# Supplementary material for: Dissecting human population variation in single-cell responses to SARS-CoV-2
Source: Nature. 2023 Aug 9;621(7977):120–8. doi: 10.1038/s41586-023-06422-9 (PMC10482701; doi:10.1038/s41586-023-06422-9)
Supplement: Supplementary file 4 — Demographic characteristics of the study populations and sample features. [file 41586_2023_6422_MOESM4_ESM.xlsx]

## Sheet: TableS1
Supplementary Table1. Demographic characteristics of the study populations and sample features
Sampled population	Central Africans	West Europeans	Wilcoxon two-sided rank sum test p-value (EUB relative to AFB)	East Asians	Wilcoxon two-sided rank sum test p-value (ASH relative to AFB)
Acronym	AFB	EUB		ASH
Recruitment center	Ghent (Belgium)	Ghent (Belgium)		Hong Kong (Hong Kong SAR, China)
Date of sampling	2012-2013	2012-2013		2020-2021
Number of recruited donors	80	80		71
Cell concentration upon freezing (mean ± sd)	50e6 ± 0 / mL	50e6 ± 0 / mL		22.0e6 ± 12.5 / mL
Number of donors after QC	80	80		62
Demographic informations & past exposures
Country of Birth	Cameroon (n=38), Democratic Republic of Congo (n=37), Nigeria (n=4), Central African Republic (n=1)	Belgium (n=77), Holland (n=1), Germany (n=1), Poland (n=1)		not available
Age (mean ± sd)	33.3 ± 6.1	29.5 ± 7.8 *	1.76176e-05	39.8 ± 12.5	0.00346401
Biological sex	80 males	80 males		26 males, 36 females ***	3.90644e-15
% CMV positive	99	31 ***	5.24573e-19	78*	7.8405e-05
% COVID-19 positive at time of sampling	0 (pre-pandemic)	0 (pre-pandemic)		0
PBMC quality & cell composition
Cell concentration upon freezing (mean ± sd)	50e6 ± 0 / mL	50e6 ± 0 / mL		22.0e6 ± 12.5 / mL***	4.80024e-26
% of dead cells upon thawing (mean ± sd)	1.6 ± 2.2	1.4 ± 1.2	0.509869	5.4 ± 3.8***	2.96e-15
Number of cells recovered per sample
Myeloid cells (mean ± sd)	329 ± 152	386 ± 180	0.0294588	117 ± 102***	1.27388e-16
CD4+ T cells (mean ± sd)	534 ± 217	544 ± 217	0.801945	557 ± 246	0.843486
CD8+ T cells (mean ± sd)	488 ± 173	425 ± 198	0.00582538	400 ± 183	0.00158313
NK cells (mean ± sd)	256 ± 152	216 ± 133	0.0527823	113 ± 74***	3.40935e-12
B cells (mean ± sd)	171 ± 92	139 ± 75	0.00513414	146 ± 70	0.0920959
Total (mean ± sd)	1780 ± 485	1712 ± 606	0.113315	1334 ± 451**	1.74894e-08
Note: stars indicate significance relative to AFB (Wilcoxon's two-sided rank-sum test; *: p<10-3, **: p<10-6, ***: p<10-9)
