# Supplementary material for: Dissecting human population variation in single-cell responses to SARS-CoV-2
Source: Nature. 2023 Aug 9;621(7977):120–8. doi: 10.1038/s41586-023-06422-9 (PMC10482701; doi:10.1038/s41586-023-06422-9)
Supplement: Supplementary file 5 — Transcriptional responses, cytokine levels and functional enrichments after 6 h and 24 h of stimulation with SARS-CoV-2 or IAV. [file 41586_2023_6422_MOESM5_ESM.xlsx]

## Sheet: TableS2A
Supplementary Table 2a. Response to SARS-CoV-2 and IAV stimulation over time across immune lineages
For each lineage and time point (TP), we report the log2-fold change (logFC) in gene expression following viral stimulation, relative to the non-stimulated condition
For each stimulus, p-value and FDR provide the raw and Benjamini-Hochberg-adjusted Wilcoxon's two-sided rank-sum p-values
GeneID	Symbol	logFC_COV	p-value_COV	FDR_COV	logFC_IAV	p-value_IAV	FDR_IAV	Lineage	TP
ENSG00000000419	DPM1	-0.00656712	0.785919	0.938372	-0.0117234	0.70535	0.886616	B	T6
ENSG00000000457	SCYL3	-0.00125233	0.420455	0.742044	0.0325376	0.0478509	0.194216	B	T6
ENSG00000000460	C1orf112	-0.0297443	0.359491	0.694687	-0.0210577	0.803872	0.932634	B	T6
ENSG00000000938	FGR	-0.0035554	0.816784	0.950316	-0.0331952	0.375653	0.653747	B	T6
ENSG00000000971	CFH	0.00578593	0.704893	0.904022	0.0235967	0.0482563	0.195297	B	T6
ENSG00000001036	FUCA2	0.0111649	0.629742	0.87321	-0.00611792	0.703306	0.88612	B	T6
ENSG00000001084	GCLC	0.0165334	0.678612	0.895418	-0.00344394	0.886382	0.979805	B	T6
ENSG00000001167	NFYA	0.0192922	0.126299	0.446766	0.0276822	0.00416059	0.0306053	B	T6
ENSG00000001460	STPG1	-0.0223524	0.367771	0.703106	-0.0139302	0.269039	0.561073	B	T6
ENSG00000001461	NIPAL3	0.00636985	0.630394	0.873557	-0.0318637	0.961663	1	B	T6
ENSG00000001497	LAS1L	0.0378716	0.204791	0.553066	0.0292483	0.149785	0.408965	B	T6
ENSG00000001561	ENPP4	-0.0263099	0.471927	0.786899	-0.00321406	0.710337	0.888115	B	T6
ENSG00000001629	ANKIB1	0.0766298	0.121912	0.439326	0.11158	0.00471364	0.0338498	B	T6
ENSG00000001630	CYP51A1	-0.0372351	0.565381	0.833229	-0.0131016	0.847524	0.956501	B	T6
ENSG00000001631	KRIT1	-0.00626723	0.477224	0.787831	-0.00887645	0.446132	0.715113	B	T6
ENSG00000002016	RAD52	-0.00799459	0.556241	0.833229	0.00849473	0.12888	0.371068	B	T6
ENSG00000002330	BAD	-0.0443271	0.222846	0.579565	-0.0257804	0.780431	0.922325	B	T6
ENSG00000002549	LAP3	1.54247	3.00662e-53	2.00003e-50	1.81922	1.27239e-65	6.99206e-63	B	T6
ENSG00000002586	CD99	-0.0835514	0.156018	0.486697	-0.147505	0.0114067	0.0686567	B	T6
ENSG00000002587	HS3ST1	0.00513882	0.666741	0.8877	0.0559932	0.055063	0.214929	B	T6
ENSG00000002822	MAD1L1	-0.0686633	0.248692	0.616812	-0.121973	0.0271333	0.131899	B	T6
ENSG00000002834	LASP1	-0.0670365	0.0983141	0.391917	-0.0639711	0.228129	0.511499	B	T6
ENSG00000002919	SNX11	-0.00595383	0.667466	0.888011	-0.00803461	0.851569	0.958327	B	T6
ENSG00000002933	TMEM176A	0.00197863	0.998399	1	0.00143752	0.657316	0.85889	B	T6
ENSG00000003056	M6PR	-0.00211676	0.980293	1	-0.054142	0.41874	0.688763	B	T6
ENSG00000003147	ICA1	0.00224831	0.418452	0.740954	0.00889619	0.649543	0.858023	B	T6
ENSG00000003393	ALS2	0.00699655	0.587381	0.845002	-0.00288724	0.452646	0.720438	B	T6
ENSG00000003400	CASP10	0.191784	9.24539e-09	4.24918e-07	0.227674	2.15954e-12	8.94899e-11	B	T6
ENSG00000003402	CFLAR	0.445429	1.93477e-08	8.5502e-07	0.530729	4.91e-11	1.79357e-09	B	T6
ENSG00000003436	TFPI	0.00400366	1	1	0.0068997	0.315366	0.59022	B	T6
ENSG00000003509	NDUFAF7	-0.0591505	0.0279264	0.186228	-0.028338	0.363917	0.641055	B	T6
ENSG00000003756	RBM5	-0.0706519	0.372703	0.708242	-0.0455578	0.760374	0.914228	B	T6
ENSG00000004059	ARF5	0.0398652	0.382539	0.717558	-0.0681556	0.313967	0.59022	B	T6
ENSG00000004139	SARM1	-0.00668688	0.75052	0.925536	0.000203304	0.76535	0.916467	B	T6
ENSG00000004142	POLDIP2	0.0142573	0.453682	0.771989	-0.000274796	0.857356	0.961475	B	T6
ENSG00000004399	PLXND1	0.00508015	0.561361	0.833229	0.000765237	1	1	B	T6
ENSG00000004455	AK2	0.0217398	0.576823	0.839142	-0.0107832	0.708546	0.887578	B	T6
ENSG00000004468	CD38	0.446421	2.71175e-14	2.25485e-12	0.699652	4.09547e-24	3.7783e-22	B	T6
ENSG00000004478	FKBP4	-0.00369316	0.709172	0.905322	-0.0542645	0.333981	0.607095	B	T6
ENSG00000004487	KDM1A	-0.0686534	0.0632401	0.306712	-0.0602041	0.0920505	0.299823	B	T6
ENSG00000004534	RBM6	0.00574221	0.790023	0.939924	0.0761008	0.202591	0.476471	B	T6
ENSG00000004700	RECQL	0.00729978	0.752378	0.926208	0.0670132	0.140904	0.39347	B	T6
ENSG00000004766	VPS50	0.0286191	0.326354	0.661342	-0.0180136	0.706703	0.887382	B	T6
ENSG00000004779	NDUFAB1	0.0558215	0.33093	0.667298	-0.0267272	0.688656	0.879362	B	T6
ENSG00000004864	SLC25A13	-0.0126674	0.622681	0.868381	-0.0406208	0.263341	0.552703	B	T6
ENSG00000004866	ST7	0.000953787	0.446367	0.765487	-0.00688785	0.421754	0.691808	B	T6
ENSG00000004897	CDC27	0.0790984	0.048532	0.263481	0.0672533	0.103249	0.319921	B	T6
ENSG00000004961	HCCS	0.0200619	0.374297	0.709029	0.016226	0.346712	0.622368	B	T6
ENSG00000004975	DVL2	-0.0131747	0.564017	0.833229	-0.0155555	0.807512	0.934283	B	T6
ENSG00000005007	UPF1	0.015686	0.235031	0.597217	0.0370714	0.161517	0.417633	B	T6
ENSG00000005020	SKAP2	-0.0291845	0.655409	0.883341	-0.0572931	0.459593	0.726917	B	T6
ENSG00000005022	SLC25A5	-0.0200538	0.771161	0.932689	-0.0891274	0.251302	0.542106	B	T6
ENSG00000005059	MCUB	0.178467	0.00653412	0.0656998	0.226276	0.000728592	0.00721118	B	T6
ENSG00000005075	POLR2J	-0.035047	0.510252	0.81212	-0.108288	0.0310828	0.145287	B	T6
ENSG00000005100	DHX33	-0.0110496	0.707349	0.904419	0.0356706	0.0147768	0.0833766	B	T6
ENSG00000005102	MEOX1	0	1	1	0	1	1	B	T6
ENSG00000005156	LIG3	-0.0179265	0.811741	0.949435	-0.00980982	0.284403	0.579769	B	T6
ENSG00000005175	RPAP3	0.195552	0.00101993	0.0151658	0.120335	0.0129505	0.0758133	B	T6
ENSG00000005187	ACSM3	0.12956	0.0713803	0.329021	0.195259	0.00706325	0.0470598	B	T6
ENSG00000005194	CIAPIN1	0.0276644	0.315658	0.655018	-0.0303023	0.956219	1	B	T6
ENSG00000005206	SPPL2B	-0.178098	0.000980261	0.0146448	-0.183979	0.00154209	0.0134789	B	T6
ENSG00000005238	FAM214B	0.0114066	0.092677	0.378194	0.00571818	0.094783	0.305213	B	T6
ENSG00000005243	COPZ2	-0.00426904	0.561361	0.833229	-0.00512195	0.157715	0.412073	B	T6
ENSG00000005302	MSL3	0.273702	2.59566e-05	0.000635786	0.449049	2.41276e-12	9.96564e-11	B	T6
ENSG00000005339	CREBBP	-0.0138244	0.997329	1	0.0606878	0.091199	0.298	B	T6
ENSG00000005379	TSPOAP1	0.00171275	1	1	0.000135928	0.709416	0.887578	B	T6
ENSG00000005436	GCFC2	0.0106434	0.952192	1	-0.0119012	0.520943	0.771016	B	T6
ENSG00000005448	WDR54	-0.118283	0.00152646	0.0213181	-0.131118	0.00157368	0.0137262	B	T6
ENSG00000005469	CROT	0.00745087	0.892565	0.989749	-0.00108865	0.837542	0.949985	B	T6
ENSG00000005471	ABCB4	-0.008229	0.95761	1	-0.00354216	0.812715	0.935564	B	T6
ENSG00000005483	KMT2E	-0.385328	6.1215e-09	2.93067e-07	-0.332758	1.62118e-06	3.15718e-05	B	T6
ENSG00000005486	RHBDD2	-0.0108158	0.903173	0.996265	-0.0332957	0.906246	0.992334	B	T6
ENSG00000005513	SOX8	0	1	1	0.00211868	0.157715	0.412073	B	T6
ENSG00000005700	IBTK	-0.0168935	0.723641	0.913339	-0.005413	0.992485	1	B	T6
ENSG00000005801	ZNF195	-0.0447125	0.143131	0.479531	-0.0761587	0.123872	0.361742	B	T6
ENSG00000005810	MYCBP2	0.51999	1.1111e-09	5.77907e-08	0.936474	1.17583e-26	1.23844e-24	B	T6
ENSG00000005812	FBXL3	-0.105699	0.00988958	0.0899241	-0.0827756	0.236234	0.522626	B	T6
ENSG00000005844	ITGAL	0.0178156	0.536987	0.828325	-0.0206357	0.407905	0.682939	B	T6
ENSG00000005882	PDK2	-0.0463981	0.0327102	0.205017	-0.0503264	0.0313633	0.146327	B	T6
ENSG00000005884	ITGA3	0.0196171	0.00780954	0.075175	0.0115985	0.00780954	0.051063	B	T6
ENSG00000005889	ZFX	-0.0204198	0.848123	0.96299	0.0131949	0.317885	0.59022	B	T6
ENSG00000005893	LAMP2	0.047299	0.274157	0.643227	0.12659	0.0032798	0.025215	B	T6
ENSG00000006007	GDE1	-0.0659402	0.00844572	0.0796013	-0.0466886	0.187286	0.454689	B	T6
ENSG00000006015	REX1BD	-0.0211725	0.655503	0.883341	-0.0495414	0.520479	0.771016	B	T6
ENSG00000006025	OSBPL7	-0.0277345	0.277672	0.646912	-0.0141559	0.204403	0.478376	B	T6
ENSG00000006062	MAP3K14	-0.0120941	0.577101	0.839353	0.0072436	0.440413	0.709273	B	T6
ENSG00000006125	AP2B1	-0.0235574	0.950666	1	0.0266037	0.30263	0.59022	B	T6
ENSG00000006194	ZNF263	0.00153724	0.998425	1	-0.0299918	0.265158	0.555404	B	T6
ENSG00000006327	TNFRSF12A	-0.00484616	0.47641	0.787515	-0.000661609	0.989816	1	B	T6
ENSG00000006451	RALA	0.0870146	0.0454687	0.251486	0.0595855	0.0779832	0.272725	B	T6
ENSG00000006459	KDM7A	-0.0571814	0.0565841	0.286976	-0.0584576	0.243489	0.532321	B	T6
ENSG00000006530	AGK	0.00147078	0.879256	0.980753	0.00152367	0.991373	1	B	T6
ENSG00000006534	ALDH3B1	0.00850985	0.157715	0.486697	0.00104037	0.31925	0.59022	B	T6
ENSG00000006555	TTC22	-0.00836705	0.64696	0.883212	-0.00918344	0.313924	0.59022	B	T6
ENSG00000006576	PHTF2	-0.101028	0.00857961	0.0805444	-0.143169	0.000433873	0.00463543	B	T6
ENSG00000006607	FARP2	-0.0533188	0.185105	0.521636	-0.0498662	0.423242	0.693551	B	T6
ENSG00000006625	GGCT	0.0241062	0.309603	0.655018	-0.028943	0.669716	0.866349	B	T6
ENSG00000006634	DBF4	-0.0545867	0.369005	0.704202	-0.0964773	0.0828968	0.280464	B	T6
ENSG00000006638	TBXA2R	-0.00158586	1	1	-0.00242255	0.31925	0.59022	B	T6
ENSG00000006652	IFRD1	0.020404	0.635459	0.877288	0.0449255	0.0704373	0.254432	B	T6
ENSG00000006695	COX10	-0.0225685	0.404582	0.738243	-0.026817	0.955708	1	B	T6
ENSG00000006712	PAF1	-0.00361781	0.898785	0.99368	-0.0528358	0.250443	0.541547	B	T6
ENSG00000006715	VPS41	-0.0149431	0.529731	0.823932	-0.0266353	0.712876	0.889003	B	T6
ENSG00000006740	ARHGAP44	-0.0189893	0.157457	0.486697	-0.0180769	0.271143	0.563555	B	T6
ENSG00000006744	ELAC2	0.00474657	0.299555	0.655018	0.0100541	0.245359	0.534672	B	T6
ENSG00000006747	SCIN	0.0168568	0.0830585	0.355228	0.026096	0.00780954	0.051063	B	T6
ENSG00000006756	ARSD	0.00894181	0.517548	0.816335	0.0338107	0.0641959	0.236477	B	T6
ENSG00000006757	PNPLA4	0.015166	0.327946	0.66326	0.0187071	0.23941	0.526245	B	T6
ENSG00000006831	ADIPOR2	-0.00943443	0.94678	1	-0.0184764	0.709603	0.887636	B	T6
ENSG00000006837	CDKL3	0.00517016	0.414686	0.738352	0.000296315	0.659916	0.859892	B	T6
ENSG00000007047	MARK4	-0.0103699	0.794317	0.941119	-0.00399076	0.814562	0.936357	B	T6
ENSG00000007080	CCDC124	-0.00758584	0.88565	0.984584	-0.0729072	0.0871501	0.289253	B	T6
ENSG00000007129	CEACAM21	0.0088742	0.435191	0.755493	-0.0092097	0.519202	0.770053	B	T6
ENSG00000007168	PAFAH1B1	0.00823659	0.690188	0.901339	0.0106287	0.716034	0.890537	B	T6
ENSG00000007202	KIAA0100	-0.0245945	0.599153	0.852876	0.0117108	0.47849	0.740187	B	T6
ENSG00000007237	GAS7	0.00140446	1	1	0.00209828	0.70038	0.884767	B	T6
ENSG00000007255	TRAPPC6A	-0.102393	0.0241391	0.169969	-0.086512	0.0947044	0.305213	B	T6
ENSG00000007264	MATK	0.0154639	0.159446	0.488541	-0.00541098	0.982956	1	B	T6
ENSG00000007312	CD79B	-1.00478	1.6014e-27	2.85072e-25	-1.2664	4.86908e-43	9.61568e-41	B	T6
ENSG00000007341	ST7L	-0.00841894	0.963873	1	0.00666271	0.679744	0.873098	B	T6
ENSG00000007376	RPUSD1	-0.0588571	0.0203063	0.150675	-0.0598724	0.00150775	0.0133075	B	T6
ENSG00000007392	LUC7L	-0.117064	0.0132402	0.111935	-0.16216	0.000599245	0.00611782	B	T6
ENSG00000007520	TSR3	-0.0848094	0.0533629	0.27974	-0.0912775	0.0574374	0.218858	B	T6
ENSG00000007541	PIGQ	0.00103666	1	1	-0.0174611	0.324167	0.595688	B	T6
ENSG00000007545	CRAMP1	-0.029594	0.101268	0.39449	-0.0274009	0.437813	0.706728	B	T6
ENSG00000007923	DNAJC11	-0.0192138	0.862494	0.970702	0.0250161	0.145186	0.401309	B	T6
ENSG00000007944	MYLIP	-0.0893988	0.0151704	0.122673	-0.0243364	0.85879	0.962385	B	T6
ENSG00000008018	PSMB1	-0.00704219	0.898368	0.993566	0.0069077	0.937684	1	B	T6
ENSG00000008083	JARID2	-0.19722	0.000402794	0.00687961	-0.124882	0.047342	0.192707	B	T6
ENSG00000008086	CDKL5	0.013146	0.130584	0.454043	0.0257251	0.0116771	0.0701125	B	T6
ENSG00000008128	CDK11A	-0.0180895	0.874042	0.977699	0.01688	0.264057	0.553819	B	T6
ENSG00000008130	NADK	0.0255643	0.173671	0.510583	0.0500798	0.0633627	0.234164	B	T6
ENSG00000008256	CYTH3	-0.0131722	0.176242	0.513136	-0.00866491	0.695877	0.883583	B	T6
ENSG00000008277	ADAM22	-0.00300567	0.157715	0.486697	0.00621992	0.995198	1	B	T6
ENSG00000008282	SYPL1	-0.0870766	0.217025	0.569911	-0.195414	0.00206441	0.0173139	B	T6
ENSG00000008283	CYB561	-0.000983079	0.787783	0.938917	-0.00473316	0.832134	0.946826	B	T6
ENSG00000008294	SPAG9	-0.070969	0.148731	0.486697	-0.0197551	0.602581	0.8238	B	T6
ENSG00000008311	AASS	-0.0379559	0.143919	0.480833	-0.053216	0.0826252	0.280464	B	T6
ENSG00000008324	SS18L2	0.0490973	0.229715	0.589515	0.00604481	0.521673	0.771703	B	T6
ENSG00000008382	MPND	-0.00927226	0.795413	0.941119	0.0229022	0.0538469	0.211642	B	T6
ENSG00000008394	MGST1	-0.00652345	0.313924	0.655018	0.00219344	0.997381	1	B	T6
ENSG00000008405	CRY1	-0.0022118	0.561361	0.833229	0.0111356	0.250828	0.541547	B	T6
ENSG00000008441	NFIX	-0.0196645	0.453665	0.771989	0.0212674	0.176637	0.442783	B	T6
ENSG00000008513	ST3GAL1	-0.00341055	0.983312	1	-0.0656946	0.0885188	0.292418	B	T6
ENSG00000008517	IL32	0.01369	0.266716	0.63291	0.196689	0.000538742	0.00556422	B	T6
ENSG00000008710	PKD1	-0.00901003	0.473371	0.787229	-0.0291454	0.345367	0.620835	B	T6
ENSG00000008838	MED24	-0.0394739	0.0204142	0.151239	-0.0227631	0.329554	0.601898	B	T6
ENSG00000008853	RHOBTB2	-0.00653604	0.281579	0.650678	-0.0229525	0.098325	0.312794	B	T6
ENSG00000008869	HEATR5B	-0.00293951	0.382961	0.71803	0.00117572	0.641067	0.853338	B	T6
ENSG00000008952	SEC62	-0.295698	0.000313865	0.00551731	-0.419157	1.93815e-07	4.66595e-06	B	T6
ENSG00000008988	RPS20	0.0498567	0.506728	0.808277	-0.110069	0.0370131	0.162773	B	T6
ENSG00000009307	CSDE1	0.116493	0.165075	0.496404	0.197834	0.00279307	0.022105	B	T6
ENSG00000009335	UBE3C	0.0153784	0.365302	0.700722	-0.0340891	0.984035	1	B	T6
ENSG00000009413	REV3L	-0.227128	1.13384e-06	3.83173e-05	-0.263792	4.40619e-08	1.17489e-06	B	T6
ENSG00000009694	TENM1	0.00111804	0.31925	0.655018	0.000609212	0.31925	0.59022	B	T6
ENSG00000009780	FAM76A	-0.0172973	0.991651	1	-0.0218066	0.464591	0.731254	B	T6
ENSG00000009790	TRAF3IP3	-0.320983	9.78072e-07	3.36835e-05	-0.476652	4.04573e-13	1.79418e-11	B	T6
ENSG00000009844	VTA1	0.0675713	0.0433028	0.245538	0.0737747	0.00651211	0.0440216	B	T6
ENSG00000009954	BAZ1B	-0.0459941	0.28082	0.650409	-0.0609394	0.333021	0.605706	B	T6
ENSG00000010017	RANBP9	-0.0687287	0.0633473	0.306996	-0.0540271	0.23317	0.518922	B	T6
ENSG00000010030	ETV7	0.172685	2.8238e-08	1.22226e-06	0.29113	5.06319e-15	2.64436e-13	B	T6
ENSG00000010072	SPRTN	-0.0258201	0.627807	0.871579	-0.00343399	0.943734	1	B	T6
ENSG00000010165	EEF1AKNMT	-0.0355385	0.274295	0.643314	-0.00266676	0.663797	0.861722	B	T6
ENSG00000010219	DYRK4	0.0175731	0.305233	0.655018	0.00890755	0.166843	0.426149	B	T6
ENSG00000010244	ZNF207	0.014467	0.806375	0.946894	0.0934295	0.144007	0.399321	B	T6
ENSG00000010256	UQCRC1	0.0697866	0.161024	0.490923	-0.00774765	0.877537	0.973922	B	T6
ENSG00000010270	STARD3NL	0.00936487	0.445554	0.764715	0.0222601	0.175222	0.440986	B	T6
ENSG00000010278	CD9	-0.0136438	0.428808	0.749924	-0.0411315	0.0954492	0.306656	B	T6
ENSG00000010292	NCAPD2	0.0115622	0.589108	0.846491	0.00313072	0.207271	0.481695	B	T6
ENSG00000010295	IFFO1	-0.0146775	0.737618	0.921008	0.0229519	0.306636	0.59022	B	T6
ENSG00000010310	GIPR	-0.00067258	1	1	-0.00195047	1	1	B	T6
ENSG00000010318	PHF7	-0.00779175	0.772907	0.932835	-0.00305398	0.263342	0.552703	B	T6
ENSG00000010322	NISCH	-0.0604696	0.022529	0.162139	-0.0718959	0.0191443	0.101623	B	T6
ENSG00000010327	STAB1	0.0042491	0.31925	0.655018	0.000696921	0.31925	0.59022	B	T6
ENSG00000010361	FUZ	-0.0124348	0.197262	0.541763	-0.0182369	0.448364	0.716872	B	T6
ENSG00000010404	IDS	-0.199616	0.00205777	0.0275085	-0.27287	1.71986e-05	0.000270028	B	T6
ENSG00000010539	ZNF200	0.0227175	0.260671	0.624454	0.0439372	0.0478136	0.194189	B	T6
ENSG00000010610	CD4	-0.00135327	0.996591	1	0.00356231	0.745996	0.907299	B	T6
ENSG00000010626	LRRC23	-0.00625802	0.688015	0.90069	0.00224865	0.670152	0.866679	B	T6
ENSG00000010671	BTK	-0.126746	0.0574591	0.289167	-0.251137	4.21955e-05	0.000598551	B	T6
ENSG00000010704	HFE	0.00456093	0.157715	0.486697	0.0321625	0.000462792	0.00488249	B	T6
ENSG00000010803	SCMH1	-0.00263115	0.602386	0.854495	-0.00887612	0.98789	1	B	T6
ENSG00000010810	FYN	-0.0746417	0.0389405	0.228597	0.0109334	0.544298	0.788581	B	T6
ENSG00000010818	HIVEP2	0.0432622	0.0741876	0.336681	0.0708176	0.00130234	0.0118249	B	T6
ENSG00000011007	ELOA	-0.00208631	0.959385	1	-0.0570809	0.146356	0.402916	B	T6
ENSG00000011009	LYPLA2	0.0362485	0.140788	0.475146	-0.0212738	0.776823	0.920693	B	T6
ENSG00000011021	CLCN6	-0.0731899	0.0166916	0.131688	-0.0827788	0.00590554	0.0407869	B	T6
ENSG00000011114	BTBD7	0.0471276	0.149736	0.486697	0.0182005	0.083835	0.282031	B	T6
ENSG00000011132	APBA3	-0.000864942	0.999273	1	-0.000151265	0.836997	0.949546	B	T6
ENSG00000011143	MKS1	-0.00530935	0.748032	0.924996	0.00825299	0.248219	0.539263	B	T6
ENSG00000011198	ABHD5	-0.0232232	0.255644	0.619564	-0.0259968	0.66045	0.860205	B	T6
ENSG00000011243	AKAP8L	0.00460222	0.77969	0.93483	-0.00244719	0.622265	0.839719	B	T6
ENSG00000011258	MBTD1	-0.0198129	0.384538	0.719494	-0.0378774	0.430585	0.700614	B	T6
ENSG00000011260	UTP18	-0.023897	0.815558	0.950206	-0.0391642	0.490152	0.747109	B	T6
ENSG00000011275	RNF216	-0.124396	0.0510715	0.272406	-0.101987	0.188783	0.457069	B	T6
ENSG00000011295	TTC19	-0.0664837	0.146904	0.486697	-0.132147	0.00942553	0.0595349	B	T6
ENSG00000011304	PTBP1	-0.0368166	0.640328	0.879556	-0.00656428	0.691538	0.880947	B	T6
ENSG00000011376	LARS2	-0.00839909	0.826779	0.953872	-0.0119155	0.960219	1	B	T6
ENSG00000011405	PIK3C2A	-0.0170033	0.459457	0.77697	0.0185505	0.376028	0.65391	B	T6
ENSG00000011422	PLAUR	0.0137611	0.310495	0.655018	0.0162702	0.311465	0.59022	B	T6
ENSG00000011451	WIZ	0.0044804	0.611734	0.859939	0.013254	0.120999	0.356231	B	T6
ENSG00000011454	RABGAP1	-0.04636	0.437132	0.756423	-0.062446	0.506972	0.761633	B	T6
ENSG00000011485	PPP5C	-0.00553014	0.800658	0.943593	-0.0394048	0.514076	0.766494	B	T6
ENSG00000011523	CEP68	-0.0775551	0.00446821	0.049669	-0.0432478	0.431335	0.701384	B	T6
ENSG00000011566	MAP4K3	-0.00854366	0.362819	0.698396	-0.0120091	0.549991	0.792626	B	T6
ENSG00000011590	ZBTB32	0.0971551	0.00248254	0.0316498	0.0750945	0.0222636	0.11434	B	T6
ENSG00000011600	TYROBP	-0.0122297	0.916583	1	-0.00826448	0.913486	0.997319	B	T6
ENSG00000011638	TMEM159	-0.0179147	0.584866	0.843176	-0.00860984	0.696384	0.883777	B	T6
ENSG00000012048	BRCA1	-0.0135937	0.691866	0.901339	-0.000419758	0.999273	1	B	T6
ENSG00000012061	ERCC1	-0.0630593	0.212353	0.564089	-0.082446	0.114711	0.344461	B	T6
ENSG00000012124	CD22	-0.173599	0.0031623	0.0380651	-0.272456	2.71627e-07	6.34583e-06	B	T6
ENSG00000012174	MBTPS2	-0.0114892	0.428575	0.749779	-0.013636	0.671461	0.867395	B	T6
ENSG00000012211	PRICKLE3	-0.02736	0.153537	0.486697	-0.0171944	0.424179	0.694455	B	T6
ENSG00000012232	EXTL3	-0.0125707	0.569608	0.834505	-0.0255775	0.554995	0.794914	B	T6
ENSG00000012660	ELOVL5	0.0641108	0.0718849	0.330263	0.106194	0.00137728	0.012366	B	T6
ENSG00000012779	ALOX5	-0.0397439	0.279324	0.648132	-0.0127534	0.890306	0.982122	B	T6
ENSG00000012817	KDM5D	-0.0503219	0.379458	0.714536	-0.0311264	0.687288	0.878414	B	T6
ENSG00000012822	CALCOCO1	-0.138359	0.00124504	0.0179226	-0.14244	0.00411645	0.0303546	B	T6
ENSG00000012963	UBR7	-0.0113703	0.730021	0.91644	-0.017942	0.800656	0.931358	B	T6
ENSG00000012983	MAP4K5	-0.0411045	0.170786	0.505861	-0.0443858	0.236042	0.522364	B	T6
ENSG00000013275	PSMC4	0.0309899	0.392478	0.728002	-0.0294574	0.840547	0.952198	B	T6
ENSG00000013288	MAN2B2	-0.0239398	0.262418	0.626701	0.00255252	0.880193	0.975942	B	T6
ENSG00000013306	SLC25A39	-0.0802313	0.054733	0.28318	-0.111264	0.0425521	0.179936	B	T6
ENSG00000013364	MVP	0.169767	0.000817525	0.0126162	0.148681	0.00202255	0.017092	B	T6
ENSG00000013374	NUB1	1.32101	1.2594e-38	4.18882e-36	1.6847	1.41733e-56	4.4784e-54	B	T6
ENSG00000013375	PGM3	-0.0593535	0.0877634	0.366813	-0.0754535	0.0257601	0.126932	B	T6
ENSG00000013392	RWDD2A	-0.0183424	0.777216	0.934008	-0.0288458	0.154185	0.412073	B	T6
ENSG00000013441	CLK1	-0.157867	0.00858401	0.0805444	-0.151047	0.017845	0.0966339	B	T6
ENSG00000013503	POLR3B	-0.0131152	0.0420077	0.240551	-0.0154489	0.0183848	0.0986691	B	T6
ENSG00000013523	ANGEL1	-0.000659811	1	1	0.0104496	0.311494	0.59022	B	T6
ENSG00000013561	RNF14	-0.0314391	0.149003	0.486697	-0.00760282	0.861979	0.964462	B	T6
ENSG00000013563	DNASE1L1	-0.0158026	0.107797	0.406942	-0.0203542	0.256141	0.545711	B	T6
ENSG00000013573	DDX11	-0.021292	0.648954	0.883212	-0.000277666	0.427042	0.697606	B	T6
ENSG00000013583	HEBP1	0.0018273	0.884488	0.983725	-0.0159477	0.827732	0.944197	B	T6
ENSG00000013725	CD6	0.0105796	0.290708	0.655018	0.0162902	0.0284258	0.136918	B	T6
ENSG00000013810	TACC3	-0.0254191	0.427805	0.749103	-0.0641646	0.157309	0.412073	B	T6
ENSG00000014123	UFL1	0.0127526	0.772105	0.932835	0.0260461	0.348373	0.624087	B	T6
ENSG00000014138	POLA2	-0.010285	0.766906	0.930924	0.000131799	0.99919	1	B	T6
ENSG00000014164	ZC3H3	0.000556526	0.579593	0.840837	0.0133316	0.158866	0.413329	B	T6
ENSG00000014216	CAPN1	-0.0551705	0.242767	0.609522	-0.0702215	0.221169	0.500779	B	T6
ENSG00000014641	MDH1	0.0052539	0.931035	1	0.00576562	0.828597	0.944758	B	T6
ENSG00000014824	SLC30A9	-0.0114628	0.979584	1	-0.0162796	0.910892	0.995231	B	T6
ENSG00000014919	COX15	-0.0457991	0.152675	0.486697	0.0102653	0.539846	0.785801	B	T6
ENSG00000015133	CCDC88C	-0.0466809	0.179504	0.514005	-0.081497	0.0567435	0.217723	B	T6
ENSG00000015153	YAF2	-0.0275853	0.660242	0.88397	-0.106088	0.0423729	0.179534	B	T6
ENSG00000015171	ZMYND11	-0.0591979	0.0235231	0.16684	0.0044056	0.33147	0.603683	B	T6
ENSG00000015285	WAS	-0.0318973	0.554563	0.833229	0.0054005	0.84643	0.95574	B	T6
ENSG00000015475	BID	-0.105085	0.0858113	0.360681	-0.150136	0.0263349	0.129124	B	T6
ENSG00000015479	MATR3	0.0141551	0.789783	0.939924	0.0376039	0.147384	0.404866	B	T6
ENSG00000015532	XYLT2	-0.00280575	0.745996	0.924649	0.0046518	0.366687	0.643956	B	T6
ENSG00000015568	RGPD5	-0.0362245	0.533866	0.826427	-0.00650513	0.863119	0.96548	B	T6
ENSG00000015676	NUDCD3	-0.0378916	0.264623	0.629829	-0.0063616	0.638007	0.85143	B	T6
ENSG00000016864	GLT8D1	-0.0302836	0.444903	0.76422	-0.0510409	0.173042	0.43724	B	T6
ENSG00000017260	ATP2C1	-0.0371247	0.637709	0.878389	-0.00255965	0.564447	0.794914	B	T6
ENSG00000017483	SLC38A5	0.148355	2.03253e-05	0.000508695	0.237211	1.86585e-10	6.37364e-09	B	T6
ENSG00000017797	RALBP1	-0.0788344	0.204896	0.553234	-0.133679	0.0185068	0.0992396	B	T6
ENSG00000018189	RUFY3	0.00698605	0.618958	0.86624	0.05978	0.103113	0.319671	B	T6
ENSG00000018280	SLC11A1	-0.0200241	0.0823375	0.355228	-0.0228414	0.156798	0.412073	B	T6
ENSG00000018510	AGPS	-0.00231664	0.704355	0.904022	0.0231299	0.155124	0.412073	B	T6
ENSG00000018610	CXorf56	-0.0242564	0.293006	0.655018	-0.00270017	0.84432	0.95459	B	T6
ENSG00000018699	TTC27	-0.0287141	0.531476	0.825209	-0.00445055	0.304315	0.59022	B	T6
ENSG00000018869	ZNF582	-0.00980522	0.520858	0.818389	0.00847518	0.590368	0.81397	B	T6
ENSG00000019169	MARCO	0	1	1	0	1	1	B	T6
ENSG00000019582	CD74	-0.225437	0.000146643	0.00288246	-0.30697	1.23932e-05	0.00020056	B	T6
ENSG00000019995	ZRANB1	-0.000282113	0.378247	0.713354	0.00900747	0.135159	0.382833	B	T6
ENSG00000020129	NCDN	-0.00959099	0.355161	0.692377	0.000492835	1	1	B	T6
ENSG00000020256	ZFP64	-0.00602295	0.286526	0.655018	-0.00578689	0.789335	0.926049	B	T6
ENSG00000020426	MNAT1	0.0382474	0.165275	0.496651	0.0417775	0.168366	0.428683	B	T6
ENSG00000020577	SAMD4A	0.358574	5.01836e-13	3.79803e-11	0.598863	1.86645e-25	1.91789e-23	B	T6
ENSG00000020633	RUNX3	0.345523	2.02056e-07	7.83368e-06	0.419618	6.84292e-10	2.17306e-08	B	T6
ENSG00000020922	MRE11	-0.0932372	0.123395	0.442184	-0.0407289	0.682394	0.875079	B	T6
ENSG00000021300	PLEKHB1	0.0058872	0.31925	0.655018	0.0105482	0.0248806	0.123611	B	T6
ENSG00000021355	SERPINB1	0.252055	0.000288539	0.00518018	0.294603	5.75176e-05	0.000783367	B	T6
ENSG00000021574	SPAST	-0.0367435	0.373012	0.708242	-0.0349055	0.433846	0.703087	B	T6
ENSG00000021762	OSBPL5	0	1	1	0.00500448	0.157715	0.412073	B	T6
ENSG00000021776	AQR	-0.0171282	0.851796	0.964595	0.0184471	0.413902	0.686832	B	T6
ENSG00000022267	FHL1	-0.0250191	0.155487	0.486697	-0.0242905	0.267388	0.558782	B	T6
ENSG00000022277	RTF2	-0.0489324	0.464257	0.782261	-0.0192025	0.993461	1	B	T6
ENSG00000022567	SLC45A4	-0.00740314	0.255884	0.619564	0.00213452	0.567262	0.794914	B	T6
ENSG00000022840	RNF10	0.0204294	0.345123	0.682631	0.0224158	0.303145	0.59022	B	T6
ENSG00000022976	ZNF839	0.0145985	0.639344	0.879002	-0.00695976	0.789335	0.926049	B	T6
ENSG00000023041	ZDHHC6	0.0300583	0.167369	0.499617	0.022754	0.179928	0.445206	B	T6
ENSG00000023171	GRAMD1B	0.00960078	0.0578724	0.290028	0.002806	0.317796	0.59022	B	T6
ENSG00000023191	RNH1	-0.0615213	0.286773	0.655018	-0.0532409	0.428092	0.698947	B	T6
ENSG00000023228	NDUFS1	-0.0906288	0.134029	0.460665	-0.0950766	0.0627134	0.232308	B	T6
ENSG00000023287	RB1CC1	-0.07927	0.0850706	0.359481	-0.0990945	0.0894302	0.293978	B	T6
ENSG00000023318	ERP44	0.0503631	0.371906	0.707058	-0.0200753	0.741442	0.905275	B	T6
ENSG00000023330	ALAS1	0.0111479	0.1749	0.512535	-0.0259679	0.780462	0.922325	B	T6
ENSG00000023445	BIRC3	-0.483518	2.41308e-09	1.21027e-07	-0.351969	2.48081e-05	0.000374611	B	T6
ENSG00000023516	AKAP11	0.114793	0.026999	0.181898	0.151249	0.00416256	0.0306053	B	T6
ENSG00000023572	GLRX2	0.0263119	0.303837	0.655018	-0.0428307	0.376161	0.654042	B	T6
ENSG00000023608	SNAPC1	0.000770771	0.701965	0.904022	-0.0372628	0.455601	0.722774	B	T6
ENSG00000023697	DERA	-0.0419805	0.329935	0.666142	-0.0358413	0.747986	0.90794	B	T6
ENSG00000023734	STRAP	0.0379741	0.498604	0.801253	-0.0172412	0.856132	0.960859	B	T6
ENSG00000023892	DEF6	-0.0239848	0.556333	0.833229	-0.055294	0.261972	0.55111	B	T6
ENSG00000023902	PLEKHO1	0.201057	0.00591563	0.0617404	0.281293	0.000314698	0.00349536	B	T6
ENSG00000023909	GCLM	-0.0536673	0.117175	0.429688	-0.0245927	0.986533	1	B	T6
ENSG00000024048	UBR2	-0.0462087	0.367379	0.703106	-0.0470651	0.646864	0.856541	B	T6
ENSG00000024862	CCDC28A	-0.0450597	0.161445	0.491393	-0.0660023	0.230239	0.51486	B	T6
ENSG00000025039	RRAGD	-0.0163423	0.0301303	0.195631	-0.00914254	0.467801	0.732929	B	T6
ENSG00000025156	HSF2	0.0131105	0.249355	0.616812	0.0163011	0.242142	0.53068	B	T6
ENSG00000025293	PHF20	-0.136075	0.00527747	0.0564792	-0.188528	0.000165215	0.00199441	B	T6
ENSG00000025434	NR1H3	-0.0101424	0.0830585	0.355228	-0.0088358	0.315856	0.59022	B	T6
ENSG00000025708	TYMP	0.385564	1.67303e-05	0.000432423	0.318455	0.000181484	0.00216394	B	T6
ENSG00000025770	NCAPH2	0.0161351	0.604116	0.854935	-0.0195946	0.551494	0.794149	B	T6
ENSG00000025772	TOMM34	0.00596411	0.601066	0.853581	-0.019523	0.52673	0.776004	B	T6
ENSG00000025796	SEC63	-0.0427209	0.316534	0.655018	-0.0916749	0.085008	0.284689	B	T6
ENSG00000025800	KPNA6	0.0115595	0.454236	0.771999	0.0632732	0.0284808	0.137026	B	T6
ENSG00000026025	VIM	-0.0399761	0.953806	1	-0.131219	0.465054	0.73166	B	T6
ENSG00000026103	FAS	0.350134	3.49047e-15	3.10676e-13	0.452257	9.50854e-23	8.28817e-21	B	T6
ENSG00000026297	RNASET2	-0.0013921	0.983754	1	0.076062	0.286229	0.582264	B	T6
ENSG00000026508	CD44	-0.515509	7.66569e-12	5.15355e-10	-0.604159	1.36646e-15	7.47647e-14	B	T6
ENSG00000026559	KCNG1	-0.0835034	0.00665355	0.0664776	-0.0950683	0.000157481	0.00191018	B	T6
ENSG00000026652	AGPAT4	0.0111642	0.0897521	0.37179	0.0442377	0.00601907	0.0414352	B	T6
ENSG00000026751	SLAMF7	0.0219355	0.330722	0.667091	0.028151	0.137896	0.388239	B	T6
ENSG00000026950	BTN3A1	-0.0503851	0.493933	0.796582	-0.01663	0.859566	0.962684	B	T6
ENSG00000027001	MIPEP	0.00108068	0.621739	0.86773	-0.00263462	0.772907	0.919241	B	T6
ENSG00000027075	PRKCH	0.00343581	0.831844	0.95508	0.0433723	0.00641731	0.0435598	B	T6
ENSG00000027697	IFNGR1	-0.049466	0.340048	0.677687	-0.054459	0.377328	0.655442	B	T6
ENSG00000027847	B4GALT7	0.00324935	0.556721	0.833229	0.0616606	0.0165863	0.0915036	B	T6
ENSG00000027869	SH2D2A	-0.0236837	0.115957	0.42691	-0.0118175	0.80953	0.935226	B	T6
ENSG00000028116	VRK2	0.122722	0.000964947	0.0144673	0.158099	8.54652e-05	0.00111821	B	T6
ENSG00000028137	TNFRSF1B	-0.107325	0.0144128	0.117829	-0.11645	0.050451	0.202108	B	T6
ENSG00000028203	VEZT	-0.028187	0.344875	0.682631	-0.0249225	0.906159	0.992334	B	T6
ENSG00000028277	POU2F2	-0.306272	0.000610998	0.00978758	-0.75979	1.18202e-17	7.62222e-16	B	T6
ENSG00000028310	BRD9	0.0326722	0.109159	0.410245	0.0412949	0.0400239	0.171933	B	T6
ENSG00000028528	SNX1	-0.00627037	0.972466	1	-0.00632136	0.711784	0.888383	B	T6
ENSG00000028839	TBPL1	0.0200987	0.433865	0.754653	0.037983	0.0797865	0.277115	B	T6
ENSG00000029153	ARNTL2	0.0175584	0.0418031	0.239832	0.0265729	0.0263376	0.129124	B	T6
ENSG00000029363	BCLAF1	-0.152775	0.0177611	0.137631	-0.0333177	0.629488	0.844986	B	T6
ENSG00000029364	SLC39A9	0.0262209	0.416693	0.739481	0.0283683	0.258093	0.547321	B	T6
ENSG00000029639	TFB1M	0.00195975	0.469996	0.785751	0.0136598	0.528332	0.777643	B	T6
ENSG00000029725	RABEP1	-0.109176	0.00795668	0.0762429	-0.0422349	0.438289	0.707114	B	T6
ENSG00000029993	HMGB3	0.00868919	0.519202	0.81782	0.00513164	0.735843	0.90198	B	T6
ENSG00000030066	NUP160	-0.000787611	0.909479	1	0.0232993	0.305975	0.59022	B	T6
ENSG00000030110	BAK1	0.0426604	0.0717707	0.329858	0.027665	0.0792139	0.275581	B	T6
ENSG00000030419	IKZF2	-0.0556232	0.164453	0.495948	-0.0667235	0.145648	0.401937	B	T6
ENSG00000030582	GRN	0.0629983	0.120614	0.436801	0.108298	0.0438316	0.183744	B	T6
ENSG00000031003	FAM13B	-0.00404582	0.858127	0.968246	0.0501467	0.235012	0.520983	B	T6
ENSG00000031081	ARHGAP31	-0.0183203	0.77564	0.933565	-0.0117708	0.456533	0.72364	B	T6
ENSG00000031691	CENPQ	-0.01423	0.793533	0.940939	-0.000799846	0.883921	0.978359	B	T6
ENSG00000031698	SARS	0.00139491	0.814729	0.950127	-0.0523794	0.714397	0.88967	B	T6
ENSG00000031823	RANBP3	-0.0111873	0.929041	1	-0.0579616	0.281921	0.576662	B	T6
ENSG00000032219	ARID4A	-0.25059	5.39314e-07	1.90935e-05	-0.216537	0.000177196	0.0021188	B	T6
ENSG00000032389	EIPR1	-0.00266548	0.79455	0.941119	-0.0117077	0.842337	0.953457	B	T6
ENSG00000032444	PNPLA6	0.000692295	0.781635	0.935764	-0.027024	0.36355	0.640663	B	T6
ENSG00000032742	IFT88	-0.0286614	0.242178	0.60889	-0.0189877	0.968301	1	B	T6
ENSG00000033011	ALG1	0.00321865	0.644567	0.883116	0.0138956	0.0273561	0.132778	B	T6
ENSG00000033030	ZCCHC8	-0.0800891	0.111281	0.414767	-0.109512	0.0476105	0.193551	B	T6
ENSG00000033050	ABCF2	0.0251662	0.723689	0.913339	-0.0480733	0.243635	0.532475	B	T6
ENSG00000033100	CHPF2	0.0191999	0.370557	0.705385	0.0168256	0.212473	0.489151	B	T6
ENSG00000033122	LRRC7	-0.00742964	0.695877	0.903646	0.00426205	0.733817	0.900983	B	T6
ENSG00000033170	FUT8	-0.0945812	0.0237293	0.167925	-0.133501	0.00790083	0.0515532	B	T6
ENSG00000033178	UBA6	0.147687	0.00210592	0.0280472	0.189806	0.000228246	0.00264661	B	T6
ENSG00000033327	GAB2	0.0256819	0.350988	0.688949	-0.0134276	0.397826	0.675097	B	T6
ENSG00000033627	ATP6V0A1	-0.0354449	0.0587843	0.292625	-0.034201	0.188845	0.457069	B	T6
ENSG00000033800	PIAS1	-0.0377816	0.442654	0.762325	0.0206405	0.625806	0.842924	B	T6
ENSG00000033867	SLC4A7	0.0112993	0.451331	0.769925	-0.0443814	0.352975	0.629587	B	T6
ENSG00000034053	APBA2	-0.000424037	0.567616	0.833229	0.0104273	0.0190058	0.1011	B	T6
ENSG00000034152	MAP2K3	-0.0913528	0.013637	0.114069	-0.185338	1.29379e-07	3.21894e-06	B	T6
ENSG00000034510	TMSB10	0.378591	1.09477e-09	5.7177e-08	0.505024	4.02409e-16	2.28074e-14	B	T6
ENSG00000034533	ASTE1	-0.0148451	0.284133	0.654127	-0.00692468	0.740236	0.90412	B	T6
ENSG00000034677	RNF19A	0.414612	9.72912e-10	5.16665e-08	0.671365	2.52532e-19	1.82386e-17	B	T6
ENSG00000034693	PEX3	0.0153069	0.311432	0.655018	0.0339016	0.24438	0.533163	B	T6
ENSG00000034713	GABARAPL2	-0.108982	0.18144	0.515329	-0.208222	0.00145318	0.012898	B	T6
ENSG00000035115	SH3YL1	-0.0277995	0.20914	0.559671	-0.00463857	0.4285	0.698995	B	T6
ENSG00000035141	FAM136A	-0.0481163	0.3641	0.699169	-0.123006	0.0437941	0.183722	B	T6
ENSG00000035403	VCL	-0.0225487	0.52464	0.820266	-0.011388	0.652068	0.858212	B	T6
ENSG00000035664	DAPK2	-0.0284043	0.633385	0.875956	-0.0514965	0.00890957	0.0569879	B	T6
ENSG00000035681	NSMAF	-0.00650915	0.745484	0.924649	0.000172798	0.959218	1	B	T6
ENSG00000035687	ADSS	0.0492533	0.158001	0.486697	0.116297	0.00612804	0.0420251	B	T6
ENSG00000035720	STAP1	0.515075	5.36809e-15	4.63664e-13	0.77894	1.41666e-24	1.33621e-22	B	T6
ENSG00000035862	TIMP2	0.00113829	0.572017	0.836096	-0.00237506	0.57043	0.796648	B	T6
ENSG00000035928	RFC1	0.138881	0.0516431	0.274021	0.155283	0.0230128	0.117566	B	T6
ENSG00000036054	TBC1D23	0.008018	0.863509	0.971187	0.0348846	0.0916723	0.299083	B	T6
ENSG00000036257	CUL3	0.0906423	0.0848614	0.358837	0.028944	0.536616	0.783376	B	T6
ENSG00000036549	AC118549.1	0.0124947	0.751256	0.925993	-0.00369002	0.984815	1	B	T6
ENSG00000037042	TUBG2	0.0107057	0.985229	1	0.00874973	0.727753	0.896853	B	T6
ENSG00000037241	RPL26L1	0.0358018	0.195646	0.53973	0.0402122	0.175026	0.440683	B	T6
ENSG00000037474	NSUN2	-0.0126904	0.890077	0.988028	0.00648277	0.306748	0.59022	B	T6
ENSG00000037637	FBXO42	-0.0268116	0.591254	0.848129	-0.0150249	0.63067	0.845823	B	T6
ENSG00000037749	MFAP3	0.00435001	0.349243	0.687123	0.013076	0.250791	0.541547	B	T6
ENSG00000037757	MRI1	-0.0440625	0.46842	0.784996	-0.0600041	0.0339764	0.153094	B	T6
ENSG00000037897	METTL1	-0.00310757	0.783801	0.937136	-0.0134546	0.273128	0.566098	B	T6
ENSG00000038002	AGA	-0.00711146	0.796199	0.941362	0.0127945	0.139146	0.390603	B	T6
ENSG00000038210	PI4K2B	0.404994	3.31472e-19	3.7743e-17	0.555955	1.02304e-26	1.08657e-24	B	T6
ENSG00000038219	BOD1L1	-0.0288216	0.699641	0.904022	-0.0823693	0.254497	0.544972	B	T6
ENSG00000038274	MAT2B	0.0550741	0.295686	0.655018	0.252577	4.59925e-05	0.000645888	B	T6
ENSG00000038358	EDC4	-0.00287094	0.564493	0.833229	9.00642e-05	0.843837	0.954471	B	T6
ENSG00000038382	TRIO	0.0142597	0.449446	0.768129	-0.00324939	0.686058	0.877448	B	T6
ENSG00000038427	VCAN	0.00378774	0.416566	0.73936	0.00660968	0.257159	0.546626	B	T6
ENSG00000038532	CLEC16A	0.00441777	0.985121	1	-0.0132362	0.939986	1	B	T6
ENSG00000038945	MSR1	0.00591037	0.31925	0.655018	0	1	1	B	T6
ENSG00000039123	MTREX	0.0208564	0.688598	0.900861	0.000951194	0.698505	0.883853	B	T6
ENSG00000039319	ZFYVE16	-0.0221778	0.613814	0.861617	0.0134829	0.512197	0.765298	B	T6
ENSG00000039523	RIPOR1	-0.148617	1.33895e-05	0.000356274	-0.152553	4.93862e-07	1.07805e-05	B	T6
ENSG00000039560	RAI14	-0.0159064	0.0248806	0.172112	-0.0146653	0.100077	0.315509	B	T6
ENSG00000039650	PNKP	0.0241752	0.699522	0.904022	-0.0118108	0.934006	1	B	T6
ENSG00000040199	PHLPP2	-0.0392146	0.0781073	0.347605	-0.0336068	0.473398	0.737129	B	T6
ENSG00000040275	SPDL1	-0.0224894	0.354537	0.692377	-0.0111927	0.945969	1	B	T6
ENSG00000040341	STAU2	0.00260257	0.7267	0.915054	-0.0241668	0.818672	0.938436	B	T6
ENSG00000040487	SLC66A1	0.00533515	0.757924	0.927068	-0.00772951	0.474648	0.737423	B	T6
ENSG00000040531	CTNS	0.00554494	0.98947	1	-0.0126838	0.126299	0.366039	B	T6
ENSG00000040633	PHF23	-0.0153711	0.958651	1	-0.0565373	0.163886	0.421093	B	T6
ENSG00000040933	INPP4A	-0.0159734	0.795144	0.941119	-0.00819263	0.56235	0.794914	B	T6
ENSG00000041353	RAB27B	1.06605e-05	1	1	0.00214537	0.481717	0.741696	B	T6
ENSG00000041357	PSMA4	0.644609	3.82154e-15	3.3542e-13	0.815398	1.37723e-22	1.18414e-20	B	T6
ENSG00000041802	LSG1	-0.0529669	0.240105	0.606089	-0.0540977	0.597529	0.819425	B	T6
ENSG00000041880	PARP3	0.00290768	0.561174	0.833229	-0.00702158	0.581228	0.806571	B	T6
ENSG00000041988	THAP3	0.0152344	0.495879	0.798601	-0.000980178	0.767429	0.917387	B	T6
ENSG00000042062	RIPOR3	0.00176082	0.80719	0.947142	0.00546817	0.278408	0.572627	B	T6
ENSG00000042088	TDP1	-0.0557631	0.114706	0.424035	-0.0942121	0.00953398	0.0600398	B	T6
ENSG00000042286	AIFM2	-0.00585619	0.487025	0.791903	-0.0037182	0.360213	0.637801	B	T6
ENSG00000042317	SPATA7	-0.00298147	0.564484	0.833229	-0.00434796	0.995198	1	B	T6
ENSG00000042429	MED17	-0.0543614	0.104305	0.398378	0.0307339	0.48188	0.741696	B	T6
ENSG00000042445	RETSAT	-0.0154003	0.420544	0.742044	-0.014423	0.593345	0.81611	B	T6
ENSG00000042493	CAPG	0.0127232	0.799573	0.943233	-0.063072	0.47036	0.735388	B	T6
ENSG00000042753	AP2S1	0.0140874	0.742079	0.923017	0.0125335	0.583534	0.808428	B	T6
ENSG00000042980	ADAM28	-0.356219	9.23424e-05	0.0019517	-0.580945	3.96238e-10	1.29742e-08	B	T6
ENSG00000043093	DCUN1D1	-0.0246536	0.522207	0.819295	-0.0164858	0.956726	1	B	T6
ENSG00000043143	JADE2	0.0956864	0.0429579	0.24446	0.156202	0.00157473	0.0137262	B	T6
ENSG00000043462	LCP2	0.0347608	0.010241	0.0925201	0.0759544	1.15784e-05	0.000188825	B	T6
ENSG00000043514	TRIT1	-0.037191	0.122436	0.440623	-0.00647194	0.607009	0.826862	B	T6
ENSG00000044090	CUL7	0.0222741	0.0362523	0.218015	-0.00134058	0.99389	1	B	T6
ENSG00000044115	CTNNA1	0.145537	0.000317629	0.00557571	0.130666	6.83232e-05	0.000915734	B	T6
ENSG00000044446	PHKA2	0.0031405	0.83829	0.957859	-0.0147857	0.630029	0.84535	B	T6
ENSG00000044459	CNTLN	0.0147631	0.0868081	0.363541	0.0110586	0.277802	0.572127	B	T6
ENSG00000044574	HSPA5	0.0248022	0.827689	0.954202	0.0166617	0.767076	0.917212	B	T6
ENSG00000046647	GEMIN8	-0.0150932	0.304893	0.655018	0.00391393	0.668131	0.865659	B	T6
ENSG00000046651	OFD1	0.140354	0.0327518	0.205129	0.322434	2.85891e-06	5.29821e-05	B	T6
ENSG00000046653	GPM6B	0.00738603	0.818617	0.950316	0.0477955	0.14515	0.401309	B	T6
ENSG00000047056	WDR37	0.0158948	0.312582	0.655018	-0.0173832	0.916839	0.999503	B	T6
ENSG00000047188	YTHDC2	-0.0119763	0.817376	0.950316	-0.019565	0.932247	1	B	T6
ENSG00000047249	ATP6V1H	0.0321682	0.250903	0.617558	0.0745111	0.041231	0.175816	B	T6
ENSG00000047315	POLR2B	-0.017538	0.684024	0.898506	0.0143415	0.76621	0.916884	B	T6
ENSG00000047346	FAM214A	-0.133762	0.0160949	0.128019	-0.20789	0.000633801	0.00643423	B	T6
ENSG00000047365	ARAP2	0.022388	0.481524	0.788758	0.0808252	0.0354104	0.157755	B	T6
ENSG00000047410	TPR	-0.178959	0.00615935	0.0631417	-0.278216	6.73085e-05	0.000903092	B	T6
ENSG00000047457	CP	0.00374766	0.995198	1	0.011969	0.254614	0.544972	B	T6
ENSG00000047578	KIAA0556	0.0322065	0.0304612	0.197031	0.00641641	0.320576	0.59124	B	T6
ENSG00000047579	DTNBP1	0.0894054	0.120099	0.435811	0.208833	0.00137759	0.012366	B	T6
ENSG00000047621	C12orf4	0.0154491	0.413503	0.738352	0.0122061	0.340636	0.615659	B	T6
ENSG00000047634	SCML1	0.0469425	0.0399611	0.232965	0.11516	1.09946e-05	0.000181174	B	T6
ENSG00000047644	WWC3	0.0284336	0.232067	0.592847	-0.0162444	0.564757	0.794914	B	T6
ENSG00000047662	FAM184B	0.013329	0.960887	1	-0.00183162	0.653202	0.85885	B	T6
ENSG00000047849	MAP4	0.00997458	0.812742	0.949552	-0.0443116	0.508315	0.762425	B	T6
ENSG00000047932	GOPC	-0.0471721	0.408631	0.738243	-0.0573177	0.416657	0.68726	B	T6
ENSG00000048028	USP28	0.107299	0.00510624	0.0549725	0.166694	4.80146e-05	0.00066982	B	T6
ENSG00000048052	HDAC9	-0.00257604	0.767779	0.930924	-0.0175644	0.743049	0.906123	B	T6
ENSG00000048140	TSPAN17	-0.0225588	0.229163	0.588858	-0.0020462	0.913625	0.997319	B	T6
ENSG00000048162	NOP16	-0.0231108	0.735637	0.920095	-0.0285345	0.68208	0.874932	B	T6
ENSG00000048392	RRM2B	-0.0497461	0.453702	0.771989	-0.0136359	0.73154	0.899322	B	T6
ENSG00000048405	ZNF800	0.0434203	0.205338	0.553578	0.0550531	0.116844	0.348712	B	T6
ENSG00000048462	TNFRSF17	0.0255992	0.435045	0.755493	-0.009905	0.672411	0.868341	B	T6
ENSG00000048471	SNX29	-0.0901979	0.00864845	0.0809088	-0.0506765	0.117876	0.350394	B	T6
ENSG00000048544	MRPS10	-0.0270218	0.601464	0.853763	0.0990567	0.0270303	0.1315	B	T6
ENSG00000048649	RSF1	-0.0407827	0.435393	0.755493	-0.101377	0.0866363	0.288157	B	T6
ENSG00000048707	VPS13D	-0.0114142	0.964305	1	-0.0143731	0.929915	1	B	T6
ENSG00000048740	CELF2	-0.198022	0.00596401	0.0619384	-0.111743	0.167242	0.426853	B	T6
ENSG00000048828	FAM120A	-0.0560988	0.377556	0.71276	-0.0657554	0.342016	0.617269	B	T6
ENSG00000048991	R3HDM1	-0.034341	0.497536	0.800105	-0.0481	0.258243	0.547321	B	T6
ENSG00000049167	ERCC8	0.00463066	0.301748	0.655018	-0.00156305	0.409937	0.684437	B	T6
ENSG00000049192	ADAMTS6	0.0164538	0.242635	0.609311	0.0544073	0.0450458	0.185908	B	T6
ENSG00000049239	H6PD	0.0156037	0.936545	1	0.00484658	0.675791	0.870852	B	T6
ENSG00000049245	VAMP3	0.00107004	0.919175	1	-0.0183876	0.900184	0.987906	B	T6
ENSG00000049246	PER3	-0.00234746	0.377125	0.712372	-0.00866799	0.992046	1	B	T6
ENSG00000049249	TNFRSF9	-0.00206184	0.993087	1	0.00554381	0.362819	0.640188	B	T6
ENSG00000049449	RCN1	0.0112921	0.195858	0.54002	0.0119997	0.480793	0.741519	B	T6
ENSG00000049541	RFC2	-0.0421384	0.492622	0.795217	-0.106148	0.00643321	0.0436443	B	T6
ENSG00000049618	ARID1B	0.109255	0.24809	0.616778	0.141336	0.0925885	0.300653	B	T6
ENSG00000049656	CLPTM1L	-0.0478279	0.182154	0.51701	-0.0411861	0.304174	0.59022	B	T6
ENSG00000049759	NEDD4L	0.00176467	0.580676	0.841357	-0.017346	0.205807	0.480253	B	T6
ENSG00000049768	FOXP3	0.00504041	0.31925	0.655018	0	1	1	B	T6
ENSG00000049769	PPP1R3F	-0.00132299	0.210985	0.562134	-0.00968118	0.989524	1	B	T6
ENSG00000049860	HEXB	-0.0448676	0.336339	0.67305	-0.07198	0.0763565	0.268597	B	T6
ENSG00000049883	PTCD2	0.00476207	0.978178	1	-0.0120594	0.498889	0.755412	B	T6
ENSG00000050130	JKAMP	0.00528088	0.653502	0.883212	0.0219914	0.326651	0.598426	B	T6
ENSG00000050165	DKK3	0.00407927	0.31925	0.655018	0.000629796	0.31925	0.59022	B	T6
ENSG00000050327	ARHGEF5	0.00134896	0.808813	0.947883	-0.00405898	0.791009	0.926816	B	T6
ENSG00000050344	NFE2L3	0.029799	0.0968252	0.388537	0.0286575	0.0101369	0.0629201	B	T6
ENSG00000050393	MCUR1	-0.0323435	0.429657	0.750372	-0.0249881	0.749097	0.908708	B	T6
ENSG00000050405	LIMA1	0.0237069	0.108907	0.409664	0.0335862	0.0388364	0.168562	B	T6
ENSG00000050426	LETMD1	-0.016398	0.969437	1	-0.0667928	0.122644	0.359985	B	T6
ENSG00000050438	SLC4A8	-0.00367745	0.157715	0.486697	0.0104877	0.153983	0.412073	B	T6
ENSG00000050730	TNIP3	0.00147943	0.102816	0.395936	0.0130275	0.0110848	0.0669699	B	T6
ENSG00000050748	MAPK9	-0.0528149	0.148517	0.486697	-0.0696276	0.244628	0.533364	B	T6
ENSG00000051009	FAM160A2	-0.0340958	0.932041	1	-0.0235779	0.629707	0.84516	B	T6
ENSG00000051108	HERPUD1	-0.796319	8.96874e-20	1.08996e-17	-0.721772	1.75575e-16	1.02263e-14	B	T6
ENSG00000051128	HOMER3	0.0130206	0.313924	0.655018	-0.00177337	0.31925	0.59022	B	T6
ENSG00000051382	PIK3CB	-0.00188154	0.592641	0.849145	-0.0153704	0.756763	0.913362	B	T6
ENSG00000051523	CYBA	-0.20029	0.0212399	0.155313	-0.338378	1.03872e-05	0.000171613	B	T6
ENSG00000051596	THOC3	-0.0332735	0.468955	0.785184	-0.0594921	0.23812	0.525052	B	T6
ENSG00000051620	HEBP2	-0.0594224	0.242424	0.609266	-0.0267375	0.955781	1	B	T6
ENSG00000051825	MPHOSPH9	-0.0624145	0.0514883	0.273544	-0.0736943	0.0732671	0.261072	B	T6
ENSG00000052126	PLEKHA5	-0.00198274	0.490633	0.794098	0.00626479	0.0839987	0.282431	B	T6
ENSG00000052723	SIKE1	-0.0207508	0.684241	0.898506	-0.0470795	0.720651	0.892977	B	T6
ENSG00000052749	RRP12	0.0204119	0.137184	0.466926	-0.00695318	0.98623	1	B	T6
ENSG00000052795	FNIP2	-0.00466601	0.414686	0.738352	0.0196	0.162126	0.418357	B	T6
ENSG00000052802	MSMO1	0.08232	0.0432952	0.245538	0.0224179	0.281968	0.576665	B	T6
ENSG00000052841	TTC17	-0.0214196	0.799529	0.943233	0.10358	0.035483	0.157968	B	T6
ENSG00000053254	FOXN3	-0.0266706	0.930166	1	-0.0122627	0.769719	0.918301	B	T6
ENSG00000053371	AKR7A2	-0.0470039	0.371654	0.706792	-0.0956692	0.0166271	0.0916485	B	T6
ENSG00000053372	MRTO4	-0.0434265	0.596036	0.850754	-0.049409	0.517962	0.769183	B	T6
ENSG00000053501	USE1	0.0353971	0.25777	0.621385	-0.00606169	0.717436	0.891395	B	T6
ENSG00000053524	MCF2L2	0	1	1	0.0069268	0.157715	0.412073	B	T6
ENSG00000053702	NRIP2	-0.00798219	0.987501	1	-0.0159031	0.691385	0.880889	B	T6
ENSG00000053770	AP5M1	-0.050726	0.415388	0.739034	-0.0105229	0.324466	0.596065	B	T6
ENSG00000053900	ANAPC4	-0.0369374	0.446929	0.765866	-0.00553539	0.964612	1	B	T6
ENSG00000053918	KCNQ1	-0.0138665	0.355161	0.692377	-0.0144045	0.202722	0.476511	B	T6
ENSG00000054116	TRAPPC3	0.0538331	0.490385	0.794098	-0.0101436	0.753824	0.911423	B	T6
ENSG00000054118	THRAP3	-0.0428535	0.627681	0.871536	0.138757	0.0330722	0.15076	B	T6
ENSG00000054148	PHPT1	-0.00303425	0.959612	1	0.00969895	0.582878	0.808011	B	T6
ENSG00000054219	LY75	-0.0866627	0.0847498	0.358567	-0.118405	0.0089269	0.0570698	B	T6
ENSG00000054267	ARID4B	0.00575791	0.977709	1	0.16909	0.0125854	0.0740878	B	T6
ENSG00000054277	OPN3	-0.0565558	0.0762359	0.342803	-0.0752135	0.0252678	0.125136	B	T6
ENSG00000054282	SDCCAG8	0.0360917	0.365653	0.701076	-0.0359463	0.998366	1	B	T6
ENSG00000054392	HHAT	-0.0156367	0.309527	0.655018	0.00677462	0.813418	0.93579	B	T6
ENSG00000054523	KIF1B	0.00612511	0.261901	0.625741	0.0262813	0.0465364	0.190409	B	T6
ENSG00000054611	TBC1D22A	-0.203578	0.000115605	0.00236047	-0.154417	0.00783872	0.0512273	B	T6
ENSG00000054654	SYNE2	0.165797	0.0464171	0.255072	0.50268	2.1339e-08	5.94061e-07	B	T6
ENSG00000054965	FAM168A	-0.00995015	0.873021	0.977248	0.00789468	0.213734	0.490894	B	T6
ENSG00000054967	RELT	-0.00789826	0.320848	0.655756	0.00763442	0.134726	0.38205	B	T6
ENSG00000054983	GALC	-0.0232372	0.386176	0.721064	-0.00710912	0.620304	0.837611	B	T6
ENSG00000055044	NOP58	-0.00316612	0.865223	0.971747	-0.0196395	0.92275	1	B	T6
ENSG00000055070	SZRD1	0.0764047	0.0992404	0.393267	0.0933639	0.0262231	0.128812	B	T6
ENSG00000055130	CUL1	0.0367188	0.319892	0.655045	0.0319415	0.4504	0.718748	B	T6
ENSG00000055147	FAM114A2	0.0354718	0.283187	0.652901	0.0790235	0.00388657	0.0291009	B	T6
ENSG00000055163	CYFIP2	-0.165203	0.00436635	0.048924	-0.199641	0.000508871	0.00530224	B	T6
ENSG00000055208	TAB2	-0.0119547	0.527978	0.822724	0.0240261	0.516375	0.76809	B	T6
ENSG00000055211	GINM1	-0.03967	0.550863	0.833229	-0.0173531	0.706062	0.887157	B	T6
ENSG00000055332	EIF2AK2	1.79897	1.23884e-57	1.30481e-54	2.04618	8.2987e-70	5.97577e-67	B	T6
ENSG00000055483	USP36	-0.0494789	0.159951	0.488906	-0.0274782	0.680925	0.874049	B	T6
ENSG00000055609	KMT2C	-0.101652	0.0708187	0.328137	-0.193949	7.99781e-05	0.00105406	B	T6
ENSG00000055732	MCOLN3	0.000944575	0.31925	0.655018	0.0055377	0.0450687	0.185908	B	T6
ENSG00000055917	PUM2	0.0477185	0.137592	0.467983	-0.0574307	0.590904	0.814353	B	T6
ENSG00000055950	MRPL43	-0.057323	0.505151	0.806717	-0.0409984	0.858881	0.962385	B	T6
ENSG00000055955	ITIH4	0.0148909	0.0333602	0.206787	0.0108021	0.0578724	0.219853	B	T6
ENSG00000056050	HPF1	-0.0159918	0.673883	0.892243	-0.064608	0.325795	0.597466	B	T6
ENSG00000056097	ZFR	0.0133712	0.385816	0.720816	0.0581699	0.0540648	0.212136	B	T6
ENSG00000056277	ZNF280C	0.00355074	0.351221	0.689192	0.00671235	0.130684	0.374684	B	T6
ENSG00000056558	TRAF1	0.0446657	0.0139607	0.115176	0.0133352	0.0885704	0.292508	B	T6
ENSG00000056586	RC3H2	0.0173797	0.610495	0.859283	-0.0106042	0.62628	0.84309	B	T6
ENSG00000056972	TRAF3IP2	-0.0462343	0.163635	0.494662	-0.0625182	0.024556	0.123503	B	T6
ENSG00000057252	SOAT1	-0.00871792	0.755498	0.926208	0.0173561	0.0748504	0.264773	B	T6
ENSG00000057608	GDI2	0.181203	0.00655473	0.0658548	0.0424104	0.510317	0.76376	B	T6
ENSG00000057657	PRDM1	0.0681522	0.00127924	0.0183315	0.057558	0.00395948	0.0294896	B	T6
ENSG00000057663	ATG5	-0.0256583	0.62097	0.867487	-0.0528894	0.373388	0.651111	B	T6
ENSG00000057704	TMCC3	0.0911932	0.000756883	0.0118102	0.10251	0.000109074	0.00138691	B	T6
ENSG00000057757	PITHD1	-0.109792	0.0220385	0.159767	-0.115085	0.0260134	0.128031	B	T6
ENSG00000057935	MTA3	0.0321132	0.147122	0.486697	0.013121	0.561954	0.794914	B	T6
ENSG00000058056	USP13	-0.0106728	0.579944	0.840837	-0.0225333	0.0537776	0.211572	B	T6
ENSG00000058063	ATP11B	0.0256713	0.468248	0.784996	0.0596535	0.0540079	0.212136	B	T6
ENSG00000058091	CDK14	-0.0515999	0.192659	0.534688	-0.0854932	0.011713	0.0702278	B	T6
ENSG00000058262	SEC61A1	-0.0173042	0.921367	1	-0.0166729	0.49964	0.75601	B	T6
ENSG00000058272	PPP1R12A	0.0356606	0.471713	0.78685	-0.0179146	0.948298	1	B	T6
ENSG00000058453	CROCC	0.00368075	0.319294	0.655018	-0.0108409	0.805755	0.933818	B	T6
ENSG00000058600	POLR3E	-0.0191197	0.933406	1	0.0114419	0.256168	0.545711	B	T6
ENSG00000058668	ATP2B4	-0.00370355	0.52232	0.819295	0.0017082	0.337706	0.611676	B	T6
ENSG00000058673	ZC3H11A	-0.0068609	0.731794	0.917167	0.00169449	0.761634	0.91496	B	T6
ENSG00000058729	RIOK2	0.0588875	0.062675	0.305218	0.1207	0.00656827	0.0442518	B	T6
ENSG00000058799	YIPF1	0.00259314	0.685877	0.899551	0.0156371	0.194224	0.46563	B	T6
ENSG00000058804	NDC1	-0.0302566	0.0617796	0.302883	-0.024518	0.0638649	0.23574	B	T6
ENSG00000059122	FLYWCH1	-0.00905664	0.779735	0.93483	-0.0101064	0.581428	0.806571	B	T6
ENSG00000059145	UNKL	-0.0348015	0.203852	0.552066	-0.0522134	0.0850756	0.284826	B	T6
ENSG00000059377	TBXAS1	-0.011604	0.554675	0.833229	-0.0199716	0.347606	0.623441	B	T6
ENSG00000059378	PARP12	0.432982	3.16428e-16	3.00702e-14	0.55597	8.64682e-24	7.86239e-22	B	T6
ENSG00000059573	ALDH18A1	-0.00410082	0.912541	1	0.00922933	0.456799	0.723788	B	T6
ENSG00000059588	TARBP1	0.153609	9.65135e-05	0.00202967	0.186172	1.04494e-06	2.13706e-05	B	T6
ENSG00000059691	GATB	0.00326796	0.460659	0.778273	-0.00426647	0.603102	0.824004	B	T6
ENSG00000059728	MXD1	-0.0180833	0.78691	0.938714	-0.00177433	0.591549	0.815064	B	T6
ENSG00000059758	CDK17	0.0644518	0.0560144	0.286453	0.147201	1.62244e-05	0.000256005	B	T6
ENSG00000059769	DNAJC25	0.0133864	0.681688	0.896795	-0.00556021	0.600696	0.82254	B	T6
ENSG00000059804	SLC2A3	-0.11318	0.0189401	0.143947	-0.110599	0.0791965	0.275581	B	T6
ENSG00000059915	PSD	-0.00409306	1	1	-0.00514172	0.31925	0.59022	B	T6
ENSG00000060069	CTDP1	-0.00760781	0.712785	0.906869	-1.0992e-05	0.758184	0.913538	B	T6
ENSG00000060138	YBX3	-0.043488	0.609067	0.858047	-0.0431674	0.871149	0.970851	B	T6
ENSG00000060237	WNK1	-0.18556	0.000307175	0.00543698	-0.1669	0.00290475	0.0228032	B	T6
ENSG00000060339	CCAR1	-0.0783964	0.144733	0.482533	-0.0553057	0.523534	0.773459	B	T6
ENSG00000060491	OGFR	0.170806	0.00173164	0.0239193	0.225507	3.39151e-05	0.00049498	B	T6
ENSG00000060558	GNA15	0.00573157	0.776347	0.933565	-0.00276945	0.763491	0.915985	B	T6
ENSG00000060642	PIGV	0.0194365	0.125095	0.44514	0.00573972	0.315366	0.59022	B	T6
ENSG00000060688	SNRNP40	-0.0631581	0.307015	0.655018	-0.01412	0.950754	1	B	T6
ENSG00000060749	QSER1	-0.0184344	0.828108	0.954272	-0.000439043	0.155377	0.412073	B	T6
ENSG00000060762	MPC1	0.0059349	0.413302	0.738352	0.00145349	0.310992	0.59022	B	T6
ENSG00000060971	ACAA1	0.0222951	0.521919	0.819295	0.00265055	0.642296	0.854254	B	T6
ENSG00000060982	BCAT1	0.0166229	0.292861	0.655018	0.0063137	0.311468	0.59022	B	T6
ENSG00000061273	HDAC7	-0.0878392	0.00260568	0.0326394	-0.0896027	0.00801137	0.052113	B	T6
ENSG00000061676	NCKAP1	0.00650958	0.561361	0.833229	0.0016062	0.319743	0.59022	B	T6
ENSG00000061794	MRPS35	-0.0493502	0.54961	0.833229	-0.0761499	0.337155	0.611028	B	T6
ENSG00000061936	SFSWAP	0.0152757	0.743301	0.923666	-0.0133073	0.730159	0.898316	B	T6
ENSG00000061938	TNK2	0.158412	0.000301158	0.0053535	0.188206	8.88127e-07	1.85538e-05	B	T6
ENSG00000061987	MON2	-0.0552107	0.434585	0.755493	-0.0543015	0.552318	0.794802	B	T6
ENSG00000062194	GPBP1	0.693095	3.96893e-15	3.45953e-13	0.86781	5.75072e-24	5.26691e-22	B	T6
ENSG00000062485	CS	-0.00553286	0.937044	1	-0.0239538	0.953481	1	B	T6
ENSG00000062582	MRPS24	-0.175224	0.00170978	0.0236951	-0.144241	0.0169408	0.0930934	B	T6
ENSG00000062598	ELMO2	0.025472	0.242045	0.608797	0.00398449	0.275425	0.569227	B	T6
ENSG00000062650	WAPL	-0.0268377	0.742348	0.923024	-0.0618923	0.299287	0.59022	B	T6
ENSG00000062716	VMP1	0.136975	0.0262166	0.178242	0.0943865	0.0895271	0.29421	B	T6
ENSG00000062725	APPBP2	0.00689852	0.471774	0.78685	-0.0423506	0.552651	0.794914	B	T6
ENSG00000062822	POLD1	0.00453648	0.609098	0.858047	-0.0209199	0.294513	0.59022	B	T6
ENSG00000063046	EIF4B	-0.0900392	0.186904	0.524718	-0.13556	0.0546809	0.213702	B	T6
ENSG00000063127	SLC6A16	-0.052944	0.0140696	0.115772	-0.0685428	0.00223891	0.018471	B	T6
ENSG00000063169	BICRA	0.0341626	0.00660537	0.0662582	0.0305488	0.0114103	0.0686567	B	T6
ENSG00000063176	SPHK2	-0.0173223	0.848243	0.96299	-0.0238735	0.709699	0.887668	B	T6
ENSG00000063177	RPL18	-0.127119	0.00420688	0.047421	-0.212355	2.91559e-06	5.38745e-05	B	T6
ENSG00000063180	CA11	-0.0288363	0.110458	0.412679	-0.0552391	0.00361769	0.0273306	B	T6
ENSG00000063241	ISOC2	0.0116318	0.303789	0.655018	0.020709	0.101344	0.317366	B	T6
ENSG00000063244	U2AF2	-0.0535425	0.344298	0.68191	-0.0958037	0.0879081	0.291302	B	T6
ENSG00000063245	EPN1	-0.0113882	0.934968	1	-0.011732	0.977373	1	B	T6
ENSG00000063322	MED29	-0.104845	0.0133365	0.112524	-0.100684	0.0567351	0.217723	B	T6
ENSG00000063438	AHRR	-0.00351161	0.157715	0.486697	-0.00312952	0.561361	0.794914	B	T6
ENSG00000063587	ZNF275	-0.00375844	0.354011	0.691943	-0.00198864	0.979629	1	B	T6
ENSG00000063601	MTMR1	0.0336567	0.191277	0.532265	0.0428601	0.0832196	0.280729	B	T6
ENSG00000063854	HAGH	-0.0653933	0.179928	0.514503	-0.0586378	0.577706	0.803613	B	T6
ENSG00000063978	RNF4	-0.00259579	0.92346	1	-0.0144703	0.892387	0.983209	B	T6
ENSG00000064012	CASP8	0.110595	0.0557016	0.285524	0.0754876	0.151762	0.411613	B	T6
ENSG00000064102	INTS13	0.0220406	0.212304	0.564089	-0.00490313	0.813088	0.93573	B	T6
ENSG00000064115	TM7SF3	-0.0624108	0.180852	0.514783	-0.0879954	0.0233999	0.118967	B	T6
ENSG00000064201	TSPAN32	0.00795057	0.313924	0.655018	0.000279923	0.567616	0.794914	B	T6
ENSG00000064225	ST3GAL6	0.018767	0.100077	0.393429	0.00917237	0.313924	0.59022	B	T6
ENSG00000064313	TAF2	-0.000285334	0.483912	0.789692	0.0547846	0.00809524	0.0525505	B	T6
ENSG00000064393	HIPK2	0.208322	2.17699e-06	6.87875e-05	0.264611	3.08208e-09	9.23091e-08	B	T6
ENSG00000064419	TNPO3	0.0263072	0.272091	0.640164	-0.00368527	0.414532	0.686832	B	T6
ENSG00000064490	RFXANK	0.0180415	0.492316	0.794947	-0.0443754	0.406877	0.682212	B	T6
ENSG00000064545	TMEM161A	0.0319499	0.0438515	0.24776	-0.00548442	0.986027	1	B	T6
ENSG00000064547	LPAR2	-0.00711408	0.772907	0.932835	-0.00989572	0.361536	0.638994	B	T6
ENSG00000064601	CTSA	-0.0112273	0.945463	1	-0.0424517	0.276171	0.570161	B	T6
ENSG00000064607	SUGP2	-0.0814001	0.125199	0.44524	-0.0985077	0.139606	0.391497	B	T6
ENSG00000064651	SLC12A2	-0.0412829	0.115626	0.426064	-0.00918175	0.929361	1	B	T6
ENSG00000064652	SNX24	0.00259996	0.997963	1	0.00366728	0.564102	0.794914	B	T6
ENSG00000064666	CNN2	-0.223019	5.49004e-05	0.00123029	-0.322847	4.02362e-10	1.31407e-08	B	T6
ENSG00000064687	ABCA7	-0.00916469	0.698127	0.904022	-0.00545186	0.702635	0.885846	B	T6
ENSG00000064703	DDX20	-0.011642	0.459814	0.777159	0.0112116	0.432848	0.702244	B	T6
ENSG00000064726	BTBD1	0.00097688	0.803496	0.945143	0.0162615	0.592839	0.816041	B	T6
ENSG00000064763	FAR2	0.00792027	0.154808	0.486697	0.00998577	0.0117834	0.0704493	B	T6
ENSG00000064886	CHI3L2	0.260232	3.41915e-11	2.21613e-09	0.271199	2.08052e-13	9.42497e-12	B	T6
ENSG00000064932	SBNO2	0.0606834	0.00810792	0.0774573	0.0395092	0.0315128	0.1467	B	T6
ENSG00000064933	PMS1	-0.0212043	0.938085	1	-0.00844296	0.383679	0.662103	B	T6
ENSG00000064961	HMG20B	-0.0280051	0.612326	0.860388	-0.0244588	0.993034	1	B	T6
ENSG00000064989	CALCRL	-0.00885311	0.317796	0.655018	-0.00453485	0.997381	1	B	T6
ENSG00000064995	TAF11	0.00281705	0.474815	0.787515	0.0421209	0.103382	0.319942	B	T6
ENSG00000064999	ANKS1A	-0.0162347	0.717683	0.908897	0.00717681	0.137213	0.386759	B	T6
ENSG00000065000	AP3D1	-0.0203765	0.810358	0.948497	-0.000245291	0.380649	0.659326	B	T6
ENSG00000065029	ZNF76	0.00933995	0.7398	0.921974	-0.0289809	0.655497	0.85889	B	T6
ENSG00000065057	NTHL1	-0.0394712	0.141794	0.47714	-0.049245	0.0139199	0.0794832	B	T6
ENSG00000065060	UHRF1BP1	-0.0374426	0.0599735	0.296908	-0.0335998	0.0617796	0.229995	B	T6
ENSG00000065135	GNAI3	-0.00491061	0.993145	1	0.0252605	0.62604	0.84309	B	T6
ENSG00000065150	IPO5	0.0162284	0.42627	0.747999	0.0422666	0.121871	0.358382	B	T6
ENSG00000065154	OAT	0.0111156	0.359207	0.694511	0.0167513	0.0391984	0.169609	B	T6
ENSG00000065183	WDR3	0.00846103	0.764959	0.929959	-0.0323348	0.40896	0.6833	B	T6
ENSG00000065243	PKN2	0.025812	0.454396	0.771999	-0.00841945	0.723982	0.894468	B	T6
ENSG00000065268	WDR18	-0.0196987	0.554008	0.833229	-0.0456482	0.145711	0.401937	B	T6
ENSG00000065308	TRAM2	-0.00404476	0.410477	0.738243	-0.00133271	1	1	B	T6
ENSG00000065357	DGKA	-0.0605845	0.148474	0.486697	-0.0535799	0.456867	0.723788	B	T6
ENSG00000065361	ERBB3	0	1	1	0.00110452	0.157715	0.412073	B	T6
ENSG00000065413	ANKRD44	-0.312217	1.08588e-05	0.000293256	-0.441632	2.09366e-10	7.11339e-09	B	T6
ENSG00000065427	KARS	0.074192	0.092071	0.376616	0.158837	0.000917044	0.00877405	B	T6
ENSG00000065457	ADAT1	-0.0225453	0.275049	0.64411	-0.0136462	0.601351	0.823005	B	T6
ENSG00000065485	PDIA5	-0.00116522	0.485273	0.791038	-0.00421483	0.478175	0.740041	B	T6
ENSG00000065491	TBC1D22B	-0.029009	0.0104541	0.0939085	-0.0212343	0.078697	0.274386	B	T6
ENSG00000065518	NDUFB4	0.106016	0.138358	0.46895	0.134998	0.0346126	0.155169	B	T6
ENSG00000065526	SPEN	-0.188061	0.000708275	0.0111066	-0.182818	0.00220703	0.0182457	B	T6
ENSG00000065534	MYLK	-0.0022318	0.567616	0.833229	0.00776615	0.179713	0.445108	B	T6
ENSG00000065548	ZC3H15	-0.0418216	0.642884	0.881567	0.0406355	0.508116	0.762356	B	T6
ENSG00000065559	MAP2K4	0.0241284	0.173411	0.510302	0.0429002	0.0159289	0.0884556	B	T6
ENSG00000065600	PACC1	-0.00230717	0.992432	1	0.0169627	0.204369	0.478376	B	T6
ENSG00000065613	SLK	0.0277973	0.340627	0.678195	0.0553903	0.0154879	0.0864245	B	T6
ENSG00000065615	CYB5R4	-0.0318431	0.814871	0.950195	0.0268448	0.48575	0.743991	B	T6
ENSG00000065665	SEC61A2	-0.00857191	0.628149	0.871958	-0.0182019	0.443657	0.712577	B	T6
ENSG00000065675	PRKCQ	0.00870908	0.166899	0.498769	0.0296523	0.00147304	0.0130376	B	T6
ENSG00000065717	TLE2	0.00662599	0.315856	0.655018	-0.0046997	0.31925	0.59022	B	T6
ENSG00000065802	ASB1	0.0135886	0.50138	0.804282	0.0258419	0.155195	0.412073	B	T6
ENSG00000065809	FAM107B	0.0088684	0.827622	0.954202	-0.252351	0.0016325	0.0142003	B	T6
ENSG00000065833	ME1	0	1	1	0	1	1	B	T6
ENSG00000065882	TBC1D1	0.166985	2.98268e-05	0.00071398	0.341206	2.65699e-12	1.09387e-10	B	T6
ENSG00000065883	CDK13	-0.193644	0.00242374	0.0311242	-0.289846	7.20119e-06	0.000123328	B	T6
ENSG00000065911	MTHFD2	0.159424	0.000285133	0.00513812	0.130913	0.000250704	0.00288059	B	T6
ENSG00000065923	SLC9A7	-0.0526892	0.018089	0.139492	-0.0187124	0.466094	0.732449	B	T6
ENSG00000065970	FOXJ2	-0.0246582	0.147093	0.486697	-0.0164512	0.536479	0.783336	B	T6
ENSG00000065978	YBX1	-0.129964	0.118898	0.433195	-0.516663	5.97118e-08	1.56902e-06	B	T6
ENSG00000065989	PDE4A	0.00246087	0.317796	0.655018	0.00946798	0.101439	0.317366	B	T6
ENSG00000066027	PPP2R5A	-0.0173896	0.658338	0.883927	-0.0109031	0.987423	1	B	T6
ENSG00000066044	ELAVL1	-0.0758513	0.119642	0.434653	-0.108734	0.0299009	0.141755	B	T6
ENSG00000066084	DIP2B	0.103073	0.0084321	0.0795917	0.0914644	0.00908941	0.0578746	B	T6
ENSG00000066117	SMARCD1	-0.0542318	0.213458	0.565003	-0.0865098	0.122763	0.360085	B	T6
ENSG00000066135	KDM4A	-0.0139666	0.607464	0.856992	0.0241051	0.210162	0.485424	B	T6
ENSG00000066136	NFYC	-0.0161766	0.755655	0.926208	0.0137801	0.388303	0.66573	B	T6
ENSG00000066294	CD84	-0.0261689	0.573604	0.837064	0.0965282	0.0234656	0.119205	B	T6
ENSG00000066322	ELOVL1	-0.0152877	0.917542	1	-0.0664858	0.151849	0.41176	B	T6
ENSG00000066336	SPI1	-0.215799	6.03176e-05	0.00133512	-0.299068	2.88583e-10	9.67479e-09	B	T6
ENSG00000066379	ZNRD1	-0.0418974	0.681732	0.896795	-0.103512	0.0593756	0.223735	B	T6
ENSG00000066422	ZBTB11	0.0194255	0.414754	0.738352	0.0219156	0.209857	0.484984	B	T6
ENSG00000066427	ATXN3	-0.00602248	0.895808	0.991783	0.0184997	0.38344	0.661791	B	T6
ENSG00000066455	GOLGA5	0.0132595	0.604705	0.855047	-0.0122051	0.924734	1	B	T6
ENSG00000066557	LRRC40	-0.0223342	0.276793	0.645458	-0.0272117	0.428408	0.698995	B	T6
ENSG00000066583	ISOC1	0.0418142	0.0652135	0.312802	0.0425236	0.10743	0.328688	B	T6
ENSG00000066651	TRMT11	-0.105724	0.0150865	0.12223	-0.0408091	0.850583	0.957986	B	T6
ENSG00000066654	THUMPD1	0.0871729	0.122664	0.44112	0.0497345	0.392514	0.670144	B	T6
ENSG00000066697	MSANTD3	-0.0456133	0.31068	0.655018	-0.0334786	0.656522	0.85889	B	T6
ENSG00000066739	ATG2B	-0.0235441	0.298305	0.655018	-0.0241	0.64672	0.856541	B	T6
ENSG00000066777	ARFGEF1	-0.0155964	0.741289	0.922887	-0.000293736	0.596543	0.81891	B	T6
ENSG00000066827	ZFAT	0.0182396	0.627657	0.871536	-0.00604522	0.796935	0.930395	B	T6
ENSG00000066855	MTFR1	-0.0138556	0.277802	0.647058	-0.0101808	0.692341	0.88113	B	T6
ENSG00000066923	STAG3	0.199777	0.000476499	0.0079243	0.310074	7.81005e-08	2.00226e-06	B	T6
ENSG00000066926	FECH	0.00582332	0.9892	1	0.036721	0.0412091	0.175782	B	T6
ENSG00000066933	MYO9A	-0.0485419	0.110332	0.412571	-0.0934943	0.0175376	0.0953956	B	T6
ENSG00000067048	DDX3Y	0.0206781	0.595788	0.850754	0.0645298	0.106845	0.327453	B	T6
ENSG00000067057	PFKP	0.0173956	0.623334	0.86899	0.0526033	0.0687843	0.249817	B	T6
ENSG00000067064	IDI1	0.0642109	0.197474	0.541991	0.0546906	0.223865	0.505165	B	T6
ENSG00000067066	SP100	0.871069	8.44728e-26	1.4048e-23	1.02767	1.93074e-35	2.90507e-33	B	T6
ENSG00000067082	KLF6	0.258166	3.8297e-05	0.00089141	0.347082	1.02338e-06	2.10317e-05	B	T6
ENSG00000067113	PLPP1	0.014335	0.274935	0.643977	0.0114883	0.131405	0.375837	B	T6
ENSG00000067141	NEO1	-0.0113747	0.695877	0.903646	-0.0100475	0.989773	1	B	T6
ENSG00000067167	TRAM1	-3.85032e-05	0.897114	0.9927	0.110415	0.0607583	0.22762	B	T6
ENSG00000067182	TNFRSF1A	0.00425456	0.771189	0.932689	0.0158603	0.104962	0.323203	B	T6
ENSG00000067208	EVI5	-0.0231009	0.20019	0.54589	-0.0755765	0.0448156	0.185908	B	T6
ENSG00000067221	STOML1	0.0174749	0.0196672	0.147485	0.0222393	0.00717725	0.0476685	B	T6
ENSG00000067225	PKM	-0.230977	0.0133854	0.112635	-0.472988	6.05891e-07	1.3068e-05	B	T6
ENSG00000067248	DHX29	-0.0406891	0.680232	0.895985	-0.0848115	0.110141	0.33399	B	T6
ENSG00000067334	DNTTIP2	-0.0033323	0.751587	0.926177	0.0016175	0.89135	0.98288	B	T6
ENSG00000067365	METTL22	0.0272371	0.294409	0.655018	0.0110562	0.395188	0.672697	B	T6
ENSG00000067369	TP53BP1	-0.0318652	0.333877	0.669813	-0.0678056	0.0742278	0.263512	B	T6
ENSG00000067533	RRP15	0.0288465	0.385084	0.719982	0.0277612	0.275806	0.56978	B	T6
ENSG00000067560	RHOA	-0.0975416	0.213082	0.564759	-0.119864	0.160955	0.416907	B	T6
ENSG00000067596	DHX8	-0.00294638	0.753368	0.926208	0.0353094	0.0693177	0.25146	B	T6
ENSG00000067606	PRKCZ	-0.0114393	0.762615	0.928934	-0.0165858	0.545326	0.789323	B	T6
ENSG00000067646	ZFY	-0.0310487	0.355172	0.692377	-0.0252304	0.547615	0.791056	B	T6
ENSG00000067704	IARS2	-0.034386	0.135056	0.462806	-0.0293355	0.767012	0.917212	B	T6
ENSG00000067829	IDH3G	-0.0122711	0.865269	0.971747	-0.0548837	0.356909	0.634365	B	T6
ENSG00000067836	ROGDI	0.0183194	0.0343414	0.210598	-0.00830381	0.995198	1	B	T6
ENSG00000067900	ROCK1	0.0224399	0.80351	0.945143	0.0253654	0.638084	0.85143	B	T6
ENSG00000067955	CBFB	-0.0283914	0.767096	0.930924	-0.002442	0.468768	0.733604	B	T6
ENSG00000067992	PDK3	-0.042818	0.442436	0.762157	-0.0825165	0.119996	0.354517	B	T6
ENSG00000068001	HYAL2	0.0202725	0.0759569	0.342375	0.00741806	0.467636	0.732852	B	T6
ENSG00000068024	HDAC4	0.0307927	0.0699285	0.325295	0.0936719	5.27329e-06	9.2826e-05	B	T6
ENSG00000068028	RASSF1	-0.00865263	0.760017	0.927837	-0.0286666	0.915267	0.998452	B	T6
ENSG00000068079	IFI35	1.39068	3.02694e-49	1.59406e-46	1.82364	4.10093e-66	2.46817e-63	B	T6
ENSG00000068097	HEATR6	-0.0310095	0.388398	0.723809	-0.0258266	0.58535	0.809879	B	T6
ENSG00000068120	COASY	0.0541877	0.0568154	0.287307	0.111084	0.000357848	0.00390911	B	T6
ENSG00000068305	MEF2A	0.186896	0.00237787	0.0306986	0.19172	0.00130818	0.0118524	B	T6
ENSG00000068308	OTUD5	0.0150681	0.313778	0.655018	-0.00225435	0.516051	0.767916	B	T6
ENSG00000068323	TFE3	-0.0253598	0.143054	0.479531	-0.0332948	0.0020857	0.0174462	B	T6
ENSG00000068354	TBC1D25	-0.020144	0.499972	0.802737	-0.0321138	0.0515436	0.205443	B	T6
ENSG00000068366	ACSL4	0.0489941	0.0688804	0.322556	0.0561514	0.0157614	0.0877184	B	T6
ENSG00000068383	INPP5A	-0.0226996	0.215553	0.568171	-0.0416783	0.0420202	0.178279	B	T6
ENSG00000068394	GPKOW	-0.0460923	0.107793	0.406942	-0.056038	0.0922768	0.299971	B	T6
ENSG00000068400	GRIPAP1	0.0869315	0.0263613	0.178745	0.106864	0.00279244	0.022105	B	T6
ENSG00000068438	FTSJ1	-0.0181265	0.951756	1	-0.0253783	0.786451	0.924991	B	T6
ENSG00000068650	ATP11A	-0.0330326	0.050942	0.272128	-0.0124966	0.954035	1	B	T6
ENSG00000068654	POLR1A	-0.0102189	0.963444	1	-0.0110572	0.896045	0.985771	B	T6
ENSG00000068697	LAPTM4A	-0.112935	0.031442	0.201417	-0.20766	0.000190691	0.00226305	B	T6
ENSG00000068724	TTC7A	-0.0679635	0.0442547	0.249302	-0.0541553	0.188806	0.457069	B	T6
ENSG00000068745	IP6K2	-0.0096997	0.682857	0.897762	-0.020709	0.721541	0.893189	B	T6
ENSG00000068784	SRBD1	-0.0305004	0.784482	0.937417	0.00266095	0.316829	0.59022	B	T6
ENSG00000068796	KIF2A	-0.0245797	0.859089	0.968688	0.102782	0.0400654	0.171948	B	T6
ENSG00000068831	RASGRP2	-0.12962	0.0254358	0.174814	-0.17978	0.00208205	0.0174387	B	T6
ENSG00000068878	PSME4	0.0154714	0.768729	0.931402	0.0337656	0.292961	0.59022	B	T6
ENSG00000068885	IFT80	0.0032614	0.828983	0.954299	-0.0311662	0.767703	0.917518	B	T6
ENSG00000068903	SIRT2	0.0135196	0.314572	0.655018	-0.00622228	0.758159	0.913538	B	T6
ENSG00000068912	ERLEC1	0.0284931	0.388108	0.723602	0.056896	0.0643045	0.236745	B	T6
ENSG00000068971	PPP2R5B	-0.00875725	0.474648	0.787515	0.0148127	0.19293	0.463794	B	T6
ENSG00000069020	MAST4	-0.0174205	0.571046	0.835015	-0.00166761	0.459576	0.726917	B	T6
ENSG00000069188	SDK2	-0.0194563	0.0578724	0.290028	-0.019959	0.0578724	0.219853	B	T6
ENSG00000069248	NUP133	0.00374497	0.641703	0.880928	0.00132114	0.47913	0.740509	B	T6
ENSG00000069275	NUCKS1	-0.11514	0.104888	0.399663	-0.213827	0.002525	0.02034	B	T6
ENSG00000069329	VPS35	-0.131481	0.0324974	0.204484	-0.166495	0.0043441	0.0316573	B	T6
ENSG00000069345	DNAJA2	-0.0931138	0.107755	0.406942	0.0566051	0.33903	0.613282	B	T6
ENSG00000069399	BCL3	-0.00748825	0.566734	0.833229	-0.0291176	0.694716	0.88344	B	T6
ENSG00000069424	KCNAB2	-0.103363	0.000570385	0.00924244	-0.0892138	0.00710442	0.047238	B	T6
ENSG00000069493	CLEC2D	0.542628	7.07717e-08	2.92315e-06	0.707065	7.84988e-13	3.42119e-11	B	T6
ENSG00000069509	FUNDC1	-0.000806586	0.430101	0.750701	0.0362015	0.0624446	0.23172	B	T6
ENSG00000069667	RORA	0.0345976	0.157865	0.486697	0.0809684	0.00834947	0.0538342	B	T6
ENSG00000069702	TGFBR3	-0.00391726	0.989524	1	-0.00443797	0.64696	0.856541	B	T6
ENSG00000069849	ATP1B3	0.0394009	0.441468	0.761216	0.0557787	0.0908573	0.297085	B	T6
ENSG00000069869	NEDD4	-0.00127969	0.659916	0.883927	0.0184353	0.0331173	0.15076	B	T6
ENSG00000069943	PIGB	0.0555465	0.0289607	0.19124	0.0681637	0.00195742	0.0166823	B	T6
ENSG00000069956	MAPK6	0.00805607	0.775927	0.933565	-0.0286569	0.463252	0.730511	B	T6
ENSG00000069966	GNB5	-0.102614	0.0570137	0.287778	0.0530096	0.306305	0.59022	B	T6
ENSG00000069974	RAB27A	0.0755513	0.00343327	0.0406683	0.173882	1.68631e-07	4.09871e-06	B	T6
ENSG00000069998	HDHD5	-0.0167896	0.931228	1	-0.0164132	0.826175	0.943102	B	T6
ENSG00000070010	UFD1	0.0279325	0.334048	0.669952	-0.0211481	0.850266	0.957885	B	T6
ENSG00000070031	SCT	0	1	1	0	1	1	B	T6
ENSG00000070047	PHRF1	-0.0161574	0.74707	0.924982	-0.0217386	0.825313	0.942799	B	T6
ENSG00000070061	ELP1	-0.0145367	0.333759	0.669813	-0.0152821	0.15882	0.413329	B	T6
ENSG00000070081	NUCB2	-0.0457838	0.254362	0.619108	-0.00523236	0.343629	0.619119	B	T6
ENSG00000070087	PFN2	-0.00798651	0.157715	0.486697	0.00464342	0.414686	0.686832	B	T6
ENSG00000070190	DAPP1	0.409814	2.85943e-08	1.22926e-06	0.513436	1.27746e-10	4.42352e-09	B	T6
ENSG00000070214	SLC44A1	-0.00779838	0.762043	0.928934	0.0342632	0.116408	0.347904	B	T6
ENSG00000070269	TMEM260	-0.0124703	0.772673	0.932835	-0.0253121	0.876565	0.973371	B	T6
ENSG00000070366	SMG6	0.0257095	0.576679	0.839038	-0.000893323	0.634173	0.84836	B	T6
ENSG00000070367	EXOC5	0.0176413	0.577709	0.839755	0.0448064	0.117513	0.349882	B	T6
ENSG00000070388	FGF22	-0.00142589	0.567616	0.833229	0.00743131	0.41094	0.68485	B	T6
ENSG00000070413	DGCR2	0.0383069	0.0525837	0.277265	0.032622	0.0165109	0.0913664	B	T6
ENSG00000070423	RNF126	-0.0357044	0.611407	0.859765	0.00112515	0.428249	0.698947	B	T6
ENSG00000070444	MNT	-0.0795826	1.00366e-05	0.000272801	-0.0655092	0.000100659	0.00129161	B	T6
ENSG00000070476	ZXDC	-0.064986	0.104189	0.398318	-0.0876518	0.0301975	0.142626	B	T6
ENSG00000070495	JMJD6	0.0229737	0.104546	0.398861	2.47551e-05	0.247718	0.538511	B	T6
ENSG00000070501	POLB	0.00707189	0.465298	0.783102	-0.013826	0.718156	0.891395	B	T6
ENSG00000070526	ST6GALNAC1	-0.00242866	0.31925	0.655018	-0.0012045	1	1	B	T6
ENSG00000070540	WIPI1	0.0103756	0.980439	1	0.029952	0.0447921	0.185908	B	T6
ENSG00000070610	GBA2	-0.0440762	0.0397371	0.232087	-0.00541188	0.9846	1	B	T6
ENSG00000070614	NDST1	-0.00613863	0.258439	0.621818	-0.0103211	0.101439	0.317366	B	T6
ENSG00000070669	ASNS	0.000612098	1	1	0.00015706	0.319268	0.59022	B	T6
ENSG00000070718	AP3M2	-0.00727553	0.755069	0.926208	-0.035557	0.555755	0.794914	B	T6
ENSG00000070756	PABPC1	-0.170838	0.0394518	0.230741	-0.251726	0.00196785	0.0167373	B	T6
ENSG00000070759	TESK2	0.00338799	0.75989	0.927837	-0.00235206	0.562657	0.794914	B	T6
ENSG00000070761	CFAP20	-0.0424106	0.254872	0.619486	-0.0533896	0.0660355	0.24206	B	T6
ENSG00000070770	CSNK2A2	0.00229831	0.684134	0.898506	-0.0207199	0.778756	0.92186	B	T6
ENSG00000070785	EIF2B3	0.0446896	0.0609723	0.299977	0.0289133	0.232504	0.518457	B	T6
ENSG00000070814	TCOF1	-0.0289483	0.866584	0.972442	0.00250073	0.583451	0.808402	B	T6
ENSG00000070831	CDC42	-0.272009	0.000188036	0.0035631	-0.263583	0.000291681	0.00327112	B	T6
ENSG00000070882	OSBPL3	-0.0428666	0.150221	0.486697	-0.0722078	0.00695552	0.04644	B	T6
ENSG00000070950	RAD18	0.03776	0.00790606	0.0759306	0.0377386	0.0370518	0.162829	B	T6
ENSG00000070961	ATP2B1	-0.335438	1.40091e-06	4.56343e-05	-0.363817	5.07014e-08	1.34062e-06	B	T6
ENSG00000071051	NCK2	0.0562291	0.181068	0.515197	0.021601	0.173266	0.437369	B	T6
ENSG00000071054	MAP4K4	-0.0396528	0.541872	0.831753	0.0208443	0.466886	0.732845	B	T6
ENSG00000071073	MGAT4A	-0.0187022	0.722608	0.912632	-0.00938351	0.293428	0.59022	B	T6
ENSG00000071082	RPL31	-0.12988	0.0518889	0.274845	-0.266272	0.000274612	0.00310449	B	T6
ENSG00000071127	WDR1	-0.0104285	0.715128	0.907663	0.030676	0.657877	0.85889	B	T6
ENSG00000071189	SNX13	-0.0594638	0.212519	0.564089	-0.0428349	0.810196	0.935226	B	T6
ENSG00000071205	ARHGAP10	0.00183305	0.564484	0.833229	0.012599	0.176242	0.441969	B	T6
ENSG00000071242	RPS6KA2	0.00361565	0.999068	1	-0.00385587	0.330267	0.602548	B	T6
ENSG00000071243	ING3	-0.0325022	0.782993	0.936347	-0.0540888	0.489335	0.746406	B	T6
ENSG00000071246	VASH1	-0.0100457	0.982718	1	-0.0286525	0.0319679	0.148133	B	T6
ENSG00000071462	BUD23	0.0154917	0.949646	1	-0.0313654	0.32124	0.591885	B	T6
ENSG00000071537	SEL1L	0.0756698	0.105754	0.401872	0.0531547	0.196391	0.468813	B	T6
ENSG00000071553	ATP6AP1	-0.0540073	0.125852	0.446432	-0.0930986	0.00280978	0.0222233	B	T6
ENSG00000071564	TCF3	-0.0857334	0.0971065	0.389011	-0.169921	0.000439263	0.00466934	B	T6
ENSG00000071575	TRIB2	0.00870617	0.356199	0.693142	0.0702753	0.000633191	0.0064332	B	T6
ENSG00000071626	DAZAP1	-0.0840581	0.077501	0.346669	-0.105277	0.0400626	0.171948	B	T6
ENSG00000071655	MBD3	0.00800675	0.690023	0.901339	0.00522047	0.542261	0.78714	B	T6
ENSG00000071794	HLTF	-0.00746786	0.761982	0.928934	-0.0607497	0.0312762	0.146083	B	T6
ENSG00000071859	FAM50A	-0.014603	0.653389	0.883212	-0.147718	0.00125798	0.0114716	B	T6
ENSG00000071889	FAM3A	-0.0245465	0.678564	0.895418	-0.00583532	0.205022	0.479332	B	T6
ENSG00000071894	CPSF1	3.37829e-05	0.288805	0.655018	0.00219288	0.384927	0.662999	B	T6
ENSG00000071994	PDCD2	-0.0378413	0.352037	0.690324	-0.00809607	0.930652	1	B	T6
ENSG00000072042	RDH11	-0.0286538	0.42156	0.742903	-0.000261921	0.839483	0.951653	B	T6
ENSG00000072062	PRKACA	-0.0131135	0.958491	1	-0.0209866	0.513612	0.766302	B	T6
ENSG00000072071	ADGRL1	0.00094154	0.657316	0.883341	-0.000403621	0.71395	0.889289	B	T6
ENSG00000072110	ACTN1	-0.00240042	0.65213	0.883212	0.0101704	0.129348	0.372144	B	T6
ENSG00000072121	ZFYVE26	0.045501	0.0238809	0.168679	0.0552734	0.00194484	0.0165974	B	T6
ENSG00000072134	EPN2	-0.00652923	0.982718	1	0.0198045	0.240157	0.527336	B	T6
ENSG00000072135	PTPN18	0.0849317	0.0288162	0.190661	-0.0133047	0.849562	0.957433	B	T6
ENSG00000072201	LNX1	-0.0140638	0.7955	0.941119	-0.0163257	0.639344	0.852163	B	T6
ENSG00000072210	ALDH3A2	-0.0535141	0.0857599	0.360585	-0.0310296	0.548668	0.791442	B	T6
ENSG00000072274	TFRC	-0.0302234	0.490091	0.794098	-0.0232675	0.854589	0.960273	B	T6
ENSG00000072310	SREBF1	-0.0093595	0.255884	0.619564	0.00161652	0.289474	0.586293	B	T6
ENSG00000072364	AFF4	0.0341056	0.299081	0.655018	0.0462073	0.117713	0.350311	B	T6
ENSG00000072401	UBE2D1	0.0573022	0.0701974	0.32622	0.10995	0.00373686	0.0281132	B	T6
ENSG00000072415	MPP5	-0.0239681	0.441017	0.760749	-0.0026638	0.166141	0.425156	B	T6
ENSG00000072501	SMC1A	0.0657391	0.229184	0.588858	0.00966041	0.887923	0.980745	B	T6
ENSG00000072506	HSD17B10	0.0180165	0.840422	0.959105	-0.00449488	0.844975	0.955168	B	T6
ENSG00000072518	MARK2	0.00834512	0.708836	0.905222	0.0325158	0.272204	0.564832	B	T6
ENSG00000072609	CHFR	0.0200524	0.651714	0.883212	0.0763952	0.00282711	0.0223133	B	T6
ENSG00000072694	FCGR2B	0.109178	0.0230355	0.164396	0.0227232	0.181032	0.445322	B	T6
ENSG00000072736	NFATC3	0.0069032	0.788168	0.939247	-0.00328692	0.544833	0.789062	B	T6
ENSG00000072756	TRNT1	-0.0450669	0.44748	0.766298	-0.0385223	0.988853	1	B	T6
ENSG00000072778	ACADVL	-0.00309395	0.900984	0.995127	-0.0641219	0.331359	0.603683	B	T6
ENSG00000072786	STK10	-0.0609887	0.187657	0.526328	-0.0208642	0.8894	0.981894	B	T6
ENSG00000072803	FBXW11	-0.0636022	0.270742	0.638536	-0.0549207	0.438045	0.70681	B	T6
ENSG00000072818	ACAP1	-0.116649	0.0893847	0.371257	-0.202261	0.00161407	0.0140594	B	T6
ENSG00000072849	DERL2	-0.0755167	0.0621428	0.303838	0.0375772	0.17682	0.443066	B	T6
ENSG00000072858	SIDT1	0.0554858	0.0584103	0.291567	0.145942	1.65652e-06	3.21004e-05	B	T6
ENSG00000072864	NDE1	-0.00382481	0.763481	0.928934	-0.076583	0.210968	0.48672	B	T6
ENSG00000072958	AP1M1	0.0401108	0.143723	0.480687	0.0605759	0.0207023	0.107811	B	T6
ENSG00000073008	PVR	0.00198595	0.157715	0.486697	0	1	1	B	T6
ENSG00000073050	XRCC1	-0.0385761	0.0695276	0.324126	-0.0289728	0.505073	0.760178	B	T6
ENSG00000073169	SELENOO	-0.029188	0.214705	0.566866	-0.0605808	0.0821511	0.280464	B	T6
ENSG00000073331	ALPK1	0.28959	1.43368e-08	6.4485e-07	0.449383	6.03163e-14	2.84455e-12	B	T6
ENSG00000073350	LLGL2	-0.0369084	0.0511448	0.272406	-0.042923	0.0131228	0.0765739	B	T6
ENSG00000073417	PDE8A	-0.0185042	0.813193	0.949552	-0.0318312	0.864611	0.966512	B	T6
ENSG00000073536	NLE1	0.00894697	0.706354	0.904352	-0.0195992	0.173375	0.437558	B	T6
ENSG00000073578	SDHA	0.00547106	0.693932	0.902443	-0.0109229	0.690185	0.880514	B	T6
ENSG00000073584	SMARCE1	-0.135238	0.0409658	0.236446	-0.139499	0.0329507	0.150511	B	T6
ENSG00000073605	GSDMB	-0.000529815	0.502861	0.805533	-0.0160361	0.403136	0.680635	B	T6
ENSG00000073614	KDM5A	0.0334669	0.629524	0.873195	0.0731123	0.280111	0.575381	B	T6
ENSG00000073711	PPP2R3A	-0.000961944	0.657316	0.883341	0.00419609	0.261011	0.550187	B	T6
ENSG00000073756	PTGS2	-0.0129771	0.0450687	0.249957	-0.00785318	0.695877	0.883583	B	T6
ENSG00000073792	IGF2BP2	0.000910346	0.657316	0.883341	0.00652932	0.255884	0.545559	B	T6
ENSG00000073803	MAP3K13	0.0588661	0.0692046	0.323472	0.0665323	0.139555	0.391441	B	T6
ENSG00000073849	ST6GAL1	0.017731	0.782957	0.936347	0.0579809	0.208492	0.482927	B	T6
ENSG00000073861	TBX21	0.0690498	6.24094e-05	0.00137181	0.0559165	9.02651e-06	0.000151912	B	T6
ENSG00000073910	FRY	0.00448399	0.741929	0.923017	0.0172879	0.353895	0.630693	B	T6
ENSG00000073921	PICALM	-0.0296186	0.427739	0.749092	0.0219659	0.441791	0.710678	B	T6
ENSG00000073969	NSF	-0.0690978	0.104776	0.399355	-0.0946883	0.0237143	0.12	B	T6
ENSG00000074054	CLASP1	-0.0296478	0.465588	0.783452	-0.023502	0.691374	0.880889	B	T6
ENSG00000074071	MRPS34	-0.0520102	0.454993	0.772316	-0.197488	0.000691924	0.00689687	B	T6
ENSG00000074201	CLNS1A	-0.08684	0.128839	0.450205	-0.0208664	0.717651	0.891395	B	T6
ENSG00000074266	EED	0.0501504	0.181355	0.515269	-0.0117399	0.716847	0.890965	B	T6
ENSG00000074319	TSG101	0.0363926	0.385933	0.720897	-0.0507996	0.739786	0.903884	B	T6
ENSG00000074356	NCBP3	-0.0729222	0.165577	0.497085	-0.104083	0.182623	0.447753	B	T6
ENSG00000074370	ATP2A3	-0.0762489	0.0370483	0.221083	-0.0839613	0.107745	0.329331	B	T6
ENSG00000074410	CA12	0.00219346	1	1	-0.00104533	1	1	B	T6
ENSG00000074416	MGLL	-0.00760581	0.221148	0.576961	-0.0088135	0.774959	0.919938	B	T6
ENSG00000074582	BCS1L	0.00722353	0.997089	1	-0.0125937	0.221084	0.500779	B	T6
ENSG00000074590	NUAK1	-0.00269878	0.31925	0.655018	-0.00269878	0.31925	0.59022	B	T6
ENSG00000074603	DPP8	-0.0267812	0.541038	0.830885	-0.0403477	0.669279	0.865992	B	T6
ENSG00000074621	SLC24A1	0.0456906	0.0622604	0.304061	0.0297409	0.0979452	0.311743	B	T6
ENSG00000074657	ZNF532	0.0164065	0.837359	0.957641	-0.00230411	0.821633	0.940891	B	T6
ENSG00000074660	SCARF1	-0.00489935	0.64696	0.883212	0.00685057	0.317964	0.59022	B	T6
ENSG00000074695	LMAN1	-0.0155475	0.870526	0.975319	-0.0568636	0.430601	0.700614	B	T6
ENSG00000074696	HACD3	-0.0329592	0.94364	1	-0.0668254	0.403779	0.681042	B	T6
ENSG00000074706	IPCEF1	0.0134615	0.176327	0.513147	0.0896748	0.000126545	0.00157422	B	T6
ENSG00000074755	ZZEF1	-0.0764543	0.092091	0.376616	-0.0112421	0.359493	0.637166	B	T6
ENSG00000074800	ENO1	-0.132158	0.173152	0.50983	-0.399288	0.000130016	0.00161263	B	T6
ENSG00000074842	MYDGF	-0.0150333	0.712146	0.906518	0.0571936	0.158066	0.412361	B	T6
ENSG00000074935	TUBE1	-0.0296786	0.096115	0.386386	-0.0238321	0.681613	0.87452	B	T6
ENSG00000074964	ARHGEF10L	-0.00184442	1	1	-0.00117587	1	1	B	T6
ENSG00000074966	TXK	0.0080173	0.0248806	0.172112	0.0201894	0.000264125	0.0030096	B	T6
ENSG00000075089	ACTR6	-0.101444	0.0114983	0.100365	-0.0735555	0.204336	0.478376	B	T6
ENSG00000075131	TIPIN	0.0503485	0.0784274	0.348643	0.0157461	0.177903	0.44432	B	T6
ENSG00000075142	SRI	0.0765028	0.204078	0.552441	0.0281837	0.550537	0.793232	B	T6
ENSG00000075151	EIF4G3	0.192646	0.000526257	0.00864937	0.364313	7.75724e-11	2.77682e-09	B	T6
ENSG00000075188	NUP37	0.0530683	0.078422	0.348643	0.0306089	0.140242	0.392158	B	T6
ENSG00000075223	SEMA3C	-0.000583305	1	1	-0.00110385	0.567616	0.794914	B	T6
ENSG00000075234	TTC38	0.0846316	0.000108504	0.00224081	0.110635	3.9213e-05	0.000558752	B	T6
ENSG00000075239	ACAT1	-0.0188164	0.862417	0.970702	-0.100909	0.0197069	0.103657	B	T6
ENSG00000075240	GRAMD4	0.00510205	0.605407	0.855612	-0.011144	0.126904	0.367313	B	T6
ENSG00000075292	ZNF638	-0.0641777	0.340983	0.678691	-0.19088	0.00321167	0.0247968	B	T6
ENSG00000075303	SLC25A40	-0.025307	0.544966	0.833229	-0.00390212	0.78633	0.924991	B	T6
ENSG00000075336	TIMM21	-0.0418741	0.276749	0.645458	-0.0363172	0.352859	0.629469	B	T6
ENSG00000075340	ADD2	0.0352558	0.0407931	0.235857	0.0481885	0.00951212	0.059932	B	T6
ENSG00000075391	RASAL2	0.00775467	0.649543	0.883212	-0.00445645	0.561361	0.794914	B	T6
ENSG00000075399	VPS9D1	0.0100626	0.64696	0.883212	0.0092979	0.092677	0.300653	B	T6
ENSG00000075407	ZNF37A	-0.164602	0.00440701	0.0492429	-0.148133	0.0167142	0.0920084	B	T6
ENSG00000075413	MARK3	-0.0276255	0.541998	0.831753	-0.0433829	0.936893	1	B	T6
ENSG00000075415	SLC25A3	-0.0890983	0.282888	0.652688	-0.170986	0.0251594	0.124751	B	T6
ENSG00000075420	FNDC3B	-0.00948332	0.549991	0.833229	0.0304557	0.0104292	0.0642033	B	T6
ENSG00000075426	FOSL2	-0.0226799	0.193819	0.536505	-0.0111527	0.487025	0.744275	B	T6
ENSG00000075539	FRYL	-0.0617179	0.324096	0.659235	-0.038183	0.515367	0.767403	B	T6
ENSG00000075568	TMEM131	0.0543311	0.0847693	0.358567	0.0721218	0.0472624	0.192454	B	T6
ENSG00000075618	FSCN1	0.00462011	0.997381	1	0.0117358	0.471135	0.736144	B	T6
ENSG00000075624	ACTB	-0.387133	3.3584e-05	0.000793398	-0.559137	2.43251e-08	6.70699e-07	B	T6
ENSG00000075651	PLD1	-0.00331877	0.157715	0.486697	-0.00207766	0.561361	0.794914	B	T6
ENSG00000075711	DLG1	0.00616736	0.768218	0.931189	-0.00385121	0.772831	0.919241	B	T6
ENSG00000075785	RAB7A	-0.013952	0.726534	0.915054	0.0473075	0.293236	0.59022	B	T6
ENSG00000075790	BCAP29	-0.0596832	0.255556	0.619564	-0.0736322	0.729919	0.898203	B	T6
ENSG00000075826	SEC31B	-0.0143149	0.392832	0.728077	-0.00861346	0.981371	1	B	T6
ENSG00000075856	SART3	0.0161498	0.472155	0.786945	0.0364717	0.202824	0.476663	B	T6
ENSG00000075884	ARHGAP15	-0.0769241	0.118469	0.432256	0.0261255	0.820459	0.939803	B	T6
ENSG00000075914	EXOSC7	-0.045845	0.539327	0.82974	-0.0715178	0.140463	0.392421	B	T6
ENSG00000075945	KIFAP3	-0.00548073	0.775557	0.933565	-0.00654804	0.747046	0.907716	B	T6
ENSG00000075975	MKRN2	-0.000123993	0.788279	0.939255	-0.000747034	0.518146	0.769214	B	T6
ENSG00000076003	MCM6	-0.0388662	0.38076	0.715438	-0.0472116	0.431904	0.701558	B	T6
ENSG00000076043	REXO2	0.0416336	0.388214	0.723604	-0.031796	0.896742	0.985795	B	T6
ENSG00000076053	RBM7	0.234771	5.54574e-07	1.95789e-05	0.285863	5.10505e-09	1.50053e-07	B	T6
ENSG00000076067	RBMS2	-0.0012216	1	1	0.0260977	0.0490258	0.197651	B	T6
ENSG00000076108	BAZ2A	-0.0302557	0.604737	0.855047	-0.0696744	0.277959	0.572356	B	T6
ENSG00000076201	PTPN23	0.0137085	0.28993	0.655018	0.0111227	0.220549	0.500274	B	T6
ENSG00000076242	MLH1	-0.0318271	0.401016	0.735409	-0.0405299	0.192284	0.462822	B	T6
ENSG00000076248	UNG	0.00423983	0.414925	0.738464	-0.00411913	0.84432	0.95459	B	T6
ENSG00000076321	KLHL20	-0.0232867	0.790399	0.940133	-0.0611899	0.118716	0.352135	B	T6
ENSG00000076513	ANKRD13A	-0.0204187	0.817007	0.950316	-0.0095043	0.995687	1	B	T6
ENSG00000076554	TPD52	-0.049633	0.37237	0.707728	-0.117087	0.0652792	0.239705	B	T6
ENSG00000076555	ACACB	-0.018553	0.0248806	0.172112	-0.0151191	0.100756	0.316545	B	T6
ENSG00000076604	TRAF4	-0.0684615	0.0462237	0.254341	-0.0627806	0.228861	0.512687	B	T6
ENSG00000076641	PAG1	-0.057346	0.205462	0.553578	-0.0732649	0.199183	0.472677	B	T6
ENSG00000076650	GPATCH1	0.0288928	0.29175	0.655018	-0.00233047	0.517505	0.76875	B	T6
ENSG00000076662	ICAM3	-0.0213706	0.959831	1	0.0160782	0.405723	0.68171	B	T6
ENSG00000076685	NT5C2	0.0272519	0.22251	0.579261	0.0230729	0.176455	0.442416	B	T6
ENSG00000076770	MBNL3	0.0278839	0.236915	0.599981	0.0621296	0.0100193	0.0623812	B	T6
ENSG00000076924	XAB2	-0.0268037	0.338186	0.675464	-0.0532329	0.254248	0.544928	B	T6
ENSG00000076928	ARHGEF1	-0.097482	0.130656	0.454121	-0.07832	0.291722	0.588802	B	T6
ENSG00000076944	STXBP2	-0.0873167	0.0597283	0.296158	-0.100155	0.0172386	0.0941161	B	T6
ENSG00000076984	MAP2K7	-0.0576003	0.132334	0.457589	-0.0744658	0.0992286	0.314319	B	T6
ENSG00000077044	DGKD	-0.211949	2.35949e-06	7.39988e-05	-0.240337	3.31452e-07	7.57545e-06	B	T6
ENSG00000077097	TOP2B	-0.144159	0.00814446	0.0776304	-0.16028	0.00424148	0.0311132	B	T6
ENSG00000077147	TM9SF3	-0.088149	0.0820583	0.355228	-0.0485178	0.596531	0.81891	B	T6
ENSG00000077150	NFKB2	-0.160321	0.00111026	0.016374	-0.131905	0.0182369	0.0980419	B	T6
ENSG00000077152	UBE2T	-0.00428991	0.378322	0.713354	-0.00167779	0.471456	0.736464	B	T6
ENSG00000077157	PPP1R12B	0.0156825	0.64871	0.883212	0.0242078	0.122323	0.359211	B	T6
ENSG00000077232	DNAJC10	-0.0353815	0.458579	0.776191	-0.128802	0.034256	0.154079	B	T6
ENSG00000077235	GTF3C1	-0.045642	0.0400677	0.233191	-0.0141196	0.666377	0.864006	B	T6
ENSG00000077238	IL4R	-0.182225	6.82554e-06	0.000195177	-0.154155	0.000396641	0.00429208	B	T6
ENSG00000077254	USP33	0.0836483	0.0921393	0.376633	0.146357	0.0028671	0.0225778	B	T6
ENSG00000077312	SNRPA	-0.102436	0.0450449	0.249957	-0.149542	0.00237007	0.0193011	B	T6
ENSG00000077348	EXOSC5	-0.056043	0.143807	0.480833	-0.0730795	0.0669199	0.244451	B	T6
ENSG00000077380	DYNC1I2	-0.0078931	0.960937	1	-0.0379356	0.579649	0.805252	B	T6
ENSG00000077420	APBB1IP	-0.199246	0.000337739	0.00590412	-0.422447	2.99934e-16	1.72312e-14	B	T6
ENSG00000077454	LRCH4	-0.025825	0.243274	0.609826	-0.0497606	0.0818406	0.280464	B	T6
ENSG00000077458	FAM76B	0.0217296	0.297209	0.655018	0.0296376	0.109914	0.33391	B	T6
ENSG00000077463	SIRT6	0.0567112	0.00471752	0.0516964	-0.00128177	0.356401	0.633819	B	T6
ENSG00000077514	POLD3	0.00818941	0.57217	0.836126	0.0258754	0.110878	0.33558	B	T6
ENSG00000077549	CAPZB	0.000311439	0.997188	1	-0.182223	0.00693245	0.0463104	B	T6
ENSG00000077585	GPR137B	0.00284485	0.979611	1	0.0301105	0.0964468	0.308436	B	T6
ENSG00000077684	JADE1	-0.0485678	0.309113	0.655018	0.00887953	0.476071	0.738846	B	T6
ENSG00000077713	SLC25A43	-0.0350869	0.110286	0.412571	-0.0442298	0.00644969	0.0437326	B	T6
ENSG00000077721	UBE2A	0.0865233	0.0941508	0.380853	0.0748704	0.138047	0.388418	B	T6
ENSG00000077782	FGFR1	-0.00156676	0.31925	0.655018	-0.000936963	1	1	B	T6
ENSG00000077984	CST7	0.00706864	0.350109	0.687871	0.0328383	0.0369769	0.16267	B	T6
ENSG00000078043	PIAS2	0.0256334	0.819193	0.950411	0.0448559	0.37112	0.648678	B	T6
ENSG00000078053	AMPH	-0.00202666	0.31925	0.655018	-0.00202666	0.31925	0.59022	B	T6
ENSG00000078061	ARAF	0.0388679	0.0657221	0.314027	0.0455826	0.0098788	0.0616583	B	T6
ENSG00000078070	MCCC1	-0.0294208	0.452974	0.771582	-0.0191631	0.483544	0.74295	B	T6
ENSG00000078081	LAMP3	0.212291	4.44434e-10	2.50768e-08	0.489215	5.74852e-28	6.79024e-26	B	T6
ENSG00000078098	FAP	0	1	1	0	1	1	B	T6
ENSG00000078124	ACER3	0.0148278	0.553739	0.833229	0.0128356	0.371414	0.649101	B	T6
ENSG00000078140	UBE2K	0.0694311	0.0789287	0.350311	0.0500743	0.0863544	0.287636	B	T6
ENSG00000078142	PIK3C3	-0.0276045	0.495949	0.798611	-0.0579298	0.266176	0.556895	B	T6
ENSG00000078177	N4BP2	0.00339786	0.689038	0.901113	-0.0135509	0.473731	0.737183	B	T6
ENSG00000078237	TIGAR	0.00770228	0.784051	0.937257	0.0253231	0.0565183	0.217723	B	T6
ENSG00000078246	TULP3	-0.00797044	0.281657	0.650678	0.00449113	0.452646	0.720438	B	T6
ENSG00000078269	SYNJ2	0.0462907	0.0319629	0.202886	0.0378405	0.0131379	0.0766264	B	T6
ENSG00000078304	PPP2R5C	0.0867964	0.322983	0.658291	0.112472	0.10281	0.31925	B	T6
ENSG00000078369	GNB1	0.0248822	0.659218	0.883927	0.00124732	0.999718	1	B	T6
ENSG00000078401	EDN1	0.0172735	0.0830585	0.355228	0.00479432	0.31925	0.59022	B	T6
ENSG00000078403	MLLT10	-0.0117344	0.776109	0.933565	0.00410289	0.206873	0.481434	B	T6
ENSG00000078487	ZCWPW1	-0.0251501	0.669905	0.889715	0.0406459	0.044525	0.185908	B	T6
ENSG00000078589	P2RY10	-0.173166	0.0161378	0.12811	-0.119773	0.0996773	0.315034	B	T6
ENSG00000078596	ITM2A	-0.0809408	0.0255013	0.175169	-0.029449	0.658437	0.859443	B	T6
ENSG00000078618	NRDC	0.243408	7.08521e-06	0.000201236	0.325574	7.57532e-09	2.20609e-07	B	T6
ENSG00000078668	VDAC3	-0.033721	0.432394	0.75338	-0.0449512	0.563887	0.794914	B	T6
ENSG00000078674	PCM1	-0.0926357	0.213778	0.565539	-0.0507716	0.368474	0.646017	B	T6
ENSG00000078687	TNRC6C	-0.00396988	0.534164	0.826427	0.00943672	0.374592	0.652491	B	T6
ENSG00000078699	CBFA2T2	0.0292303	0.138602	0.469648	0.046853	0.00972519	0.0609301	B	T6
ENSG00000078747	ITCH	-0.0275722	0.65657	0.883341	-0.0138906	0.778641	0.92181	B	T6
ENSG00000078795	PKD2L2	-0.00406188	0.483493	0.789295	0.00370636	1	1	B	T6
ENSG00000078804	TP53INP2	0	1	1	0.00225358	0.157715	0.412073	B	T6
ENSG00000078808	SDF4	0.0204313	0.602326	0.854495	-0.0778882	0.17083	0.432776	B	T6
ENSG00000078902	TOLLIP	-0.0787695	0.00348253	0.0411747	-0.0454942	0.388601	0.666034	B	T6
ENSG00000078967	UBE2D4	-0.0184788	0.702484	0.904022	-0.0334373	0.534394	0.781375	B	T6
ENSG00000079134	THOC1	-0.0212566	0.866988	0.972581	-0.0289345	0.943206	1	B	T6
ENSG00000079215	SLC1A3	0.0015389	0.31925	0.655018	0	1	1	B	T6
ENSG00000079246	XRCC5	0.019569	0.718782	0.90956	-0.113559	0.150455	0.409827	B	T6
ENSG00000079257	LXN	-0.0139666	0.747753	0.924996	0.00795678	0.135161	0.382833	B	T6
ENSG00000079263	SP140	0.62678	2.58546e-13	2.01714e-11	0.573629	3.58415e-12	1.43905e-10	B	T6
ENSG00000079277	MKNK1	0.00176615	0.889805	0.987899	-0.0105229	0.770082	0.91836	B	T6
ENSG00000079308	TNS1	0.00246475	0.31925	0.655018	0.00436759	0.0830585	0.280464	B	T6
ENSG00000079313	REXO1	-0.0340129	0.593371	0.849145	-0.0110554	0.40279	0.680426	B	T6
ENSG00000079332	SAR1A	0.0222127	0.482314	0.789224	-0.0049305	0.80003	0.931358	B	T6
ENSG00000079335	CDC14A	-0.0076929	0.39287	0.728077	-0.0211061	0.677027	0.871823	B	T6
ENSG00000079385	CEACAM1	0.00139569	0.626049	0.870724	0.0511994	0.00119125	0.0109739	B	T6
ENSG00000079387	SENP1	-0.00460247	0.631667	0.874476	0.0199587	0.281139	0.576105	B	T6
ENSG00000079432	CIC	0.00793434	0.753346	0.926208	-0.000374711	0.96734	1	B	T6
ENSG00000079435	LIPE	0.00551327	0.819849	0.950823	-0.0110933	0.28069	0.575773	B	T6
ENSG00000079459	FDFT1	-0.0949069	0.0601331	0.297465	-0.0718026	0.203892	0.477662	B	T6
ENSG00000079462	PAFAH1B3	-0.003233	0.695268	0.903646	-0.0429409	0.109931	0.33391	B	T6
ENSG00000079616	KIF22	-0.0319217	0.485425	0.79114	-0.00289556	0.385523	0.663574	B	T6
ENSG00000079691	CARMIL1	0.0117992	0.320281	0.655045	0.0319095	0.00233179	0.0190699	B	T6
ENSG00000079739	PGM1	-0.0257002	0.421819	0.743048	-0.0593958	0.11972	0.353951	B	T6
ENSG00000079785	DDX1	0.0981359	0.0042645	0.0479529	0.0263546	0.233438	0.518984	B	T6
ENSG00000079805	DNM2	-0.0813596	0.0709578	0.328137	-0.0765298	0.124122	0.362137	B	T6
ENSG00000079819	EPB41L2	0.072163	0.0137312	0.114692	0.0919301	0.00255231	0.0205077	B	T6
ENSG00000079950	STX7	-0.388866	1.94846e-05	0.00049155	-0.53269	1.86571e-09	5.66845e-08	B	T6
ENSG00000079974	RABL2B	-0.019443	0.829682	0.954559	0.000309465	0.330316	0.602548	B	T6
ENSG00000079999	KEAP1	-0.0274839	0.202906	0.550329	0.00827248	0.481554	0.741696	B	T6
ENSG00000080189	SLC35C2	0.00507363	0.550158	0.833229	-0.0331343	0.53377	0.781186	B	T6
ENSG00000080200	CRYBG3	0.0230671	0.622493	0.868381	-0.000887328	0.823277	0.941495	B	T6
ENSG00000080298	RFX3	0.0956072	0.00861046	0.0806728	0.163928	1.10374e-06	2.2356e-05	B	T6
ENSG00000080345	RIF1	0.237646	3.04382e-05	0.000724497	0.313748	1.03058e-06	2.11452e-05	B	T6
ENSG00000080371	RAB21	0.00249621	0.931529	1	-0.0167953	0.983281	1	B	T6
ENSG00000080493	SLC4A4	0	1	1	0	1	1	B	T6
ENSG00000080503	SMARCA2	-0.0406068	0.419831	0.742044	-0.00237118	0.82757	0.944098	B	T6
ENSG00000080546	SESN1	-0.0270451	0.208213	0.558016	-0.00482444	0.622252	0.839719	B	T6
ENSG00000080603	SRCAP	-0.0374641	0.381125	0.715863	-0.0221961	0.722133	0.893406	B	T6
ENSG00000080608	PUM3	0.0356995	0.455837	0.772813	0.0474946	0.0544238	0.212961	B	T6
ENSG00000080802	CNOT4	-0.0200224	0.973868	1	0.0521612	0.18884	0.457069	B	T6
ENSG00000080815	PSEN1	-0.0639012	0.216842	0.569786	-0.00782938	0.883533	0.978186	B	T6
ENSG00000080819	CPOX	-0.0230607	0.32317	0.658291	0.00443903	0.62774	0.843864	B	T6
ENSG00000080822	CLDND1	0.0686284	0.0851345	0.359522	0.196857	0.000973887	0.00924096	B	T6
ENSG00000080824	HSP90AA1	0.245979	0.00940817	0.0864799	0.235912	0.002925	0.0229337	B	T6
ENSG00000080839	RBL1	0.0800288	0.00118876	0.0173096	0.0131475	0.106608	0.326804	B	T6
ENSG00000080845	DLGAP4	-0.0431048	0.176224	0.513136	-0.0986102	0.00496165	0.0353098	B	T6
ENSG00000080854	IGSF9B	0	1	1	0	1	1	B	T6
ENSG00000080986	NDC80	0.0199285	0.150532	0.486697	0.0259165	0.0309613	0.144939	B	T6
ENSG00000081014	AP4E1	0.0140264	0.962783	1	0.0142838	0.45295	0.720739	B	T6
ENSG00000081019	RSBN1	-0.0622315	0.210203	0.56109	-0.0874561	0.140262	0.392158	B	T6
ENSG00000081026	MAGI3	0.000952536	0.319743	0.655018	0.00193022	0.102816	0.31925	B	T6
ENSG00000081041	CXCL2	0.00446794	0.157715	0.486697	0	1	1	B	T6
ENSG00000081059	TCF7	-0.0415389	0.370915	0.705704	-0.0127117	0.374913	0.652959	B	T6
ENSG00000081087	OSTM1	-0.0151874	0.584521	0.842826	-0.0161285	0.99028	1	B	T6
ENSG00000081154	PCNP	-0.0773703	0.11937	0.43405	-0.0920686	0.113255	0.341223	B	T6
ENSG00000081177	EXD2	-0.0043681	0.315856	0.655018	0.00442171	0.997381	1	B	T6
ENSG00000081189	MEF2C	-0.29408	0.000495972	0.00821571	-0.536212	1.58451e-09	4.88455e-08	B	T6
ENSG00000081237	PTPRC	-0.140017	0.0515193	0.273593	0.0346568	0.716692	0.89086	B	T6
ENSG00000081307	UBA5	-0.0250629	0.345503	0.682828	-0.0240772	0.763886	0.916237	B	T6
ENSG00000081320	STK17B	-0.0370802	0.467874	0.784695	0.100214	0.239039	0.526161	B	T6
ENSG00000081377	CDC14B	-0.00462151	0.319743	0.655018	-0.00520051	0.711682	0.888383	B	T6
ENSG00000081386	ZNF510	-0.00739429	0.669974	0.889715	0.00500191	0.305653	0.59022	B	T6
ENSG00000081665	ZNF506	-0.0553599	0.334987	0.671196	-0.0590905	0.200638	0.47449	B	T6
ENSG00000081692	JMJD4	-0.0040141	0.455545	0.772582	0.0275314	0.0545083	0.213093	B	T6
ENSG00000081721	DUSP12	-0.0462658	0.262037	0.625947	-0.00422228	0.516663	0.768338	B	T6
ENSG00000081760	AACS	-0.0104325	0.645876	0.883212	0.01167	0.678519	0.872578	B	T6
ENSG00000081791	DELE1	-0.0298488	0.271022	0.638885	-0.0449916	0.446616	0.715526	B	T6
ENSG00000081870	HSPB11	0.0588897	0.290205	0.655018	0.0462499	0.234339	0.520164	B	T6
ENSG00000081913	PHLPP1	-0.0173286	0.450728	0.769312	-0.0132084	0.857924	0.961797	B	T6
ENSG00000081923	ATP8B1	0.0681172	0.0153243	0.12368	0.0614092	0.0566792	0.217723	B	T6
ENSG00000081985	IL12RB2	0.00475787	0.102816	0.395936	0.0236321	0.00207004	0.0173496	B	T6
ENSG00000082014	SMARCD3	-0.00354136	0.659916	0.883927	-0.000691135	0.0969271	0.309594	B	T6
ENSG00000082068	WDR70	0.0160261	0.285248	0.655018	-0.0612964	0.193366	0.464541	B	T6
ENSG00000082074	FYB1	0.03366	0.315991	0.655018	0.213854	7.84404e-06	0.000133254	B	T6
ENSG00000082146	STRADB	-0.0200737	0.924221	1	-0.0450204	0.525892	0.77495	B	T6
ENSG00000082153	BZW1	0.014732	0.925496	1	0.00465094	0.852111	0.958764	B	T6
ENSG00000082212	ME2	0.188306	0.00476645	0.0520235	0.117535	0.0333537	0.151234	B	T6
ENSG00000082213	C5orf22	-0.00932602	0.685261	0.899098	0.00852451	0.196838	0.469314	B	T6
ENSG00000082258	CCNT2	0.041193	0.221304	0.576961	0.0196258	0.307278	0.59022	B	T6
ENSG00000082269	FAM135A	0.058959	0.0662742	0.314836	0.0856824	0.00397788	0.0296092	B	T6
ENSG00000082293	COL19A1	-0.118511	0.00146112	0.020519	-0.18011	1.94008e-06	3.69288e-05	B	T6
ENSG00000082397	EPB41L3	-0.001024	1	1	0.0109467	0.0331246	0.15076	B	T6
ENSG00000082438	COBLL1	-0.189483	0.0285062	0.189033	-0.245623	0.00425188	0.0311714	B	T6
ENSG00000082458	DLG3	0.0234464	0.055383	0.285126	0.00442223	0.158138	0.412361	B	T6
ENSG00000082512	TRAF5	-0.269811	3.61962e-06	0.000110503	-0.313912	6.3593e-08	1.65075e-06	B	T6
ENSG00000082515	MRPL22	0.0701091	0.183534	0.518714	0.025196	0.559657	0.794914	B	T6
ENSG00000082516	GEMIN5	-0.00161103	0.642759	0.881492	0.0132393	0.396172	0.673725	B	T6
ENSG00000082641	NFE2L1	-0.0273308	0.406053	0.738243	0.0014721	0.284654	0.580188	B	T6
ENSG00000082701	GSK3B	-0.0103577	0.674967	0.892915	0.00938898	0.462615	0.729932	B	T6
ENSG00000082805	ERC1	-0.0144893	0.812545	0.949552	0.0311219	0.126026	0.365917	B	T6
ENSG00000082898	XPO1	-0.0928464	0.169676	0.504409	-0.132666	0.0469173	0.191348	B	T6
ENSG00000082996	RNF13	0.020304	0.737076	0.921008	-0.044209	0.490557	0.747302	B	T6
ENSG00000083093	PALB2	-0.00626505	0.568824	0.83387	-0.00222192	0.9904	1	B	T6
ENSG00000083097	DOP1A	0.140991	5.66917e-06	0.000167023	0.237469	4.63562e-10	1.5023e-08	B	T6
ENSG00000083099	LYRM2	0.0394782	0.397703	0.732215	-0.0179748	0.810938	0.935233	B	T6
ENSG00000083123	BCKDHB	-0.0275113	0.145273	0.483439	0.0157553	0.488446	0.745497	B	T6
ENSG00000083168	KAT6A	-0.0910179	0.104119	0.398318	-0.0885011	0.17401	0.438755	B	T6
ENSG00000083223	TUT7	-0.00291675	0.968953	1	0.0214416	0.383882	0.662275	B	T6
ENSG00000083290	ULK2	0.000413073	0.659916	0.883927	-0.000619025	0.997381	1	B	T6
ENSG00000083312	TNPO1	-0.0542129	0.391717	0.727522	-0.049568	0.637841	0.85143	B	T6
ENSG00000083444	PLOD1	-0.00348223	0.319743	0.655018	0.00227853	0.317796	0.59022	B	T6
ENSG00000083454	P2RX5	-0.0233994	0.720631	0.911626	-0.0804194	0.0337002	0.152066	B	T6
ENSG00000083457	ITGAE	0.0573452	0.256771	0.620535	0.0206873	0.515568	0.767522	B	T6
ENSG00000083520	DIS3	-0.0155341	0.848008	0.96299	-0.0529125	0.733998	0.901117	B	T6
ENSG00000083535	PIBF1	-0.0118045	0.56494	0.833229	-0.00167689	0.780644	0.922431	B	T6
ENSG00000083544	TDRD3	-0.0596383	0.119106	0.433654	-0.0379886	0.954444	1	B	T6
ENSG00000083635	NUFIP1	0.0156275	0.54197	0.831753	0.0250901	0.293354	0.59022	B	T6
ENSG00000083642	PDS5B	0.0431528	0.19346	0.536096	0.0688515	0.0678632	0.246885	B	T6
ENSG00000083720	OXCT1	0.00331064	0.920634	1	-0.000151769	0.946734	1	B	T6
ENSG00000083750	RRAGB	-0.0358796	0.281253	0.650678	-0.0182977	0.838279	0.950737	B	T6
ENSG00000083799	CYLD	0.146336	0.0217703	0.158408	0.256815	0.000257255	0.0029505	B	T6
ENSG00000083807	SLC27A5	-0.0323046	0.188865	0.528358	-0.0705936	0.00553706	0.0386646	B	T6
ENSG00000083812	ZNF324	-0.0163284	0.760516	0.928173	-0.00418241	0.651467	0.858212	B	T6
ENSG00000083814	ZNF671	0.0128923	0.336171	0.672822	0.000377235	0.838502	0.950819	B	T6
ENSG00000083817	ZNF416	-0.0281634	0.0911223	0.374535	-0.0233902	0.199125	0.472677	B	T6
ENSG00000083828	ZNF586	-0.034855	0.23344	0.594607	-0.00514472	0.76393	0.916237	B	T6
ENSG00000083838	ZNF446	0.00516297	0.649808	0.883212	-0.0164832	0.164159	0.421366	B	T6
ENSG00000083844	ZNF264	-0.107018	0.010764	0.0958192	-0.0430603	0.774232	0.919733	B	T6
ENSG00000083845	RPS5	-0.11064	0.0134746	0.113235	-0.247327	2.85392e-08	7.8075e-07	B	T6
ENSG00000083896	YTHDC1	-0.0639522	0.399892	0.734298	-0.0097809	0.861498	0.964008	B	T6
ENSG00000083937	CHMP2B	0.0183634	0.786921	0.938714	0.0663259	0.114681	0.344461	B	T6
ENSG00000084070	SMAP2	-0.528646	4.8015e-13	3.65579e-11	-0.610528	7.45751e-17	4.53151e-15	B	T6
ENSG00000084072	PPIE	-0.00259986	0.991079	1	0.0296117	0.311994	0.59022	B	T6
ENSG00000084073	ZMPSTE24	0.0386383	0.217082	0.569941	-0.0159696	0.632571	0.847293	B	T6
ENSG00000084090	STARD7	-0.0896831	0.127975	0.449174	-0.0547336	0.515223	0.76728	B	T6
ENSG00000084092	NOA1	0.0141914	0.411631	0.738243	-0.0287511	0.446865	0.715652	B	T6
ENSG00000084093	REST	-0.175574	0.0022509	0.0292987	-0.135048	0.0183638	0.0985981	B	T6
ENSG00000084112	SSH1	-0.0417789	0.0061614	0.0631417	-0.0370975	0.0122299	0.0723997	B	T6
ENSG00000084207	GSTP1	-0.342282	6.39529e-05	0.00139844	-0.417242	1.59255e-06	3.11583e-05	B	T6
ENSG00000084234	APLP2	-0.123729	0.0372135	0.221755	-0.166833	0.00525377	0.0369724	B	T6
ENSG00000084463	WBP11	-0.0603028	0.386144	0.721064	-0.0554314	0.402371	0.680252	B	T6
ENSG00000084623	EIF3I	-0.0733975	0.238188	0.602573	-0.163399	0.00789849	0.0515532	B	T6
ENSG00000084652	TXLNA	0.0266762	0.50337	0.805578	0.0210222	0.326856	0.598628	B	T6
ENSG00000084676	NCOA1	0.0426599	0.192504	0.534503	0.0362489	0.212865	0.489697	B	T6
ENSG00000084693	AGBL5	-0.0186032	0.153983	0.486697	-0.01827	0.507686	0.762094	B	T6
ENSG00000084733	RAB10	0.0601463	0.167682	0.49996	0.0347603	0.372253	0.649719	B	T6
ENSG00000084754	HADHA	-0.0334031	0.746138	0.924702	-0.0391522	0.673055	0.868655	B	T6
ENSG00000084764	MAPRE3	0.00454571	0.698127	0.904022	0.00139739	0.657316	0.85889	B	T6
ENSG00000084774	CAD	-0.0272943	0.177492	0.513495	-0.0355591	0.163635	0.420704	B	T6
ENSG00000085063	CD59	0.105157	0.00210471	0.0280472	0.071274	0.017695	0.0959449	B	T6
ENSG00000085117	CD82	-0.337755	1.59303e-09	8.15154e-08	-0.365127	3.10081e-11	1.1426e-09	B	T6
ENSG00000085185	BCORL1	-0.0049849	0.179713	0.514005	-0.00921106	0.0450687	0.185908	B	T6
ENSG00000085224	ATRX	-0.0710283	0.301494	0.655018	-0.166277	0.0213259	0.110467	B	T6
ENSG00000085231	AK6	-0.0194118	0.76258	0.928934	-0.00410019	0.678086	0.872298	B	T6
ENSG00000085265	FCN1	0.00811229	0.561361	0.833229	-0.000802116	1	1	B	T6
ENSG00000085274	MYNN	-0.0246576	0.444802	0.764217	-0.00459109	0.568919	0.79562	B	T6
ENSG00000085365	SCAMP1	-0.0431563	0.393616	0.728711	-0.0140618	0.280757	0.575773	B	T6
ENSG00000085377	PREP	0.00108157	0.872666	0.977042	-0.0186042	0.546229	0.790088	B	T6
ENSG00000085382	HACE1	-0.0251786	0.184822	0.521189	-0.0154551	0.962914	1	B	T6
ENSG00000085415	SEH1L	0.00119861	0.429559	0.750303	-0.00540891	0.514431	0.766494	B	T6
ENSG00000085433	WDR47	0.00304723	0.559379	0.833229	-0.0129916	0.725735	0.895381	B	T6
ENSG00000085449	WDFY1	0.166401	0.00232154	0.0300635	0.195679	0.000131207	0.00162422	B	T6
ENSG00000085491	SLC25A24	0.067509	0.0278992	0.186177	0.0798922	0.0111848	0.0674772	B	T6
ENSG00000085511	MAP3K4	-0.0475156	0.473157	0.787079	-0.0565479	0.39411	0.671406	B	T6
ENSG00000085514	PILRA	-0.000795892	0.791879	0.940301	-0.0132714	0.0937253	0.303275	B	T6
ENSG00000085563	ABCB1	0.00616365	0.45144	0.770007	0.0015879	0.344173	0.619627	B	T6
ENSG00000085644	ZNF213	-0.0212565	0.158781	0.48773	-0.0197733	0.418132	0.688378	B	T6
ENSG00000085662	AKR1B1	0.0234969	0.828567	0.954299	-0.000128072	0.856675	0.961079	B	T6
ENSG00000085719	CPNE3	0.122403	0.01259	0.107517	0.0980231	0.0715821	0.257757	B	T6
ENSG00000085721	RRN3	-0.0291111	0.243957	0.610932	0.00475437	0.661442	0.860699	B	T6
ENSG00000085760	MTIF2	0.00676297	0.812096	0.949524	-0.0385759	0.424796	0.695196	B	T6
ENSG00000085788	DDHD2	-0.0449886	0.0156874	0.125779	0.00327192	0.999051	1	B	T6
ENSG00000085832	EPS15	-0.155452	0.00382929	0.0441189	-0.155332	0.00374346	0.0281461	B	T6
ENSG00000085871	MGST2	-0.0140107	0.34511	0.682631	-0.00750318	0.759194	0.913773	B	T6
ENSG00000085872	CHERP	0.0270992	0.212619	0.564089	0.00745317	0.298503	0.59022	B	T6
ENSG00000085978	ATG16L1	-0.00104378	0.675237	0.893109	-0.00159931	0.86399	0.966113	B	T6
ENSG00000085982	USP40	0.00659784	0.839786	0.958726	-0.0153709	0.677135	0.871861	B	T6
ENSG00000085998	POMGNT1	0.0241644	0.0259785	0.177387	0.0320487	0.0175409	0.0953956	B	T6
ENSG00000086061	DNAJA1	1.05672	1.33762e-32	2.96601e-30	1.10021	7.74341e-35	1.12493e-32	B	T6
ENSG00000086062	B4GALT1	-0.261777	1.60506e-06	5.1751e-05	-0.264209	4.09397e-06	7.39196e-05	B	T6
ENSG00000086065	CHMP5	0.262835	4.98764e-05	0.00113583	0.220447	0.000314718	0.00349536	B	T6
ENSG00000086102	NFX1	-0.0236699	0.56555	0.833229	0.03639	0.199964	0.473507	B	T6
ENSG00000086189	DIMT1	-0.0157791	0.835569	0.956632	-0.0400154	0.466104	0.732449	B	T6
ENSG00000086200	IPO11	-0.00443547	0.831435	0.95508	-0.00328447	0.835605	0.948811	B	T6
ENSG00000086232	EIF2AK1	-0.0084621	0.961978	1	-0.0194345	0.790775	0.926805	B	T6
ENSG00000086288	NME8	-0.00613007	0.561361	0.833229	-0.00569809	0.564484	0.794914	B	T6
ENSG00000086300	SNX10	-0.0498121	0.762597	0.928934	-0.0535751	0.690602	0.880617	B	T6
ENSG00000086475	SEPHS1	0.0175114	0.358621	0.694385	0.0314295	0.178751	0.444818	B	T6
ENSG00000086504	MRPL28	0.00483678	0.816364	0.950316	0.0407958	0.282331	0.577222	B	T6
ENSG00000086544	ITPKC	-0.00541527	0.317796	0.655018	0.00878925	0.698127	0.883777	B	T6
ENSG00000086589	RBM22	0.0402151	0.199863	0.545662	0.00135274	0.789043	0.926049	B	T6
ENSG00000086598	TMED2	-0.0405019	0.655338	0.883341	0.0121789	0.644032	0.855663	B	T6
ENSG00000086619	ERO1B	0.0578941	0.195309	0.539211	0.103706	0.00343615	0.0262158	B	T6
ENSG00000086666	ZFAND6	-0.118387	0.0611382	0.300555	-0.162899	0.0128451	0.0754058	B	T6
ENSG00000086712	TXLNG	-0.0607986	0.104474	0.398808	-0.026233	0.890659	0.982289	B	T6
ENSG00000086730	LAT2	-0.0688526	0.330497	0.666851	-0.133435	0.035238	0.157264	B	T6
ENSG00000086758	HUWE1	-0.0227587	0.76478	0.929875	-0.0466257	0.688821	0.879412	B	T6
ENSG00000086827	ZW10	-0.0354445	0.0457974	0.252545	-0.0193243	0.172085	0.435257	B	T6
ENSG00000086848	ALG9	0.00500996	0.790853	0.940208	0.0107092	0.203163	0.477016	B	T6
ENSG00000087008	ACOX3	-0.0508503	0.00122713	0.0176849	-0.0447268	0.0118135	0.0705628	B	T6
ENSG00000087053	MTMR2	-0.0298759	0.254954	0.619564	0.00248198	0.774631	0.919733	B	T6
ENSG00000087074	PPP1R15A	-0.0272328	0.818791	0.950316	-0.0343216	0.664488	0.862266	B	T6
ENSG00000087077	TRIP6	0.0231814	0.0828878	0.355228	-0.00491827	0.465892	0.732298	B	T6
ENSG00000087086	FTL	-0.442117	5.69547e-10	3.15724e-08	-0.609982	1.29842e-16	7.70458e-15	B	T6
ENSG00000087087	SRRT	0.00667591	0.69036	0.901339	-0.0344581	0.816392	0.937641	B	T6
ENSG00000087088	BAX	-0.0310008	0.531275	0.825013	-0.101859	0.0978879	0.311717	B	T6
ENSG00000087095	NLK	0.0106514	0.500522	0.803315	3.32609e-05	0.292228	0.589372	B	T6
ENSG00000087111	PIGS	-0.0229119	0.411541	0.738243	-0.0143464	0.960048	1	B	T6
ENSG00000087152	ATXN7L3	0.00900404	0.818849	0.950316	-0.00712005	0.435882	0.704942	B	T6
ENSG00000087157	PGS1	0.016787	0.271862	0.639961	-0.0111366	0.380812	0.659326	B	T6
ENSG00000087191	PSMC5	0.0303187	0.57736	0.839402	-0.0508078	0.390591	0.668165	B	T6
ENSG00000087206	UIMC1	-0.068463	0.044101	0.248836	-0.0352037	0.303252	0.59022	B	T6
ENSG00000087250	MT3	0	1	1	0	1	1	B	T6
ENSG00000087253	LPCAT2	0.00365962	0.707153	0.904352	0.0027438	0.707153	0.887382	B	T6
ENSG00000087258	GNAO1	0.00376501	0.654721	0.883212	-0.00354244	0.995198	1	B	T6
ENSG00000087263	OGFOD1	0.0129859	0.56102	0.833229	-0.00423233	0.954122	1	B	T6
ENSG00000087266	SH3BP2	0.0519211	0.0319632	0.202886	0.0239719	0.0130706	0.0763752	B	T6
ENSG00000087269	NOP14	0.0499864	0.198698	0.543608	-0.053941	0.275426	0.569227	B	T6
ENSG00000087274	ADD1	-0.0138726	0.766999	0.930924	-0.0504852	0.52084	0.771016	B	T6
ENSG00000087299	L2HGDH	-0.0213627	0.112689	0.418905	-0.00693397	0.539293	0.785268	B	T6
ENSG00000087301	TXNDC16	-0.0267688	0.195576	0.539714	-0.0118391	0.81694	0.937641	B	T6
ENSG00000087302	RTRAF	-0.036606	0.596688	0.850998	0.0931414	0.173207	0.437369	B	T6
ENSG00000087338	GMCL1	-0.0242713	0.452411	0.770935	-0.0965057	0.00991226	0.0618367	B	T6
ENSG00000087365	SF3B2	-0.172896	0.00964904	0.0881374	-0.0724526	0.264137	0.553819	B	T6
ENSG00000087448	KLHL42	-0.0348448	0.302969	0.655018	-0.0408688	0.385659	0.663717	B	T6
ENSG00000087460	GNAS	0.0639868	0.430343	0.750701	-0.115727	0.110914	0.335611	B	T6
ENSG00000087470	DNM1L	-0.00923346	0.976923	1	-0.0293229	0.586626	0.811023	B	T6
ENSG00000087502	ERGIC2	0.0379481	0.307727	0.655018	0.134712	0.0120478	0.0714893	B	T6
ENSG00000087589	CASS4	-0.00148215	0.998399	1	-0.00379578	0.662519	0.860737	B	T6
ENSG00000087884	AAMDC	-0.0262649	0.678136	0.89514	-0.0399106	0.871392	0.970948	B	T6
ENSG00000087903	RFX2	0.0132619	0.575504	0.838284	0.00683069	0.993479	1	B	T6
ENSG00000087995	METTL2A	0.0294119	0.10433	0.398378	0.00574963	0.203711	0.477505	B	T6
ENSG00000088035	ALG6	-0.0223717	0.815705	0.950252	-0.0556712	0.129621	0.372759	B	T6
ENSG00000088038	CNOT3	-0.00675491	0.430223	0.750701	-0.0325931	0.274833	0.568328	B	T6
ENSG00000088179	PTPN4	-0.100311	0.00264952	0.0331229	-0.0232023	0.90661	0.992606	B	T6
ENSG00000088205	DDX18	-0.060099	0.366391	0.70217	-0.17355	0.0126147	0.0741913	B	T6
ENSG00000088247	KHSRP	-0.0246946	0.813299	0.949552	-0.0246816	0.905506	0.991827	B	T6
ENSG00000088256	GNA11	-0.0218603	0.0578724	0.290028	-0.0106821	0.982302	1	B	T6
ENSG00000088298	EDEM2	0.0543992	0.0161533	0.12811	0.0255561	0.0271817	0.132033	B	T6
ENSG00000088356	PDRG1	-0.0284683	0.775248	0.933565	-0.0475865	0.543633	0.788162	B	T6
ENSG00000088387	DOCK9	0.0196854	0.148905	0.486697	0.0394774	0.0011805	0.0108908	B	T6
ENSG00000088448	ANKRD10	-0.0395097	0.410692	0.738243	-0.0865533	0.0832704	0.280729	B	T6
ENSG00000088451	TGDS	0.00672027	0.630688	0.873756	-0.0198174	0.810806	0.935233	B	T6
ENSG00000088682	COQ9	0.0238796	0.741148	0.922803	-0.0206252	0.187781	0.455407	B	T6
ENSG00000088766	CRLS1	-0.018942	0.731905	0.917167	-0.00231616	0.578426	0.804172	B	T6
ENSG00000088808	PPP1R13B	-0.00837424	0.405388	0.738243	-0.00868575	0.979752	1	B	T6
ENSG00000088812	ATRN	-0.0343676	0.121335	0.438158	-0.0278399	0.455293	0.722467	B	T6
ENSG00000088826	SMOX	-0.0104606	0.157715	0.486697	-0.0104606	0.157715	0.412073	B	T6
ENSG00000088827	SIGLEC1	-0.00830991	0.0830585	0.355228	-0.00830991	0.0830585	0.280464	B	T6
ENSG00000088832	FKBP1A	-0.100583	0.0595098	0.295422	-0.192088	0.00222727	0.018399	B	T6
ENSG00000088833	NSFL1C	-0.076818	0.0679959	0.319859	-0.0852575	0.0537031	0.211384	B	T6
ENSG00000088854	C20orf194	-0.00242782	0.662519	0.88397	-0.00962944	0.157715	0.412073	B	T6
ENSG00000088876	ZNF343	-0.00988274	0.202722	0.549946	0.0101619	0.462654	0.729932	B	T6
ENSG00000088888	MAVS	-0.045496	0.482665	0.789295	-0.0948952	0.0899586	0.295042	B	T6
ENSG00000088899	LZTS3	0.00115069	0.567616	0.833229	-0.0055622	0.567616	0.794914	B	T6
ENSG00000088930	XRN2	0.220672	0.000215382	0.004021	0.211864	0.000540951	0.00557674	B	T6
ENSG00000088970	KIZ	-0.0542172	0.0455503	0.251732	-0.0524418	0.0641949	0.236477	B	T6
ENSG00000088986	DYNLL1	0.0343211	0.783989	0.937257	-0.151785	0.0109039	0.066189	B	T6
ENSG00000088992	TESC	-0.0268033	0.704122	0.904022	-0.0747572	0.0262198	0.128812	B	T6
ENSG00000089006	SNX5	-0.151062	0.00508969	0.0548878	-0.210293	9.19551e-05	0.0011957	B	T6
ENSG00000089009	RPL6	-0.0303322	0.469833	0.785642	-0.224726	1.474e-06	2.90186e-05	B	T6
ENSG00000089012	SIRPG	0	1	1	0	1	1	B	T6
ENSG00000089022	MAPKAPK5	0.00789088	0.394186	0.729232	0.0449977	0.0304403	0.143558	B	T6
ENSG00000089041	P2RX7	-0.0106645	0.317796	0.655018	0.0202162	0.0046097	0.0332274	B	T6
ENSG00000089048	ESF1	0.0935463	0.0867642	0.363478	-0.0174754	0.943121	1	B	T6
ENSG00000089050	RBBP9	-0.00744876	0.494533	0.797041	-0.023317	0.0407931	0.174184	B	T6
ENSG00000089053	ANAPC5	-0.0850157	0.109673	0.411443	-0.130369	0.0176227	0.0957391	B	T6
ENSG00000089057	SLC23A2	-0.0112723	0.477016	0.787693	0.0224805	0.102182	0.31835	B	T6
ENSG00000089060	SLC8B1	0.0122756	0.624071	0.869586	-0.00500319	0.208785	0.483392	B	T6
ENSG00000089063	TMEM230	0.0847636	0.0735159	0.334648	0.0594596	0.234703	0.520583	B	T6
ENSG00000089091	DZANK1	-0.00693408	0.606049	0.85585	-0.00460159	0.43273	0.702179	B	T6
ENSG00000089094	KDM2B	-0.0440614	0.0139604	0.115176	-0.0510895	0.0288891	0.138645	B	T6
ENSG00000089123	TASP1	-0.0187387	0.808004	0.947519	-0.0248334	0.493962	0.750202	B	T6
ENSG00000089127	OAS1	1.5376	1.40739e-56	1.27057e-53	1.62094	6.48332e-61	2.71447e-58	B	T6
ENSG00000089154	GCN1	3.67447e-05	0.640373	0.879556	0.0157317	0.958546	1	B	T6
ENSG00000089157	RPLP0	-0.166471	0.0120212	0.103711	-0.294521	1.20636e-05	0.000195728	B	T6
ENSG00000089159	PXN	-0.000440375	0.997381	1	-0.00285862	0.317796	0.59022	B	T6
ENSG00000089163	SIRT4	-0.0127176	0.317796	0.655018	-0.0181222	0.0830585	0.280464	B	T6
ENSG00000089177	KIF16B	-0.0115962	0.695741	0.903646	-0.0251704	0.324669	0.596265	B	T6
ENSG00000089195	TRMT6	-0.0191265	0.956738	1	-0.011403	0.677573	0.87193	B	T6
ENSG00000089199	CHGB	0.00133535	1	1	-0.00358188	0.31925	0.59022	B	T6
ENSG00000089220	PEBP1	-0.262066	0.000272034	0.00493999	-0.237833	0.00131147	0.0118737	B	T6
ENSG00000089234	BRAP	-0.0026465	0.889413	0.987797	-0.00453581	0.593666	0.81629	B	T6
ENSG00000089248	ERP29	-0.103264	0.148426	0.486697	-0.078852	0.199675	0.473221	B	T6
ENSG00000089280	FUS	-0.212263	0.00111865	0.0164764	0.00414967	0.698068	0.883777	B	T6
ENSG00000089289	IGBP1	-0.00549282	0.949325	1	-0.0947069	0.122397	0.359345	B	T6
ENSG00000089327	FXYD5	-0.322489	8.22359e-05	0.00176166	-0.436339	3.42031e-08	9.19772e-07	B	T6
ENSG00000089335	ZNF302	-0.0942601	0.0712526	0.328552	-0.0567392	0.654509	0.85885	B	T6
ENSG00000089351	GRAMD1A	-0.0468087	0.0543358	0.282265	-0.0652104	0.0138842	0.0793519	B	T6
ENSG00000089486	CDIP1	-0.0290878	0.0692552	0.323472	0.0019295	0.978441	1	B	T6
ENSG00000089597	GANAB	-0.032575	0.818565	0.950316	-0.0120378	0.695643	0.883583	B	T6
ENSG00000089639	GMIP	0.00379942	0.458455	0.776107	-0.0310276	0.896084	0.985771	B	T6
ENSG00000089682	RBM41	-0.0327281	0.342059	0.679762	-0.0630736	0.221262	0.500901	B	T6
ENSG00000089692	LAG3	0.0568585	0.00619481	0.0633464	0.166013	9.2927e-09	2.68765e-07	B	T6
ENSG00000089693	MLF2	-0.0070039	0.914757	1	0.00700663	0.589994	0.813809	B	T6
ENSG00000089737	DDX24	-0.131177	0.0853079	0.359642	-0.257095	0.000498275	0.00520901	B	T6
ENSG00000089775	ZBTB25	-0.0931204	0.0747808	0.338886	-0.0315179	0.687778	0.878596	B	T6
ENSG00000089818	NECAP1	0.0537954	0.139499	0.471805	0.0371534	0.172929	0.437042	B	T6
ENSG00000089820	ARHGAP4	0.00219757	0.733158	0.918464	-0.0288146	0.84649	0.95574	B	T6
ENSG00000089876	DHX32	-0.0215913	0.254173	0.619108	-0.0354827	0.759489	0.913773	B	T6
ENSG00000089902	RCOR1	-0.0927707	0.00213365	0.0282675	-0.056734	0.273538	0.566762	B	T6
ENSG00000089916	GPATCH2L	-0.0555426	0.287523	0.655018	-0.0554555	0.399269	0.676819	B	T6
ENSG00000090006	LTBP4	-0.00236	0.993999	1	-0.0215163	0.780358	0.922325	B	T6
ENSG00000090013	BLVRB	-0.0204988	0.826059	0.953537	-0.0212175	0.352401	0.628828	B	T6
ENSG00000090020	SLC9A1	-0.0062888	0.539253	0.82974	-0.0116486	0.698127	0.883777	B	T6
ENSG00000090054	SPTLC1	-0.0253087	0.789781	0.939924	-0.00748591	0.76906	0.918135	B	T6
ENSG00000090060	PAPOLA	-0.127795	0.0728003	0.332896	-0.137542	0.0654863	0.240326	B	T6
ENSG00000090061	CCNK	0.0139305	0.312195	0.655018	-0.0154926	0.50561	0.760581	B	T6
ENSG00000090097	PCBP4	-0.0374595	0.00649197	0.0654322	-0.0260338	0.0432527	0.182102	B	T6
ENSG00000090104	RGS1	0.128162	0.00822006	0.0781443	0.380568	8.79598e-10	2.75862e-08	B	T6
ENSG00000090238	YPEL3	-0.427222	2.31307e-08	1.0151e-06	-0.665376	2.45965e-20	1.91898e-18	B	T6
ENSG00000090263	MRPS33	-0.0714124	0.346661	0.684174	-0.0505632	0.638038	0.85143	B	T6
ENSG00000090266	NDUFB2	0.175653	0.0079566	0.0762429	0.0694134	0.294651	0.59022	B	T6
ENSG00000090273	NUDC	0.082038	0.156156	0.486697	0.0885726	0.104848	0.323203	B	T6
ENSG00000090316	MAEA	0.00583159	0.824997	0.95313	-0.0229328	0.683931	0.876161	B	T6
ENSG00000090339	ICAM1	0.0522072	0.000158611	0.00308413	0.0369566	0.000279988	0.00316244	B	T6
ENSG00000090372	STRN4	-0.0137472	0.538145	0.829062	0.00589566	0.325326	0.59695	B	T6
ENSG00000090376	IRAK3	-0.0151712	0.0937253	0.380287	-0.00131136	0.790149	0.926324	B	T6
ENSG00000090382	LYZ	0.00654286	0.833199	0.955782	0.00263291	0.729863	0.898203	B	T6
ENSG00000090432	MUL1	-0.032594	0.145691	0.484195	0.00671922	0.356397	0.633819	B	T6
ENSG00000090447	TFAP4	-0.0750523	0.0341777	0.209797	-0.0985707	0.000176151	0.00210831	B	T6
ENSG00000090470	PDCD7	-0.0655238	0.0852226	0.359522	-0.0782702	0.0809047	0.279616	B	T6
ENSG00000090487	SPG21	-0.0590188	0.125433	0.445822	-0.108573	0.0333286	0.151234	B	T6
ENSG00000090520	DNAJB11	-0.0637714	0.216042	0.568393	-0.0125115	0.736432	0.902315	B	T6
ENSG00000090554	FLT3LG	-0.0144183	0.921224	1	-0.00655597	0.3173	0.59022	B	T6
ENSG00000090565	RAB11FIP3	0.00143171	1	1	-0.00967515	0.973275	1	B	T6
ENSG00000090581	GNPTG	-0.0436364	0.478133	0.788023	-0.0081935	0.804547	0.932994	B	T6
ENSG00000090612	ZNF268	-0.0216602	0.264709	0.629829	-0.0099134	0.863072	0.96548	B	T6
ENSG00000090615	GOLGA3	-0.0117789	0.619821	0.866869	0.0136958	0.506375	0.761102	B	T6
ENSG00000090621	PABPC4	-0.0850016	0.033649	0.207864	-0.0663586	0.23506	0.520983	B	T6
ENSG00000090661	CERS4	-0.0175107	0.661358	0.88397	-0.0708021	0.00233192	0.0190699	B	T6
ENSG00000090674	MCOLN1	0.00269707	0.996939	1	-0.00480291	0.799981	0.931358	B	T6
ENSG00000090686	USP48	-0.0538106	0.28064	0.650349	-0.0528694	0.368565	0.646087	B	T6
ENSG00000090857	PDPR	-0.0248551	0.91877	1	0.012796	0.389128	0.666606	B	T6
ENSG00000090861	AARS	-0.050322	0.0292463	0.192492	-0.00309822	0.936239	1	B	T6
ENSG00000090863	GLG1	-0.0822339	0.122887	0.44112	-0.0697007	0.237505	0.524063	B	T6
ENSG00000090905	TNRC6A	-0.00424235	0.956559	1	-0.07832	0.272262	0.564838	B	T6
ENSG00000090924	PLEKHG2	0.00109907	0.492199	0.794902	-0.00789388	0.65978	0.859892	B	T6
ENSG00000090971	NAT14	0.00887706	0.593362	0.849145	0.00266997	0.78324	0.923236	B	T6
ENSG00000090975	PITPNM2	-0.0205792	0.0566776	0.286976	-0.0216278	0.0138877	0.0793519	B	T6
ENSG00000090989	EXOC1	-0.0572533	0.391934	0.727723	-0.0635876	0.294353	0.59022	B	T6
ENSG00000091009	RBM27	-0.0910631	0.133469	0.459361	-0.0935427	0.207998	0.482365	B	T6
ENSG00000091039	OSBPL8	-0.124754	0.0150168	0.121821	-0.215566	2.38518e-05	0.000361467	B	T6
ENSG00000091073	DTX2	-0.00886552	0.97707	1	-0.0167324	0.522101	0.772246	B	T6
ENSG00000091127	PUS7	-0.0516416	0.0454241	0.251364	-0.0244687	0.581896	0.807044	B	T6
ENSG00000091136	LAMB1	-0.00314072	0.772798	0.932835	0.00107436	0.291451	0.588443	B	T6
ENSG00000091140	DLD	-0.0135856	0.789099	0.939736	-0.0115758	0.608273	0.827909	B	T6
ENSG00000091157	WDR7	0.0207928	0.135702	0.46411	0.0216142	0.0379531	0.165753	B	T6
ENSG00000091164	TXNL1	0.0654344	0.245021	0.612658	-0.049968	0.51947	0.770338	B	T6
ENSG00000091317	CMTM6	-0.112033	0.0827841	0.355228	-0.086139	0.245318	0.534672	B	T6
ENSG00000091409	ITGA6	-0.00229584	0.992046	1	0.00980844	0.0284069	0.136879	B	T6
ENSG00000091436	MAP3K20	0.00823489	0.254436	0.619108	0.00536861	0.40617	0.681934	B	T6
ENSG00000091483	FH	-0.00553726	0.98794	1	-0.0118814	0.841938	0.953261	B	T6
ENSG00000091490	SEL1L3	-0.161713	0.00314386	0.0378791	-0.241301	1.46732e-06	2.89321e-05	B	T6
ENSG00000091527	CDV3	-0.030357	0.684179	0.898506	0.0270571	0.661287	0.860675	B	T6
ENSG00000091542	ALKBH5	-0.0589677	0.294069	0.655018	-0.06532	0.196354	0.468813	B	T6
ENSG00000091592	NLRP1	-0.0857329	0.0070545	0.0693867	-0.0769454	0.0801618	0.278036	B	T6
ENSG00000091640	SPAG7	-0.0554199	0.21647	0.5694	-0.0522812	0.448945	0.717363	B	T6
ENSG00000091651	ORC6	0.005743	0.99305	1	0.00994254	0.811943	0.935233	B	T6
ENSG00000091732	ZC3HC1	0.0010525	0.75921	0.927727	-0.00317449	0.467429	0.732852	B	T6
ENSG00000091844	RGS17	-0.00126727	0.567616	0.833229	0.00278852	0.414686	0.686832	B	T6
ENSG00000091879	ANGPT2	0.00362712	0.990686	1	0.0190382	0.256398	0.546018	B	T6
ENSG00000091947	TMEM101	0.00310683	0.786701	0.938655	-0.0174154	0.986596	1	B	T6
ENSG00000091972	CD200	0.0114498	0.724592	0.913802	0.0349587	0.406111	0.681934	B	T6
ENSG00000092010	PSME1	0.0759738	0.289711	0.655018	0.0659379	0.337033	0.610893	B	T6
ENSG00000092020	PPP2R3C	0.0170306	0.685856	0.899551	0.0612652	0.165304	0.423669	B	T6
ENSG00000092036	HAUS4	-0.0206746	0.660932	0.88397	-0.0141813	0.904766	0.991274	B	T6
ENSG00000092094	OSGEP	-0.102302	0.0145699	0.118925	-0.0936808	0.0451252	0.18602	B	T6
ENSG00000092096	SLC22A17	0.006762	0.157715	0.486697	0.00680363	0.0248806	0.123611	B	T6
ENSG00000092098	RNF31	0.0216498	0.10433	0.398378	0.0677903	0.00268259	0.0213644	B	T6
ENSG00000092108	SCFD1	-0.0519735	0.620715	0.867487	-0.079249	0.243097	0.53176	B	T6
ENSG00000092140	G2E3	-0.0309817	0.303309	0.655018	-0.00873214	0.873179	0.971488	B	T6
ENSG00000092148	HECTD1	-0.053207	0.370681	0.705471	0.00513996	0.406387	0.681934	B	T6
ENSG00000092199	HNRNPC	-0.0760847	0.170033	0.504825	-0.160131	0.0292782	0.139867	B	T6
ENSG00000092201	SUPT16H	-0.088763	0.232599	0.593242	-0.0305698	0.758355	0.913538	B	T6
ENSG00000092203	TOX4	-0.0106091	0.959067	1	0.0793099	0.0346961	0.15534	B	T6
ENSG00000092208	GEMIN2	0.0202102	0.244686	0.612106	0.0333093	0.0724245	0.259611	B	T6
ENSG00000092295	TGM1	0.0221084	0.00441429	0.0492429	0.0182862	0.0248806	0.123611	B	T6
ENSG00000092330	TINF2	0.141659	0.0122681	0.105338	0.139016	0.00962297	0.0604797	B	T6
ENSG00000092439	TRPM7	-0.0579589	0.250523	0.617515	-0.0268072	0.908337	0.993808	B	T6
ENSG00000092470	WDR76	-0.00413636	0.853978	0.96662	-0.0190185	0.178939	0.445108	B	T6
ENSG00000092529	CAPN3	-0.00430836	0.996591	1	0.000463699	0.525842	0.77495	B	T6
ENSG00000092531	SNAP23	-0.161135	0.00734173	0.071765	-0.140334	0.0333156	0.151234	B	T6
ENSG00000092621	PHGDH	0.0118589	0.311465	0.655018	0.0115689	0.111951	0.338179	B	T6
ENSG00000092758	COL9A3	-0.201887	1.70204e-05	0.000438129	-0.223834	9.68414e-06	0.000160838	B	T6
ENSG00000092820	EZR	-0.540594	7.56929e-11	4.66674e-09	-0.654023	1.31704e-14	6.6584e-13	B	T6
ENSG00000092841	MYL6	-0.20268	0.0127629	0.108553	-0.362377	9.45282e-06	0.000157826	B	T6
ENSG00000092847	AGO1	-0.0451543	0.189163	0.528828	-0.051986	0.0436794	0.183349	B	T6
ENSG00000092853	CLSPN	0.0330214	0.0405936	0.235183	0.0154456	0.105862	0.325006	B	T6
ENSG00000092871	RFFL	-0.0944838	0.000544902	0.00889796	-0.0523029	0.186677	0.454256	B	T6
ENSG00000092929	UNC13D	0.00711318	0.325753	0.66073	-0.0131161	0.567185	0.794914	B	T6
ENSG00000092931	MFSD11	-0.0399204	0.19103	0.531929	-0.036009	0.929596	1	B	T6
ENSG00000092964	DPYSL2	-0.0226705	0.629332	0.873188	-0.00461947	0.764225	0.916454	B	T6
ENSG00000092978	GPATCH2	-0.0469286	0.539433	0.82974	-0.0346514	0.663473	0.861479	B	T6
ENSG00000093000	NUP50	-0.038506	0.73098	0.917008	-0.0276164	0.867505	0.9685	B	T6
ENSG00000093010	COMT	-0.00495616	0.924934	1	-0.101204	0.00945342	0.0596812	B	T6
ENSG00000093072	ADA2	0.0306424	0.0921907	0.376721	0.0109469	0.18053	0.445296	B	T6
ENSG00000093134	VNN3	0.00532782	0.157715	0.486697	0	1	1	B	T6
ENSG00000093144	ECHDC1	-0.0456474	0.708219	0.904708	-0.0474145	0.929382	1	B	T6
ENSG00000093167	LRRFIP2	-0.0105303	0.963086	1	-0.0261521	0.928059	1	B	T6
ENSG00000093183	SEC22C	-0.0144942	0.835999	0.956804	0.0145505	0.371828	0.649555	B	T6
ENSG00000094631	HDAC6	-0.0100408	0.691491	0.901339	0.0441161	0.0178356	0.0966243	B	T6
ENSG00000094841	UPRT	-0.021747	0.261543	0.625741	-0.0320202	0.41843	0.688378	B	T6
ENSG00000094880	CDC23	-0.0350447	0.461053	0.77877	-0.00697937	0.562989	0.794914	B	T6
ENSG00000094914	AAAS	0.00306751	0.609098	0.858047	-0.00370408	0.627344	0.84369	B	T6
ENSG00000094916	CBX5	-0.0866149	0.0856088	0.36031	-0.171384	0.00131863	0.0119215	B	T6
ENSG00000094975	SUCO	0.00753017	0.160437	0.489601	-0.00326901	0.474495	0.737423	B	T6
ENSG00000095002	MSH2	-0.0466096	0.232504	0.593242	-0.0313816	0.764266	0.916454	B	T6
ENSG00000095015	MAP3K1	-0.0779566	0.0816649	0.355228	-0.145018	0.00617255	0.0422796	B	T6
ENSG00000095059	DHPS	0.00786011	0.671989	0.891473	0.0184237	0.685086	0.87693	B	T6
ENSG00000095066	HOOK2	-0.0672602	0.00401666	0.045892	-0.0404301	0.238187	0.525109	B	T6
ENSG00000095139	ARCN1	-0.0131256	0.896614	0.992379	-0.015756	0.989021	1	B	T6
ENSG00000095209	TMEM38B	-0.0410563	0.518035	0.816899	-0.00913679	0.400075	0.677731	B	T6
ENSG00000095261	PSMD5	0.0124297	0.259096	0.62257	-0.0387887	0.958879	1	B	T6
ENSG00000095303	PTGS1	-0.00821935	0.156466	0.486697	-0.00520246	0.75052	0.909439	B	T6
ENSG00000095319	NUP188	-0.0225325	0.359613	0.694717	-0.00931989	0.76666	0.917212	B	T6
ENSG00000095321	CRAT	0.00979415	0.471135	0.786383	0.00844686	0.474648	0.737423	B	T6
ENSG00000095370	SH2D3C	-0.0503963	0.0297524	0.194537	-0.0698982	0.00465709	0.0335008	B	T6
ENSG00000095380	NANS	-0.00397035	0.797534	0.94206	-0.0367768	0.699004	0.884355	B	T6
ENSG00000095383	TBC1D2	0.00266329	0.317796	0.655018	-0.00126921	1	1	B	T6
ENSG00000095397	WHRN	0.00137373	0.450129	0.7686	0.0141219	0.491162	0.747969	B	T6
ENSG00000095485	CWF19L1	-0.0381326	0.245115	0.612658	0.0238185	0.167203	0.42684	B	T6
ENSG00000095564	BTAF1	0.0511358	0.0738436	0.335602	0.0486879	0.0268956	0.131096	B	T6
ENSG00000095574	IKZF5	-0.0025273	0.9868	1	0.0117483	0.592087	0.815184	B	T6
ENSG00000095585	BLNK	0.272205	2.66605e-05	0.00065117	0.342126	1.37128e-06	2.72083e-05	B	T6
ENSG00000095787	WAC	0.0531837	0.295196	0.655018	0.0263855	0.691937	0.881113	B	T6
ENSG00000095794	CREM	0.350919	3.62725e-07	1.32118e-05	0.703279	9.334e-17	5.61773e-15	B	T6
ENSG00000095906	NUBP2	-0.0383807	0.271284	0.639099	-0.0157988	0.934574	1	B	T6
ENSG00000095951	HIVEP1	0.0604413	0.153316	0.486697	0.0828639	0.0145275	0.0823007	B	T6
ENSG00000095970	TREM2	0	1	1	0	1	1	B	T6
ENSG00000096060	FKBP5	0.135596	8.98433e-05	0.00190845	0.22933	1.65443e-09	5.06303e-08	B	T6
ENSG00000096063	SRPK1	-0.0506971	0.216037	0.568393	-0.101658	0.0524115	0.207836	B	T6
ENSG00000096070	BRPF3	0.00687998	0.138289	0.468841	0.0182278	0.0890087	0.293343	B	T6
ENSG00000096080	MRPS18A	0.00686398	0.304281	0.655018	0.0513065	0.136723	0.385981	B	T6
ENSG00000096092	TMEM14A	0.0317649	0.0775721	0.34681	0.022116	0.0620518	0.230872	B	T6
ENSG00000096093	EFHC1	-0.0231256	0.323248	0.658291	-0.0179834	0.564339	0.794914	B	T6
ENSG00000096384	HSP90AB1	0.213399	0.0190532	0.144633	0.0968045	0.142558	0.396346	B	T6
ENSG00000096401	CDC5L	0.132775	0.0209594	0.153569	0.0736492	0.104866	0.323203	B	T6
ENSG00000096433	ITPR3	-0.00573487	0.772907	0.932835	-0.0180402	0.197345	0.47008	B	T6
ENSG00000096654	ZNF184	0.0278502	0.0319229	0.202886	-0.00141214	0.445118	0.714121	B	T6
ENSG00000096696	DSP	0.0956042	0.00017075	0.00327981	0.111397	5.91728e-05	0.000803314	B	T6
ENSG00000096717	SIRT1	0.0116812	0.559213	0.833229	0.0169892	0.222267	0.502457	B	T6
ENSG00000096746	HNRNPH3	-0.0764244	0.307116	0.655018	-0.101605	0.129489	0.372465	B	T6
ENSG00000096872	IFT74	0.00602197	0.516338	0.815944	-0.0244776	0.997689	1	B	T6
ENSG00000096968	JAK2	0.168841	0.000260794	0.004784	0.337842	3.90724e-12	1.55784e-10	B	T6
ENSG00000096996	IL12RB1	-0.0406306	0.130909	0.454673	-0.0331252	0.892628	0.98326	B	T6
ENSG00000097007	ABL1	0.00563686	0.688336	0.900847	-0.00665041	0.174903	0.440534	B	T6
ENSG00000097021	ACOT7	-0.00212455	0.822543	0.952287	0.0010701	0.992666	1	B	T6
ENSG00000097033	SH3GLB1	0.143281	0.0275409	0.184467	0.295976	1.62407e-06	3.15793e-05	B	T6
ENSG00000097046	CDC7	-0.0148775	0.3947	0.729527	-0.0240942	0.235079	0.520983	B	T6
ENSG00000097096	SYDE2	0.0014517	0.564484	0.833229	0.00197315	0.319743	0.59022	B	T6
ENSG00000099139	PCSK5	0.00417381	0.31925	0.655018	0.000382093	0.31925	0.59022	B	T6
ENSG00000099194	SCD	-0.0135918	0.468947	0.785184	-0.0232931	0.00348736	0.0265363	B	T6
ENSG00000099203	TMED1	-0.0237087	0.795016	0.941119	0.00431175	0.603909	0.824366	B	T6
ENSG00000099204	ABLIM1	0.0537992	0.235873	0.598756	0.0922828	0.0424399	0.179638	B	T6
ENSG00000099219	ERMP1	0.00204995	0.999068	1	-0.0108407	0.306382	0.59022	B	T6
ENSG00000099246	RAB18	0.00996252	0.837814	0.957642	0.0303904	0.199735	0.473274	B	T6
ENSG00000099250	NRP1	0.00132951	0.31925	0.655018	0	1	1	B	T6
ENSG00000099284	H2AFY2	-0.0029344	0.157715	0.486697	0.00261722	0.567616	0.794914	B	T6
ENSG00000099290	WASHC2A	-0.0196811	0.510734	0.812436	-0.0470752	0.68305	0.875653	B	T6
ENSG00000099308	MAST3	-0.0277437	0.115346	0.425527	-0.0308827	0.227441	0.51041	B	T6
ENSG00000099326	MZF1	-0.0190111	0.491162	0.794243	-0.00471734	0.991332	1	B	T6
ENSG00000099330	OCEL1	-0.0493886	0.0770241	0.345523	-0.0528173	0.106162	0.325835	B	T6
ENSG00000099331	MYO9B	-0.165823	9.49666e-05	0.00200047	-0.190548	2.80072e-05	0.00041645	B	T6
ENSG00000099337	KCNK6	-0.00510863	0.605076	0.855382	-0.00790766	0.565698	0.794914	B	T6
ENSG00000099338	CATSPERG	0.0193599	0.330642	0.667037	0.0797389	0.00282822	0.0223133	B	T6
ENSG00000099341	PSMD8	0.11375	0.124345	0.444136	-0.0241139	0.700827	0.884966	B	T6
ENSG00000099364	FBXL19	-0.00884449	0.986027	1	-0.0139346	0.510962	0.764086	B	T6
ENSG00000099377	HSD3B7	-0.00132626	0.564484	0.833229	-0.000891372	0.998399	1	B	T6
ENSG00000099381	SETD1A	-0.000264844	0.701165	0.904022	-0.0211009	0.344435	0.619778	B	T6
ENSG00000099385	BCL7C	-0.0471145	0.535988	0.827498	-0.122849	0.0139232	0.0794832	B	T6
ENSG00000099622	CIRBP	-0.0171518	0.65681	0.883341	0.177335	0.0480379	0.194787	B	T6
ENSG00000099624	ATP5F1D	-0.112616	0.0723088	0.331487	-0.220274	0.0011209	0.0104093	B	T6
ENSG00000099725	PRKY	0.0128943	0.320185	0.655045	0.0114169	0.14037	0.392334	B	T6
ENSG00000099783	HNRNPM	-0.0874032	0.211511	0.563273	-0.0547986	0.431747	0.701558	B	T6
ENSG00000099785	MARCH2	0.00800639	0.512593	0.813716	-0.00425399	0.652127	0.858212	B	T6
ENSG00000099795	NDUFB7	-0.0254336	0.776133	0.933565	-0.0757582	0.2775	0.572052	B	T6
ENSG00000099797	TECR	-0.105259	0.0293368	0.192492	-0.167779	0.000551517	0.0056764	B	T6
ENSG00000099800	TIMM13	-0.0593914	0.232616	0.593242	-0.154837	0.00121945	0.0111767	B	T6
ENSG00000099804	CDC34	-0.0359131	0.259864	0.622993	-0.0393176	0.401235	0.679058	B	T6
ENSG00000099810	MTAP	-0.0503892	0.145021	0.483236	-0.0770299	0.0289639	0.138742	B	T6
ENSG00000099817	POLR2E	-0.0909922	0.118519	0.432312	-0.168634	0.00315766	0.0245296	B	T6
ENSG00000099821	POLRMT	-0.0122087	0.232209	0.592892	-0.0340846	0.20226	0.475957	B	T6
ENSG00000099840	IZUMO4	-0.0108348	0.373083	0.708242	-0.0430308	0.0452696	0.186311	B	T6
ENSG00000099849	RASSF7	-0.0516334	0.375103	0.710071	-0.0479443	0.148548	0.406825	B	T6
ENSG00000099860	GADD45B	0.292951	0.000114518	0.00234966	0.288534	1.73314e-06	3.32905e-05	B	T6
ENSG00000099866	MADCAM1	0.000688577	0.564484	0.833229	-0.00448079	0.31925	0.59022	B	T6
ENSG00000099875	MKNK2	-0.348349	2.14932e-08	9.46525e-07	-0.384376	8.47006e-11	3.00711e-09	B	T6
ENSG00000099899	TRMT2A	-0.0267519	0.350189	0.687914	-0.0421986	0.032338	0.149168	B	T6
ENSG00000099901	RANBP1	-0.118171	0.0256076	0.175707	-0.153053	0.0192557	0.101957	B	T6
ENSG00000099904	ZDHHC8	-0.00841433	0.83042	0.954702	-0.0230922	0.115957	0.346801	B	T6
ENSG00000099910	KLHL22	-0.0244352	0.268323	0.635201	-0.00620043	0.995409	1	B	T6
ENSG00000099917	MED15	-0.0127611	0.954467	1	0.0073273	0.388253	0.66573	B	T6
ENSG00000099940	SNAP29	-0.0333379	0.448785	0.76733	-0.00616475	0.817815	0.938007	B	T6
ENSG00000099942	CRKL	-0.026754	0.487967	0.792319	-0.0630101	0.13894	0.39015	B	T6
ENSG00000099949	LZTR1	0.00264308	0.823277	0.952383	0.0135089	0.504717	0.759872	B	T6
ENSG00000099956	SMARCB1	-0.206255	0.000922212	0.0139926	-0.268341	9.53917e-06	0.000158765	B	T6
ENSG00000099958	DERL3	-0.0517853	0.095059	0.382994	-0.0534446	0.0959169	0.3075	B	T6
ENSG00000099968	BCL2L13	0.0247152	0.218229	0.572251	0.0604653	0.0234875	0.119245	B	T6
ENSG00000099974	DDTL	-0.00335794	0.998399	1	-0.00151371	0.657316	0.85889	B	T6
ENSG00000099977	DDT	-0.0800604	0.20016	0.54589	-0.193036	0.00187351	0.0160755	B	T6
ENSG00000099985	OSM	-0.00563309	0.313924	0.655018	0.0118978	0.129965	0.373154	B	T6
ENSG00000099991	CABIN1	0.00985104	0.527509	0.822095	0.00472534	0.466824	0.732845	B	T6
ENSG00000099992	TBC1D10A	-0.0487419	0.00508944	0.0548878	-0.0328709	0.0452405	0.186252	B	T6
ENSG00000099995	SF3A1	-0.0409352	0.344169	0.681811	-0.0181313	0.990348	1	B	T6
ENSG00000100003	SEC14L2	0.00533098	0.561361	0.833229	-0.000606624	1	1	B	T6
ENSG00000100014	SPECC1L	-0.0599807	0.0672587	0.31755	-0.0927018	0.00744566	0.0491157	B	T6
ENSG00000100023	PPIL2	-0.0628629	0.175076	0.51293	-0.0563809	0.466172	0.732465	B	T6
ENSG00000100027	YPEL1	-0.00526758	0.503137	0.805578	-0.00780668	0.508579	0.762482	B	T6
ENSG00000100028	SNRPD3	-0.0849956	0.1479	0.486697	-0.176106	0.00455087	0.0328489	B	T6
ENSG00000100029	PES1	-0.0421522	0.155844	0.486697	-0.0339206	0.254927	0.54555	B	T6
ENSG00000100030	MAPK1	-0.084622	0.111722	0.415923	-0.0359819	0.593647	0.81629	B	T6
ENSG00000100034	PPM1F	-0.00539089	0.44138	0.761169	-0.00614034	0.840773	0.952283	B	T6
ENSG00000100036	SLC35E4	0.00368563	0.257159	0.620535	-0.000324074	0.418452	0.688378	B	T6
ENSG00000100038	TOP3B	-0.0189553	0.285291	0.655018	0.0238731	0.100926	0.316841	B	T6
ENSG00000100055	CYTH4	-0.0801766	0.00220382	0.0289844	-0.0975536	0.000801808	0.00783763	B	T6
ENSG00000100056	ESS2	0.00471205	0.156985	0.486697	-0.00683598	0.853191	0.959299	B	T6
ENSG00000100060	MFNG	-0.0441872	0.333439	0.669473	-0.0698901	0.0420842	0.178431	B	T6
ENSG00000100068	LRP5L	-0.0237496	0.0560362	0.286453	-0.0296299	0.0531465	0.210109	B	T6
ENSG00000100075	SLC25A1	-0.0466145	0.0862904	0.362454	-0.0266333	0.557744	0.794914	B	T6
ENSG00000100077	GRK3	0.092255	0.0220906	0.159767	0.128513	0.00558741	0.0389731	B	T6
ENSG00000100079	LGALS2	-0.00332937	0.31925	0.655018	0.00981359	0.315856	0.59022	B	T6
ENSG00000100083	GGA1	-0.0573201	0.167129	0.499254	-0.0916897	0.056242	0.217593	B	T6
ENSG00000100084	HIRA	-0.00168821	0.841173	0.959441	0.00818388	0.179892	0.445204	B	T6
ENSG00000100092	SH3BP1	-0.00476566	0.789018	0.939728	0.00640002	0.384546	0.662761	B	T6
ENSG00000100097	LGALS1	0.0320944	0.408289	0.738243	-0.0811372	0.764824	0.916467	B	T6
ENSG00000100099	HPS4	-0.0607813	0.145604	0.48416	-0.0923989	0.158975	0.413445	B	T6
ENSG00000100100	PIK3IP1	-0.141701	0.000163992	0.003175	-0.126247	0.0106222	0.0650143	B	T6
ENSG00000100104	SRRD	-0.0182277	0.90215	0.995623	-0.0204076	0.408006	0.683019	B	T6
ENSG00000100105	PATZ1	-0.0177644	0.938456	1	-0.00679807	0.800091	0.931358	B	T6
ENSG00000100106	TRIOBP	-0.0513594	0.178405	0.513495	-0.0588508	0.642273	0.854254	B	T6
ENSG00000100109	TFIP11	-0.0347431	0.516699	0.815981	-0.037845	0.419716	0.689884	B	T6
ENSG00000100124	ANKRD54	-0.0109443	0.912378	1	-0.0119364	0.681919	0.874825	B	T6
ENSG00000100129	EIF3L	-0.0476704	0.307321	0.655018	-0.198413	0.00274654	0.021805	B	T6
ENSG00000100138	SNU13	-0.0997044	0.103198	0.39669	-0.34015	2.69856e-07	6.34583e-06	B	T6
ENSG00000100139	MICALL1	-0.00465417	0.818917	0.950316	-0.0311551	0.758515	0.913644	B	T6
ENSG00000100142	POLR2F	-0.0458103	0.438868	0.758649	-0.0419572	0.879922	0.975838	B	T6
ENSG00000100147	CCDC134	0.000740025	0.743962	0.924031	-0.000818098	0.707153	0.887382	B	T6
ENSG00000100150	DEPDC5	0.00764547	0.878397	0.980141	-0.0161951	0.74638	0.90759	B	T6
ENSG00000100151	PICK1	-0.000991248	0.50167	0.804544	0.0177525	0.13991	0.391808	B	T6
ENSG00000100154	TTC28	-0.00178788	0.997381	1	-0.0110798	0.649543	0.858023	B	T6
ENSG00000100162	CENPM	-0.0286953	0.243436	0.609989	-0.0159013	0.432531	0.702037	B	T6
ENSG00000100201	DDX17	-0.365038	2.65143e-06	8.23378e-05	-0.33874	2.78368e-05	0.000414405	B	T6
ENSG00000100207	TCF20	-0.0604356	0.00550377	0.0583993	-0.0466433	0.294236	0.59022	B	T6
ENSG00000100209	HSCB	-0.0260973	0.585607	0.843956	-0.0368076	0.696192	0.883777	B	T6
ENSG00000100211	CBY1	-0.0103923	0.584401	0.842826	-0.0193237	0.123901	0.361742	B	T6
ENSG00000100216	TOMM22	-0.0453996	0.533171	0.82603	-0.0299088	0.783279	0.923236	B	T6
ENSG00000100219	XBP1	0.122632	0.00192008	0.0260665	0.201835	1.60972e-06	3.1397e-05	B	T6
ENSG00000100220	RTCB	0.895657	9.0932e-34	2.12832e-31	1.03092	2.64182e-39	4.55309e-37	B	T6
ENSG00000100221	JOSD1	-0.13794	0.000200113	0.00375813	-0.136464	0.000401496	0.00432709	B	T6
ENSG00000100225	FBXO7	0.289628	2.38516e-06	7.46188e-05	0.471546	4.30943e-12	1.7128e-10	B	T6
ENSG00000100226	GTPBP1	0.107171	0.00236525	0.0305981	0.206186	2.73176e-09	8.22066e-08	B	T6
ENSG00000100227	POLDIP3	0.00651008	0.411905	0.738243	0.0245662	0.411952	0.685692	B	T6
ENSG00000100239	PPP6R2	-0.0995596	0.00543959	0.0580177	-0.00525767	0.850411	0.957942	B	T6
ENSG00000100241	SBF1	-0.00678896	0.855799	0.9673	0.0213782	0.232622	0.518479	B	T6
ENSG00000100242	SUN2	-0.119403	0.00230477	0.0299383	-0.128811	0.000282131	0.0031838	B	T6
ENSG00000100243	CYB5R3	-0.0344237	0.50318	0.805578	-0.00708715	0.813357	0.93579	B	T6
ENSG00000100246	DNAL4	0.000284459	0.825881	0.953537	0.00761429	0.674852	0.869909	B	T6
ENSG00000100258	LMF2	-0.0132058	0.942836	1	0.0319342	0.0608948	0.227909	B	T6
ENSG00000100263	RHBDD3	0.0121209	0.246956	0.615515	-0.0130429	0.75407	0.911423	B	T6
ENSG00000100266	PACSIN2	-0.0510179	0.170631	0.50581	-0.0345174	0.428408	0.698995	B	T6
ENSG00000100271	TTLL1	-0.00457415	0.317796	0.655018	-0.00350377	0.65213	0.858212	B	T6
ENSG00000100280	AP1B1	-0.0663026	0.354802	0.692377	-0.0818456	0.182263	0.447399	B	T6
ENSG00000100281	HMGXB4	0.0447851	0.133133	0.458603	0.0504018	0.076333	0.268589	B	T6
ENSG00000100284	TOM1	0.00296369	0.257013	0.620535	-0.00262762	0.993087	1	B	T6
ENSG00000100285	NEFH	0.0042875	1	1	0.00388205	1	1	B	T6
ENSG00000100288	CHKB	0.0185173	0.482505	0.789295	0.0156273	0.309414	0.59022	B	T6
ENSG00000100290	BIK	-0.00371828	0.65213	0.883212	-0.00585748	0.716221	0.890537	B	T6
ENSG00000100292	HMOX1	-0.0508847	0.0114878	0.100365	-0.048442	0.0648001	0.238222	B	T6
ENSG00000100294	MCAT	0.00264346	0.672693	0.891589	-0.017595	0.602521	0.8238	B	T6
ENSG00000100296	THOC5	-0.0200438	0.228656	0.588257	0.00836048	0.437402	0.706642	B	T6
ENSG00000100297	MCM5	0.0156482	0.652106	0.883212	-0.104134	0.0428812	0.1809	B	T6
ENSG00000100298	APOBEC3H	0.0117038	0.163479	0.494629	0.0101565	0.244414	0.533163	B	T6
ENSG00000100299	ARSA	-0.0163291	0.824583	0.95313	-0.0302878	0.253212	0.54378	B	T6
ENSG00000100300	TSPO	-0.147918	0.0271153	0.182487	-0.201558	0.00635032	0.0431907	B	T6
ENSG00000100304	TTLL12	-0.0057992	0.823455	0.952383	0.01028	0.462654	0.729932	B	T6
ENSG00000100307	CBX7	-0.0695845	0.111937	0.416475	-0.0219895	0.8534	0.959449	B	T6
ENSG00000100311	PDGFB	0	1	1	0.00261349	0.31925	0.59022	B	T6
ENSG00000100316	RPL3	-0.0817252	0.159759	0.488846	-0.258269	2.74879e-06	5.13175e-05	B	T6
ENSG00000100319	ZMAT5	0.00580499	0.669182	0.889171	-0.00704411	0.555755	0.794914	B	T6
ENSG00000100321	SYNGR1	-0.0335257	0.062078	0.303838	-0.0382963	0.133023	0.378578	B	T6
ENSG00000100324	TAB1	0.000965872	0.56007	0.833229	0.00706782	0.146674	0.403514	B	T6
ENSG00000100325	ASCC2	0.024506	0.593348	0.849145	0.0502588	0.0464537	0.190194	B	T6
ENSG00000100330	MTMR3	-0.033831	0.0344603	0.210815	0.00198317	0.607817	0.827548	B	T6
ENSG00000100335	MIEF1	0.009869	0.678486	0.895418	-0.00735798	0.77439	0.919733	B	T6
ENSG00000100336	APOL4	0.0214761	0.0566776	0.286976	0.0454871	0.00343544	0.0262158	B	T6
ENSG00000100342	APOL1	0.271866	2.39223e-13	1.88971e-11	0.299383	2.52812e-16	1.46573e-14	B	T6
ENSG00000100345	MYH9	-0.0865789	0.285127	0.655018	-0.173187	0.00768439	0.050506	B	T6
ENSG00000100346	CACNA1I	0	1	1	0	1	1	B	T6
ENSG00000100347	SAMM50	-0.0116595	0.810158	0.948497	-0.059493	0.175829	0.441899	B	T6
ENSG00000100348	TXN2	-0.079613	0.0807812	0.355228	-0.0822452	0.0956148	0.307031	B	T6
ENSG00000100351	GRAP2	0.0201539	0.100484	0.394145	0.0298154	0.010252	0.0633854	B	T6
ENSG00000100353	EIF3D	-0.0185671	0.689606	0.901339	-0.182773	0.0035025	0.026632	B	T6
ENSG00000100354	TNRC6B	-0.0260219	0.686267	0.899724	-0.103915	0.243714	0.532505	B	T6
ENSG00000100359	SGSM3	0.0150154	0.212055	0.564062	-0.0419156	0.743193	0.906123	B	T6
ENSG00000100360	IFT27	-0.0546906	0.0716587	0.329728	-0.093442	0.000654214	0.00659906	B	T6
ENSG00000100364	KIAA0930	0.0146582	0.307536	0.655018	-0.00204734	0.542045	0.78714	B	T6
ENSG00000100365	NCF4	0.0317765	0.470151	0.785803	-0.034978	0.676443	0.871338	B	T6
ENSG00000100368	CSF2RB	-0.0072044	0.691008	0.901339	-0.01641	0.951698	1	B	T6
ENSG00000100372	SLC25A17	-0.013103	0.778262	0.934313	-0.0148957	0.383726	0.662103	B	T6
ENSG00000100376	FAM118A	0.0448855	0.181572	0.515474	0.020528	0.0472646	0.192454	B	T6
ENSG00000100379	KCTD17	-0.0130867	0.951654	1	-0.024368	0.447045	0.715668	B	T6
ENSG00000100380	ST13	-0.107062	0.161581	0.491393	-0.205292	0.00661325	0.0445311	B	T6
ENSG00000100385	IL2RB	0.00126452	0.349846	0.687871	0.00286187	0.113529	0.341886	B	T6
ENSG00000100387	RBX1	0.066329	0.583705	0.84256	0.0826486	0.388059	0.665674	B	T6
ENSG00000100393	EP300	-0.1382	0.0044291	0.0493645	-0.0980616	0.12914	0.371714	B	T6
ENSG00000100395	L3MBTL2	-0.00326902	0.667669	0.888188	0.0279288	0.0574048	0.218799	B	T6
ENSG00000100401	RANGAP1	0.079525	0.00388375	0.0446649	0.145151	5.36954e-06	9.42578e-05	B	T6
ENSG00000100403	ZC3H7B	0.00519547	0.253415	0.61904	0.115609	5.44544e-06	9.50768e-05	B	T6
ENSG00000100410	PHF5A	-0.0622403	0.30883	0.655018	-0.023012	0.903035	0.99015	B	T6
ENSG00000100412	ACO2	-0.035518	0.621287	0.867487	-0.0865359	0.0724256	0.259611	B	T6
ENSG00000100413	POLR3H	-0.0144003	0.729299	0.91644	0.000137382	0.486206	0.744146	B	T6
ENSG00000100416	TRMU	-0.0195734	0.809319	0.948093	-0.00850876	0.718396	0.891395	B	T6
ENSG00000100417	PMM1	-0.0200904	0.370557	0.705385	-0.0274958	0.163594	0.420685	B	T6
ENSG00000100418	DESI1	0.0389535	0.189635	0.529562	0.0343952	0.10244	0.31898	B	T6
ENSG00000100422	CERK	-0.0445334	0.177952	0.513495	-0.0438617	0.179346	0.445108	B	T6
ENSG00000100425	BRD1	-0.0283027	0.557755	0.833229	-0.0296193	0.501898	0.758246	B	T6
ENSG00000100426	ZBED4	-0.00887161	0.682195	0.89721	0.000220414	0.476835	0.739214	B	T6
ENSG00000100429	HDAC10	-0.0255418	0.535472	0.827498	-0.0398273	0.292144	0.589372	B	T6
ENSG00000100439	ABHD4	-0.0226937	0.00624006	0.0637061	-0.0218041	0.047749	0.194051	B	T6
ENSG00000100441	KHNYN	0.048821	0.0591855	0.294274	0.0692352	0.00675404	0.0452861	B	T6
ENSG00000100442	FKBP3	0.219522	0.000146303	0.00288026	0.145947	0.00996945	0.0621015	B	T6
ENSG00000100445	SDR39U1	-0.0212142	0.749567	0.925536	-0.0438606	0.784831	0.92419	B	T6
ENSG00000100450	GZMH	0.0109036	0.0191237	0.145037	0.0243936	0.0309634	0.144939	B	T6
ENSG00000100453	GZMB	0.0253136	0.102974	0.39619	0.0682886	0.027975	0.13509	B	T6
ENSG00000100461	RBM23	-0.0481766	0.548029	0.833229	0.00844824	0.677576	0.87193	B	T6
ENSG00000100462	PRMT5	0.0101535	0.175956	0.513136	-0.00126596	0.391555	0.669185	B	T6
ENSG00000100478	AP4S1	-0.0395282	0.23466	0.596513	-0.0390541	0.378294	0.656676	B	T6
ENSG00000100479	POLE2	0.00340059	0.997963	1	0.00206908	0.997963	1	B	T6
ENSG00000100483	VCPKMT	-0.0571597	0.0622333	0.304061	-0.0612633	0.131569	0.376136	B	T6
ENSG00000100485	SOS2	-0.0339912	0.301533	0.655018	-0.0485517	0.354755	0.63187	B	T6
ENSG00000100490	CDKL1	-0.00762511	0.882516	0.982573	0.0249	0.270581	0.562758	B	T6
ENSG00000100503	NIN	-0.117695	0.0483645	0.263029	-0.19844	0.000446663	0.00474401	B	T6
ENSG00000100504	PYGL	-0.00150441	0.564484	0.833229	-0.00094716	0.998399	1	B	T6
ENSG00000100519	PSMC6	0.129183	0.0511449	0.272406	0.0345924	0.704676	0.886217	B	T6
ENSG00000100522	GNPNAT1	0.0107711	0.352071	0.690324	-0.0326409	0.652677	0.858842	B	T6
ENSG00000100523	DDHD1	0.157941	0.0098182	0.0894036	0.338961	1.79124e-06	3.43543e-05	B	T6
ENSG00000100528	CNIH1	-0.0126239	0.873832	0.97755	-0.0560314	0.489336	0.746406	B	T6
ENSG00000100532	CGRRF1	0.0247391	0.812443	0.949552	0.00218059	0.728586	0.897525	B	T6
ENSG00000100554	ATP6V1D	-0.0294751	0.606477	0.856358	-0.050131	0.514829	0.766874	B	T6
ENSG00000100564	PIGH	-0.0292775	0.407658	0.738243	-0.0267858	0.341733	0.617023	B	T6
ENSG00000100567	PSMA3	0.332633	1.0371e-06	3.55226e-05	0.37633	8.01006e-08	2.04937e-06	B	T6
ENSG00000100568	VTI1B	0.0502954	0.281571	0.650678	0.0505148	0.286929	0.582944	B	T6
ENSG00000100575	TIMM9	-0.00674297	0.99963	1	-0.0243738	0.918285	1	B	T6
ENSG00000100577	GSTZ1	-0.0210797	0.556188	0.833229	0.00662784	0.544199	0.788581	B	T6
ENSG00000100578	KIAA0586	-0.0137598	0.977136	1	-0.0676569	0.380114	0.65875	B	T6
ENSG00000100580	TMED8	-0.0867037	0.0373331	0.222258	-0.0876297	0.0976296	0.31113	B	T6
ENSG00000100591	AHSA1	0.0449443	0.267297	0.633603	0.0101151	0.534481	0.781375	B	T6
ENSG00000100592	DAAM1	-0.0412698	0.152867	0.486697	-0.0704076	0.110785	0.33538	B	T6
ENSG00000100596	SPTLC2	0.176554	0.000899905	0.0137035	0.262952	1.57094e-06	3.07831e-05	B	T6
ENSG00000100599	RIN3	-0.0841268	0.000806639	0.0124635	-0.0754071	0.00187123	0.0160669	B	T6
ENSG00000100600	LGMN	0.135219	2.6801e-05	0.000652674	0.195669	6.83615e-08	1.76331e-06	B	T6
ENSG00000100601	ALKBH1	-0.0403566	0.0593077	0.29465	-0.0321894	0.510321	0.76376	B	T6
ENSG00000100603	SNW1	-0.0413	0.36829	0.703463	-0.164599	0.00343956	0.0262199	B	T6
ENSG00000100605	ITPK1	0.0100091	0.497158	0.799742	0.0322	0.0668846	0.244393	B	T6
ENSG00000100612	DHRS7	-0.0878795	0.0813939	0.355228	-0.181168	0.000155971	0.0018955	B	T6
ENSG00000100614	PPM1A	-0.0434871	0.261166	0.625295	-0.0561253	0.432881	0.702244	B	T6
ENSG00000100629	CEP128	-0.0338941	0.0630319	0.306055	-0.0126651	0.893628	0.984104	B	T6
ENSG00000100632	ERH	-0.0232511	0.698115	0.904022	0.00921032	0.842928	0.954023	B	T6
ENSG00000100644	HIF1A	0.328998	2.21849e-05	0.000548717	0.515408	1.13412e-10	3.97067e-09	B	T6
ENSG00000100647	SUSD6	-0.0574888	0.385726	0.720755	-0.0386752	0.907513	0.993337	B	T6
ENSG00000100650	SRSF5	0.0126732	0.944045	1	0.0344723	0.468534	0.733582	B	T6
ENSG00000100664	EIF5	-0.0163311	0.818344	0.950316	0.0666252	0.414651	0.686832	B	T6
ENSG00000100697	DICER1	-0.124512	0.0312921	0.200623	-0.114519	0.0802534	0.278205	B	T6
ENSG00000100711	ZFYVE21	-0.0530595	0.0494452	0.267067	-0.0567912	0.0653988	0.240074	B	T6
ENSG00000100714	MTHFD1	-0.0324708	0.480496	0.788496	-0.0412154	0.523687	0.773505	B	T6
ENSG00000100721	TCL1A	-0.369032	0.00127707	0.0183212	-0.483044	1.9348e-05	0.000298947	B	T6
ENSG00000100722	ZC3H14	-0.0749707	0.15001	0.486697	-0.05574	0.541533	0.78714	B	T6
ENSG00000100726	TELO2	-0.00912982	0.882762	0.982583	0.0018272	0.856298	0.960859	B	T6
ENSG00000100731	PCNX1	0.00541619	0.827119	0.954176	0.0506336	0.0725605	0.259789	B	T6
ENSG00000100744	GSKIP	0.0105475	0.264658	0.629829	0.0128589	0.13638	0.385359	B	T6
ENSG00000100749	VRK1	-0.0248357	0.648138	0.883212	-0.00279713	0.624182	0.841767	B	T6
ENSG00000100764	PSMC1	0.0283387	0.593441	0.849145	-0.00481487	0.981843	1	B	T6
ENSG00000100767	PAPLN	0.00850795	0.315856	0.655018	0.000667883	0.567616	0.794914	B	T6
ENSG00000100784	RPS6KA5	0.321521	1.62734e-07	6.44762e-06	0.442125	1.96536e-12	8.22521e-11	B	T6
ENSG00000100796	PPP4R3A	-0.158689	0.00177831	0.0244319	-0.0992842	0.0678292	0.246885	B	T6
ENSG00000100802	C14orf93	0.0173014	0.491162	0.794243	0.0134421	0.159351	0.41424	B	T6
ENSG00000100804	PSMB5	0.0951997	0.0212089	0.155216	0.0415652	0.0940723	0.304087	B	T6
ENSG00000100811	YY1	-0.108735	0.120841	0.437399	-0.048632	0.593232	0.81611	B	T6
ENSG00000100813	ACIN1	-0.0276841	0.767173	0.930924	0.0121951	0.476392	0.738846	B	T6
ENSG00000100814	CCNB1IP1	0.00347752	0.795554	0.941119	-0.0275557	0.800646	0.931358	B	T6
ENSG00000100815	TRIP11	-0.0374451	0.842644	0.960167	-0.00414232	0.503914	0.75957	B	T6
ENSG00000100823	APEX1	-0.0340062	0.482884	0.789295	-0.149319	0.0195137	0.10285	B	T6
ENSG00000100836	PABPN1	-0.0428677	0.492662	0.795217	-0.13598	0.0302135	0.142648	B	T6
ENSG00000100852	ARHGAP5	0.0943652	0.0492249	0.266105	0.183885	0.000136086	0.0016764	B	T6
ENSG00000100865	CINP	-0.0434635	0.453693	0.771989	-0.100031	0.012635	0.074276	B	T6
ENSG00000100883	SRP54	0.0811467	0.130327	0.453899	0.0689516	0.238712	0.52587	B	T6
ENSG00000100888	CHD8	-0.0752547	0.603121	0.854579	-0.0334232	0.929996	1	B	T6
ENSG00000100889	PCK2	0.0264164	0.114915	0.42468	-0.0196872	0.575526	0.801507	B	T6
ENSG00000100890	PRORP	-0.0278272	0.951404	1	-0.0777286	0.115721	0.346341	B	T6
ENSG00000100897	DCAF11	-0.0769552	0.183258	0.518504	-0.0737645	0.357834	0.63476	B	T6
ENSG00000100902	PSMA6	0.352248	2.72794e-07	1.01407e-05	0.625792	2.53929e-17	1.59672e-15	B	T6
ENSG00000100906	NFKBIA	0.0716255	0.261885	0.625741	0.148224	0.0334778	0.151658	B	T6
ENSG00000100908	EMC9	-0.0175105	0.95083	1	-0.00993789	0.75927	0.913773	B	T6
ENSG00000100911	PSME2	0.383068	3.19132e-05	0.000756755	0.296133	0.00120699	0.0110705	B	T6
ENSG00000100916	BRMS1L	0.0318285	0.123748	0.443324	0.027324	0.0298217	0.141645	B	T6
ENSG00000100918	REC8	-0.0044977	0.517314	0.816335	0.00166244	0.717933	0.891395	B	T6
ENSG00000100926	TM9SF1	-0.011775	0.80549	0.946416	-0.0172588	0.752739	0.910666	B	T6
ENSG00000100934	SEC23A	-0.0133838	0.680663	0.896042	-0.00421056	0.661869	0.860737	B	T6
ENSG00000100938	GMPR2	-0.012249	0.590162	0.847511	-0.101938	0.0412476	0.175828	B	T6
ENSG00000100941	PNN	-0.149153	0.0367985	0.220216	-0.35122	9.43694e-06	0.000157769	B	T6
ENSG00000100949	RABGGTA	-0.0180291	0.604041	0.854935	-0.00126881	0.211651	0.487792	B	T6
ENSG00000100982	PCIF1	-0.058379	0.0752282	0.340426	-0.02483	0.689921	0.880355	B	T6
ENSG00000100983	GSS	0.00150142	0.553885	0.833229	0.0313121	0.0605119	0.226946	B	T6
ENSG00000100985	MMP9	-0.00304832	0.994762	1	-0.00111959	0.657316	0.85889	B	T6
ENSG00000100991	TRPC4AP	0.00628453	0.221396	0.576961	-0.0211957	0.556022	0.794914	B	T6
ENSG00000100994	PYGB	-0.00528935	0.989287	1	0.00177083	0.659021	0.859892	B	T6
ENSG00000100997	ABHD12	-0.00662545	0.974001	1	-0.000360399	0.860125	0.962728	B	T6
ENSG00000101000	PROCR	0	1	1	0.00608926	0.157715	0.412073	B	T6
ENSG00000101017	CD40	0.104973	0.135226	0.463175	0.042927	0.512754	0.765407	B	T6
ENSG00000101019	UQCC1	0.0192535	0.711819	0.906328	0.0439143	0.145622	0.401937	B	T6
ENSG00000101040	ZMYND8	-0.0985375	0.0228818	0.163761	-0.107745	0.0104339	0.0642033	B	T6
ENSG00000101052	IFT52	-0.00529258	0.770191	0.932151	-0.0431255	0.103317	0.319934	B	T6
ENSG00000101079	NDRG3	0.00716763	0.47685	0.787693	-0.0184466	0.508343	0.762425	B	T6
ENSG00000101082	SLA2	0.0175735	0.00711288	0.0698521	0.0335201	0.000830622	0.00806316	B	T6
ENSG00000101084	RAB5IF	0.00868731	0.697746	0.904022	-0.00649595	0.791877	0.927423	B	T6
ENSG00000101096	NFATC2	-0.0341822	0.478213	0.788023	-0.00829871	0.795627	0.929642	B	T6
ENSG00000101104	PABPC1L	-0.00506541	0.994762	1	-0.0118569	0.64696	0.856541	B	T6
ENSG00000101109	STK4	-0.160879	0.0293281	0.192492	-0.0824328	0.41128	0.685014	B	T6
ENSG00000101126	ADNP	-0.0496716	0.254151	0.619108	-0.138223	0.00444648	0.0321689	B	T6
ENSG00000101132	PFDN4	-0.00828711	0.954552	1	-0.033588	0.619454	0.837267	B	T6
ENSG00000101138	CSTF1	-0.0400559	0.23225	0.592892	-0.0585342	0.0866085	0.28814	B	T6
ENSG00000101146	RAE1	0.0296697	0.0833264	0.355404	0.0497411	0.025656	0.126518	B	T6
ENSG00000101150	TPD52L2	-0.030597	0.26944	0.636414	-0.0380341	0.13115	0.375611	B	T6
ENSG00000101152	DNAJC5	0.000206138	0.709531	0.905347	0.00310152	0.127505	0.368605	B	T6
ENSG00000101158	NELFCD	-0.0759737	0.176168	0.513136	-0.0820031	0.175443	0.441346	B	T6
ENSG00000101160	CTSZ	-0.16962	0.0126001	0.10753	-0.454182	8.82169e-12	3.43069e-10	B	T6
ENSG00000101161	PRPF6	-0.0470847	0.278964	0.647653	-0.077702	0.141201	0.393961	B	T6
ENSG00000101166	PRELID3B	-0.0037792	0.777743	0.934241	0.00473343	0.456605	0.72364	B	T6
ENSG00000101181	MTG2	0.041222	0.101743	0.394941	0.016392	0.318266	0.59022	B	T6
ENSG00000101182	PSMA7	-0.0936696	0.207859	0.558014	-0.182905	0.0176946	0.0959449	B	T6
ENSG00000101187	SLCO4A1	-0.0288397	0.322422	0.657909	-0.0458914	0.145264	0.401309	B	T6
ENSG00000101189	MRGBP	-0.00419193	0.747823	0.924996	-0.0199108	0.714918	0.890056	B	T6
ENSG00000101190	TCFL5	-0.0621394	0.0116606	0.101501	-0.0738284	0.00118631	0.0109363	B	T6
ENSG00000101191	DIDO1	-0.00601829	0.865622	0.971893	-0.0324672	0.752606	0.910605	B	T6
ENSG00000101193	GID8	-0.0839797	0.0491593	0.265864	-0.0870598	0.0434751	0.18272	B	T6
ENSG00000101199	ARFGAP1	-0.00369452	0.650085	0.883212	0.00581143	0.203163	0.477016	B	T6
ENSG00000101216	GMEB2	0.00908199	0.976513	1	0.0210007	0.140827	0.393352	B	T6
ENSG00000101220	C20orf27	-0.0135492	0.655638	0.883341	-0.047624	0.290724	0.587487	B	T6
ENSG00000101224	CDC25B	0.00341308	0.562409	0.833229	0.00644876	0.210479	0.486068	B	T6
ENSG00000101236	RNF24	0.0249905	0.54449	0.833229	0.0647965	0.0174037	0.0948129	B	T6
ENSG00000101246	ARFRP1	-0.00990472	0.901493	0.995281	-0.026032	0.988405	1	B	T6
ENSG00000101247	NDUFAF5	-0.00967542	0.965921	1	-0.010642	0.965921	1	B	T6
ENSG00000101255	TRIB3	-0.00422075	0.84396	0.960878	-0.0077218	0.804423	0.932994	B	T6
ENSG00000101265	RASSF2	-0.167604	0.000171731	0.00328864	-0.230581	4.75316e-07	1.04297e-05	B	T6
ENSG00000101266	CSNK2A1	-0.0680532	0.295699	0.655018	0.0117893	0.62365	0.841229	B	T6
ENSG00000101290	CDS2	-0.0796799	0.0362582	0.218015	-0.0608964	0.298535	0.59022	B	T6
ENSG00000101294	HM13	0.0892574	0.0780623	0.347605	0.191477	0.00012418	0.00154937	B	T6
ENSG00000101298	SNPH	0	1	1	0.004426	0.157715	0.412073	B	T6
ENSG00000101310	SEC23B	-0.0114588	0.957659	1	0.00763168	0.241575	0.529646	B	T6
ENSG00000101336	HCK	0.00452979	0.627708	0.871536	-0.0208003	0.931971	1	B	T6
ENSG00000101337	TM9SF4	0.0264343	0.214477	0.566397	0.0330009	0.0330123	0.150738	B	T6
ENSG00000101343	CRNKL1	0.0274151	0.254412	0.619108	0.0408615	0.309749	0.59022	B	T6
ENSG00000101346	POFUT1	0.0100519	0.978907	1	-0.00548305	0.795758	0.929709	B	T6
ENSG00000101347	SAMHD1	0.638889	9.00184e-28	1.62535e-25	0.932814	2.41759e-44	4.92838e-42	B	T6
ENSG00000101350	KIF3B	-0.0644424	0.00610393	0.0629262	-0.0467478	0.190826	0.460276	B	T6
ENSG00000101361	NOP56	0.0103096	0.794832	0.941119	-0.0914426	0.0921839	0.299823	B	T6
ENSG00000101363	MANBAL	0.00921563	0.705236	0.904188	0.000547493	0.608853	0.828479	B	T6
ENSG00000101365	IDH3B	-0.121123	0.0151593	0.122662	-0.140852	0.00723534	0.0479536	B	T6
ENSG00000101367	MAPRE1	-0.000684313	0.885113	0.984074	0.0404112	0.294742	0.59022	B	T6
ENSG00000101391	CDK5RAP1	-0.0268527	0.586301	0.844281	-0.0154103	0.684394	0.876453	B	T6
ENSG00000101400	SNTA1	0.0122786	0.579944	0.840837	-0.0173016	0.50442	0.759622	B	T6
ENSG00000101405	OXT	-0.0102067	0.255884	0.619564	-0.0101072	0.725735	0.895381	B	T6
ENSG00000101407	TTI1	0.0275172	0.100507	0.394145	-8.24977e-06	0.199615	0.473221	B	T6
ENSG00000101413	RPRD1B	0.0146175	0.146558	0.486051	-0.0286927	0.930955	1	B	T6
ENSG00000101417	PXMP4	0.000379529	0.409937	0.738243	0.000860258	0.673603	0.869097	B	T6
ENSG00000101421	CHMP4B	-0.122374	0.0207261	0.152301	-0.049481	0.403386	0.68082	B	T6
ENSG00000101439	CST3	-0.00316396	0.806081	0.946845	0.00632636	0.516162	0.767954	B	T6
ENSG00000101442	ACTR5	-0.0228194	0.0542694	0.282265	-0.00758303	0.241132	0.528833	B	T6
ENSG00000101444	AHCY	0.0145352	0.775155	0.933565	-0.036692	0.248771	0.539779	B	T6
ENSG00000101445	PPP1R16B	0.0144285	0.213186	0.564798	0.0499177	0.013211	0.0769113	B	T6
ENSG00000101452	DHX35	0.0251606	0.0635953	0.307844	0.0235537	0.0627031	0.232308	B	T6
ENSG00000101457	DNTTIP1	0.00541817	0.5761	0.838669	-0.0264812	0.8599	0.962684	B	T6
ENSG00000101460	MAP1LC3A	-0.00844545	0.554675	0.833229	-0.0133723	0.542226	0.78714	B	T6
ENSG00000101464	PIGU	-0.00566982	0.979548	1	-0.0103512	0.802189	0.932343	B	T6
ENSG00000101473	ACOT8	-0.0157146	0.323953	0.659118	-0.0035072	0.634252	0.848363	B	T6
ENSG00000101474	APMAP	-0.0329221	0.453607	0.771989	-0.0538398	0.128794	0.371051	B	T6
ENSG00000101493	ZNF516	0.0261429	0.15032	0.486697	0.0021891	0.399135	0.676727	B	T6
ENSG00000101544	ADNP2	-0.032829	0.0787881	0.349896	-0.0119897	0.558151	0.794914	B	T6
ENSG00000101546	RBFA	-0.061612	0.0556352	0.285495	-0.0528578	0.132376	0.377589	B	T6
ENSG00000101557	USP14	0.0610444	0.385497	0.720541	0.127308	0.0289253	0.138645	B	T6
ENSG00000101558	VAPA	0.0148296	0.848322	0.96299	-0.037626	0.446693	0.715558	B	T6
ENSG00000101574	METTL4	0.0458018	0.423755	0.745454	0.0970447	0.0166422	0.0916919	B	T6
ENSG00000101577	LPIN2	0.369068	2.19554e-09	1.10555e-07	0.389239	5.23803e-10	1.68457e-08	B	T6
ENSG00000101596	SMCHD1	0.660924	3.63606e-13	2.8022e-11	0.933563	2.92697e-23	2.62369e-21	B	T6
ENSG00000101608	MYL12A	0.878377	1.74708e-25	2.7951e-23	1.02701	1.92149e-34	2.69842e-32	B	T6
ENSG00000101624	CEP76	0.00696292	0.652435	0.883212	-0.012638	0.164159	0.421366	B	T6
ENSG00000101639	CEP192	-0.0383608	0.311028	0.655018	0.00709602	0.323819	0.595223	B	T6
ENSG00000101654	RNMT	-0.0982852	0.0927306	0.378194	-0.140782	0.0255694	0.126191	B	T6
ENSG00000101665	SMAD7	-0.0572893	0.573374	0.837015	-0.032227	0.807305	0.934283	B	T6
ENSG00000101695	RNF125	-0.0824053	0.000227163	0.00422222	-0.0809972	0.00240946	0.0195714	B	T6
ENSG00000101745	ANKRD12	-0.0866743	0.353963	0.691943	-0.0547335	0.685029	0.87693	B	T6
ENSG00000101751	POLI	-0.0367683	0.228562	0.588257	-0.0373516	0.897287	0.986157	B	T6
ENSG00000101752	MIB1	-0.0229991	0.248545	0.616812	-0.0293332	0.586754	0.811111	B	T6
ENSG00000101773	RBBP8	0.0186844	0.105859	0.402042	0.0643134	0.000887009	0.0085449	B	T6
ENSG00000101782	RIOK3	-0.100246	0.0507222	0.271413	-0.0239733	0.957685	1	B	T6
ENSG00000101811	CSTF2	0.0110853	0.577261	0.839392	-0.00072812	0.988	1	B	T6
ENSG00000101842	VSIG1	-0.00311029	0.711682	0.906328	-0.0105328	0.0830585	0.280464	B	T6
ENSG00000101843	PSMD10	-0.0101987	0.856131	0.9673	0.0147122	0.452237	0.720438	B	T6
ENSG00000101844	ATG4A	0.0172951	0.547577	0.833229	0.0160893	0.558151	0.794914	B	T6
ENSG00000101846	STS	-0.00112755	0.579984	0.840837	0.00676798	0.140463	0.392421	B	T6
ENSG00000101849	TBL1X	-0.0534103	0.175221	0.513117	-0.0585315	0.255317	0.545559	B	T6
ENSG00000101856	PGRMC1	0.0125086	0.281745	0.650763	-0.0157012	0.491683	0.74836	B	T6
ENSG00000101868	POLA1	-0.0142242	0.961501	1	-0.0300301	0.764822	0.916467	B	T6
ENSG00000101882	NKAP	-0.044015	0.655354	0.883341	-0.0611118	0.358199	0.635318	B	T6
ENSG00000101888	NXT2	0.0338816	0.0735278	0.334648	0.073236	0.00462112	0.0332799	B	T6
ENSG00000101901	ALG13	-0.00251959	0.895496	0.991605	0.00965883	0.921198	1	B	T6
ENSG00000101911	PRPS2	0.000417317	0.722401	0.912632	0.0120921	0.234569	0.520483	B	T6
ENSG00000101916	TLR8	-0.00186184	0.567616	0.833229	-0.00132968	0.998399	1	B	T6
ENSG00000101928	MOSPD1	-0.00565924	0.82387	0.952689	-0.0145268	0.788223	0.925584	B	T6
ENSG00000101935	AMMECR1	-0.0110435	0.686252	0.899724	0.0140672	0.386686	0.664386	B	T6
ENSG00000101940	WDR13	-0.0269264	0.859902	0.969172	-0.00510182	0.717873	0.891395	B	T6
ENSG00000101945	SUV39H1	0.00908899	0.252086	0.618747	0.00699493	0.41094	0.68485	B	T6
ENSG00000101966	XIAP	0.28591	1.08872e-06	3.68909e-05	0.335993	1.3164e-07	3.26875e-06	B	T6
ENSG00000101972	STAG2	-0.00781677	0.758769	0.927727	0.0828074	0.327599	0.599444	B	T6
ENSG00000101974	ATP11C	-0.0262919	0.783184	0.936486	-0.00265292	0.994958	1	B	T6
ENSG00000101986	ABCD1	0.00477365	0.0586806	0.292339	0.0220492	0.00210148	0.0175202	B	T6
ENSG00000101997	CCDC22	0.0102622	0.396172	0.73066	-0.0527559	0.0945631	0.305205	B	T6
ENSG00000102003	SYP	-0.00972234	0.315856	0.655018	0.0111897	0.314072	0.59022	B	T6
ENSG00000102007	PLP2	-0.189069	0.00568067	0.0599297	-0.241892	0.000435802	0.00463644	B	T6
ENSG00000102030	NAA10	-0.0557176	0.342623	0.680241	-0.114927	0.0494127	0.198756	B	T6
ENSG00000102032	RENBP	-0.0206428	0.326053	0.66105	-0.021803	0.211623	0.487792	B	T6
ENSG00000102034	ELF4	0.0558132	0.00141056	0.0198974	0.0203038	0.0677157	0.246574	B	T6
ENSG00000102054	RBBP7	-0.137212	0.00588356	0.0615073	-0.149322	0.00408155	0.0302365	B	T6
ENSG00000102078	SLC25A14	-0.00513647	0.634706	0.876889	0.00754921	0.468682	0.733582	B	T6
ENSG00000102081	FMR1	0.0106474	0.892181	0.989668	0.145025	0.00212476	0.0176793	B	T6
ENSG00000102096	PIM2	0.0157512	0.720952	0.91194	0.0647362	0.0891531	0.293592	B	T6
ENSG00000102100	SLC35A2	-0.00235851	0.705941	0.904352	-0.00439617	0.711928	0.888434	B	T6
ENSG00000102103	PQBP1	-0.057279	0.445309	0.764523	-0.0784199	0.172507	0.43615	B	T6
ENSG00000102109	PCSK1N	0.0104322	0.0450687	0.249957	0.00679498	0.0138877	0.0793519	B	T6
ENSG00000102119	EMD	-0.120918	0.00462063	0.0508175	-0.15914	6.70074e-05	0.000900007	B	T6
ENSG00000102125	TAZ	-0.0509222	0.132828	0.458066	-0.0667655	0.0467034	0.190845	B	T6
ENSG00000102144	PGK1	0.0576526	0.406242	0.738243	-0.155019	0.0559111	0.217096	B	T6
ENSG00000102158	MAGT1	0.0200917	0.449242	0.767916	0.0808597	0.00920262	0.0584811	B	T6
ENSG00000102172	SMS	0.0279099	0.791057	0.940208	-0.0895502	0.233253	0.518922	B	T6
ENSG00000102178	UBL4A	-0.0587865	0.15805	0.486697	-0.0743434	0.00822251	0.0532126	B	T6
ENSG00000102181	CD99L2	0.0119803	0.17855	0.513495	0.0228498	0.0326577	0.15004	B	T6
ENSG00000102189	EEA1	0.0115622	0.407925	0.738243	-0.00991399	0.326427	0.598277	B	T6
ENSG00000102218	RP2	0.0576777	0.0267228	0.180621	0.127732	1.17677e-05	0.000191418	B	T6
ENSG00000102225	CDK16	0.0329449	0.00660537	0.0662582	0.0429989	0.000285078	0.00320846	B	T6
ENSG00000102226	USP11	0.00719179	0.612518	0.860466	0.0861903	0.00389132	0.0291192	B	T6
ENSG00000102241	HTATSF1	0.0747283	0.0355563	0.214816	0.0150052	0.262444	0.55146	B	T6
ENSG00000102245	CD40LG	-0.00462541	0.313924	0.655018	-0.00458272	0.64696	0.856541	B	T6
ENSG00000102265	TIMP1	0.0218247	0.630227	0.8735	-0.00411001	0.656703	0.85889	B	T6
ENSG00000102309	PIN4	-0.0205817	0.818873	0.950316	-0.0793617	0.162726	0.419244	B	T6
ENSG00000102312	PORCN	-0.00818387	0.744982	0.924649	-0.00897157	0.156466	0.412073	B	T6
ENSG00000102316	MAGED2	0.0864392	0.0229847	0.164352	0.0352788	0.138909	0.39015	B	T6
ENSG00000102317	RBM3	-0.112483	0.110825	0.413556	-0.0258963	0.845209	0.955168	B	T6
ENSG00000102349	KLF8	-0.0356475	0.0325428	0.20453	-0.0306782	0.0848856	0.284646	B	T6
ENSG00000102390	PBDC1	0.0404738	0.350693	0.688583	0.000852607	0.450618	0.718748	B	T6
ENSG00000102393	GLA	-0.00729053	0.91913	1	-0.00670202	0.685523	0.877045	B	T6
ENSG00000102401	ARMCX3	-0.0524488	0.0986247	0.392546	-0.0296633	0.854744	0.960305	B	T6
ENSG00000102409	BEX4	-0.0481536	0.375897	0.71101	-0.0480447	0.621954	0.839478	B	T6
ENSG00000102445	RUBCNL	-0.190444	0.00279096	0.0346173	-0.229598	3.25002e-05	0.000476531	B	T6
ENSG00000102471	NDFIP2	-0.0106613	0.303846	0.655018	0.00464618	0.596363	0.81891	B	T6
ENSG00000102524	TNFSF13B	0.612758	4.04348e-23	5.7422e-21	0.801162	2.18717e-32	2.82078e-30	B	T6
ENSG00000102531	FNDC3A	-0.00544719	0.895311	0.991574	0.1049	0.0180472	0.0975198	B	T6
ENSG00000102543	CDADC1	7.35717e-05	0.849836	0.963936	-0.00373701	0.48057	0.741355	B	T6
ENSG00000102547	CAB39L	-0.0177718	0.0916382	0.375678	-0.00867898	0.766041	0.916769	B	T6
ENSG00000102554	KLF5	-0.0040927	0.31925	0.655018	0.00380966	0.317796	0.59022	B	T6
ENSG00000102572	STK24	0.297713	1.2737e-06	4.21421e-05	0.283541	2.7095e-07	6.34583e-06	B	T6
ENSG00000102575	ACP5	-0.00717962	0.495737	0.798473	-0.116869	0.0639011	0.23574	B	T6
ENSG00000102580	DNAJC3	-0.0248615	0.654844	0.883212	0.00985301	0.350614	0.627234	B	T6
ENSG00000102606	ARHGEF7	-0.0212453	0.522913	0.819524	0.00641393	0.980459	1	B	T6
ENSG00000102678	FGF9	-0.0132789	0.313924	0.655018	-0.00725189	0.992143	1	B	T6
ENSG00000102699	PARP4	0.0877688	0.0178594	0.138075	0.150574	0.000694881	0.00692088	B	T6
ENSG00000102710	SUPT20H	-0.0140025	0.65897	0.883927	-0.0537758	0.606361	0.826553	B	T6
ENSG00000102738	MRPS31	0.0809192	0.103319	0.397035	0.0721076	0.0344393	0.154628	B	T6
ENSG00000102743	SLC25A15	-0.0115912	0.0204742	0.151506	-0.0153185	0.0193583	0.102372	B	T6
ENSG00000102753	KPNA3	-0.00284405	0.911795	1	-0.0135814	0.782356	0.923132	B	T6
ENSG00000102755	FLT1	0.00500657	0.996591	1	0.0306241	0.0168035	0.0924595	B	T6
ENSG00000102760	RGCC	-0.0866309	0.0109086	0.0965098	-0.069438	0.098404	0.312809	B	T6
ENSG00000102763	VWA8	-0.0183988	0.651807	0.883212	-0.00867912	0.882516	0.977638	B	T6
ENSG00000102780	DGKH	-0.00809874	0.51425	0.814691	0.028279	0.00809369	0.0525505	B	T6
ENSG00000102781	KATNAL1	-0.00124129	0.827643	0.954202	-0.0241151	0.0755719	0.266728	B	T6
ENSG00000102786	INTS6	-0.0741114	0.273099	0.641341	-0.0367101	0.97857	1	B	T6
ENSG00000102794	ACOD1	-0.010593	0.47289	0.786945	-0.0200628	0.0248806	0.123611	B	T6
ENSG00000102796	DHRS12	0.0273444	0.249803	0.617255	0.0382439	0.118238	0.351213	B	T6
ENSG00000102804	TSC22D1	0.0188016	0.163843	0.495174	0.103698	0.00124929	0.011417	B	T6
ENSG00000102805	CLN5	-0.139835	0.00649004	0.0654322	-0.140803	0.00689833	0.0461312	B	T6
ENSG00000102858	MGRN1	-0.0546113	0.125397	0.445821	-0.0301276	0.538786	0.784893	B	T6
ENSG00000102870	ZNF629	-0.015308	0.203628	0.551812	-0.0117576	0.557809	0.794914	B	T6
ENSG00000102871	TRADD	0.17019	0.00027388	0.00496535	0.397354	3.86389e-13	1.71957e-11	B	T6
ENSG00000102879	CORO1A	-0.396548	1.42632e-05	0.00037793	-0.733436	1.37858e-16	8.14201e-15	B	T6
ENSG00000102882	MAPK3	-0.0541538	0.0140681	0.115772	-0.0401886	0.0101552	0.0629201	B	T6
ENSG00000102893	PHKB	-0.128807	0.0346077	0.211002	-0.242213	0.000186225	0.00221213	B	T6
ENSG00000102897	LYRM1	0.0442653	0.110889	0.413673	0.13394	0.000150165	0.00183198	B	T6
ENSG00000102898	NUTF2	0.0458312	0.16101	0.490923	-0.0145462	0.705897	0.887038	B	T6
ENSG00000102900	NUP93	0.0295471	0.307436	0.655018	0.0182466	0.236805	0.523065	B	T6
ENSG00000102901	CENPT	-0.0109066	0.504816	0.806417	-0.00551562	0.712497	0.888705	B	T6
ENSG00000102908	NFAT5	0.0227188	0.54028	0.830427	0.0870317	0.031057	0.14522	B	T6
ENSG00000102910	LONP2	0.0145703	0.619446	0.866539	0.0332567	0.218834	0.497902	B	T6
ENSG00000102921	N4BP1	0.593323	1.59602e-20	2.01721e-18	0.679917	1.73766e-24	1.62684e-22	B	T6
ENSG00000102931	ARL2BP	-0.100375	0.00700873	0.0690978	-0.108929	0.0334546	0.151607	B	T6
ENSG00000102934	PLLP	0.000438195	1	1	0.00294839	1	1	B	T6
ENSG00000102962	CCL22	-0.0640312	0.458686	0.776191	-0.192584	0.00547756	0.0383338	B	T6
ENSG00000102967	DHODH	-0.0362334	0.0477781	0.26085	-0.0237061	0.441133	0.709891	B	T6
ENSG00000102970	CCL17	-0.0249756	0.469384	0.785184	-0.0270081	0.250828	0.541547	B	T6
ENSG00000102974	CTCF	-0.135618	0.0206545	0.151871	-0.126976	0.0350159	0.156494	B	T6
ENSG00000102977	ACD	-0.0253683	0.691154	0.901339	-0.0160829	0.723298	0.894127	B	T6
ENSG00000102978	POLR2C	0.0045121	0.77485	0.933565	-0.00774928	0.928597	1	B	T6
ENSG00000102981	PARD6A	-0.0743235	0.00283698	0.0350162	-0.0875571	0.000211343	0.00247788	B	T6
ENSG00000102984	ZNF821	0.0156727	0.218666	0.572911	-0.0282144	0.575213	0.801469	B	T6
ENSG00000103005	USB1	0.0377444	0.0733545	0.334441	0.0475431	0.0149873	0.0843387	B	T6
ENSG00000103018	CYB5B	-0.0482169	0.398925	0.733442	-0.0918863	0.116361	0.347866	B	T6
ENSG00000103024	NME3	-0.025176	0.987904	1	-0.0331534	0.838637	0.950887	B	T6
ENSG00000103035	PSMD7	0.0877777	0.161577	0.491393	-0.00251663	0.969295	1	B	T6
ENSG00000103037	SETD6	-0.0291251	0.510448	0.81223	-0.0316805	0.18522	0.451929	B	T6
ENSG00000103042	SLC38A7	-0.00651796	0.991358	1	-0.00135095	0.477194	0.739615	B	T6
ENSG00000103043	VAC14	-0.0224274	0.793258	0.940701	-0.0229044	0.935666	1	B	T6
ENSG00000103047	TANGO6	-0.0272293	0.198127	0.543194	0.00223619	0.611114	0.830434	B	T6
ENSG00000103051	COG4	-0.0320837	0.332441	0.668639	-0.0316412	0.163738	0.420884	B	T6
ENSG00000103061	SLC7A6OS	0.038464	0.185078	0.521636	0.0449909	0.176135	0.441969	B	T6
ENSG00000103064	SLC7A6	-0.00959132	0.69399	0.902443	-0.0136012	0.372282	0.649719	B	T6
ENSG00000103066	PLA2G15	-0.018271	0.539136	0.82974	-0.0123419	0.548433	0.791374	B	T6
ENSG00000103091	WDR59	-0.0181429	0.71015	0.90571	-0.0322121	0.860823	0.963423	B	T6
ENSG00000103111	MON1B	-0.0717769	0.0381407	0.225743	-0.0579919	0.242265	0.530707	B	T6
ENSG00000103121	CMC2	0.134583	0.00810692	0.0774573	0.171359	0.000156167	0.00189606	B	T6
ENSG00000103126	AXIN1	0.00800731	0.980542	1	0.0186104	0.656632	0.85889	B	T6
ENSG00000103145	HCFC1R1	0.02081	0.286139	0.655018	-0.0661212	0.167975	0.427946	B	T6
ENSG00000103148	NPRL3	-0.0771568	0.0300051	0.195564	-0.0529292	0.292398	0.58949	B	T6
ENSG00000103150	MLYCD	-0.0362379	0.495634	0.798449	-0.0211231	0.739575	0.903884	B	T6
ENSG00000103152	MPG	-0.0943419	0.20455	0.552652	-0.139496	0.0202788	0.106174	B	T6
ENSG00000103160	HSDL1	-0.00804417	0.877529	0.979692	-0.0131039	0.881269	0.976453	B	T6
ENSG00000103168	TAF1C	-0.00304997	1	1	0.0113855	0.278762	0.573264	B	T6
ENSG00000103174	NAGPA	-0.0973517	0.000943518	0.0142114	-0.0961867	0.00672405	0.0451329	B	T6
ENSG00000103187	COTL1	-0.120791	0.243075	0.609826	-0.215874	0.0244945	0.123243	B	T6
ENSG00000103194	USP10	0.0418083	0.170598	0.50581	0.0224648	0.375477	0.653581	B	T6
ENSG00000103197	TSC2	-0.0639676	0.085391	0.359872	-0.0420787	0.440951	0.7097	B	T6
ENSG00000103199	ZNF500	-0.010171	0.673631	0.892158	0.000593875	0.493767	0.749997	B	T6
ENSG00000103202	NME4	-0.00833708	0.779705	0.93483	-0.0418818	0.56669	0.794914	B	T6
ENSG00000103222	ABCC1	0.00477766	0.996482	1	-0.0204191	0.682853	0.875533	B	T6
ENSG00000103226	NOMO3	-0.00381265	0.377125	0.712372	0.00500996	0.0717754	0.258085	B	T6
ENSG00000103227	LMF1	-0.0113713	0.358977	0.694385	-0.00196017	0.562526	0.794914	B	T6
ENSG00000103245	CIAO3	-0.0150509	0.668962	0.889065	-0.00810333	0.298144	0.59022	B	T6
ENSG00000103248	MTHFSD	-0.0158028	0.435891	0.755832	-0.0318846	0.29578	0.59022	B	T6
ENSG00000103249	CLCN7	0.005542	0.854485	0.966876	-0.0092951	0.962174	1	B	T6
ENSG00000103253	HAGHL	0.0338907	0.124064	0.443578	-0.0209017	0.119299	0.353038	B	T6
ENSG00000103254	ANTKMT	-0.0659918	0.207659	0.557664	-0.0653928	0.238759	0.52587	B	T6
ENSG00000103257	SLC7A5	-0.0208422	0.14893	0.486697	0.0027225	0.626715	0.843318	B	T6
ENSG00000103260	METRN	-0.0319389	0.327946	0.66326	-0.00694583	0.479142	0.740509	B	T6
ENSG00000103264	FBXO31	0.00467615	0.246311	0.614636	0.000521808	0.739899	0.903884	B	T6
ENSG00000103266	STUB1	-0.0725449	0.199682	0.545446	-0.00156078	0.813781	0.9358	B	T6
ENSG00000103274	NUBP1	-0.0586243	0.306534	0.655018	-0.0867227	0.123091	0.360628	B	T6
ENSG00000103275	UBE2I	-0.137425	0.0351645	0.213426	-0.258111	5.00677e-05	0.000694627	B	T6
ENSG00000103313	MEFV	0.000555608	0.31925	0.655018	0	1	1	B	T6
ENSG00000103319	EEF2K	-0.0195485	0.435931	0.755832	-0.0113389	0.959271	1	B	T6
ENSG00000103326	CAPN15	-0.0310651	0.166034	0.497569	-0.0331914	0.112813	0.340215	B	T6
ENSG00000103335	PIEZO1	-0.0163857	0.172596	0.509087	-0.00531153	0.519683	0.770472	B	T6
ENSG00000103342	GSPT1	-0.0528234	0.221631	0.577328	-0.101944	0.0308362	0.14483	B	T6
ENSG00000103343	ZNF174	-0.0485128	0.0604906	0.298648	-0.0259408	0.79121	0.926965	B	T6
ENSG00000103351	CLUAP1	-0.0882989	0.00240936	0.03101	-0.041957	0.442767	0.711343	B	T6
ENSG00000103353	UBFD1	0.0292438	0.18838	0.527691	0.0814323	0.00959556	0.0603675	B	T6
ENSG00000103356	EARS2	0.00647888	0.581428	0.84159	0.012062	0.0723403	0.259452	B	T6
ENSG00000103363	ELOB	-0.0682557	0.325794	0.66073	-0.168776	0.0125726	0.074047	B	T6
ENSG00000103365	GGA2	-0.342811	6.12567e-07	2.14466e-05	-0.396186	1.39042e-08	3.94911e-07	B	T6
ENSG00000103381	CPPED1	0.0257304	0.138229	0.468778	0.0106498	0.254436	0.544972	B	T6
ENSG00000103404	USP31	-0.00965438	0.756071	0.926208	-0.0227116	0.150719	0.409929	B	T6
ENSG00000103415	HMOX2	-0.0758883	0.0680252	0.319859	-0.0583514	0.216647	0.495154	B	T6
ENSG00000103423	DNAJA3	-0.0324825	0.59097	0.848129	-0.0404205	0.731028	0.898868	B	T6
ENSG00000103429	BFAR	-0.0538651	0.261537	0.625741	-0.0494921	0.591686	0.815164	B	T6
ENSG00000103479	RBL2	-0.0419094	0.465849	0.783585	-0.0941954	0.0584573	0.221144	B	T6
ENSG00000103489	XYLT1	-0.0239813	0.289349	0.655018	-0.0398958	0.014088	0.0802065	B	T6
ENSG00000103490	PYCARD	-0.0647402	0.17389	0.510879	-0.0642746	0.360228	0.637801	B	T6
ENSG00000103494	RPGRIP1L	0.0128511	0.494533	0.797041	0.027278	0.609663	0.829265	B	T6
ENSG00000103495	MAZ	-0.0838076	0.0519071	0.274845	-0.122372	0.0103265	0.0637114	B	T6
ENSG00000103496	STX4	0.0407178	0.198782	0.543693	-0.0233948	0.782166	0.92313	B	T6
ENSG00000103502	CDIPT	-0.00220515	0.983685	1	-0.0237201	0.890795	0.982354	B	T6
ENSG00000103507	BCKDK	0.000154281	0.892567	0.989749	-0.0148892	0.616829	0.83479	B	T6
ENSG00000103510	KAT8	-0.0193937	0.610909	0.859283	-0.0222005	0.890036	0.981945	B	T6
ENSG00000103512	NOMO1	-0.0117072	0.153983	0.486697	-0.00910627	0.984165	1	B	T6
ENSG00000103522	IL21R	-0.0429191	0.36398	0.699169	-0.0415087	0.18646	0.454137	B	T6
ENSG00000103528	SYT17	0.0201518	0.266689	0.63291	-0.031417	0.144632	0.40044	B	T6
ENSG00000103540	CCP110	0.0342485	0.0827127	0.355228	-0.0129124	0.420854	0.690712	B	T6
ENSG00000103544	VPS35L	0.0242117	0.217302	0.570283	0.0385033	0.0135616	0.0784819	B	T6
ENSG00000103549	RNF40	-0.00364812	0.765239	0.930032	0.0135647	0.258636	0.547555	B	T6
ENSG00000103550	KNOP1	-0.0263528	0.393224	0.728519	-0.0323777	0.348254	0.624049	B	T6
ENSG00000103569	AQP9	0.00326042	0.567616	0.833229	0.0185772	0.17855	0.444494	B	T6
ENSG00000103591	AAGAB	0.0170203	0.399665	0.734251	-0.0283395	0.782241	0.923132	B	T6
ENSG00000103642	LACTB	0.399979	5.23574e-10	2.91518e-08	0.371606	2.94883e-09	8.8528e-08	B	T6
ENSG00000103653	CSK	0.0508085	0.283576	0.653441	-0.215918	0.000666845	0.00669972	B	T6
ENSG00000103657	HERC1	-0.0937241	0.0183214	0.140503	-0.13325	0.000655262	0.00659909	B	T6
ENSG00000103671	TRIP4	-0.0191696	0.410974	0.738243	-0.0130157	0.96409	1	B	T6
ENSG00000103707	MTFMT	-0.0166794	0.380574	0.715252	-0.0146337	0.592388	0.815509	B	T6
ENSG00000103769	RAB11A	0.0626341	0.171636	0.507085	-0.00219435	0.939788	1	B	T6
ENSG00000103811	CTSH	-0.423636	4.46482e-08	1.87478e-06	-0.69491	9.46517e-20	7.03707e-18	B	T6
ENSG00000103876	FAH	0.0172773	0.0413966	0.238148	-0.000630576	0.731794	0.899429	B	T6
ENSG00000103888	CEMIP	0	1	1	0.00408897	0.31925	0.59022	B	T6
ENSG00000103932	RPAP1	0.0130075	0.379077	0.714032	-0.0115014	0.757263	0.913538	B	T6
[truncated: 124,394 more rows]

## Sheet: TableS2B
Supplementary Table 2b. Functional enrichment of the SARS-CoV-2-specific myeloid transcriptional response at 6 or 24 hours of stimulation
For each time point (TP), we consider genes that respond to viral stimulation in myeloid cells and show a stronger response to SARS-CoV-2 relative to IAV
We report the odds ratio (OR) between each gene set and different Gene Ontology categories (BP: biological process, CC: cellular compartment, MF: molecular function)
For each OR, we report the 95% confidence interval (CI) and associated p-value (one-sided Wallenius non-central hypergeometric test), as well as the differentially expressed genes that belong to the corresponding Gene Ontology category
Condition	TP	Lineage	Ontology	Category	Term	number of DEG in category	number of genes in category	p-value	OR	CI	Genes
COV	T6	MYELOID	BP	GO:0006952	defense response	37	1089	2.10097e-15	7.77426	[4.9-12.1]	ADA // ADORA2A // CCL3 // CCL3L3 // CCL4L2 // CD48 // CLEC4E // CXCL1 // CXCL2 // CXCL3 // CXCL8 // DNAJC3 // EREG // HIF1A // IL1B // IL2RA // IL6 // IL7R // INHBA // LILRB1 // LILRB2 // LYN // MT2A // NECTIN2 // NFKBIA // PIK3AP1 // PLAC8 // PSMA6 // PTGS2 // PTPN2 // SERPINB9 // SLAMF7 // SOCS3 // TNFAIP6 // TNFRSF1B // TNIP1 // TNIP3
COV	T6	MYELOID	BP	GO:0009605	response to external stimulus	44	1683	1.16081e-14	6.50754	[4.2-10.1]	ADA // ADORA2A // CCL3 // CCL3L3 // CCL4L2 // CLEC4E // CXCL1 // CXCL2 // CXCL3 // CXCL8 // DNAJC3 // DUSP1 // EREG // HIF1A // IL1B // IL2RA // IL6 // IL7R // ITGB8 // LILRB1 // LILRB2 // LITAF // LYN // MAP1LC3A // MMP14 // MT2A // NECTIN2 // NFKBIA // PIK3AP1 // PLAC8 // PLAUR // PSMA6 // PTGS2 // PTPN2 // SERPINB2 // SERPINB9 // SLAMF7 // SOCS3 // SOD2 // SOS1 // TNFAIP6 // TNFRSF1B // TNIP1 …
COV	T6	MYELOID	BP	GO:0019221	cytokine-mediated signaling pathway	27	598	7.69587e-14	9.13228	[5.5-14.7]	CCL3 // CCL3L3 // CCL4L2 // CXCL1 // CXCL2 // CXCL3 // CXCL8 // EREG // HIF1A // IL15RA // IL1B // IL2RA // IL6 // IL7R // LILRB2 // MT2A // NFKBIA // PSMA6 // PTGS2 // PTPN2 // RAP1B // SERPINB2 // SOCS3 // SOD2 // SOS1 // TNFRSF1B // TRAF1
COV	T6	MYELOID	BP	GO:0006954	inflammatory response	24	462	7.8133e-14	10.206	[6-16.7]	ADA // ADORA2A // CCL3 // CCL3L3 // CCL4L2 // CXCL1 // CXCL2 // CXCL3 // CXCL8 // HIF1A // IL1B // IL2RA // IL6 // LYN // NFKBIA // PIK3AP1 // PSMA6 // PTGS2 // PTPN2 // SOCS3 // TNFAIP6 // TNFRSF1B // TNIP1 // TNIP3
COV	T6	MYELOID	BP	GO:0006950	response to stress	54	2711	9.41946e-14	5.74356	[3.7-9.1]	ADA // ADORA2A // AQP9 // BCL2A1 // CCL3 // CCL3L3 // CCL4L2 // CD48 // CLEC4E // CXCL1 // CXCL2 // CXCL3 // CXCL8 // DNAJB6 // DNAJC3 // DUSP1 // EHD1 // EREG // FNIP2 // GRINA // H3-3B // HIF1A // IER3 // IL1B // IL2RA // IL6 // IL7R // INHBA // LILRB1 // LILRB2 // LYN // MAP1LC3A // MMP14 // MT2A // NECTIN2 // NFKBIA // NIBAN1 // PIK3AP1 // PLAC8 // PLAUR // PSMA6 // PTGS2 // PTPN2 // SERPINB2…
COV	T6	MYELOID	BP	GO:0071310	cellular response to organic substance	41	1711	1.87773e-12	5.56367	[3.6-8.7]	AQP9 // CCL3 // CCL3L3 // CCL4L2 // CTSL // CXCL1 // CXCL2 // CXCL3 // CXCL8 // DNAJC3 // DUSP1 // EHD1 // EREG // GRAMD1A // HIF1A // IL15RA // IL1B // IL2RA // IL6 // IL7R // INHBA // ITGB8 // LILRB1 // LILRB2 // LITAF // LYN // MT2A // NFKBIA // PIM3 // PSMA6 // PTGS2 // PTPN2 // RAP1B // SERPINB2 // SERPINB9 // SOCS3 // SOD2 // SOS1 // TNFRSF1B // TNIP3 // TRAF1
COV	T6	MYELOID	BP	GO:0010033	response to organic substance	45	2053	1.996e-12	5.36833	[3.5-8.4]	ADA // ADORA2A // AQP9 // CCL3 // CCL3L3 // CCL4L2 // CTSL // CXCL1 // CXCL2 // CXCL3 // CXCL8 // DNAJC3 // DUSP1 // EHD1 // EREG // GRAMD1A // HIF1A // IL15RA // IL1B // IL2RA // IL6 // IL7R // INHBA // ITGB8 // LILRB1 // LILRB2 // LITAF // LYN // MAP1LC3A // MMP14 // MT2A // NFKBIA // PIM3 // PSMA6 // PTGS2 // PTPN2 // RAP1B // SERPINB2 // SERPINB9 // SOCS3 // SOD2 // SOS1 // TNFRSF1B // TNIP3 …
COV	T6	MYELOID	BP	GO:0042981	regulation of apoptotic process	31	968	2.57116e-12	6.62224	[4.1-10.5]	ADA // ADORA2A // BCL2A1 // BTG1 // CCL3 // DNAJB6 // DNAJC3 // DUSP1 // G0S2 // GRINA // HIF1A // IER3 // IL1B // IL6 // IL7R // INHBA // LILRB1 // LYN // NFKBIA // PIM3 // PLAC8 // PLAUR // PTPN2 // RNF144B // SERPINB2 // SERPINB9 // SOCS3 // SOD2 // SOS1 // TNFRSF1B // TRAF1
COV	T6	MYELOID	BP	GO:0043207	response to external biotic stimulus	32	1015	3.17703e-12	6.60426	[4.1-10.4]	CCL3 // CCL3L3 // CCL4L2 // CLEC4E // CXCL1 // CXCL2 // CXCL3 // CXCL8 // DNAJC3 // EREG // HIF1A // IL1B // IL2RA // IL6 // IL7R // ITGB8 // LILRB1 // LILRB2 // LITAF // LYN // MT2A // NECTIN2 // NFKBIA // PLAC8 // PSMA6 // PTPN2 // SERPINB9 // SLAMF7 // SOCS3 // SOD2 // TNFRSF1B // TNIP3
COV	T6	MYELOID	BP	GO:0051707	response to other organism	32	1015	3.17703e-12	6.60426	[4.1-10.4]	CCL3 // CCL3L3 // CCL4L2 // CLEC4E // CXCL1 // CXCL2 // CXCL3 // CXCL8 // DNAJC3 // EREG // HIF1A // IL1B // IL2RA // IL6 // IL7R // ITGB8 // LILRB1 // LILRB2 // LITAF // LYN // MT2A // NECTIN2 // NFKBIA // PLAC8 // PSMA6 // PTPN2 // SERPINB9 // SLAMF7 // SOCS3 // SOD2 // TNFRSF1B // TNIP3
COV	T6	MYELOID	BP	GO:0043067	regulation of programmed cell death	31	988	4.34753e-12	6.47295	[4-10.2]	ADA // ADORA2A // BCL2A1 // BTG1 // CCL3 // DNAJB6 // DNAJC3 // DUSP1 // G0S2 // GRINA // HIF1A // IER3 // IL1B // IL6 // IL7R // INHBA // LILRB1 // LYN // NFKBIA // PIM3 // PLAC8 // PLAUR // PTPN2 // RNF144B // SERPINB2 // SERPINB9 // SOCS3 // SOD2 // SOS1 // TNFRSF1B // TRAF1
COV	T6	MYELOID	BP	GO:0080134	regulation of response to stress	31	994	5.04078e-12	6.42966	[4-10.2]	ADA // CCL3 // CLEC4E // DNAJB6 // DNAJC3 // DUSP1 // EREG // GRINA // HIF1A // IER3 // IL1B // IL2RA // IL6 // LILRB1 // LYN // NECTIN2 // NFKBIA // PIK3AP1 // PLAUR // PSMA6 // PTGS2 // PTPN2 // SERPINB2 // SERPINB9 // SOCS3 // SOD2 // TNFAIP6 // TNFRSF1B // TNIP1 // TRAF1 // TXN
COV	T6	MYELOID	BP	GO:0009607	response to biotic stimulus	32	1037	5.36875e-12	6.44851	[4-10.2]	CCL3 // CCL3L3 // CCL4L2 // CLEC4E // CXCL1 // CXCL2 // CXCL3 // CXCL8 // DNAJC3 // EREG // HIF1A // IL1B // IL2RA // IL6 // IL7R // ITGB8 // LILRB1 // LILRB2 // LITAF // LYN // MT2A // NECTIN2 // NFKBIA // PLAC8 // PSMA6 // PTPN2 // SERPINB9 // SLAMF7 // SOCS3 // SOD2 // TNFRSF1B // TNIP3
COV	T6	MYELOID	BP	GO:0010941	regulation of cell death	32	1072	6.49292e-12	6.21109	[3.9-9.8]	ADA // ADORA2A // BCL2A1 // BTG1 // CCL3 // DNAJB6 // DNAJC3 // DUSP1 // G0S2 // GRINA // HIF1A // IER3 // IL1B // IL6 // IL7R // INHBA // LILRB1 // LYN // NFKBIA // PIM3 // PLAC8 // PLAUR // PTPN2 // RNF144B // SERPINB2 // SERPINB9 // SOCS3 // SOD2 // SOS1 // TNFRSF1B // TRAF1 // TXN
COV	T6	MYELOID	BP	GO:0071345	cellular response to cytokine stimulus	28	802	9.27993e-12	6.98144	[4.3-11.2]	CCL3 // CCL3L3 // CCL4L2 // CXCL1 // CXCL2 // CXCL3 // CXCL8 // DUSP1 // EREG // HIF1A // IL15RA // IL1B // IL2RA // IL6 // IL7R // LILRB2 // MT2A // NFKBIA // PSMA6 // PTGS2 // PTPN2 // RAP1B // SERPINB2 // SOCS3 // SOD2 // SOS1 // TNFRSF1B // TRAF1
COV	T6	MYELOID	BP	GO:0048585	negative regulation of response to stimulus	31	1034	1.13142e-11	6.15098	[3.8-9.7]	ADA // ADORA2A // CXCL8 // DNAJC3 // DUSP1 // EREG // GRINA // HIF1A // IL1B // IL2RA // IL6 // IL7R // LILRB1 // LITAF // LYN // MMP14 // NFKBIA // PIM3 // PLAUR // PSMA6 // PTPN2 // SAMSN1 // SERPINB2 // SERPINB9 // SOCS3 // SOD2 // TNFAIP6 // TNFRSF1B // TNIP1 // TNIP3 // TXN
COV	T6	MYELOID	BP	GO:0071222	cellular response to lipopolysaccharide	14	151	1.45067e-11	16.8966	[8.6-31.1]	CCL3 // CXCL1 // CXCL2 // CXCL3 // CXCL8 // IL1B // IL6 // LILRB1 // LILRB2 // LITAF // LYN // NFKBIA // TNFRSF1B // TNIP3
COV	T6	MYELOID	BP	GO:0008219	cell death	36	1416	1.98643e-11	5.49666	[3.5-8.6]	ADA // ADORA2A // BCL2A1 // BTG1 // CCL3 // CTSL // DNAJB6 // DNAJC3 // DUSP1 // FNIP2 // G0S2 // GRINA // HIF1A // IER3 // IL1B // IL2RA // IL6 // IL7R // INHBA // LILRB1 // LYN // NFKBIA // PIM3 // PLAC8 // PLAUR // PTPN2 // RNF144B // SERPINB2 // SERPINB9 // SOCS3 // SOD2 // SOS1 // TMEM123 // TNFRSF1B // TRAF1 // TXN
COV	T6	MYELOID	BP	GO:0032101	regulation of response to external stimulus	25	660	2.00646e-11	7.32801	[4.4-11.9]	ADA // ADORA2A // CCL3 // CLEC4E // CXCL8 // DUSP1 // EREG // IL1B // IL2RA // IL6 // LILRB1 // LYN // NECTIN2 // NFKBIA // PIK3AP1 // PLAUR // PSMA6 // PTGS2 // PTPN2 // SERPINB2 // SERPINB9 // SOCS3 // TNFAIP6 // TNFRSF1B // TNIP1
COV	T6	MYELOID	BP	GO:1901701	cellular response to oxygen-containing compound	26	732	2.09442e-11	6.92073	[4.2-11.2]	AQP9 // CCL3 // CXCL1 // CXCL2 // CXCL3 // CXCL8 // GRAMD1A // HIF1A // IL1B // IL6 // INHBA // LILRB1 // LILRB2 // LITAF // LYN // MAP1LC3A // NFKBIA // PIM3 // PTPN2 // RAP1B // SOCS3 // SOD2 // SOS1 // TNFRSF1B // TNIP3 // TXN
COV	T6	MYELOID	BP	GO:0071219	cellular response to molecule of bacterial origin	14	158	2.7618e-11	16.0677	[8.2-29.5]	CCL3 // CXCL1 // CXCL2 // CXCL3 // CXCL8 // IL1B // IL6 // LILRB1 // LILRB2 // LITAF // LYN // NFKBIA // TNFRSF1B // TNIP3
COV	T6	MYELOID	BP	GO:0048583	regulation of response to stimulus	49	2617	2.78241e-11	4.76087	[3.1-7.4]	ADA // ADORA2A // CCL3 // CCL3L3 // CCL4L2 // CD48 // CLEC4E // CXCL8 // DNAJB6 // DNAJC3 // DUSP1 // EREG // G0S2 // GRINA // HIF1A // IER3 // IL1B // IL2RA // IL6 // IL7R // INHBA // LILRB1 // LILRB2 // LITAF // LYN // MMP14 // MYO1G // NECTIN2 // NFKBIA // PIK3AP1 // PIM3 // PLAUR // PSMA6 // PTGS2 // PTPN2 // RAP1B // SAMSN1 // SERPINB2 // SERPINB9 // SLAMF7 // SOCS3 // SOD2 // SOS1 // TNFAIP…
COV	T6	MYELOID	BP	GO:0006915	apoptotic process	34	1283	3.19187e-11	5.59195	[3.5-8.8]	ADA // ADORA2A // BCL2A1 // BTG1 // CCL3 // CTSL // DNAJB6 // DNAJC3 // DUSP1 // FNIP2 // G0S2 // GRINA // HIF1A // IER3 // IL1B // IL2RA // IL6 // IL7R // INHBA // LILRB1 // LYN // NFKBIA // PIM3 // PLAC8 // PLAUR // PTPN2 // RNF144B // SERPINB2 // SERPINB9 // SOCS3 // SOD2 // SOS1 // TNFRSF1B // TRAF1
COV	T6	MYELOID	BP	GO:0060548	negative regulation of cell death	24	621	3.36869e-11	7.3907	[4.4-12.1]	ADA // ADORA2A // BCL2A1 // DNAJB6 // DNAJC3 // DUSP1 // GRINA // HIF1A // IER3 // IL1B // IL6 // IL7R // LILRB1 // NFKBIA // PIM3 // PLAC8 // PLAUR // RNF144B // SERPINB2 // SERPINB9 // SOCS3 // SOD2 // TNFRSF1B // TXN
COV	T6	MYELOID	BP	GO:0070887	cellular response to chemical stimulus	43	2052	4.31129e-11	4.90394	[3.2-7.6]	AQP9 // CCL3 // CCL3L3 // CCL4L2 // CTSL // CXCL1 // CXCL2 // CXCL3 // CXCL8 // DNAJC3 // DUSP1 // EHD1 // EREG // GRAMD1A // HIF1A // IL15RA // IL1B // IL2RA // IL6 // IL7R // INHBA // ITGB8 // LILRB1 // LILRB2 // LITAF // LYN // MAP1LC3A // MT2A // NFKBIA // PIM3 // PSMA6 // PTGS2 // PTPN2 // RAP1B // SERPINB2 // SERPINB9 // SOCS3 // SOD2 // SOS1 // TNFRSF1B // TNIP3 // TRAF1 // TXN
COV	T6	MYELOID	BP	GO:0034097	response to cytokine	28	864	5.17661e-11	6.42973	[3.9-10.3]	CCL3 // CCL3L3 // CCL4L2 // CXCL1 // CXCL2 // CXCL3 // CXCL8 // DUSP1 // EREG // HIF1A // IL15RA // IL1B // IL2RA // IL6 // IL7R // LILRB2 // MT2A // NFKBIA // PSMA6 // PTGS2 // PTPN2 // RAP1B // SERPINB2 // SOCS3 // SOD2 // SOS1 // TNFRSF1B // TRAF1
COV	T6	MYELOID	BP	GO:0006955	immune response	37	1514	5.62802e-11	5.33321	[3.4-8.3]	ADA // CCL3 // CCL3L3 // CCL4L2 // CD48 // CLEC4E // CTSL // CXCL1 // CXCL2 // CXCL3 // CXCL8 // DNAJC3 // EREG // IL1B // IL2RA // IL6 // IL7R // ITGB8 // LILRB1 // LILRB2 // LYN // MT2A // MYO1G // NECTIN2 // PLAC8 // PLAUR // PSMA6 // PTPN2 // RAP1B // SAMSN1 // SERPINB1 // SERPINB9 // SLAMF7 // SOCS3 // SOS1 // TNFAIP6 // TNFRSF1B
COV	T6	MYELOID	CC	GO:0005576	extracellular region	44	2101	5.99669e-11	4.98696	[3.2-7.8]	ADA // ANTXR2 // BASP1 // CCL3 // CCL3L3 // CCL4L2 // CD48 // CPM // CTSL // CXCL1 // CXCL2 // CXCL3 // CXCL8 // DNAJC3 // EHD1 // EREG // H3-3B // IL15RA // IL1B // IL6 // IL7R // INHBA // ITGB8 // LILRB1 // LILRB2 // LYN // MARCKS // MMP14 // MYO1G // NAMPT // NECTIN2 // NIBAN1 // PLAC8 // PLAUR // PSMA6 // RAP1B // SERPINB1 // SERPINB2 // SERPINB9 // SNX9 // SOD2 // TNFAIP6 // TNFRSF1B // TXN
COV	T6	MYELOID	BP	GO:0007166	cell surface receptor signaling pathway	40	1812	6.53073e-11	4.96437	[3.2-7.7]	ADA // ADORA2A // BCL2A1 // CCL3 // CCL3L3 // CCL4L2 // CLEC4E // CXCL1 // CXCL2 // CXCL3 // CXCL8 // EREG // G0S2 // HIF1A // IL15RA // IL1B // IL2RA // IL6 // IL7R // INHBA // ITGB8 // LILRB1 // LILRB2 // LYN // MMP14 // MT2A // MYO1G // NECTIN2 // NFKBIA // PLAUR // PSMA6 // PTGS2 // PTPN2 // RAP1B // SERPINB2 // SOCS3 // SOD2 // SOS1 // TNFRSF1B // TRAF1
COV	T6	MYELOID	BP	GO:0012501	programmed cell death	34	1328	8.10103e-11	5.37606	[3.4-8.4]	ADA // ADORA2A // BCL2A1 // BTG1 // CCL3 // CTSL // DNAJB6 // DNAJC3 // DUSP1 // FNIP2 // G0S2 // GRINA // HIF1A // IER3 // IL1B // IL2RA // IL6 // IL7R // INHBA // LILRB1 // LYN // NFKBIA // PIM3 // PLAC8 // PLAUR // PTPN2 // RNF144B // SERPINB2 // SERPINB9 // SOCS3 // SOD2 // SOS1 // TNFRSF1B // TRAF1
COV	T6	MYELOID	BP	GO:0050727	regulation of inflammatory response	15	215	1.14667e-10	12.5123	[6.6-22.5]	ADA // CCL3 // IL1B // IL2RA // IL6 // LYN // NFKBIA // PIK3AP1 // PSMA6 // PTGS2 // PTPN2 // SOCS3 // TNFAIP6 // TNFRSF1B // TNIP1
COV	T6	MYELOID	BP	GO:0071216	cellular response to biotic stimulus	14	179	1.34419e-10	14.0042	[7.2-25.6]	CCL3 // CXCL1 // CXCL2 // CXCL3 // CXCL8 // IL1B // IL6 // LILRB1 // LILRB2 // LITAF // LYN // NFKBIA // TNFRSF1B // TNIP3
COV	T6	MYELOID	BP	GO:0043066	negative regulation of apoptotic process	22	551	1.66334e-10	7.45706	[4.4-12.3]	ADA // ADORA2A // BCL2A1 // DNAJB6 // DNAJC3 // DUSP1 // GRINA // HIF1A // IER3 // IL1B // IL6 // IL7R // LILRB1 // NFKBIA // PIM3 // PLAC8 // PLAUR // RNF144B // SERPINB2 // SERPINB9 // SOCS3 // SOD2
COV	T6	MYELOID	BP	GO:1901700	response to oxygen-containing compound	29	1001	1.77343e-10	5.75558	[3.5-9.2]	ADA // AQP9 // CCL3 // CXCL1 // CXCL2 // CXCL3 // CXCL8 // DUSP1 // EREG // GRAMD1A // HIF1A // IL1B // IL6 // INHBA // LILRB1 // LILRB2 // LITAF // LYN // MAP1LC3A // NFKBIA // PIM3 // PTPN2 // RAP1B // SOCS3 // SOD2 // SOS1 // TNFRSF1B // TNIP3 // TXN
COV	T6	MYELOID	BP	GO:0032496	response to lipopolysaccharide	15	224	2.32827e-10	11.9595	[6.3-21.5]	CCL3 // CXCL1 // CXCL2 // CXCL3 // CXCL8 // IL1B // IL6 // LILRB1 // LILRB2 // LITAF // LYN // NFKBIA // SOD2 // TNFRSF1B // TNIP3
COV	T6	MYELOID	BP	GO:0002376	immune system process	43	2122	2.45395e-10	4.70735	[3-7.3]	ADA // CCL3 // CCL3L3 // CCL4L2 // CD48 // CLEC4E // CTSL // CXCL1 // CXCL2 // CXCL3 // CXCL8 // DNAJC3 // DUSP1 // EREG // H3-3B // HIF1A // IL1B // IL2RA // IL6 // IL7R // INHBA // ITGB8 // LILRB1 // LILRB2 // LYN // MMP14 // MT2A // MYO1G // NECTIN2 // NFKBIA // PLAC8 // PLAUR // PSMA6 // PTPN2 // RAP1B // SAMSN1 // SERPINB1 // SERPINB9 // SLAMF7 // SOCS3 // SOS1 // TNFAIP6 // TNFRSF1B
COV	T6	MYELOID	BP	GO:0043069	negative regulation of programmed cell death	22	564	2.59957e-10	7.27233	[4.2-12]	ADA // ADORA2A // BCL2A1 // DNAJB6 // DNAJC3 // DUSP1 // GRINA // HIF1A // IER3 // IL1B // IL6 // IL7R // LILRB1 // NFKBIA // PIM3 // PLAC8 // PLAUR // RNF144B // SERPINB2 // SERPINB9 // SOCS3 // SOD2
COV	T6	MYELOID	BP	GO:0042221	response to chemical	47	2536	2.69767e-10	4.52266	[2.9-7]	ADA // ADORA2A // AQP9 // CCL3 // CCL3L3 // CCL4L2 // CTSL // CXCL1 // CXCL2 // CXCL3 // CXCL8 // DNAJC3 // DUSP1 // EHD1 // EREG // GRAMD1A // HIF1A // IL15RA // IL1B // IL2RA // IL6 // IL7R // INHBA // ITGB8 // LILRB1 // LILRB2 // LITAF // LYN // MAP1LC3A // MMP14 // MT2A // NFKBIA // PIM3 // PLAUR // PSMA6 // PTGS2 // PTPN2 // RAP1B // SERPINB2 // SERPINB9 // SOCS3 // SOD2 // SOS1 // TNFRSF1B …
COV	T6	MYELOID	BP	GO:0002237	response to molecule of bacterial origin	15	232	3.88888e-10	11.5124	[6-20.6]	CCL3 // CXCL1 // CXCL2 // CXCL3 // CXCL8 // IL1B // IL6 // LILRB1 // LILRB2 // LITAF // LYN // NFKBIA // SOD2 // TNFRSF1B // TNIP3
COV	T6	MYELOID	BP	GO:0031347	regulation of defense response	20	471	5.3597e-10	7.77406	[4.4-13.1]	ADA // CCL3 // CLEC4E // EREG // IL1B // IL2RA // IL6 // LILRB1 // LYN // NECTIN2 // NFKBIA // PIK3AP1 // PSMA6 // PTGS2 // PTPN2 // SERPINB9 // SOCS3 // TNFAIP6 // TNFRSF1B // TNIP1
COV	T6	MYELOID	BP	GO:0009617	response to bacterium	18	380	1.13838e-09	8.53194	[4.7-14.6]	CCL3 // CXCL1 // CXCL2 // CXCL3 // CXCL8 // IL1B // IL6 // IL7R // LILRB1 // LILRB2 // LITAF // LYN // NFKBIA // PLAC8 // SERPINB9 // SOD2 // TNFRSF1B // TNIP3
COV	T6	MYELOID	CC	GO:0005615	extracellular space	38	1751	1.3613e-09	4.71302	[3-7.3]	ADA // BASP1 // CCL3 // CCL3L3 // CCL4L2 // CD48 // CPM // CTSL // CXCL1 // CXCL2 // CXCL3 // CXCL8 // DNAJC3 // EHD1 // EREG // H3-3B // IL15RA // IL1B // IL6 // INHBA // ITGB8 // LILRB2 // LYN // MARCKS // MMP14 // MYO1G // NAMPT // NECTIN2 // NIBAN1 // PSMA6 // RAP1B // SERPINB1 // SERPINB2 // SERPINB9 // SNX9 // SOD2 // TNFAIP6 // TXN
COV	T6	MYELOID	BP	GO:0002682	regulation of immune system process	29	1071	1.52391e-09	5.33599	[3.3-8.5]	ADA // CCL3 // CD48 // CLEC4E // CXCL8 // DUSP1 // EREG // H3-3B // HIF1A // IL1B // IL2RA // IL6 // IL7R // INHBA // LILRB1 // LILRB2 // LYN // MMP14 // MYO1G // NECTIN2 // NFKBIA // PSMA6 // PTPN2 // SAMSN1 // SERPINB9 // SLAMF7 // SOCS3 // SOS1 // TNFRSF1B
COV	T6	MYELOID	BP	GO:0007165	signal transduction	53	3357	2.29842e-09	4.11928	[2.6-6.5]	ADA // ADORA2A // BCL2A1 // CCL3 // CCL3L3 // CCL4L2 // CLEC4E // CTSL // CXCL1 // CXCL2 // CXCL3 // CXCL8 // DNAJC3 // DUSP1 // EREG // FNIP2 // G0S2 // GRINA // HIF1A // IER3 // IL15RA // IL1B // IL2RA // IL6 // IL7R // INHBA // ITGB8 // LILRB1 // LILRB2 // LITAF // LYN // MMP14 // MT2A // MYO1G // NAMPT // NECTIN2 // NFKBIA // PIK3AP1 // PLAUR // PSMA6 // PTGS2 // PTPN2 // RAP1B // SERPINB2 //…
COV	T6	MYELOID	BP	GO:0007154	cell communication	55	3589	2.34222e-09	4.12641	[2.6-6.5]	ADA // ADORA2A // BCL2A1 // CCL3 // CCL3L3 // CCL4L2 // CLEC4E // CTSL // CXCL1 // CXCL2 // CXCL3 // CXCL8 // DNAJC3 // DUSP1 // EREG // FNIP2 // G0S2 // GRINA // HIF1A // IER3 // IL15RA // IL1B // IL2RA // IL6 // IL7R // INHBA // ITGB8 // LILRB1 // LILRB2 // LITAF // LYN // MAP1LC3A // MMP14 // MT2A // MYO1G // NAMPT // NECTIN2 // NFKBIA // PIK3AP1 // PIM3 // PLAUR // PSMA6 // PTGS2 // PTPN2 // …
COV	T6	MYELOID	BP	GO:1990868	response to chemokine	9	65	2.57815e-09	25.0494	[10.5-53.3]	CCL3 // CCL3L3 // CCL4L2 // CXCL1 // CXCL2 // CXCL3 // CXCL8 // DUSP1 // HIF1A
COV	T6	MYELOID	BP	GO:1990869	cellular response to chemokine	9	65	2.57815e-09	25.0494	[10.5-53.3]	CCL3 // CCL3L3 // CCL4L2 // CXCL1 // CXCL2 // CXCL3 // CXCL8 // DUSP1 // HIF1A
COV	T6	MYELOID	BP	GO:0051716	cellular response to stimulus	61	4334	3.19665e-09	4.21946	[2.7-6.9]	ADA // ADORA2A // AQP9 // BCL2A1 // CCL3 // CCL3L3 // CCL4L2 // CLEC4E // CTSL // CXCL1 // CXCL2 // CXCL3 // CXCL8 // DNAJB6 // DNAJC3 // DUSP1 // EHD1 // EREG // FNIP2 // G0S2 // GRAMD1A // GRINA // HIF1A // IER3 // IL15RA // IL1B // IL2RA // IL6 // IL7R // INHBA // ITGB8 // LILRB1 // LILRB2 // LITAF // LYN // MAP1LC3A // MMP14 // MT2A // MYO1G // NAMPT // NECTIN2 // NFKBIA // NIBAN1 // PIK3AP1 …
COV	T6	MYELOID	BP	GO:0050896	response to stimulus	67	5140	4.37449e-09	4.48812	[2.7-7.6]	ADA // ADORA2A // AQP9 // BCL2A1 // CCL3 // CCL3L3 // CCL4L2 // CD48 // CLEC4E // CTSL // CXCL1 // CXCL2 // CXCL3 // CXCL8 // DNAJB6 // DNAJC3 // DUSP1 // EHD1 // EREG // FNIP2 // G0S2 // GRAMD1A // GRINA // H3-3B // HIF1A // IER3 // IL15RA // IL1B // IL2RA // IL6 // IL7R // INHBA // ITGB8 // LILRB1 // LILRB2 // LITAF // LYN // MAP1LC3A // MMP14 // MT2A // MYO1G // NAMPT // NECTIN2 // NFKBIA // N…
COV	T6	MYELOID	MF	GO:0005125	cytokine activity	11	117	5.02379e-09	16.5395	[7.7-32.4]	CCL3 // CCL3L3 // CCL4L2 // CXCL1 // CXCL2 // CXCL3 // CXCL8 // IL1B // IL6 // INHBA // NAMPT
COV	T6	MYELOID	BP	GO:0023052	signaling	54	3568	6.60103e-09	3.96683	[2.5-6.3]	ADA // ADORA2A // BCL2A1 // CCL3 // CCL3L3 // CCL4L2 // CLEC4E // CTSL // CXCL1 // CXCL2 // CXCL3 // CXCL8 // DNAJC3 // DUSP1 // EREG // FNIP2 // G0S2 // GRINA // HIF1A // IER3 // IL15RA // IL1B // IL2RA // IL6 // IL7R // INHBA // ITGB8 // LILRB1 // LILRB2 // LITAF // LYN // MMP14 // MT2A // MYO1G // NAMPT // NECTIN2 // NFKBIA // PIK3AP1 // PIM3 // PLAUR // PSMA6 // PTGS2 // PTPN2 // RAP1B // SER…
COV	T6	MYELOID	BP	GO:0045321	leukocyte activation	27	1004	8.44972e-09	5.15749	[3.1-8.3]	ADA // CCL3 // CTSL // CXCL1 // CXCL8 // DNAJC3 // IL1B // IL2RA // IL6 // IL7R // INHBA // ITGB8 // LILRB1 // LILRB2 // LYN // MMP14 // NECTIN2 // PLAC8 // PLAUR // PTPN2 // RAP1B // SAMSN1 // SERPINB1 // SLAMF7 // SOS1 // TNFAIP6 // TNFRSF1B
COV	T6	MYELOID	BP	GO:0001775	cell activation	28	1089	9.89304e-09	4.9693	[3-7.9]	ADA // ADORA2A // CCL3 // CTSL // CXCL1 // CXCL8 // DNAJC3 // IL1B // IL2RA // IL6 // IL7R // INHBA // ITGB8 // LILRB1 // LILRB2 // LYN // MMP14 // NECTIN2 // PLAC8 // PLAUR // PTPN2 // RAP1B // SAMSN1 // SERPINB1 // SLAMF7 // SOS1 // TNFAIP6 // TNFRSF1B
COV	T6	MYELOID	BP	GO:0071396	cellular response to lipid	16	358	1.24731e-08	7.82129	[4.2-13.7]	CCL3 // CXCL1 // CXCL2 // CXCL3 // CXCL8 // GRAMD1A // IL1B // IL6 // INHBA // LILRB1 // LILRB2 // LITAF // LYN // NFKBIA // TNFRSF1B // TNIP3
COV	T6	MYELOID	BP	GO:0040011	locomotion	26	1006	1.59826e-08	4.87125	[2.9-7.8]	ADA // ADORA2A // BTG1 // CCL3 // CCL3L3 // CCL4L2 // CD48 // CXCL1 // CXCL2 // CXCL3 // CXCL8 // DUSP1 // EREG // HIF1A // IL1B // IL6 // ITGB8 // LYN // MMP14 // MYO1G // PLAUR // PTGS2 // PTPN2 // SOD2 // SOS1 // TNFAIP6
COV	T6	MYELOID	MF	GO:0008009	chemokine activity	7	35	1.87029e-08	38.0582	[13.6-92.6]	CCL3 // CCL3L3 // CCL4L2 // CXCL1 // CXCL2 // CXCL3 // CXCL8
COV	T6	MYELOID	BP	GO:0050900	leukocyte migration	15	313	2.09967e-08	8.33023	[4.4-14.9]	ADA // CCL3 // CCL3L3 // CCL4L2 // CD48 // CXCL1 // CXCL2 // CXCL3 // CXCL8 // DUSP1 // IL6 // LYN // MMP14 // MYO1G // SOS1
COV	T6	MYELOID	BP	GO:0070098	chemokine-mediated signaling pathway	8	58	2.3784e-08	24.6427	[9.8-54.6]	CCL3 // CCL3L3 // CCL4L2 // CXCL1 // CXCL2 // CXCL3 // CXCL8 // HIF1A
COV	T6	MYELOID	BP	GO:0044419	biological process involved in interspecies interaction between organisms	34	1605	2.55757e-08	4.31972	[2.7-6.8]	CCL3 // CCL3L3 // CCL4L2 // CLEC4E // CTSL // CXCL1 // CXCL2 // CXCL3 // CXCL8 // DNAJC3 // EREG // HIF1A // IL1B // IL2RA // IL6 // IL7R // ITGB8 // LILRB1 // LILRB2 // LITAF // LYN // MT2A // NECTIN2 // NFKBIA // PLAC8 // PSMA6 // PTPN2 // SERPINB9 // SLAMF7 // SOCS3 // SOD2 // TNFRSF1B // TNIP1 // TNIP3
COV	T6	MYELOID	BP	GO:0008283	cell population proliferation	27	1091	3.0421e-08	4.70012	[2.9-7.5]	ADA // ADORA2A // BTG1 // CCL3L3 // CXCL1 // CXCL8 // EREG // H3-3B // HIF1A // IL1B // IL2RA // IL6 // IL7R // INHBA // LILRB1 // LILRB2 // LYN // MMP14 // NAMPT // NFKBIA // PLAC8 // PTPN2 // RAP1B // SERPINB1 // SOD2 // SOS1 // TNFRSF1B
COV	T6	MYELOID	BP	GO:0097529	myeloid leukocyte migration	11	149	3.13282e-08	12.6757	[5.9-24.6]	CCL3 // CCL3L3 // CCL4L2 // CXCL1 // CXCL2 // CXCL3 // CXCL8 // DUSP1 // IL6 // LYN // MMP14
COV	T6	MYELOID	MF	GO:0048018	receptor ligand activity	12	176	3.23641e-08	11.7581	[5.7-22.3]	CCL3 // CCL3L3 // CCL4L2 // CXCL1 // CXCL2 // CXCL3 // CXCL8 // EREG // IL1B // IL6 // INHBA // NAMPT
COV	T6	MYELOID	BP	GO:2000026	regulation of multicellular organismal development	22	758	3.71386e-08	5.2691	[3.1-8.7]	ADA // BASP1 // BTG1 // CCL3 // CTSL // CXCL8 // H3-3B // HIF1A // IL1B // IL2RA // IL6 // IL7R // INHBA // ITGB8 // LILRB1 // LILRB2 // LYN // MMP14 // NFKBIA // PTPN2 // SOS1 // TNFRSF1B
COV	T6	MYELOID	MF	GO:0030546	signaling receptor activator activity	12	181	4.26442e-08	11.4081	[5.5-21.6]	CCL3 // CCL3L3 // CCL4L2 // CXCL1 // CXCL2 // CXCL3 // CXCL8 // EREG // IL1B // IL6 // INHBA // NAMPT
COV	T6	MYELOID	BP	GO:0033993	response to lipid	18	513	5.62745e-08	6.17125	[3.4-10.6]	CCL3 // CXCL1 // CXCL2 // CXCL3 // CXCL8 // DUSP1 // GRAMD1A // IL1B // IL6 // INHBA // LILRB1 // LILRB2 // LITAF // LYN // NFKBIA // SOD2 // TNFRSF1B // TNIP3
COV	T6	MYELOID	BP	GO:0050776	regulation of immune response	21	678	6.20406e-08	5.58871	[3.2-9.3]	ADA // CD48 // CLEC4E // EREG // IL1B // IL2RA // IL6 // IL7R // LILRB1 // LILRB2 // LYN // MYO1G // NECTIN2 // PSMA6 // PTPN2 // SAMSN1 // SERPINB9 // SLAMF7 // SOCS3 // SOS1 // TNFRSF1B
COV	T6	MYELOID	BP	GO:0051239	regulation of multicellular organismal process	31	1469	6.2203e-08	4.12983	[2.6-6.5]	ADA // ADORA2A // BASP1 // BTG1 // CCL3 // CTSL // CXCL8 // EREG // G0S2 // H3-3B // HIF1A // IL1B // IL2RA // IL6 // IL7R // INHBA // ITGB8 // LILRB1 // LILRB2 // LITAF // LYN // MMP14 // NFKBIA // PLAC8 // PLAUR // PTGS2 // PTPN2 // SERPINB1 // SERPINB2 // SOS1 // TNFRSF1B
COV	T6	MYELOID	BP	GO:0045595	regulation of cell differentiation	24	926	7.23312e-08	4.76698	[2.8-7.8]	ADA // BTG1 // CCL3 // CTSL // EREG // H3-3B // HIF1A // IL1B // IL2RA // IL6 // IL7R // INHBA // LILRB1 // LILRB2 // LYN // MMP14 // NFKBIA // PSMA6 // PTGS2 // PTPN2 // SOCS3 // SOD2 // SOS1 // TNFRSF1B
COV	T6	MYELOID	MF	GO:0042379	chemokine receptor binding	7	43	7.3228e-08	29.6277	[10.8-70.1]	CCL3 // CCL3L3 // CCL4L2 // CXCL1 // CXCL2 // CXCL3 // CXCL8
COV	T6	MYELOID	BP	GO:0010648	negative regulation of cell communication	23	850	7.64138e-08	4.93932	[2.9-8.1]	ADA // CXCL8 // DUSP1 // EREG // GRINA // HIF1A // IL1B // IL6 // INHBA // LILRB2 // LITAF // LYN // MMP14 // NFKBIA // PIM3 // PLAUR // PSMA6 // PTPN2 // RAP1B // SOCS3 // SOD2 // TNIP1 // TNIP3
COV	T6	MYELOID	BP	GO:0023057	negative regulation of signaling	23	852	7.99318e-08	4.92633	[2.9-8.1]	ADA // CXCL8 // DUSP1 // EREG // GRINA // HIF1A // IL1B // IL6 // INHBA // LILRB2 // LITAF // LYN // MMP14 // NFKBIA // PIM3 // PLAUR // PSMA6 // PTPN2 // RAP1B // SOCS3 // SOD2 // TNIP1 // TNIP3
COV	T6	MYELOID	MF	GO:0030545	receptor regulator activity	12	193	8.53318e-08	10.6406	[5.2-20.1]	CCL3 // CCL3L3 // CCL4L2 // CXCL1 // CXCL2 // CXCL3 // CXCL8 // EREG // IL1B // IL6 // INHBA // NAMPT
COV	T6	MYELOID	BP	GO:1903706	regulation of hemopoiesis	14	308	1.02738e-07	7.77895	[4-14.1]	ADA // CCL3 // H3-3B // HIF1A // IL2RA // IL7R // INHBA // LILRB1 // LILRB2 // LYN // MMP14 // NFKBIA // PTPN2 // SOS1
COV	T6	MYELOID	BP	GO:0007155	cell adhesion	21	737	1.10002e-07	5.10285	[3-8.5]	ADA // CXCL8 // DUSP1 // IL1B // IL2RA // IL6 // IL7R // ITGB8 // LILRB1 // LILRB2 // LYN // MMP14 // MYO1G // NECTIN2 // NINJ1 // PLAUR // PTPN2 // SLAMF7 // SLC39A8 // TNFAIP6 // TNIP1
COV	T6	MYELOID	BP	GO:0022610	biological adhesion	21	738	1.12876e-07	5.09531	[2.9-8.5]	ADA // CXCL8 // DUSP1 // IL1B // IL2RA // IL6 // IL7R // ITGB8 // LILRB1 // LILRB2 // LYN // MMP14 // MYO1G // NECTIN2 // NINJ1 // PLAUR // PTPN2 // SLAMF7 // SLC39A8 // TNFAIP6 // TNIP1
COV	T6	MYELOID	BP	GO:0032102	negative regulation of response to external stimulus	12	216	1.14002e-07	9.42613	[4.6-17.8]	ADA // ADORA2A // DUSP1 // IL2RA // LILRB1 // PLAUR // PTPN2 // SERPINB2 // SERPINB9 // SOCS3 // TNFAIP6 // TNFRSF1B
COV	T6	MYELOID	MF	GO:0005102	signaling receptor binding	23	851	1.15649e-07	4.93282	[2.9-8.1]	ADORA2A // CCL3 // CCL3L3 // CCL4L2 // CXCL1 // CXCL2 // CXCL3 // CXCL8 // EREG // HIF1A // IL1B // IL6 // INHBA // ITGB8 // LILRB1 // LILRB2 // LYN // MMP14 // NAMPT // PIK3AP1 // PLAUR // PTPN2 // TRAF1
COV	T6	MYELOID	BP	GO:0051240	positive regulation of multicellular organismal process	22	804	1.29395e-07	4.93998	[2.9-8.2]	ADA // ADORA2A // BASP1 // BTG1 // CCL3 // CXCL8 // EREG // G0S2 // HIF1A // IL1B // IL2RA // IL6 // IL7R // INHBA // ITGB8 // LILRB1 // LILRB2 // LYN // MMP14 // PLAC8 // PTGS2 // TNFRSF1B
COV	T6	MYELOID	BP	GO:0048519	negative regulation of biological process	51	3517	1.45902e-07	3.51737	[2.3-5.5]	ADA // ADORA2A // BASP1 // BCL2A1 // BTG1 // CCL3 // CCL3L3 // CXCL1 // CXCL8 // DNAJB6 // DNAJC3 // DUSP1 // EREG // FNIP2 // GRINA // H3-3B // HIF1A // IER3 // IL1B // IL2RA // IL6 // IL7R // INHBA // ITGB8 // LILRB1 // LILRB2 // LITAF // LYN // MMP14 // MT2A // NFKBIA // NIBAN1 // PIM3 // PLAC8 // PLAUR // PSMA6 // PTPN2 // RAP1B // RNF144B // SAMSN1 // SERPINB1 // SERPINB2 // SERPINB9 // SOCS…
COV	T6	MYELOID	BP	GO:0002694	regulation of leukocyte activation	16	415	1.63572e-07	6.67227	[3.6-11.7]	ADA // CCL3 // IL1B // IL2RA // IL6 // IL7R // INHBA // LILRB1 // LILRB2 // LYN // MMP14 // NECTIN2 // PTPN2 // SAMSN1 // SOS1 // TNFRSF1B
COV	T6	MYELOID	BP	GO:0048518	positive regulation of biological process	54	3896	1.90929e-07	3.49652	[2.2-5.5]	ADA // ADORA2A // BASP1 // BTG1 // CCL3 // CCL3L3 // CCL4L2 // CLEC4E // CXCL8 // DNAJC3 // DUSP1 // EHD1 // EREG // FNIP2 // G0S2 // H3-3B // HIF1A // IL15RA // IL1B // IL2RA // IL6 // IL7R // INHBA // ITGB8 // LILRB1 // LILRB2 // LITAF // LYN // MMP14 // MYO1G // NAMPT // NECTIN2 // NFKBIA // NIBAN1 // PFKFB3 // PIK3AP1 // PLAC8 // PLAUR // PSMA6 // PTGS2 // PTPN2 // RAP1B // RNF144B // SERPINB…
COV	T6	MYELOID	BP	GO:0071887	leukocyte apoptotic process	8	81	2.17694e-07	16.863	[6.8-36.6]	ADA // CTSL // HIF1A // IL2RA // IL6 // IL7R // LILRB1 // LYN
COV	T6	MYELOID	BP	GO:1903131	mononuclear cell differentiation	14	329	2.34309e-07	7.24601	[3.7-13.1]	ADA // CTSL // IL1B // IL2RA // IL6 // IL7R // INHBA // ITGB8 // LILRB1 // LILRB2 // LYN // MMP14 // PTPN2 // SOS1
COV	T6	MYELOID	BP	GO:0048523	negative regulation of cellular process	47	3134	2.36678e-07	3.42993	[2.2-5.3]	ADA // ADORA2A // BASP1 // BCL2A1 // BTG1 // CCL3 // CCL3L3 // CXCL1 // CXCL8 // DNAJB6 // DNAJC3 // DUSP1 // EREG // FNIP2 // GRINA // H3-3B // HIF1A // IER3 // IL1B // IL2RA // IL6 // IL7R // INHBA // LILRB1 // LILRB2 // LITAF // LYN // MMP14 // NFKBIA // NIBAN1 // PIM3 // PLAC8 // PLAUR // PSMA6 // PTPN2 // RAP1B // RNF144B // SAMSN1 // SERPINB1 // SERPINB2 // SERPINB9 // SOCS3 // SOD2 // TNFR…
COV	T6	MYELOID	BP	GO:0016477	cell migration	22	849	2.66302e-07	4.65353	[2.7-7.7]	ADA // BTG1 // CCL3 // CCL3L3 // CCL4L2 // CD48 // CXCL1 // CXCL2 // CXCL3 // CXCL8 // DUSP1 // HIF1A // IL1B // IL6 // ITGB8 // LYN // MMP14 // MYO1G // PTGS2 // SOD2 // SOS1 // TNFAIP6
COV	T6	MYELOID	BP	GO:0050793	regulation of developmental process	29	1403	2.70087e-07	3.93029	[2.4-6.2]	ADA // BASP1 // BTG1 // CCL3 // CTSL // CXCL8 // EHD1 // EREG // H3-3B // HIF1A // IL1B // IL2RA // IL6 // IL7R // INHBA // ITGB8 // LILRB1 // LILRB2 // LYN // MMP14 // NFKBIA // PLAC8 // PSMA6 // PTGS2 // PTPN2 // SOCS3 // SOD2 // SOS1 // TNFRSF1B
COV	T6	MYELOID	BP	GO:0048870	cell motility	23	923	2.72979e-07	4.51001	[2.7-7.4]	ADA // BTG1 // CCL3 // CCL3L3 // CCL4L2 // CD48 // CXCL1 // CXCL2 // CXCL3 // CXCL8 // DUSP1 // EREG // HIF1A // IL1B // IL6 // ITGB8 // LYN // MMP14 // MYO1G // PTGS2 // SOD2 // SOS1 // TNFAIP6
COV	T6	MYELOID	BP	GO:0051674	localization of cell	23	923	2.72979e-07	4.51001	[2.7-7.4]	ADA // BTG1 // CCL3 // CCL3L3 // CCL4L2 // CD48 // CXCL1 // CXCL2 // CXCL3 // CXCL8 // DUSP1 // EREG // HIF1A // IL1B // IL6 // ITGB8 // LYN // MMP14 // MYO1G // PTGS2 // SOD2 // SOS1 // TNFAIP6
COV	T6	MYELOID	BP	GO:0042127	regulation of cell population proliferation	23	913	3.20701e-07	4.56457	[2.7-7.5]	ADA // ADORA2A // BTG1 // CCL3L3 // CXCL1 // CXCL8 // EREG // HIF1A // IL1B // IL2RA // IL6 // IL7R // INHBA // LILRB1 // LILRB2 // LYN // NAMPT // NFKBIA // PLAC8 // PTPN2 // SOD2 // SOS1 // TNFRSF1B
COV	T6	MYELOID	BP	GO:0050865	regulation of cell activation	16	440	3.49343e-07	6.26611	[3.4-11]	ADA // CCL3 // IL1B // IL2RA // IL6 // IL7R // INHBA // LILRB1 // LILRB2 // LYN // MMP14 // NECTIN2 // PTPN2 // SAMSN1 // SOS1 // TNFRSF1B
COV	T6	MYELOID	BP	GO:0008285	negative regulation of cell population proliferation	15	403	4.4194e-07	6.35152	[3.4-11.3]	ADORA2A // BTG1 // CCL3L3 // CXCL1 // CXCL8 // EREG // IL1B // IL2RA // IL6 // INHBA // LILRB1 // LILRB2 // LYN // PTPN2 // SOD2
COV	T6	MYELOID	BP	GO:0030595	leukocyte chemotaxis	10	156	4.80111e-07	10.7468	[4.9-21.4]	CCL3 // CCL3L3 // CCL4L2 // CXCL1 // CXCL2 // CXCL3 // CXCL8 // DUSP1 // IL6 // LYN
COV	T6	MYELOID	BP	GO:0002443	leukocyte mediated immunity	19	634	5.09378e-07	5.26655	[3-8.9]	CCL3 // CXCL1 // DNAJC3 // IL1B // IL6 // IL7R // LILRB1 // LILRB2 // LYN // MYO1G // NECTIN2 // PLAC8 // PLAUR // RAP1B // SERPINB1 // SERPINB9 // SLAMF7 // TNFAIP6 // TNFRSF1B
COV	T6	MYELOID	BP	GO:0002521	leukocyte differentiation	15	413	6.41444e-07	6.18691	[3.3-11]	ADA // CCL3 // CTSL // IL1B // IL2RA // IL6 // IL7R // INHBA // ITGB8 // LILRB1 // LILRB2 // LYN // MMP14 // PTPN2 // SOS1
COV	T6	MYELOID	BP	GO:0048584	positive regulation of response to stimulus	29	1423	6.49744e-07	3.86704	[2.4-6.1]	ADA // CCL3 // CCL3L3 // CCL4L2 // CLEC4E // CXCL8 // EREG // G0S2 // HIF1A // IL1B // IL6 // IL7R // INHBA // LILRB1 // LITAF // LYN // MYO1G // NECTIN2 // NFKBIA // PIK3AP1 // PLAUR // PSMA6 // PTGS2 // PTPN2 // RAP1B // SOS1 // TNIP1 // TRAF1 // TXN
COV	T6	MYELOID	CC	GO:0071944	cell periphery	42	2705	8.21982e-07	3.31719	[2.1-5.2]	ADA // ADORA2A // ANTXR2 // AQP9 // BASP1 // CD48 // CLEC4E // CPM // CTSL // EHD1 // EREG // GRAMD1A // HS3ST3B1 // IL15RA // IL2RA // IL6 // IL7R // ITGB8 // LILRB1 // LILRB2 // LITAF // LYN // MARCKS // MMP14 // MYO1G // NECTIN2 // NFKBIA // NIBAN1 // PIK3AP1 // PLAUR // PTPN2 // RAP1B // SERPINB1 // SERPINB2 // SERPINB9 // SLAMF7 // SLC39A8 // SNX9 // SOS1 // TMEM123 // TNFRSF1B // TRAF1
COV	T6	MYELOID	BP	GO:0030097	hemopoiesis	19	680	9.17325e-07	4.88031	[2.8-8.3]	ADA // CCL3 // CTSL // H3-3B // HIF1A // IL1B // IL2RA // IL6 // IL7R // INHBA // ITGB8 // LILRB1 // LILRB2 // LYN // MMP14 // NFKBIA // PSMA6 // PTPN2 // SOS1
COV	T6	MYELOID	BP	GO:0150077	regulation of neuroinflammatory response	5	23	9.3335e-07	41.3355	[11.7-119.1]	CCL3 // IL1B // IL6 // PTGS2 // TNFRSF1B
COV	T6	MYELOID	BP	GO:0042592	homeostatic process	25	1137	1.01068e-06	4.01766	[2.4-6.5]	ADA // ADORA2A // AQP9 // ATP13A3 // CCL3 // EHD1 // G0S2 // GRINA // HIF1A // IL1B // IL2RA // IL6 // IL7R // INHBA // LYN // MT2A // PIM3 // PLAC8 // PTGS2 // PTPN2 // SLC25A37 // SLC39A8 // SOD2 // SOS1 // TXN
COV	T6	MYELOID	BP	GO:0051249	regulation of lymphocyte activation	14	360	1.01895e-06	6.58156	[3.4-11.9]	ADA // IL1B // IL2RA // IL6 // IL7R // INHBA // LILRB1 // LILRB2 // LYN // MMP14 // PTPN2 // SAMSN1 // SOS1 // TNFRSF1B
COV	T6	MYELOID	BP	GO:1902105	regulation of leukocyte differentiation	11	217	1.08188e-06	8.44635	[4-16.3]	ADA // CCL3 // IL2RA // IL7R // INHBA // LILRB1 // LILRB2 // LYN // MMP14 // PTPN2 // SOS1
COV	T6	MYELOID	BP	GO:0051094	positive regulation of developmental process	19	704	1.15719e-06	4.70047	[2.7-7.9]	ADA // BASP1 // BTG1 // CXCL8 // EHD1 // HIF1A // IL1B // IL2RA // IL6 // IL7R // INHBA // ITGB8 // LILRB2 // LYN // MMP14 // PTGS2 // SOCS3 // SOD2 // TNFRSF1B
COV	T6	MYELOID	BP	GO:0010647	positive regulation of cell communication	24	1060	1.19411e-06	4.10316	[2.4-6.7]	ADA // ADORA2A // CCL3 // CCL3L3 // CCL4L2 // EREG // G0S2 // HIF1A // IL1B // IL6 // IL7R // INHBA // LILRB2 // LITAF // LYN // NECTIN2 // PIK3AP1 // PLAUR // PSMA6 // PTPN2 // RAP1B // SOS1 // TRAF1 // TXN
COV	T6	MYELOID	BP	GO:0023056	positive regulation of signaling	24	1067	1.34095e-06	4.07318	[2.4-6.6]	ADA // ADORA2A // CCL3 // CCL3L3 // CCL4L2 // EREG // G0S2 // HIF1A // IL1B // IL6 // IL7R // INHBA // LILRB2 // LITAF // LYN // NECTIN2 // PIK3AP1 // PLAUR // PSMA6 // PTPN2 // RAP1B // SOS1 // TRAF1 // TXN
COV	T6	MYELOID	BP	GO:0048534	hematopoietic or lymphoid organ development	19	700	1.42292e-06	4.72887	[2.7-8]	ADA // CCL3 // CTSL // H3-3B // HIF1A // IL1B // IL2RA // IL6 // IL7R // INHBA // ITGB8 // LILRB1 // LILRB2 // LYN // MMP14 // NFKBIA // PSMA6 // PTPN2 // SOS1
COV	T6	MYELOID	MF	GO:0005126	cytokine receptor binding	10	173	1.45054e-06	9.61665	[4.4-19.1]	CCL3 // CCL3L3 // CCL4L2 // CXCL1 // CXCL2 // CXCL3 // CXCL8 // IL1B // IL6 // TRAF1
COV	T6	MYELOID	CC	GO:0005886	plasma membrane	40	2553	1.46382e-06	3.25976	[2.1-5.1]	ADA // ADORA2A // ANTXR2 // AQP9 // BASP1 // CD48 // CLEC4E // CPM // CTSL // EHD1 // EREG // GRAMD1A // HS3ST3B1 // IL15RA // IL2RA // IL6 // IL7R // ITGB8 // LILRB1 // LILRB2 // LITAF // LYN // MARCKS // MMP14 // MYO1G // NECTIN2 // NFKBIA // NIBAN1 // PIK3AP1 // PLAUR // PTPN2 // RAP1B // SERPINB2 // SLAMF7 // SLC39A8 // SNX9 // SOS1 // TMEM123 // TNFRSF1B // TRAF1
COV	T6	MYELOID	BP	GO:0150076	neuroinflammatory response	5	25	1.46487e-06	37.2165	[10.7-105.2]	CCL3 // IL1B // IL6 // PTGS2 // TNFRSF1B
COV	T6	MYELOID	BP	GO:0002819	regulation of adaptive immune response	9	137	1.47934e-06	10.9091	[4.7-22.4]	ADA // CD48 // IL1B // IL6 // IL7R // LILRB1 // NECTIN2 // SAMSN1 // TNFRSF1B
COV	T6	MYELOID	BP	GO:0035556	intracellular signal transduction	32	1783	1.51055e-06	3.4619	[2.2-5.4]	ADA // BCL2A1 // CCL3 // CCL3L3 // CCL4L2 // CXCL1 // CXCL8 // DUSP1 // EREG // FNIP2 // GRINA // HIF1A // IER3 // IL1B // IL2RA // IL6 // LITAF // LYN // NFKBIA // PIK3AP1 // PLAUR // PSMA6 // PTPN2 // RAP1B // SOCS3 // SOD2 // SOS1 // TNFRSF1B // TNIP1 // TNIP3 // TRAF1 // TXN
COV	T6	MYELOID	BP	GO:0002683	negative regulation of immune system process	12	273	1.60165e-06	7.33615	[3.6-13.8]	ADA // CCL3 // DUSP1 // IL2RA // IL7R // INHBA // LILRB1 // LILRB2 // LYN // PTPN2 // SAMSN1 // SERPINB9
COV	T6	MYELOID	BP	GO:0002548	monocyte chemotaxis	6	45	2.06969e-06	23.1528	[7.8-57.2]	CCL3 // CCL3L3 // CCL4L2 // DUSP1 // IL6 // LYN
COV	T6	MYELOID	BP	GO:0051048	negative regulation of secretion	7	74	2.12715e-06	15.8892	[6-36]	ADA // IL1B // INHBA // LILRB1 // PIM3 // RAP1B // TNFRSF1B
COV	T6	MYELOID	BP	GO:0002774	Fc receptor mediated inhibitory signaling pathway	3	4	2.13476e-06	431.804	[34.5-16384]	LILRB1 // LILRB2 // LYN
COV	T6	MYELOID	BP	GO:0002250	adaptive immune response	14	379	2.32943e-06	6.2294	[3.2-11.2]	ADA // CD48 // CTSL // IL1B // IL6 // IL7R // LILRB1 // LILRB2 // LYN // MYO1G // NECTIN2 // SAMSN1 // SLAMF7 // TNFRSF1B
COV	T6	MYELOID	BP	GO:0048522	positive regulation of cellular process	49	3585	2.3547e-06	3.1222	[2-4.9]	ADA // ADORA2A // BTG1 // CCL3 // CCL3L3 // CCL4L2 // CXCL8 // DNAJC3 // DUSP1 // EHD1 // EREG // FNIP2 // G0S2 // H3-3B // HIF1A // IL15RA // IL1B // IL2RA // IL6 // IL7R // INHBA // LILRB1 // LILRB2 // LITAF // LYN // MMP14 // NAMPT // NECTIN2 // NFKBIA // NIBAN1 // PFKFB3 // PIK3AP1 // PLAC8 // PLAUR // PSMA6 // PTGS2 // PTPN2 // RAP1B // RNF144B // SNX9 // SOCS3 // SOD2 // SOS1 // TNFAIP6 // …
COV	T6	MYELOID	BP	GO:0010646	regulation of cell communication	35	2105	2.36667e-06	3.28102	[2.1-5.1]	ADA // ADORA2A // CCL3 // CCL3L3 // CCL4L2 // CXCL8 // DUSP1 // EREG // G0S2 // GRINA // HIF1A // IER3 // IL1B // IL6 // IL7R // INHBA // LILRB2 // LITAF // LYN // MMP14 // NECTIN2 // NFKBIA // PIK3AP1 // PIM3 // PLAUR // PSMA6 // PTPN2 // RAP1B // SOCS3 // SOD2 // SOS1 // TNIP1 // TNIP3 // TRAF1 // TXN
COV	T6	MYELOID	BP	GO:0006935	chemotaxis	13	347	2.47902e-06	6.25398	[3.2-11.5]	CCL3 // CCL3L3 // CCL4L2 // CXCL1 // CXCL2 // CXCL3 // CXCL8 // DUSP1 // IL6 // LYN // PLAUR // PTPN2 // SOS1
COV	T6	MYELOID	BP	GO:0042330	taxis	13	348	2.52486e-06	6.23481	[3.1-11.4]	CCL3 // CCL3L3 // CCL4L2 // CXCL1 // CXCL2 // CXCL3 // CXCL8 // DUSP1 // IL6 // LYN // PLAUR // PTPN2 // SOS1
COV	T6	MYELOID	BP	GO:0023051	regulation of signaling	35	2124	2.9151e-06	3.24529	[2.1-5.1]	ADA // ADORA2A // CCL3 // CCL3L3 // CCL4L2 // CXCL8 // DUSP1 // EREG // G0S2 // GRINA // HIF1A // IER3 // IL1B // IL6 // IL7R // INHBA // LILRB2 // LITAF // LYN // MMP14 // NECTIN2 // NFKBIA // PIK3AP1 // PIM3 // PLAUR // PSMA6 // PTPN2 // RAP1B // SOCS3 // SOD2 // SOS1 // TNIP1 // TNIP3 // TRAF1 // TXN
COV	T6	MYELOID	BP	GO:0065007	biological regulation	76	7299	3.06655e-06	4.31114	[2.4-8.5]	ADA // ADORA2A // AQP9 // ATP13A3 // BASP1 // BCL2A1 // BTG1 // CCL3 // CCL3L3 // CCL4L2 // CD48 // CLEC4E // CTSL // CXCL1 // CXCL2 // CXCL3 // CXCL8 // DNAJB6 // DNAJC3 // DUSP1 // EHD1 // EREG // FNIP2 // G0S2 // GRINA // H3-3B // HIF1A // IER3 // IL15RA // IL1B // IL2RA // IL6 // IL7R // INHBA // ITGB8 // LILRB1 // LILRB2 // LITAF // LYN // MMP14 // MT2A // MYO1G // NAMPT // NECTIN2 // NFKBIA…
COV	T6	MYELOID	BP	GO:0060326	cell chemotaxis	10	193	3.16754e-06	8.54992	[3.9-16.9]	CCL3 // CCL3L3 // CCL4L2 // CXCL1 // CXCL2 // CXCL3 // CXCL8 // DUSP1 // IL6 // LYN
COV	T6	MYELOID	BP	GO:0045597	positive regulation of cell differentiation	15	478	3.19216e-06	5.28938	[2.8-9.4]	ADA // BTG1 // HIF1A // IL1B // IL2RA // IL6 // IL7R // INHBA // LILRB2 // LYN // MMP14 // PTGS2 // SOCS3 // SOD2 // TNFRSF1B
COV	T6	MYELOID	BP	GO:0002456	T cell mediated immunity	7	78	3.35621e-06	14.9911	[5.6-33.9]	IL1B // IL6 // IL7R // LILRB1 // MYO1G // NECTIN2 // TNFRSF1B
COV	T6	MYELOID	BP	GO:0071347	cellular response to interleukin-1	9	148	3.42634e-06	10.0411	[4.3-20.6]	CCL3 // CCL3L3 // CCL4L2 // CXCL8 // HIF1A // IL1B // IL6 // NFKBIA // PSMA6
COV	T6	MYELOID	BP	GO:0002520	immune system development	19	750	3.99104e-06	4.3876	[2.5-7.4]	ADA // CCL3 // CTSL // H3-3B // HIF1A // IL1B // IL2RA // IL6 // IL7R // INHBA // ITGB8 // LILRB1 // LILRB2 // LYN // MMP14 // NFKBIA // PSMA6 // PTPN2 // SOS1
COV	T6	MYELOID	BP	GO:0009967	positive regulation of signal transduction	22	977	4.07185e-06	3.98639	[2.3-6.6]	ADA // CCL3 // CCL3L3 // CCL4L2 // EREG // G0S2 // HIF1A // IL1B // IL6 // IL7R // INHBA // LITAF // LYN // NECTIN2 // PIK3AP1 // PLAUR // PSMA6 // PTPN2 // RAP1B // SOS1 // TRAF1 // TXN
COV	T6	MYELOID	BP	GO:0030593	neutrophil chemotaxis	7	80	4.33619e-06	14.5792	[5.5-32.9]	CCL3 // CCL3L3 // CCL4L2 // CXCL1 // CXCL2 // CXCL3 // CXCL8
COV	T6	MYELOID	BP	GO:0033081	regulation of T cell differentiation in thymus	4	15	4.44062e-06	53.5182	[12.2-185.3]	ADA // IL7R // PTPN2 // SOS1
COV	T6	MYELOID	BP	GO:0002762	negative regulation of myeloid leukocyte differentiation	5	33	4.68122e-06	26.5588	[7.8-71.9]	CCL3 // INHBA // LILRB1 // LYN // PTPN2
COV	T6	MYELOID	MF	GO:0045236	CXCR chemokine receptor binding	4	14	4.72115e-06	58.7563	[13.2-209.3]	CXCL1 // CXCL2 // CXCL3 // CXCL8
COV	T6	MYELOID	BP	GO:0050863	regulation of T cell activation	11	252	5.06875e-06	7.19831	[3.4-13.8]	ADA // IL1B // IL2RA // IL6 // IL7R // LILRB1 // LILRB2 // LYN // PTPN2 // SOS1 // TNFRSF1B
COV	T6	MYELOID	BP	GO:0070372	regulation of ERK1 and ERK2 cascade	9	163	5.63187e-06	9.05037	[3.9-18.5]	CCL3 // CCL3L3 // CCL4L2 // DUSP1 // IL1B // LYN // PTPN2 // RAP1B // TNIP1
COV	T6	MYELOID	MF	GO:0038023	signaling receptor activity	14	432	6.08503e-06	5.41612	[2.8-9.8]	ADORA2A // ANTXR2 // CD48 // CLEC4E // IL15RA // IL2RA // IL7R // ITGB8 // LILRB1 // LILRB2 // NECTIN2 // PLAUR // TMEM123 // TNFRSF1B
COV	T6	MYELOID	MF	GO:0060089	molecular transducer activity	14	432	6.08503e-06	5.41612	[2.8-9.8]	ADORA2A // ANTXR2 // CD48 // CLEC4E // IL15RA // IL2RA // IL7R // ITGB8 // LILRB1 // LILRB2 // NECTIN2 // PLAUR // TMEM123 // TNFRSF1B
COV	T6	MYELOID	BP	GO:0045638	negative regulation of myeloid cell differentiation	6	60	6.75385e-06	16.7105	[5.7-40.3]	CCL3 // INHBA // LILRB1 // LYN // NFKBIA // PTPN2
COV	T6	MYELOID	BP	GO:0050670	regulation of lymphocyte proliferation	9	165	6.96466e-06	8.93133	[3.9-18.2]	ADA // IL1B // IL2RA // IL6 // LILRB1 // LILRB2 // LYN // SOS1 // TNFRSF1B
COV	T6	MYELOID	BP	GO:0032944	regulation of mononuclear cell proliferation	9	166	7.31504e-06	8.87485	[3.8-18.1]	ADA // IL1B // IL2RA // IL6 // LILRB1 // LILRB2 // LYN // SOS1 // TNFRSF1B
COV	T6	MYELOID	BP	GO:0046903	secretion	21	926	7.44978e-06	3.97342	[2.3-6.6]	ADA // ADORA2A // AQP9 // CCL3 // CXCL1 // DNAJC3 // HIF1A // IL1B // IL6 // INHBA // LILRB1 // LILRB2 // LYN // MYO1G // PIM3 // PLAC8 // PLAUR // RAP1B // SERPINB1 // TNFAIP6 // TNFRSF1B
COV	T6	MYELOID	BP	GO:0010575	positive regulation of vascular endothelial growth factor production	4	18	7.70873e-06	42.0176	[9.9-137.6]	HIF1A // IL1B // IL6 // PTGS2
COV	T6	MYELOID	BP	GO:0070555	response to interleukin-1	9	165	7.95639e-06	8.93133	[3.9-18.2]	CCL3 // CCL3L3 // CCL4L2 // CXCL8 // HIF1A // IL1B // IL6 // NFKBIA // PSMA6
COV	T6	MYELOID	BP	GO:0046649	lymphocyte activation	16	565	8.27533e-06	4.78993	[2.6-8.4]	ADA // CTSL // IL1B // IL2RA // IL6 // IL7R // INHBA // LILRB1 // LILRB2 // LYN // MMP14 // PTPN2 // SAMSN1 // SLAMF7 // SOS1 // TNFRSF1B
COV	T6	MYELOID	BP	GO:0071621	granulocyte chemotaxis	7	90	8.67532e-06	12.8082	[4.8-28.8]	CCL3 // CCL3L3 // CCL4L2 // CXCL1 // CXCL2 // CXCL3 // CXCL8
COV	T6	MYELOID	BP	GO:1902531	regulation of intracellular signal transduction	24	1207	8.92658e-06	3.54722	[2.1-5.8]	ADA // CCL3 // CCL3L3 // CCL4L2 // DUSP1 // EREG // GRINA // HIF1A // IER3 // IL1B // IL6 // LITAF // LYN // NFKBIA // PIK3AP1 // PLAUR // PTPN2 // RAP1B // SOD2 // SOS1 // TNIP1 // TNIP3 // TRAF1 // TXN
COV	T6	MYELOID	BP	GO:0031349	positive regulation of defense response	11	264	8.99006e-06	6.85143	[3.2-13.1]	CCL3 // CLEC4E // EREG // IL1B // IL6 // LYN // NECTIN2 // NFKBIA // PSMA6 // PTGS2 // TNIP1
COV	T6	MYELOID	BP	GO:0065008	regulation of biological quality	36	2317	9.00226e-06	3.05785	[1.9-4.8]	ADA // ADORA2A // AQP9 // ATP13A3 // CCL3 // CTSL // EHD1 // G0S2 // GRINA // H3-3B // HIF1A // IL1B // IL2RA // IL6 // IL7R // INHBA // LILRB2 // LYN // MT2A // NFKBIA // PIM3 // PLAC8 // PLAUR // PSMA6 // PTGS2 // PTPN2 // RAP1B // SERPINB2 // SLC25A37 // SLC39A8 // SNX9 // SOD2 // SOS1 // TMEM123 // TNFRSF1B // TXN
COV	T6	MYELOID	BP	GO:0009966	regulation of signal transduction	32	1932	9.08923e-06	3.14641	[2-5]	ADA // CCL3 // CCL3L3 // CCL4L2 // CXCL8 // DUSP1 // EREG // G0S2 // GRINA // HIF1A // IER3 // IL1B // IL6 // IL7R // INHBA // LITAF // LYN // MMP14 // NECTIN2 // NFKBIA // PIK3AP1 // PLAUR // PSMA6 // PTPN2 // RAP1B // SOCS3 // SOD2 // SOS1 // TNIP1 // TNIP3 // TRAF1 // TXN
COV	T6	MYELOID	BP	GO:0002709	regulation of T cell mediated immunity	6	60	9.16652e-06	16.7105	[5.7-40.3]	IL1B // IL6 // IL7R // LILRB1 // NECTIN2 // TNFRSF1B
COV	T6	MYELOID	BP	GO:0070371	ERK1 and ERK2 cascade	9	174	9.41976e-06	8.43998	[3.7-17.2]	CCL3 // CCL3L3 // CCL4L2 // DUSP1 // IL1B // LYN // PTPN2 // RAP1B // TNIP1
COV	T6	MYELOID	BP	GO:0007159	leukocyte cell-cell adhesion	11	274	1.03282e-05	6.58593	[3.1-12.6]	ADA // IL1B // IL2RA // IL6 // IL7R // LILRB1 // LILRB2 // LYN // PTPN2 // SLC39A8 // TNIP1
COV	T6	MYELOID	BP	GO:0009968	negative regulation of signal transduction	19	810	1.05689e-05	4.03454	[2.3-6.8]	ADA // CXCL8 // DUSP1 // EREG // GRINA // HIF1A // IL1B // IL6 // LITAF // LYN // MMP14 // NFKBIA // PLAUR // PSMA6 // PTPN2 // SOCS3 // SOD2 // TNIP1 // TNIP3
COV	T6	MYELOID	BP	GO:0031348	negative regulation of defense response	8	136	1.09935e-05	9.57976	[3.9-20.3]	ADA // IL2RA // LILRB1 // PTPN2 // SERPINB9 // SOCS3 // TNFAIP6 // TNFRSF1B
COV	T6	MYELOID	BP	GO:0006928	movement of cell or subcellular component	23	1155	1.14236e-05	3.51445	[2.1-5.8]	ADA // BTG1 // CCL3 // CCL3L3 // CCL4L2 // CD48 // CXCL1 // CXCL2 // CXCL3 // CXCL8 // DUSP1 // EREG // HIF1A // IL1B // IL6 // ITGB8 // LYN // MMP14 // MYO1G // PTGS2 // SOD2 // SOS1 // TNFAIP6
COV	T6	MYELOID	BP	GO:0070663	regulation of leukocyte proliferation	9	176	1.1836e-05	8.33762	[3.6-17]	ADA // IL1B // IL2RA // IL6 // LILRB1 // LILRB2 // LYN // SOS1 // TNFRSF1B
COV	T6	MYELOID	BP	GO:0046651	lymphocyte proliferation	10	222	1.2088e-05	7.3648	[3.4-14.5]	ADA // IL1B // IL2RA // IL6 // IL7R // LILRB1 // LILRB2 // LYN // SOS1 // TNFRSF1B
COV	T6	MYELOID	BP	GO:1990266	neutrophil migration	7	94	1.21802e-05	12.2194	[4.6-27.4]	CCL3 // CCL3L3 // CCL4L2 // CXCL1 // CXCL2 // CXCL3 // CXCL8
COV	T6	MYELOID	BP	GO:0001776	leukocyte homeostasis	6	66	1.24085e-05	15.0351	[5.2-36]	ADA // HIF1A // IL2RA // IL6 // LYN // SOS1
COV	T6	MYELOID	MF	GO:0001664	G protein-coupled receptor binding	8	135	1.25231e-05	9.65618	[3.9-20.5]	ADORA2A // CCL3 // CCL3L3 // CCL4L2 // CXCL1 // CXCL2 // CXCL3 // CXCL8
COV	T6	MYELOID	BP	GO:0032943	mononuclear cell proliferation	10	224	1.30089e-05	7.29499	[3.3-14.4]	ADA // IL1B // IL2RA // IL6 // IL7R // LILRB1 // LILRB2 // LYN // SOS1 // TNFRSF1B
COV	T6	MYELOID	BP	GO:0098542	defense response to other organism	19	794	1.48631e-05	4.12332	[2.3-7]	CCL3 // CCL3L3 // CCL4L2 // CLEC4E // DNAJC3 // EREG // IL2RA // IL6 // IL7R // LILRB1 // LYN // MT2A // NECTIN2 // PLAC8 // PSMA6 // PTPN2 // SERPINB9 // SLAMF7 // SOCS3
COV	T6	MYELOID	BP	GO:0048872	homeostasis of number of cells	9	190	1.51646e-05	7.68482	[3.3-15.6]	ADA // HIF1A // IL2RA // IL6 // IL7R // INHBA // LYN // PTPN2 // SOS1
COV	T6	MYELOID	BP	GO:1903531	negative regulation of secretion by cell	6	67	1.54392e-05	14.7882	[5.1-35.4]	IL1B // INHBA // LILRB1 // PIM3 // RAP1B // TNFRSF1B
COV	T6	MYELOID	BP	GO:0045619	regulation of lymphocyte differentiation	8	141	1.57064e-05	9.21439	[3.8-19.6]	ADA // IL2RA // IL7R // INHBA // LILRB2 // MMP14 // PTPN2 // SOS1
COV	T6	MYELOID	BP	GO:0030098	lymphocyte differentiation	11	292	1.64886e-05	6.15523	[2.9-11.8]	ADA // CTSL // IL1B // IL2RA // IL6 // IL7R // INHBA // LILRB2 // MMP14 // PTPN2 // SOS1
COV	T6	MYELOID	BP	GO:0002696	positive regulation of leukocyte activation	11	283	1.70442e-05	6.36346	[3-12.2]	ADA // CCL3 // IL1B // IL2RA // IL6 // IL7R // LILRB1 // LILRB2 // LYN // MMP14 // NECTIN2
COV	T6	MYELOID	BP	GO:0002274	myeloid leukocyte activation	15	530	1.74245e-05	4.73572	[2.5-8.4]	CCL3 // CXCL1 // CXCL8 // DNAJC3 // IL6 // ITGB8 // LILRB2 // LYN // NECTIN2 // PLAC8 // PLAUR // RAP1B // SERPINB1 // TNFAIP6 // TNFRSF1B
COV	T6	MYELOID	BP	GO:0002252	immune effector process	21	968	1.75817e-05	3.78292	[2.2-6.3]	ADA // CCL3 // CXCL1 // DNAJC3 // IL1B // IL2RA // IL6 // IL7R // LILRB1 // LILRB2 // LYN // MYO1G // NECTIN2 // PLAC8 // PLAUR // RAP1B // SERPINB1 // SERPINB9 // SLAMF7 // TNFAIP6 // TNFRSF1B
COV	T6	MYELOID	BP	GO:0050789	regulation of biological process	72	6904	1.89157e-05	3.54429	[2.1-6.4]	ADA // ADORA2A // BASP1 // BCL2A1 // BTG1 // CCL3 // CCL3L3 // CCL4L2 // CD48 // CLEC4E // CTSL // CXCL1 // CXCL2 // CXCL3 // CXCL8 // DNAJB6 // DNAJC3 // DUSP1 // EHD1 // EREG // FNIP2 // G0S2 // GRINA // H3-3B // HIF1A // IER3 // IL15RA // IL1B // IL2RA // IL6 // IL7R // INHBA // ITGB8 // LILRB1 // LILRB2 // LITAF // LYN // MMP14 // MT2A // MYO1G // NAMPT // NECTIN2 // NFKBIA // NIBAN1 // PFKFB…
COV	T6	MYELOID	BP	GO:0010574	regulation of vascular endothelial growth factor production	4	22	2.01008e-05	32.701	[7.9-102.1]	HIF1A // IL1B // IL6 // PTGS2
COV	T6	MYELOID	BP	GO:0002765	immune response-inhibiting signal transduction	3	7	2.01694e-05	108.87	[15.7-652.2]	LILRB1 // LILRB2 // LYN
COV	T6	MYELOID	BP	GO:0002767	immune response-inhibiting cell surface receptor signaling pathway	3	7	2.01694e-05	108.87	[15.7-652.2]	LILRB1 // LILRB2 // LYN
COV	T6	MYELOID	BP	GO:0050867	positive regulation of cell activation	11	290	2.10387e-05	6.20034	[2.9-11.9]	ADA // CCL3 // IL1B // IL2RA // IL6 // IL7R // LILRB1 // LILRB2 // LYN // MMP14 // NECTIN2
COV	T6	MYELOID	BP	GO:0050777	negative regulation of immune response	7	105	2.12749e-05	10.8364	[4.1-24.2]	IL2RA // IL7R // LILRB1 // LYN // PTPN2 // SAMSN1 // SERPINB9
COV	T6	MYELOID	BP	GO:0070661	leukocyte proliferation	10	239	2.28557e-05	6.80758	[3.1-13.4]	ADA // IL1B // IL2RA // IL6 // IL7R // LILRB1 // LILRB2 // LYN // SOS1 // TNFRSF1B
COV	T6	MYELOID	BP	GO:0030217	T cell differentiation	9	198	2.30137e-05	7.35557	[3.2-15]	ADA // CTSL // IL1B // IL2RA // IL6 // IL7R // LILRB2 // PTPN2 // SOS1
COV	T6	MYELOID	BP	GO:0097530	granulocyte migration	7	106	2.47064e-05	10.727	[4.1-23.9]	CCL3 // CCL3L3 // CCL4L2 // CXCL1 // CXCL2 // CXCL3 // CXCL8
COV	T6	MYELOID	BP	GO:0032103	positive regulation of response to external stimulus	12	357	2.71322e-05	5.51118	[2.7-10.3]	CCL3 // CLEC4E // CXCL8 // EREG // IL1B // IL6 // LYN // NECTIN2 // NFKBIA // PSMA6 // PTGS2 // TNIP1
COV	T6	MYELOID	BP	GO:0001944	vasculature development	12	385	2.83356e-05	5.08555	[2.5-9.5]	BTG1 // CXCL8 // EREG // HIF1A // IL1B // IL6 // ITGB8 // MMP14 // PTGS2 // SOCS3 // SOD2 // SOS1
COV	T6	MYELOID	BP	GO:0051250	negative regulation of lymphocyte activation	7	110	2.84499e-05	10.3089	[3.9-23]	IL2RA // INHBA // LILRB1 // LILRB2 // LYN // PTPN2 // SAMSN1
COV	T6	MYELOID	BP	GO:0048608	reproductive structure development	9	211	2.8593e-05	6.8736	[3-14]	ADA // BASP1 // EREG // H3-3B // HIF1A // INHBA // ITGB8 // MMP14 // SOCS3
COV	T6	MYELOID	BP	GO:0050728	negative regulation of inflammatory response	6	76	2.94875e-05	12.8738	[4.4-30.6]	ADA // IL2RA // PTPN2 // SOCS3 // TNFAIP6 // TNFRSF1B
COV	T6	MYELOID	CC	GO:0031982	vesicle	37	2493	2.96378e-05	2.92402	[1.9-4.6]	ADA // ANTXR2 // BASP1 // CD48 // CPM // CTSL // CXCL1 // DNAJC3 // EHD1 // EREG // GRAMD1A // H3-3B // IL15RA // IL7R // ITGB8 // LILRB2 // LITAF // LYN // MAP1LC3A // MARCKS // MMP14 // MYO1G // NAMPT // NECTIN2 // NIBAN1 // PLAC8 // PLAUR // PSMA6 // RAP1B // SERPINB1 // SERPINB9 // SNX9 // SOD2 // TMEM123 // TNFAIP6 // TNFRSF1B // TXN
COV	T6	MYELOID	BP	GO:0000165	MAPK cascade	15	567	2.98326e-05	4.40483	[2.3-7.8]	CCL3 // CCL3L3 // CCL4L2 // DUSP1 // EREG // IL1B // IL2RA // IL6 // LYN // PSMA6 // PTPN2 // RAP1B // SOS1 // TNIP1 // TRAF1
COV	T6	MYELOID	BP	GO:0061458	reproductive system development	9	214	3.16702e-05	6.77177	[2.9-13.8]	ADA // BASP1 // EREG // H3-3B // HIF1A // INHBA // ITGB8 // MMP14 // SOCS3
COV	T6	MYELOID	BP	GO:0010573	vascular endothelial growth factor production	4	25	3.43554e-05	28.0377	[6.8-85.5]	HIF1A // IL1B // IL6 // PTGS2
COV	T6	MYELOID	BP	GO:0050794	regulation of cellular process	69	6558	3.51759e-05	3.22193	[1.9-5.6]	ADA // ADORA2A // BASP1 // BCL2A1 // BTG1 // CCL3 // CCL3L3 // CCL4L2 // CLEC4E // CTSL // CXCL1 // CXCL2 // CXCL3 // CXCL8 // DNAJB6 // DNAJC3 // DUSP1 // EHD1 // EREG // FNIP2 // G0S2 // GRINA // H3-3B // HIF1A // IER3 // IL15RA // IL1B // IL2RA // IL6 // IL7R // INHBA // ITGB8 // LILRB1 // LILRB2 // LITAF // LYN // MMP14 // MT2A // MYO1G // NAMPT // NECTIN2 // NFKBIA // NIBAN1 // PFKFB3 // PIK…
COV	T6	MYELOID	BP	GO:0032940	secretion by cell	19	870	3.86968e-05	3.7306	[2.1-6.3]	ADORA2A // CCL3 // CXCL1 // DNAJC3 // HIF1A // IL1B // IL6 // INHBA // LILRB1 // LILRB2 // LYN // MYO1G // PIM3 // PLAC8 // PLAUR // RAP1B // SERPINB1 // TNFAIP6 // TNFRSF1B
COV	T6	MYELOID	BP	GO:0040012	regulation of locomotion	15	596	3.87524e-05	4.17498	[2.2-7.4]	ADA // ADORA2A // CCL3 // CXCL8 // DUSP1 // EREG // HIF1A // IL1B // IL6 // LYN // MMP14 // PTGS2 // PTPN2 // SOD2 // TNFAIP6
COV	T6	MYELOID	BP	GO:0001817	regulation of cytokine production	14	507	3.99013e-05	4.56408	[2.4-8.2]	CCL3 // EREG // HIF1A // IL1B // IL6 // INHBA // ITGB8 // LILRB1 // LILRB2 // LITAF // LYN // PTGS2 // SERPINB1 // TNFRSF1B
COV	T6	MYELOID	BP	GO:0042110	T cell activation	12	377	4.03832e-05	5.20109	[2.6-9.7]	ADA // CTSL // IL1B // IL2RA // IL6 // IL7R // LILRB1 // LILRB2 // LYN // PTPN2 // SOS1 // TNFRSF1B
COV	T6	MYELOID	BP	GO:0009653	anatomical structure morphogenesis	24	1358	4.19638e-05	3.10387	[1.9-5]	ADA // ADORA2A // BASP1 // BTG1 // CCL3 // CPM // CXCL8 // DUSP1 // EHD1 // EREG // HIF1A // IER3 // IL1B // IL6 // IL7R // INHBA // ITGB8 // MMP14 // NECTIN2 // PSMA6 // PTGS2 // SOCS3 // SOS1 // TNFRSF1B
COV	T6	MYELOID	BP	GO:0051046	regulation of secretion	11	323	4.26426e-05	5.52919	[2.6-10.6]	ADA // ADORA2A // HIF1A // IL1B // IL6 // INHBA // LILRB1 // LYN // PIM3 // RAP1B // TNFRSF1B
COV	T6	MYELOID	BP	GO:0051179	localization	51	4141	4.29583e-05	2.77585	[1.8-4.4]	ADA // ADORA2A // ANTXR2 // AQP9 // ATP13A3 // BTG1 // C15orf48 // CCL3 // CCL3L3 // CCL4L2 // CD48 // CTSL // CXCL1 // CXCL2 // CXCL3 // CXCL8 // DNAJB6 // DNAJC3 // DUSP1 // EHD1 // EREG // GRAMD1A // HIF1A // IL15RA // IL1B // IL6 // INHBA // ITGB8 // LILRB1 // LILRB2 // LYN // MMP14 // MYO1G // NECTIN2 // NFKBIA // PIM3 // PLAC8 // PLAUR // PSMA6 // PTGS2 // PTPN2 // RAP1B // SERPINB1 // SLC2…
COV	T6	MYELOID	BP	GO:0022409	positive regulation of cell-cell adhesion	9	210	4.31758e-05	6.90821	[3-14]	ADA // IL1B // IL2RA // IL6 // IL7R // LILRB1 // LILRB2 // LYN // PLAUR
COV	T6	MYELOID	BP	GO:0002260	lymphocyte homeostasis	5	50	4.53781e-05	16.5236	[5-43]	ADA // HIF1A // IL2RA // LYN // SOS1
COV	T6	MYELOID	BP	GO:0098609	cell-cell adhesion	13	458	4.74901e-05	4.65179	[2.4-8.5]	ADA // IL1B // IL2RA // IL6 // IL7R // LILRB1 // LILRB2 // LYN // NECTIN2 // PLAUR // PTPN2 // SLC39A8 // TNIP1
COV	T6	MYELOID	BP	GO:0071634	regulation of transforming growth factor beta production	4	27	4.86813e-05	25.5739	[6.3-77.3]	HIF1A // ITGB8 // LILRB1 // PTGS2
COV	T6	MYELOID	BP	GO:0002449	lymphocyte mediated immunity	9	207	4.88147e-05	7.01417	[3.1-14.3]	IL1B // IL6 // IL7R // LILRB1 // MYO1G // NECTIN2 // SERPINB9 // SLAMF7 // TNFRSF1B
COV	T6	MYELOID	BP	GO:0001782	B cell homeostasis	4	27	5.07021e-05	25.5739	[6.3-77.3]	ADA // HIF1A // LYN // SOS1
COV	T6	MYELOID	BP	GO:0014070	response to organic cyclic compound	14	532	5.24033e-05	4.33487	[2.2-7.8]	ADA // ADORA2A // AQP9 // CCL3 // DUSP1 // GRAMD1A // IL1B // IL6 // INHBA // LYN // MAP1LC3A // MMP14 // NFKBIA // RAP1B
COV	T6	MYELOID	BP	GO:0002703	regulation of leukocyte mediated immunity	8	166	5.3693e-05	7.74287	[3.2-16.4]	IL1B // IL6 // IL7R // LILRB1 // LYN // NECTIN2 // SERPINB9 // TNFRSF1B
COV	T6	MYELOID	BP	GO:0042326	negative regulation of phosphorylation	10	278	5.38258e-05	5.79909	[2.6-11.4]	ADORA2A // DNAJC3 // DUSP1 // IL1B // INHBA // LYN // NIBAN1 // PTPN2 // SAMSN1 // SOCS3
COV	T6	MYELOID	BP	GO:0002684	positive regulation of immune system process	17	726	5.52189e-05	3.94285	[2.2-6.8]	ADA // CCL3 // CLEC4E // CXCL8 // EREG // IL1B // IL2RA // IL6 // IL7R // LILRB1 // LILRB2 // LYN // MMP14 // MYO1G // NECTIN2 // PSMA6 // PTPN2
COV	T6	MYELOID	BP	GO:0002706	regulation of lymphocyte mediated immunity	7	122	5.66264e-05	9.22547	[3.5-20.5]	IL1B // IL6 // IL7R // LILRB1 // NECTIN2 // SERPINB9 // TNFRSF1B
COV	T6	MYELOID	BP	GO:0002444	myeloid leukocyte mediated immunity	13	452	5.73153e-05	4.71757	[2.4-8.6]	CCL3 // CXCL1 // DNAJC3 // IL6 // LILRB2 // LYN // PLAC8 // PLAUR // RAP1B // SERPINB1 // SERPINB9 // TNFAIP6 // TNFRSF1B
COV	T6	MYELOID	BP	GO:0140352	export from cell	19	896	5.79079e-05	3.61212	[2-6.1]	ADORA2A // CCL3 // CXCL1 // DNAJC3 // HIF1A // IL1B // IL6 // INHBA // LILRB1 // LILRB2 // LYN // MYO1G // PIM3 // PLAC8 // PLAUR // RAP1B // SERPINB1 // TNFAIP6 // TNFRSF1B
COV	T6	MYELOID	BP	GO:0002822	regulation of adaptive immune response based on somatic recombination of immune receptors built from immunoglobulin superfamily domains	7	123	5.82029e-05	9.14519	[3.5-20.3]	ADA // IL1B // IL6 // IL7R // LILRB1 // NECTIN2 // TNFRSF1B
COV	T6	MYELOID	BP	GO:0030155	regulation of cell adhesion	13	473	6.11145e-05	4.4946	[2.3-8.2]	ADA // CXCL8 // DUSP1 // IL1B // IL2RA // IL6 // IL7R // LILRB1 // LILRB2 // LYN // MMP14 // PLAUR // PTPN2
COV	T6	MYELOID	BP	GO:0042129	regulation of T cell proliferation	7	123	6.11305e-05	9.14519	[3.5-20.3]	IL1B // IL2RA // IL6 // LILRB1 // LILRB2 // SOS1 // TNFRSF1B
COV	T6	MYELOID	BP	GO:0043065	positive regulation of apoptotic process	12	399	6.1414e-05	4.89687	[2.4-9.1]	BTG1 // CCL3 // DUSP1 // G0S2 // IL6 // INHBA // LILRB1 // LYN // PTPN2 // SOD2 // SOS1 // TNFRSF1B
COV	T6	MYELOID	BP	GO:0071604	transforming growth factor beta production	4	29	6.42283e-05	23.5353	[5.8-70.3]	HIF1A // ITGB8 // LILRB1 // PTGS2
COV	T6	MYELOID	BP	GO:0048646	anatomical structure formation involved in morphogenesis	14	561	6.79816e-05	4.09531	[2.1-7.4]	ADA // BTG1 // CXCL8 // DUSP1 // EHD1 // EREG // HIF1A // IL1B // IL6 // INHBA // ITGB8 // MMP14 // NECTIN2 // PTGS2
COV	T6	MYELOID	BP	GO:0002695	negative regulation of leukocyte activation	7	126	6.85703e-05	8.91229	[3.4-19.8]	IL2RA // INHBA // LILRB1 // LILRB2 // LYN // PTPN2 // SAMSN1
COV	T6	MYELOID	BP	GO:0072359	circulatory system development	14	565	7.37882e-05	4.06426	[2.1-7.3]	BASP1 // BTG1 // CXCL8 // EREG // HIF1A // IL1B // IL6 // ITGB8 // MMP14 // PTGS2 // SOCS3 // SOD2 // SOS1 // TNFRSF1B
COV	T6	MYELOID	BP	GO:0030728	ovulation	3	11	7.42767e-05	54.5684	[9.2-231.3]	EREG // INHBA // TNFAIP6
COV	T6	MYELOID	BP	GO:0033077	T cell differentiation in thymus	5	56	7.47649e-05	14.5767	[4.4-37.6]	ADA // IL1B // IL7R // PTPN2 // SOS1
COV	T6	MYELOID	BP	GO:0071356	cellular response to tumor necrosis factor	9	219	7.48066e-05	6.60805	[2.9-13.4]	CCL3 // CCL3L3 // CCL4L2 // CXCL8 // NFKBIA // PSMA6 // PTPN2 // TNFRSF1B // TRAF1
COV	T6	MYELOID	BP	GO:0150078	positive regulation of neuroinflammatory response	3	10	7.48215e-05	62.2821	[10.2-276.8]	CCL3 // IL1B // IL6
COV	T6	MYELOID	BP	GO:0051044	positive regulation of membrane protein ectodomain proteolysis	3	11	7.68477e-05	54.5684	[9.2-231.3]	IL1B // SNX9 // TNFRSF1B
COV	T6	MYELOID	BP	GO:0043068	positive regulation of programmed cell death	12	409	7.77021e-05	4.76879	[2.3-8.9]	BTG1 // CCL3 // DUSP1 // G0S2 // IL6 // INHBA // LILRB1 // LYN // PTPN2 // SOD2 // SOS1 // TNFRSF1B
COV	T6	MYELOID	BP	GO:0001816	cytokine production	14	540	7.82112e-05	4.26614	[2.2-7.7]	CCL3 // EREG // HIF1A // IL1B // IL6 // INHBA // ITGB8 // LILRB1 // LILRB2 // LITAF // LYN // PTGS2 // SERPINB1 // TNFRSF1B
COV	T6	MYELOID	BP	GO:0050870	positive regulation of T cell activation	8	174	7.8369e-05	7.36578	[3-15.5]	ADA // IL1B // IL2RA // IL6 // IL7R // LILRB1 // LILRB2 // LYN
COV	T6	MYELOID	BP	GO:0001568	blood vessel development	11	363	8.00193e-05	4.88596	[2.3-9.3]	BTG1 // CXCL8 // EREG // HIF1A // IL1B // IL6 // ITGB8 // MMP14 // PTGS2 // SOCS3 // SOS1
COV	T6	MYELOID	BP	GO:0051241	negative regulation of multicellular organismal process	14	548	8.04008e-05	4.19947	[2.2-7.6]	ADA // CCL3 // HIF1A // IL1B // IL6 // INHBA // LILRB1 // LYN // PLAC8 // PLAUR // PTPN2 // SERPINB1 // SERPINB2 // TNFRSF1B
COV	T6	MYELOID	BP	GO:0023061	signal release	9	234	8.39849e-05	6.16022	[2.7-12.5]	ADORA2A // HIF1A // IL1B // IL6 // INHBA // LILRB1 // LYN // PIM3 // RAP1B
COV	T6	MYELOID	BP	GO:0045637	regulation of myeloid cell differentiation	8	184	8.44657e-05	6.94006	[2.9-14.6]	CCL3 // H3-3B // HIF1A // INHBA // LILRB1 // LYN // NFKBIA // PTPN2
COV	T6	MYELOID	BP	GO:0050729	positive regulation of inflammatory response	6	89	8.47251e-05	10.8531	[3.8-25.6]	CCL3 // IL1B // IL6 // NFKBIA // PTGS2 // TNIP1
COV	T6	MYELOID	BP	GO:0070227	lymphocyte apoptotic process	5	57	8.50869e-05	14.2962	[4.3-36.8]	ADA // HIF1A // IL2RA // IL7R // LYN
COV	T6	MYELOID	BP	GO:0009409	response to cold	4	30	8.63762e-05	22.6334	[5.6-67.2]	DNAJC3 // NFKBIA // PLAC8 // SOD2
COV	T6	MYELOID	CC	GO:0009986	cell surface	12	411	8.99896e-05	4.74428	[2.3-8.9]	ADA // ANTXR2 // CPM // IL15RA // IL2RA // IL7R // ITGB8 // LILRB1 // LILRB2 // NECTIN2 // PLAUR // TMEM123
COV	T6	MYELOID	BP	GO:0030162	regulation of proteolysis	13	473	9.09285e-05	4.4946	[2.3-8.2]	ADORA2A // DNAJB6 // IL1B // LYN // MMP14 // PLAUR // RNF144B // SERPINB1 // SERPINB2 // SERPINB9 // SNX9 // TNFRSF1B // TNIP1
COV	T6	MYELOID	BP	GO:0043086	negative regulation of catalytic activity	13	482	9.11523e-05	4.40512	[2.2-8.1]	ADORA2A // DNAJB6 // DNAJC3 // DUSP1 // FNIP2 // IL1B // LYN // PLAUR // PTPN2 // SERPINB1 // SERPINB2 // SERPINB9 // SOCS3
COV	T6	MYELOID	BP	GO:1902532	negative regulation of intracellular signal transduction	11	360	9.32061e-05	4.92929	[2.3-9.4]	DUSP1 // GRINA // HIF1A // IL1B // LITAF // LYN // PLAUR // PTPN2 // SOD2 // TNIP1 // TNIP3
COV	T6	MYELOID	BP	GO:0032501	multicellular organismal process	46	3728	0.000100511	2.57629	[1.7-4]	ADA // ADORA2A // AQP9 // BASP1 // BCL2A1 // BTG1 // CCL3 // CTSL // CXCL1 // CXCL8 // DUSP1 // EHD1 // EREG // G0S2 // H3-3B // HIF1A // IL1B // IL2RA // IL6 // IL7R // INHBA // ITGB8 // LILRB1 // LILRB2 // LITAF // LYN // MARCKS // MMP14 // NAMPT // NECTIN2 // NFKBIA // NINJ1 // PLAC8 // PLAUR // PSMA6 // PTGS2 // PTPN2 // SERPINB1 // SERPINB2 // SLC39A8 // SOCS3 // SOD2 // SOS1 // TNFAIP6 // T…
COV	T6	MYELOID	BP	GO:0019915	lipid storage	5	60	0.000103317	13.516	[4.1-34.7]	EHD1 // IL1B // IL6 // NFKBIA // PTPN2
COV	T6	MYELOID	BP	GO:0032268	regulation of cellular protein metabolic process	27	1659	0.000104442	2.91302	[1.8-4.7]	ADORA2A // DNAJB6 // DNAJC3 // DUSP1 // EREG // FNIP2 // HIF1A // IL1B // IL6 // INHBA // LILRB2 // LYN // MMP14 // NFKBIA // NIBAN1 // PLAUR // PTPN2 // RNF144B // SAMSN1 // SERPINB1 // SERPINB2 // SERPINB9 // SNX9 // SOCS3 // TNFRSF1B // TNIP1 // TXN
COV	T6	MYELOID	BP	GO:0007292	female gamete generation	5	64	0.000108852	12.5916	[3.8-32.2]	EREG // H3-3B // INHBA // SOS1 // TNFAIP6
COV	T6	MYELOID	BP	GO:0050866	negative regulation of cell activation	7	136	0.000109687	8.21543	[3.1-18.2]	IL2RA // INHBA // LILRB1 // LILRB2 // LYN // PTPN2 // SAMSN1
COV	T6	MYELOID	BP	GO:2000107	negative regulation of leukocyte apoptotic process	4	32	0.000109987	21.0244	[5.2-62]	ADA // HIF1A // IL7R // LILRB1
COV	T6	MYELOID	BP	GO:0032879	regulation of localization	26	1586	0.000110487	2.90706	[1.8-4.7]	ADA // ADORA2A // CCL3 // CXCL8 // DNAJB6 // DUSP1 // EHD1 // EREG // HIF1A // IL15RA // IL1B // IL6 // INHBA // LILRB1 // LILRB2 // LYN // MMP14 // NFKBIA // PIM3 // PTGS2 // PTPN2 // RAP1B // SOD2 // TNFAIP6 // TNFRSF1B // TXN
COV	T6	MYELOID	BP	GO:0071674	mononuclear cell migration	7	137	0.000114648	8.15162	[3.1-18]	CCL3 // CCL3L3 // CCL4L2 // DUSP1 // IL6 // LYN // MYO1G
COV	T6	MYELOID	BP	GO:0034142	toll-like receptor 4 signaling pathway	4	32	0.000116629	21.0244	[5.2-62]	LYN // NFKBIA // PIK3AP1 // TNIP3
COV	T6	MYELOID	BP	GO:2000106	regulation of leukocyte apoptotic process	5	62	0.000117158	13.0311	[4-33.4]	ADA // HIF1A // IL7R // LILRB1 // LYN
COV	T6	MYELOID	BP	GO:0051051	negative regulation of transport	9	239	0.000117436	6.02391	[2.6-12.2]	ADA // IL1B // INHBA // LILRB1 // LILRB2 // PIM3 // RAP1B // TNFRSF1B // TXN
COV	T6	MYELOID	BP	GO:0001933	negative regulation of protein phosphorylation	9	247	0.000117691	5.81774	[2.5-11.8]	ADORA2A // DNAJC3 // DUSP1 // IL1B // LYN // NIBAN1 // PTPN2 // SAMSN1 // SOCS3
COV	T6	MYELOID	BP	GO:1903530	regulation of secretion by cell	10	302	0.000121608	5.31198	[2.4-10.4]	ADORA2A // HIF1A // IL1B // IL6 // INHBA // LILRB1 // LYN // PIM3 // RAP1B // TNFRSF1B
COV	T6	MYELOID	BP	GO:0022407	regulation of cell-cell adhesion	10	302	0.000124724	5.31198	[2.4-10.4]	ADA // IL1B // IL2RA // IL6 // IL7R // LILRB1 // LILRB2 // LYN // PLAUR // PTPN2
COV	T6	MYELOID	BP	GO:1905952	regulation of lipid localization	6	99	0.00012601	9.67949	[3.4-22.8]	ADORA2A // EHD1 // IL1B // IL6 // NFKBIA // PTPN2
COV	T6	MYELOID	BP	GO:0060252	positive regulation of glial cell proliferation	3	13	0.000127044	43.6814	[7.6-172.7]	IL1B // IL6 // LYN
COV	T6	MYELOID	BP	GO:0034612	response to tumor necrosis factor	9	236	0.000131911	6.10498	[2.7-12.4]	CCL3 // CCL3L3 // CCL4L2 // CXCL8 // NFKBIA // PSMA6 // PTPN2 // TNFRSF1B // TRAF1
COV	T6	MYELOID	BP	GO:0048514	blood vessel morphogenesis	10	317	0.000133981	5.04657	[2.3-9.9]	BTG1 // CXCL8 // EREG // HIF1A // IL1B // IL6 // ITGB8 // MMP14 // PTGS2 // SOS1
COV	T6	MYELOID	BP	GO:0010628	positive regulation of gene expression	16	718	0.000136918	3.69835	[2-6.5]	CCL3 // CXCL8 // DNAJC3 // EREG // HIF1A // IL1B // IL6 // IL7R // INHBA // ITGB8 // LILRB1 // LILRB2 // MMP14 // NIBAN1 // PTGS2 // SERPINB9
COV	T6	MYELOID	BP	GO:0048878	chemical homeostasis	15	651	0.000138095	3.79605	[2-6.7]	ADORA2A // AQP9 // ATP13A3 // CCL3 // EHD1 // GRINA // HIF1A // IL6 // LYN // MT2A // PIM3 // PTPN2 // SLC25A37 // SLC39A8 // SOD2
COV	T6	MYELOID	BP	GO:1902533	positive regulation of intracellular signal transduction	15	650	0.000141174	3.80233	[2-6.7]	ADA // CCL3 // CCL3L3 // CCL4L2 // EREG // IL1B // IL6 // LITAF // LYN // PIK3AP1 // PTPN2 // RAP1B // SOS1 // TRAF1 // TXN
COV	T6	MYELOID	BP	GO:1903039	positive regulation of leukocyte cell-cell adhesion	8	191	0.00014287	6.67176	[2.7-14.1]	ADA // IL1B // IL2RA // IL6 // IL7R // LILRB1 // LILRB2 // LYN
COV	T6	MYELOID	BP	GO:1903037	regulation of leukocyte cell-cell adhesion	9	246	0.000144854	5.84275	[2.5-11.8]	ADA // IL1B // IL2RA // IL6 // IL7R // LILRB1 // LILRB2 // LYN // PTPN2
COV	T6	MYELOID	BP	GO:0009888	tissue development	18	915	0.000150762	3.293	[1.8-5.6]	ADA // BASP1 // BTG1 // CCL3 // CTSL // DUSP1 // EREG // HIF1A // IL1B // IL6 // INHBA // ITGB8 // MMP14 // NINJ1 // PSMA6 // RAP1B // SOCS3 // SOS1
COV	T6	MYELOID	BP	GO:0042325	regulation of phosphorylation	18	903	0.000154597	3.34107	[1.9-5.7]	ADORA2A // DNAJC3 // DUSP1 // EREG // FNIP2 // HIF1A // IL1B // IL6 // INHBA // LYN // NIBAN1 // PFKFB3 // PLAUR // PTPN2 // SAMSN1 // SNX9 // SOCS3 // TXN
COV	T6	MYELOID	BP	GO:0070233	negative regulation of T cell apoptotic process	3	14	0.000155447	39.6621	[7-154.1]	ADA // HIF1A // IL7R
COV	T6	MYELOID	MF	GO:0005178	integrin binding	5	67	0.000156928	11.9799	[3.7-30.6]	IL1B // ITGB8 // LYN // MMP14 // PTPN2
COV	T6	MYELOID	BP	GO:0061844	antimicrobial humoral immune response mediated by antimicrobial peptide	4	31	0.000157766	21.7865	[5.4-64.5]	CXCL1 // CXCL2 // CXCL3 // CXCL8
COV	T6	MYELOID	BP	GO:0007186	G protein-coupled receptor signaling pathway	11	378	0.000164163	4.67986	[2.2-8.9]	ADA // ADORA2A // CCL3 // CCL3L3 // CCL4L2 // CXCL1 // CXCL2 // CXCL3 // CXCL8 // EREG // SOS1
COV	T6	MYELOID	BP	GO:0002685	regulation of leukocyte migration	7	144	0.000165013	7.73121	[3-17.1]	ADA // CCL3 // CXCL8 // DUSP1 // IL6 // LYN // MMP14
COV	T6	MYELOID	BP	GO:0010562	positive regulation of phosphorus metabolic process	14	595	0.00017302	3.84508	[2-6.9]	EREG // FNIP2 // HIF1A // IL1B // IL6 // INHBA // LILRB2 // LYN // NIBAN1 // PFKFB3 // PLAUR // SNX9 // SOCS3 // TXN
COV	T6	MYELOID	BP	GO:0045937	positive regulation of phosphate metabolic process	14	595	0.00017302	3.84508	[2-6.9]	EREG // FNIP2 // HIF1A // IL1B // IL6 // INHBA // LILRB2 // LYN // NIBAN1 // PFKFB3 // PLAUR // SNX9 // SOCS3 // TXN
COV	T6	MYELOID	BP	GO:0097028	dendritic cell differentiation	4	35	0.000175586	18.979	[4.8-55.4]	ITGB8 // LILRB1 // LILRB2 // LYN
COV	T6	MYELOID	BP	GO:0042542	response to hydrogen peroxide	6	104	0.000179973	9.18005	[3.2-21.6]	ADA // DUSP1 // IL6 // MAP1LC3A // SOD2 // TXN
COV	T6	MYELOID	BP	GO:0014015	positive regulation of gliogenesis	4	37	0.000185492	17.8412	[4.5-51.7]	IL1B // IL6 // LYN // TNFRSF1B
COV	T6	MYELOID	BP	GO:0009725	response to hormone	13	531	0.000191124	3.97252	[2-7.3]	CTSL // DUSP1 // EREG // IL1B // IL6 // INHBA // LYN // MMP14 // PTPN2 // RAP1B // SERPINB9 // SOCS3 // SOS1
COV	T6	MYELOID	BP	GO:0042098	T cell proliferation	7	149	0.000198574	7.45652	[2.9-16.5]	IL1B // IL2RA // IL6 // LILRB1 // LILRB2 // SOS1 // TNFRSF1B
COV	T6	MYELOID	MF	GO:0032396	inhibitory MHC class I receptor activity	2	3	0.00020207	285.152	[14.8-14565.4]	LILRB1 // LILRB2
COV	T6	MYELOID	BP	GO:0045088	regulation of innate immune response	9	254	0.000203813	5.64838	[2.5-11.4]	CLEC4E // EREG // LILRB1 // LYN // NECTIN2 // PSMA6 // PTPN2 // SERPINB9 // SOCS3
COV	T6	MYELOID	BP	GO:0010942	positive regulation of cell death	12	452	0.000206327	4.28828	[2.1-8]	BTG1 // CCL3 // DUSP1 // G0S2 // IL6 // INHBA // LILRB1 // LYN // PTPN2 // SOD2 // SOS1 // TNFRSF1B
COV	T6	MYELOID	BP	GO:0051251	positive regulation of lymphocyte activation	9	253	0.000207376	5.67198	[2.5-11.5]	ADA // IL1B // IL2RA // IL6 // IL7R // LILRB1 // LILRB2 // LYN // MMP14
COV	T6	MYELOID	BP	GO:2001233	regulation of apoptotic signaling pathway	9	256	0.00021752	5.60175	[2.4-11.3]	G0S2 // GRINA // HIF1A // IL1B // INHBA // PLAUR // PTPN2 // SOD2 // TRAF1
COV	T6	MYELOID	BP	GO:0097190	apoptotic signaling pathway	12	448	0.000224883	4.32903	[2.1-8.1]	BCL2A1 // FNIP2 // G0S2 // GRINA // HIF1A // IL1B // INHBA // PLAUR // PTPN2 // SOD2 // TNFRSF1B // TRAF1
COV	T6	MYELOID	BP	GO:0001973	G protein-coupled adenosine receptor signaling pathway	2	3	0.000227969	285.152	[14.8-14565.4]	ADA // ADORA2A
COV	T6	MYELOID	BP	GO:0035588	G protein-coupled purinergic receptor signaling pathway	2	3	0.000227969	285.152	[14.8-14565.4]	ADA // ADORA2A
COV	T6	MYELOID	BP	GO:0042063	gliogenesis	7	156	0.000229481	7.10321	[2.7-15.7]	ADORA2A // CCL3 // IL1B // IL6 // LYN // MMP14 // TNFRSF1B
COV	T6	MYELOID	BP	GO:0010883	regulation of lipid storage	4	39	0.00023215	16.8086	[4.2-48.6]	EHD1 // IL6 // NFKBIA // PTPN2
COV	T6	MYELOID	BP	GO:0031622	positive regulation of fever generation	2	3	0.000232754	285.152	[14.8-14565.4]	IL1B // PTGS2
COV	T6	MYELOID	BP	GO:0070231	T cell apoptotic process	4	38	0.000234311	17.2959	[4.4-50.1]	ADA // HIF1A // IL2RA // IL7R
COV	T6	MYELOID	BP	GO:0002675	positive regulation of acute inflammatory response	3	15	0.000234598	36.3679	[6.5-138.3]	IL1B // IL6 // PTGS2
COV	T6	MYELOID	BP	GO:0001525	angiogenesis	9	276	0.000237256	5.17374	[2.3-10.5]	BTG1 // CXCL8 // EREG // HIF1A // IL1B // IL6 // ITGB8 // MMP14 // PTGS2
COV	T6	MYELOID	BP	GO:0009893	positive regulation of metabolic process	34	2481	0.000237955	2.55213	[1.6-4]	CCL3 // CXCL8 // DNAJC3 // EREG // FNIP2 // G0S2 // HIF1A // IL1B // IL6 // IL7R // INHBA // ITGB8 // LILRB1 // LILRB2 // LITAF // LYN // MMP14 // NAMPT // NFKBIA // NIBAN1 // PFKFB3 // PLAC8 // PLAUR // PTGS2 // PTPN2 // RNF144B // SERPINB9 // SNX9 // SOCS3 // SOD2 // TNFRSF1B // TNIP1 // TNIP3 // TXN
COV	T6	MYELOID	BP	GO:0030154	cell differentiation	31	2188	0.000239119	2.57487	[1.6-4.1]	ADA // ADORA2A // BASP1 // BTG1 // CCL3 // CTSL // EHD1 // EREG // H3-3B // HIF1A // IL1B // IL2RA // IL6 // IL7R // INHBA // ITGB8 // LILRB1 // LILRB2 // LYN // MMP14 // NECTIN2 // NFKBIA // PLAC8 // PSMA6 // PTGS2 // PTPN2 // RAP1B // SOCS3 // SOD2 // SOS1 // TNFRSF1B
COV	T6	MYELOID	BP	GO:0051043	regulation of membrane protein ectodomain proteolysis	3	16	0.000240627	33.5744	[6-125.3]	IL1B // SNX9 // TNFRSF1B
COV	T6	MYELOID	BP	GO:0030335	positive regulation of cell migration	10	337	0.000241551	4.73039	[2.2-9.3]	CCL3 // CXCL8 // HIF1A // IL1B // IL6 // LYN // MMP14 // PTGS2 // SOD2 // TNFAIP6
COV	T6	MYELOID	BP	GO:0001932	regulation of protein phosphorylation	16	770	0.000244659	3.42836	[1.9-6]	ADORA2A // DNAJC3 // DUSP1 // EREG // FNIP2 // IL1B // IL6 // INHBA // LYN // NIBAN1 // PLAUR // PTPN2 // SAMSN1 // SNX9 // SOCS3 // TXN
COV	T6	MYELOID	BP	GO:0002366	leukocyte activation involved in immune response	14	599	0.000262803	3.81756	[2-6.9]	ADA // CCL3 // CXCL1 // DNAJC3 // IL6 // LILRB1 // LILRB2 // LYN // PLAC8 // PLAUR // RAP1B // SERPINB1 // TNFAIP6 // TNFRSF1B
COV	T6	MYELOID	BP	GO:0051235	maintenance of location	8	220	0.000268148	5.74599	[2.4-12.1]	CCL3 // EHD1 // IL1B // IL6 // LYN // NFKBIA // PTPN2 // TXN
COV	T6	MYELOID	BP	GO:0010951	negative regulation of endopeptidase activity	6	111	0.000271239	8.56305	[3-20.1]	ADORA2A // DNAJB6 // PLAUR // SERPINB1 // SERPINB2 // SERPINB9
COV	T6	MYELOID	BP	GO:0002263	cell activation involved in immune response	14	602	0.00027516	3.7963	[2-6.8]	ADA // CCL3 // CXCL1 // DNAJC3 // IL6 // LILRB1 // LILRB2 // LYN // PLAC8 // PLAUR // RAP1B // SERPINB1 // TNFAIP6 // TNFRSF1B
COV	T6	MYELOID	BP	GO:1902106	negative regulation of leukocyte differentiation	5	73	0.000276782	10.9196	[3.4-27.8]	CCL3 // INHBA // LILRB1 // LYN // PTPN2
COV	T6	MYELOID	BP	GO:2000147	positive regulation of cell motility	10	344	0.00028818	4.6281	[2.1-9.1]	CCL3 // CXCL8 // HIF1A // IL1B // IL6 // LYN // MMP14 // PTGS2 // SOD2 // TNFAIP6
COV	T6	MYELOID	BP	GO:0019220	regulation of phosphate metabolic process	19	1038	0.000293829	3.07105	[1.7-5.2]	ADORA2A // DNAJC3 // DUSP1 // EREG // FNIP2 // HIF1A // IL1B // IL6 // INHBA // LILRB2 // LYN // NIBAN1 // PFKFB3 // PLAUR // PTPN2 // SAMSN1 // SNX9 // SOCS3 // TXN
COV	T6	MYELOID	BP	GO:0051174	regulation of phosphorus metabolic process	19	1038	0.000293829	3.07105	[1.7-5.2]	ADORA2A // DNAJC3 // DUSP1 // EREG // FNIP2 // HIF1A // IL1B // IL6 // INHBA // LILRB2 // LYN // NIBAN1 // PFKFB3 // PLAUR // PTPN2 // SAMSN1 // SNX9 // SOCS3 // TXN
COV	T6	MYELOID	BP	GO:1903707	negative regulation of hemopoiesis	5	74	0.000294238	10.7626	[3.3-27.3]	CCL3 // INHBA // LILRB1 // LYN // PTPN2
COV	T6	MYELOID	BP	GO:0070373	negative regulation of ERK1 and ERK2 cascade	4	42	0.000297085	15.4801	[3.9-44.4]	DUSP1 // LYN // PTPN2 // TNIP1
COV	T6	MYELOID	BP	GO:0051246	regulation of protein metabolic process	27	1763	0.000297159	2.71249	[1.7-4.3]	ADORA2A // DNAJB6 // DNAJC3 // DUSP1 // EREG // FNIP2 // HIF1A // IL1B // IL6 // INHBA // LILRB2 // LYN // MMP14 // NFKBIA // NIBAN1 // PLAUR // PTPN2 // RNF144B // SAMSN1 // SERPINB1 // SERPINB2 // SERPINB9 // SNX9 // SOCS3 // TNFRSF1B // TNIP1 // TXN
COV	T6	MYELOID	CC	GO:0016020	membrane	58	5278	0.00030165	2.62705	[1.7-4.2]	ADA // ADORA2A // ANTXR2 // AQP9 // ATP13A3 // BASP1 // BCL2A1 // C15orf48 // CD48 // CLEC4E // CPM // CTSL // DNAJB6 // DNAJC3 // EHD1 // EREG // FNDC3B // FNIP2 // GRAMD1A // GRINA // HS3ST3B1 // IER3 // IL15RA // IL2RA // IL6 // IL7R // ITGB8 // LILRB1 // LILRB2 // LITAF // LYN // MAP1LC3A // MARCKS // MMP14 // MYO1G // NECTIN2 // NFKBIA // NIBAN1 // NINJ1 // PIK3AP1 // PLAUR // PTGS2 // PTPN2…
COV	T6	MYELOID	BP	GO:0042327	positive regulation of phosphorylation	13	553	0.000303723	3.80399	[1.9-7]	EREG // FNIP2 // HIF1A // IL1B // IL6 // INHBA // LYN // NIBAN1 // PFKFB3 // PLAUR // SNX9 // SOCS3 // TXN
COV	T6	MYELOID	BP	GO:0002831	regulation of response to biotic stimulus	10	331	0.00030567	4.8213	[2.2-9.5]	CLEC4E // EREG // IL2RA // LILRB1 // LYN // NECTIN2 // PSMA6 // PTPN2 // SERPINB9 // SOCS3
COV	T6	MYELOID	BP	GO:0070102	interleukin-6-mediated signaling pathway	3	19	0.000306614	27.2608	[5-97.8]	IL6 // PTPN2 // SOCS3
COV	T6	MYELOID	BP	GO:0010876	lipid localization	9	283	0.000315673	5.03884	[2.2-10.2]	ADORA2A // AQP9 // EHD1 // GRAMD1A // IL1B // IL6 // INHBA // NFKBIA // PTPN2
COV	T6	MYELOID	BP	GO:0010466	negative regulation of peptidase activity	6	114	0.000316583	8.32512	[2.9-19.5]	ADORA2A // DNAJB6 // PLAUR // SERPINB1 // SERPINB2 // SERPINB9
COV	T6	MYELOID	BP	GO:0040017	positive regulation of locomotion	10	349	0.000319502	4.55827	[2.1-8.9]	CCL3 // CXCL8 // HIF1A // IL1B // IL6 // LYN // MMP14 // PTGS2 // SOD2 // TNFAIP6
COV	T6	MYELOID	BP	GO:0010888	negative regulation of lipid storage	3	17	0.000322367	31.181	[5.6-114.8]	IL6 // NFKBIA // PTPN2
COV	T6	MYELOID	BP	GO:0051248	negative regulation of protein metabolic process	15	702	0.000322766	3.49962	[1.9-6.2]	ADORA2A // DNAJB6 // DNAJC3 // DUSP1 // IL1B // LILRB2 // LYN // NIBAN1 // PLAUR // PTPN2 // SAMSN1 // SERPINB1 // SERPINB2 // SERPINB9 // SOCS3
COV	T6	MYELOID	BP	GO:1901698	response to nitrogen compound	15	707	0.000327692	3.47287	[1.8-6.1]	ADA // ADORA2A // AQP9 // DUSP1 // EREG // IL1B // IL6 // LYN // MAP1LC3A // NFKBIA // PTPN2 // RAP1B // SOCS3 // SOS1 // TXN
COV	T6	MYELOID	BP	GO:0048856	anatomical structure development	39	3098	0.000330274	2.41987	[1.5-3.8]	ADA // ADORA2A // BASP1 // BCL2A1 // BTG1 // CCL3 // CPM // CTSL // CXCL1 // CXCL8 // DUSP1 // EHD1 // EREG // H3-3B // HIF1A // IER3 // IL1B // IL2RA // IL6 // IL7R // INHBA // ITGB8 // LILRB1 // LILRB2 // LYN // MARCKS // MMP14 // NECTIN2 // NFKBIA // NINJ1 // PSMA6 // PTGS2 // PTPN2 // RAP1B // SOCS3 // SOD2 // SOS1 // TNFRSF1B // WTAP
COV	T6	MYELOID	BP	GO:0002221	pattern recognition receptor signaling pathway	7	168	0.000332258	6.56625	[2.5-14.5]	CLEC4E // CTSL // LYN // NFKBIA // PIK3AP1 // TNIP1 // TNIP3
COV	T6	MYELOID	BP	GO:0050878	regulation of body fluid levels	9	281	0.000333056	5.07668	[2.2-10.3]	ADA // ADORA2A // EHD1 // H3-3B // HIF1A // IL6 // LYN // PLAUR // SERPINB2
COV	T6	MYELOID	BP	GO:0051272	positive regulation of cellular component movement	10	350	0.00033502	4.54453	[2.1-8.9]	CCL3 // CXCL8 // HIF1A // IL1B // IL6 // LYN // MMP14 // PTGS2 // SOD2 // TNFAIP6
COV	T6	MYELOID	BP	GO:0045580	regulation of T cell differentiation	6	118	0.000344501	8.02398	[2.8-18.8]	ADA // IL2RA // IL7R // LILRB2 // PTPN2 // SOS1
COV	T6	MYELOID	BP	GO:0070665	positive regulation of leukocyte proliferation	6	115	0.000348592	8.24665	[2.9-19.3]	ADA // IL1B // IL2RA // IL6 // LILRB2 // LYN
COV	T6	MYELOID	BP	GO:0070228	regulation of lymphocyte apoptotic process	4	43	0.000354848	15.0829	[3.8-43.2]	ADA // HIF1A // IL7R // LYN
COV	T6	MYELOID	BP	GO:0062013	positive regulation of small molecule metabolic process	5	78	0.000359773	10.1665	[3.1-25.8]	HIF1A // IL1B // PFKFB3 // PTGS2 // PTPN2
COV	T6	MYELOID	BP	GO:0000302	response to reactive oxygen species	7	165	0.000363786	6.6925	[2.6-14.7]	ADA // DUSP1 // HIF1A // IL6 // MAP1LC3A // SOD2 // TXN
COV	T6	MYELOID	BP	GO:0006953	acute-phase response	3	18	0.000375138	29.1073	[5.3-105.5]	IL1B // IL6 // PTGS2
COV	T6	MYELOID	MF	GO:0023025	MHC class Ib protein complex binding	2	4	0.000377607	143.049	[10.3-2031.7]	LILRB1 // LILRB2
COV	T6	MYELOID	BP	GO:0043408	regulation of MAPK cascade	11	417	0.000380011	4.21731	[2-8]	CCL3 // CCL3L3 // CCL4L2 // DUSP1 // IL1B // IL6 // LYN // PTPN2 // RAP1B // TNIP1 // TRAF1
COV	T6	MYELOID	BP	GO:0070244	negative regulation of thymocyte apoptotic process	2	4	0.000389075	143.049	[10.3-2031.7]	ADA // HIF1A
COV	T6	MYELOID	BP	GO:0010243	response to organonitrogen compound	14	644	0.000392258	3.53122	[1.8-6.3]	ADA // ADORA2A // AQP9 // DUSP1 // EREG // IL1B // IL6 // LYN // MAP1LC3A // NFKBIA // PTPN2 // RAP1B // SOCS3 // SOS1
COV	T6	MYELOID	BP	GO:0045936	negative regulation of phosphate metabolic process	10	355	0.000393628	4.47695	[2-8.8]	ADORA2A // DNAJC3 // DUSP1 // IL1B // INHBA // LYN // NIBAN1 // PTPN2 // SAMSN1 // SOCS3
COV	T6	MYELOID	BP	GO:0010563	negative regulation of phosphorus metabolic process	10	356	0.00040324	4.46374	[2-8.7]	ADORA2A // DNAJC3 // DUSP1 // IL1B // INHBA // LYN // NIBAN1 // PTPN2 // SAMSN1 // SOCS3
COV	T6	MYELOID	BP	GO:0045650	negative regulation of macrophage differentiation	2	4	0.00040422	143.049	[10.3-2031.7]	INHBA // PTPN2
COV	T6	MYELOID	BP	GO:0070723	response to cholesterol	3	20	0.000404746	25.6595	[4.7-91.2]	CCL3 // GRAMD1A // INHBA
COV	T6	MYELOID	BP	GO:2000145	regulation of cell motility	13	577	0.000406189	3.63442	[1.8-6.6]	ADA // CCL3 // CXCL8 // DUSP1 // EREG // HIF1A // IL1B // IL6 // LYN // MMP14 // PTGS2 // SOD2 // TNFAIP6
COV	T6	MYELOID	BP	GO:0048869	cellular developmental process	31	2250	0.000407521	2.48835	[1.6-3.9]	ADA // ADORA2A // BASP1 // BTG1 // CCL3 // CTSL // EHD1 // EREG // H3-3B // HIF1A // IL1B // IL2RA // IL6 // IL7R // INHBA // ITGB8 // LILRB1 // LILRB2 // LYN // MMP14 // NECTIN2 // NFKBIA // PLAC8 // PSMA6 // PTGS2 // PTPN2 // RAP1B // SOCS3 // SOD2 // SOS1 // TNFRSF1B
COV	T6	MYELOID	BP	GO:0002224	toll-like receptor signaling pathway	6	123	0.000407884	7.67837	[2.7-17.9]	CTSL // LYN // NFKBIA // PIK3AP1 // TNIP1 // TNIP3
COV	T6	MYELOID	BP	GO:0002460	adaptive immune response based on somatic recombination of immune receptors built from immunoglobulin superfamily domains	8	220	0.000408014	5.74599	[2.4-12.1]	ADA // IL1B // IL6 // IL7R // LILRB1 // MYO1G // NECTIN2 // TNFRSF1B
COV	T6	MYELOID	BP	GO:0006469	negative regulation of protein kinase activity	7	175	0.00041056	6.28922	[2.4-13.8]	ADORA2A // DNAJC3 // DUSP1 // IL1B // LYN // PTPN2 // SOCS3
COV	T6	MYELOID	BP	GO:0002314	germinal center B cell differentiation	2	4	0.000420762	143.049	[10.3-2031.7]	ADA // IL6
COV	T6	MYELOID	BP	GO:0031652	positive regulation of heat generation	2	4	0.000430226	143.049	[10.3-2031.7]	IL1B // PTGS2
COV	T6	MYELOID	BP	GO:0051093	negative regulation of developmental process	11	432	0.000431029	4.06212	[1.9-7.7]	CCL3 // EREG // HIF1A // IL1B // IL6 // INHBA // LILRB1 // LYN // NFKBIA // PLAC8 // PTPN2
COV	T6	MYELOID	CC	GO:0098552	side of membrane	10	347	0.000435009	4.58598	[2.1-9]	ADA // GRAMD1A // IL2RA // IL7R // LILRB1 // LITAF // LYN // SNX9 // TMEM123 // TRAF1
COV	T6	MYELOID	BP	GO:0042509	regulation of tyrosine phosphorylation of STAT protein	4	44	0.000436832	14.7058	[3.7-42]	IL6 // LYN // PTPN2 // SOCS3
COV	T6	MYELOID	BP	GO:0007267	cell-cell signaling	16	809	0.000451758	3.24902	[1.8-5.7]	ADORA2A // CCL3 // EREG // HIF1A // IL1B // IL6 // INHBA // LILRB1 // LILRB2 // LYN // NAMPT // PIM3 // PSMA6 // RAP1B // TNFAIP6 // TNFRSF1B
COV	T6	MYELOID	BP	GO:0031620	regulation of fever generation	2	4	0.000452834	143.049	[10.3-2031.7]	IL1B // PTGS2
COV	T6	MYELOID	BP	GO:0031394	positive regulation of prostaglandin biosynthetic process	2	4	0.000453344	143.049	[10.3-2031.7]	IL1B // PTGS2
COV	T6	MYELOID	BP	GO:0035295	tube development	12	517	0.000459134	3.71608	[1.8-6.9]	ADA // BASP1 // BTG1 // CXCL8 // EREG // HIF1A // IL1B // IL6 // ITGB8 // MMP14 // PTGS2 // SOS1
COV	T6	MYELOID	BP	GO:0097193	intrinsic apoptotic signaling pathway	8	230	0.000464103	5.48283	[2.3-11.5]	BCL2A1 // FNIP2 // GRINA // HIF1A // PLAUR // PTPN2 // SOD2 // TNFRSF1B
COV	T6	MYELOID	BP	GO:0001909	leukocyte mediated cytotoxicity	5	79	0.000465657	10.0286	[3.1-25.4]	IL7R // LILRB1 // NECTIN2 // SERPINB9 // SLAMF7
COV	T6	MYELOID	BP	GO:0036230	granulocyte activation	11	419	0.000510826	4.19596	[2-8]	CCL3 // CXCL1 // CXCL8 // DNAJC3 // LILRB2 // PLAC8 // PLAUR // RAP1B // SERPINB1 // TNFAIP6 // TNFRSF1B
COV	T6	MYELOID	BP	GO:0007260	tyrosine phosphorylation of STAT protein	4	46	0.000518255	14.0058	[3.6-39.9]	IL6 // LYN // PTPN2 // SOCS3
COV	T6	MYELOID	BP	GO:0045785	positive regulation of cell adhesion	9	299	0.000520214	4.75498	[2.1-9.6]	ADA // IL1B // IL2RA // IL6 // IL7R // LILRB1 // LILRB2 // LYN // PLAUR
COV	T6	MYELOID	BP	GO:0045621	positive regulation of lymphocyte differentiation	5	84	0.000522864	9.39194	[2.9-23.7]	ADA // IL2RA // IL7R // LILRB2 // MMP14
COV	T6	MYELOID	BP	GO:0009719	response to endogenous stimulus	17	925	0.000523458	3.02689	[1.7-5.2]	AQP9 // CTSL // CXCL8 // DUSP1 // EHD1 // EREG // IL1B // IL6 // INHBA // ITGB8 // LYN // MMP14 // PTPN2 // RAP1B // SERPINB9 // SOCS3 // SOS1
COV	T6	MYELOID	BP	GO:0032364	oxygen homeostasis	2	5	0.000530689	95.4599	[7.9-825.8]	HIF1A // SOD2
COV	T6	MYELOID	BP	GO:0032963	collagen metabolic process	4	48	0.000543514	13.3586	[3.4-37.9]	CTSL // HIF1A // IL6 // MMP14
COV	T6	MYELOID	BP	GO:0002761	regulation of myeloid leukocyte differentiation	5	85	0.00055264	9.27342	[2.9-23.4]	CCL3 // INHBA // LILRB1 // LYN // PTPN2
COV	T6	MYELOID	BP	GO:0032269	negative regulation of cellular protein metabolic process	14	660	0.000557536	3.43915	[1.8-6.2]	ADORA2A // DNAJB6 // DNAJC3 // DUSP1 // IL1B // LYN // NIBAN1 // PLAUR // PTPN2 // SAMSN1 // SERPINB1 // SERPINB2 // SERPINB9 // SOCS3
COV	T6	MYELOID	MF	GO:0019899	enzyme binding	23	1471	0.000557912	2.67158	[1.6-4.4]	ADORA2A // BTG1 // DNAJC3 // DUSP1 // EHD1 // HIF1A // IL15RA // LILRB1 // LILRB2 // LYN // MAP1LC3A // MARCKS // NFKBIA // PLAUR // PTGS2 // PTPN2 // RNF144B // SERPINB9 // SNX9 // SOD2 // TNFRSF1B // TNIP1 // TRAF1
COV	T6	MYELOID	BP	GO:0001911	negative regulation of leukocyte mediated cytotoxicity	3	20	0.000564875	25.6595	[4.7-91.2]	IL7R // LILRB1 // SERPINB9
COV	T6	MYELOID	MF	GO:0008083	growth factor activity	4	46	0.000578584	14.0058	[3.6-39.9]	CXCL1 // EREG // IL6 // INHBA
COV	T6	MYELOID	BP	GO:0014013	regulation of gliogenesis	4	50	0.000580811	12.7811	[3.3-36.2]	IL1B // IL6 // LYN // TNFRSF1B
COV	T6	MYELOID	BP	GO:0030099	myeloid cell differentiation	9	309	0.000581116	4.59204	[2-9.3]	CCL3 // H3-3B // HIF1A // INHBA // ITGB8 // LILRB1 // LYN // NFKBIA // PTPN2
COV	T6	MYELOID	BP	GO:0050864	regulation of B cell activation	6	127	0.000587147	7.42265	[2.6-17.3]	ADA // IL6 // INHBA // LYN // MMP14 // SAMSN1
COV	T6	MYELOID	BP	GO:0042060	wound healing	9	309	0.000588558	4.59204	[2-9.3]	ADORA2A // EHD1 // EREG // H3-3B // HIF1A // IL6 // LYN // PLAUR // SERPINB2
COV	T6	MYELOID	BP	GO:0002768	immune response-regulating cell surface receptor signaling pathway	10	359	0.000588821	4.4239	[2-8.7]	ADA // CLEC4E // LILRB1 // LILRB2 // LYN // MYO1G // NECTIN2 // PSMA6 // PTPN2 // SOS1
COV	T6	MYELOID	BP	GO:0060251	regulation of glial cell proliferation	3	22	0.000590365	22.9699	[4.3-80.1]	IL1B // IL6 // LYN
COV	T6	MYELOID	BP	GO:0022414	reproductive process	14	675	0.000598535	3.35688	[1.7-6]	ADA // BASP1 // DUSP1 // EREG // H3-3B // HIF1A // IL1B // INHBA // ITGB8 // MMP14 // NECTIN2 // SOCS3 // SOS1 // TNFAIP6
COV	T6	MYELOID	BP	GO:0002764	immune response-regulating signaling pathway	10	360	0.000602882	4.41106	[2-8.6]	ADA // CLEC4E // LILRB1 // LILRB2 // LYN // MYO1G // NECTIN2 // PSMA6 // PTPN2 // SOS1
COV	T6	MYELOID	BP	GO:0036314	response to sterol	3	23	0.000603671	21.8147	[4.1-75.7]	CCL3 // GRAMD1A // INHBA
COV	T6	MYELOID	BP	GO:0032270	positive regulation of cellular protein metabolic process	18	997	0.000609207	2.99601	[1.7-5.1]	DNAJC3 // EREG // FNIP2 // IL1B // IL6 // INHBA // LILRB2 // LYN // MMP14 // NFKBIA // NIBAN1 // PLAUR // RNF144B // SNX9 // SOCS3 // TNFRSF1B // TNIP1 // TXN
COV	T6	MYELOID	BP	GO:0032502	developmental process	41	3407	0.0006156	2.3304	[1.5-3.6]	ADA // ADORA2A // BASP1 // BCL2A1 // BTG1 // CCL3 // CPM // CTSL // CXCL1 // CXCL8 // DUSP1 // EHD1 // EREG // H3-3B // HIF1A // IER3 // IL1B // IL2RA // IL6 // IL7R // INHBA // ITGB8 // LILRB1 // LILRB2 // LITAF // LYN // MARCKS // MMP14 // NECTIN2 // NFKBIA // NINJ1 // PLAC8 // PSMA6 // PTGS2 // PTPN2 // RAP1B // SOCS3 // SOD2 // SOS1 // TNFRSF1B // WTAP
COV	T6	MYELOID	BP	GO:0000003	reproduction	14	677	0.000617416	3.3462	[1.7-6]	ADA // BASP1 // DUSP1 // EREG // H3-3B // HIF1A // IL1B // INHBA // ITGB8 // MMP14 // NECTIN2 // SOCS3 // SOS1 // TNFAIP6
COV	T6	MYELOID	MF	GO:0140375	immune receptor activity	5	84	0.000620782	9.39194	[2.9-23.7]	IL15RA // IL2RA // IL7R // LILRB1 // LILRB2
COV	T6	MYELOID	BP	GO:0060353	regulation of cell adhesion molecule production	2	5	0.000622981	95.4599	[7.9-825.8]	CXCL8 // IL1B
COV	T6	MYELOID	BP	GO:0042267	natural killer cell mediated cytotoxicity	4	49	0.000629908	13.0622	[3.3-37]	LILRB1 // NECTIN2 // SERPINB9 // SLAMF7
COV	T6	MYELOID	BP	GO:0006508	proteolysis	20	1169	0.000630127	2.87567	[1.6-4.8]	ADORA2A // CPM // CTSL // DNAJB6 // DNAJC3 // HIF1A // IL1B // LYN // MMP14 // NFKBIA // PLAUR // PSMA6 // RNF144B // SERPINB1 // SERPINB2 // SERPINB9 // SNX9 // TNFRSF1B // TNIP1 // TNIP3
COV	T6	MYELOID	BP	GO:0002688	regulation of leukocyte chemotaxis	5	85	0.000633805	9.27342	[2.9-23.4]	CCL3 // CXCL8 // DUSP1 // IL6 // LYN
COV	T6	MYELOID	BP	GO:0010605	negative regulation of macromolecule metabolic process	29	2056	0.000633952	2.50887	[1.5-4]	ADORA2A // BASP1 // CCL3 // CXCL8 // DNAJB6 // DNAJC3 // DUSP1 // EREG // FNIP2 // H3-3B // HIF1A // IL1B // IL6 // INHBA // ITGB8 // LILRB1 // LILRB2 // LYN // NIBAN1 // PLAUR // PSMA6 // PTPN2 // SAMSN1 // SERPINB1 // SERPINB2 // SERPINB9 // SOCS3 // TXN
COV	T6	MYELOID	BP	GO:0032870	cellular response to hormone stimulus	10	385	0.000644357	4.10881	[1.9-8]	CTSL // DUSP1 // IL1B // INHBA // LYN // PTPN2 // RAP1B // SERPINB9 // SOCS3 // SOS1
COV	T6	MYELOID	BP	GO:0048731	system development	33	2528	0.000646982	2.37466	[1.5-3.7]	ADA // ADORA2A // BASP1 // BCL2A1 // BTG1 // CCL3 // CTSL // CXCL1 // CXCL8 // EHD1 // EREG // H3-3B // HIF1A // IL1B // IL2RA // IL6 // IL7R // INHBA // ITGB8 // LILRB1 // LILRB2 // LYN // MARCKS // MMP14 // NFKBIA // NINJ1 // PSMA6 // PTGS2 // PTPN2 // SOCS3 // SOD2 // SOS1 // TNFRSF1B
COV	T6	MYELOID	BP	GO:0050795	regulation of behavior	3	23	0.000650667	21.8147	[4.1-75.7]	ADA // ADORA2A // CCL3
COV	T6	MYELOID	BP	GO:0031342	negative regulation of cell killing	3	21	0.000658559	24.2372	[4.5-85.1]	IL7R // LILRB1 // SERPINB9
COV	T6	MYELOID	BP	GO:0033673	negative regulation of kinase activity	7	190	0.000667786	5.76694	[2.2-12.7]	ADORA2A // DNAJC3 // DUSP1 // IL1B // LYN // PTPN2 // SOCS3
COV	T6	MYELOID	BP	GO:0006468	protein phosphorylation	18	1031	0.000683277	2.88677	[1.6-4.9]	ADORA2A // CCL3 // DNAJC3 // DUSP1 // EREG // FNIP2 // IL1B // IL6 // INHBA // LYN // NIBAN1 // PIM3 // PLAUR // PTPN2 // SAMSN1 // SNX9 // SOCS3 // TXN
COV	T6	MYELOID	BP	GO:0001706	endoderm formation	3	24	0.000684291	20.7896	[3.9-71.6]	DUSP1 // INHBA // MMP14
COV	T6	MYELOID	BP	GO:0045766	positive regulation of angiogenesis	5	92	0.000692479	8.52126	[2.6-21.4]	BTG1 // CXCL8 // HIF1A // IL1B // ITGB8
COV	T6	MYELOID	BP	GO:1904018	positive regulation of vasculature development	5	92	0.000692479	8.52126	[2.6-21.4]	BTG1 // CXCL8 // HIF1A // IL1B // ITGB8
COV	T6	MYELOID	BP	GO:0031399	regulation of protein modification process	19	1110	0.000710645	2.85043	[1.6-4.8]	ADORA2A // DNAJC3 // DUSP1 // EREG // FNIP2 // HIF1A // IL1B // IL6 // INHBA // LILRB2 // LYN // NIBAN1 // PLAUR // PTPN2 // SAMSN1 // SNX9 // SOCS3 // TNIP1 // TXN
COV	T6	MYELOID	BP	GO:0031663	lipopolysaccharide-mediated signaling pathway	4	50	0.000721211	12.7811	[3.3-36.2]	CCL3 // IL1B // LYN // NFKBIA
COV	T6	MYELOID	BP	GO:0001660	fever generation	2	5	0.000721934	95.4599	[7.9-825.8]	IL1B // PTGS2
COV	T6	MYELOID	BP	GO:0002228	natural killer cell mediated immunity	4	51	0.000724256	12.5083	[3.2-35.4]	LILRB1 // NECTIN2 // SERPINB9 // SLAMF7
COV	T6	MYELOID	BP	GO:0050920	regulation of chemotaxis	6	137	0.000726567	6.84944	[2.4-16]	CCL3 // CXCL8 // DUSP1 // IL6 // LYN // PTPN2
COV	T6	MYELOID	BP	GO:0051270	regulation of cellular component movement	13	615	0.000729086	3.39432	[1.7-6.2]	ADA // CCL3 // CXCL8 // DUSP1 // EREG // HIF1A // IL1B // IL6 // LYN // MMP14 // PTGS2 // SOD2 // TNFAIP6
COV	T6	MYELOID	BP	GO:0043299	leukocyte degranulation	11	439	0.000731212	3.99344	[1.9-7.6]	CCL3 // CXCL1 // DNAJC3 // LILRB2 // LYN // PLAC8 // PLAUR // RAP1B // SERPINB1 // TNFAIP6 // TNFRSF1B
COV	T6	MYELOID	BP	GO:0070417	cellular response to cold	2	6	0.000734329	71.8441	[6.4-507.5]	DNAJC3 // NFKBIA
COV	T6	MYELOID	BP	GO:0040007	growth	12	535	0.00074302	3.58316	[1.8-6.7]	BASP1 // BTG1 // EREG // H3-3B // HIF1A // INHBA // MMP14 // MT2A // NINJ1 // PLAC8 // SOCS3 // SOS1
COV	T6	MYELOID	BP	GO:0045596	negative regulation of cell differentiation	9	322	0.000748092	4.39778	[1.9-8.9]	CCL3 // EREG // IL1B // IL6 // INHBA // LILRB1 // LYN // NFKBIA // PTPN2
COV	T6	MYELOID	BP	GO:0045742	positive regulation of epidermal growth factor receptor signaling pathway	3	24	0.000748307	20.7896	[3.9-71.6]	EREG // PLAUR // SOS1
COV	T6	MYELOID	BP	GO:0042113	B cell activation	8	244	0.00075094	5.15163	[2.1-10.8]	ADA // IL6 // IL7R // INHBA // LYN // MMP14 // PTPN2 // SAMSN1
COV	T6	MYELOID	BP	GO:0043154	negative regulation of cysteine-type endopeptidase activity involved in apoptotic process	4	51	0.000794583	12.5083	[3.2-35.4]	ADORA2A // DNAJB6 // PLAUR // SERPINB9
COV	T6	MYELOID	BP	GO:0030334	regulation of cell migration	12	543	0.000813159	3.52684	[1.7-6.6]	ADA // CCL3 // CXCL8 // DUSP1 // HIF1A // IL1B // IL6 // LYN // MMP14 // PTGS2 // SOD2 // TNFAIP6
COV	T6	MYELOID	MF	GO:0044877	protein-containing complex binding	16	857	0.000813406	3.05111	[1.6-5.3]	ADORA2A // BCL2A1 // CTSL // H3-3B // IL1B // INHBA // ITGB8 // LILRB1 // LILRB2 // LYN // MARCKS // MMP14 // MYO1G // PTPN2 // RAP1B // SNX9
COV	T6	MYELOID	BP	GO:0070229	negative regulation of lymphocyte apoptotic process	3	24	0.000827504	20.7896	[3.9-71.6]	ADA // HIF1A // IL7R
COV	T6	MYELOID	BP	GO:0002697	regulation of immune effector process	9	311	0.000828836	4.56107	[2-9.2]	IL1B // IL2RA // IL6 // IL7R // LILRB1 // LYN // NECTIN2 // SERPINB9 // TNFRSF1B
COV	T6	MYELOID	BP	GO:0002275	myeloid cell activation involved in immune response	11	446	0.000841397	3.92699	[1.9-7.5]	CCL3 // CXCL1 // DNAJC3 // LILRB2 // LYN // PLAC8 // PLAUR // RAP1B // SERPINB1 // TNFAIP6 // TNFRSF1B
COV	T6	MYELOID	BP	GO:0080135	regulation of cellular response to stress	12	533	0.000844192	3.5975	[1.8-6.7]	DNAJB6 // DNAJC3 // DUSP1 // GRINA // HIF1A // IER3 // IL1B // LYN // PTPN2 // SOD2 // TRAF1 // TXN
COV	T6	MYELOID	BP	GO:0033483	gas homeostasis	2	6	0.000866521	71.8441	[6.4-507.5]	HIF1A // SOD2
COV	T6	MYELOID	BP	GO:0009636	response to toxic substance	6	138	0.000902637	6.79723	[2.4-15.8]	CCL3 // LYN // MT2A // PTGS2 // SOD2 // TXN
COV	T6	MYELOID	BP	GO:0033089	positive regulation of T cell differentiation in thymus	2	6	0.000920488	71.8441	[6.4-507.5]	ADA // IL7R
COV	T6	MYELOID	BP	GO:0045087	innate immune response	14	669	0.000921479	3.38934	[1.8-6.1]	CCL3 // CCL3L3 // CCL4L2 // CLEC4E // EREG // LILRB1 // LYN // MT2A // NECTIN2 // PSMA6 // PTPN2 // SERPINB9 // SLAMF7 // SOCS3
COV	T6	MYELOID	BP	GO:0051541	elastin metabolic process	2	6	0.000932264	71.8441	[6.4-507.5]	CTSL // HIF1A
COV	T6	MYELOID	BP	GO:0044092	negative regulation of molecular function	14	694	0.000937011	3.2579	[1.7-5.9]	ADORA2A // DNAJB6 // DNAJC3 // DUSP1 // FNIP2 // IL1B // LYN // NFKBIA // PLAUR // PTPN2 // SERPINB1 // SERPINB2 // SERPINB9 // SOCS3
COV	T6	MYELOID	BP	GO:0030198	extracellular matrix organization	6	150	0.000938828	6.22548	[2.2-14.5]	CTSL // IL6 // ITGB8 // MMP14 // SLC39A8 // TNFRSF1B
COV	T6	MYELOID	BP	GO:0043062	extracellular structure organization	6	150	0.000938828	6.22548	[2.2-14.5]	CTSL // IL6 // ITGB8 // MMP14 // SLC39A8 // TNFRSF1B
COV	T6	MYELOID	BP	GO:0061029	eyelid development in camera-type eye	2	6	0.000942177	71.8441	[6.4-507.5]	INHBA // SOS1
COV	T6	MYELOID	BP	GO:0002673	regulation of acute inflammatory response	3	24	0.000949552	20.7896	[3.9-71.6]	IL1B // IL6 // PTGS2
COV	T6	MYELOID	BP	GO:1901186	positive regulation of ERBB signaling pathway	3	26	0.000954182	18.9742	[3.6-64.5]	EREG // PLAUR // SOS1
COV	T6	MYELOID	BP	GO:0050805	negative regulation of synaptic transmission	3	25	0.000960069	19.8401	[3.7-67.9]	IL1B // LILRB2 // RAP1B
COV	T6	MYELOID	BP	GO:0045229	external encapsulating structure organization	6	151	0.00097232	6.18207	[2.2-14.4]	CTSL // IL6 // ITGB8 // MMP14 // SLC39A8 // TNFRSF1B
COV	T6	MYELOID	BP	GO:0046627	negative regulation of insulin receptor signaling pathway	3	26	0.00098053	18.9742	[3.6-64.5]	IL1B // PTPN2 // SOCS3
COV	T6	MYELOID	BP	GO:0070232	regulation of T cell apoptotic process	3	25	0.000981155	19.8401	[3.7-67.9]	ADA // HIF1A // IL7R
COV	T6	MYELOID	BP	GO:0031650	regulation of heat generation	2	6	0.000987318	71.8441	[6.4-507.5]	IL1B // PTGS2
COV	T6	MYELOID	BP	GO:0043615	astrocyte cell migration	2	6	0.000992776	71.8441	[6.4-507.5]	CCL3 // MMP14
COV	T6	MYELOID	BP	GO:2001280	positive regulation of unsaturated fatty acid biosynthetic process	2	6	0.00100211	71.8441	[6.4-507.5]	IL1B // PTGS2
COV	T6	MYELOID	BP	GO:0042541	hemoglobin biosynthetic process	2	6	0.00100453	71.8441	[6.4-507.5]	HIF1A // INHBA
COV	T6	MYELOID	BP	GO:0042493	response to drug	7	202	0.00100454	5.40696	[2.1-11.9]	ADA // ADORA2A // IL1B // INHBA // LYN // RAP1B // SOD2
COV	T6	MYELOID	BP	GO:0032945	negative regulation of mononuclear cell proliferation	4	57	0.0010329	11.0884	[2.9-31.1]	IL2RA // LILRB1 // LILRB2 // LYN
COV	T6	MYELOID	BP	GO:0050672	negative regulation of lymphocyte proliferation	4	57	0.0010329	11.0884	[2.9-31.1]	IL2RA // LILRB1 // LILRB2 // LYN
COV	T6	MYELOID	BP	GO:0002507	tolerance induction	3	25	0.001042	19.8401	[3.7-67.9]	IL2RA // LILRB2 // LYN
COV	T6	MYELOID	BP	GO:0007275	multicellular organism development	35	2815	0.00104567	2.27768	[1.4-3.6]	ADA // ADORA2A // BASP1 // BCL2A1 // BTG1 // CCL3 // CTSL // CXCL1 // CXCL8 // DUSP1 // EHD1 // EREG // H3-3B // HIF1A // IL1B // IL2RA // IL6 // IL7R // INHBA // ITGB8 // LILRB1 // LILRB2 // LYN // MARCKS // MMP14 // NFKBIA // NINJ1 // PSMA6 // PTGS2 // PTPN2 // SOCS3 // SOD2 // SOS1 // TNFRSF1B // WTAP
COV	T24	MYELOID	BP	GO:0006952	defense response	43	1089	1.05242e-18	8.91429	[5.8-13.7]	ADA // ADM // ADORA2A // CCL3 // CCL3L3 // CCL4 // CCL4L2 // CD14 // CD300E // CD48 // CXCL1 // CXCL2 // CXCL3 // CXCL5 // CXCL8 // EREG // FCER1G // HCK // HIF1A // IL1B // IL2RA // IL7R // KYNU // LILRA1 // LILRB1 // LILRB2 // LYN // MT2A // NCF1 // NFKBIA // PLAC8 // PLSCR1 // PTGS2 // RIPK2 // SERPINB9 // SLAMF7 // SOCS3 // THBS1 // TNFAIP3 // TNFAIP6 // TNFRSF1B // TNIP1 // TNIP3
COV	T24	MYELOID	BP	GO:0006950	response to stress	63	2711	8.02285e-18	7.13236	[4.6-11.2]	ABCA1 // ADA // ADM // ADORA2A // AQP9 // BACH1 // CCL3 // CCL3L3 // CCL4 // CCL4L2 // CD14 // CD300E // CD48 // CFLAR // CXCL1 // CXCL2 // CXCL3 // CXCL5 // CXCL8 // DUSP1 // EREG // FCER1G // HCK // HIF1A // IER3 // IL1B // IL2RA // IL7R // KYNU // LILRA1 // LILRB1 // LILRB2 // LYN // MAP1LC3A // MAP3K4 // MMP14 // MT1E // MT1F // MT1G // MT1H // MT1M // MT1X // MT2A // NCF1 // NFKBIA // PLAC8 …
COV	T24	MYELOID	BP	GO:0006954	inflammatory response	29	462	8.98592e-18	12.0965	[7.5-19.2]	ADA // ADM // ADORA2A // CCL3 // CCL3L3 // CCL4 // CCL4L2 // CD14 // CXCL1 // CXCL2 // CXCL3 // CXCL5 // CXCL8 // HCK // HIF1A // IL1B // IL2RA // LYN // NFKBIA // PLSCR1 // PTGS2 // RIPK2 // SOCS3 // THBS1 // TNFAIP3 // TNFAIP6 // TNFRSF1B // TNIP1 // TNIP3
COV	T24	MYELOID	BP	GO:0009605	response to external stimulus	50	1683	3.40427e-17	7.25994	[4.7-11.1]	ACSL1 // ADA // ADM // ADORA2A // CCL3 // CCL3L3 // CCL4 // CCL4L2 // CD14 // CD300E // CHMP5 // CXCL1 // CXCL2 // CXCL3 // CXCL5 // CXCL8 // DUSP1 // EREG // FCER1G // HCK // HIF1A // IL1B // IL2RA // IL7R // ITGB8 // KYNU // LILRB1 // LILRB2 // LYN // MAP1LC3A // MMP14 // MT2A // NCF1 // NFKBIA // PLAC8 // PLAUR // PLSCR1 // PTGS2 // RIPK2 // SERPINB2 // SERPINB9 // SLAMF7 // SOCS3 // SOD2 // T…
COV	T24	MYELOID	BP	GO:0042221	response to chemical	60	2536	4.25119e-17	6.77495	[4.4-10.6]	ABCA1 // ACSL1 // ADA // ADM // ADORA2A // AQP9 // ARID5B // BACH1 // CCL3 // CCL3L3 // CCL4 // CCL4L2 // CD14 // CFLAR // CHMP5 // CXCL1 // CXCL2 // CXCL3 // CXCL5 // CXCL8 // DUSP1 // EREG // FCER1G // GRAMD1A // HCK // HIF1A // IL1B // IL2RA // IL7R // ITGB8 // KYNU // LILRB1 // LILRB2 // LYN // MAP1LC3A // MMP14 // MT1E // MT1F // MT1G // MT1H // MT1M // MT1X // MT2A // NCF1 // NFKBIA // PLAU…
COV	T24	MYELOID	BP	GO:0071222	cellular response to lipopolysaccharide	18	151	9.29452e-16	21.4992	[11.8-37.5]	CCL3 // CD14 // CHMP5 // CXCL1 // CXCL2 // CXCL3 // CXCL5 // CXCL8 // HCK // IL1B // LILRB1 // LILRB2 // LYN // NFKBIA // RIPK2 // TNFAIP3 // TNFRSF1B // TNIP3
COV	T24	MYELOID	BP	GO:0010033	response to organic substance	52	2053	1.73746e-15	6.22489	[4.1-9.6]	ABCA1 // ACSL1 // ADA // ADM // ADORA2A // AQP9 // ARID5B // CCL3 // CCL3L3 // CCL4 // CCL4L2 // CD14 // CFLAR // CHMP5 // CXCL1 // CXCL2 // CXCL3 // CXCL5 // CXCL8 // DUSP1 // EREG // FCER1G // GRAMD1A // HCK // HIF1A // IL1B // IL2RA // IL7R // ITGB8 // KYNU // LILRB1 // LILRB2 // LYN // MAP1LC3A // MMP14 // MT1G // MT1X // MT2A // NFKBIA // PLSCR1 // PTGS2 // RDX // RIPK2 // SERPINB2 // SERPIN…
COV	T24	MYELOID	BP	GO:0070887	cellular response to chemical stimulus	52	2052	2.13403e-15	6.22859	[4.1-9.6]	ACSL1 // AQP9 // ARID5B // BACH1 // CCL3 // CCL3L3 // CCL4 // CCL4L2 // CD14 // CFLAR // CHMP5 // CXCL1 // CXCL2 // CXCL3 // CXCL5 // CXCL8 // DUSP1 // EREG // FCER1G // GRAMD1A // HCK // HIF1A // IL1B // IL2RA // IL7R // ITGB8 // LILRB1 // LILRB2 // LYN // MAP1LC3A // MT1E // MT1F // MT1G // MT1H // MT1M // MT1X // MT2A // NCF1 // NFKBIA // PTGS2 // RDX // RIPK2 // SERPINB2 // SERPINB9 // SOCS3 …
COV	T24	MYELOID	BP	GO:0071219	cellular response to molecule of bacterial origin	18	158	2.22363e-15	20.4208	[11.2-35.5]	CCL3 // CD14 // CHMP5 // CXCL1 // CXCL2 // CXCL3 // CXCL5 // CXCL8 // HCK // IL1B // LILRB1 // LILRB2 // LYN // NFKBIA // RIPK2 // TNFAIP3 // TNFRSF1B // TNIP3
COV	T24	MYELOID	BP	GO:0034097	response to cytokine	35	864	2.66738e-15	8.10369	[5.2-12.6]	ACSL1 // ARID5B // CCL3 // CCL3L3 // CCL4 // CCL4L2 // CD14 // CXCL1 // CXCL2 // CXCL3 // CXCL5 // CXCL8 // DUSP1 // EREG // FCER1G // HCK // HIF1A // IL1B // IL2RA // IL7R // KYNU // LILRB2 // MT1X // MT2A // NFKBIA // PLSCR1 // PTGS2 // RIPK2 // SERPINB2 // SOCS3 // SOD2 // THBS1 // TNFAIP3 // TNFRSF1B // UBC
COV	T24	MYELOID	BP	GO:0043207	response to external biotic stimulus	38	1015	3.05752e-15	7.75347	[5-11.9]	ADM // CCL3 // CCL3L3 // CCL4 // CCL4L2 // CD14 // CD300E // CHMP5 // CXCL1 // CXCL2 // CXCL3 // CXCL5 // CXCL8 // EREG // FCER1G // HCK // HIF1A // IL1B // IL2RA // IL7R // ITGB8 // KYNU // LILRB1 // LILRB2 // LYN // MT2A // NCF1 // NFKBIA // PLAC8 // PLSCR1 // RIPK2 // SERPINB9 // SLAMF7 // SOCS3 // SOD2 // TNFAIP3 // TNFRSF1B // TNIP3
COV	T24	MYELOID	BP	GO:0051707	response to other organism	38	1015	3.05752e-15	7.75347	[5-11.9]	ADM // CCL3 // CCL3L3 // CCL4 // CCL4L2 // CD14 // CD300E // CHMP5 // CXCL1 // CXCL2 // CXCL3 // CXCL5 // CXCL8 // EREG // FCER1G // HCK // HIF1A // IL1B // IL2RA // IL7R // ITGB8 // KYNU // LILRB1 // LILRB2 // LYN // MT2A // NCF1 // NFKBIA // PLAC8 // PLSCR1 // RIPK2 // SERPINB9 // SLAMF7 // SOCS3 // SOD2 // TNFAIP3 // TNFRSF1B // TNIP3
COV	T24	MYELOID	BP	GO:0032496	response to lipopolysaccharide	20	224	3.26175e-15	15.9051	[9-26.9]	ADM // CCL3 // CD14 // CHMP5 // CXCL1 // CXCL2 // CXCL3 // CXCL5 // CXCL8 // HCK // IL1B // LILRB1 // LILRB2 // LYN // NFKBIA // RIPK2 // SOD2 // TNFAIP3 // TNFRSF1B // TNIP3
COV	T24	MYELOID	BP	GO:0009607	response to biotic stimulus	38	1037	5.66955e-15	7.56835	[4.9-11.7]	ADM // CCL3 // CCL3L3 // CCL4 // CCL4L2 // CD14 // CD300E // CHMP5 // CXCL1 // CXCL2 // CXCL3 // CXCL5 // CXCL8 // EREG // FCER1G // HCK // HIF1A // IL1B // IL2RA // IL7R // ITGB8 // KYNU // LILRB1 // LILRB2 // LYN // MT2A // NCF1 // NFKBIA // PLAC8 // PLSCR1 // RIPK2 // SERPINB9 // SLAMF7 // SOCS3 // SOD2 // TNFAIP3 // TNFRSF1B // TNIP3
COV	T24	MYELOID	BP	GO:0002237	response to molecule of bacterial origin	20	232	6.61604e-15	15.2964	[8.7-25.9]	ADM // CCL3 // CD14 // CHMP5 // CXCL1 // CXCL2 // CXCL3 // CXCL5 // CXCL8 // HCK // IL1B // LILRB1 // LILRB2 // LYN // NFKBIA // RIPK2 // SOD2 // TNFAIP3 // TNFRSF1B // TNIP3
COV	T24	MYELOID	BP	GO:0071216	cellular response to biotic stimulus	18	179	1.39425e-14	17.73	[9.8-30.7]	CCL3 // CD14 // CHMP5 // CXCL1 // CXCL2 // CXCL3 // CXCL5 // CXCL8 // HCK // IL1B // LILRB1 // LILRB2 // LYN // NFKBIA // RIPK2 // TNFAIP3 // TNFRSF1B // TNIP3
COV	T24	MYELOID	BP	GO:0009617	response to bacterium	24	380	4.17649e-14	11.4014	[6.8-18.6]	ADM // CCL3 // CD14 // CHMP5 // CXCL1 // CXCL2 // CXCL3 // CXCL5 // CXCL8 // FCER1G // HCK // IL1B // IL7R // LILRB1 // LILRB2 // LYN // NFKBIA // PLAC8 // RIPK2 // SERPINB9 // SOD2 // TNFAIP3 // TNFRSF1B // TNIP3
COV	T24	MYELOID	BP	GO:0071345	cellular response to cytokine stimulus	32	802	1.09399e-13	7.64118	[4.8-11.9]	ACSL1 // ARID5B // CCL3 // CCL3L3 // CCL4 // CCL4L2 // CXCL1 // CXCL2 // CXCL3 // CXCL5 // CXCL8 // DUSP1 // EREG // FCER1G // HCK // HIF1A // IL1B // IL2RA // IL7R // LILRB2 // MT1X // MT2A // NFKBIA // PTGS2 // RIPK2 // SERPINB2 // SOCS3 // SOD2 // THBS1 // TNFAIP3 // TNFRSF1B // UBC
COV	T24	MYELOID	BP	GO:0006955	immune response	43	1514	2.02464e-13	6.10517	[4-9.3]	ADA // ADAMDEC1 // CCL3 // CCL3L3 // CCL4 // CCL4L2 // CD14 // CD300E // CD48 // CXCL1 // CXCL2 // CXCL3 // CXCL5 // CXCL8 // EREG // FCER1G // HCK // IL1B // IL2RA // IL7R // ITGB8 // KYNU // LILRA1 // LILRB1 // LILRB2 // LYN // MT2A // MYO1G // NCF1 // PILRA // PLAC8 // PLAUR // PLSCR1 // RIPK2 // SAMSN1 // SERPINB9 // SLAMF7 // SOCS3 // ST3GAL1 // THBS1 // TNFAIP3 // TNFAIP6 // TNFRSF1B
COV	T24	MYELOID	BP	GO:0019221	cytokine-mediated signaling pathway	28	598	2.03947e-13	8.6462	[5.3-13.7]	ACSL1 // CCL3 // CCL3L3 // CCL4 // CCL4L2 // CXCL1 // CXCL2 // CXCL3 // CXCL5 // CXCL8 // EREG // FCER1G // HCK // HIF1A // IL1B // IL2RA // IL7R // LILRB2 // MT2A // NFKBIA // PTGS2 // RIPK2 // SERPINB2 // SOCS3 // SOD2 // TNFAIP3 // TNFRSF1B // UBC
COV	T24	MYELOID	BP	GO:0033993	response to lipid	25	513	2.70308e-13	8.69477	[5.2-14]	ACSL1 // ADM // CCL3 // CD14 // CFLAR // CHMP5 // CXCL1 // CXCL2 // CXCL3 // CXCL5 // CXCL8 // DUSP1 // GRAMD1A // HCK // IL1B // LILRB1 // LILRB2 // LYN // NFKBIA // RIPK2 // SOD2 // THBS1 // TNFAIP3 // TNFRSF1B // TNIP3
COV	T24	MYELOID	BP	GO:0071310	cellular response to organic substance	44	1711	5.67213e-13	5.51938	[3.6-8.4]	ACSL1 // AQP9 // ARID5B // CCL3 // CCL3L3 // CCL4 // CCL4L2 // CD14 // CFLAR // CHMP5 // CXCL1 // CXCL2 // CXCL3 // CXCL5 // CXCL8 // DUSP1 // EREG // FCER1G // GRAMD1A // HCK // HIF1A // IL1B // IL2RA // IL7R // ITGB8 // LILRB1 // LILRB2 // LYN // MT1G // MT1X // MT2A // NFKBIA // PTGS2 // RDX // RIPK2 // SERPINB2 // SERPINB9 // SOCS3 // SOD2 // THBS1 // TNFAIP3 // TNFRSF1B // TNIP3 // UBC
COV	T24	MYELOID	BP	GO:0071280	cellular response to copper ion	8	17	1.39022e-12	125.917	[41.3-381]	MAP1LC3A // MT1E // MT1F // MT1G // MT1H // MT1M // MT1X // MT2A
COV	T24	MYELOID	BP	GO:0007166	cell surface receptor signaling pathway	44	1812	5.38986e-12	5.1559	[3.4-7.9]	ABCA1 // ACSL1 // ADA // ADORA2A // ARID5B // CCL3 // CCL3L3 // CCL4 // CCL4L2 // CD14 // CFLAR // CXCL1 // CXCL2 // CXCL3 // CXCL5 // CXCL8 // EREG // FCER1G // HCK // HIF1A // IL1B // IL2RA // IL7R // ITGB8 // LILRA1 // LILRB1 // LILRB2 // LYN // MMP14 // MT2A // MYO1G // NCF1 // NFKBIA // PLAUR // PLSCR1 // PTGS2 // RIPK2 // SERPINB2 // SOCS3 // SOD2 // THBS1 // TNFAIP3 // TNFRSF1B // UBC
COV	T24	MYELOID	BP	GO:0040011	locomotion	32	1006	7.46622e-12	5.93698	[3.7-9.3]	ADA // ADORA2A // ARID5B // BTG1 // CCL3 // CCL3L3 // CCL4 // CCL4L2 // CD48 // CXCL1 // CXCL2 // CXCL3 // CXCL5 // CXCL8 // DUSP1 // EREG // FCER1G // HCK // HIF1A // IL1B // ITGB8 // LYN // MMP14 // MYO1G // PLAUR // PTGS2 // RDX // SOD2 // THBS1 // TNFAIP3 // TNFAIP6
COV	T24	MYELOID	BP	GO:0010273	detoxification of copper ion	7	10	7.98071e-12	325.755	[73.1-2069.3]	MT1E // MT1F // MT1G // MT1H // MT1M // MT1X // MT2A
COV	T24	MYELOID	BP	GO:1990169	stress response to copper ion	7	10	7.98071e-12	325.755	[73.1-2069.3]	MT1E // MT1F // MT1G // MT1H // MT1M // MT1X // MT2A
COV	T24	MYELOID	BP	GO:0002376	immune system process	48	2122	8.63211e-12	5.04691	[3.3-7.7]	ADA // ADAMDEC1 // CCL3 // CCL3L3 // CCL4 // CCL4L2 // CD14 // CD300E // CD48 // CXCL1 // CXCL2 // CXCL3 // CXCL5 // CXCL8 // DUSP1 // EREG // FCER1G // HCK // HIF1A // IL1B // IL2RA // IL7R // ITGB8 // KYNU // LILRA1 // LILRB1 // LILRB2 // LYN // MMP14 // MT1G // MT2A // MYO1G // NCF1 // NFKBIA // PILRA // PLAC8 // PLAUR // PLSCR1 // RIPK2 // SAMSN1 // SERPINB9 // SLAMF7 // SOCS3 // ST3GAL1 // T…
COV	T24	MYELOID	BP	GO:0071396	cellular response to lipid	20	358	8.91372e-12	9.49749	[5.4-15.9]	CCL3 // CD14 // CFLAR // CHMP5 // CXCL1 // CXCL2 // CXCL3 // CXCL5 // CXCL8 // GRAMD1A // HCK // IL1B // LILRB1 // LILRB2 // LYN // NFKBIA // RIPK2 // TNFAIP3 // TNFRSF1B // TNIP3
COV	T24	MYELOID	BP	GO:0050896	response to stimulus	76	5140	8.94395e-12	5.61148	[3.4-9.7]	ABCA1 // ACSL1 // ADA // ADAMDEC1 // ADM // ADORA2A // AQP9 // ARID5B // BACH1 // CCL3 // CCL3L3 // CCL4 // CCL4L2 // CD14 // CD300E // CD48 // CFLAR // CHMP5 // CXCL1 // CXCL2 // CXCL3 // CXCL5 // CXCL8 // DUSP1 // EREG // FCER1G // GRAMD1A // HCK // HIF1A // IER3 // IL1B // IL2RA // IL7R // ITGB8 // KYNU // LILRA1 // LILRB1 // LILRB2 // LYN // MAP1LC3A // MAP3K4 // MMP14 // MT1E // MT1F // MT1G…
COV	T24	MYELOID	BP	GO:1901700	response to oxygen-containing compound	32	1001	1.04528e-11	5.97012	[3.8-9.3]	ACSL1 // ADA // ADM // AQP9 // CCL3 // CD14 // CFLAR // CHMP5 // CXCL1 // CXCL2 // CXCL3 // CXCL5 // CXCL8 // DUSP1 // EREG // GRAMD1A // HCK // HIF1A // IL1B // LILRB1 // LILRB2 // LYN // MAP1LC3A // NCF1 // NFKBIA // RIPK2 // SOCS3 // SOD2 // THBS1 // TNFAIP3 // TNFRSF1B // TNIP3
COV	T24	MYELOID	BP	GO:0044419	biological process involved in interspecies interaction between organisms	42	1605	1.27005e-11	5.46266	[3.5-8.4]	ADM // CCL3 // CCL3L3 // CCL4 // CCL4L2 // CD14 // CD300E // CFLAR // CHMP5 // CXCL1 // CXCL2 // CXCL3 // CXCL5 // CXCL8 // EREG // FCER1G // HCK // HIF1A // IL1B // IL2RA // IL7R // ITGB8 // KYNU // LILRB1 // LILRB2 // LYN // MT2A // NCF1 // NFKBIA // PILRA // PLAC8 // PLSCR1 // RIPK2 // SERPINB9 // SLAMF7 // SOCS3 // SOD2 // TNFAIP3 // TNFRSF1B // TNIP1 // TNIP3 // UBC
COV	T24	MYELOID	BP	GO:1990868	response to chemokine	11	65	1.82786e-11	29.8837	[13.6-60.4]	CCL3 // CCL3L3 // CCL4 // CCL4L2 // CXCL1 // CXCL2 // CXCL3 // CXCL5 // CXCL8 // DUSP1 // HIF1A
COV	T24	MYELOID	BP	GO:1990869	cellular response to chemokine	11	65	1.82786e-11	29.8837	[13.6-60.4]	CCL3 // CCL3L3 // CCL4 // CCL4L2 // CXCL1 // CXCL2 // CXCL3 // CXCL5 // CXCL8 // DUSP1 // HIF1A
COV	T24	MYELOID	BP	GO:0061687	detoxification of inorganic compound	7	11	1.9322e-11	244.047	[61-1132.9]	MT1E // MT1F // MT1G // MT1H // MT1M // MT1X // MT2A
COV	T24	MYELOID	BP	GO:0048870	cell motility	30	923	2.55179e-11	5.92745	[3.7-9.3]	ADA // ARID5B // BTG1 // CCL3 // CCL3L3 // CCL4 // CCL4L2 // CD48 // CXCL1 // CXCL2 // CXCL3 // CXCL5 // CXCL8 // DUSP1 // EREG // FCER1G // HCK // HIF1A // IL1B // ITGB8 // LYN // MMP14 // MYO1G // PTGS2 // RDX // SOD2 // THBS1 // TNFAIP3 // TNFAIP6
COV	T24	MYELOID	BP	GO:0051674	localization of cell	30	923	2.55179e-11	5.92745	[3.7-9.3]	ADA // ARID5B // BTG1 // CCL3 // CCL3L3 // CCL4 // CCL4L2 // CD48 // CXCL1 // CXCL2 // CXCL3 // CXCL5 // CXCL8 // DUSP1 // EREG // FCER1G // HCK // HIF1A // IL1B // ITGB8 // LYN // MMP14 // MYO1G // PTGS2 // RDX // SOD2 // THBS1 // TNFAIP3 // TNFAIP6
COV	T24	MYELOID	BP	GO:0032101	regulation of response to external stimulus	26	660	3.05649e-11	6.97306	[4.2-11.2]	ADA // ADORA2A // CCL3 // CCL4 // CXCL8 // DUSP1 // EREG // FCER1G // HCK // IL1B // IL2RA // LILRB1 // LYN // NFKBIA // PLAUR // PLSCR1 // PTGS2 // RIPK2 // SERPINB2 // SERPINB9 // SOCS3 // THBS1 // TNFAIP3 // TNFAIP6 // TNFRSF1B // TNIP1
COV	T24	MYELOID	BP	GO:0097501	stress response to metal ion	7	12	3.58204e-11	195.588	[52.4-800.3]	MT1E // MT1F // MT1G // MT1H // MT1M // MT1X // MT2A
COV	T24	MYELOID	BP	GO:0010038	response to metal ion	16	210	3.7743e-11	12.7258	[6.8-22.5]	AQP9 // CD14 // DUSP1 // HIF1A // MAP1LC3A // MT1E // MT1F // MT1G // MT1H // MT1M // MT1X // MT2A // NCF1 // PLSCR1 // SOD2 // THBS1
COV	T24	MYELOID	BP	GO:0051716	cellular response to stimulus	68	4334	5.06973e-11	4.71124	[3-7.6]	ABCA1 // ACSL1 // ADA // ADM // ADORA2A // AQP9 // ARID5B // BACH1 // CCL3 // CCL3L3 // CCL4 // CCL4L2 // CD14 // CFLAR // CHMP5 // CXCL1 // CXCL2 // CXCL3 // CXCL5 // CXCL8 // DUSP1 // EREG // FCER1G // GRAMD1A // HCK // HIF1A // IER3 // IL1B // IL2RA // IL7R // ITGB8 // LILRA1 // LILRB1 // LILRB2 // LYN // MAP1LC3A // MAP3K4 // MMP14 // MT1E // MT1F // MT1G // MT1H // MT1M // MT1X // MT2A // MY…
COV	T24	MYELOID	BP	GO:0097529	myeloid leukocyte migration	14	149	7.21165e-11	15.6789	[8-28.7]	CCL3 // CCL3L3 // CCL4 // CCL4L2 // CXCL1 // CXCL2 // CXCL3 // CXCL5 // CXCL8 // DUSP1 // FCER1G // LYN // MMP14 // THBS1
COV	T24	MYELOID	BP	GO:0016477	cell migration	28	849	9.14482e-11	5.87785	[3.6-9.3]	ADA // ARID5B // BTG1 // CCL3 // CCL3L3 // CCL4 // CCL4L2 // CD48 // CXCL1 // CXCL2 // CXCL3 // CXCL5 // CXCL8 // DUSP1 // FCER1G // HCK // HIF1A // IL1B // ITGB8 // LYN // MMP14 // MYO1G // PTGS2 // RDX // SOD2 // THBS1 // TNFAIP3 // TNFAIP6
COV	T24	MYELOID	MF	GO:0008009	chemokine activity	9	35	9.26179e-11	49.6189	[19.9-113.2]	CCL3 // CCL3L3 // CCL4 // CCL4L2 // CXCL1 // CXCL2 // CXCL3 // CXCL5 // CXCL8
COV	T24	MYELOID	BP	GO:0010035	response to inorganic substance	19	340	9.42314e-11	9.39014	[5.3-15.9]	ADA // AQP9 // CD14 // CFLAR // DUSP1 // HIF1A // MAP1LC3A // MT1E // MT1F // MT1G // MT1H // MT1M // MT1X // MT2A // NCF1 // PLSCR1 // SOD2 // THBS1 // TNFAIP3
COV	T24	MYELOID	BP	GO:0006882	cellular zinc ion homeostasis	8	25	1.05277e-10	66.7435	[24.3-168.3]	MT1E // MT1F // MT1G // MT1H // MT1M // MT1X // MT2A // SLC39A8
COV	T24	MYELOID	BP	GO:0055069	zinc ion homeostasis	8	26	1.35352e-10	63.0403	[23.1-157.1]	MT1E // MT1F // MT1G // MT1H // MT1M // MT1X // MT2A // SLC39A8
COV	T24	MYELOID	BP	GO:0070098	chemokine-mediated signaling pathway	10	58	1.50189e-10	30.2208	[13.2-63]	CCL3 // CCL3L3 // CCL4 // CCL4L2 // CXCL1 // CXCL2 // CXCL3 // CXCL5 // CXCL8 // HIF1A
COV	T24	MYELOID	BP	GO:1901701	cellular response to oxygen-containing compound	26	732	1.67555e-10	6.22555	[3.8-10]	AQP9 // CCL3 // CD14 // CFLAR // CHMP5 // CXCL1 // CXCL2 // CXCL3 // CXCL5 // CXCL8 // GRAMD1A // HCK // HIF1A // IL1B // LILRB1 // LILRB2 // LYN // MAP1LC3A // NCF1 // NFKBIA // RIPK2 // SOCS3 // SOD2 // TNFAIP3 // TNFRSF1B // TNIP3
COV	T24	MYELOID	BP	GO:0050900	leukocyte migration	18	313	2.04999e-10	9.57599	[5.3-16.4]	ADA // CCL3 // CCL3L3 // CCL4 // CCL4L2 // CD48 // CXCL1 // CXCL2 // CXCL3 // CXCL5 // CXCL8 // DUSP1 // FCER1G // HCK // LYN // MMP14 // MYO1G // THBS1
COV	T24	MYELOID	BP	GO:0046688	response to copper ion	8	26	2.83007e-10	63.0403	[23.1-157.1]	MAP1LC3A // MT1E // MT1F // MT1G // MT1H // MT1M // MT1X // MT2A
COV	T24	MYELOID	BP	GO:0048583	regulation of response to stimulus	50	2617	3.70605e-10	4.22354	[2.8-6.5]	ABCA1 // ADA // ADM // ADORA2A // CCL3 // CCL3L3 // CCL4 // CCL4L2 // CD14 // CD300E // CD48 // CFLAR // CXCL8 // DUSP1 // EREG // FCER1G // HCK // HIF1A // IER3 // IL1B // IL2RA // IL7R // LILRA1 // LILRB1 // LILRB2 // LYN // MAP3K4 // MMP14 // MYO1G // NCF1 // NFKBIA // PILRA // PLAUR // PLSCR1 // PTGS2 // RDX // RIPK2 // SAMSN1 // SERPINB2 // SERPINB9 // SLAMF7 // SOCS3 // SOD2 // THBS1 // TNF…
COV	T24	MYELOID	BP	GO:0071294	cellular response to zinc ion	7	16	4.54321e-10	108.989	[33.7-338]	MT1E // MT1F // MT1G // MT1H // MT1M // MT1X // MT2A
COV	T24	MYELOID	MF	GO:0005102	signaling receptor binding	28	851	4.77276e-10	5.86269	[3.6-9.3]	ABCA1 // ADM // ADORA2A // CCL3 // CCL3L3 // CCL4 // CCL4L2 // CFLAR // CXCL1 // CXCL2 // CXCL3 // CXCL5 // CXCL8 // EREG // HCK // HIF1A // IL1B // ITGB8 // LILRB1 // LILRB2 // LYN // MMP14 // NAMPT // PILRA // PLAUR // PLSCR1 // RIPK2 // THBS1
COV	T24	MYELOID	MF	GO:0042379	chemokine receptor binding	9	43	5.90658e-10	38.0101	[15.5-83.8]	CCL3 // CCL3L3 // CCL4 // CCL4L2 // CXCL1 // CXCL2 // CXCL3 // CXCL5 // CXCL8
COV	T24	MYELOID	BP	GO:0002682	regulation of immune system process	31	1071	7.81562e-10	5.27408	[3.3-8.3]	ADA // CCL3 // CCL4 // CD300E // CD48 // CXCL8 // DUSP1 // EREG // FCER1G // HCK // HIF1A // IL1B // IL2RA // IL7R // LILRA1 // LILRB1 // LILRB2 // LYN // MMP14 // MYO1G // NFKBIA // PILRA // PLSCR1 // RIPK2 // SAMSN1 // SERPINB9 // SLAMF7 // SOCS3 // THBS1 // TNFAIP3 // TNFRSF1B
COV	T24	MYELOID	BP	GO:0071276	cellular response to cadmium ion	8	31	7.82906e-10	49.3117	[18.6-118]	MT1E // MT1F // MT1G // MT1H // MT1M // MT1X // MT2A // NCF1
COV	T24	MYELOID	BP	GO:0071621	granulocyte chemotaxis	11	90	7.99882e-10	20.3946	[9.4-40.3]	CCL3 // CCL3L3 // CCL4 // CCL4L2 // CXCL1 // CXCL2 // CXCL3 // CXCL5 // CXCL8 // FCER1G // THBS1
COV	T24	MYELOID	BP	GO:0043066	negative regulation of apoptotic process	22	551	9.01832e-10	6.74974	[4-11.1]	ADA // ADORA2A // CFLAR // DUSP1 // HCK // HIF1A // IER3 // IL1B // IL7R // LILRB1 // NFKBIA // PLAC8 // PLAUR // RIPK2 // SERPINB2 // SERPINB9 // SOCS3 // SOD2 // ST3GAL1 // THBS1 // TNFAIP3 // UBC
COV	T24	MYELOID	BP	GO:0046686	response to cadmium ion	9	47	9.79369e-10	33.9771	[14-74.2]	MT1E // MT1F // MT1G // MT1H // MT1M // MT1X // MT2A // NCF1 // SOD2
COV	T24	MYELOID	BP	GO:0051240	positive regulation of multicellular organismal process	26	804	1.19766e-09	5.61433	[3.4-9]	ABCA1 // ACSL1 // ADA // ADM // ADORA2A // BASP1 // BTG1 // CCL3 // CD14 // CXCL8 // EREG // FCER1G // HIF1A // IL1B // IL2RA // IL7R // ITGB8 // LILRB1 // LILRB2 // LYN // MMP14 // PLAC8 // PTGS2 // RIPK2 // THBS1 // TNFRSF1B
COV	T24	MYELOID	BP	GO:0043069	negative regulation of programmed cell death	22	564	1.4207e-09	6.58143	[3.9-10.8]	ADA // ADORA2A // CFLAR // DUSP1 // HCK // HIF1A // IER3 // IL1B // IL7R // LILRB1 // NFKBIA // PLAC8 // PLAUR // RIPK2 // SERPINB2 // SERPINB9 // SOCS3 // SOD2 // ST3GAL1 // THBS1 // TNFAIP3 // UBC
COV	T24	MYELOID	BP	GO:0030595	leukocyte chemotaxis	13	156	1.50844e-09	13.5754	[6.8-25.2]	CCL3 // CCL3L3 // CCL4 // CCL4L2 // CXCL1 // CXCL2 // CXCL3 // CXCL5 // CXCL8 // DUSP1 // FCER1G // LYN // THBS1
COV	T24	MYELOID	BP	GO:0060548	negative regulation of cell death	23	621	1.51389e-09	6.29115	[3.7-10.3]	ADA // ADORA2A // CFLAR // DUSP1 // HCK // HIF1A // IER3 // IL1B // IL7R // LILRB1 // NFKBIA // PLAC8 // PLAUR // RIPK2 // SERPINB2 // SERPINB9 // SOCS3 // SOD2 // ST3GAL1 // THBS1 // TNFAIP3 // TNFRSF1B // UBC
COV	T24	MYELOID	BP	GO:0010043	response to zinc ion	8	34	2.18869e-09	43.6078	[16.6-103]	MT1E // MT1F // MT1G // MT1H // MT1M // MT1X // MT2A // SOD2
COV	T24	MYELOID	BP	GO:0007155	cell adhesion	24	737	2.72562e-09	5.52959	[3.3-8.9]	ADA // ADAMDEC1 // CCL4 // CXCL8 // DUSP1 // HCK // IL1B // IL2RA // IL7R // ITGB8 // LILRB1 // LILRB2 // LYN // MMP14 // MYO1G // NINJ1 // PLAUR // RDX // RIPK2 // SLAMF7 // SLC39A8 // THBS1 // TNFAIP6 // TNIP1
COV	T24	MYELOID	BP	GO:0022610	biological adhesion	24	738	2.80985e-09	5.52145	[3.3-8.9]	ADA // ADAMDEC1 // CCL4 // CXCL8 // DUSP1 // HCK // IL1B // IL2RA // IL7R // ITGB8 // LILRB1 // LILRB2 // LYN // MMP14 // MYO1G // NINJ1 // PLAUR // RDX // RIPK2 // SLAMF7 // SLC39A8 // THBS1 // TNFAIP6 // TNIP1
COV	T24	MYELOID	BP	GO:0048585	negative regulation of response to stimulus	29	1034	3.00349e-09	4.96805	[3.1-7.8]	ADA // ADM // ADORA2A // CD14 // CFLAR // CXCL8 // DUSP1 // EREG // HIF1A // IL1B // IL2RA // IL7R // LILRB1 // LYN // MMP14 // NFKBIA // PLAUR // SAMSN1 // SERPINB2 // SERPINB9 // SOCS3 // SOD2 // THBS1 // TNFAIP3 // TNFAIP6 // TNFRSF1B // TNIP1 // TNIP3 // UBC
COV	T24	MYELOID	BP	GO:0097530	granulocyte migration	11	106	3.68707e-09	16.9396	[7.9-33.2]	CCL3 // CCL3L3 // CCL4 // CCL4L2 // CXCL1 // CXCL2 // CXCL3 // CXCL5 // CXCL8 // FCER1G // THBS1
COV	T24	MYELOID	BP	GO:0042127	regulation of cell population proliferation	27	913	4.68584e-09	5.14703	[3.2-8.2]	ADA // ADM // ADORA2A // BTG1 // CCL3L3 // CFLAR // CXCL1 // CXCL5 // CXCL8 // EREG // HCK // HIF1A // IL1B // IL2RA // IL7R // LILRB1 // LILRB2 // LYN // NAMPT // NFKBIA // PLAC8 // RIPK2 // SOD2 // THBS1 // TNFAIP3 // TNFRSF1B
COV	T24	MYELOID	BP	GO:0030593	neutrophil chemotaxis	10	80	5.20661e-09	20.6966	[9.2-42.1]	CCL3 // CCL3L3 // CCL4 // CCL4L2 // CXCL1 // CXCL2 // CXCL3 // CXCL5 // CXCL8 // FCER1G
COV	T24	MYELOID	BP	GO:0006928	movement of cell or subcellular component	30	1155	5.43346e-09	4.61245	[2.9-7.2]	ADA // ARID5B // BTG1 // CCL3 // CCL3L3 // CCL4 // CCL4L2 // CD48 // CXCL1 // CXCL2 // CXCL3 // CXCL5 // CXCL8 // DUSP1 // EREG // FCER1G // HCK // HIF1A // IL1B // ITGB8 // LYN // MMP14 // MYO1G // PTGS2 // RDX // SOD2 // THBS1 // TNFAIP3 // TNFAIP6
COV	T24	MYELOID	BP	GO:0009636	response to toxic substance	12	138	6.27178e-09	14.0701	[6.8-26.7]	CCL3 // CCL4 // LYN // MT1E // MT1F // MT1G // MT1H // MT1M // MT1X // MT2A // PTGS2 // SOD2
COV	T24	MYELOID	BP	GO:0080134	regulation of response to stress	28	994	7.78493e-09	4.93363	[3-7.8]	ADA // CCL3 // DUSP1 // EREG // FCER1G // HCK // HIF1A // IER3 // IL1B // IL2RA // LILRB1 // LYN // MAP3K4 // NCF1 // NFKBIA // PLAUR // PLSCR1 // PTGS2 // RIPK2 // SERPINB2 // SERPINB9 // SOCS3 // SOD2 // THBS1 // TNFAIP3 // TNFAIP6 // TNFRSF1B // TNIP1
COV	T24	MYELOID	BP	GO:0023052	signaling	57	3568	1.03308e-08	3.75932	[2.5-5.8]	ABCA1 // ACSL1 // ADA // ADM // ADORA2A // ARID5B // CCL3 // CCL3L3 // CCL4 // CCL4L2 // CD14 // CFLAR // CHMP5 // CXCL1 // CXCL2 // CXCL3 // CXCL5 // CXCL8 // DUSP1 // EREG // FCER1G // HCK // HIF1A // IER3 // IL1B // IL2RA // IL7R // ITGB8 // LILRA1 // LILRB1 // LILRB2 // LYN // MAP3K4 // MMP14 // MT2A // MYO1G // NAMPT // NCF1 // NFKBIA // PILRA // PLAUR // PLSCR1 // PTGS2 // RDX // RIPK2 // S…
COV	T24	MYELOID	BP	GO:0006915	apoptotic process	32	1283	1.07298e-08	4.51245	[2.8-7]	ADA // ADM // ADORA2A // BTG1 // CCL3 // CD14 // CFLAR // DUSP1 // HCK // HIF1A // IER3 // IL1B // IL2RA // IL7R // LILRB1 // LYN // NCF1 // NFKBIA // PLAC8 // PLAUR // PLSCR1 // RIPK2 // SERPINB2 // SERPINB9 // SOCS3 // SOD2 // SRGN // ST3GAL1 // THBS1 // TNFAIP3 // TNFRSF1B // UBC
COV	T24	MYELOID	BP	GO:0007165	signal transduction	55	3357	1.13597e-08	3.75373	[2.5-5.8]	ABCA1 // ACSL1 // ADA // ADM // ADORA2A // ARID5B // CCL3 // CCL3L3 // CCL4 // CCL4L2 // CD14 // CFLAR // CXCL1 // CXCL2 // CXCL3 // CXCL5 // CXCL8 // DUSP1 // EREG // FCER1G // HCK // HIF1A // IER3 // IL1B // IL2RA // IL7R // ITGB8 // LILRA1 // LILRB1 // LILRB2 // LYN // MAP3K4 // MMP14 // MT2A // MYO1G // NAMPT // NCF1 // NFKBIA // PILRA // PLAUR // PLSCR1 // PTGS2 // RDX // RIPK2 // SERPINB2 /…
COV	T24	MYELOID	BP	GO:0007154	cell communication	57	3589	1.36116e-08	3.72829	[2.4-5.8]	ABCA1 // ACSL1 // ADA // ADM // ADORA2A // ARID5B // CCL3 // CCL3L3 // CCL4 // CCL4L2 // CD14 // CFLAR // CXCL1 // CXCL2 // CXCL3 // CXCL5 // CXCL8 // DUSP1 // EREG // FCER1G // HCK // HIF1A // IER3 // IL1B // IL2RA // IL7R // ITGB8 // LILRA1 // LILRB1 // LILRB2 // LYN // MAP1LC3A // MAP3K4 // MMP14 // MT2A // MYO1G // NAMPT // NCF1 // NFKBIA // PILRA // PLAUR // PLSCR1 // PTGS2 // RDX // RIPK2 /…
COV	T24	MYELOID	BP	GO:0031663	lipopolysaccharide-mediated signaling pathway	8	50	1.51438e-08	26.9993	[10.6-60.5]	CCL3 // CD14 // HCK // IL1B // LYN // NFKBIA // RIPK2 // TNFAIP3
COV	T24	MYELOID	BP	GO:0050776	regulation of immune response	23	678	1.51485e-08	5.7167	[3.4-9.3]	ADA // CD300E // CD48 // EREG // FCER1G // HCK // IL1B // IL2RA // IL7R // LILRA1 // LILRB1 // LILRB2 // LYN // MYO1G // PILRA // PLSCR1 // RIPK2 // SAMSN1 // SERPINB9 // SLAMF7 // SOCS3 // TNFAIP3 // TNFRSF1B
COV	T24	MYELOID	BP	GO:0060326	cell chemotaxis	13	193	1.65662e-08	10.7494	[5.4-19.9]	CCL3 // CCL3L3 // CCL4 // CCL4L2 // CXCL1 // CXCL2 // CXCL3 // CXCL5 // CXCL8 // DUSP1 // FCER1G // LYN // THBS1
COV	T24	MYELOID	BP	GO:0055076	transition metal ion homeostasis	10	93	1.78284e-08	17.4328	[7.8-35.2]	HIF1A // MT1E // MT1F // MT1G // MT1H // MT1M // MT1X // MT2A // SLC25A37 // SLC39A8
COV	T24	MYELOID	BP	GO:0031347	regulation of defense response	19	471	1.95273e-08	6.59826	[3.7-11.1]	ADA // CCL3 // EREG // FCER1G // HCK // IL1B // IL2RA // LILRB1 // LYN // NFKBIA // PLSCR1 // PTGS2 // RIPK2 // SERPINB9 // SOCS3 // TNFAIP3 // TNFAIP6 // TNFRSF1B // TNIP1
COV	T24	MYELOID	BP	GO:1990266	neutrophil migration	10	94	1.97487e-08	17.2366	[7.7-34.8]	CCL3 // CCL3L3 // CCL4 // CCL4L2 // CXCL1 // CXCL2 // CXCL3 // CXCL5 // CXCL8 // FCER1G
COV	T24	MYELOID	BP	GO:0042981	regulation of apoptotic process	27	968	2.05188e-08	4.82345	[3-7.7]	ADA // ADM // ADORA2A // BTG1 // CCL3 // CFLAR // DUSP1 // HCK // HIF1A // IER3 // IL1B // IL7R // LILRB1 // LYN // NFKBIA // PLAC8 // PLAUR // RIPK2 // SERPINB2 // SERPINB9 // SOCS3 // SOD2 // ST3GAL1 // THBS1 // TNFAIP3 // TNFRSF1B // UBC
COV	T24	MYELOID	BP	GO:0048519	negative regulation of biological process	56	3517	2.19879e-08	3.67328	[2.4-5.7]	ABCA1 // ADA // ADAMDEC1 // ADM // ADORA2A // ARID5B // BACH1 // BASP1 // BTG1 // CCL3 // CCL3L3 // CD14 // CFLAR // CXCL1 // CXCL8 // DUSP1 // EREG // HCK // HIF1A // IER3 // IL1B // IL2RA // IL7R // ITGB8 // LILRB1 // LILRB2 // LYN // MMP14 // MT1E // MT1F // MT1G // MT1H // MT1M // MT1X // MT2A // MXD1 // NFKBIA // PLAC8 // PLAUR // PLSCR1 // RDX // RIPK2 // SAMSN1 // SERPINB2 // SERPINB9 // S…
COV	T24	MYELOID	BP	GO:0012501	programmed cell death	32	1328	2.39276e-08	4.33856	[2.7-6.8]	ADA // ADM // ADORA2A // BTG1 // CCL3 // CD14 // CFLAR // DUSP1 // HCK // HIF1A // IER3 // IL1B // IL2RA // IL7R // LILRB1 // LYN // NCF1 // NFKBIA // PLAC8 // PLAUR // PLSCR1 // RIPK2 // SERPINB2 // SERPINB9 // SOCS3 // SOD2 // SRGN // ST3GAL1 // THBS1 // TNFAIP3 // TNFRSF1B // UBC
COV	T24	MYELOID	CC	GO:0005576	extracellular region	43	2101	2.83875e-08	4.13284	[2.7-6.3]	ADA // ADM // BASP1 // CCL3 // CCL3L3 // CCL4 // CCL4L2 // CD14 // CD48 // CHMP5 // CXCL1 // CXCL2 // CXCL3 // CXCL5 // CXCL8 // EREG // GK // IL1B // IL7R // ITGB8 // LILRB1 // LILRB2 // LYN // MMP14 // MYO1G // NAMPT // PILRA // PLAC8 // PLAUR // PLSCR1 // RDX // SERPINB2 // SERPINB9 // SOD2 // SRGN // ST3GAL1 // THBS1 // TNFAIP2 // TNFAIP3 // TNFAIP6 // TNFRSF1B // UBC // VNN2
COV	T24	MYELOID	BP	GO:0008219	cell death	33	1416	2.84429e-08	4.2264	[2.7-6.6]	ADA // ADM // ADORA2A // BTG1 // CCL3 // CD14 // CFLAR // DUSP1 // HCK // HIF1A // IER3 // IL1B // IL2RA // IL7R // LILRB1 // LYN // NCF1 // NFKBIA // PLAC8 // PLAUR // PLSCR1 // RIPK2 // SERPINB2 // SERPINB9 // SOCS3 // SOD2 // SRGN // ST3GAL1 // THBS1 // TMEM123 // TNFAIP3 // TNFRSF1B // UBC
COV	T24	MYELOID	BP	GO:0043067	regulation of programmed cell death	27	988	3.1245e-08	4.71497	[2.9-7.5]	ADA // ADM // ADORA2A // BTG1 // CCL3 // CFLAR // DUSP1 // HCK // HIF1A // IER3 // IL1B // IL7R // LILRB1 // LYN // NFKBIA // PLAC8 // PLAUR // RIPK2 // SERPINB2 // SERPINB9 // SOCS3 // SOD2 // ST3GAL1 // THBS1 // TNFAIP3 // TNFRSF1B // UBC
COV	T24	MYELOID	MF	GO:0048018	receptor ligand activity	13	176	3.46573e-08	11.8914	[6-22]	ADM // CCL3 // CCL3L3 // CCL4 // CCL4L2 // CXCL1 // CXCL2 // CXCL3 // CXCL5 // CXCL8 // EREG // IL1B // NAMPT
COV	T24	MYELOID	MF	GO:0001664	G protein-coupled receptor binding	11	135	3.89628e-08	12.9515	[6.1-25.2]	ADM // ADORA2A // CCL3 // CCL3L3 // CCL4 // CCL4L2 // CXCL1 // CXCL2 // CXCL3 // CXCL5 // CXCL8
COV	T24	MYELOID	BP	GO:0032102	negative regulation of response to external stimulus	13	216	4.10813e-08	9.51527	[4.8-17.5]	ADA // ADORA2A // DUSP1 // IL2RA // LILRB1 // PLAUR // SERPINB2 // SERPINB9 // SOCS3 // THBS1 // TNFAIP3 // TNFAIP6 // TNFRSF1B
COV	T24	MYELOID	MF	GO:0005125	cytokine activity	11	117	4.36581e-08	15.1713	[7.1-29.6]	CCL3 // CCL3L3 // CCL4 // CCL4L2 // CXCL1 // CXCL2 // CXCL3 // CXCL5 // CXCL8 // IL1B // NAMPT
COV	T24	MYELOID	MF	GO:0030546	signaling receptor activator activity	13	181	4.54764e-08	11.5275	[5.8-21.3]	ADM // CCL3 // CCL3L3 // CCL4 // CCL4L2 // CXCL1 // CXCL2 // CXCL3 // CXCL5 // CXCL8 // EREG // IL1B // NAMPT
COV	T24	MYELOID	BP	GO:0008283	cell population proliferation	28	1091	4.76774e-08	4.44612	[2.7-7]	ADA // ADM // ADORA2A // BTG1 // CCL3L3 // CFLAR // CXCL1 // CXCL5 // CXCL8 // EREG // HCK // HIF1A // IL1B // IL2RA // IL7R // LILRB1 // LILRB2 // LYN // MMP14 // NAMPT // NFKBIA // PLAC8 // RIPK2 // SOD2 // THBS1 // TNFAIP3 // TNFRSF1B
COV	T24	MYELOID	BP	GO:0050727	regulation of inflammatory response	13	215	4.77644e-08	9.56297	[4.8-17.6]	ADA // CCL3 // HCK // IL1B // IL2RA // LYN // NFKBIA // PTGS2 // SOCS3 // TNFAIP3 // TNFAIP6 // TNFRSF1B // TNIP1
COV	T24	MYELOID	BP	GO:0046916	cellular transition metal ion homeostasis	9	79	5.41707e-08	18.4034	[7.8-38.6]	HIF1A // MT1E // MT1F // MT1G // MT1H // MT1M // MT1X // MT2A // SLC39A8
COV	T24	MYELOID	MF	GO:0030545	receptor regulator activity	13	193	8.58576e-08	10.7494	[5.4-19.9]	ADM // CCL3 // CCL3L3 // CCL4 // CCL4L2 // CXCL1 // CXCL2 // CXCL3 // CXCL5 // CXCL8 // EREG // IL1B // NAMPT
COV	T24	MYELOID	BP	GO:0042592	homeostatic process	28	1137	1.15616e-07	4.24481	[2.6-6.7]	ABCA1 // ACSL1 // ADA // ADM // ADORA2A // AQP9 // CA12 // CCL3 // HIF1A // IL1B // IL2RA // IL7R // LYN // MAP3K4 // MT1E // MT1F // MT1G // MT1H // MT1M // MT1X // MT2A // NCF1 // PLAC8 // PTGS2 // SLC25A37 // SLC39A8 // SOD2 // TNFAIP3
COV	T24	MYELOID	BP	GO:0010941	regulation of cell death	27	1072	1.68569e-07	4.30481	[2.6-6.8]	ADA // ADM // ADORA2A // BTG1 // CCL3 // CFLAR // DUSP1 // HCK // HIF1A // IER3 // IL1B // IL7R // LILRB1 // LYN // NFKBIA // PLAC8 // PLAUR // RIPK2 // SERPINB2 // SERPINB9 // SOCS3 // SOD2 // ST3GAL1 // THBS1 // TNFAIP3 // TNFRSF1B // UBC
COV	T24	MYELOID	BP	GO:0098754	detoxification	9	80	1.73024e-07	18.1492	[7.7-38]	MT1E // MT1F // MT1G // MT1H // MT1M // MT1X // MT2A // PTGS2 // SOD2
COV	T24	MYELOID	BP	GO:0071241	cellular response to inorganic substance	10	132	2.11111e-07	11.8315	[5.3-23.5]	CFLAR // MAP1LC3A // MT1E // MT1F // MT1G // MT1H // MT1M // MT1X // MT2A // NCF1
COV	T24	MYELOID	BP	GO:0008284	positive regulation of cell population proliferation	18	507	2.12885e-07	5.6867	[3.2-9.7]	ADA // ADM // CFLAR // CXCL5 // EREG // HCK // HIF1A // IL1B // IL2RA // IL7R // LILRB2 // LYN // NAMPT // PLAC8 // RIPK2 // THBS1 // TNFAIP3
COV	T24	MYELOID	MF	GO:0045236	CXCR chemokine receptor binding	5	14	2.23284e-07	76.2405	[19.7-258.6]	CXCL1 // CXCL2 // CXCL3 // CXCL5 // CXCL8
COV	T24	MYELOID	CC	GO:0005615	extracellular space	37	1751	2.51801e-07	3.96189	[2.5-6.1]	ADA // ADM // BASP1 // CCL3 // CCL3L3 // CCL4 // CCL4L2 // CD14 // CD48 // CHMP5 // CXCL1 // CXCL2 // CXCL3 // CXCL5 // CXCL8 // EREG // GK // IL1B // ITGB8 // LILRB2 // LYN // MMP14 // MYO1G // NAMPT // PILRA // PLSCR1 // RDX // SERPINB2 // SERPINB9 // SOD2 // SRGN // ST3GAL1 // THBS1 // TNFAIP2 // TNFAIP3 // TNFAIP6 // UBC
COV	T24	MYELOID	BP	GO:0034142	toll-like receptor 4 signaling pathway	6	32	2.84112e-07	32.0374	[10.5-82.1]	CD14 // LYN // NFKBIA // RIPK2 // TNFAIP3 // TNIP3
COV	T24	MYELOID	BP	GO:0045321	leukocyte activation	26	1004	2.93414e-07	4.39141	[2.7-7]	ADA // CCL3 // CD14 // CXCL1 // CXCL8 // FCER1G // IL1B // IL2RA // IL7R // ITGB8 // LILRB1 // LILRB2 // LYN // MMP14 // MT1G // PLAC8 // PLAUR // PLSCR1 // RIPK2 // SAMSN1 // SLAMF7 // ST3GAL1 // THBS1 // TNFAIP3 // TNFAIP6 // TNFRSF1B
COV	T24	MYELOID	BP	GO:0040007	growth	18	535	2.96068e-07	5.36707	[3-9.1]	ADM // ARID5B // BASP1 // BTG1 // CFLAR // EREG // HIF1A // MMP14 // MT1E // MT1F // MT1G // MT1H // MT1M // MT1X // MT2A // NINJ1 // PLAC8 // SOCS3
COV	T24	MYELOID	BP	GO:0001775	cell activation	27	1089	3.49028e-07	4.22972	[2.6-6.7]	ADA // ADORA2A // CCL3 // CD14 // CXCL1 // CXCL8 // FCER1G // IL1B // IL2RA // IL7R // ITGB8 // LILRB1 // LILRB2 // LYN // MMP14 // MT1G // PLAC8 // PLAUR // PLSCR1 // RIPK2 // SAMSN1 // SLAMF7 // ST3GAL1 // THBS1 // TNFAIP3 // TNFAIP6 // TNFRSF1B
COV	T24	MYELOID	BP	GO:0001944	vasculature development	15	385	3.77292e-07	6.0905	[3.2-10.8]	ADM // BTG1 // CFLAR // CXCL8 // EREG // HIF1A // IL1B // ITGB8 // MMP14 // PTGS2 // SOCS3 // SOD2 // THBS1 // TNFAIP2 // TNFAIP3
COV	T24	MYELOID	BP	GO:0045926	negative regulation of growth	10	143	4.14026e-07	10.8417	[4.9-21.5]	BTG1 // HIF1A // MT1E // MT1F // MT1G // MT1H // MT1M // MT1X // MT2A // PLAC8
COV	T24	MYELOID	BP	GO:0050793	regulation of developmental process	30	1403	4.27778e-07	3.69733	[2.3-5.8]	ABCA1 // ADA // ADM // BASP1 // BTG1 // CCL3 // CFLAR // CXCL8 // EREG // HCK // HIF1A // IL1B // IL2RA // IL7R // ITGB8 // LILRB1 // LILRB2 // LYN // MMP14 // NFKBIA // PLAC8 // PTGS2 // RDX // RIPK2 // SOCS3 // SOD2 // SRGN // THBS1 // TNFAIP3 // TNFRSF1B
COV	T24	MYELOID	BP	GO:0051239	regulation of multicellular organismal process	31	1469	4.28627e-07	3.68246	[2.3-5.8]	ABCA1 // ACSL1 // ADA // ADM // ADORA2A // BASP1 // BTG1 // CCL3 // CD14 // CXCL8 // EREG // FCER1G // HIF1A // IL1B // IL2RA // IL7R // ITGB8 // LILRB1 // LILRB2 // LYN // MMP14 // NFKBIA // PLAC8 // PLAUR // PTGS2 // RIPK2 // SERPINB2 // SRGN // THBS1 // TNFAIP3 // TNFRSF1B
COV	T24	MYELOID	BP	GO:0098542	defense response to other organism	23	794	4.40523e-07	4.80946	[2.9-7.8]	CCL3 // CCL3L3 // CCL4 // CCL4L2 // CD14 // CD300E // EREG // FCER1G // HCK // IL2RA // IL7R // KYNU // LILRB1 // LYN // MT2A // NCF1 // PLAC8 // PLSCR1 // RIPK2 // SERPINB9 // SLAMF7 // SOCS3 // TNFAIP3
COV	T24	MYELOID	BP	GO:0065008	regulation of biological quality	41	2317	4.79019e-07	3.3623	[2.2-5.1]	ABCA1 // ACSL1 // ADA // ADM // ADORA2A // AQP9 // CA12 // CCL3 // FCER1G // HCK // HIF1A // IL1B // IL2RA // IL7R // LILRB2 // LYN // MAP3K4 // MT1E // MT1F // MT1G // MT1H // MT1M // MT1X // MT2A // NCF1 // NFKBIA // PLAC8 // PLAUR // PLSCR1 // PTGS2 // RDX // SERPINB2 // SLC25A37 // SLC39A8 // SOD2 // SRGN // THBS1 // TMEM123 // TNFAIP3 // TNFRSF1B // UBC
COV	T24	MYELOID	MF	GO:0038023	signaling receptor activity	16	432	5.08186e-07	5.82779	[3.2-10.2]	ABCA1 // ADORA2A // CD14 // CD300E // CD48 // FCER1G // IL2RA // IL7R // ITGB8 // LILRA1 // LILRB1 // LILRB2 // PLAUR // SEC62 // TMEM123 // TNFRSF1B
COV	T24	MYELOID	MF	GO:0060089	molecular transducer activity	16	432	5.08186e-07	5.82779	[3.2-10.2]	ABCA1 // ADORA2A // CD14 // CD300E // CD48 // FCER1G // IL2RA // IL7R // ITGB8 // LILRA1 // LILRB1 // LILRB2 // PLAUR // SEC62 // TMEM123 // TNFRSF1B
COV	T24	MYELOID	BP	GO:2000026	regulation of multicellular organismal development	21	758	5.99126e-07	4.48433	[2.6-7.4]	ADA // ADM // BASP1 // BTG1 // CCL3 // CXCL8 // HIF1A // IL1B // IL2RA // IL7R // ITGB8 // LILRB1 // LILRB2 // LYN // MMP14 // NFKBIA // RIPK2 // SRGN // THBS1 // TNFAIP3 // TNFRSF1B
COV	T24	MYELOID	BP	GO:0071248	cellular response to metal ion	9	112	6.42771e-07	12.4844	[5.4-25.7]	MAP1LC3A // MT1E // MT1F // MT1G // MT1H // MT1M // MT1X // MT2A // NCF1
COV	T24	MYELOID	BP	GO:0046903	secretion	24	926	6.6125e-07	4.30117	[2.6-7]	ABCA1 // ADA // ADM // ADORA2A // AQP9 // CCL3 // CD14 // CXCL1 // FCER1G // HCK // HIF1A // IL1B // LILRB1 // LILRB2 // LYN // MYO1G // PLAC8 // PLAUR // SLC1A2 // SRGN // THBS1 // TNFAIP2 // TNFAIP6 // TNFRSF1B
COV	T24	MYELOID	MF	GO:0005126	cytokine receptor binding	11	173	8.1291e-07	9.88516	[4.7-19]	CCL3 // CCL3L3 // CCL4 // CCL4L2 // CFLAR // CXCL1 // CXCL2 // CXCL3 // CXCL5 // CXCL8 // IL1B
COV	T24	MYELOID	BP	GO:0001568	blood vessel development	14	363	1.10064e-06	5.96332	[3.1-10.7]	ADM // BTG1 // CFLAR // CXCL8 // EREG // HIF1A // IL1B // ITGB8 // MMP14 // PTGS2 // SOCS3 // THBS1 // TNFAIP2 // TNFAIP3
COV	T24	MYELOID	BP	GO:0071347	cellular response to interleukin-1	10	148	1.21674e-06	10.4456	[4.7-20.7]	CCL3 // CCL3L3 // CCL4 // CCL4L2 // CXCL8 // HIF1A // IL1B // NFKBIA // RIPK2 // UBC
COV	T24	MYELOID	BP	GO:0050865	regulation of cell activation	16	440	1.26648e-06	5.7144	[3.1-10]	ADA // CCL3 // FCER1G // IL1B // IL2RA // IL7R // LILRB1 // LILRB2 // LYN // MMP14 // PLSCR1 // RIPK2 // SAMSN1 // THBS1 // TNFAIP3 // TNFRSF1B
COV	T24	MYELOID	BP	GO:0006935	chemotaxis	14	347	1.27866e-06	6.25792	[3.2-11.3]	CCL3 // CCL3L3 // CCL4 // CCL4L2 // CXCL1 // CXCL2 // CXCL3 // CXCL5 // CXCL8 // DUSP1 // FCER1G // LYN // PLAUR // THBS1
COV	T24	MYELOID	BP	GO:0042330	taxis	14	348	1.30627e-06	6.23868	[3.2-11.2]	CCL3 // CCL3L3 // CCL4 // CCL4L2 // CXCL1 // CXCL2 // CXCL3 // CXCL5 // CXCL8 // DUSP1 // FCER1G // LYN // PLAUR // THBS1
COV	T24	MYELOID	BP	GO:0008285	negative regulation of cell population proliferation	15	403	1.34621e-06	5.79864	[3.1-10.3]	ADM // ADORA2A // BTG1 // CCL3L3 // CXCL1 // CXCL8 // EREG // IL1B // IL2RA // LILRB1 // LILRB2 // LYN // SOD2 // THBS1 // TNFAIP3
COV	T24	MYELOID	BP	GO:0070372	regulation of ERK1 and ERK2 cascade	10	163	1.48524e-06	9.40935	[4.3-18.6]	CCL3 // CCL3L3 // CCL4 // CCL4L2 // CFLAR // DUSP1 // IL1B // LYN // RIPK2 // TNIP1
COV	T24	MYELOID	BP	GO:0014070	response to organic cyclic compound	17	532	1.52201e-06	5.02508	[2.8-8.6]	ACSL1 // ADA // ADM // ADORA2A // AQP9 // CCL3 // CFLAR // DUSP1 // GRAMD1A // IL1B // KYNU // LYN // MAP1LC3A // MMP14 // NFKBIA // RIPK2 // THBS1
COV	T24	MYELOID	BP	GO:0045087	innate immune response	20	669	1.79579e-06	4.82147	[2.8-8]	CCL3 // CCL3L3 // CCL4 // CCL4L2 // CD14 // CD300E // EREG // FCER1G // HCK // KYNU // LILRB1 // LYN // MT2A // NCF1 // PLSCR1 // RIPK2 // SERPINB9 // SLAMF7 // SOCS3 // TNFAIP3
COV	T24	MYELOID	BP	GO:0055065	metal ion homeostasis	14	352	1.90574e-06	6.16286	[3.2-11.1]	ADM // ADORA2A // CCL3 // HIF1A // LYN // MT1E // MT1F // MT1G // MT1H // MT1M // MT1X // MT2A // SLC25A37 // SLC39A8
COV	T24	MYELOID	BP	GO:0065007	biological regulation	82	7299	1.91681e-06	4.32202	[2.4-8.3]	ABCA1 // ACSL1 // ADA // ADAMDEC1 // ADM // ADORA2A // AQP9 // ARID5B // BACH1 // BASP1 // BTG1 // CA12 // CCL3 // CCL3L3 // CCL4 // CCL4L2 // CD14 // CD300E // CD48 // CFLAR // CHMP5 // CXCL1 // CXCL2 // CXCL3 // CXCL5 // CXCL8 // DUSP1 // EREG // FCER1G // HCK // HIF1A // IER3 // IL1B // IL2RA // IL7R // ITGB8 // LILRA1 // LILRB1 // LILRB2 // LYN // MAP3K4 // MMP14 // MT1E // MT1F // MT1G // MT…
COV	T24	MYELOID	BP	GO:0002774	Fc receptor mediated inhibitory signaling pathway	3	4	1.92564e-06	399.766	[31.9-16384]	LILRB1 // LILRB2 // LYN
COV	T24	MYELOID	BP	GO:0072359	circulatory system development	17	565	2.11035e-06	4.70854	[2.6-8.1]	ADM // BASP1 // BTG1 // CFLAR // CXCL8 // EREG // HIF1A // IL1B // ITGB8 // MMP14 // PTGS2 // SOCS3 // SOD2 // THBS1 // TNFAIP2 // TNFAIP3 // TNFRSF1B
COV	T24	MYELOID	BP	GO:0098771	inorganic ion homeostasis	15	415	2.27768e-06	5.61973	[3-9.9]	ADM // ADORA2A // CA12 // CCL3 // HIF1A // LYN // MT1E // MT1F // MT1G // MT1H // MT1M // MT1X // MT2A // SLC25A37 // SLC39A8
COV	T24	MYELOID	BP	GO:0001525	angiogenesis	12	276	2.40088e-06	6.64185	[3.3-12.4]	ADM // BTG1 // CXCL8 // EREG // HIF1A // IL1B // ITGB8 // MMP14 // PTGS2 // THBS1 // TNFAIP2 // TNFAIP3
COV	T24	MYELOID	BP	GO:0070371	ERK1 and ERK2 cascade	10	174	2.56973e-06	8.77216	[4-17.3]	CCL3 // CCL3L3 // CCL4 // CCL4L2 // CFLAR // DUSP1 // IL1B // LYN // RIPK2 // TNIP1
COV	T24	MYELOID	BP	GO:0002250	adaptive immune response	15	379	2.63474e-06	6.1939	[3.3-11]	ADA // CD48 // FCER1G // IL1B // IL7R // LILRA1 // LILRB1 // LILRB2 // LYN // MYO1G // RIPK2 // SAMSN1 // SLAMF7 // TNFAIP3 // TNFRSF1B
COV	T24	MYELOID	BP	GO:0071634	regulation of transforming growth factor beta production	5	27	2.69528e-06	31.2177	[9-86.9]	HIF1A // ITGB8 // LILRB1 // PTGS2 // THBS1
COV	T24	MYELOID	BP	GO:0002819	regulation of adaptive immune response	9	137	2.93036e-06	10.0305	[4.3-20.5]	ADA // CD48 // IL1B // IL7R // LILRB1 // RIPK2 // SAMSN1 // TNFAIP3 // TNFRSF1B
COV	T24	MYELOID	BP	GO:0070555	response to interleukin-1	10	165	2.97018e-06	9.28731	[4.2-18.4]	CCL3 // CCL3L3 // CCL4 // CCL4L2 // CXCL8 // HIF1A // IL1B // NFKBIA // RIPK2 // UBC
COV	T24	MYELOID	BP	GO:0051094	positive regulation of developmental process	19	704	3.17512e-06	4.27067	[2.4-7.2]	ADA // ADM // BASP1 // BTG1 // CXCL8 // HIF1A // IL1B // IL2RA // IL7R // ITGB8 // LILRB2 // LYN // MMP14 // PTGS2 // RIPK2 // SOCS3 // SOD2 // THBS1 // TNFRSF1B
COV	T24	MYELOID	BP	GO:0002694	regulation of leukocyte activation	15	415	3.20129e-06	5.61973	[3-9.9]	ADA // CCL3 // IL1B // IL2RA // IL7R // LILRB1 // LILRB2 // LYN // MMP14 // PLSCR1 // RIPK2 // SAMSN1 // THBS1 // TNFAIP3 // TNFRSF1B
COV	T24	MYELOID	BP	GO:1903131	mononuclear cell differentiation	13	329	3.41664e-06	6.05824	[3.1-11.1]	ADA // FCER1G // IL1B // IL2RA // IL7R // ITGB8 // LILRB1 // LILRB2 // LYN // MMP14 // MT1G // RIPK2 // ST3GAL1
COV	T24	MYELOID	BP	GO:0007186	G protein-coupled receptor signaling pathway	14	378	3.42473e-06	5.70985	[3-10.3]	ABCA1 // ADA // ADM // ADORA2A // CCL3 // CCL3L3 // CCL4 // CCL4L2 // CXCL1 // CXCL2 // CXCL3 // CXCL5 // CXCL8 // EREG
COV	T24	MYELOID	BP	GO:0002683	negative regulation of immune system process	12	273	3.46334e-06	6.71981	[3.3-12.6]	ADA // CCL3 // DUSP1 // IL2RA // IL7R // LILRB1 // LILRB2 // LYN // SAMSN1 // SERPINB9 // THBS1 // TNFAIP3
COV	T24	MYELOID	BP	GO:1902531	regulation of intracellular signal transduction	26	1207	3.46882e-06	3.5728	[2.2-5.7]	ABCA1 // ADA // CCL3 // CCL3L3 // CCL4 // CCL4L2 // CD14 // CFLAR // DUSP1 // EREG // HIF1A // IER3 // IL1B // LYN // MAP3K4 // NCF1 // NFKBIA // PLAUR // RDX // RIPK2 // SOD2 // THBS1 // TNFAIP3 // TNIP1 // TNIP3 // UBC
COV	T24	MYELOID	BP	GO:0032940	secretion by cell	22	870	3.48052e-06	4.09955	[2.4-6.7]	ABCA1 // ADM // ADORA2A // CCL3 // CD14 // CXCL1 // FCER1G // HCK // HIF1A // IL1B // LILRB1 // LILRB2 // LYN // MYO1G // PLAC8 // PLAUR // SLC1A2 // SRGN // THBS1 // TNFAIP2 // TNFAIP6 // TNFRSF1B
COV	T24	MYELOID	BP	GO:0032103	positive regulation of response to external stimulus	14	357	3.5372e-06	6.07057	[3.1-10.9]	CCL3 // CCL4 // CXCL8 // EREG // FCER1G // HCK // IL1B // LYN // NFKBIA // PLSCR1 // PTGS2 // RIPK2 // THBS1 // TNIP1
COV	T24	MYELOID	BP	GO:0070233	negative regulation of T cell apoptotic process	4	14	3.60407e-06	54.359	[12.2-192.8]	ADA // HIF1A // IL7R // ST3GAL1
COV	T24	MYELOID	BP	GO:0071604	transforming growth factor beta production	5	29	3.64993e-06	28.62	[8.3-79]	HIF1A // ITGB8 // LILRB1 // PTGS2 // THBS1
COV	T24	MYELOID	BP	GO:0050801	ion homeostasis	15	436	4.45902e-06	5.33051	[2.8-9.4]	ADM // ADORA2A // CA12 // CCL3 // HIF1A // LYN // MT1E // MT1F // MT1G // MT1H // MT1M // MT1X // MT2A // SLC25A37 // SLC39A8
COV	T24	MYELOID	BP	GO:0010243	response to organonitrogen compound	18	644	4.69102e-06	4.39212	[2.5-7.5]	ABCA1 // ADA // ADM // ADORA2A // AQP9 // CFLAR // CHMP5 // DUSP1 // EREG // FCER1G // IL1B // KYNU // LYN // MAP1LC3A // NFKBIA // RIPK2 // SOCS3 // TNFAIP3
COV	T24	MYELOID	BP	GO:0010648	negative regulation of cell communication	21	850	4.93872e-06	3.95611	[2.3-6.5]	ADA // ADM // CD14 // CFLAR // CXCL8 // DUSP1 // EREG // HIF1A // IL1B // LILRB2 // LYN // MMP14 // NFKBIA // PLAUR // SOCS3 // SOD2 // THBS1 // TNFAIP3 // TNIP1 // TNIP3 // UBC
COV	T24	MYELOID	BP	GO:2000147	positive regulation of cell motility	13	344	4.94865e-06	5.77694	[2.9-10.6]	CCL3 // CCL4 // CXCL8 // HIF1A // IL1B // LYN // MMP14 // PTGS2 // RDX // SOD2 // THBS1 // TNFAIP6
COV	T24	MYELOID	BP	GO:0023057	negative regulation of signaling	21	852	5.11747e-06	3.94593	[2.3-6.5]	ADA // ADM // CD14 // CFLAR // CXCL8 // DUSP1 // EREG // HIF1A // IL1B // LILRB2 // LYN // MMP14 // NFKBIA // PLAUR // SOCS3 // SOD2 // THBS1 // TNFAIP3 // TNIP1 // TNIP3 // UBC
COV	T24	MYELOID	BP	GO:0071887	leukocyte apoptotic process	7	81	5.18627e-06	13.2364	[5-29.8]	ADA // HIF1A // IL2RA // IL7R // LILRB1 // LYN // ST3GAL1
COV	T24	MYELOID	BP	GO:0140352	export from cell	22	896	5.65026e-06	3.96894	[2.3-6.5]	ABCA1 // ADM // ADORA2A // CCL3 // CD14 // CXCL1 // FCER1G // HCK // HIF1A // IL1B // LILRB1 // LILRB2 // LYN // MYO1G // PLAC8 // PLAUR // SLC1A2 // SRGN // THBS1 // TNFAIP2 // TNFAIP6 // TNFRSF1B
COV	T24	MYELOID	BP	GO:0040017	positive regulation of locomotion	13	349	5.68904e-06	5.68934	[2.9-10.4]	CCL3 // CCL4 // CXCL8 // HIF1A // IL1B // LYN // MMP14 // PTGS2 // RDX // SOD2 // THBS1 // TNFAIP6
COV	T24	MYELOID	BP	GO:0001817	regulation of cytokine production	16	507	5.70563e-06	4.90734	[2.7-8.5]	CCL3 // CD14 // EREG // FCER1G // HIF1A // IL1B // ITGB8 // LILRB1 // LILRB2 // LYN // PTGS2 // RIPK2 // SRGN // THBS1 // TNFAIP3 // TNFRSF1B
COV	T24	MYELOID	BP	GO:0030155	regulation of cell adhesion	15	473	6.00107e-06	4.88582	[2.6-8.6]	ADA // ADAMDEC1 // CXCL8 // DUSP1 // IL1B // IL2RA // IL7R // LILRB1 // LILRB2 // LYN // MMP14 // PLAUR // RDX // RIPK2 // THBS1
COV	T24	MYELOID	BP	GO:0051272	positive regulation of cellular component movement	13	350	6.12348e-06	5.6721	[2.9-10.4]	CCL3 // CCL4 // CXCL8 // HIF1A // IL1B // LYN // MMP14 // PTGS2 // RDX // SOD2 // THBS1 // TNFAIP6
COV	T24	MYELOID	BP	GO:0040012	regulation of locomotion	17	596	6.21212e-06	4.44549	[2.5-7.6]	ADA // ADORA2A // CCL3 // CCL4 // CXCL8 // DUSP1 // EREG // HIF1A // IL1B // LYN // MMP14 // PTGS2 // RDX // SOD2 // THBS1 // TNFAIP6
COV	T24	MYELOID	BP	GO:0002548	monocyte chemotaxis	6	45	6.40309e-06	21.3538	[7.2-52.5]	CCL3 // CCL3L3 // CCL4 // CCL4L2 // DUSP1 // LYN
COV	T24	MYELOID	BP	GO:0045597	positive regulation of cell differentiation	15	478	6.41634e-06	4.82995	[2.6-8.5]	ADA // ADM // BTG1 // HIF1A // IL1B // IL2RA // IL7R // LILRB2 // LYN // MMP14 // PTGS2 // RIPK2 // SOCS3 // SOD2 // TNFRSF1B
COV	T24	MYELOID	BP	GO:2000107	negative regulation of leukocyte apoptotic process	5	32	7.22612e-06	25.4166	[7.5-69]	ADA // HIF1A // IL7R // LILRB1 // ST3GAL1
COV	T24	MYELOID	BP	GO:0023051	regulation of signaling	36	2124	7.53072e-06	3.00396	[1.9-4.6]	ABCA1 // ADA // ADM // ADORA2A // CCL3 // CCL3L3 // CCL4 // CCL4L2 // CD14 // CFLAR // CHMP5 // CXCL8 // DUSP1 // EREG // HIF1A // IER3 // IL1B // IL7R // LILRB2 // LYN // MAP3K4 // MMP14 // NCF1 // NFKBIA // PLAUR // PLSCR1 // RDX // RIPK2 // SOCS3 // SOD2 // SRGN // THBS1 // TNFAIP3 // TNIP1 // TNIP3 // UBC
COV	T24	MYELOID	BP	GO:0002252	immune effector process	23	968	7.60522e-06	3.86577	[2.3-6.3]	ADA // CCL3 // CD14 // CXCL1 // FCER1G // HCK // IL1B // IL2RA // IL7R // LILRB1 // LILRB2 // LYN // MYO1G // PLAC8 // PLAUR // PLSCR1 // RIPK2 // SERPINB9 // SLAMF7 // ST3GAL1 // TNFAIP3 // TNFAIP6 // TNFRSF1B
COV	T24	MYELOID	BP	GO:0070227	lymphocyte apoptotic process	6	57	8.06727e-06	16.3127	[5.6-39.4]	ADA // HIF1A // IL2RA // IL7R // LYN // ST3GAL1
COV	T24	MYELOID	BP	GO:0048878	chemical homeostasis	18	651	8.15298e-06	4.34102	[2.4-7.4]	ABCA1 // ADM // ADORA2A // AQP9 // CA12 // CCL3 // HIF1A // LYN // MT1E // MT1F // MT1G // MT1H // MT1M // MT1X // MT2A // SLC25A37 // SLC39A8 // SOD2
COV	T24	MYELOID	BP	GO:0002224	toll-like receptor signaling pathway	8	123	8.36592e-06	9.82071	[4-20.8]	CD14 // LYN // NFKBIA // RIPK2 // TNFAIP3 // TNIP1 // TNIP3 // UBC
COV	T24	MYELOID	BP	GO:0002521	leukocyte differentiation	14	413	8.38097e-06	5.19444	[2.7-9.3]	ADA // CCL3 // FCER1G // IL1B // IL2RA // IL7R // ITGB8 // LILRB1 // LILRB2 // LYN // MMP14 // MT1G // RIPK2 // ST3GAL1
COV	T24	MYELOID	BP	GO:0009968	negative regulation of signal transduction	20	810	8.5393e-06	3.91473	[2.3-6.5]	ADA // ADM // CD14 // CFLAR // CXCL8 // DUSP1 // EREG // HIF1A // IL1B // LYN // MMP14 // NFKBIA // PLAUR // SOCS3 // SOD2 // THBS1 // TNFAIP3 // TNIP1 // TNIP3 // UBC
COV	T24	MYELOID	BP	GO:0001666	response to hypoxia	11	241	8.59276e-06	6.92453	[3.3-13.2]	ADA // ADM // BACH1 // CFLAR // HIF1A // MMP14 // PTGS2 // SOD2 // THBS1 // UBC
COV	T24	MYELOID	BP	GO:0050789	regulation of biological process	78	6904	8.70611e-06	3.62889	[2.1-6.4]	ABCA1 // ACSL1 // ADA // ADAMDEC1 // ADM // ADORA2A // ARID5B // BACH1 // BASP1 // BTG1 // CCL3 // CCL3L3 // CCL4 // CCL4L2 // CD14 // CD300E // CD48 // CFLAR // CHMP5 // CXCL1 // CXCL2 // CXCL3 // CXCL5 // CXCL8 // DUSP1 // EREG // FCER1G // HCK // HIF1A // IER3 // IL1B // IL2RA // IL7R // ITGB8 // LILRA1 // LILRB1 // LILRB2 // LYN // MAP3K4 // MMP14 // MT1E // MT1F // MT1G // MT1H // MT1M // MT…
COV	T24	MYELOID	BP	GO:0070427	nucleotide-binding oligomerization domain containing 1 signaling pathway	3	5	8.75913e-06	200.811	[22.8-2472.5]	NFKBIA // RIPK2 // TNFAIP3
COV	T24	MYELOID	BP	GO:1903706	regulation of hemopoiesis	12	308	9.10382e-06	5.90869	[2.9-11]	ADA // CCL3 // HIF1A // IL2RA // IL7R // LILRB1 // LILRB2 // LYN // MMP14 // NFKBIA // RIPK2 // THBS1
COV	T24	MYELOID	BP	GO:0048514	blood vessel morphogenesis	12	317	9.21985e-06	5.7302	[2.8-10.7]	ADM // BTG1 // CXCL8 // EREG // HIF1A // IL1B // ITGB8 // MMP14 // PTGS2 // THBS1 // TNFAIP2 // TNFAIP3
COV	T24	MYELOID	BP	GO:0048523	negative regulation of cellular process	46	3134	9.71429e-06	2.81667	[1.8-4.3]	ABCA1 // ADA // ADAMDEC1 // ADM // ADORA2A // ARID5B // BACH1 // BASP1 // BTG1 // CCL3 // CCL3L3 // CD14 // CFLAR // CXCL1 // CXCL8 // DUSP1 // EREG // HCK // HIF1A // IER3 // IL1B // IL2RA // IL7R // LILRB1 // LILRB2 // LYN // MMP14 // MXD1 // NFKBIA // PLAC8 // PLAUR // PLSCR1 // RDX // RIPK2 // SAMSN1 // SERPINB2 // SERPINB9 // SOCS3 // SOD2 // ST3GAL1 // THBS1 // TNFAIP3 // TNFRSF1B // TNIP1 …
COV	T24	MYELOID	CC	GO:0071944	cell periphery	42	2705	9.99732e-06	2.88532	[1.9-4.4]	ABCA1 // ACSL1 // ADA // ADAMDEC1 // ADORA2A // AQP9 // BASP1 // CA12 // CD14 // CD300E // CD48 // CFLAR // EREG // FCER1G // GRAMD1A // HCK // IL2RA // IL7R // ITGB8 // LILRA1 // LILRB1 // LILRB2 // LYN // MMP14 // MYO1G // NCF1 // NFKBIA // PILRA // PLAUR // PLSCR1 // RDX // SERPINB2 // SERPINB9 // SLAMF7 // SLC1A2 // SLC39A8 // THBS1 // TMEM123 // TNFAIP2 // TNFRSF1B // UBC // VNN2
COV	T24	MYELOID	BP	GO:0055080	cation homeostasis	14	411	1.02482e-05	5.22167	[2.7-9.4]	ADM // ADORA2A // CCL3 // HIF1A // LYN // MT1E // MT1F // MT1G // MT1H // MT1M // MT1X // MT2A // SLC25A37 // SLC39A8
COV	T24	MYELOID	BP	GO:0043408	regulation of MAPK cascade	14	417	1.0278e-05	5.14087	[2.7-9.2]	CCL3 // CCL3L3 // CCL4 // CCL4L2 // CFLAR // DUSP1 // IL1B // LYN // MAP3K4 // NCF1 // RIPK2 // THBS1 // TNIP1 // UBC
COV	T24	MYELOID	BP	GO:0032495	response to muramyl dipeptide	4	17	1.05169e-05	41.8044	[9.7-138.8]	CHMP5 // NFKBIA // RIPK2 // TNFAIP3
COV	T24	MYELOID	BP	GO:0036293	response to decreased oxygen levels	11	249	1.13114e-05	6.68812	[3.2-12.8]	ADA // ADM // BACH1 // CFLAR // HIF1A // MMP14 // PTGS2 // SOD2 // THBS1 // UBC
COV	T24	MYELOID	BP	GO:0045766	positive regulation of angiogenesis	7	92	1.14643e-05	11.5193	[4.4-25.7]	ADM // BTG1 // CXCL8 // HIF1A // IL1B // ITGB8 // THBS1
COV	T24	MYELOID	BP	GO:1904018	positive regulation of vasculature development	7	92	1.14643e-05	11.5193	[4.4-25.7]	ADM // BTG1 // CXCL8 // HIF1A // IL1B // ITGB8 // THBS1
COV	T24	MYELOID	BP	GO:2000106	regulation of leukocyte apoptotic process	6	62	1.28194e-05	14.8533	[5.1-35.6]	ADA // HIF1A // IL7R // LILRB1 // LYN // ST3GAL1
COV	T24	MYELOID	BP	GO:0001816	cytokine production	16	540	1.2883e-05	4.58628	[2.5-8]	CCL3 // CD14 // EREG // FCER1G // HIF1A // IL1B // ITGB8 // LILRB1 // LILRB2 // LYN // PTGS2 // RIPK2 // SRGN // THBS1 // TNFAIP3 // TNFRSF1B
COV	T24	MYELOID	BP	GO:0072503	cellular divalent inorganic cation homeostasis	11	258	1.32305e-05	6.43982	[3.1-12.3]	ADM // CCL3 // LYN // MT1E // MT1F // MT1G // MT1H // MT1M // MT1X // MT2A // SLC39A8
COV	T24	MYELOID	BP	GO:0048584	positive regulation of response to stimulus	28	1423	1.52899e-05	3.28983	[2-5.2]	ADA // CCL3 // CCL3L3 // CCL4 // CCL4L2 // CD14 // CFLAR // CXCL8 // EREG // FCER1G // HCK // HIF1A // IL1B // IL7R // LILRB1 // LYN // MAP3K4 // MYO1G // NCF1 // NFKBIA // PLAUR // PLSCR1 // PTGS2 // RIPK2 // THBS1 // TNFAIP3 // TNIP1 // UBC
COV	T24	MYELOID	BP	GO:0045595	regulation of cell differentiation	21	926	1.58622e-05	3.60008	[2.1-5.9]	ABCA1 // ADA // ADM // BTG1 // CCL3 // EREG // HIF1A // IL1B // IL2RA // IL7R // LILRB1 // LILRB2 // LYN // MMP14 // NFKBIA // PTGS2 // RIPK2 // SOCS3 // SOD2 // THBS1 // TNFRSF1B
COV	T24	MYELOID	BP	GO:0070231	T cell apoptotic process	5	38	1.59301e-05	20.8055	[6.2-55.3]	ADA // HIF1A // IL2RA // IL7R // ST3GAL1
COV	T24	MYELOID	BP	GO:0010646	regulation of cell communication	35	2105	1.70007e-05	2.9028	[1.9-4.5]	ABCA1 // ADA // ADM // ADORA2A // CCL3 // CCL3L3 // CCL4 // CCL4L2 // CD14 // CFLAR // CXCL8 // DUSP1 // EREG // HIF1A // IER3 // IL1B // IL7R // LILRB2 // LYN // MAP3K4 // MMP14 // NCF1 // NFKBIA // PLAUR // PLSCR1 // RDX // RIPK2 // SOCS3 // SOD2 // SRGN // THBS1 // TNFAIP3 // TNIP1 // TNIP3 // UBC
COV	T24	MYELOID	CC	GO:0031226	intrinsic component of plasma membrane	17	642	1.71715e-05	4.10268	[2.3-7]	ABCA1 // ADORA2A // AQP9 // CD14 // CD48 // EREG // FCER1G // IL2RA // ITGB8 // LILRB2 // LYN // MMP14 // NCF1 // PLAUR // PLSCR1 // SLC1A2 // SLC39A8
COV	T24	MYELOID	BP	GO:0048518	positive regulation of biological process	53	3896	1.72408e-05	2.79008	[1.8-4.3]	ABCA1 // ACSL1 // ADA // ADM // ADORA2A // ARID5B // BACH1 // BASP1 // BTG1 // CCL3 // CCL3L3 // CCL4 // CCL4L2 // CD14 // CFLAR // CXCL5 // CXCL8 // DUSP1 // EREG // FCER1G // HCK // HIF1A // IL1B // IL2RA // IL7R // ITGB8 // LILRB1 // LILRB2 // LYN // MAP3K4 // MMP14 // MYO1G // NAMPT // NCF1 // NFKBIA // PFKFB3 // PLAC8 // PLAUR // PLSCR1 // PTGS2 // RDX // RIPK2 // SERPINB9 // SOCS3 // SOD2 /…
COV	T24	MYELOID	BP	GO:2000145	regulation of cell motility	16	577	1.75159e-05	4.27073	[2.3-7.4]	ADA // CCL3 // CCL4 // CXCL8 // DUSP1 // EREG // HIF1A // IL1B // LYN // MMP14 // PTGS2 // RDX // SOD2 // THBS1 // TNFAIP6
COV	T24	MYELOID	BP	GO:0072507	divalent inorganic cation homeostasis	11	268	1.79719e-05	6.18432	[2.9-11.8]	ADM // CCL3 // LYN // MT1E // MT1F // MT1G // MT1H // MT1M // MT1X // MT2A // SLC39A8
COV	T24	MYELOID	BP	GO:0006875	cellular metal ion homeostasis	12	318	1.84738e-05	5.71107	[2.8-10.6]	ADM // CCL3 // HIF1A // LYN // MT1E // MT1F // MT1G // MT1H // MT1M // MT1X // MT2A // SLC39A8
COV	T24	MYELOID	BP	GO:0040008	regulation of growth	13	384	1.89256e-05	5.13682	[2.6-9.4]	BASP1 // BTG1 // HIF1A // MMP14 // MT1E // MT1F // MT1G // MT1H // MT1M // MT1X // MT2A // PLAC8 // SOCS3
COV	T24	MYELOID	BP	GO:0030502	negative regulation of bone mineralization	3	8	1.91109e-05	80.5797	[12.3-419.7]	CCL3 // HIF1A // SRGN
COV	T24	MYELOID	BP	GO:0031348	negative regulation of defense response	8	136	1.99768e-05	8.81465	[3.6-18.7]	ADA // IL2RA // LILRB1 // SERPINB9 // SOCS3 // TNFAIP3 // TNFAIP6 // TNFRSF1B
COV	T24	MYELOID	BP	GO:1901698	response to nitrogen compound	18	707	2.02412e-05	3.9698	[2.2-6.7]	ABCA1 // ADA // ADM // ADORA2A // AQP9 // CFLAR // CHMP5 // DUSP1 // EREG // FCER1G // IL1B // KYNU // LYN // MAP1LC3A // NFKBIA // RIPK2 // SOCS3 // TNFAIP3
COV	T24	MYELOID	BP	GO:0030335	positive regulation of cell migration	12	337	2.0311e-05	5.36871	[2.6-10]	CCL3 // CCL4 // CXCL8 // HIF1A // IL1B // LYN // MMP14 // PTGS2 // RDX // SOD2 // THBS1 // TNFAIP6
COV	T24	MYELOID	BP	GO:0070482	response to oxygen levels	11	268	2.24676e-05	6.18432	[2.9-11.8]	ADA // ADM // BACH1 // CFLAR // HIF1A // MMP14 // PTGS2 // SOD2 // THBS1 // UBC
COV	T24	MYELOID	BP	GO:0000165	MAPK cascade	16	567	2.27903e-05	4.35183	[2.4-7.6]	CCL3 // CCL3L3 // CCL4 // CCL4L2 // CFLAR // DUSP1 // EREG // IL1B // IL2RA // LYN // MAP3K4 // NCF1 // RIPK2 // THBS1 // TNIP1 // UBC
COV	T24	MYELOID	BP	GO:0002765	immune response-inhibiting signal transduction	3	7	2.3615e-05	100.435	[14.5-605]	LILRB1 // LILRB2 // LYN
COV	T24	MYELOID	BP	GO:0002767	immune response-inhibiting cell surface receptor signaling pathway	3	7	2.3615e-05	100.435	[14.5-605]	LILRB1 // LILRB2 // LYN
COV	T24	MYELOID	BP	GO:0070663	regulation of leukocyte proliferation	9	176	2.49541e-05	7.6632	[3.3-15.6]	ADA // IL1B // IL2RA // LILRB1 // LILRB2 // LYN // RIPK2 // TNFAIP3 // TNFRSF1B
COV	T24	MYELOID	BP	GO:0061844	antimicrobial humoral immune response mediated by antimicrobial peptide	5	31	2.71014e-05	26.3932	[7.7-72.2]	CXCL1 // CXCL2 // CXCL3 // CXCL5 // CXCL8
COV	T24	MYELOID	BP	GO:0031349	positive regulation of defense response	11	264	2.75683e-05	6.2841	[3-12]	CCL3 // EREG // FCER1G // HCK // IL1B // LYN // NFKBIA // PLSCR1 // PTGS2 // RIPK2 // TNIP1
COV	T24	MYELOID	BP	GO:0035556	intracellular signal transduction	31	1783	2.78768e-05	2.93714	[1.8-4.6]	ABCA1 // ADA // CCL3 // CCL3L3 // CCL4 // CCL4L2 // CD14 // CFLAR // CXCL1 // CXCL8 // DUSP1 // EREG // HIF1A // IER3 // IL1B // IL2RA // LYN // MAP3K4 // NCF1 // NFKBIA // PLAUR // RDX // RIPK2 // SOCS3 // SOD2 // THBS1 // TNFAIP3 // TNFRSF1B // TNIP1 // TNIP3 // UBC
COV	T24	MYELOID	BP	GO:0071674	mononuclear cell migration	8	137	2.83275e-05	8.74265	[3.6-18.5]	CCL3 // CCL3L3 // CCL4 // CCL4L2 // DUSP1 // LYN // MYO1G // THBS1
COV	T24	MYELOID	BP	GO:0070228	regulation of lymphocyte apoptotic process	5	43	3.00858e-05	18.0601	[5.4-47.5]	ADA // HIF1A // IL7R // LYN // ST3GAL1
COV	T24	MYELOID	BP	GO:0006869	lipid transport	10	248	3.15726e-05	6.00967	[2.7-11.8]	ABCA1 // ACSL1 // ADORA2A // AQP9 // GRAMD1A // IL1B // NFKBIA // PLSCR1 // SLC1A2 // THBS1
COV	T24	MYELOID	BP	GO:0048646	anatomical structure formation involved in morphogenesis	15	561	3.16849e-05	4.06824	[2.2-7.2]	ADA // ADM // BTG1 // CFLAR // CXCL8 // DUSP1 // EREG // HIF1A // IL1B // ITGB8 // MMP14 // PTGS2 // THBS1 // TNFAIP2 // TNFAIP3
COV	T24	MYELOID	BP	GO:0010628	positive regulation of gene expression	18	718	3.4068e-05	3.9039	[2.2-6.6]	CCL3 // CD14 // CXCL8 // EREG // FCER1G // HIF1A // IL1B // IL7R // ITGB8 // LILRB1 // LILRB2 // MMP14 // PLSCR1 // PTGS2 // RDX // RIPK2 // SERPINB9 // THBS1
COV	T24	MYELOID	BP	GO:0050777	negative regulation of immune response	7	105	3.57123e-05	9.9815	[3.8-22.2]	IL2RA // IL7R // LILRB1 // LYN // SAMSN1 // SERPINB9 // TNFAIP3
COV	T24	MYELOID	BP	GO:0051270	regulation of cellular component movement	16	615	3.70268e-05	3.98738	[2.2-6.9]	ADA // CCL3 // CCL4 // CXCL8 // DUSP1 // EREG // HIF1A // IL1B // LYN // MMP14 // PTGS2 // RDX // SOD2 // THBS1 // TNFAIP6
COV	T24	MYELOID	CC	GO:0005886	plasma membrane	39	2553	3.77604e-05	2.72908	[1.8-4.2]	ABCA1 // ACSL1 // ADA // ADORA2A // AQP9 // BASP1 // CA12 // CD14 // CD300E // CD48 // CFLAR // EREG // FCER1G // GRAMD1A // HCK // IL2RA // IL7R // ITGB8 // LILRA1 // LILRB1 // LILRB2 // LYN // MMP14 // MYO1G // NCF1 // NFKBIA // PILRA // PLAUR // PLSCR1 // RDX // SERPINB2 // SLAMF7 // SLC1A2 // SLC39A8 // THBS1 // TMEM123 // TNFRSF1B // UBC // VNN2
COV	T24	MYELOID	BP	GO:0051179	localization	55	4141	3.79444e-05	2.77625	[1.8-4.3]	ABCA1 // ACSL1 // ADA // ADM // ADORA2A // AQP9 // ARID5B // BTG1 // C15orf48 // CA12 // CCL3 // CCL3L3 // CCL4 // CCL4L2 // CD14 // CD48 // CHMP5 // CXCL1 // CXCL2 // CXCL3 // CXCL5 // CXCL8 // DUSP1 // EREG // FCER1G // GRAMD1A // HCK // HIF1A // IL1B // ITGB8 // LILRB1 // LILRB2 // LYN // MMP14 // MYO1G // NCF1 // NFKBIA // PLAC8 // PLAUR // PLSCR1 // PTGS2 // RDX // SEC62 // SLC1A2 // SLC25A3…
COV	T24	MYELOID	BP	GO:0007267	cell-cell signaling	19	809	3.80774e-05	3.67029	[2.1-6.2]	ABCA1 // ADM // ADORA2A // CCL3 // CCL4 // CXCL5 // EREG // HIF1A // IL1B // LILRB1 // LILRB2 // LYN // NAMPT // SLC1A2 // SRGN // TNFAIP3 // TNFAIP6 // TNFRSF1B // UBC
COV	T24	MYELOID	CC	GO:0045121	membrane raft	9	202	4.11593e-05	6.61694	[2.9-13.4]	ABCA1 // CD14 // CD48 // CFLAR // HCK // LYN // PLSCR1 // SLC1A2 // TNFRSF1B
COV	T24	MYELOID	CC	GO:0098857	membrane microdomain	9	202	4.11593e-05	6.61694	[2.9-13.4]	ABCA1 // CD14 // CD48 // CFLAR // HCK // LYN // PLSCR1 // SLC1A2 // TNFRSF1B
COV	T24	MYELOID	BP	GO:0009653	anatomical structure morphogenesis	25	1358	4.16763e-05	2.96071	[1.8-4.7]	ADA // ADM // ADORA2A // ARID5B // BASP1 // BTG1 // CCL3 // CFLAR // CXCL8 // DUSP1 // EREG // HCK // HIF1A // IER3 // IL1B // IL7R // ITGB8 // MMP14 // PTGS2 // RDX // SOCS3 // THBS1 // TNFAIP2 // TNFAIP3 // TNFRSF1B
COV	T24	MYELOID	BP	GO:0009893	positive regulation of metabolic process	38	2481	4.24634e-05	2.70818	[1.7-4.2]	ACSL1 // ADM // ARID5B // BACH1 // CCL3 // CD14 // CFLAR // CXCL8 // EREG // FCER1G // HIF1A // IL1B // IL7R // ITGB8 // LILRB1 // LILRB2 // LYN // MAP3K4 // MMP14 // NAMPT // NCF1 // NFKBIA // PFKFB3 // PLAC8 // PLAUR // PLSCR1 // PTGS2 // RDX // RIPK2 // SERPINB9 // SOCS3 // SOD2 // THBS1 // TNFAIP3 // TNFRSF1B // TNIP1 // TNIP3 // UBC
COV	T24	MYELOID	BP	GO:0009719	response to endogenous stimulus	20	925	4.29133e-05	3.38357	[1.9-5.6]	ABCA1 // ACSL1 // ADM // AQP9 // CFLAR // CHMP5 // CXCL8 // DUSP1 // EREG // FCER1G // IL1B // ITGB8 // LYN // MMP14 // RDX // RIPK2 // SERPINB9 // SOCS3 // THBS1 // UBC
COV	T24	MYELOID	BP	GO:0009628	response to abiotic stimulus	19	802	4.32054e-05	3.70523	[2.1-6.2]	ADA // ADM // AQP9 // BACH1 // CD14 // CFLAR // DUSP1 // HIF1A // IL1B // LYN // MAP3K4 // MMP14 // NFKBIA // PLAC8 // PTGS2 // SOD2 // THBS1 // UBC
COV	T24	MYELOID	BP	GO:0048522	positive regulation of cellular process	49	3585	4.38321e-05	2.65539	[1.7-4.1]	ABCA1 // ACSL1 // ADA // ADM // ADORA2A // ARID5B // BACH1 // BTG1 // CCL3 // CCL3L3 // CCL4 // CCL4L2 // CD14 // CFLAR // CXCL5 // CXCL8 // DUSP1 // EREG // FCER1G // HCK // HIF1A // IL1B // IL2RA // IL7R // LILRB1 // LILRB2 // LYN // MAP3K4 // MMP14 // NAMPT // NCF1 // NFKBIA // PFKFB3 // PLAC8 // PLAUR // PLSCR1 // PTGS2 // RDX // RIPK2 // SOCS3 // SOD2 // THBS1 // TNFAIP3 // TNFAIP6 // TNFRSF…
COV	T24	MYELOID	BP	GO:0002696	positive regulation of leukocyte activation	11	283	4.40242e-05	5.83629	[2.8-11.1]	ADA // CCL3 // IL1B // IL2RA // IL7R // LILRB1 // LILRB2 // LYN // MMP14 // RIPK2 // THBS1
COV	T24	MYELOID	BP	GO:0070229	negative regulation of lymphocyte apoptotic process	4	24	4.53597e-05	27.1608	[6.6-83.3]	ADA // HIF1A // IL7R // ST3GAL1
COV	T24	MYELOID	BP	GO:0002685	regulation of leukocyte migration	8	144	4.59777e-05	8.28922	[3.4-17.5]	ADA // CCL3 // CCL4 // CXCL8 // DUSP1 // LYN // MMP14 // THBS1
COV	T24	MYELOID	BP	GO:0070232	regulation of T cell apoptotic process	4	25	4.82131e-05	25.8689	[6.3-79]	ADA // HIF1A // IL7R // ST3GAL1
COV	T24	MYELOID	BP	GO:0002520	immune system development	18	750	4.8754e-05	3.72265	[2.1-6.3]	ADA // CCL3 // FCER1G // HIF1A // IL1B // IL2RA // IL7R // ITGB8 // LILRB1 // LILRB2 // LYN // MMP14 // MT1G // NFKBIA // RIPK2 // ST3GAL1 // THBS1 // TNFAIP3
COV	T24	MYELOID	BP	GO:0030097	hemopoiesis	17	680	4.90219e-05	3.85556	[2.1-6.6]	ADA // CCL3 // FCER1G // HIF1A // IL1B // IL2RA // IL7R // ITGB8 // LILRB1 // LILRB2 // LYN // MMP14 // MT1G // NFKBIA // RIPK2 // ST3GAL1 // THBS1
COV	T24	MYELOID	BP	GO:0045765	regulation of angiogenesis	8	158	5.05089e-05	7.50805	[3.1-15.8]	ADM // BTG1 // CXCL8 // HIF1A // IL1B // ITGB8 // THBS1 // TNFAIP3
COV	T24	MYELOID	BP	GO:0009966	regulation of signal transduction	32	1932	5.06645e-05	2.80059	[1.8-4.4]	ABCA1 // ADA // ADM // CCL3 // CCL3L3 // CCL4 // CCL4L2 // CD14 // CFLAR // CXCL8 // DUSP1 // EREG // HIF1A // IER3 // IL1B // IL7R // LYN // MAP3K4 // MMP14 // NCF1 // NFKBIA // PLAUR // PLSCR1 // RDX // RIPK2 // SOCS3 // SOD2 // THBS1 // TNFAIP3 // TNIP1 // TNIP3 // UBC
COV	T24	MYELOID	BP	GO:0048608	reproductive structure development	9	211	5.14934e-05	6.31765	[2.8-12.8]	ADA // ADM // ARID5B // BASP1 // EREG // HIF1A // ITGB8 // MMP14 // SOCS3
COV	T24	MYELOID	BP	GO:0042060	wound healing	11	309	5.17578e-05	5.31576	[2.5-10.1]	ADORA2A // CFLAR // EREG // FCER1G // HIF1A // LYN // PLAUR // PLSCR1 // SERPINB2 // THBS1 // TNFAIP3
COV	T24	MYELOID	BP	GO:0050728	negative regulation of inflammatory response	6	76	5.22892e-05	11.87	[4.1-28.2]	ADA // IL2RA // SOCS3 // TNFAIP3 // TNFAIP6 // TNFRSF1B
COV	T24	MYELOID	BP	GO:0150077	regulation of neuroinflammatory response	4	23	5.29472e-05	28.6184	[6.9-88.5]	CCL3 // IL1B // PTGS2 // TNFRSF1B
COV	T24	MYELOID	BP	GO:1901342	regulation of vasculature development	8	159	5.30774e-05	7.45785	[3.1-15.7]	ADM // BTG1 // CXCL8 // HIF1A // IL1B // ITGB8 // THBS1 // TNFAIP3
COV	T24	MYELOID	BP	GO:0050867	positive regulation of cell activation	11	290	5.30992e-05	5.68668	[2.7-10.8]	ADA // CCL3 // IL1B // IL2RA // IL7R // LILRB1 // LILRB2 // LYN // MMP14 // RIPK2 // THBS1
COV	T24	MYELOID	BP	GO:0002274	myeloid leukocyte activation	15	530	5.36991e-05	4.32409	[2.3-7.6]	CCL3 // CD14 // CXCL1 // CXCL8 // FCER1G // ITGB8 // LILRB2 // LYN // MT1G // PLAC8 // PLAUR // PLSCR1 // THBS1 // TNFAIP6 // TNFRSF1B
COV	T24	MYELOID	BP	GO:0002507	tolerance induction	4	25	5.40463e-05	25.8689	[6.3-79]	IL2RA // LILRB2 // LYN // TNFAIP3
COV	T24	MYELOID	BP	GO:0032368	regulation of lipid transport	6	76	5.51853e-05	11.87	[4.1-28.2]	ABCA1 // ACSL1 // ADORA2A // IL1B // NFKBIA // THBS1
COV	T24	MYELOID	BP	GO:0070661	leukocyte proliferation	10	239	5.52964e-05	6.25032	[2.9-12.3]	ADA // IL1B // IL2RA // IL7R // LILRB1 // LILRB2 // LYN // RIPK2 // TNFAIP3 // TNFRSF1B
COV	T24	MYELOID	BP	GO:0061458	reproductive system development	9	214	5.61179e-05	6.22372	[2.7-12.6]	ADA // ADM // ARID5B // BASP1 // EREG // HIF1A // ITGB8 // MMP14 // SOCS3
COV	T24	MYELOID	BP	GO:0002684	positive regulation of immune system process	18	726	5.65315e-05	3.85727	[2.2-6.5]	ADA // CCL3 // CCL4 // CXCL8 // EREG // FCER1G // HCK // IL1B // IL2RA // IL7R // LILRB1 // LILRB2 // LYN // MMP14 // MYO1G // PLSCR1 // RIPK2 // THBS1
COV	T24	MYELOID	BP	GO:0035295	tube development	14	517	5.98115e-05	4.0859	[2.1-7.3]	ADA // ADM // BASP1 // BTG1 // CXCL8 // EREG // HIF1A // IL1B // ITGB8 // MMP14 // PTGS2 // THBS1 // TNFAIP2 // TNFAIP3
COV	T24	MYELOID	BP	GO:0032370	positive regulation of lipid transport	5	48	5.98908e-05	15.9565	[4.8-41.6]	ABCA1 // ACSL1 // ADORA2A // IL1B // NFKBIA
COV	T24	MYELOID	BP	GO:2000191	regulation of fatty acid transport	4	25	6.13139e-05	25.8689	[6.3-79]	ACSL1 // ADORA2A // IL1B // THBS1
COV	T24	MYELOID	BP	GO:0045621	positive regulation of lymphocyte differentiation	6	84	6.19835e-05	10.6445	[3.7-25.1]	ADA // IL2RA // IL7R // LILRB2 // MMP14 // RIPK2
COV	T24	MYELOID	BP	GO:0043410	positive regulation of MAPK cascade	11	305	6.20236e-05	5.38965	[2.6-10.3]	CCL3 // CCL3L3 // CCL4 // CCL4L2 // CFLAR // IL1B // MAP3K4 // NCF1 // RIPK2 // THBS1 // UBC
COV	T24	MYELOID	BP	GO:0070168	negative regulation of biomineral tissue development	3	12	6.3938e-05	44.8629	[7.7-182.8]	CCL3 // HIF1A // SRGN
COV	T24	MYELOID	BP	GO:0110150	negative regulation of biomineralization	3	12	6.3938e-05	44.8629	[7.7-182.8]	CCL3 // HIF1A // SRGN
COV	T24	MYELOID	BP	GO:0009611	response to wounding	12	370	6.44152e-05	4.86122	[2.4-9]	ADM // ADORA2A // CFLAR // EREG // FCER1G // HIF1A // LYN // PLAUR // PLSCR1 // SERPINB2 // THBS1 // TNFAIP3
COV	T24	MYELOID	BP	GO:0034612	response to tumor necrosis factor	10	236	6.63363e-05	6.3348	[2.9-12.4]	CCL3 // CCL3L3 // CCL4 // CCL4L2 // CD14 // CXCL8 // NFKBIA // THBS1 // TNFAIP3 // TNFRSF1B
COV	T24	MYELOID	BP	GO:0002260	lymphocyte homeostasis	5	50	6.99483e-05	15.2465	[4.6-39.5]	ADA // HIF1A // IL2RA // LYN // TNFAIP3
COV	T24	MYELOID	BP	GO:0048534	hematopoietic or lymphoid organ development	17	700	7.05938e-05	3.73575	[2.1-6.4]	ADA // CCL3 // FCER1G // HIF1A // IL1B // IL2RA // IL7R // ITGB8 // LILRB1 // LILRB2 // LYN // MMP14 // MT1G // NFKBIA // RIPK2 // ST3GAL1 // THBS1
COV	T24	MYELOID	MF	GO:0004888	transmembrane signaling receptor activity	11	320	7.35946e-05	5.12217	[2.4-9.8]	ABCA1 // ADORA2A // CD14 // CD300E // FCER1G // IL2RA // IL7R // LILRA1 // LILRB1 // LILRB2 // TNFRSF1B
COV	T24	MYELOID	BP	GO:0150076	neuroinflammatory response	4	25	7.37614e-05	25.8689	[6.3-79]	CCL3 // IL1B // PTGS2 // TNFRSF1B
COV	T24	MYELOID	BP	GO:0022409	positive regulation of cell-cell adhesion	9	210	7.46987e-05	6.34958	[2.8-12.9]	ADA // IL1B // IL2RA // IL7R // LILRB1 // LILRB2 // LYN // PLAUR // RIPK2
COV	T24	MYELOID	BP	GO:0001782	B cell homeostasis	4	27	7.66874e-05	23.6279	[5.8-71.2]	ADA // HIF1A // LYN // TNFAIP3
COV	T24	MYELOID	BP	GO:0002221	pattern recognition receptor signaling pathway	8	168	7.87467e-05	7.03145	[2.9-14.8]	CD14 // LYN // NFKBIA // RIPK2 // TNFAIP3 // TNIP1 // TNIP3 // UBC
COV	T24	MYELOID	BP	GO:0051249	regulation of lymphocyte activation	12	360	8.09261e-05	5.00546	[2.5-9.3]	ADA // IL1B // IL2RA // IL7R // LILRB1 // LILRB2 // LYN // MMP14 // RIPK2 // SAMSN1 // TNFAIP3 // TNFRSF1B
COV	T24	MYELOID	BP	GO:1902105	regulation of leukocyte differentiation	9	217	8.41003e-05	6.13251	[2.7-12.4]	ADA // CCL3 // IL2RA // IL7R // LILRB1 // LILRB2 // LYN // MMP14 // RIPK2
COV	T24	MYELOID	BP	GO:0030003	cellular cation homeostasis	12	376	8.58093e-05	4.77877	[2.4-8.9]	ADM // CCL3 // HIF1A // LYN // MT1E // MT1F // MT1G // MT1H // MT1M // MT1X // MT2A // SLC39A8
COV	T24	MYELOID	BP	GO:0006873	cellular ion homeostasis	12	379	9.22525e-05	4.73892	[2.3-8.8]	ADM // CCL3 // HIF1A // LYN // MT1E // MT1F // MT1G // MT1H // MT1M // MT1X // MT2A // SLC39A8
COV	T24	MYELOID	BP	GO:0007162	negative regulation of cell adhesion	8	176	9.2742e-05	6.69366	[2.8-14.1]	ADAMDEC1 // DUSP1 // IL2RA // LILRB1 // LILRB2 // MMP14 // RDX // THBS1
COV	T24	MYELOID	BP	GO:0002822	regulation of adaptive immune response based on somatic recombination of immune receptors built from immunoglobulin superfamily domains	7	123	9.37108e-05	8.42015	[3.2-18.6]	ADA // IL1B // IL7R // LILRB1 // RIPK2 // TNFAIP3 // TNFRSF1B
COV	T24	MYELOID	BP	GO:0034341	response to interferon-gamma	8	160	9.39269e-05	7.40831	[3-15.6]	CCL3 // CCL3L3 // CCL4 // CCL4L2 // HCK // KYNU // MT2A // SOCS3
COV	T24	MYELOID	BP	GO:0050670	regulation of lymphocyte proliferation	8	165	0.00010028	7.17016	[3-15.1]	ADA // IL1B // IL2RA // LILRB1 // LILRB2 // LYN // RIPK2 // TNFRSF1B
COV	T24	MYELOID	BP	GO:0046649	lymphocyte activation	15	565	0.000100666	4.03734	[2.1-7.1]	ADA // FCER1G // IL1B // IL2RA // IL7R // LILRB1 // LILRB2 // LYN // MMP14 // RIPK2 // SAMSN1 // SLAMF7 // ST3GAL1 // TNFAIP3 // TNFRSF1B
COV	T24	MYELOID	BP	GO:0032944	regulation of mononuclear cell proliferation	8	166	0.000103993	7.12435	[2.9-15]	ADA // IL1B // IL2RA // LILRB1 // LILRB2 // LYN // RIPK2 // TNFRSF1B
COV	T24	MYELOID	BP	GO:0010876	lipid localization	10	283	0.000104922	5.22442	[2.4-10.2]	ABCA1 // ACSL1 // ADORA2A // AQP9 // GRAMD1A // IL1B // NFKBIA // PLSCR1 // SLC1A2 // THBS1
COV	T24	MYELOID	BP	GO:0007159	leukocyte cell-cell adhesion	10	274	0.000106924	5.40589	[2.5-10.6]	ADA // IL1B // IL2RA // IL7R // LILRB1 // LILRB2 // LYN // RIPK2 // SLC39A8 // TNIP1
COV	T24	MYELOID	BP	GO:0006887	exocytosis	16	644	0.000110506	3.79346	[2.1-6.6]	ADORA2A // CCL3 // CD14 // CXCL1 // FCER1G // HCK // LILRB2 // LYN // MYO1G // PLAC8 // PLAUR // SRGN // THBS1 // TNFAIP2 // TNFAIP6 // TNFRSF1B
COV	T24	MYELOID	BP	GO:0032890	regulation of organic acid transport	4	30	0.000114966	20.9078	[5.2-62]	ACSL1 // ADORA2A // IL1B // THBS1
COV	T24	MYELOID	BP	GO:0002688	regulation of leukocyte chemotaxis	6	85	0.000117645	10.5097	[3.7-24.8]	CCL3 // CCL4 // CXCL8 // DUSP1 // LYN // THBS1
COV	T24	MYELOID	BP	GO:0000302	response to reactive oxygen species	8	165	0.00011866	7.17016	[3-15.1]	ADA // CFLAR // DUSP1 // HIF1A // MAP1LC3A // NCF1 // SOD2 // TNFAIP3
COV	T24	MYELOID	CC	GO:0005887	integral component of plasma membrane	15	608	0.00012135	3.73081	[2-6.6]	ABCA1 // ADORA2A // AQP9 // EREG // FCER1G // IL2RA // ITGB8 // LILRB2 // LYN // MMP14 // NCF1 // PLAUR // PLSCR1 // SLC1A2 // SLC39A8
COV	T24	MYELOID	BP	GO:0010604	positive regulation of macromolecule metabolic process	35	2310	0.000124239	2.58938	[1.7-4]	ACSL1 // ARID5B // BACH1 // CCL3 // CD14 // CFLAR // CXCL8 // EREG // FCER1G // HIF1A // IL1B // IL7R // ITGB8 // LILRB1 // LILRB2 // LYN // MAP3K4 // MMP14 // NAMPT // NCF1 // NFKBIA // PLAC8 // PLAUR // PLSCR1 // PTGS2 // RDX // RIPK2 // SERPINB9 // SOCS3 // THBS1 // TNFAIP3 // TNFRSF1B // TNIP1 // TNIP3 // UBC
COV	T24	MYELOID	BP	GO:1900744	regulation of p38MAPK cascade	4	30	0.000124999	20.9078	[5.2-62]	DUSP1 // IL1B // MAP3K4 // NCF1
COV	T24	MYELOID	BP	GO:0009409	response to cold	4	30	0.000130098	20.9078	[5.2-62]	ADM // NFKBIA // PLAC8 // SOD2
COV	T24	MYELOID	BP	GO:0030334	regulation of cell migration	14	543	0.000130523	3.87696	[2-6.9]	ADA // CCL3 // CCL4 // CXCL8 // DUSP1 // HIF1A // IL1B // LYN // MMP14 // PTGS2 // RDX // SOD2 // THBS1 // TNFAIP6
COV	T24	MYELOID	BP	GO:0002443	leukocyte mediated immunity	16	634	0.000133005	3.85885	[2.1-6.7]	CCL3 // CD14 // CXCL1 // FCER1G // IL1B // IL7R // LILRB1 // LILRB2 // LYN // MYO1G // PLAC8 // PLAUR // SERPINB9 // SLAMF7 // TNFAIP6 // TNFRSF1B
COV	T24	MYELOID	BP	GO:0050870	positive regulation of T cell activation	8	174	0.000133792	6.77505	[2.8-14.3]	ADA // IL1B // IL2RA // IL7R // LILRB1 // LILRB2 // LYN // RIPK2
COV	T24	MYELOID	BP	GO:0001819	positive regulation of cytokine production	11	328	0.000135306	4.98917	[2.4-9.5]	CCL3 // CD14 // EREG // FCER1G // HIF1A // IL1B // LILRB1 // LILRB2 // PTGS2 // RIPK2 // THBS1
COV	T24	MYELOID	BP	GO:0050878	regulation of body fluid levels	10	281	0.000144644	5.26375	[2.4-10.3]	ADA // ADM // ADORA2A // FCER1G // HIF1A // LYN // PLAUR // PLSCR1 // SERPINB2 // THBS1
COV	T24	MYELOID	BP	GO:0035239	tube morphogenesis	12	431	0.000152472	4.13276	[2-7.7]	ADM // BTG1 // CXCL8 // EREG // HIF1A // IL1B // ITGB8 // MMP14 // PTGS2 // THBS1 // TNFAIP2 // TNFAIP3
COV	T24	MYELOID	BP	GO:0070664	negative regulation of leukocyte proliferation	5	60	0.000152652	12.4654	[3.8-31.9]	IL2RA // LILRB1 // LILRB2 // LYN // TNFAIP3
COV	T24	MYELOID	BP	GO:0042730	fibrinolysis	3	12	0.000152679	44.8629	[7.7-182.8]	PLAUR // SERPINB2 // THBS1
COV	T24	MYELOID	BP	GO:0002831	regulation of response to biotic stimulus	11	331	0.000155872	4.94241	[2.4-9.4]	EREG // FCER1G // HCK // IL2RA // LILRB1 // LYN // PLSCR1 // RIPK2 // SERPINB9 // SOCS3 // TNFAIP3
COV	T24	MYELOID	BP	GO:0046651	lymphocyte proliferation	9	222	0.00016837	5.98619	[2.6-12.1]	ADA // IL1B // IL2RA // IL7R // LILRB1 // LILRB2 // LYN // RIPK2 // TNFRSF1B
COV	T24	MYELOID	BP	GO:0007249	I-kappaB kinase/NF-kappaB signaling	9	235	0.00017076	5.63605	[2.5-11.4]	CD14 // CFLAR // IL1B // NFKBIA // RIPK2 // TNFAIP3 // TNIP1 // TNIP3 // UBC
COV	T24	MYELOID	BP	GO:0002460	adaptive immune response based on somatic recombination of immune receptors built from immunoglobulin superfamily domains	9	220	0.000175371	6.04388	[2.6-12.2]	ADA // FCER1G // IL1B // IL7R // LILRB1 // MYO1G // RIPK2 // TNFAIP3 // TNFRSF1B
COV	T24	MYELOID	BP	GO:0030154	cell differentiation	33	2188	0.000175617	2.52474	[1.6-3.9]	ABCA1 // ADA // ADM // ADORA2A // ARID5B // BASP1 // BTG1 // CCL3 // CFLAR // EREG // FCER1G // HCK // HIF1A // IL1B // IL2RA // IL7R // ITGB8 // LILRB1 // LILRB2 // LYN // MMP14 // MT1G // NFKBIA // PLAC8 // PTGS2 // RDX // RIPK2 // SOCS3 // SOD2 // ST3GAL1 // THBS1 // TNFAIP2 // TNFRSF1B
COV	T24	MYELOID	BP	GO:0032879	regulation of localization	27	1586	0.000176703	2.75664	[1.7-4.4]	ABCA1 // ACSL1 // ADA // ADORA2A // CCL3 // CCL4 // CD14 // CXCL8 // DUSP1 // EREG // FCER1G // HCK // HIF1A // IL1B // LILRB1 // LILRB2 // LYN // MMP14 // NFKBIA // PLSCR1 // PTGS2 // RDX // SOD2 // THBS1 // TNFAIP6 // TNFRSF1B
COV	T24	MYELOID	BP	GO:0070431	nucleotide-binding oligomerization domain containing 2 signaling pathway	3	14	0.000176747	36.6709	[6.5-141.7]	NFKBIA // RIPK2 // TNFAIP3
COV	T24	MYELOID	BP	GO:0032943	mononuclear cell proliferation	9	224	0.000177499	5.92957	[2.6-12]	ADA // IL1B // IL2RA // IL7R // LILRB1 // LILRB2 // LYN // RIPK2 // TNFRSF1B
COV	T24	MYELOID	BP	GO:0006909	phagocytosis	9	225	0.000178599	5.90165	[2.6-11.9]	ADORA2A // CD14 // FCER1G // HCK // IL1B // LYN // MYO1G // PLSCR1 // THBS1
COV	T24	MYELOID	MF	GO:0005178	integrin binding	5	67	0.000188032	11.054	[3.4-28.1]	IL1B // ITGB8 // LYN // MMP14 // THBS1
COV	T24	MYELOID	BP	GO:0010647	positive regulation of cell communication	21	1060	0.000190491	3.09977	[1.8-5.1]	ADA // ADORA2A // CCL3 // CCL3L3 // CCL4 // CCL4L2 // CD14 // CFLAR // EREG // HIF1A // IL1B // IL7R // LILRB2 // LYN // MAP3K4 // NCF1 // PLAUR // RIPK2 // THBS1 // TNFAIP3 // UBC
COV	T24	MYELOID	MF	GO:0048020	CCR chemokine receptor binding	4	27	0.000190703	23.6279	[5.8-71.2]	CCL3 // CCL3L3 // CCL4 // CCL4L2
COV	T24	MYELOID	MF	GO:0032396	inhibitory MHC class I receptor activity	2	3	0.000194139	265.121	[13.7-13635.8]	LILRB1 // LILRB2
COV	T24	MYELOID	BP	GO:0051093	negative regulation of developmental process	12	432	0.000199337	4.12259	[2-7.7]	ABCA1 // CCL3 // CFLAR // EREG // HIF1A // IL1B // LILRB1 // LYN // NFKBIA // PLAC8 // SRGN // THBS1
COV	T24	MYELOID	BP	GO:0030279	negative regulation of ossification	3	16	0.000199352	31.0389	[5.6-115.7]	CCL3 // HIF1A // SRGN
COV	T24	MYELOID	BP	GO:0051241	negative regulation of multicellular organismal process	14	548	0.000199893	3.83912	[2-6.9]	ADA // ADM // CCL3 // HIF1A // IL1B // LILRB1 // LYN // PLAC8 // PLAUR // SERPINB2 // SRGN // THBS1 // TNFAIP3 // TNFRSF1B
COV	T24	MYELOID	BP	GO:0071356	cellular response to tumor necrosis factor	9	219	0.000201044	6.07314	[2.7-12.3]	CCL3 // CCL3L3 // CCL4 // CCL4L2 // CXCL8 // NFKBIA // THBS1 // TNFAIP3 // TNFRSF1B
COV	T24	MYELOID	BP	GO:0023056	positive regulation of signaling	21	1067	0.000207449	3.07716	[1.8-5.1]	ADA // ADORA2A // CCL3 // CCL3L3 // CCL4 // CCL4L2 // CD14 // CFLAR // EREG // HIF1A // IL1B // IL7R // LILRB2 // LYN // MAP3K4 // NCF1 // PLAUR // RIPK2 // THBS1 // TNFAIP3 // UBC
COV	T24	MYELOID	BP	GO:0022407	regulation of cell-cell adhesion	10	302	0.000208783	4.8778	[2.2-9.5]	ADA // IL1B // IL2RA // IL7R // LILRB1 // LILRB2 // LYN // PLAUR // RDX // RIPK2
COV	T24	MYELOID	BP	GO:0032501	multicellular organismal process	48	3728	0.000221777	2.40825	[1.6-3.7]	ABCA1 // ACSL1 // ADA // ADM // ADORA2A // AQP9 // ARID5B // BASP1 // BTG1 // CCL3 // CD14 // CFLAR // CXCL1 // CXCL8 // DUSP1 // EREG // FCER1G // HIF1A // IL1B // IL2RA // IL7R // ITGB8 // LILRB1 // LILRB2 // LYN // MMP14 // MT1G // NAMPT // NFKBIA // NINJ1 // PLAC8 // PLAUR // PLSCR1 // PTGS2 // RIPK2 // SERPINB2 // SLC1A2 // SLC39A8 // SOCS3 // SOD2 // SRGN // ST3GAL1 // THBS1 // TNFAIP2 // T…
COV	T24	MYELOID	BP	GO:1905954	positive regulation of lipid localization	5	64	0.000224756	11.6173	[3.6-29.6]	ABCA1 // ACSL1 // ADORA2A // IL1B // NFKBIA
COV	T24	MYELOID	BP	GO:0038066	p38MAPK cascade	4	36	0.000229289	16.9801	[4.3-49.3]	DUSP1 // IL1B // MAP3K4 // NCF1
COV	T24	MYELOID	BP	GO:1903039	positive regulation of leukocyte cell-cell adhesion	8	191	0.000237176	6.13778	[2.5-12.9]	ADA // IL1B // IL2RA // IL7R // LILRB1 // LILRB2 // LYN // RIPK2
COV	T24	MYELOID	BP	GO:1905952	regulation of lipid localization	6	99	0.000237428	8.91975	[3.1-20.9]	ABCA1 // ACSL1 // ADORA2A // IL1B // NFKBIA // THBS1
COV	T24	MYELOID	CC	GO:0098552	side of membrane	11	347	0.000240986	4.7008	[2.2-8.9]	ADA // CD14 // FCER1G // GRAMD1A // HCK // IL2RA // IL7R // LILRB1 // LYN // THBS1 // TMEM123
COV	T24	MYELOID	BP	GO:0001776	leukocyte homeostasis	5	66	0.000243734	11.2353	[3.4-28.6]	ADA // HIF1A // IL2RA // LYN // TNFAIP3
COV	T24	MYELOID	CC	GO:0009986	cell surface	12	411	0.000245145	4.34725	[2.1-8.1]	ADA // CD14 // FCER1G // IL2RA // IL7R // ITGB8 // LILRB1 // LILRB2 // PLAUR // SLC1A2 // THBS1 // TMEM123
COV	T24	MYELOID	BP	GO:0097028	dendritic cell differentiation	4	35	0.000250305	17.5225	[4.4-51]	ITGB8 // LILRB1 // LILRB2 // LYN
COV	T24	MYELOID	BP	GO:0019730	antimicrobial humoral response	5	52	0.000251528	14.5972	[4.4-37.7]	CXCL1 // CXCL2 // CXCL3 // CXCL5 // CXCL8
COV	T24	MYELOID	BP	GO:0070423	nucleotide-binding oligomerization domain containing signaling pathway	4	38	0.000256929	15.9801	[4-46.2]	NFKBIA // RIPK2 // TNFAIP3 // UBC
COV	T24	MYELOID	BP	GO:0048245	eosinophil chemotaxis	3	12	0.000264532	44.8629	[7.7-182.8]	CCL3 // CCL4 // CCL4L2
COV	T24	MYELOID	BP	GO:0001922	B-1 B cell homeostasis	2	3	0.000279767	265.121	[13.7-13635.8]	HIF1A // TNFAIP3
COV	T24	MYELOID	BP	GO:2000193	positive regulation of fatty acid transport	3	15	0.00028405	33.6196	[6-127.6]	ACSL1 // ADORA2A // IL1B
COV	T24	MYELOID	BP	GO:0035872	nucleotide-binding domain, leucine rich repeat containing receptor signaling pathway	4	39	0.000284725	15.5233	[3.9-44.8]	NFKBIA // RIPK2 // TNFAIP3 // UBC
COV	T24	MYELOID	BP	GO:0071346	cellular response to interferon-gamma	7	144	0.000290614	7.12049	[2.7-15.7]	CCL3 // CCL3L3 // CCL4 // CCL4L2 // HCK // MT2A // SOCS3
COV	T24	MYELOID	BP	GO:1905523	positive regulation of macrophage migration	3	17	0.000308162	28.827	[5.2-105.6]	CCL3 // MMP14 // THBS1
COV	T24	MYELOID	BP	GO:0048869	cellular developmental process	33	2250	0.000311927	2.4395	[1.5-3.8]	ABCA1 // ADA // ADM // ADORA2A // ARID5B // BASP1 // BTG1 // CCL3 // CFLAR // EREG // FCER1G // HCK // HIF1A // IL1B // IL2RA // IL7R // ITGB8 // LILRB1 // LILRB2 // LYN // MMP14 // MT1G // NFKBIA // PLAC8 // PTGS2 // RDX // RIPK2 // SOCS3 // SOD2 // ST3GAL1 // THBS1 // TNFAIP2 // TNFRSF1B
COV	T24	MYELOID	BP	GO:0050863	regulation of T cell activation	9	252	0.000312626	5.23435	[2.3-10.6]	ADA // IL1B // IL2RA // IL7R // LILRB1 // LILRB2 // LYN // RIPK2 // TNFRSF1B
COV	T24	MYELOID	CC	GO:0031982	vesicle	37	2493	0.000317056	2.5752	[1.7-4]	ABCA1 // ADA // BASP1 // CD14 // CD48 // CHMP5 // CXCL1 // EREG // FCER1G // GK // GRAMD1A // HCK // IL7R // ITGB8 // LILRB2 // LYN // MAP1LC3A // MMP14 // MYO1G // NAMPT // NCF1 // PILRA // PLAC8 // PLAUR // PLSCR1 // RDX // RIPK2 // SERPINB9 // SOD2 // SRGN // ST3GAL1 // THBS1 // TMEM123 // TNFAIP3 // TNFAIP6 // TNFRSF1B // UBC
COV	T24	MYELOID	BP	GO:0010575	positive regulation of vascular endothelial growth factor production	3	18	0.000319806	26.8794	[4.9-97.4]	HIF1A // IL1B // PTGS2
COV	T24	MYELOID	BP	GO:0032892	positive regulation of organic acid transport	3	16	0.000324656	31.0389	[5.6-115.7]	ACSL1 // ADORA2A // IL1B
COV	T24	MYELOID	BP	GO:0045055	regulated exocytosis	14	563	0.000325395	3.72894	[1.9-6.7]	ADORA2A // CCL3 // CD14 // CXCL1 // FCER1G // HCK // LILRB2 // LYN // PLAC8 // PLAUR // SRGN // THBS1 // TNFAIP6 // TNFRSF1B
COV	T24	MYELOID	BP	GO:0045582	positive regulation of T cell differentiation	5	73	0.000325625	10.0732	[3.1-25.5]	ADA // IL2RA // IL7R // LILRB2 // RIPK2
COV	T24	MYELOID	BP	GO:0032680	regulation of tumor necrosis factor production	6	106	0.000329842	8.29265	[2.9-19.4]	CCL3 // CD14 // LILRB1 // RIPK2 // THBS1 // TNFAIP3
COV	T24	MYELOID	BP	GO:0001973	G protein-coupled adenosine receptor signaling pathway	2	3	0.000331872	265.121	[13.7-13635.8]	ADA // ADORA2A
COV	T24	MYELOID	BP	GO:0035588	G protein-coupled purinergic receptor signaling pathway	2	3	0.000331872	265.121	[13.7-13635.8]	ADA // ADORA2A
COV	T24	MYELOID	BP	GO:0046886	positive regulation of hormone biosynthetic process	2	4	0.000340335	132.684	[9.5-1864.6]	ADM // HIF1A
COV	T24	MYELOID	MF	GO:0023025	MHC class Ib protein complex binding	2	4	0.000343192	132.684	[9.5-1864.6]	LILRB1 // LILRB2
COV	T24	MYELOID	BP	GO:0032640	tumor necrosis factor production	6	108	0.000357068	8.12724	[2.8-19]	CCL3 // CD14 // LILRB1 // RIPK2 // THBS1 // TNFAIP3
COV	T24	MYELOID	BP	GO:0098609	cell-cell adhesion	12	458	0.000362142	3.87419	[1.9-7.2]	ADA // IL1B // IL2RA // IL7R // LILRB1 // LILRB2 // LYN // PLAUR // RDX // RIPK2 // SLC39A8 // TNIP1
COV	T24	MYELOID	BP	GO:1901652	response to peptide	10	328	0.000364793	4.46901	[2-8.7]	ADM // CFLAR // CHMP5 // EREG // IL1B // LYN // NFKBIA // RIPK2 // SOCS3 // TNFAIP3
COV	T24	MYELOID	BP	GO:0009888	tissue development	18	915	0.000367273	2.99573	[1.7-5.1]	ADA // ADM // ARID5B // BASP1 // BTG1 // CCL3 // CFLAR // DUSP1 // EREG // HCK // HIF1A // IL1B // ITGB8 // MMP14 // NINJ1 // RDX // SOCS3 // SRGN
COV	T24	MYELOID	BP	GO:0015850	organic hydroxy compound transport	6	113	0.00036786	7.7447	[2.7-18.1]	ABCA1 // ADORA2A // AQP9 // GRAMD1A // LILRB1 // NFKBIA
COV	T24	MYELOID	BP	GO:0001890	placenta development	5	76	0.000372321	9.64834	[3-24.4]	ADA // ADM // HIF1A // ITGB8 // SOCS3
COV	T24	MYELOID	BP	GO:1902533	positive regulation of intracellular signal transduction	15	650	0.000379025	3.47212	[1.8-6.1]	ADA // CCL3 // CCL3L3 // CCL4 // CCL4L2 // CD14 // CFLAR // EREG // IL1B // LYN // MAP3K4 // NCF1 // RIPK2 // THBS1 // UBC
COV	T24	MYELOID	BP	GO:0034134	toll-like receptor 2 signaling pathway	3	17	0.000383131	28.827	[5.2-105.6]	LYN // RIPK2 // TNFAIP3
COV	T24	MYELOID	BP	GO:0051250	negative regulation of lymphocyte activation	6	110	0.000386909	7.96978	[2.8-18.6]	IL2RA // LILRB1 // LILRB2 // LYN // SAMSN1 // TNFAIP3
COV	T24	MYELOID	BP	GO:1903555	regulation of tumor necrosis factor superfamily cytokine production	6	110	0.000392896	7.96978	[2.8-18.6]	CCL3 // CD14 // LILRB1 // RIPK2 // THBS1 // TNFAIP3
COV	T24	MYELOID	BP	GO:0010562	positive regulation of phosphorus metabolic process	14	595	0.000395735	3.5145	[1.8-6.3]	ACSL1 // EREG // HIF1A // IL1B // LILRB2 // LYN // MAP3K4 // NCF1 // PFKFB3 // PLAUR // RIPK2 // SOCS3 // THBS1 // UBC
COV	T24	MYELOID	BP	GO:0045937	positive regulation of phosphate metabolic process	14	595	0.000395735	3.5145	[1.8-6.3]	ACSL1 // EREG // HIF1A // IL1B // LILRB2 // LYN // MAP3K4 // NCF1 // PFKFB3 // PLAUR // RIPK2 // SOCS3 // THBS1 // UBC
COV	T24	MYELOID	BP	GO:0031622	positive regulation of fever generation	2	3	0.000399253	265.121	[13.7-13635.8]	IL1B // PTGS2
COV	T24	MYELOID	BP	GO:0045088	regulation of innate immune response	9	254	0.000402563	5.19089	[2.3-10.5]	EREG // FCER1G // HCK // LILRB1 // LYN // PLSCR1 // SERPINB9 // SOCS3 // TNFAIP3
COV	T24	MYELOID	BP	GO:0070244	negative regulation of thymocyte apoptotic process	2	4	0.000412039	132.684	[9.5-1864.6]	ADA // HIF1A
COV	T24	MYELOID	BP	GO:0031325	positive regulation of cellular metabolic process	32	2169	0.000418059	2.4345	[1.5-3.8]	ACSL1 // ADM // ARID5B // BACH1 // CFLAR // CXCL8 // EREG // HIF1A // IL1B // LILRB1 // LILRB2 // LYN // MAP3K4 // MMP14 // NAMPT // NCF1 // NFKBIA // PFKFB3 // PLAC8 // PLAUR // PLSCR1 // PTGS2 // RDX // RIPK2 // SOCS3 // SOD2 // THBS1 // TNFAIP3 // TNFRSF1B // TNIP1 // TNIP3 // UBC
COV	T24	MYELOID	BP	GO:0016192	vesicle-mediated transport	25	1474	0.00042248	2.69559	[1.6-4.3]	ABCA1 // ADM // ADORA2A // CCL3 // CD14 // CHMP5 // CXCL1 // CXCL8 // FCER1G // HCK // IL1B // LILRB1 // LILRB2 // LYN // MYO1G // PLAC8 // PLAUR // PLSCR1 // RDX // SRGN // THBS1 // TNFAIP2 // TNFAIP6 // TNFRSF1B // UBC
COV	T24	MYELOID	BP	GO:0071706	tumor necrosis factor superfamily cytokine production	6	112	0.000424069	7.8183	[2.7-18.3]	CCL3 // CD14 // LILRB1 // RIPK2 // THBS1 // TNFAIP3
COV	T24	MYELOID	BP	GO:0009435	NAD biosynthetic process	3	16	0.000435483	31.0389	[5.6-115.7]	KYNU // NAMPT // PTGS2
COV	T24	MYELOID	BP	GO:0045859	regulation of protein kinase activity	13	531	0.000439298	3.63517	[1.8-6.6]	ACSL1 // ADORA2A // DUSP1 // EREG // IL1B // LYN // MAP3K4 // NCF1 // RIPK2 // SOCS3 // THBS1 // TNFAIP3 // UBC
COV	T24	MYELOID	BP	GO:0009266	response to temperature stimulus	7	161	0.000441677	6.32487	[2.4-13.9]	ADM // CD14 // LYN // NFKBIA // PLAC8 // SOD2 // THBS1
COV	T24	MYELOID	BP	GO:0072677	eosinophil migration	3	15	0.000444302	33.6196	[6-127.6]	CCL3 // CCL4 // CCL4L2
COV	T24	MYELOID	BP	GO:0051251	positive regulation of lymphocyte activation	9	253	0.00045413	5.21253	[2.3-10.5]	ADA // IL1B // IL2RA // IL7R // LILRB1 // LILRB2 // LYN // MMP14 // RIPK2
COV	T24	MYELOID	BP	GO:0051049	regulation of transport	19	982	0.000476109	2.96679	[1.7-5]	ABCA1 // ACSL1 // ADA // ADORA2A // CCL3 // CCL4 // CD14 // FCER1G // HCK // HIF1A // IL1B // LILRB1 // LILRB2 // LYN // NFKBIA // PLSCR1 // RDX // THBS1 // TNFRSF1B
COV	T24	MYELOID	MF	GO:0008270	zinc ion binding	13	544	0.000484487	3.54247	[1.8-6.4]	ADA // ADAMDEC1 // CA12 // MMP14 // MT1E // MT1F // MT1G // MT1H // MT1M // MT1X // MT2A // PLSCR1 // TNFAIP3
COV	T24	MYELOID	CC	GO:0009897	external side of plasma membrane	8	199	0.000487695	5.87701	[2.4-12.3]	ADA // CD14 // FCER1G // IL2RA // IL7R // LILRB1 // THBS1 // TMEM123
COV	T24	MYELOID	BP	GO:1901889	negative regulation of cell junction assembly	3	21	0.000498933	22.41	[4.2-78.5]	IL1B // MMP14 // THBS1
COV	T24	MYELOID	BP	GO:0006953	acute-phase response	3	18	0.000505175	26.8794	[4.9-97.4]	IL1B // PLSCR1 // PTGS2
COV	T24	MYELOID	BP	GO:0009967	positive regulation of signal transduction	19	977	0.000509917	2.98356	[1.7-5]	ADA // CCL3 // CCL3L3 // CCL4 // CCL4L2 // CD14 // CFLAR // EREG // HIF1A // IL1B // IL7R // LYN // MAP3K4 // NCF1 // PLAUR // RIPK2 // THBS1 // TNFAIP3 // UBC
COV	T24	MYELOID	BP	GO:0034110	regulation of homotypic cell-cell adhesion	3	21	0.000515601	22.41	[4.2-78.5]	LYN // PLAUR // RDX
COV	T24	MYELOID	BP	GO:0015908	fatty acid transport	5	78	0.000516624	9.38106	[2.9-23.7]	ACSL1 // ADORA2A // IL1B // SLC1A2 // THBS1
COV	T24	MYELOID	BP	GO:0062013	positive regulation of small molecule metabolic process	5	78	0.000533685	9.38106	[2.9-23.7]	ADM // HIF1A // IL1B // PFKFB3 // PTGS2
COV	T24	MYELOID	BP	GO:0051924	regulation of calcium ion transport	6	121	0.000544965	7.20241	[2.5-16.8]	ADORA2A // CCL3 // CCL4 // LILRB1 // LILRB2 // LYN
COV	T24	MYELOID	BP	GO:2001234	negative regulation of apoptotic signaling pathway	7	162	0.000564721	6.28359	[2.4-13.8]	CFLAR // HIF1A // IL1B // PLAUR // SOD2 // THBS1 // TNFAIP3
COV	T24	MYELOID	BP	GO:1902107	positive regulation of leukocyte differentiation	6	123	0.00056775	7.07855	[2.5-16.5]	ADA // IL2RA // IL7R // LILRB2 // MMP14 // RIPK2
COV	T24	MYELOID	BP	GO:1903708	positive regulation of hemopoiesis	6	123	0.00056775	7.07855	[2.5-16.5]	ADA // IL2RA // IL7R // LILRB2 // MMP14 // RIPK2
COV	T24	MYELOID	BP	GO:0055082	cellular chemical homeostasis	12	466	0.000579054	3.80353	[1.9-7.1]	ADM // CCL3 // HIF1A // LYN // MT1E // MT1F // MT1G // MT1H // MT1M // MT1X // MT2A // SLC39A8
COV	T24	MYELOID	BP	GO:0032364	oxygen homeostasis	2	5	0.000579118	88.5695	[7.3-777.3]	HIF1A // SOD2
COV	T24	MYELOID	BP	GO:0070665	positive regulation of leukocyte proliferation	6	115	0.000584989	7.60158	[2.7-17.7]	ADA // IL1B // IL2RA // LILRB2 // LYN // RIPK2
COV	T24	MYELOID	BP	GO:0043065	positive regulation of apoptotic process	11	399	0.000589065	4.05329	[1.9-7.7]	ADM // BTG1 // CCL3 // DUSP1 // LILRB1 // LYN // RIPK2 // SOD2 // THBS1 // TNFRSF1B // UBC
COV	T24	MYELOID	BP	GO:0033091	positive regulation of immature T cell proliferation	2	4	0.000602618	132.684	[9.5-1864.6]	IL1B // RIPK2
COV	T24	MYELOID	BP	GO:0070374	positive regulation of ERK1 and ERK2 cascade	6	115	0.000609437	7.60158	[2.7-17.7]	CCL3 // CCL3L3 // CCL4 // CCL4L2 // CFLAR // RIPK2
COV	T24	MYELOID	BP	GO:0070304	positive regulation of stress-activated protein kinase signaling cascade	5	80	0.000614044	9.12898	[2.8-23]	IL1B // LYN // MAP3K4 // NCF1 // RIPK2
COV	T24	MYELOID	BP	GO:0070302	regulation of stress-activated protein kinase signaling cascade	6	126	0.000629035	6.89765	[2.4-16.1]	DUSP1 // IL1B // LYN // MAP3K4 // NCF1 // RIPK2
COV	T24	MYELOID	BP	GO:0006979	response to oxidative stress	10	327	0.000632142	4.48345	[2.1-8.8]	ADA // CFLAR // DUSP1 // HIF1A // MAP1LC3A // MMP14 // NCF1 // PTGS2 // SOD2 // TNFAIP3
COV	T24	MYELOID	BP	GO:0001911	negative regulation of leukocyte mediated cytotoxicity	3	20	0.000634682	23.728	[4.4-84.1]	IL7R // LILRB1 // SERPINB9
COV	T24	MYELOID	CC	GO:0031224	intrinsic component of membrane	36	2482	0.000636937	2.47655	[1.6-3.8]	ABCA1 // ACSL1 // ADORA2A // AQP9 // CA12 // CD14 // CD300E // CD48 // EREG // FCER1G // FNDC3B // GRAMD1A // IER3 // IL2RA // IL7R // ITGB8 // LILRA1 // LILRB1 // LILRB2 // LYN // MMP14 // MS4A7 // NCF1 // NINJ1 // PILRA // PLAUR // PLSCR1 // SEC62 // SLAMF7 // SLC1A2 // SLC25A37 // SLC39A8 // ST3GAL1 // TMEM123 // TNFRSF1B // VNN2
COV	T24	MYELOID	BP	GO:0002456	T cell mediated immunity	5	78	0.000637351	9.38106	[2.9-23.7]	IL1B // IL7R // LILRB1 // MYO1G // TNFRSF1B
COV	T24	MYELOID	BP	GO:0031652	positive regulation of heat generation	2	4	0.000638333	132.684	[9.5-1864.6]	IL1B // PTGS2
COV	T24	MYELOID	BP	GO:0002449	lymphocyte mediated immunity	8	207	0.000640271	5.6372	[2.3-11.8]	FCER1G // IL1B // IL7R // LILRB1 // MYO1G // SERPINB9 // SLAMF7 // TNFRSF1B
COV	T24	MYELOID	MF	GO:0042288	MHC class I protein binding	3	19	0.000649309	25.2026	[4.6-90.2]	LILRB1 // LILRB2 // PILRA
COV	T24	MYELOID	BP	GO:0042327	positive regulation of phosphorylation	13	553	0.000651751	3.48083	[1.8-6.3]	ACSL1 // EREG // HIF1A // IL1B // LYN // MAP3K4 // NCF1 // PFKFB3 // PLAUR // RIPK2 // SOCS3 // THBS1 // UBC
COV	T24	MYELOID	BP	GO:0010574	regulation of vascular endothelial growth factor production	3	22	0.000660737	21.2409	[4-73.8]	HIF1A // IL1B // PTGS2
COV	T24	MYELOID	BP	GO:0019359	nicotinamide nucleotide biosynthetic process	3	19	0.000661407	25.2026	[4.6-90.2]	KYNU // NAMPT // PTGS2
COV	T24	MYELOID	BP	GO:0019363	pyridine nucleotide biosynthetic process	3	19	0.000661407	25.2026	[4.6-90.2]	KYNU // NAMPT // PTGS2
COV	T24	MYELOID	BP	GO:0032270	positive regulation of cellular protein metabolic process	19	997	0.000663212	2.9177	[1.7-4.9]	ACSL1 // CFLAR // EREG // IL1B // LILRB2 // LYN // MAP3K4 // MMP14 // NCF1 // NFKBIA // PLAUR // RDX // RIPK2 // SOCS3 // THBS1 // TNFAIP3 // TNFRSF1B // TNIP1 // UBC
COV	T24	MYELOID	BP	GO:0002366	leukocyte activation involved in immune response	14	599	0.00067477	3.48931	[1.8-6.2]	ADA // CCL3 // CD14 // CXCL1 // FCER1G // LILRB1 // LILRB2 // LYN // PLAC8 // PLAUR // RIPK2 // ST3GAL1 // TNFAIP6 // TNFRSF1B
COV	T24	MYELOID	BP	GO:0010959	regulation of metal ion transport	6	126	0.000675569	6.89765	[2.4-16.1]	ADORA2A // CCL3 // CCL4 // LILRB1 // LILRB2 // LYN
COV	T24	MYELOID	BP	GO:0031394	positive regulation of prostaglandin biosynthetic process	2	4	0.000680275	132.684	[9.5-1864.6]	IL1B // PTGS2
COV	T24	MYELOID	BP	GO:0050850	positive regulation of calcium-mediated signaling	3	20	0.000693827	23.728	[4.4-84.1]	ADA // CCL3 // CCL4
COV	T24	MYELOID	BP	GO:0031620	regulation of fever generation	2	4	0.000699069	132.684	[9.5-1864.6]	IL1B // PTGS2
COV	T24	MYELOID	BP	GO:0002263	cell activation involved in immune response	14	602	0.000703114	3.47064	[1.8-6.2]	ADA // CCL3 // CD14 // CXCL1 // FCER1G // LILRB1 // LILRB2 // LYN // PLAC8 // PLAUR // RIPK2 // ST3GAL1 // TNFAIP6 // TNFRSF1B
COV	T24	MYELOID	BP	GO:0043068	positive regulation of programmed cell death	11	409	0.000714179	3.94829	[1.9-7.5]	ADM // BTG1 // CCL3 // DUSP1 // LILRB1 // LYN // RIPK2 // SOD2 // THBS1 // TNFRSF1B // UBC
COV	T24	MYELOID	BP	GO:1902532	negative regulation of intracellular signal transduction	10	360	0.00071516	4.04998	[1.9-7.9]	DUSP1 // HIF1A // IL1B // LYN // PLAUR // SOD2 // THBS1 // TNFAIP3 // TNIP1 // TNIP3
COV	T24	MYELOID	BP	GO:0031342	negative regulation of cell killing	3	21	0.000742515	22.41	[4.2-78.5]	IL7R // LILRB1 // SERPINB9
COV	T24	MYELOID	BP	GO:0071363	cellular response to growth factor stimulus	10	373	0.000749404	3.90091	[1.8-7.6]	CFLAR // CXCL8 // HIF1A // IL1B // ITGB8 // MT1G // RDX // THBS1 // TNFRSF1B // UBC
COV	T24	MYELOID	BP	GO:0030098	lymphocyte differentiation	9	292	0.000759236	4.48026	[2-9]	ADA // FCER1G // IL1B // IL2RA // IL7R // LILRB2 // MMP14 // RIPK2 // ST3GAL1
COV	T24	MYELOID	BP	GO:0042129	regulation of T cell proliferation	6	123	0.000766974	7.07855	[2.5-16.5]	IL1B // IL2RA // LILRB1 // LILRB2 // RIPK2 // TNFRSF1B
COV	T24	MYELOID	BP	GO:0032352	positive regulation of hormone metabolic process	2	6	0.000766979	66.453	[5.9-469.3]	ADM // HIF1A
COV	T24	MYELOID	MF	GO:0031730	CCR5 chemokine receptor binding	2	5	0.000793461	88.5695	[7.3-777.3]	CCL3 // CCL4
COV	T24	MYELOID	BP	GO:0002695	negative regulation of leukocyte activation	6	126	0.000804072	6.89765	[2.4-16.1]	IL2RA // LILRB1 // LILRB2 // LYN // SAMSN1 // TNFAIP3
COV	T24	MYELOID	MF	GO:0031726	CCR1 chemokine receptor binding	2	5	0.000809532	88.5695	[7.3-777.3]	CCL3 // CCL4
COV	T24	MYELOID	BP	GO:0048247	lymphocyte chemotaxis	4	44	0.000814222	13.5836	[3.5-38.7]	CCL3 // CCL3L3 // CCL4 // CCL4L2
COV	T24	MYELOID	BP	GO:0033079	immature T cell proliferation	2	5	0.000846614	88.5695	[7.3-777.3]	IL1B // RIPK2
COV	T24	MYELOID	BP	GO:0033083	regulation of immature T cell proliferation	2	5	0.000846614	88.5695	[7.3-777.3]	IL1B // RIPK2
COV	T24	MYELOID	BP	GO:0045742	positive regulation of epidermal growth factor receptor signaling pathway	3	24	0.000852315	19.2092	[3.6-66]	EREG // NCF1 // PLAUR
COV	T24	MYELOID	BP	GO:1900745	positive regulation of p38MAPK cascade	3	21	0.000856116	22.41	[4.2-78.5]	IL1B // MAP3K4 // NCF1
COV	T24	MYELOID	BP	GO:0045785	positive regulation of cell adhesion	9	299	0.000862916	4.37035	[1.9-8.8]	ADA // IL1B // IL2RA // IL7R // LILRB1 // LILRB2 // LYN // PLAUR // RIPK2
COV	T24	MYELOID	BP	GO:0019362	pyridine nucleotide metabolic process	3	21	0.000866135	22.41	[4.2-78.5]	KYNU // NAMPT // PTGS2
COV	T24	MYELOID	BP	GO:0046496	nicotinamide nucleotide metabolic process	3	21	0.000866135	22.41	[4.2-78.5]	KYNU // NAMPT // PTGS2
COV	T24	MYELOID	BP	GO:0071675	regulation of mononuclear cell migration	5	84	0.000871842	8.66393	[2.7-21.8]	CCL3 // CCL4 // DUSP1 // LYN // THBS1
COV	T24	MYELOID	MF	GO:0140375	immune receptor activity	5	84	0.000888578	8.66393	[2.7-21.8]	FCER1G // IL2RA // IL7R // LILRB1 // LILRB2
COV	T24	MYELOID	BP	GO:0010746	regulation of long-chain fatty acid import across plasma membrane	2	6	0.00088917	66.453	[5.9-469.3]	ACSL1 // THBS1
COV	T24	MYELOID	BP	GO:0033089	positive regulation of T cell differentiation in thymus	2	6	0.000897142	66.453	[5.9-469.3]	ADA // IL7R
COV	T24	MYELOID	BP	GO:0036018	cellular response to erythropoietin	2	4	0.000909659	132.684	[9.5-1864.6]	MT1X // MT2A
COV	T24	MYELOID	BP	GO:2000503	positive regulation of natural killer cell chemotaxis	2	5	0.000925197	88.5695	[7.3-777.3]	CCL3 // CCL4
COV	T24	MYELOID	BP	GO:0043116	negative regulation of vascular permeability	2	6	0.000985916	66.453	[5.9-469.3]	ADM // ADORA2A
COV	T24	MYELOID	BP	GO:0019725	cellular homeostasis	13	560	0.000991814	3.43429	[1.7-6.2]	ADM // CCL3 // HIF1A // LYN // MT1E // MT1F // MT1G // MT1H // MT1M // MT1X // MT2A // NCF1 // SLC39A8
COV	T24	MYELOID	BP	GO:0010573	vascular endothelial growth factor production	3	25	0.000994751	18.3342	[3.5-62.5]	HIF1A // IL1B // PTGS2
COV	T24	MYELOID	BP	GO:0070848	response to growth factor	10	387	0.00100005	3.75198	[1.7-7.3]	CFLAR // CXCL8 // HIF1A // IL1B // ITGB8 // MT1G // RDX // THBS1 // TNFRSF1B // UBC
COV	T24	MYELOID	BP	GO:0072525	pyridine-containing compound biosynthetic process	3	22	0.00100771	21.2409	[4-73.8]	KYNU // NAMPT // PTGS2
COV	T24	MYELOID	BP	GO:0001660	fever generation	2	5	0.00101018	88.5695	[7.3-777.3]	IL1B // PTGS2
COV	T24	MYELOID	BP	GO:2000377	regulation of reactive oxygen species metabolic process	6	133	0.00101413	6.51492	[2.3-15.1]	CFLAR // HIF1A // IL1B // PTGS2 // SOD2 // THBS1
COV	T24	MYELOID	BP	GO:0060670	branching involved in labyrinthine layer morphogenesis	2	6	0.00101711	66.453	[5.9-469.3]	ADM // SOCS3
COV	T24	MYELOID	CC	GO:0031225	anchored component of membrane	4	50	0.00103002	11.8028	[3-33.3]	CD14 // CD48 // PLAUR // VNN2
COV	T24	MYELOID	BP	GO:0060353	regulation of cell adhesion molecule production	2	5	0.00103196	88.5695	[7.3-777.3]	CXCL8 // IL1B
COV	T24	MYELOID	BP	GO:0030162	regulation of proteolysis	12	473	0.00103199	3.74373	[1.8-7]	ADORA2A // CFLAR // IL1B // LYN // MMP14 // PLAUR // RIPK2 // SERPINB2 // SERPINB9 // THBS1 // TNFRSF1B // TNIP1
COV	T24	MYELOID	MF	GO:0002020	protease binding	5	91	0.00103784	7.95476	[2.5-20]	CFLAR // RIPK2 // SERPINB9 // TNFAIP3 // UBC
COV	T24	MYELOID	BP	GO:0140354	lipid import into cell	3	26	0.00103979	17.5331	[3.3-59.7]	ACSL1 // SLC1A2 // THBS1
COV	T24	MYELOID	BP	GO:0072593	reactive oxygen species metabolic process	7	179	0.00104566	5.65504	[2.2-12.4]	CFLAR // HIF1A // IL1B // NCF1 // PTGS2 // SOD2 // THBS1
COV	T24	MYELOID	BP	GO:1901186	positive regulation of ERBB signaling pathway	3	26	0.00105594	17.5331	[3.3-59.7]	EREG // NCF1 // PLAUR
COV	T24	MYELOID	BP	GO:0034136	negative regulation of toll-like receptor 2 signaling pathway	2	6	0.00105954	66.453	[5.9-469.3]	LYN // TNFAIP3
COV	T24	MYELOID	BP	GO:2000347	positive regulation of hepatocyte proliferation	2	5	0.00106919	88.5695	[7.3-777.3]	CFLAR // TNFAIP3
COV	T24	MYELOID	BP	GO:0043549	regulation of kinase activity	13	592	0.00109196	3.23587	[1.6-5.9]	ACSL1 // ADORA2A // DUSP1 // EREG // IL1B // LYN // MAP3K4 // NCF1 // RIPK2 // SOCS3 // THBS1 // TNFAIP3 // UBC
COV	T24	MYELOID	BP	GO:0050795	regulation of behavior	3	23	0.00110283	20.1734	[3.8-69.8]	ADA // ADORA2A // CCL3
COV	T24	MYELOID	BP	GO:0033483	gas homeostasis	2	6	0.00111512	66.453	[5.9-469.3]	HIF1A // SOD2

## Sheet: TableS2C
Supplementary Table 2c. Functional enrichment of the IAV-specific myeloid transcriptional response at 6 or 24 hours of stimulation
For each time point (TP), we consider genes that respond to viral stimulation in myeloid cells and show a stronger response to IAV relative to SARS-CoV-2
We report the odds ratio (OR) between each gene set and different Gene Ontology categories (BP: biological process, CC: cellular compartment, MF: molecular function)
For each OR, we report the 95% confidence interval (CI) and associated p-value (one-sided Wallenius non-central hypergeometric test), as well as the differentially expressed genes that belong to the corresponding Gene Ontology category
Condition	TP	Lineage	Ontology	Category	Term	number of DEG in category	number of genes in category	p-value	OR	CI	Genes
IAV	T6	MYELOID	BP	GO:0009615	response to virus	68	292	1.41504e-54	22.1181	[15.9-30.5]	ACOD1 // ADAR // APOBEC3A // APOBEC3G // BIRC3 // BST2 // CCL4 // CCL5 // CCL8 // CD40 // CGAS // CXCL10 // CXCL9 // DDX58 // DDX60 // DHX58 // DTX3L // EIF2AK2 // FGL2 // GBP1 // GBP3 // HERC5 // HSP90AA1 // IFI16 // IFI44 // IFI44L // IFI6 // IFIH1 // IFIT1 // IFIT2 // IFIT3 // IFIT5 // IFITM2 // IFITM3 // IL27 // IRF1 // IRF2 // IRF7 // ISG15 // ISG20 // LGALS9 // MX1 // MX2 // NMI // NT5C3A /…
IAV	T6	MYELOID	BP	GO:0098542	defense response to other organism	97	794	1.54875e-52	11.8002	[8.9-15.6]	ACOD1 // ADAR // APOBEC3A // APOBEC3G // APOL1 // BIRC3 // BST2 // CASP1 // CASP4 // CCL2 // CCL4 // CCL5 // CCL8 // CD40 // CD47 // CGAS // CXCL10 // CXCL9 // DDX58 // DDX60 // DHX58 // DTX3L // EIF2AK2 // FGL2 // GBP1 // GBP2 // GBP3 // GBP4 // GBP5 // GCH1 // HERC5 // HLA-E // HSP90AA1 // IFI16 // IFI35 // IFI44L // IFI6 // IFIH1 // IFIT1 // IFIT2 // IFIT3 // IFIT5 // IFITM2 // IFITM3 // IL27 …
IAV	T6	MYELOID	BP	GO:0043207	response to external biotic stimulus	107	1015	2.14707e-52	10.5795	[8-13.9]	ACOD1 // ADAR // APOBEC3A // APOBEC3G // APOL1 // BIRC3 // BST2 // CASP1 // CASP4 // CCL2 // CCL4 // CCL5 // CCL8 // CD274 // CD40 // CD47 // CGAS // CMPK2 // CSF2RB // CXCL10 // CXCL11 // CXCL9 // DDX58 // DDX60 // DHX58 // DTX3L // EIF2AK2 // FGL2 // GBP1 // GBP2 // GBP3 // GBP4 // GBP5 // GCH1 // HERC5 // HLA-E // HSP90AA1 // IDO1 // IFI16 // IFI35 // IFI44 // IFI44L // IFI6 // IFIH1 // IFIT1 …
IAV	T6	MYELOID	BP	GO:0051707	response to other organism	107	1015	2.14707e-52	10.5795	[8-13.9]	ACOD1 // ADAR // APOBEC3A // APOBEC3G // APOL1 // BIRC3 // BST2 // CASP1 // CASP4 // CCL2 // CCL4 // CCL5 // CCL8 // CD274 // CD40 // CD47 // CGAS // CMPK2 // CSF2RB // CXCL10 // CXCL11 // CXCL9 // DDX58 // DDX60 // DHX58 // DTX3L // EIF2AK2 // FGL2 // GBP1 // GBP2 // GBP3 // GBP4 // GBP5 // GCH1 // HERC5 // HLA-E // HSP90AA1 // IDO1 // IFI16 // IFI35 // IFI44 // IFI44L // IFI6 // IFIH1 // IFIT1 …
IAV	T6	MYELOID	BP	GO:0051607	defense response to virus	60	220	2.46231e-52	26.2087	[18.5-36.9]	ACOD1 // ADAR // APOBEC3A // APOBEC3G // BIRC3 // BST2 // CD40 // CGAS // CXCL10 // CXCL9 // DDX58 // DDX60 // DHX58 // DTX3L // EIF2AK2 // FGL2 // GBP1 // GBP3 // HERC5 // HSP90AA1 // IFI16 // IFI44L // IFI6 // IFIH1 // IFIT1 // IFIT2 // IFIT3 // IFIT5 // IFITM2 // IFITM3 // IL27 // IRF1 // IRF2 // IRF7 // ISG15 // ISG20 // MX1 // MX2 // NT5C3A // OAS1 // OAS2 // OAS3 // OASL // PARP9 // PLSCR1 …
IAV	T6	MYELOID	BP	GO:0140546	defense response to symbiont	60	220	2.46231e-52	26.2087	[18.5-36.9]	ACOD1 // ADAR // APOBEC3A // APOBEC3G // BIRC3 // BST2 // CD40 // CGAS // CXCL10 // CXCL9 // DDX58 // DDX60 // DHX58 // DTX3L // EIF2AK2 // FGL2 // GBP1 // GBP3 // HERC5 // HSP90AA1 // IFI16 // IFI44L // IFI6 // IFIH1 // IFIT1 // IFIT2 // IFIT3 // IFIT5 // IFITM2 // IFITM3 // IL27 // IRF1 // IRF2 // IRF7 // ISG15 // ISG20 // MX1 // MX2 // NT5C3A // OAS1 // OAS2 // OAS3 // OASL // PARP9 // PLSCR1 …
IAV	T6	MYELOID	BP	GO:0009607	response to biotic stimulus	107	1037	1.87043e-51	10.3096	[7.8-13.6]	ACOD1 // ADAR // APOBEC3A // APOBEC3G // APOL1 // BIRC3 // BST2 // CASP1 // CASP4 // CCL2 // CCL4 // CCL5 // CCL8 // CD274 // CD40 // CD47 // CGAS // CMPK2 // CSF2RB // CXCL10 // CXCL11 // CXCL9 // DDX58 // DDX60 // DHX58 // DTX3L // EIF2AK2 // FGL2 // GBP1 // GBP2 // GBP3 // GBP4 // GBP5 // GCH1 // HERC5 // HLA-E // HSP90AA1 // IDO1 // IFI16 // IFI35 // IFI44 // IFI44L // IFI6 // IFIH1 // IFIT1 …
IAV	T6	MYELOID	BP	GO:0045087	innate immune response	88	669	1.02194e-49	12.1753	[9.1-16.2]	ACOD1 // ADAR // APOBEC3A // APOBEC3G // APOL1 // BIRC3 // BST2 // CASP1 // CASP4 // CCL2 // CCL4 // CCL5 // CCL8 // CD40 // CD47 // CGAS // DDX58 // DDX60 // DHX58 // DTX3L // EIF2AK2 // GBP1 // GBP2 // GBP3 // GBP4 // GBP5 // GCH1 // HERC5 // HLA-E // HSP90AA1 // IFI16 // IFI35 // IFI6 // IFIH1 // IFIT1 // IFIT2 // IFIT3 // IFIT5 // IFITM2 // IFITM3 // IL27 // IRF1 // IRF2 // IRF7 // IRF8 // IS…
IAV	T6	MYELOID	BP	GO:0006952	defense response	106	1089	2.30361e-48	9.54355	[7.2-12.5]	ACOD1 // ADAR // APOBEC3A // APOBEC3G // APOL1 // APOL2 // APOL3 // BIRC3 // BST2 // C3AR1 // CASP1 // CASP4 // CCL2 // CCL4 // CCL5 // CCL8 // CD40 // CD47 // CD83 // CGAS // CTSC // CXCL10 // CXCL11 // CXCL9 // DDX58 // DDX60 // DHX58 // DTX3L // EIF2AK2 // FGL2 // GBP1 // GBP2 // GBP3 // GBP4 // GBP5 // GCH1 // HERC5 // HLA-E // HSP90AA1 // IDO1 // IFI16 // IFI35 // IFI44L // IFI6 // IFIH1 // …
IAV	T6	MYELOID	BP	GO:0044419	biological process involved in interspecies interaction between organisms	122	1605	1.65544e-45	7.94821	[6.1-10.4]	ACOD1 // ADAR // APOBEC3A // APOBEC3G // APOL1 // BIRC3 // BST2 // CASP1 // CASP4 // CCL2 // CCL4 // CCL5 // CCL8 // CD274 // CD40 // CD47 // CFLAR // CGAS // CMPK2 // CSF2RB // CXCL10 // CXCL11 // CXCL9 // DDX58 // DDX60 // DEK // DHX58 // DTX3L // DYNLT1 // EIF2AK2 // FGL2 // GBP1 // GBP2 // GBP3 // GBP4 // GBP5 // GCH1 // HERC5 // HLA-E // HSP90AA1 // HSPA8 // IDO1 // IFI16 // IFI35 // IFI44 /…
IAV	T6	MYELOID	BP	GO:0034097	response to cytokine	93	864	3.4387e-45	9.87785	[7.4-13.1]	ACOD1 // ACSL1 // ADAR // BIRC3 // BST2 // CASP1 // CASP4 // CCL2 // CCL4 // CCL5 // CCL8 // CD274 // CD38 // CD40 // CD47 // CSF2RB // CXCL10 // CXCL11 // CXCL9 // DDX58 // EIF2AK2 // GBP1 // GBP2 // GBP3 // GBP4 // GBP5 // GCH1 // HLA-E // HSP90AA1 // HSPA8 // IFI16 // IFI35 // IFI6 // IFIH1 // IFIT1 // IFIT2 // IFIT3 // IFITM2 // IFITM3 // IL10RA // IL1RN // IL27 // IRF1 // IRF2 // IRF7 // IRF…
IAV	T6	MYELOID	BP	GO:0006955	immune response	118	1514	1.00425e-44	7.95005	[6.1-10.4]	ACOD1 // ADAR // APOBEC3A // APOBEC3G // APOL1 // BIRC3 // BST2 // C3AR1 // CASP1 // CASP4 // CCL2 // CCL4 // CCL5 // CCL8 // CD274 // CD38 // CD40 // CD47 // CD83 // CGAS // CKAP4 // CLEC2D // CTSC // CXCL10 // CXCL11 // CXCL9 // DDX58 // DDX60 // DHX58 // DTX3L // DYNLT1 // EIF2AK2 // FGL2 // GBP1 // GBP2 // GBP3 // GBP4 // GBP5 // GCH1 // HERC5 // HLA-E // HSP90AA1 // HSPA8 // IDO1 // IFI16 //…
IAV	T6	MYELOID	BP	GO:0071345	cellular response to cytokine stimulus	82	802	1.76894e-37	8.69455	[6.5-11.6]	ACOD1 // ACSL1 // ADAR // BIRC3 // BST2 // CASP1 // CASP4 // CCL2 // CCL4 // CCL5 // CCL8 // CD40 // CD47 // CSF2RB // CXCL10 // CXCL11 // CXCL9 // GBP1 // GBP2 // GBP3 // GBP4 // GBP5 // HLA-E // HSP90AA1 // HSPA8 // IFI16 // IFI35 // IFI6 // IFIT1 // IFIT2 // IFIT3 // IFITM2 // IFITM3 // IL10RA // IL1RN // IL27 // IRF1 // IRF2 // IRF7 // IRF8 // ISG15 // ISG20 // JAK2 // LGALS9 // LMNB1 // MCL1…
IAV	T6	MYELOID	BP	GO:0009605	response to external stimulus	114	1683	1.06325e-36	6.50529	[5-8.5]	ACOD1 // ACSL1 // ADAR // APOBEC3A // APOBEC3G // APOL1 // ATF3 // BIRC3 // BST2 // C3AR1 // CASP1 // CASP4 // CCL2 // CCL4 // CCL5 // CCL8 // CD274 // CD40 // CD47 // CGAS // CMPK2 // CSF2RB // CTSC // CXCL10 // CXCL11 // CXCL9 // DDX58 // DDX60 // DHX58 // DNAJC15 // DTX3L // EIF2AK2 // FGL2 // GBP1 // GBP2 // GBP3 // GBP4 // GBP5 // GCH1 // HERC5 // HLA-E // HSP90AA1 // HSPA8 // IDO1 // IFI16 …
IAV	T6	MYELOID	BP	GO:0002376	immune system process	126	2122	1.16849e-35	6.02642	[4.6-7.9]	ACOD1 // ADAR // APOBEC3A // APOBEC3G // APOL1 // BIRC3 // BST2 // C3AR1 // CASP1 // CASP4 // CCL2 // CCL4 // CCL5 // CCL8 // CD274 // CD38 // CD40 // CD47 // CD83 // CGAS // CKAP4 // CLEC2D // CTSC // CXCL10 // CXCL11 // CXCL9 // DDX58 // DDX60 // DHX58 // DTX3L // DYNLT1 // EIF2AK2 // FGL2 // GBP1 // GBP2 // GBP3 // GBP4 // GBP5 // GCH1 // HERC5 // HLA-E // HSP90AA1 // HSPA8 // IDO1 // IFI16 //…
IAV	T6	MYELOID	BP	GO:0019221	cytokine-mediated signaling pathway	70	598	2.74674e-35	9.53799	[7-12.9]	ACSL1 // ADAR // BIRC3 // BST2 // CASP1 // CASP4 // CCL2 // CCL4 // CCL5 // CCL8 // CD40 // CSF2RB // CXCL10 // CXCL11 // CXCL9 // GBP1 // GBP2 // HLA-E // HSP90AA1 // HSPA8 // IFI35 // IFI6 // IFIT1 // IFIT2 // IFIT3 // IFITM2 // IFITM3 // IL10RA // IL1RN // IL27 // IRF1 // IRF2 // IRF7 // IRF8 // ISG15 // ISG20 // JAK2 // LMNB1 // MCL1 // MX1 // MX2 // NMI // OAS1 // OAS2 // OAS3 // OASL // PAR…
IAV	T6	MYELOID	BP	GO:0034340	response to type I interferon	33	93	6.47827e-33	33.5599	[20.8-53.5]	ADAR // BST2 // GBP2 // HLA-E // IFI35 // IFI6 // IFIT1 // IFIT2 // IFIT3 // IFITM2 // IFITM3 // IRF1 // IRF2 // IRF7 // IRF8 // ISG15 // ISG20 // MX1 // MX2 // OAS1 // OAS2 // OAS3 // OASL // PSMB8 // RSAD2 // SAMHD1 // SHFL // SP100 // STAT1 // STAT2 // TRIM56 // USP18 // XAF1
IAV	T6	MYELOID	BP	GO:0060337	type I interferon signaling pathway	31	88	7.71008e-31	32.8679	[20.1-53.1]	ADAR // BST2 // GBP2 // HLA-E // IFI35 // IFI6 // IFIT1 // IFIT2 // IFIT3 // IFITM2 // IFITM3 // IRF1 // IRF2 // IRF7 // IRF8 // ISG15 // ISG20 // MX1 // MX2 // OAS1 // OAS2 // OAS3 // OASL // PSMB8 // RSAD2 // SAMHD1 // SP100 // STAT1 // STAT2 // USP18 // XAF1
IAV	T6	MYELOID	BP	GO:0071357	cellular response to type I interferon	31	88	7.71008e-31	32.8679	[20.1-53.1]	ADAR // BST2 // GBP2 // HLA-E // IFI35 // IFI6 // IFIT1 // IFIT2 // IFIT3 // IFITM2 // IFITM3 // IRF1 // IRF2 // IRF7 // IRF8 // ISG15 // ISG20 // MX1 // MX2 // OAS1 // OAS2 // OAS3 // OASL // PSMB8 // RSAD2 // SAMHD1 // SP100 // STAT1 // STAT2 // USP18 // XAF1
IAV	T6	MYELOID	BP	GO:0034341	response to interferon-gamma	38	160	1.94046e-30	19.3997	[12.8-29]	ACOD1 // BST2 // CASP1 // CCL2 // CCL4 // CCL5 // CCL8 // CD40 // CD47 // GBP1 // GBP2 // GBP3 // GBP4 // GBP5 // GCH1 // HLA-E // IFITM2 // IFITM3 // IRF1 // IRF2 // IRF7 // IRF8 // JAK2 // LGALS9 // NMI // NUB1 // OAS1 // OAS2 // OAS3 // OASL // PARP14 // PARP9 // PML // SHFL // SOCS1 // SP100 // STAT1 // TRIM22
IAV	T6	MYELOID	BP	GO:0002252	immune effector process	79	968	4.61891e-29	6.55743	[4.9-8.7]	ACOD1 // ADAR // APOBEC3A // APOBEC3G // BIRC3 // BST2 // C3AR1 // CD40 // CD47 // CGAS // CKAP4 // CTSC // CXCL10 // CXCL9 // DDX58 // DDX60 // DHX58 // DTX3L // DYNLT1 // EIF2AK2 // FGL2 // GBP1 // GBP3 // HERC5 // HLA-E // HSP90AA1 // HSPA8 // IFI16 // IFI35 // IFI44L // IFI6 // IFIH1 // IFIT1 // IFIT2 // IFIT3 // IFIT5 // IFITM2 // IFITM3 // IL27 // IRF1 // IRF2 // IRF7 // ISG15 // ISG20 // K…
IAV	T6	MYELOID	BP	GO:0006950	response to stress	131	2711	5.6979e-28	4.79551	[3.7-6.3]	ACOD1 // ADAR // APOBEC3A // APOBEC3G // APOL1 // APOL2 // APOL3 // ATF3 // BAG1 // BIRC3 // BST2 // C3AR1 // CASP1 // CASP4 // CCL2 // CCL4 // CCL5 // CCL8 // CD38 // CD40 // CD47 // CD83 // CFLAR // CGAS // CLIC1 // CTSC // CXCL10 // CXCL11 // CXCL9 // DDX58 // DDX60 // DEK // DHX58 // DNAJA1 // DNAJC15 // DTX3L // EIF2AK2 // FBXO6 // FGL2 // GADD45B // GBP1 // GBP2 // GBP3 // GBP4 // GBP5 // G…
IAV	T6	MYELOID	BP	GO:0048525	negative regulation of viral process	26	72	2.57069e-26	33.3702	[19.4-56.2]	APOBEC3A // APOBEC3G // BST2 // CCL5 // EIF2AK2 // IFI16 // IFIT1 // IFIT5 // IFITM2 // IFITM3 // ISG15 // ISG20 // LY6E // MX1 // OAS1 // OAS2 // OAS3 // OASL // PLSCR1 // PML // RSAD2 // SHFL // STAT1 // TNF // ZC3HAV1 // ZFP36
IAV	T6	MYELOID	BP	GO:0002831	regulation of response to biotic stimulus	46	331	4.90127e-26	10.3431	[7.2-14.7]	ACOD1 // ADAR // APOBEC3G // BIRC3 // CCL5 // CD274 // CGAS // DDX58 // DDX60 // DHX58 // DTX3L // FGL2 // GBP5 // HERC5 // HLA-E // HSP90AA1 // IFI16 // IFI35 // IFIT1 // IL27 // IRF1 // IRF7 // JAK2 // LGALS9 // MNDA // NMI // OPTN // PARP14 // PARP9 // PLSCR1 // PSMA2 // PSMA4 // PSMB8 // PSMB9 // PSME2 // RELA // RIPK2 // SAMHD1 // SERPING1 // SOCS1 // STAT1 // TNFAIP3 // TRAFD1 // USP15 // U…
IAV	T6	MYELOID	BP	GO:0045071	negative regulation of viral genome replication	22	45	5.29435e-26	55.5606	[29-105.9]	APOBEC3A // APOBEC3G // BST2 // CCL5 // EIF2AK2 // IFI16 // IFIT1 // IFIT5 // IFITM2 // IFITM3 // ISG15 // ISG20 // MX1 // OAS1 // OAS2 // OAS3 // OASL // PLSCR1 // RSAD2 // SHFL // TNF // ZC3HAV1
IAV	T6	MYELOID	BP	GO:0010033	response to organic substance	110	2053	7.8978e-26	4.73718	[3.6-6.2]	ACOD1 // ACSL1 // ADAR // ATF3 // BIRC3 // BST2 // CASP1 // CASP4 // CCL2 // CCL4 // CCL5 // CCL8 // CD274 // CD38 // CD40 // CD47 // CD83 // CFLAR // CGAS // CMPK2 // CSF2RB // CTSC // CXCL10 // CXCL11 // CXCL9 // DDX58 // DNAJA1 // EIF2AK2 // FBXO6 // GBP1 // GBP2 // GBP3 // GBP4 // GBP5 // GCH1 // HLA-E // HSP90AA1 // HSPA8 // IDO1 // IFI16 // IFI35 // IFI6 // IFIH1 // IFIT1 // IFIT2 // IFIT3 …
IAV	T6	MYELOID	BP	GO:0071346	cellular response to interferon-gamma	31	144	1.54879e-23	16.5154	[10.5-25.5]	ACOD1 // CASP1 // CCL2 // CCL4 // CCL5 // CCL8 // CD47 // GBP1 // GBP2 // GBP3 // GBP4 // GBP5 // HLA-E // IRF1 // IRF2 // IRF7 // IRF8 // JAK2 // LGALS9 // NMI // OAS1 // OAS2 // OAS3 // OASL // PARP14 // PARP9 // PML // SOCS1 // SP100 // STAT1 // TRIM22
IAV	T6	MYELOID	BP	GO:0019079	viral genome replication	28	110	1.72419e-23	20.2928	[12.4-32.3]	ADAR // APOBEC3A // APOBEC3G // BST2 // CCL2 // CCL5 // CCL8 // DEK // EIF2AK2 // HSPA8 // IFI16 // IFIT1 // IFIT5 // IFITM2 // IFITM3 // ISG15 // ISG20 // MX1 // OAS1 // OAS2 // OAS3 // OASL // PLSCR1 // RSAD2 // SHFL // STOM // TNF // ZC3HAV1
IAV	T6	MYELOID	BP	GO:0071310	cellular response to organic substance	96	1711	2.74631e-23	4.61319	[3.5-6.1]	ACOD1 // ACSL1 // ADAR // ATF3 // BIRC3 // BST2 // CASP1 // CASP4 // CCL2 // CCL4 // CCL5 // CCL8 // CD274 // CD40 // CD47 // CFLAR // CGAS // CMPK2 // CSF2RB // CXCL10 // CXCL11 // CXCL9 // DDX58 // DNAJA1 // GBP1 // GBP2 // GBP3 // GBP4 // GBP5 // HLA-E // HSP90AA1 // HSPA8 // IFI16 // IFI35 // IFI6 // IFIH1 // IFIT1 // IFIT2 // IFIT3 // IFITM2 // IFITM3 // IL10RA // IL1RN // IL27 // IRF1 // IR…
IAV	T6	MYELOID	BP	GO:1903900	regulation of viral life cycle	28	117	1.09391e-22	18.6985	[11.5-29.6]	ADAR // APOBEC3A // APOBEC3G // BST2 // CCL5 // EIF2AK2 // IFI16 // IFIT1 // IFIT5 // IFITM2 // IFITM3 // ISG15 // ISG20 // LAMP3 // LGALS9 // LY6E // MX1 // OAS1 // OAS2 // OAS3 // OASL // PLSCR1 // PML // RSAD2 // SHFL // TNF // TRIM22 // ZC3HAV1
IAV	T6	MYELOID	BP	GO:0050792	regulation of viral process	31	154	1.32437e-22	15.1627	[9.6-23.3]	ADAR // APOBEC3A // APOBEC3G // BST2 // CCL5 // DYNLT1 // EIF2AK2 // IFI16 // IFIT1 // IFIT5 // IFITM2 // IFITM3 // ISG15 // ISG20 // LAMP3 // LGALS9 // LY6E // MX1 // OAS1 // OAS2 // OAS3 // OASL // PLSCR1 // PML // RSAD2 // SHFL // STAT1 // TNF // TRIM22 // ZC3HAV1 // ZFP36
IAV	T6	MYELOID	BP	GO:0043903	regulation of biological process involved in symbiotic interaction	31	160	4.43332e-22	14.4517	[9.2-22.1]	ADAR // APOBEC3A // APOBEC3G // BST2 // CCL5 // DYNLT1 // EIF2AK2 // IFI16 // IFIT1 // IFIT5 // IFITM2 // IFITM3 // ISG15 // ISG20 // LAMP3 // LGALS9 // LY6E // MX1 // OAS1 // OAS2 // OAS3 // OASL // PLSCR1 // PML // RSAD2 // SHFL // STAT1 // TNF // TRIM22 // ZC3HAV1 // ZFP36
IAV	T6	MYELOID	BP	GO:0045069	regulation of viral genome replication	23	72	5.68967e-22	27.3377	[15.6-46.7]	ADAR // APOBEC3A // APOBEC3G // BST2 // CCL5 // EIF2AK2 // IFI16 // IFIT1 // IFIT5 // IFITM2 // IFITM3 // ISG15 // ISG20 // MX1 // OAS1 // OAS2 // OAS3 // OASL // PLSCR1 // RSAD2 // SHFL // TNF // ZC3HAV1
IAV	T6	MYELOID	BP	GO:0042221	response to chemical	116	2536	1.60246e-21	4.02102	[3.1-5.3]	ACOD1 // ACSL1 // ADAR // APOBEC3A // ATF3 // BIRC3 // BST2 // C3AR1 // CASP1 // CASP4 // CCL2 // CCL4 // CCL5 // CCL8 // CD274 // CD38 // CD40 // CD47 // CD83 // CFLAR // CGAS // CMPK2 // CSF2RB // CTSC // CXCL10 // CXCL11 // CXCL9 // DDX58 // DNAJA1 // EIF2AK2 // FBXO6 // GBP1 // GBP2 // GBP3 // GBP4 // GBP5 // GCH1 // HLA-E // HSP90AA1 // HSPA8 // IDO1 // IFI16 // IFI35 // IFI6 // IFIH1 // IFI…
IAV	T6	MYELOID	BP	GO:0031347	regulation of defense response	48	471	3.2906e-21	7.26911	[5.1-10.2]	ACOD1 // ADAR // APOBEC3G // BIRC3 // CASP1 // CASP4 // CCL5 // CD47 // CGAS // CTSC // DDX58 // DHX58 // DTX3L // FGL2 // GBP5 // HERC5 // HLA-E // HSP90AA1 // IDO1 // IFI16 // IFI35 // IFIT1 // IL27 // IRF1 // IRF7 // JAK2 // LGALS9 // MNDA // NMI // OPTN // PARP14 // PARP9 // PLSCR1 // PSMA2 // PSMA4 // PSMB8 // PSMB9 // PSME2 // RELA // RIPK2 // SAMHD1 // SERPING1 // SOCS1 // STAT1 // TNF // …
IAV	T6	MYELOID	BP	GO:0016032	viral process	63	828	3.9763e-21	5.57045	[4.1-7.6]	ADAR // APOBEC3A // APOBEC3G // BST2 // CCL2 // CCL4 // CCL5 // CCL8 // CFLAR // CGAS // DDX58 // DEK // DHX58 // DTX3L // DYNLT1 // EIF2AK2 // HLA-E // HSP90AA1 // HSPA8 // IFI16 // IFIH1 // IFIT1 // IFIT5 // IFITM2 // IFITM3 // IRF7 // ISG15 // ISG20 // KPNB1 // LAMP3 // LGALS9 // LY6E // MX1 // NBN // OAS1 // OAS2 // OAS3 // OASL // OPTN // PLSCR1 // PML // PSMA4 // PSMB8 // PSMB9 // RBCK1 // …
IAV	T6	MYELOID	BP	GO:0044403	biological process involved in symbiotic interaction	64	858	5.04756e-21	5.47091	[4-7.4]	ADAR // APOBEC3A // APOBEC3G // APOL1 // BST2 // CCL2 // CCL4 // CCL5 // CCL8 // CFLAR // CGAS // DDX58 // DEK // DHX58 // DTX3L // DYNLT1 // EIF2AK2 // HLA-E // HSP90AA1 // HSPA8 // IFI16 // IFIH1 // IFIT1 // IFIT5 // IFITM2 // IFITM3 // IRF7 // ISG15 // ISG20 // KPNB1 // LAMP3 // LGALS9 // LY6E // MX1 // NBN // OAS1 // OAS2 // OAS3 // OASL // OPTN // PLSCR1 // PML // PSMA4 // PSMB8 // PSMB9 // …
IAV	T6	MYELOID	BP	GO:0070887	cellular response to chemical stimulus	102	2052	6.19943e-21	4.11087	[3.1-5.4]	ACOD1 // ACSL1 // ADAR // APOBEC3A // ATF3 // BIRC3 // BST2 // C3AR1 // CASP1 // CASP4 // CCL2 // CCL4 // CCL5 // CCL8 // CD274 // CD40 // CD47 // CFLAR // CGAS // CMPK2 // CSF2RB // CXCL10 // CXCL11 // CXCL9 // DDX58 // DNAJA1 // GBP1 // GBP2 // GBP3 // GBP4 // GBP5 // GCH1 // HLA-E // HSP90AA1 // HSPA8 // IFI16 // IFI35 // IFI6 // IFIH1 // IFIT1 // IFIT2 // IFIT3 // IFITM2 // IFITM3 // IL10RA /…
IAV	T6	MYELOID	BP	GO:0007166	cell surface receptor signaling pathway	95	1812	7.71566e-21	4.22317	[3.2-5.5]	ACOD1 // ACSL1 // ADAR // ATF3 // BAG1 // BIRC3 // BST2 // C3AR1 // CASP1 // CASP4 // CCL2 // CCL4 // CCL5 // CCL8 // CD274 // CD38 // CD40 // CD47 // CFLAR // CLEC2D // CSF2RB // CXCL10 // CXCL11 // CXCL9 // DTX3L // GBP1 // GBP2 // HESX1 // HLA-E // HSP90AA1 // HSPA8 // IFI35 // IFI6 // IFIT1 // IFIT2 // IFIT3 // IFITM2 // IFITM3 // IL10RA // IL1RN // IL27 // IRF1 // IRF2 // IRF7 // IRF8 // ISG…
IAV	T6	MYELOID	BP	GO:0032101	regulation of response to external stimulus	55	660	3.61471e-20	5.95726	[4.3-8.2]	ACOD1 // ADAR // APOBEC3G // BIRC3 // C3AR1 // CASP1 // CASP4 // CCL2 // CCL4 // CCL5 // CD47 // CGAS // CTSC // CXCL10 // DDX58 // DDX60 // DHX58 // DTX3L // FGL2 // GBP5 // HERC5 // HLA-E // HSP90AA1 // IDO1 // IFI16 // IFI35 // IFIT1 // IL27 // IRF1 // IRF7 // JAK2 // LGALS9 // MNDA // NMI // OPTN // PARP14 // PARP9 // PLSCR1 // PSMA2 // PSMA4 // PSMB8 // PSMB9 // PSME2 // RELA // RIPK2 // SAM…
IAV	T6	MYELOID	BP	GO:0050896	response to stimulus	169	5140	2.8051e-19	3.82838	[2.9-5.2]	ACOD1 // ACSL1 // ADAR // APOBEC3A // APOBEC3G // APOL1 // APOL2 // APOL3 // ATF3 // BAG1 // BIRC3 // BST2 // C3AR1 // CASP1 // CASP4 // CCL2 // CCL4 // CCL5 // CCL8 // CD274 // CD38 // CD40 // CD47 // CD83 // CFLAR // CGAS // CKAP4 // CLEC2D // CLIC1 // CMPK2 // CREM // CSF2RB // CTSC // CXCL10 // CXCL11 // CXCL9 // DDX58 // DDX60 // DEK // DHX58 // DNAJA1 // DNAJC15 // DTX3L // DUSP5 // DYNLT1 …
IAV	T6	MYELOID	BP	GO:0019058	viral life cycle	35	283	3.16969e-18	8.5738	[5.7-12.6]	ADAR // APOBEC3A // APOBEC3G // BST2 // CCL2 // CCL5 // CCL8 // DEK // DYNLT1 // EIF2AK2 // HSPA8 // IFI16 // IFIT1 // IFIT5 // IFITM2 // IFITM3 // ISG15 // ISG20 // KPNB1 // LAMP3 // LGALS9 // LY6E // MX1 // OAS1 // OAS2 // OAS3 // OASL // PLSCR1 // PML // RSAD2 // SHFL // STOM // TNF // TRIM22 // ZC3HAV1
IAV	T6	MYELOID	BP	GO:0045088	regulation of innate immune response	33	254	7.02671e-18	9.00046	[5.9-13.4]	ACOD1 // ADAR // BIRC3 // CCL5 // CGAS // DHX58 // GBP5 // HLA-E // HSP90AA1 // IFI16 // IFI35 // IRF1 // IRF7 // JAK2 // LGALS9 // MNDA // NMI // PARP14 // PARP9 // PLSCR1 // PSMA2 // PSMA4 // PSMB8 // PSMB9 // PSME2 // RELA // SAMHD1 // SERPING1 // SOCS1 // STAT1 // TNFAIP3 // TRAFD1 // USP18
IAV	T6	MYELOID	BP	GO:0060333	interferon-gamma-mediated signaling pathway	20	76	2.21555e-17	20.5011	[11.4-35.4]	GBP1 // GBP2 // HLA-E // IRF1 // IRF2 // IRF7 // IRF8 // JAK2 // NMI // OAS1 // OAS2 // OAS3 // OASL // PARP14 // PARP9 // PML // SOCS1 // SP100 // STAT1 // TRIM22
IAV	T6	MYELOID	BP	GO:0007165	signal transduction	128	3357	2.85869e-17	3.3987	[2.6-4.4]	ACOD1 // ACSL1 // ADAR // APOL3 // ATF3 // BAG1 // BIRC3 // BST2 // C3AR1 // CASP1 // CASP4 // CCL2 // CCL4 // CCL5 // CCL8 // CD274 // CD38 // CD40 // CD47 // CD83 // CFLAR // CGAS // CLEC2D // CLIC1 // CREM // CSF2RB // CTSC // CXCL10 // CXCL11 // CXCL9 // DDX58 // DDX60 // DEK // DHX58 // DNAJA1 // DTX3L // DUSP5 // DYNLT1 // EIF2AK2 // FGD2 // GADD45B // GBP1 // GBP2 // GNB4 // HESX1 // HLA-E…
IAV	T6	MYELOID	BP	GO:0080134	regulation of response to stress	63	994	4.23623e-17	4.51287	[3.3-6.1]	ACOD1 // ADAR // APOBEC3G // BAG1 // BIRC3 // CASP1 // CASP4 // CCL5 // CD47 // CGAS // CTSC // DDX58 // DEK // DHX58 // DNAJA1 // DTX3L // EIF2AK2 // FGL2 // GADD45B // GBP5 // GCH1 // HELB // HERC5 // HLA-E // HSP90AA1 // HSPA8 // IDO1 // IFI16 // IFI35 // IFIT1 // IL27 // IRF1 // IRF7 // JAK2 // LGALS9 // MCL1 // MNDA // NCF1 // NCOA7 // NMI // OPTN // PARP14 // PARP9 // PLSCR1 // PMAIP1 // PM…
IAV	T6	MYELOID	BP	GO:0002682	regulation of immune system process	65	1071	1.00926e-16	4.33135	[3.2-5.8]	ACOD1 // ADAR // APOBEC3G // BIRC3 // BST2 // C3AR1 // CCL2 // CCL4 // CCL5 // CCL8 // CD274 // CD38 // CD40 // CD47 // CD83 // CGAS // CLEC2D // CTSC // CXCL10 // DDX58 // DDX60 // DHX58 // DTX3L // FGL2 // GBP1 // GBP5 // HERC5 // HLA-E // HSP90AA1 // IDO1 // IFI16 // IFI35 // IFIT1 // IL27 // IRF1 // IRF7 // ISG15 // JAK2 // LCP2 // LGALS9 // MNDA // NMI // PARP14 // PARP9 // PDE4B // PLSCR1 /…
IAV	T6	MYELOID	BP	GO:0050776	regulation of immune response	50	678	4.03743e-16	5.06652	[3.6-7]	ACOD1 // ADAR // BIRC3 // C3AR1 // CCL5 // CD274 // CD38 // CD40 // CD47 // CGAS // CLEC2D // DHX58 // FGL2 // GBP1 // GBP5 // HLA-E // HSP90AA1 // IDO1 // IFI16 // IFI35 // IL27 // IRF1 // IRF7 // JAK2 // LCP2 // LGALS9 // MNDA // NMI // PARP14 // PARP9 // PDE4B // PLSCR1 // PSMA2 // PSMA4 // PSMB8 // PSMB9 // PSME2 // RBCK1 // RELA // RIPK2 // RSAD2 // SAMHD1 // SERPING1 // SOCS1 // STAT1 // TN…
IAV	T6	MYELOID	BP	GO:0048584	positive regulation of response to stimulus	75	1423	5.00016e-16	3.84357	[2.9-5.1]	ACOD1 // APOL3 // ATF3 // BIRC3 // BST2 // C3AR1 // CASP1 // CASP4 // CCL2 // CCL4 // CCL5 // CCL8 // CD274 // CD38 // CD40 // CD47 // CFLAR // CGAS // CTSC // CXCL10 // DDX58 // DDX60 // DHX58 // DTX3L // DUSP5 // DYNLT1 // EIF2AK2 // FGD2 // GADD45B // GBP1 // GBP5 // HLA-E // HSP90AA1 // IDO1 // IFI16 // IFI35 // IFIH1 // IFIT5 // IL10RA // IRF7 // JAK2 // LCP2 // LGALS9 // MCL1 // MNDA // NCF…
IAV	T6	MYELOID	BP	GO:0023052	signaling	129	3568	1.92569e-15	3.17216	[2.4-4.2]	ACOD1 // ACSL1 // ADAR // APOL3 // ATF3 // BAG1 // BIRC3 // BST2 // C3AR1 // CASP1 // CASP4 // CCL2 // CCL4 // CCL5 // CCL8 // CD274 // CD38 // CD40 // CD47 // CD83 // CFLAR // CGAS // CLEC2D // CLIC1 // CREM // CSF2RB // CTSC // CXCL10 // CXCL11 // CXCL9 // DDX58 // DDX60 // DEK // DHX58 // DNAJA1 // DTX3L // DUSP5 // DYNLT1 // EIF2AK2 // FGD2 // GADD45B // GBP1 // GBP2 // GNB4 // HESX1 // HLA-E…
IAV	T6	MYELOID	BP	GO:0001817	regulation of cytokine production	42	507	2.49267e-15	5.58567	[3.9-7.9]	ACOD1 // BST2 // C3AR1 // CASP1 // CD274 // CD40 // CD47 // CD83 // CGAS // DDX58 // DHX58 // EIF2AK2 // GBP1 // GBP5 // HERC5 // HLA-E // HSP90AA1 // IDO1 // IFI16 // IFIH1 // IL27 // IRF1 // IRF7 // IRF8 // ISG15 // JAK2 // LGALS9 // MNDA // NMI // PDE4B // PML // RELA // RIPK2 // RSAD2 // SOCS1 // STAT1 // TNF // TNFAIP3 // TRIM56 // UBE2L6 // ZFP36
IAV	T6	MYELOID	BP	GO:0007154	cell communication	129	3589	3.18531e-15	3.14547	[2.4-4.1]	ACOD1 // ACSL1 // ADAR // APOL3 // ATF3 // BAG1 // BIRC3 // BST2 // C3AR1 // CASP1 // CASP4 // CCL2 // CCL4 // CCL5 // CCL8 // CD274 // CD38 // CD40 // CD47 // CD83 // CFLAR // CGAS // CLEC2D // CLIC1 // CREM // CSF2RB // CTSC // CXCL10 // CXCL11 // CXCL9 // DDX58 // DDX60 // DEK // DHX58 // DNAJA1 // DNAJC15 // DTX3L // DUSP5 // DYNLT1 // EIF2AK2 // FGD2 // GADD45B // GBP1 // GBP2 // GNB4 // HES…
IAV	T6	MYELOID	BP	GO:0034612	response to tumor necrosis factor	29	236	3.60497e-15	8.29113	[5.3-12.6]	ACOD1 // BIRC3 // CASP1 // CASP4 // CCL2 // CCL4 // CCL5 // CCL8 // CD40 // GBP1 // GBP2 // GBP3 // GCH1 // JAK2 // NUB1 // PSMA2 // PSMA4 // PSMB8 // PSMB9 // PSME2 // RBCK1 // RELA // STAT1 // TANK // TNF // TNFAIP3 // TNFSF13B // ZFP36
IAV	T6	MYELOID	BP	GO:0048583	regulation of response to stimulus	105	2617	9.86557e-15	3.18006	[2.4-4.2]	ACOD1 // ADAR // APOBEC3G // APOL3 // ATF3 // BAG1 // BIRC3 // BST2 // C3AR1 // CASP1 // CASP4 // CCL2 // CCL4 // CCL5 // CCL8 // CD274 // CD38 // CD40 // CD47 // CFLAR // CGAS // CLEC2D // CTSC // CXCL10 // DDX58 // DDX60 // DEK // DHX58 // DNAJA1 // DTX3L // DUSP5 // DYNLT1 // EIF2AK2 // FGD2 // FGL2 // GADD45B // GBP1 // GBP5 // GCH1 // HELB // HERC5 // HLA-E // HSP90AA1 // HSPA8 // IDO1 // IF…
IAV	T6	MYELOID	BP	GO:0051716	cellular response to stimulus	144	4334	1.00117e-14	3.10184	[2.4-4.1]	ACOD1 // ACSL1 // ADAR // APOBEC3A // APOL3 // ATF3 // BAG1 // BIRC3 // BST2 // C3AR1 // CASP1 // CASP4 // CCL2 // CCL4 // CCL5 // CCL8 // CD274 // CD38 // CD40 // CD47 // CD83 // CFLAR // CGAS // CLEC2D // CLIC1 // CMPK2 // CREM // CSF2RB // CTSC // CXCL10 // CXCL11 // CXCL9 // DDX58 // DDX60 // DEK // DHX58 // DNAJA1 // DNAJC15 // DTX3L // DUSP5 // DYNLT1 // EIF2AK2 // FBXO6 // FGD2 // GADD45B …
IAV	T6	MYELOID	BP	GO:0001816	cytokine production	42	540	2.21164e-14	5.20129	[3.6-7.4]	ACOD1 // BST2 // C3AR1 // CASP1 // CD274 // CD40 // CD47 // CD83 // CGAS // DDX58 // DHX58 // EIF2AK2 // GBP1 // GBP5 // HERC5 // HLA-E // HSP90AA1 // IDO1 // IFI16 // IFIH1 // IL27 // IRF1 // IRF7 // IRF8 // ISG15 // JAK2 // LGALS9 // MNDA // NMI // PDE4B // PML // RELA // RIPK2 // RSAD2 // SOCS1 // STAT1 // TNF // TNFAIP3 // TRIM56 // UBE2L6 // ZFP36
IAV	T6	MYELOID	BP	GO:0035456	response to interferon-beta	12	26	2.63241e-14	47.5306	[19.8-112.4]	ACOD1 // BST2 // IFI16 // IFITM2 // IFITM3 // IRF1 // MNDA // PLSCR1 // PNPT1 // SHFL // STAT1 // XAF1
IAV	T6	MYELOID	BP	GO:0071356	cellular response to tumor necrosis factor	27	219	3.15302e-14	8.25253	[5.2-12.7]	ACOD1 // BIRC3 // CASP1 // CASP4 // CCL2 // CCL4 // CCL5 // CCL8 // CD40 // GBP1 // GBP2 // GBP3 // JAK2 // PSMA2 // PSMA4 // PSMB8 // PSMB9 // PSME2 // RBCK1 // RELA // STAT1 // TANK // TNF // TNFAIP3 // TNFSF13B // ZFP36
IAV	T6	MYELOID	BP	GO:0032103	positive regulation of response to external stimulus	33	357	1.60149e-13	6.0889	[4-9]	ACOD1 // C3AR1 // CCL4 // CCL5 // CD47 // CGAS // CTSC // CXCL10 // DDX60 // DHX58 // GBP5 // HLA-E // HSP90AA1 // IDO1 // IFI16 // IFI35 // IRF7 // JAK2 // LGALS9 // MNDA // NMI // OPTN // PARP9 // PLSCR1 // PSMA2 // PSMA4 // PSMB8 // PSMB9 // PSME2 // RELA // RIPK2 // TNF // USP15
IAV	T6	MYELOID	BP	GO:0060759	regulation of response to cytokine stimulus	21	135	2.64199e-13	10.5741	[6.2-17.3]	ADAR // BIRC3 // CASP1 // CASP4 // CCL5 // DDX58 // IFIH1 // IL1RN // IRF7 // JAK2 // PARP14 // PARP9 // RBCK1 // RIPK2 // SAMHD1 // SOCS1 // STAT1 // TNF // TNFAIP3 // USP18
IAV	T6	MYELOID	BP	GO:0009617	response to bacterium	33	380	9.12471e-13	5.67404	[3.7-8.4]	ACOD1 // CASP1 // CCL2 // CCL5 // CD274 // CD40 // CMPK2 // CSF2RB // CXCL10 // CXCL11 // CXCL9 // DHX58 // GBP2 // GBP4 // GCH1 // HLA-E // IDO1 // IFI44 // IL10RA // IL27 // IRF8 // ISG15 // JAK2 // LGALS9 // OAS2 // OPTN // PDE4B // RELA // RIPK2 // TNF // TNFAIP3 // ZFP36
IAV	T6	MYELOID	BP	GO:0032479	regulation of type I interferon production	19	117	1.70539e-12	11.0354	[6.3-18.6]	ACOD1 // CGAS // DDX58 // DHX58 // HERC5 // HSP90AA1 // IFI16 // IFIH1 // IRF1 // IRF7 // IRF8 // ISG15 // NMI // RELA // RIPK2 // STAT1 // TNFAIP3 // TRIM56 // UBE2L6
IAV	T6	MYELOID	BP	GO:0048519	negative regulation of biological process	121	3517	1.94825e-12	2.81514	[2.2-3.7]	ACOD1 // ADAR // APOBEC3A // APOBEC3G // ATF3 // ATF5 // ATG3 // BAG1 // BIRC3 // BST2 // CCL2 // CCL5 // CCL8 // CD274 // CD38 // CD47 // CD83 // CFLAR // CGAS // CREM // CTSC // CXCL10 // CXCL11 // CXCL9 // DDX58 // DHX58 // DNAJA1 // DNAJC15 // DRAP1 // DTX3L // DUSP5 // DYNLT1 // EIF2AK2 // ETV7 // FBXO6 // FGL2 // GBP1 // HELB // HELZ2 // HERC5 // HESX1 // HLA-E // HSPA8 // IDO1 // IFI16 // …
IAV	T6	MYELOID	BP	GO:0032606	type I interferon production	19	118	1.99461e-12	10.9295	[6.2-18.4]	ACOD1 // CGAS // DDX58 // DHX58 // HERC5 // HSP90AA1 // IFI16 // IFIH1 // IRF1 // IRF7 // IRF8 // ISG15 // NMI // RELA // RIPK2 // STAT1 // TNFAIP3 // TRIM56 // UBE2L6
IAV	T6	MYELOID	BP	GO:0001959	regulation of cytokine-mediated signaling pathway	19	126	6.60704e-12	10.1062	[5.7-16.9]	ADAR // BIRC3 // CASP1 // CASP4 // CCL5 // IL1RN // IRF7 // JAK2 // PARP14 // PARP9 // RBCK1 // RIPK2 // SAMHD1 // SOCS1 // STAT1 // TNF // TNFAIP3 // USP18
[truncated: 711 more rows]

## Sheet: TableS2D
Supplementary Table 2d. Luminex measurements of fold changes in protein levels of several immune cytokines, based on supernatants recovered after 6 or 24 hours of stimulation with SARS-CoV-2 or IAV
[truncated: 34 more rows]

## Sheet: TableS2E
Supplementary Table 2e. Functional enrichment of the myeloid transcriptional response to 6 or 24 hours of stimulation by SARS-CoV-2, relative to IAV-exposed but not infected myeloid cells
[truncated: 970 more rows]
