# Supplementary material for: Dissecting human population variation in single-cell responses to SARS-CoV-2
Source: Nature. 2023 Aug 9;621(7977):120–8. doi: 10.1038/s41586-023-06422-9 (PMC10482701; doi:10.1038/s41586-023-06422-9)
Supplement: Supplementary file 6 — Experimental design of the population-level study along with results of the differences in gene expression and cellular abundance after 6 h of stimulation with SARS-CoV-2 or IAV. [file 41586_2023_6422_MOESM6_ESM.xlsx]

## Sheet: TableS3A
Supplementary Table 3a. Experimental design
List and samples associated to the 133 scRNA-seq libraries produced for this study (L1-L134).
Run 1 corresponds to the pilot time course (L113-134). Library L117 failed and was discarded.
Run 16 was performed separately from other runs. It was used to increase the number of cells in low quality samples and serve as replication study.
L131-L134 were performed with the CITE-seq libraries
For each library and sample, we report the well (one stimulation plate per run and condition), the individual ID and experimental condition, the time of stimulation in hours (TP), and the population (POP) of the individual
(AFB: Central African, EUB: West European, ASH: East Asian)
Run	Library	Well	POP	Donor ID	Condition	TP
1	L113		AFB	96	NS	T0
1	L113		AFB	64	NS	T0
1	L113		AFB	120	NS	T0
1	L113		AFB	213	NS	T0
1	L113		EUB	30	NS	T0
1	L113		EUB	183	NS	T0
1	L113		EUB	67	NS	T0
1	L113		EUB	17	NS	T0
1	L114		AFB	96	NS	T0
1	L114		AFB	64	NS	T0
1	L114		AFB	120	NS	T0
1	L114		AFB	213	NS	T0
1	L114		EUB	30	NS	T0
1	L114		EUB	183	NS	T0
1	L114		EUB	67	NS	T0
1	L114		EUB	17	NS	T0
1	L115		AFB	96	NS	T6
1	L115		AFB	64	NS	T6
1	L115		AFB	120	NS	T6
1	L115		AFB	213	COV	T6
1	L115		EUB	30	IAV	T6
1	L115		EUB	183	IAV	T6
1	L115		EUB	67	COV	T6
1	L115		EUB	17	COV	T6
1	L116		AFB	96	COV	T6
1	L116		AFB	64	COV	T6
1	L116		AFB	213	NS	T6
1	L116		EUB	30	COV	T6
1	L116		EUB	67	IAV	T6
1	L116		EUB	17	IAV	T6
1	L116		AFB	120	NS	T6
1	L116		EUB	183	IAV	T6
1	L118		AFB	120	IAV	T6
1	L118		AFB	213	IAV	T6
1	L118		EUB	183	COV	T6
1	L118		EUB	17	NS	T6
1	L118		AFB	96	NS	T6
1	L118		AFB	64	COV	T6
1	L118		EUB	30	COV	T6
1	L118		EUB	67	NS	T6
1	L119		AFB	96	COV	T6
1	L119		AFB	64	NS	T6
1	L119		AFB	213	IAV	T6
1	L119		EUB	30	IAV	T6
1	L119		EUB	183	COV	T6
1	L119		EUB	67	COV	T6
1	L119		EUB	17	NS	T6
1	L120		AFB	120	COV	T6
1	L120		AFB	96	IAV	T6
1	L120		AFB	64	IAV	T6
1	L120		AFB	213	NS	T6
1	L120		EUB	30	NS	T6
1	L120		EUB	183	NS	T6
1	L120		EUB	67	IAV	T6
1	L120		EUB	17	COV	T6
1	L121		AFB	96	COV	T24
1	L121		AFB	64	NS	T24
1	L121		AFB	120	NS	T24
1	L121		AFB	213	NS	T24
1	L121		EUB	30	COV	T24
1	L121		EUB	183	IAV	T24
1	L121		EUB	67	IAV	T24
1	L121		EUB	17	COV	T24
1	L122		AFB	96	IAV	T24
1	L122		AFB	64	COV	T24
1	L122		AFB	120	COV	T24
1	L122		EUB	30	NS	T24
1	L122		EUB	183	COV	T24
1	L122		EUB	17	IAV	T24
1	L122		AFB	213	NS	T24
1	L122		EUB	67	IAV	T24
1	L123		AFB	64	IAV	T24
1	L123		AFB	120	IAV	T24
1	L123		AFB	213	COV	T24
1	L123		EUB	183	NS	T24
1	L123		EUB	67	NS	T24
1	L123		EUB	17	NS	T24
1	L123		AFB	96	IAV	T24
1	L123		EUB	30	COV	T24
1	L124		AFB	96	NS	T24
1	L124		AFB	213	IAV	T24
1	L124		EUB	30	IAV	T24
1	L124		EUB	67	COV	T24
1	L124		AFB	64	NS	T24
1	L124		AFB	120	COV	T24
1	L124		EUB	183	COV	T24
1	L124		EUB	17	NS	T24
1	L125		AFB	96	NS	T24
1	L125		AFB	64	COV	T24
1	L125		AFB	120	NS	T24
1	L125		AFB	213	IAV	T24
1	L125		EUB	30	IAV	T24
1	L125		EUB	183	IAV	T24
1	L125		EUB	67	COV	T24
1	L125		EUB	17	COV	T24
1	L126		AFB	96	COV	T24
1	L126		AFB	64	IAV	T24
1	L126		AFB	120	IAV	T24
1	L126		AFB	213	COV	T24
1	L126		EUB	30	NS	T24
1	L126		EUB	183	NS	T24
1	L126		EUB	67	NS	T24
1	L126		EUB	17	IAV	T24
2	L1	B3	AFB	115	IAV	T6
2	L1	B7	AFB	13	NS	T6
2	L1	B9	AFB	166	COV	T6
2	L1	D3	AFB	217	IAV	T6
2	L1	D7	AFB	170	NS	T6
2	L1	D9	AFB	152	COV	T6
2	L1	F3	EUB	151	IAV	T6
2	L1	F7	EUB	106	NS	T6
2	L1	F9	EUB	75	COV	T6
2	L1	H3	EUB	33	IAV	T6
2	L1	H7	EUB	190	NS	T6
2	L1	H9	EUB	88	COV	T6
2	L2	B3	AFB	115	COV	T6
2	L2	B5	AFB	125	IAV	T6
2	L2	B9	AFB	166	NS	T6
2	L2	D3	AFB	217	COV	T6
2	L2	D5	AFB	105	IAV	T6
2	L2	D9	AFB	152	NS	T6
2	L2	F3	EUB	151	COV	T6
2	L2	F5	EUB	51	IAV	T6
2	L2	F9	EUB	75	NS	T6
2	L2	H3	EUB	33	COV	T6
2	L2	H5	EUB	130	IAV	T6
2	L2	H9	EUB	88	NS	T6
2	L3	B3	AFB	115	NS	T6
2	L3	B5	AFB	125	COV	T6
2	L3	B7	AFB	13	IAV	T6
2	L3	D3	AFB	217	NS	T6
2	L3	D5	AFB	105	COV	T6
2	L3	D7	AFB	170	IAV	T6
2	L3	F3	EUB	151	NS	T6
2	L3	F5	EUB	51	COV	T6
2	L3	F7	EUB	106	IAV	T6
2	L3	H3	EUB	33	NS	T6
2	L3	H5	EUB	130	COV	T6
2	L3	H7	EUB	190	IAV	T6
2	L4	B5	AFB	125	NS	T6
2	L4	B7	AFB	13	COV	T6
2	L4	B9	AFB	166	IAV	T6
2	L4	D5	AFB	105	NS	T6
2	L4	D7	AFB	170	COV	T6
2	L4	D9	AFB	152	IAV	T6
2	L4	F5	EUB	51	NS	T6
2	L4	F7	EUB	106	COV	T6
2	L4	F9	EUB	75	IAV	T6
2	L4	H5	EUB	130	NS	T6
2	L4	H7	EUB	190	COV	T6
2	L4	H9	EUB	88	IAV	T6
2	L5	B3	AFB	115	IAV	T6
2	L5	B7	AFB	13	NS	T6
2	L5	B9	AFB	166	COV	T6
2	L5	D3	AFB	217	IAV	T6
2	L5	D7	AFB	170	NS	T6
2	L5	D9	AFB	152	COV	T6
2	L5	F3	EUB	151	IAV	T6
2	L5	F7	EUB	106	NS	T6
2	L5	F9	EUB	75	COV	T6
2	L5	H3	EUB	33	IAV	T6
2	L5	H7	EUB	190	NS	T6
2	L5	H9	EUB	88	COV	T6
2	L6	B3	AFB	115	COV	T6
2	L6	B5	AFB	125	IAV	T6
2	L6	B9	AFB	166	NS	T6
2	L6	D3	AFB	217	COV	T6
2	L6	D5	AFB	105	IAV	T6
2	L6	D9	AFB	152	NS	T6
2	L6	F3	EUB	151	COV	T6
2	L6	F5	EUB	51	IAV	T6
2	L6	F9	EUB	75	NS	T6
2	L6	H3	EUB	33	COV	T6
2	L6	H5	EUB	130	IAV	T6
2	L6	H9	EUB	88	NS	T6
2	L7	B3	AFB	115	NS	T6
2	L7	B5	AFB	125	COV	T6
2	L7	B7	AFB	13	IAV	T6
2	L7	D3	AFB	217	NS	T6
2	L7	D5	AFB	105	COV	T6
2	L7	D7	AFB	170	IAV	T6
2	L7	F3	EUB	151	NS	T6
2	L7	F5	EUB	51	COV	T6
2	L7	F7	EUB	106	IAV	T6
2	L7	H3	EUB	33	NS	T6
2	L7	H5	EUB	130	COV	T6
2	L7	H7	EUB	190	IAV	T6
2	L8	B5	AFB	125	NS	T6
2	L8	B7	AFB	13	COV	T6
2	L8	B9	AFB	166	IAV	T6
2	L8	D5	AFB	105	NS	T6
2	L8	D7	AFB	170	COV	T6
2	L8	D9	AFB	152	IAV	T6
2	L8	F5	EUB	51	NS	T6
2	L8	F7	EUB	106	COV	T6
2	L8	F9	EUB	75	IAV	T6
2	L8	H5	EUB	130	NS	T6
2	L8	H7	EUB	190	COV	T6
2	L8	H9	EUB	88	IAV	T6
3	L10	B3	AFB	82	COV	T6
3	L10	B5	AFB	164	IAV	T6
3	L10	B9	AFB	77	NS	T6
3	L10	D3	AFB	180	COV	T6
3	L10	D5	AFB	29	IAV	T6
3	L10	D9	AFB	20	NS	T6
3	L10	F3	EUB	140	COV	T6
3	L10	F5	EUB	98	IAV	T6
3	L10	F9	EUB	168	NS	T6
3	L10	H3	EUB	173	COV	T6
3	L10	H5	EUB	185	IAV	T6
3	L10	H9	EUB	21	NS	T6
3	L11	B3	AFB	82	NS	T6
3	L11	B5	AFB	164	COV	T6
3	L11	B7	AFB	61	IAV	T6
3	L11	D3	AFB	180	NS	T6
3	L11	D5	AFB	29	COV	T6
3	L11	D7	AFB	224	IAV	T6
3	L11	F3	EUB	140	NS	T6
3	L11	F5	EUB	98	COV	T6
3	L11	F7	EUB	72	IAV	T6
3	L11	H3	EUB	173	NS	T6
3	L11	H5	EUB	185	COV	T6
3	L11	H7	EUB	154	IAV	T6
3	L12	B5	AFB	164	NS	T6
3	L12	B7	AFB	61	COV	T6
3	L12	B9	AFB	77	IAV	T6
3	L12	D5	AFB	29	NS	T6
3	L12	D7	AFB	224	COV	T6
3	L12	D9	AFB	20	IAV	T6
3	L12	F5	EUB	98	NS	T6
3	L12	F7	EUB	72	COV	T6
3	L12	F9	EUB	168	IAV	T6
3	L12	H5	EUB	185	NS	T6
3	L12	H7	EUB	154	COV	T6
3	L12	H9	EUB	21	IAV	T6
3	L13	B3	AFB	82	IAV	T6
3	L13	B7	AFB	61	NS	T6
3	L13	B9	AFB	77	COV	T6
3	L13	D3	AFB	180	IAV	T6
3	L13	D7	AFB	224	NS	T6
3	L13	D9	AFB	20	COV	T6
3	L13	F3	EUB	140	IAV	T6
3	L13	F7	EUB	72	NS	T6
3	L13	F9	EUB	168	COV	T6
3	L13	H3	EUB	173	IAV	T6
3	L13	H7	EUB	154	NS	T6
3	L13	H9	EUB	21	COV	T6
3	L14	B3	AFB	82	COV	T6
3	L14	B5	AFB	164	IAV	T6
3	L14	B9	AFB	77	NS	T6
3	L14	D3	AFB	180	COV	T6
3	L14	D5	AFB	29	IAV	T6
3	L14	D9	AFB	20	NS	T6
3	L14	F3	EUB	140	COV	T6
3	L14	F5	EUB	98	IAV	T6
3	L14	F9	EUB	168	NS	T6
3	L14	H3	EUB	173	COV	T6
3	L14	H5	EUB	185	IAV	T6
3	L14	H9	EUB	21	NS	T6
3	L15	B3	AFB	82	NS	T6
3	L15	B5	AFB	164	COV	T6
3	L15	B7	AFB	61	IAV	T6
3	L15	D3	AFB	180	NS	T6
3	L15	D5	AFB	29	COV	T6
3	L15	D7	AFB	224	IAV	T6
3	L15	F3	EUB	140	NS	T6
3	L15	F5	EUB	98	COV	T6
3	L15	F7	EUB	72	IAV	T6
3	L15	H3	EUB	173	NS	T6
3	L15	H5	EUB	185	COV	T6
3	L15	H7	EUB	154	IAV	T6
3	L16	B5	AFB	164	NS	T6
3	L16	B7	AFB	61	COV	T6
3	L16	B9	AFB	77	IAV	T6
3	L16	D5	AFB	29	NS	T6
3	L16	D7	AFB	224	COV	T6
3	L16	D9	AFB	20	IAV	T6
3	L16	F5	EUB	98	NS	T6
3	L16	F7	EUB	72	COV	T6
3	L16	F9	EUB	168	IAV	T6
3	L16	H5	EUB	185	NS	T6
3	L16	H7	EUB	154	COV	T6
3	L16	H9	EUB	21	IAV	T6
3	L9	B3	AFB	82	IAV	T6
3	L9	B7	AFB	61	NS	T6
3	L9	B9	AFB	77	COV	T6
3	L9	D3	AFB	180	IAV	T6
3	L9	D7	AFB	224	NS	T6
3	L9	D9	AFB	20	COV	T6
3	L9	F3	EUB	140	IAV	T6
3	L9	F7	EUB	72	NS	T6
3	L9	F9	EUB	168	COV	T6
3	L9	H3	EUB	173	IAV	T6
3	L9	H7	EUB	154	NS	T6
3	L9	H9	EUB	21	COV	T6
4	L17	B3	ASH	54	IAV	T6
4	L17	B9	ASH	187	COV	T6
4	L17	D3	ASH	188	IAV	T6
4	L17	B7	ASH	148	NS	T6
4	L17	D7	ASH	160	NS	T6
4	L17	D9	ASH	63	COV	T6
4	L17	F3	AFB	74	IAV	T6
4	L17	F7	AFB	201	NS	T6
4	L17	F9	AFB	84	COV	T6
4	L17	H3	EUB	169	IAV	T6
4	L17	H7	EUB	157	NS	T6
4	L17	H9	EUB	128	COV	T6
4	L18	B3	ASH	54	COV	T6
4	L18	B5	ASH	107	IAV	T6
4	L18	B9	ASH	187	NS	T6
4	L18	D3	ASH	188	COV	T6
4	L18	D5	ASH	219	IAV	T6
4	L18	D9	ASH	63	NS	T6
4	L18	F3	AFB	74	COV	T6
4	L18	F5	AFB	230	IAV	T6
4	L18	F9	AFB	84	NS	T6
4	L18	H3	EUB	169	COV	T6
4	L18	H5	EUB	225	IAV	T6
4	L18	H9	EUB	128	NS	T6
4	L19	B3	ASH	54	NS	T6
4	L19	B5	ASH	107	COV	T6
4	L19	D3	ASH	188	NS	T6
4	L19	D5	ASH	219	COV	T6
4	L19	B7	ASH	148	IAV	T6
4	L19	D7	ASH	160	IAV	T6
4	L19	F3	AFB	74	NS	T6
4	L19	F5	AFB	230	COV	T6
4	L19	F7	AFB	201	IAV	T6
4	L19	H3	EUB	169	NS	T6
4	L19	H5	EUB	225	COV	T6
4	L19	H7	EUB	157	IAV	T6
4	L20	B5	ASH	107	NS	T6
4	L20	B9	ASH	187	IAV	T6
4	L20	D5	ASH	219	NS	T6
4	L20	B7	ASH	148	COV	T6
4	L20	D7	ASH	160	COV	T6
4	L20	D9	ASH	63	IAV	T6
4	L20	F5	AFB	230	NS	T6
4	L20	F7	AFB	201	COV	T6
4	L20	F9	AFB	84	IAV	T6
4	L20	H5	EUB	225	NS	T6
4	L20	H7	EUB	157	COV	T6
4	L20	H9	EUB	128	IAV	T6
4	L21	B3	ASH	54	IAV	T6
4	L21	B9	ASH	187	COV	T6
4	L21	D3	ASH	188	IAV	T6
4	L21	B7	ASH	148	NS	T6
4	L21	D7	ASH	160	NS	T6
4	L21	D9	ASH	63	COV	T6
4	L21	F3	AFB	74	IAV	T6
4	L21	F7	AFB	201	NS	T6
4	L21	F9	AFB	84	COV	T6
4	L21	H3	EUB	169	IAV	T6
4	L21	H7	EUB	157	NS	T6
4	L21	H9	EUB	128	COV	T6
4	L22	B3	ASH	54	COV	T6
4	L22	B5	ASH	107	IAV	T6
4	L22	B9	ASH	187	NS	T6
4	L22	D3	ASH	188	COV	T6
4	L22	D5	ASH	219	IAV	T6
4	L22	D9	ASH	63	NS	T6
4	L22	F3	AFB	74	COV	T6
4	L22	F5	AFB	230	IAV	T6
4	L22	F9	AFB	84	NS	T6
4	L22	H3	EUB	169	COV	T6
4	L22	H5	EUB	225	IAV	T6
4	L22	H9	EUB	128	NS	T6
4	L23	B3	ASH	54	NS	T6
4	L23	B5	ASH	107	COV	T6
4	L23	D3	ASH	188	NS	T6
4	L23	D5	ASH	219	COV	T6
4	L23	B7	ASH	148	IAV	T6
4	L23	D7	ASH	160	IAV	T6
4	L23	F3	AFB	74	NS	T6
4	L23	F5	AFB	230	COV	T6
4	L23	F7	AFB	201	IAV	T6
4	L23	H3	EUB	169	NS	T6
4	L23	H5	EUB	225	COV	T6
4	L23	H7	EUB	157	IAV	T6
4	L24	B5	ASH	107	NS	T6
4	L24	B9	ASH	187	IAV	T6
4	L24	D5	ASH	219	NS	T6
4	L24	B7	ASH	148	COV	T6
4	L24	D7	ASH	160	COV	T6
4	L24	D9	ASH	63	IAV	T6
4	L24	F5	AFB	230	NS	T6
4	L24	F7	AFB	201	COV	T6
4	L24	F9	AFB	84	IAV	T6
4	L24	H5	EUB	225	NS	T6
4	L24	H7	EUB	157	COV	T6
4	L24	H9	EUB	128	IAV	T6
5	L41	B3	AFB	203	IAV	T6
5	L41	B7	AFB	139	NS	T6
5	L41	B9	AFB	83	COV	T6
5	L41	D3	AFB	126	IAV	T6
5	L41	D7	AFB	142	NS	T6
5	L41	D9	AFB	36	COV	T6
5	L41	F3	EUB	212	IAV	T6
5	L41	F7	EUB	90	NS	T6
5	L41	F9	EUB	145	COV	T6
5	L41	H3	EUB	60	IAV	T6
5	L41	H7	EUB	104	NS	T6
5	L41	H9	EUB	223	COV	T6
5	L42	B3	AFB	203	COV	T6
5	L42	B5	AFB	97	IAV	T6
5	L42	B9	AFB	83	NS	T6
5	L42	D3	AFB	126	COV	T6
5	L42	D5	AFB	211	IAV	T6
5	L42	D9	AFB	36	NS	T6
5	L42	F3	EUB	212	COV	T6
5	L42	F5	EUB	129	IAV	T6
5	L42	F9	EUB	145	NS	T6
5	L42	H3	EUB	60	COV	T6
5	L42	H5	EUB	199	IAV	T6
5	L42	H9	EUB	223	NS	T6
5	L43	B3	AFB	203	NS	T6
5	L43	B5	AFB	97	COV	T6
5	L43	B7	AFB	139	IAV	T6
5	L43	D3	AFB	126	NS	T6
5	L43	D5	AFB	211	COV	T6
5	L43	D7	AFB	142	IAV	T6
5	L43	F3	EUB	212	NS	T6
5	L43	F5	EUB	129	COV	T6
5	L43	F7	EUB	90	IAV	T6
5	L43	H3	EUB	60	NS	T6
5	L43	H5	EUB	199	COV	T6
5	L43	H7	EUB	104	IAV	T6
5	L44	B5	AFB	97	NS	T6
5	L44	B7	AFB	139	COV	T6
5	L44	B9	AFB	83	IAV	T6
5	L44	D5	AFB	211	NS	T6
5	L44	D7	AFB	142	COV	T6
5	L44	D9	AFB	36	IAV	T6
5	L44	F5	EUB	129	NS	T6
5	L44	F7	EUB	90	COV	T6
5	L44	F9	EUB	145	IAV	T6
5	L44	H5	EUB	199	NS	T6
5	L44	H7	EUB	104	COV	T6
5	L44	H9	EUB	223	IAV	T6
5	L45	B3	AFB	203	IAV	T6
5	L45	B7	AFB	139	NS	T6
5	L45	B9	AFB	83	COV	T6
5	L45	D3	AFB	126	IAV	T6
5	L45	D7	AFB	142	NS	T6
5	L45	D9	AFB	36	COV	T6
5	L45	F3	EUB	212	IAV	T6
5	L45	F7	EUB	90	NS	T6
5	L45	F9	EUB	145	COV	T6
5	L45	H3	EUB	60	IAV	T6
5	L45	H7	EUB	104	NS	T6
5	L45	H9	EUB	223	COV	T6
5	L46	B3	AFB	203	COV	T6
5	L46	B5	AFB	97	IAV	T6
5	L46	B9	AFB	83	NS	T6
5	L46	D3	AFB	126	COV	T6
5	L46	D5	AFB	211	IAV	T6
5	L46	D9	AFB	36	NS	T6
5	L46	F3	EUB	212	COV	T6
5	L46	F5	EUB	129	IAV	T6
5	L46	F9	EUB	145	NS	T6
5	L46	H3	EUB	60	COV	T6
5	L46	H5	EUB	199	IAV	T6
5	L46	H9	EUB	223	NS	T6
5	L47	B3	AFB	203	NS	T6
5	L47	B5	AFB	97	COV	T6
5	L47	B7	AFB	139	IAV	T6
5	L47	D3	AFB	126	NS	T6
5	L47	D5	AFB	211	COV	T6
5	L47	D7	AFB	142	IAV	T6
5	L47	F3	EUB	212	NS	T6
5	L47	F5	EUB	129	COV	T6
5	L47	F7	EUB	90	IAV	T6
5	L47	H3	EUB	60	NS	T6
5	L47	H5	EUB	199	COV	T6
5	L47	H7	EUB	104	IAV	T6
5	L48	B5	AFB	97	NS	T6
5	L48	B7	AFB	139	COV	T6
5	L48	B9	AFB	83	IAV	T6
5	L48	D5	AFB	211	NS	T6
5	L48	D7	AFB	142	COV	T6
5	L48	D9	AFB	36	IAV	T6
5	L48	F5	EUB	129	NS	T6
5	L48	F7	EUB	90	COV	T6
5	L48	F9	EUB	145	IAV	T6
5	L48	H5	EUB	199	NS	T6
5	L48	H7	EUB	104	COV	T6
5	L48	H9	EUB	223	IAV	T6
6	L25	B7	ASH	85	NS	T6
6	L25	B9	ASH	22	COV	T6
6	L25	D3	ASH	53	IAV	T6
6	L25	D7	ASH	153	NS	T6
6	L25	B3	ASH	172	IAV	T6
6	L25	D9	ASH	34	COV	T6
6	L25	F3	AFB	12	IAV	T6
6	L25	F7	AFB	73	NS	T6
6	L25	F9	AFB	19	COV	T6
6	L25	H3	EUB	57	IAV	T6
6	L25	H7	EUB	80	NS	T6
6	L25	H9	EUB	116	COV	T6
6	L26	B5	ASH	47	IAV	T6
6	L26	B9	ASH	22	NS	T6
6	L26	D3	ASH	53	COV	T6
6	L26	D5	ASH	222	IAV	T6
6	L26	B3	ASH	172	COV	T6
6	L26	D9	ASH	34	NS	T6
6	L26	F3	AFB	12	COV	T6
6	L26	F5	AFB	9	IAV	T6
6	L26	F9	AFB	19	NS	T6
6	L26	H3	EUB	57	COV	T6
6	L26	H5	EUB	70	IAV	T6
6	L26	H9	EUB	116	NS	T6
6	L27	B5	ASH	47	COV	T6
6	L27	B7	ASH	85	IAV	T6
6	L27	D3	ASH	53	NS	T6
6	L27	D5	ASH	222	COV	T6
6	L27	D7	ASH	153	IAV	T6
6	L27	B3	ASH	172	NS	T6
6	L27	F3	AFB	12	NS	T6
6	L27	F5	AFB	9	COV	T6
6	L27	F7	AFB	73	IAV	T6
6	L27	H3	EUB	57	NS	T6
6	L27	H5	EUB	70	COV	T6
6	L27	H7	EUB	80	IAV	T6
6	L28	B5	ASH	47	NS	T6
6	L28	B7	ASH	85	COV	T6
6	L28	B9	ASH	22	IAV	T6
6	L28	D5	ASH	222	NS	T6
6	L28	D7	ASH	153	COV	T6
6	L28	D9	ASH	34	IAV	T6
6	L28	F5	AFB	9	NS	T6
6	L28	F7	AFB	73	COV	T6
6	L28	F9	AFB	19	IAV	T6
6	L28	H5	EUB	70	NS	T6
6	L28	H7	EUB	80	COV	T6
6	L28	H9	EUB	116	IAV	T6
6	L29	B7	ASH	85	NS	T6
6	L29	B9	ASH	22	COV	T6
6	L29	D3	ASH	53	IAV	T6
6	L29	D7	ASH	153	NS	T6
6	L29	B3	ASH	172	IAV	T6
6	L29	D9	ASH	34	COV	T6
6	L29	F3	AFB	12	IAV	T6
6	L29	F7	AFB	73	NS	T6
6	L29	F9	AFB	19	COV	T6
6	L29	H3	EUB	57	IAV	T6
6	L29	H7	EUB	80	NS	T6
6	L29	H9	EUB	116	COV	T6
6	L30	B5	ASH	47	IAV	T6
6	L30	B9	ASH	22	NS	T6
6	L30	D3	ASH	53	COV	T6
6	L30	D5	ASH	222	IAV	T6
6	L30	B3	ASH	172	COV	T6
6	L30	D9	ASH	34	NS	T6
6	L30	F3	AFB	12	COV	T6
6	L30	F5	AFB	9	IAV	T6
6	L30	F9	AFB	19	NS	T6
6	L30	H3	EUB	57	COV	T6
6	L30	H5	EUB	70	IAV	T6
6	L30	H9	EUB	116	NS	T6
6	L31	B5	ASH	47	COV	T6
6	L31	B7	ASH	85	IAV	T6
6	L31	D3	ASH	53	NS	T6
6	L31	D5	ASH	222	COV	T6
6	L31	D7	ASH	153	IAV	T6
6	L31	B3	ASH	172	NS	T6
6	L31	F3	AFB	12	NS	T6
6	L31	F5	AFB	9	COV	T6
6	L31	F7	AFB	73	IAV	T6
6	L31	H3	EUB	57	NS	T6
6	L31	H5	EUB	70	COV	T6
6	L31	H7	EUB	80	IAV	T6
6	L32	B5	ASH	47	NS	T6
6	L32	B7	ASH	85	COV	T6
6	L32	B9	ASH	22	IAV	T6
6	L32	D5	ASH	222	NS	T6
6	L32	D7	ASH	153	COV	T6
6	L32	D9	ASH	34	IAV	T6
6	L32	F5	AFB	9	NS	T6
6	L32	F7	AFB	73	COV	T6
6	L32	F9	AFB	19	IAV	T6
6	L32	H5	EUB	70	NS	T6
6	L32	H7	EUB	80	COV	T6
6	L32	H9	EUB	116	IAV	T6
7	L33	B3	ASH	195	IAV	T6
7	L33	B7	ASH	42	NS	T6
7	L33	B9	ASH	159	COV	T6
7	L33	D3	ASH	127	IAV	T6
7	L33	D7	ASH	182	NS	T6
7	L33	D9	ASH	68	COV	T6
7	L33	F3	AFB	192	IAV	T6
7	L33	F7	AFB	184	NS	T6
7	L33	F9	AFB	132	COV	T6
7	L33	H3	EUB	89	IAV	T6
7	L33	H7	EUB	94	NS	T6
7	L33	H9	EUB	179	COV	T6
7	L34	B5	ASH	205	IAV	T6
7	L34	B3	ASH	195	COV	T6
7	L34	B9	ASH	159	NS	T6
7	L34	D3	ASH	127	COV	T6
7	L34	D5	ASH	202	IAV	T6
7	L34	D9	ASH	68	NS	T6
7	L34	F3	AFB	192	COV	T6
7	L34	F5	AFB	207	IAV	T6
7	L34	F9	AFB	132	NS	T6
7	L34	H3	EUB	89	COV	T6
7	L34	H5	EUB	41	IAV	T6
7	L34	H9	EUB	179	NS	T6
7	L35	B5	ASH	205	COV	T6
7	L35	B3	ASH	195	NS	T6
7	L35	B7	ASH	42	IAV	T6
7	L35	D3	ASH	127	NS	T6
7	L35	D5	ASH	202	COV	T6
7	L35	D7	ASH	182	IAV	T6
7	L35	F3	AFB	192	NS	T6
7	L35	F5	AFB	207	COV	T6
7	L35	F7	AFB	184	IAV	T6
7	L35	H3	EUB	89	NS	T6
7	L35	H5	EUB	41	COV	T6
7	L35	H7	EUB	94	IAV	T6
7	L36	B5	ASH	205	NS	T6
7	L36	B7	ASH	42	COV	T6
7	L36	B9	ASH	159	IAV	T6
7	L36	D5	ASH	202	NS	T6
7	L36	D7	ASH	182	COV	T6
7	L36	D9	ASH	68	IAV	T6
7	L36	F5	AFB	207	NS	T6
7	L36	F7	AFB	184	COV	T6
7	L36	F9	AFB	132	IAV	T6
7	L36	H5	EUB	41	NS	T6
7	L36	H7	EUB	94	COV	T6
7	L36	H9	EUB	179	IAV	T6
7	L37	B3	ASH	195	IAV	T6
7	L37	B7	ASH	42	NS	T6
7	L37	B9	ASH	159	COV	T6
7	L37	D3	ASH	127	IAV	T6
7	L37	D7	ASH	182	NS	T6
7	L37	D9	ASH	68	COV	T6
7	L37	F3	AFB	192	IAV	T6
7	L37	F7	AFB	184	NS	T6
7	L37	F9	AFB	132	COV	T6
7	L37	H3	EUB	89	IAV	T6
7	L37	H7	EUB	94	NS	T6
7	L37	H9	EUB	179	COV	T6
7	L38	B5	ASH	205	IAV	T6
7	L38	B3	ASH	195	COV	T6
7	L38	B9	ASH	159	NS	T6
7	L38	D3	ASH	127	COV	T6
7	L38	D5	ASH	202	IAV	T6
7	L38	D9	ASH	68	NS	T6
7	L38	F3	AFB	192	COV	T6
7	L38	F5	AFB	207	IAV	T6
7	L38	F9	AFB	132	NS	T6
7	L38	H3	EUB	89	COV	T6
7	L38	H5	EUB	41	IAV	T6
7	L38	H9	EUB	179	NS	T6
7	L39	B5	ASH	205	COV	T6
7	L39	B3	ASH	195	NS	T6
7	L39	B7	ASH	42	IAV	T6
7	L39	D3	ASH	127	NS	T6
7	L39	D5	ASH	202	COV	T6
7	L39	D7	ASH	182	IAV	T6
7	L39	F3	AFB	192	NS	T6
7	L39	F5	AFB	207	COV	T6
7	L39	F7	AFB	184	IAV	T6
7	L39	H3	EUB	89	NS	T6
7	L39	H5	EUB	41	COV	T6
7	L39	H7	EUB	94	IAV	T6
7	L40	B5	ASH	205	NS	T6
7	L40	B7	ASH	42	COV	T6
7	L40	B9	ASH	159	IAV	T6
7	L40	D5	ASH	202	NS	T6
7	L40	D7	ASH	182	COV	T6
7	L40	D9	ASH	68	IAV	T6
7	L40	F5	AFB	207	NS	T6
7	L40	F7	AFB	184	COV	T6
7	L40	F9	AFB	132	IAV	T6
7	L40	H5	EUB	41	NS	T6
7	L40	H7	EUB	94	COV	T6
7	L40	H9	EUB	179	IAV	T6
8	L57	B3	ASH	231	IAV	T6
8	L57	B7	ASH	23	NS	T6
8	L57	B9	ASH	167	COV	T6
8	L57	D3	ASH	28	IAV	T6
8	L57	D7	ASH	131	NS	T6
8	L57	D9	ASH	103	COV	T6
8	L57	F3	AFB	161	IAV	T6
8	L57	F7	AFB	91	NS	T6
8	L57	F9	AFB	144	COV	T6
8	L57	H3	EUB	87	IAV	T6
8	L57	H7	EUB	110	NS	T6
8	L57	H9	EUB	24	COV	T6
8	L58	B3	ASH	231	COV	T6
8	L58	B5	ASH	156	IAV	T6
8	L58	B9	ASH	167	NS	T6
8	L58	D3	ASH	28	COV	T6
8	L58	D5	ASH	46	IAV	T6
8	L58	D9	ASH	103	NS	T6
8	L58	F3	AFB	161	COV	T6
8	L58	F5	AFB	174	IAV	T6
8	L58	F9	AFB	144	NS	T6
8	L58	H3	EUB	87	COV	T6
8	L58	H5	EUB	50	IAV	T6
8	L58	H9	EUB	24	NS	T6
8	L59	B3	ASH	231	NS	T6
8	L59	B5	ASH	156	COV	T6
8	L59	B7	ASH	23	IAV	T6
8	L59	D3	ASH	28	NS	T6
8	L59	D5	ASH	46	COV	T6
8	L59	D7	ASH	131	IAV	T6
8	L59	F3	AFB	161	NS	T6
8	L59	F5	AFB	174	COV	T6
8	L59	F7	AFB	91	IAV	T6
8	L59	H3	EUB	87	NS	T6
8	L59	H5	EUB	50	COV	T6
8	L59	H7	EUB	110	IAV	T6
8	L60	B5	ASH	156	NS	T6
8	L60	B7	ASH	23	COV	T6
8	L60	B9	ASH	167	IAV	T6
8	L60	D5	ASH	46	NS	T6
8	L60	D7	ASH	131	COV	T6
8	L60	D9	ASH	103	IAV	T6
8	L60	F5	AFB	174	NS	T6
8	L60	F7	AFB	91	COV	T6
8	L60	F9	AFB	144	IAV	T6
8	L60	H5	EUB	50	NS	T6
8	L60	H7	EUB	110	COV	T6
8	L60	H9	EUB	24	IAV	T6
8	L61	B3	ASH	231	IAV	T6
8	L61	B7	ASH	23	NS	T6
8	L61	B9	ASH	167	COV	T6
8	L61	D3	ASH	28	IAV	T6
8	L61	D7	ASH	131	NS	T6
8	L61	D9	ASH	103	COV	T6
8	L61	F3	AFB	161	IAV	T6
8	L61	F7	AFB	91	NS	T6
8	L61	F9	AFB	144	COV	T6
8	L61	H3	EUB	87	IAV	T6
8	L61	H7	EUB	110	NS	T6
8	L61	H9	EUB	24	COV	T6
8	L62	B3	ASH	231	COV	T6
8	L62	B5	ASH	156	IAV	T6
8	L62	B9	ASH	167	NS	T6
8	L62	D3	ASH	28	COV	T6
8	L62	D5	ASH	46	IAV	T6
8	L62	D9	ASH	103	NS	T6
8	L62	F3	AFB	161	COV	T6
8	L62	F5	AFB	174	IAV	T6
8	L62	F9	AFB	144	NS	T6
8	L62	H3	EUB	87	COV	T6
8	L62	H5	EUB	50	IAV	T6
8	L62	H9	EUB	24	NS	T6
8	L63	B3	ASH	231	NS	T6
8	L63	B5	ASH	156	COV	T6
8	L63	B7	ASH	23	IAV	T6
8	L63	D3	ASH	28	NS	T6
8	L63	D5	ASH	46	COV	T6
8	L63	D7	ASH	131	IAV	T6
8	L63	F3	AFB	161	NS	T6
8	L63	F5	AFB	174	COV	T6
8	L63	F7	AFB	91	IAV	T6
8	L63	H3	EUB	87	NS	T6
8	L63	H5	EUB	50	COV	T6
8	L63	H7	EUB	110	IAV	T6
8	L64	B5	ASH	156	NS	T6
8	L64	B7	ASH	23	COV	T6
8	L64	B9	ASH	167	IAV	T6
8	L64	D5	ASH	46	NS	T6
8	L64	D7	ASH	131	COV	T6
8	L64	D9	ASH	103	IAV	T6
8	L64	F5	AFB	174	NS	T6
8	L64	F7	AFB	91	COV	T6
8	L64	F9	AFB	144	IAV	T6
8	L64	H5	EUB	50	NS	T6
8	L64	H7	EUB	110	COV	T6
8	L64	H9	EUB	24	IAV	T6
9	L49	B3	AFB	177	IAV	T6
9	L49	B7	AFB	136	NS	T6
9	L49	B9	AFB	27	COV	T6
9	L49	D3	AFB	218	IAV	T6
9	L49	D7	AFB	14	NS	T6
9	L49	D9	AFB	175	COV	T6
9	L49	F3	EUB	124	IAV	T6
9	L49	F7	EUB	137	NS	T6
9	L49	F9	EUB	208	COV	T6
9	L49	H3	EUB	150	IAV	T6
9	L49	H7	EUB	2	NS	T6
9	L49	H9	EUB	101	COV	T6
9	L50	B3	AFB	177	COV	T6
9	L50	B5	AFB	118	IAV	T6
9	L50	B9	AFB	27	NS	T6
9	L50	D3	AFB	218	COV	T6
9	L50	D5	AFB	92	IAV	T6
9	L50	D9	AFB	175	NS	T6
9	L50	F3	EUB	124	COV	T6
9	L50	F5	EUB	141	IAV	T6
9	L50	F9	EUB	208	NS	T6
9	L50	H3	EUB	150	COV	T6
9	L50	H5	EUB	204	IAV	T6
9	L50	H9	EUB	101	NS	T6
9	L51	B3	AFB	177	NS	T6
9	L51	B5	AFB	118	COV	T6
9	L51	B7	AFB	136	IAV	T6
9	L51	D3	AFB	218	NS	T6
9	L51	D5	AFB	92	COV	T6
9	L51	D7	AFB	14	IAV	T6
9	L51	F3	EUB	124	NS	T6
9	L51	F5	EUB	141	COV	T6
9	L51	F7	EUB	137	IAV	T6
9	L51	H3	EUB	150	NS	T6
9	L51	H5	EUB	204	COV	T6
9	L51	H7	EUB	2	IAV	T6
9	L52	B5	AFB	118	NS	T6
9	L52	B7	AFB	136	COV	T6
9	L52	B9	AFB	27	IAV	T6
9	L52	D5	AFB	92	NS	T6
9	L52	D7	AFB	14	COV	T6
9	L52	D9	AFB	175	IAV	T6
9	L52	F5	EUB	141	NS	T6
9	L52	F7	EUB	137	COV	T6
9	L52	F9	EUB	208	IAV	T6
9	L52	H5	EUB	204	NS	T6
9	L52	H7	EUB	2	COV	T6
9	L52	H9	EUB	101	IAV	T6
9	L53	B3	AFB	177	IAV	T6
9	L53	B7	AFB	136	NS	T6
9	L53	B9	AFB	27	COV	T6
9	L53	D3	AFB	218	IAV	T6
9	L53	D7	AFB	14	NS	T6
9	L53	D9	AFB	175	COV	T6
9	L53	F3	EUB	124	IAV	T6
9	L53	F7	EUB	137	NS	T6
9	L53	F9	EUB	208	COV	T6
9	L53	H3	EUB	150	IAV	T6
9	L53	H7	EUB	2	NS	T6
9	L53	H9	EUB	101	COV	T6
9	L54	B3	AFB	177	COV	T6
9	L54	B5	AFB	118	IAV	T6
9	L54	B9	AFB	27	NS	T6
9	L54	D3	AFB	218	COV	T6
9	L54	D5	AFB	92	IAV	T6
9	L54	D9	AFB	175	NS	T6
9	L54	F3	EUB	124	COV	T6
9	L54	F5	EUB	141	IAV	T6
9	L54	F9	EUB	208	NS	T6
9	L54	H3	EUB	150	COV	T6
9	L54	H5	EUB	204	IAV	T6
9	L54	H9	EUB	101	NS	T6
9	L55	B3	AFB	177	NS	T6
9	L55	B5	AFB	118	COV	T6
9	L55	B7	AFB	136	IAV	T6
9	L55	D3	AFB	218	NS	T6
9	L55	D5	AFB	92	COV	T6
9	L55	D7	AFB	14	IAV	T6
9	L55	F3	EUB	124	NS	T6
9	L55	F5	EUB	141	COV	T6
9	L55	F7	EUB	137	IAV	T6
9	L55	H3	EUB	150	NS	T6
9	L55	H5	EUB	204	COV	T6
9	L55	H7	EUB	2	IAV	T6
9	L56	B5	AFB	118	NS	T6
9	L56	B7	AFB	136	COV	T6
9	L56	B9	AFB	27	IAV	T6
9	L56	D5	AFB	92	NS	T6
9	L56	D7	AFB	14	COV	T6
9	L56	D9	AFB	175	IAV	T6
9	L56	F5	EUB	141	NS	T6
9	L56	F7	EUB	137	COV	T6
9	L56	F9	EUB	208	IAV	T6
9	L56	H5	EUB	204	NS	T6
9	L56	H7	EUB	2	COV	T6
9	L56	H9	EUB	101	IAV	T6
10	L65	B3	ASH	143	IAV	T6
10	L65	B7	ASH	4	NS	T6
10	L65	B9	ASH	76	COV	T6
10	L65	D3	ASH	10	IAV	T6
10	L65	D7	ASH	121	NS	T6
10	L65	D9	ASH	111	COV	T6
10	L65	F3	AFB	122	IAV	T6
10	L65	F7	AFB	227	NS	T6
10	L65	F9	AFB	226	COV	T6
10	L65	H3	EUB	31	IAV	T6
10	L65	H7	EUB	108	NS	T6
10	L65	H9	EUB	191	COV	T6
10	L66	B3	ASH	143	COV	T6
10	L66	B5	ASH	71	IAV	T6
10	L66	B9	ASH	76	NS	T6
10	L66	D3	ASH	10	COV	T6
10	L66	D5	ASH	146	IAV	T6
10	L66	D9	ASH	111	NS	T6
10	L66	F3	AFB	122	COV	T6
10	L66	F5	AFB	229	IAV	T6
10	L66	F9	AFB	226	NS	T6
10	L66	H3	EUB	31	COV	T6
10	L66	H5	EUB	198	IAV	T6
10	L66	H9	EUB	191	NS	T6
10	L67	B3	ASH	143	NS	T6
10	L67	B5	ASH	71	COV	T6
10	L67	B7	ASH	4	IAV	T6
10	L67	D3	ASH	10	NS	T6
10	L67	D5	ASH	146	COV	T6
10	L67	D7	ASH	121	IAV	T6
10	L67	F3	AFB	122	NS	T6
10	L67	F5	AFB	229	COV	T6
10	L67	F7	AFB	227	IAV	T6
10	L67	H3	EUB	31	NS	T6
10	L67	H5	EUB	198	COV	T6
10	L67	H7	EUB	108	IAV	T6
10	L68	B5	ASH	71	NS	T6
10	L68	B7	ASH	4	COV	T6
10	L68	B9	ASH	76	IAV	T6
10	L68	D5	ASH	146	NS	T6
10	L68	D7	ASH	121	COV	T6
10	L68	D9	ASH	111	IAV	T6
10	L68	F5	AFB	229	NS	T6
10	L68	F7	AFB	227	COV	T6
10	L68	F9	AFB	226	IAV	T6
10	L68	H5	EUB	198	NS	T6
10	L68	H7	EUB	108	COV	T6
10	L68	H9	EUB	191	IAV	T6
10	L69	B3	ASH	143	IAV	T6
10	L69	B7	ASH	4	NS	T6
10	L69	B9	ASH	76	COV	T6
10	L69	D3	ASH	10	IAV	T6
10	L69	D7	ASH	121	NS	T6
10	L69	D9	ASH	111	COV	T6
10	L69	F3	AFB	122	IAV	T6
10	L69	F7	AFB	227	NS	T6
10	L69	F9	AFB	226	COV	T6
10	L69	H3	EUB	31	IAV	T6
10	L69	H7	EUB	108	NS	T6
10	L69	H9	EUB	191	COV	T6
10	L70	B3	ASH	143	COV	T6
10	L70	B5	ASH	71	IAV	T6
10	L70	B9	ASH	76	NS	T6
10	L70	D3	ASH	10	COV	T6
10	L70	D5	ASH	146	IAV	T6
10	L70	D9	ASH	111	NS	T6
10	L70	F3	AFB	122	COV	T6
10	L70	F5	AFB	229	IAV	T6
10	L70	F9	AFB	226	NS	T6
10	L70	H3	EUB	31	COV	T6
10	L70	H5	EUB	198	IAV	T6
10	L70	H9	EUB	191	NS	T6
10	L71	B3	ASH	143	NS	T6
10	L71	B5	ASH	71	COV	T6
10	L71	B7	ASH	4	IAV	T6
10	L71	D3	ASH	10	NS	T6
10	L71	D5	ASH	146	COV	T6
10	L71	D7	ASH	121	IAV	T6
10	L71	F3	AFB	122	NS	T6
10	L71	F5	AFB	229	COV	T6
10	L71	F7	AFB	227	IAV	T6
10	L71	H3	EUB	31	NS	T6
10	L71	H5	EUB	198	COV	T6
10	L71	H7	EUB	108	IAV	T6
10	L72	B5	ASH	71	NS	T6
10	L72	B7	ASH	4	COV	T6
10	L72	B9	ASH	76	IAV	T6
10	L72	D5	ASH	146	NS	T6
10	L72	D7	ASH	121	COV	T6
10	L72	D9	ASH	111	IAV	T6
10	L72	F5	AFB	229	NS	T6
10	L72	F7	AFB	227	COV	T6
10	L72	F9	AFB	226	IAV	T6
10	L72	H5	EUB	198	NS	T6
10	L72	H7	EUB	108	COV	T6
10	L72	H9	EUB	191	IAV	T6
11	L73	B7	ASH	102	NS	T6
11	L73	B3	ASH	181	IAV	T6
11	L73	B9	ASH	40	COV	T6
11	L73	D3	ASH	147	IAV	T6
11	L73	F3	AFB	11	IAV	T6
11	L73	F7	AFB	196	NS	T6
11	L73	F9	AFB	100	COV	T6
11	L73	H3	EUB	7	IAV	T6
11	L73	H7	EUB	43	NS	T6
11	L73	H9	EUB	32	COV	T6
11	L73	D9	ASH	189	COV	T6
11	L73	D7	ASH	93	NS	T6
11	L74	B3	ASH	181	COV	T6
11	L74	B5	ASH	178	IAV	T6
11	L74	B9	ASH	40	NS	T6
11	L74	D3	ASH	147	COV	T6
11	L74	F3	AFB	11	COV	T6
11	L74	F5	AFB	133	IAV	T6
11	L74	F9	AFB	100	NS	T6
11	L74	H3	EUB	7	COV	T6
11	L74	H5	EUB	210	IAV	T6
11	L74	H9	EUB	32	NS	T6
11	L74	D9	ASH	189	NS	T6
11	L74	D5	ASH	135	IAV	T6
11	L75	B7	ASH	102	IAV	T6
11	L75	B3	ASH	181	NS	T6
11	L75	B5	ASH	178	COV	T6
11	L75	D3	ASH	147	NS	T6
11	L75	F3	AFB	11	NS	T6
11	L75	F5	AFB	133	COV	T6
11	L75	F7	AFB	196	IAV	T6
11	L75	H3	EUB	7	NS	T6
11	L75	H5	EUB	210	COV	T6
11	L75	H7	EUB	43	IAV	T6
11	L75	D5	ASH	135	COV	T6
11	L75	D7	ASH	93	IAV	T6
11	L76	B7	ASH	102	COV	T6
11	L76	B5	ASH	178	NS	T6
11	L76	B9	ASH	40	IAV	T6
11	L76	F5	AFB	133	NS	T6
11	L76	F7	AFB	196	COV	T6
11	L76	F9	AFB	100	IAV	T6
11	L76	H5	EUB	210	NS	T6
11	L76	H7	EUB	43	COV	T6
11	L76	H9	EUB	32	IAV	T6
11	L76	D9	ASH	189	IAV	T6
11	L76	D5	ASH	135	NS	T6
11	L76	D7	ASH	93	COV	T6
11	L77	B7	ASH	102	NS	T6
11	L77	B3	ASH	181	IAV	T6
11	L77	B9	ASH	40	COV	T6
11	L77	D3	ASH	147	IAV	T6
11	L77	F3	AFB	11	IAV	T6
11	L77	F7	AFB	196	NS	T6
11	L77	F9	AFB	100	COV	T6
11	L77	H3	EUB	7	IAV	T6
11	L77	H7	EUB	43	NS	T6
11	L77	H9	EUB	32	COV	T6
11	L77	D9	ASH	189	COV	T6
11	L77	D7	ASH	93	NS	T6
11	L78	B3	ASH	181	COV	T6
11	L78	B5	ASH	178	IAV	T6
11	L78	B9	ASH	40	NS	T6
11	L78	D3	ASH	147	COV	T6
11	L78	F3	AFB	11	COV	T6
11	L78	F5	AFB	133	IAV	T6
11	L78	F9	AFB	100	NS	T6
11	L78	H3	EUB	7	COV	T6
11	L78	H5	EUB	210	IAV	T6
11	L78	H9	EUB	32	NS	T6
11	L78	D9	ASH	189	NS	T6
11	L78	D5	ASH	135	IAV	T6
11	L79	B7	ASH	102	IAV	T6
11	L79	B3	ASH	181	NS	T6
11	L79	B5	ASH	178	COV	T6
11	L79	D3	ASH	147	NS	T6
11	L79	F3	AFB	11	NS	T6
11	L79	F5	AFB	133	COV	T6
11	L79	F7	AFB	196	IAV	T6
11	L79	H3	EUB	7	NS	T6
11	L79	H5	EUB	210	COV	T6
11	L79	H7	EUB	43	IAV	T6
11	L79	D5	ASH	135	COV	T6
11	L79	D7	ASH	93	IAV	T6
11	L80	B7	ASH	102	COV	T6
11	L80	B5	ASH	178	NS	T6
11	L80	B9	ASH	40	IAV	T6
11	L80	F5	AFB	133	NS	T6
11	L80	F7	AFB	196	COV	T6
11	L80	F9	AFB	100	IAV	T6
11	L80	H5	EUB	210	NS	T6
11	L80	H7	EUB	43	COV	T6
11	L80	H9	EUB	32	IAV	T6
11	L80	D9	ASH	189	IAV	T6
11	L80	D5	ASH	135	NS	T6
11	L80	D7	ASH	93	COV	T6
12	L89	B3	ASH	38	IAV	T6
12	L89	F3	AFB	117	IAV	T6
12	L89	F7	AFB	220	NS	T6
12	L89	F9	AFB	176	COV	T6
12	L89	H3	EUB	5	IAV	T6
12	L89	H7	EUB	48	NS	T6
12	L89	H9	EUB	186	COV	T6
12	L89	D9	ASH	119	COV	T6
12	L89	B9	ASH	69	COV	T6
12	L89	D3	ASH	138	IAV	T6
12	L89	D7	ASH	95	NS	T6
12	L89	B7	ASH	3	NS	T6
12	L90	B3	ASH	38	COV	T6
12	L90	F3	AFB	117	COV	T6
12	L90	F5	AFB	165	IAV	T6
12	L90	F9	AFB	176	NS	T6
12	L90	H3	EUB	5	COV	T6
12	L90	H5	EUB	49	IAV	T6
12	L90	H9	EUB	186	NS	T6
12	L90	D9	ASH	119	NS	T6
12	L90	B9	ASH	69	NS	T6
12	L90	D3	ASH	138	COV	T6
12	L90	D5	ASH	65	IAV	T6
12	L91	B3	ASH	38	NS	T6
12	L91	F3	AFB	117	NS	T6
12	L91	F5	AFB	165	COV	T6
12	L91	F7	AFB	220	IAV	T6
12	L91	H3	EUB	5	NS	T6
12	L91	H5	EUB	49	COV	T6
12	L91	H7	EUB	48	IAV	T6
12	L91	D3	ASH	138	NS	T6
12	L91	D5	ASH	65	COV	T6
12	L91	D7	ASH	95	IAV	T6
12	L91	B7	ASH	3	IAV	T6
12	L92	F5	AFB	165	NS	T6
12	L92	F7	AFB	220	COV	T6
12	L92	F9	AFB	176	IAV	T6
12	L92	H5	EUB	49	NS	T6
12	L92	H7	EUB	48	COV	T6
12	L92	H9	EUB	186	IAV	T6
12	L92	D9	ASH	119	IAV	T6
12	L92	B9	ASH	69	IAV	T6
12	L92	D5	ASH	65	NS	T6
12	L92	D7	ASH	95	COV	T6
12	L92	B7	ASH	3	COV	T6
12	L93	B3	ASH	38	IAV	T6
12	L93	F3	AFB	117	IAV	T6
12	L93	F7	AFB	220	NS	T6
12	L93	F9	AFB	176	COV	T6
12	L93	H3	EUB	5	IAV	T6
12	L93	H7	EUB	48	NS	T6
12	L93	H9	EUB	186	COV	T6
12	L93	D9	ASH	119	COV	T6
12	L93	B9	ASH	69	COV	T6
12	L93	D3	ASH	138	IAV	T6
12	L93	D7	ASH	95	NS	T6
12	L93	B7	ASH	3	NS	T6
12	L94	B3	ASH	38	COV	T6
12	L94	F3	AFB	117	COV	T6
12	L94	F5	AFB	165	IAV	T6
12	L94	F9	AFB	176	NS	T6
12	L94	H3	EUB	5	COV	T6
12	L94	H5	EUB	49	IAV	T6
12	L94	H9	EUB	186	NS	T6
12	L94	D9	ASH	119	NS	T6
12	L94	B9	ASH	69	NS	T6
12	L94	D3	ASH	138	COV	T6
12	L94	D3	ASH	138	NS	T6
12	L94	D5	ASH	65	IAV	T6
12	L95	B3	ASH	38	NS	T6
12	L95	F3	AFB	117	NS	T6
12	L95	F5	AFB	165	COV	T6
12	L95	F7	AFB	220	IAV	T6
12	L95	H3	EUB	5	NS	T6
12	L95	H5	EUB	49	COV	T6
12	L95	H7	EUB	48	IAV	T6
12	L95	D5	ASH	65	COV	T6
12	L95	D7	ASH	95	IAV	T6
12	L95	B7	ASH	3	IAV	T6
12	L96	F5	AFB	165	NS	T6
12	L96	F7	AFB	220	COV	T6
12	L96	F9	AFB	176	IAV	T6
12	L96	H5	EUB	49	NS	T6
12	L96	H7	EUB	48	COV	T6
12	L96	H9	EUB	186	IAV	T6
12	L96	D9	ASH	119	IAV	T6
12	L96	B9	ASH	69	IAV	T6
12	L96	D5	ASH	65	NS	T6
12	L96	D7	ASH	95	COV	T6
12	L96	B7	ASH	3	COV	T6
13	L81	B3	AFB	44	IAV	T6
13	L81	B7	AFB	112	NS	T6
13	L81	B9	AFB	113	COV	T6
13	L81	D3	AFB	216	IAV	T6
13	L81	D7	AFB	52	NS	T6
13	L81	D9	AFB	197	COV	T6
13	L81	F3	EUB	114	IAV	T6
13	L81	F7	EUB	18	NS	T6
13	L81	F9	EUB	62	COV	T6
13	L81	H3	EUB	35	IAV	T6
13	L81	H7	EUB	194	NS	T6
13	L81	H9	EUB	15	COV	T6
13	L82	B3	AFB	44	COV	T6
13	L82	B5	AFB	81	IAV	T6
13	L82	B9	AFB	113	NS	T6
13	L82	D3	AFB	216	COV	T6
13	L82	D5	AFB	1	IAV	T6
13	L82	D9	AFB	197	NS	T6
13	L82	F3	EUB	114	COV	T6
13	L82	F5	EUB	37	IAV	T6
13	L82	F9	EUB	62	NS	T6
13	L82	H3	EUB	35	COV	T6
13	L82	H5	EUB	206	IAV	T6
13	L82	H9	EUB	15	NS	T6
13	L83	B3	AFB	44	NS	T6
13	L83	B5	AFB	81	COV	T6
13	L83	B7	AFB	112	IAV	T6
13	L83	D3	AFB	216	NS	T6
13	L83	D5	AFB	1	COV	T6
13	L83	D7	AFB	52	IAV	T6
13	L83	F3	EUB	114	NS	T6
13	L83	F5	EUB	37	COV	T6
13	L83	F7	EUB	18	IAV	T6
13	L83	H3	EUB	35	NS	T6
13	L83	H5	EUB	206	COV	T6
13	L83	H7	EUB	194	IAV	T6
13	L84	B5	AFB	81	NS	T6
13	L84	B7	AFB	112	COV	T6
13	L84	B9	AFB	113	IAV	T6
13	L84	D5	AFB	1	NS	T6
13	L84	D7	AFB	52	COV	T6
13	L84	D9	AFB	197	IAV	T6
13	L84	F5	EUB	37	NS	T6
13	L84	F7	EUB	18	COV	T6
13	L84	F9	EUB	62	IAV	T6
13	L84	H5	EUB	206	NS	T6
13	L84	H7	EUB	194	COV	T6
13	L84	H9	EUB	15	IAV	T6
13	L85	B3	AFB	44	IAV	T6
13	L85	B7	AFB	112	NS	T6
13	L85	B9	AFB	113	COV	T6
13	L85	D3	AFB	216	IAV	T6
13	L85	D7	AFB	52	NS	T6
13	L85	D9	AFB	197	COV	T6
13	L85	F3	EUB	114	IAV	T6
13	L85	F7	EUB	18	NS	T6
13	L85	F9	EUB	62	COV	T6
13	L85	H3	EUB	35	IAV	T6
13	L85	H7	EUB	194	NS	T6
13	L85	H9	EUB	15	COV	T6
13	L86	B3	AFB	44	COV	T6
13	L86	B5	AFB	81	IAV	T6
13	L86	B9	AFB	113	NS	T6
13	L86	D3	AFB	216	COV	T6
13	L86	D5	AFB	1	IAV	T6
13	L86	D9	AFB	197	NS	T6
13	L86	F3	EUB	114	COV	T6
13	L86	F5	EUB	37	IAV	T6
13	L86	F9	EUB	62	NS	T6
13	L86	H3	EUB	35	COV	T6
13	L86	H5	EUB	206	IAV	T6
13	L86	H9	EUB	15	NS	T6
13	L87	B3	AFB	44	NS	T6
13	L87	B5	AFB	81	COV	T6
13	L87	B7	AFB	112	IAV	T6
13	L87	D3	AFB	216	NS	T6
13	L87	D5	AFB	1	COV	T6
13	L87	D7	AFB	52	IAV	T6
13	L87	F3	EUB	114	NS	T6
13	L87	F5	EUB	37	COV	T6
13	L87	F7	EUB	18	IAV	T6
13	L87	H3	EUB	35	NS	T6
13	L87	H5	EUB	206	COV	T6
13	L87	H7	EUB	194	IAV	T6
13	L88	B5	AFB	81	NS	T6
13	L88	B7	AFB	112	COV	T6
13	L88	B9	AFB	113	IAV	T6
13	L88	D5	AFB	1	NS	T6
13	L88	D7	AFB	52	COV	T6
13	L88	D9	AFB	197	IAV	T6
13	L88	F5	EUB	37	NS	T6
13	L88	F7	EUB	18	COV	T6
13	L88	F9	EUB	62	IAV	T6
13	L88	H5	EUB	206	NS	T6
13	L88	H7	EUB	194	COV	T6
13	L88	H9	EUB	15	IAV	T6
14	L100	F5	AFB	123	NS	T6
14	L100	F7	AFB	171	COV	T6
14	L100	F9	AFB	26	IAV	T6
14	L100	D5	ASH	79	NS	T6
14	L100	D7	ASH	158	COV	T6
14	L100	D9	ASH	134	IAV	T6
14	L100	H5	EUB	86	NS	T6
14	L100	H7	EUB	149	COV	T6
14	L100	H9	EUB	209	IAV	T6
14	L100	B7	ASH	109	COV	T6
14	L100	B9	ASH	162	IAV	T6
14	L100	B5	ASH	193	NS	T6
14	L101	B3	ASH	45	IAV	T6
14	L101	F3	AFB	163	IAV	T6
14	L101	F7	AFB	171	NS	T6
14	L101	F9	AFB	26	COV	T6
14	L101	D7	ASH	158	NS	T6
14	L101	D9	ASH	134	COV	T6
14	L101	H3	EUB	56	IAV	T6
14	L101	H7	EUB	149	NS	T6
14	L101	H9	EUB	209	COV	T6
14	L101	B7	ASH	109	NS	T6
14	L101	B9	ASH	162	COV	T6
14	L101	D3	ASH	59	IAV	T6
14	L102	B3	ASH	45	COV	T6
14	L102	F3	AFB	163	COV	T6
14	L102	F5	AFB	123	IAV	T6
14	L102	F9	AFB	26	NS	T6
14	L102	D5	ASH	79	IAV	T6
14	L102	D9	ASH	134	NS	T6
14	L102	H3	EUB	56	COV	T6
14	L102	H5	EUB	86	IAV	T6
14	L102	H9	EUB	209	NS	T6
14	L102	B9	ASH	162	NS	T6
14	L102	B5	ASH	193	IAV	T6
14	L102	D3	ASH	59	COV	T6
14	L103	B3	ASH	45	NS	T6
14	L103	F3	AFB	163	NS	T6
14	L103	F5	AFB	123	COV	T6
14	L103	F7	AFB	171	IAV	T6
14	L103	D5	ASH	79	COV	T6
14	L103	D7	ASH	158	IAV	T6
14	L103	H3	EUB	56	NS	T6
14	L103	H5	EUB	86	COV	T6
14	L103	H7	EUB	149	IAV	T6
14	L103	B7	ASH	109	IAV	T6
14	L103	B5	ASH	193	COV	T6
14	L103	D3	ASH	59	NS	T6
14	L104	F5	AFB	123	NS	T6
14	L104	F7	AFB	171	COV	T6
14	L104	F9	AFB	26	IAV	T6
14	L104	D5	ASH	79	NS	T6
14	L104	D7	ASH	158	COV	T6
14	L104	D9	ASH	134	IAV	T6
14	L104	H5	EUB	86	NS	T6
14	L104	H7	EUB	149	COV	T6
14	L104	H9	EUB	209	IAV	T6
14	L104	B7	ASH	109	COV	T6
14	L104	B9	ASH	162	IAV	T6
14	L104	B5	ASH	193	NS	T6
14	L97	B3	ASH	45	IAV	T6
14	L97	F3	AFB	163	IAV	T6
14	L97	F7	AFB	171	NS	T6
14	L97	F9	AFB	26	COV	T6
14	L97	D7	ASH	158	NS	T6
14	L97	D9	ASH	134	COV	T6
14	L97	H3	EUB	56	IAV	T6
14	L97	H7	EUB	149	NS	T6
14	L97	H9	EUB	209	COV	T6
14	L97	B7	ASH	109	NS	T6
14	L97	B9	ASH	162	COV	T6
14	L97	D3	ASH	59	IAV	T6
14	L98	B3	ASH	45	COV	T6
14	L98	F3	AFB	163	COV	T6
14	L98	F5	AFB	123	IAV	T6
14	L98	F9	AFB	26	NS	T6
14	L98	D5	ASH	79	IAV	T6
14	L98	D9	ASH	134	NS	T6
14	L98	H3	EUB	56	COV	T6
14	L98	H5	EUB	86	IAV	T6
14	L98	H9	EUB	209	NS	T6
14	L98	B9	ASH	162	NS	T6
14	L98	B5	ASH	193	IAV	T6
14	L98	D3	ASH	59	COV	T6
14	L99	B3	ASH	45	NS	T6
14	L99	F3	AFB	163	NS	T6
14	L99	F5	AFB	123	COV	T6
14	L99	F7	AFB	171	IAV	T6
14	L99	D5	ASH	79	COV	T6
14	L99	D7	ASH	158	IAV	T6
14	L99	H3	EUB	56	NS	T6
14	L99	H5	EUB	86	COV	T6
14	L99	H7	EUB	149	IAV	T6
14	L99	B7	ASH	109	IAV	T6
14	L99	B5	ASH	193	COV	T6
14	L99	D3	ASH	59	NS	T6
15	L105	B3	ASH	221	IAV	T6
15	L105	B5	ASH	16	NS	T6
15	L105	B7	ASH	155	IAV	T6
15	L105	D9	AFB	6	IAV	T6
15	L105	F5	AFB	55	NS	T6
15	L105	F7	AFB	99	COV	T6
15	L105	D5	ASH	215	NS	T6
15	L105	D7	ASH	214	COV	T6
15	L105	F9	EUB	8	IAV	T6
15	L105	H5	EUB	58	NS	T6
15	L105	H7	EUB	200	COV	T6
15	L106	B3	ASH	221	COV	T6
15	L106	B3	ASH	66	IAV	T6
15	L106	B7	ASH	155	COV	T6
15	L106	B9	ASH	39	IAV	T6
15	L106	D9	AFB	6	COV	T6
15	L106	F3	AFB	78	IAV	T6
15	L106	F7	AFB	99	NS	T6
15	L106	D7	ASH	214	NS	T6
15	L106	F9	EUB	8	COV	T6
15	L106	H3	EUB	228	IAV	T6
15	L106	H7	EUB	200	NS	T6
15	L107	B3	ASH	221	NS	T6
15	L107	B3	ASH	66	COV	T6
15	L107	B5	ASH	16	IAV	T6
15	L107	B7	ASH	155	NS	T6
15	L107	B9	ASH	39	COV	T6
15	L107	D9	AFB	6	NS	T6
15	L107	F3	AFB	78	COV	T6
15	L107	F5	AFB	55	IAV	T6
15	L107	D5	ASH	215	IAV	T6
15	L107	F9	EUB	8	NS	T6
15	L107	H3	EUB	228	COV	T6
15	L107	H5	EUB	58	IAV	T6
15	L108	B3	ASH	66	NS	T6
15	L108	B5	ASH	16	COV	T6
15	L108	B9	ASH	39	NS	T6
15	L108	F3	AFB	78	NS	T6
15	L108	F5	AFB	55	COV	T6
15	L108	F7	AFB	99	IAV	T6
15	L108	D5	ASH	215	COV	T6
15	L108	D7	ASH	214	IAV	T6
15	L108	H3	EUB	228	NS	T6
15	L108	H5	EUB	58	COV	T6
15	L108	H7	EUB	200	IAV	T6
15	L109	B3	ASH	221	IAV	T6
15	L109	B5	ASH	16	NS	T6
15	L109	B7	ASH	155	IAV	T6
15	L109	D9	AFB	6	IAV	T6
15	L109	F5	AFB	55	NS	T6
15	L109	F7	AFB	99	COV	T6
15	L109	D5	ASH	215	NS	T6
15	L109	D7	ASH	214	COV	T6
15	L109	F9	EUB	8	IAV	T6
15	L109	H5	EUB	58	NS	T6
15	L109	H7	EUB	200	COV	T6
15	L110	B3	ASH	221	COV	T6
15	L110	B3	ASH	66	IAV	T6
15	L110	B7	ASH	155	COV	T6
15	L110	B9	ASH	39	IAV	T6
15	L110	D9	AFB	6	COV	T6
15	L110	F3	AFB	78	IAV	T6
15	L110	F7	AFB	99	NS	T6
15	L110	D7	ASH	214	NS	T6
15	L110	F9	EUB	8	COV	T6
15	L110	H3	EUB	228	IAV	T6
15	L110	H7	EUB	200	NS	T6
15	L111	B3	ASH	221	NS	T6
15	L111	B3	ASH	66	COV	T6
15	L111	B5	ASH	16	IAV	T6
15	L111	B7	ASH	155	NS	T6
15	L111	B9	ASH	39	COV	T6
15	L111	D9	AFB	6	NS	T6
15	L111	F3	AFB	78	COV	T6
15	L111	F5	AFB	55	IAV	T6
15	L111	D5	ASH	215	IAV	T6
15	L111	F9	EUB	8	NS	T6
15	L111	H3	EUB	228	COV	T6
15	L111	H5	EUB	58	IAV	T6
15	L112	B3	ASH	66	NS	T6
15	L112	B5	ASH	16	COV	T6
15	L112	B9	ASH	39	NS	T6
15	L112	F3	AFB	78	NS	T6
15	L112	F5	AFB	55	COV	T6
15	L112	F7	AFB	99	IAV	T6
15	L112	D5	ASH	215	COV	T6
15	L112	D7	ASH	214	IAV	T6
15	L112	H3	EUB	228	NS	T6
15	L112	H5	EUB	58	COV	T6
15	L112	H7	EUB	200	IAV	T6
16	L127	B3	AFB	164	IAV	T6
16	L127	B7	AFB	78	NS	T6
16	L127	B9	AFB	96	COV	T6
16	L127	D3	EUB	94	IAV	T6
16	L127	D7	EUB	106	NS	T6
16	L127	D9	EUB	104	COV	T6
16	L127	F3	ASH	156	IAV	T6
16	L127	F7	ASH	71	NS	T6
16	L127	F9	ASH	10	COV	T6
16	L127	H3	ASH	63	IAV	T6
16	L127	H7	ASH	79	NS	T6
16	L127	H9	ASH	214	COV	T6
16	L128	B3	AFB	164	COV	T6
16	L128	B5	AFB	77	IAV	T6
16	L128	B9	AFB	96	NS	T6
16	L128	D3	EUB	94	COV	T6
16	L128	D5	EUB	17	IAV	T6
16	L128	D9	EUB	104	NS	T6
16	L128	F3	ASH	156	COV	T6
16	L128	F5	ASH	53	IAV	T6
16	L128	F9	ASH	10	NS	T6
16	L128	H3	ASH	63	COV	T6
16	L128	H5	ASH	68	IAV	T6
16	L128	H9	ASH	214	NS	T6
16	L129	B3	AFB	164	NS	T6
16	L129	B5	AFB	77	COV	T6
16	L129	B7	AFB	78	IAV	T6
16	L129	D3	EUB	94	NS	T6
16	L129	D5	EUB	17	COV	T6
16	L129	D7	EUB	106	IAV	T6
16	L129	F3	ASH	156	NS	T6
16	L129	F5	ASH	53	COV	T6
16	L129	F7	ASH	71	IAV	T6
16	L129	H3	ASH	63	NS	T6
16	L129	H5	ASH	68	COV	T6
16	L129	H7	ASH	79	IAV	T6
16	L130	B5	AFB	77	NS	T6
16	L130	B7	AFB	78	COV	T6
16	L130	B9	AFB	96	IAV	T6
16	L130	D5	EUB	17	NS	T6
16	L130	D7	EUB	106	COV	T6
16	L130	D9	EUB	104	IAV	T6
16	L130	F5	ASH	53	NS	T6
16	L130	F7	ASH	71	COV	T6
16	L130	F9	ASH	10	IAV	T6
16	L130	H5	ASH	68	NS	T6
16	L130	H7	ASH	79	COV	T6
16	L130	H9	ASH	214	IAV	T6
16	L131	B3	AFB	164	IAV	T6
16	L131	B7	AFB	78	NS	T6
16	L131	B9	AFB	96	COV	T6
16	L131	D3	EUB	94	IAV	T6
16	L131	D7	EUB	106	NS	T6
16	L131	D9	EUB	104	COV	T6
16	L131	F3	ASH	156	IAV	T6
16	L131	F7	ASH	71	NS	T6
16	L131	F9	ASH	10	COV	T6
16	L131	H3	ASH	63	IAV	T6
16	L131	H7	ASH	79	NS	T6
16	L131	H9	ASH	214	COV	T6
16	L132	B3	AFB	164	COV	T6
16	L132	B5	AFB	77	IAV	T6
16	L132	B9	AFB	96	NS	T6
16	L132	D3	EUB	94	COV	T6
16	L132	D5	EUB	17	IAV	T6
16	L132	D9	EUB	104	NS	T6
16	L132	F3	ASH	156	COV	T6
16	L132	F5	ASH	53	IAV	T6
16	L132	F9	ASH	10	NS	T6
16	L132	H3	ASH	63	COV	T6
16	L132	H5	ASH	68	IAV	T6
16	L132	H9	ASH	214	NS	T6
16	L133	B3	AFB	164	NS	T6
16	L133	B5	AFB	77	COV	T6
16	L133	B7	AFB	78	IAV	T6
16	L133	D3	EUB	94	NS	T6
16	L133	D5	EUB	17	COV	T6
16	L133	D7	EUB	106	IAV	T6
16	L133	F3	ASH	156	NS	T6
16	L133	F5	ASH	53	COV	T6
16	L133	F7	ASH	71	IAV	T6
16	L133	H3	ASH	63	NS	T6
16	L133	H5	ASH	68	COV	T6
16	L133	H7	ASH	79	IAV	T6
16	L134	B5	AFB	77	NS	T6
16	L134	B7	AFB	78	COV	T6
16	L134	B9	AFB	96	IAV	T6
16	L134	D5	EUB	17	NS	T6
16	L134	D7	EUB	106	COV	T6
16	L134	D9	EUB	104	IAV	T6
16	L134	F5	ASH	53	NS	T6
16	L134	F7	ASH	71	COV	T6
16	L134	F9	ASH	10	IAV	T6
16	L134	H5	ASH	68	NS	T6
16	L134	H7	ASH	79	COV	T6
16	L134	H9	ASH	214	IAV	T6

## Sheet: TableS3B
Supplementary Table 3b. TotalSeqTM-B references for the antibodies used in the CITE-seq experiment
Product Code	Product	Clone	Supplier	Dilution
344757	TotalSeqTM-B 0046 anti-human CD8	SK1	Biolegend	1/50
362561	TotalSeqTM-B 0047 anti-human CD56 (NCAM)	5.1H11	Biolegend	1/50
344853	TotalSeqTM-B 0049 anti-human CD3	SK7	Biolegend	1/50
302263	TotalSeqTM-B 0050 anti-human CD19	HIB19	Biolegend	1/50
371523	TotalSeqTM-B 0053 anti-human CD11c	S-HCL-3	Biolegend	1/50
304161	TotalSeqTM-B 0063 anti-human CD45RA	HI100	Biolegend	1/50
306047	TotalSeqTM-B 0064 anti-human CD123	6H6	Biolegend	1/50
300565	TotalSeqTM-B 0072 anti-human CD4	RPA-T4	Biolegend	1/50
301857	TotalSeqTM-B 0081 anti-human CD14	M5E2	Biolegend	1/50
302063	TotalSeqTM-B 0083 anti-human CD16	3G8	Biolegend	1/50
302647	TotalSeqTM-B 0085 anti-human CD25	BC96	Biolegend	1/50
302851	TotalSeqTM-B 0154 anti-human CD27	O323	Biolegend	1/50
307661	TotalSeqTM-B 0159 anti-human HLA-DR	L243	Biolegend	1/50
351354	TotalSeqTM-B 0390 anti-human CD127 (IL-7Rα)	A019D5	Biolegend	1/50
356639	TotalSeqTM-B 0410 anti-human CD38	HB-7	Biolegend	1/50

## Sheet: TableS3C
Supplementary Table 3c. Gene expression across immune cell types before and after viral stimulation
For each gene, we report expression values in log2-counts per million (logCPM) across 22 immune cell types, at the basal state (NS) and after 6 hours of stimulation by SARS-CoV-2 (COV) or influenza A virus (IAV)
		BMK			BML			BNK				BNL			ILC			MAIT		MONO CD14					MONO CD16			NK CD56brt			NK CD56dim			NK MEM			Plasmablast		T CD4 E				T CD4 N		T CD8 CM/EM			T CD8 EMRA
GeneID	Symbol	NS	COV	IAV	NS	COV	IAV	NS	COV	IAV	NS	COV	IAV	NS	COV	IAV	NS	COV	IAV	NS	COV	IAV (bystander)	IAV (infected)	NS	COV	IAV	NS	COV	IAV	NS	COV	IAV	NS	COV	IAV	NS	COV	IAV	NS	COV	IAV	NS	COV	IAV	NS	COV	IAV	NS	COV
ENSG00000000419	DPM1	5.78512	5.72816	5.66898	4.37628	3.12107	3.81534	4.6097	4.41177	4.53378	4.10031	4.08563	4.26884	1.67659	2.07297	1.66892	5.03852	4.84162	5.12958	5.49404	4.9437	3.94812	3.61062	4.95137	4.23161	3.82021	2.36725	3.44092	4.77124	5.08221	4.96806	5.08734	3.72018	3.97791	4.35005	3.41914	2.76593	2.97791	5.14346	4.91867	5.09123	5.00045	5.06251	5.19025	5.16706	5.11774	5.28571	4.52201	4.64352
ENSG00000000457	SCYL3	3.45456	3.92788	4.14998	2.62017	2.74704	3.31519	3.45275	4.15478	4.1979	2.85037	3.78807	3.80857	1.19357	1.78552	1.62995	4.08359	3.82787	3.7196	3.23932	3.19934	3.69918	3.44865	2.63298	2.40601	3.06164	2.04589	2.74582	2.82315	4.43635	4.5724	4.14633	3.07589	3.23632	3.46457	2.12368	2.05504	2.59137	4.44112	4.81481	4.94764	4.3571	4.83342	4.95717	4.31309	4.56422	4.32421	3.60472	4.18131
ENSG00000000460	C1orf112	1.72613	1.6933	1.51239	0.807634	0.420502	0.565654	1.24916	1.19591	1.25991	0.859856	0.926973	1.03537	0.184368	0.0649496	0.0754498	1.21214	0.679997	0.770129	1.64434	1.03659	0.670571	0.347823	1.47352	0.747811	0.681715	0.343745	0.288479	0.668667	1.6958	1.46085	1.31436	1.02739	0.963669	1.13959	0.317611	0.178518	0.262123	1.58297	1.44764	1.45897	1.54916	1.59114	1.51206	1.62082	1.32109	1.30535	1.31927	1.21105
ENSG00000000938	FGR	2.29144	1.31696	1.02523	1.15821	0.272629	0.336357	1.41642	0.763884	0.624469	1.25792	0.660544	0.431794	0.399286	0.0308004	0.0745998	1.41722	0.575365	0.549932	7.2472	7.29199	6.01455	5.37067	6.21148	5.94391	4.61812	1.18854	0.462936	0.569291	4.75506	2.03118	0.974641	3.9995	1.15691	1.1416	0.380232	0.218057	0.0278725	0.805564	0.855838	0.809535	0.866002	0.791299	0.795826	2.3889	0.948085	0.837809	3.59492	1.47524
ENSG00000000971	CFH	0.0855167	0.107454	0.15919	0.0132294	0.0227817	0.00997278	0.0206197	0.022355	0.0529973	0.0350908	0.0364226	0.0209234	0.609933	2.13416	2.65837	2.24715	4.38414	4.3903	0.155505	0.242403	1.00095	0.840918	0.0953838	0.100086	0.745315	0.0825005	0.851646	1.30188	0.291883	1.08629	0.960589	0.694431	2.02403	2.25515	0.0247664	0.0611233	0	2.77665	4.40137	4.62212	0.174188	0.267156	0.234402	1.69626	3.85893	4.01942	1.77865	3.47563
ENSG00000001036	FUCA2	2.67759	2.33003	2.16097	1.63957	0.80425	1.0938	1.47513	1.03195	1.05605	1.21042	0.931842	0.828468	1.24607	0.20479	0.264813	2.532	1.64991	1.58697	5.42644	4.30495	4.22606	3.48824	4.93288	3.8016	3.42468	1.28343	1.49742	1.82	3.37704	2.21059	1.74072	2.1349	1.6282	1.61366	1.4958	1.59843	1.2792	2.73562	2.27443	2.36857	2.0016	1.91572	1.90441	2.49407	2.08698	2.07348	2.24638	1.87838
ENSG00000001084	GCLC	3.75948	3.23168	3.11795	2.50479	1.46649	2.11615	2.91179	2.51308	2.42457	1.93738	2.21637	1.91307	0.68039	0.65216	0.353539	3.82177	2.65626	2.55705	7.15048	4.13279	5.24922	5.52378	6.84829	4.26581	6.86786	1.63555	1.27777	2.34603	4.61328	4.02387	3.65195	3.19896	2.65615	3.08659	1.35552	1.07456	0.949886	3.78265	3.22557	3.08636	3.71199	3.58744	3.50267	3.90512	3.25266	3.1038	3.62945	3.26771
ENSG00000001167	NFYA	2.64473	2.99753	2.95604	1.37668	1.19288	1.7541	2.24172	2.40644	2.70058	1.93647	2.18272	2.27476	0.699735	0.502044	0.663143	2.94059	2.70366	3.05464	3.58374	3.42654	2.92187	2.02836	2.89921	2.49676	2.58402	0.810346	1.66258	2.76089	3.15664	3.45109	3.6788	2.04718	2.1539	2.8949	0.806898	0.89695	1.00216	2.98464	3.14641	3.37109	2.94536	3.14835	3.36771	3.15604	3.23358	3.69533	2.80168	2.8607
ENSG00000001460	STPG1	1.45721	1.58543	1.70265	0.747938	0.796937	0.759296	0.847327	1.02149	1.17954	0.671874	0.859514	0.887706	0.0996995	0.148326	0.0607992	1.02362	0.958638	0.800002	0.515617	0.468787	0.194473	0.174789	0.376468	0.256603	0.140137	0.0640333	0.0988836	0.16571	0.504137	0.524013	0.392614	0.624123	0.525543	0.597131	0.300654	0.242068	0.439324	1.44787	1.3048	1.34359	1.58349	1.42942	1.49536	1.27761	1.2512	1.40073	1.05842	1.04988
ENSG00000001461	NIPAL3	3.92196	3.50161	3.55377	3.01636	2.02797	2.79662	3.40961	3.12717	3.06732	2.96489	2.70512	2.76833	1.05206	0.93998	0.331022	4.24848	2.89426	2.73695	1.55462	0.789075	0.411839	0.287038	1.3812	0.38757	0.395851	1.79729	1.71273	1.45523	4.66291	4.08161	3.05749	3.53651	3.41798	3.2916	2.12415	1.55632	2.11284	5.33506	4.69632	4.42705	5.25398	4.62046	4.42642	4.97611	4.31408	3.78825	4.47743	4.29338
ENSG00000001497	LAS1L	5.01933	4.89598	4.81319	3.12338	2.19445	3.24876	3.62443	3.61595	3.61054	2.81161	3.19322	3.07115	1.15338	1.09098	0.793398	3.57913	3.14043	3.56506	3.78723	2.86006	1.97539	1.55177	3.15262	2.36086	1.80883	1.48125	1.93838	3.14645	3.88528	3.66154	3.61809	2.67959	2.68668	3.04156	1.81731	1.43042	2.00947	4.01351	3.8535	3.99799	4.06063	4.18635	4.2654	3.93179	3.96589	4.06551	3.34268	3.47616
ENSG00000001561	ENPP4	3.36961	3.29534	3.18924	1.89078	1.38361	1.80161	2.23056	2.22013	2.40283	1.89339	2.17163	2.07814	0.415067	0.475914	0.39313	4.10195	3.76637	4.17542	2.35115	3.2374	2.13076	1.60828	2.59507	2.87219	2.27197	1.28644	1.98264	3.00022	5.44025	5.65164	5.70252	4.4671	4.79645	5.4607	0.704467	0.491327	0.707389	2.82795	2.66842	2.96741	2.76547	2.92378	2.94065	4.33623	4.41796	4.66176	4.66826	5.18534
ENSG00000001629	ANKIB1	5.04246	5.48483	5.6597	4.06278	4.23045	5.05108	4.68183	5.69583	5.86977	4.22363	5.47464	5.46549	2.01863	2.67863	3.09411	5.4569	6.00784	6.20218	5.09476	4.96364	5.36666	4.64806	4.56736	4.37956	5.00604	3.24509	5.97721	6.57381	5.97005	6.86396	6.9941	4.73887	5.85801	6.47662	4.62434	6.05531	6.80493	5.26164	5.97486	6.0967	5.13369	5.81458	5.99271	5.65275	6.53751	6.53866	5.34726	6.48758
ENSG00000001630	CYP51A1	7.19523	6.96517	7.01232	5.5082	4.12426	5.29155	4.69274	3.49689	3.72225	3.51106	3.51534	3.28374	2.48912	1.71093	1.79326	4.39889	3.85984	4.71774	5.43863	4.50369	3.26708	2.73181	5.18479	3.7334	3.00285	1.58854	1.93568	4.04745	4.38853	3.49373	3.6551	3.0178	2.73866	3.10067	3.21119	2.90881	3.19215	4.04958	3.58536	3.74508	3.9013	3.56141	3.62817	4.20551	3.77503	4.22436	3.63734	3.35505
ENSG00000001631	KRIT1	5.0703	4.96828	4.91593	4.27238	3.02009	3.63845	4.60537	4.32063	4.53753	4.11787	3.96593	4.10807	1.57977	1.2078	1.14024	5.08145	4.62952	4.74901	4.68352	4.36655	3.83335	3.23504	4.40445	3.80621	3.41054	2.26221	3.07884	4.29745	5.6081	5.31046	5.06528	4.49918	4.20369	4.29423	2.23123	1.68239	2.73468	4.90679	4.68494	4.68298	4.98478	4.74276	4.75091	5.34257	4.99714	5.0202	5.03519	4.73421
ENSG00000002016	RAD52	1.4703	1.36455	1.30164	0.915684	0.590037	0.741487	1.2405	1.22416	1.33233	0.987365	0.864182	0.888022	0.0888652	0.113951	0.0576792	1.38713	1.02848	0.916346	1.35065	0.840042	0.460322	0.344483	0.890587	0.648041	0.428338	0.330815	0.536469	0.543416	1.79599	1.44839	1.10716	1.17613	0.824227	1.02	0.332296	0.225635	0.228546	2.19059	1.83383	1.83687	2.27203	1.88072	1.95703	1.8178	1.65282	1.52691	1.47106	1.33015
ENSG00000002330	BAD	4.07944	3.51717	3.12319	3.03178	1.06993	1.1936	3.18473	1.87322	1.74696	2.75272	1.58141	1.35436	1.59041	0.441095	0.267831	4.54681	3.0976	3.04129	4.13995	2.85789	1.26641	0.856356	2.86934	1.46557	0.767826	1.41116	1.70014	1.95748	4.70948	3.60353	3.07133	3.25157	2.4742	2.53274	2.42578	1.21171	0.781777	4.5399	3.60877	3.47151	4.11372	3.39722	3.31431	4.46692	3.55535	3.61088	4.08134	3.54519
ENSG00000002549	LAP3	6.01045	8.3636	8.89733	4.62085	8.98511	9.15653	5.20246	8.69201	9.14305	4.94922	8.58879	9.05894	2.36467	7.75305	7.48275	5.33361	7.81759	8.32789	7.79735	9.39854	10.2445	10.0334	8.07367	9.47004	10.4754	2.97989	8.77057	8.89398	6.04105	8.75592	9.17504	5.15994	8.25382	8.83295	6.17829	9.18283	9.45012	5.15327	7.69711	8.13533	4.82884	7.38818	7.71883	5.38976	8.06041	8.39773	4.89857	8.0866
ENSG00000002586	CD99	6.57066	6.10381	6.08918	6.31364	4.88031	5.34079	6.04052	5.5469	5.47223	5.82182	5.25315	5.03504	5.67828	5.64615	6.13896	8.32064	8.19986	8.19016	8.06117	8.00564	7.3537	6.94676	5.76947	5.90792	4.63202	5.88584	6.00227	7.1566	8.32074	7.71386	7.88759	7.94971	7.58081	8.05264	6.87731	5.48214	6.12906	7.76097	8.19898	8.36542	6.34051	6.70608	6.83467	8.1914	8.32709	8.33189	8.54826	8.37091
ENSG00000002587	HS3ST1	1.76597	1.37584	1.4388	0.998386	0.886442	1.28225	3.15352	3.04723	3.46218	2.82165	2.69394	3.0871	0.111429	0.13099	0.293512	0.47365	0.316123	0.39138	3.83952	3.62843	0.978185	0.573258	2.10312	2.6407	0.388365	0.0820702	0.261494	0.230701	0.409115	0.399257	0.380625	0.0961247	0.0593557	0.0455282	0	0	0.0702579	0.233101	0.213307	0.413133	0.188088	0.16777	0.18753	0.0957245	0.122006	0.130851	0.0778909	0.10662
ENSG00000002822	MAD1L1	4.27588	3.75623	3.4751	3.18664	1.26409	1.78186	5.14655	3.46725	3.14145	5.01107	3.36181	3.00334	1.18717	0.636142	0.336334	3.81114	2.48056	2.62852	5.4932	4.31718	3.43849	2.93007	5.06967	3.47503	3.23586	0.5691	0.605697	1.24099	3.45512	2.58001	2.13101	2.66035	1.89479	2.28652	0.893124	0.828043	0.385458	5.02789	3.82033	3.55852	5.23578	4.33411	4.05895	4.24585	3.31518	3.33822	3.79074	2.87818
ENSG00000002834	LASP1	5.67916	5.13069	4.81045	4.72757	2.63373	3.20265	4.68693	3.71976	3.77692	4.09386	3.53095	3.24469	3.10453	1.20438	0.47669	5.68002	4.27989	4.48107	7.35443	5.87957	4.8337	3.89921	6.61528	4.80224	4.53714	4.32281	4.25834	4.88021	6.95017	6.1448	5.8101	5.52045	4.87363	5.31239	2.76508	2.05929	1.62974	5.07272	4.63027	4.52629	4.83444	4.04445	3.78896	5.74743	4.97399	5.05002	5.6371	5.38753
ENSG00000002919	SNX11	4.38402	4.35735	4.3476	2.69864	1.62903	2.89845	2.60355	2.64889	3.26556	1.84904	2.50143	2.8291	0.639822	0.621761	0.423979	2.57181	2.46761	2.85915	4.23775	4.012	3.73299	2.58575	4.31231	3.99254	4.05802	0.837364	1.41348	2.60834	3.4409	3.51266	3.67472	2.40425	2.56374	2.82965	0.955865	1.0072	1.15989	2.72415	2.6983	3.08602	2.74905	2.94949	3.10342	2.9273	3.22631	3.52323	2.83086	2.93157
ENSG00000002933	TMEM176A	0.0756668	0.212237	0.184098	0.0524276	0.11242	0.126238	0.132135	0.0916466	0.214363	0.141351	0.131081	0.152545	-0.0301747	0.0701519	0.0680529	0.139477	0.221479	0.221381	5.34298	4.55219	4.76991	4.33106	4.82313	3.97011	3.75883	0.0351382	0.0644034	0.109565	0.255421	0.24013	0.266568	0.224368	0.197427	0.201689	0.0501394	0	0.104535	0.438795	0.330881	0.422361	0.379154	0.424607	0.422975	0.269332	0.247594	0.267558	0.277364	0.241063
ENSG00000003056	M6PR	6.78746	6.69498	6.58326	5.98695	5.10202	5.75658	6.05469	5.86688	5.91544	5.84536	5.66148	5.74607	4.37505	3.10158	3.05736	6.30565	5.93106	6.34023	8.42079	7.83526	7.21984	6.9218	8.34887	7.76787	7.28325	4.57561	4.91961	6.14909	6.74409	6.1828	6.38185	5.42104	5.40872	5.92292	3.9202	4.15944	3.96923	6.49038	5.98605	6.11667	6.16788	5.85361	5.88459	6.43688	6.29104	6.47653	6.09706	5.83944
ENSG00000003147	ICA1	0.311725	0.206201	0.238999	0.187483	0.0489877	0.0454438	0.0113312	0.0297551	0.014277	0.0377951	0.0189282	0.0329321	0.0663668	0	0.132399	0.259121	0.152097	0.105663	0.697221	0.555471	0.293235	0.137063	0.15879	0.0895805	0.0475512	0.580092	0.444564	0.290722	1.78022	0.387794	0.304302	0.678486	0.22698	0.272327	0.456357	0.128873	0.243176	1.06563	1.22535	1.45848	0.340851	0.488797	0.525144	0.485795	0.418989	0.216077	0.498609	0.201027
ENSG00000003393	ALS2	1.57131	1.58018	1.34536	0.787158	0.371817	0.528001	0.970648	0.72965	0.9903	0.809042	0.665953	0.593864	0.358171	0.19078	0	1.8555	1.15894	1.21418	3.22329	2.77338	1.2854	0.854863	2.02811	1.53249	0.59723	0.57687	0.661488	1.08604	2.42101	1.60775	1.29151	1.61694	1.09631	1.06474	0.779361	0.23004	0.453367	1.79737	1.22681	1.19784	1.8084	1.28259	1.30137	2.03264	1.45087	1.44106	1.86841	1.44231
ENSG00000003400	CASP10	2.89302	4.63422	5.34069	2.07503	4.54222	5.12874	2.32077	5.17099	5.73033	1.72962	4.91869	5.39467	1.09036	4.13362	3.96727	2.5938	3.60812	3.75224	3.69894	4.85973	6.22603	5.8795	3.67709	4.66775	6.42187	1.12397	4.41506	5.06704	4.58516	6.51074	6.76167	2.88577	4.77292	5.15441	4.5817	5.41765	5.76772	3.63072	5.01598	5.49093	4.26817	5.92788	6.4021	2.45238	4.0562	4.19755	2.37278	4.10988
ENSG00000003402	CFLAR	7.75945	8.6066	8.94542	7.09662	8.17711	8.60153	6.66327	8.01566	8.36316	6.5343	7.9917	8.24961	4.27525	7.17767	6.42544	8.21445	8.55309	8.47937	8.47022	9.50607	9.97222	9.67635	8.49116	9.90725	10.2584	6.17209	8.51644	8.45532	8.66711	9.4233	9.35265	8.38979	9.01809	9.12391	7.30493	7.95913	8.39432	7.62362	8.26427	8.3024	7.21796	7.69809	7.72924	8.06406	8.63626	8.38897	8.31008	9.0544
ENSG00000003436	TFPI	0.0795125	0.101915	0.0932653	0.0666295	0.0219841	0.00812637	0.119955	0.079919	0.0728526	0.0540589	0.0554266	0.0489982	0.580342	0.0784949	0.0897883	0.117706	0.11714	0.0539764	3.47324	3.89012	1.24852	0.998607	0.578266	0.955277	0.174666	0.232581	0.602266	0.552223	0.477399	0.524092	0.319062	0.0808535	0.124849	0.130829	0	0	0.0659693	0.195909	0.20579	0.167986	0.190671	0.193157	0.193644	0.152598	0.110381	0.141445	0.174467	0.126281
ENSG00000003509	NDUFAF7	3.76958	3.42059	3.15917	2.54012	1.37504	1.83951	3.19702	2.54159	2.60405	2.72701	2.12931	2.14367	0.813865	0.314725	0.318999	3.51003	2.49572	2.28257	3.30396	2.44788	1.43537	0.968391	2.63159	1.73158	1.33809	1.27448	1.39201	1.88156	3.9273	2.85341	2.59096	2.70212	2.23511	2.18921	0.863936	0.527904	0.957556	3.93287	3.27017	3.06452	3.92383	3.53472	3.42139	3.9231	2.95961	2.94727	3.43063	2.85548
ENSG00000003756	RBM5	6.12132	5.99197	5.87286	5.82177	5.13979	5.45229	6.6138	6.0639	6.12588	6.47926	5.90461	5.93435	3.15013	2.71523	2.97706	6.34474	5.86324	5.94374	6.2138	5.93243	5.6147	4.88838	5.8365	5.37409	5.39972	5.06251	5.47981	6.08021	7.01176	6.84351	6.66897	5.85339	5.81571	6.0871	3.65605	3.82662	3.71378	6.28384	6.12201	6.0472	6.30681	6.11889	6.15181	6.51609	6.30124	6.18554	6.37431	6.33424
ENSG00000004059	ARF5	5.5517	5.39339	5.30944	4.56178	2.94402	3.87603	4.71681	4.47626	4.64128	4.28354	4.23575	4.18792	2.33216	2.31731	2.10936	5.17924	4.99802	5.13784	5.7649	5.07322	4.37358	4.14562	5.64397	4.84444	4.51784	2.88545	3.66601	4.84515	5.61071	5.3559	5.42448	4.44689	4.00105	4.66318	2.75874	1.98046	2.20882	5.18267	5.02958	5.14846	4.7922	4.7436	4.83274	5.19049	5.1647	5.25652	4.91209	4.88486
ENSG00000004139	SARM1	2.27795	1.94362	1.88786	1.30402	0.507397	0.570839	1.51025	0.813258	0.740856	1.02329	0.79337	0.676244	0.379099	0.137431	0.148443	2.14764	1.33679	1.41224	0.985627	0.501052	0.25953	0.33714	0.753359	0.328264	0.288707	0.558139	0.576947	0.885816	2.60927	1.71238	1.38149	1.78385	1.35353	1.40049	0.261735	0.257555	0.171213	2.86682	2.36308	2.29386	2.58913	2.27688	2.10298	2.6176	2.14318	1.88061	2.17118	2.00181
ENSG00000004142	POLDIP2	4.82109	4.90007	4.53991	2.88292	1.67625	2.52414	2.68476	2.661	2.92578	2.4892	2.34591	2.46837	0.992692	0.605931	0.607206	3.21078	2.75656	3.18964	4.52115	3.93348	3.23204	2.4462	3.76777	3.50312	2.69919	1.1219	1.83624	2.80097	3.75412	3.39125	3.40887	2.36446	2.50951	2.80204	2.3236	1.81558	2.26888	3.53501	3.4347	3.58068	3.51287	3.65753	3.81789	3.58331	3.54031	3.64432	2.88438	3.00372
ENSG00000004399	PLXND1	1.24464	0.471338	0.441902	1.09844	0.110837	0.255886	1.4691	0.512433	0.385844	1.27784	0.268461	0.262032	1.12425	0.272137	0.237376	5.38364	3.29943	2.64096	6.25579	5.1662	3.34032	2.67007	5.33476	5.12262	2.44078	1.75134	0.48772	0.326889	4.07819	2.03037	0.948061	2.73683	1.49125	1.11322	0.124466	0.171342	0	4.04276	2.64621	1.75231	1.20531	0.836065	0.601843	4.57948	2.73152	2.14359	4.38062	3.12419
ENSG00000004455	AK2	5.95856	6.17153	6.19142	4.42521	3.82804	4.78033	4.84538	4.82939	5.00436	4.28132	4.61679	4.56617	2.096	1.60716	1.60384	4.34866	4.07556	4.82371	4.98631	5.02595	4.86267	4.43832	4.95857	5.61536	5.93398	2.21525	3.79262	5.7322	4.70822	5.03974	5.58312	3.14471	3.8047	4.71423	3.11348	3.34105	3.06468	4.60826	4.60475	4.85689	4.61515	4.72866	4.8275	4.40149	4.54387	5.00076	3.84057	4.162
ENSG00000004468	CD38	1.47994	5.063	5.56946	0.588048	3.48669	5.35772	2.84748	6.58372	7.28996	2.67238	6.47958	7.0767	0.319845	0.751573	0.271764	0.912425	1.25504	2.04867	2.37478	6.23184	8.13778	7.35519	2.12552	6.74846	7.95921	1.28769	7.19391	8.25546	5.68807	9.22945	9.81367	2.6772	7.6204	8.2757	5.88357	7.72138	8.39073	1.40668	3.38571	4.11044	2.42929	4.85967	5.46761	2.01527	5.05642	5.19207	1.17224	5.84796
ENSG00000004478	FKBP4	6.17728	6.22277	6.14712	3.76946	2.17508	4.43721	4.41148	3.98008	4.206	3.7746	3.8179	3.66271	1.5334	1.53091	1.57438	4.00543	3.80737	4.62343	5.44742	4.9571	4.45496	4.0556	5.18254	4.69306	4.38129	1.26096	2.26747	4.55991	4.26124	4.01667	3.90922	2.90606	2.62506	3.29096	1.34303	0.855177	0.95613	4.4351	4.33915	4.53941	4.64753	4.96225	5.03566	4.32341	4.20777	4.47835	3.73084	3.33943
ENSG00000004487	KDM1A	5.19454	4.81393	4.52036	3.76444	1.87355	2.75769	4.25448	3.07013	2.89091	3.60214	2.83238	2.60642	1.8531	1.02386	1.00577	4.79726	4.1766	4.19194	4.33374	4.06649	2.04126	1.27917	3.76616	2.86883	1.35925	2.34492	2.56752	3.65222	4.99806	4.48288	3.91699	3.48435	3.10681	3.62751	1.97716	1.72106	1.57389	4.67358	4.2672	4.23329	4.79966	4.5445	4.52287	5.02087	4.55332	4.47623	4.35606	4.23692
ENSG00000004534	RBM6	6.40931	6.43002	6.4453	6.08735	6.04051	6.34391	6.94031	6.82624	6.77275	6.7383	6.72295	6.58798	3.63772	3.4008	2.15685	6.46274	6.11846	6.15687	5.86106	5.42127	4.58259	3.90781	5.585	5.00674	4.48732	4.46777	4.87878	5.86706	6.75186	6.5128	6.38194	5.93091	5.42285	6.0058	4.8156	4.62029	4.70807	6.52568	6.40148	6.31824	6.42451	6.35698	6.3275	6.63226	6.41698	6.37235	6.45012	6.28997
ENSG00000004700	RECQL	6.57207	6.65513	6.72859	6.22381	5.8994	6.12784	6.44015	6.59014	6.56364	6.13708	6.49288	6.48436	3.67671	2.78153	2.08615	6.62146	6.04915	6.03906	6.17763	5.97863	5.68086	5.20846	6.25551	5.92844	5.85004	4.14474	5.45681	5.95533	6.76589	6.62841	6.44822	5.93986	6.01177	6.05377	3.33271	2.796	3.05638	6.58948	6.40888	6.426	6.07626	6.08651	6.15391	6.78874	6.53183	6.3523	6.55503	6.48749
ENSG00000004766	VPS50	3.89427	3.8449	3.70953	2.87932	2.09456	2.4217	3.438	3.13848	3.21749	2.86425	2.86628	2.83697	0.931452	0.761011	0.554454	3.94826	3.36591	3.40921	4.07634	3.19417	2.77125	2.15314	3.48286	2.56598	2.51278	1.15397	1.84205	2.38941	4.18641	3.73176	3.54908	3.00272	2.98338	3.2014	1.39397	1.12177	1.48096	4.12565	3.99288	4.0242	4.07099	3.90128	3.93956	4.1442	3.99648	4.13536	3.72788	3.7536
ENSG00000004779	NDUFAB1	7.61012	7.61467	7.49304	6.05893	5.35661	6.2636	5.7038	5.92993	6.12821	5.18101	5.75313	5.9446	4.15208	4.39389	4.28548	6.39498	6.47454	7.03791	6.94165	6.5036	5.30272	4.84007	6.5773	6.11899	5.21045	4.0267	6.01448	7.10801	6.32788	6.44999	6.5854	5.22291	5.82941	6.39721	6.4148	5.46235	5.75952	6.29628	6.27178	6.56116	6.22058	6.53617	6.70809	6.3466	6.6362	6.97944	5.94983	6.25105
ENSG00000004864	SLC25A13	4.13768	3.76092	3.61629	2.46817	1.1604	1.66298	2.67474	1.85933	1.81045	2.30508	1.77463	1.33904	0.522303	0.146991	0.284438	1.82085	1.15481	1.27015	5.47216	4.99514	4.47512	4.01181	5.19318	4.79366	4.09426	0.969649	0.986931	1.75728	2.52833	2.0111	1.75772	1.50683	1.1164	1.42801	0.684345	0.425902	0.354051	2.63731	2.13607	2.18649	2.32865	1.83296	1.82758	2.26953	1.97557	1.92552	1.82965	1.60339
ENSG00000004866	ST7	1.9751	1.7292	1.44108	0.716634	0.292026	0.427125	0.147822	0.148236	0.244722	0.143709	0.180155	0.0881872	0.164875	0.360187	0.161012	1.5662	1.41057	1.20374	2.36685	2.4436	1.71457	1.3621	1.01266	1.04009	0.738781	0.186294	0.318896	0.477998	1.92429	1.53258	1.29997	1.24859	1.19706	1.11274	1.01863	0.864177	0.764785	1.49656	1.35462	1.33876	0.911531	0.963317	1.04242	1.5151	1.33614	1.49517	1.81297	1.45708
ENSG00000004897	CDC27	5.03764	5.3522	5.24377	3.89502	3.60659	4.15739	4.51142	4.86695	4.86053	3.97317	4.56644	4.73849	1.372	1.72219	1.72033	5.07594	4.76915	5.21685	5.12505	5.18783	4.66414	3.83433	4.47834	4.45914	4.26307	2.28873	3.77258	4.79381	5.30579	5.30198	5.33498	3.78735	4.44434	4.85187	2.53112	2.68166	2.93936	4.91376	5.22567	5.36898	4.67526	5.05486	5.14702	5.13138	5.34466	5.52055	4.61132	5.10981
ENSG00000004961	HCCS	4.39087	4.76345	4.64336	2.50154	2.44472	3.20584	2.82835	3.39341	3.49677	2.35277	3.1845	3.30485	0.944462	1.25957	0.898735	2.88563	3.16267	3.38544	4.41951	4.3754	3.85716	2.95448	4.1064	3.85899	3.56709	0.697207	2.06935	3.41852	3.14039	3.68911	3.81284	2.00457	2.43791	3.16834	1.97633	2.00234	2.43336	3.21687	3.66819	3.74788	3.0112	3.45254	3.62305	3.16088	3.88825	4.13034	2.73554	3.35191
ENSG00000004975	DVL2	3.28923	2.88017	2.67386	2.06523	1.04082	1.33141	2.67766	2.05794	2.16181	2.31135	1.7745	1.58197	0.410897	0.0989453	0.052395	2.78814	1.98244	1.86633	2.81744	1.74993	0.996099	0.815979	2.16936	1.12439	0.832799	0.814246	1.06949	1.06408	3.29587	2.55773	1.99008	2.29624	1.71381	1.7199	0.485781	0.534685	0.223491	3.2843	2.62361	2.66647	3.37876	2.95357	2.92317	3.30689	2.68701	2.51765	2.82393	2.50764
ENSG00000005007	UPF1	4.3836	4.45152	4.5155	3.2198	2.13612	3.2235	3.89441	3.66656	3.62588	3.21207	3.34243	3.22194	1.44485	0.887866	1.02794	4.58384	4.19915	4.36529	5.17534	4.88885	4.33133	3.56447	4.53801	4.12536	3.74624	1.53002	2.77746	4.18879	5.16599	5.11686	5.07231	3.80943	3.85285	4.37414	3.03221	2.47105	2.73893	4.54827	4.49274	4.56692	4.49394	4.50081	4.67447	4.80105	4.59018	4.71318	4.37802	4.45784
ENSG00000005020	SKAP2	6.79748	6.72841	6.80176	6.57391	6.22121	6.44395	6.53183	6.61066	6.64021	6.37368	6.35498	6.48739	2.51279	1.14447	1.4345	5.37889	4.43049	4.67141	7.33078	6.07266	5.94	5.49915	7.36773	5.17298	5.95313	4.59972	5.32274	5.71921	6.401	6.01019	5.87348	5.13653	4.55481	5.01975	3.30063	2.95794	2.69892	3.3263	3.2946	3.32556	1.74405	2.02231	2.03332	4.75922	4.67068	4.78702	5.05202	4.89553
ENSG00000005022	SLC25A5	8.27704	8.10273	7.9078	7.52128	6.16954	7.02396	7.37917	7.08829	7.08235	7.22995	7.08986	6.98382	5.16885	4.71142	4.70246	6.98717	6.85141	7.13119	7.24165	6.24496	5.39276	4.96774	7.28466	6.06227	5.79057	5.17161	5.86617	7.0187	7.00598	6.59943	6.5082	6.03114	5.86948	6.14295	6.45954	5.09104	5.20037	7.09196	7.03064	7.08401	7.20901	7.33432	7.29208	6.91094	6.86613	6.98353	6.54506	6.38643
ENSG00000005059	MCUB	5.70108	6.01851	6.15696	5.35244	5.49039	5.97257	6.15535	6.57002	6.58576	5.80922	6.32166	6.45158	2.22819	2.24892	2.62653	6.67724	7.06732	6.73492	5.62862	6.17582	7.55274	7.06169	5.1537	5.46263	6.81737	4.05309	5.95268	5.91581	6.11636	6.61065	5.63379	4.71467	5.58516	5.30994	4.05967	1.30742	2.18508	7.15329	6.9924	6.96855	7.2711	6.89035	6.957	7.16766	7.39096	6.98813	6.13887	6.88349
ENSG00000005075	POLR2J	6.66792	6.61373	6.41709	5.81687	4.96101	5.43623	5.91346	5.79086	5.85467	5.47652	5.53092	5.40048	3.55704	2.947	3.39942	6.40217	6.20994	6.39881	6.78363	6.1268	5.23112	4.49748	6.47148	5.57917	5.09846	3.6339	5.02993	5.85644	6.43652	6.24392	6.29568	5.31693	5.47484	6.03969	4.3464	4.36854	4.36867	6.25173	6.06709	6.14827	6.03925	6.01009	6.09329	6.41268	6.38016	6.51163	6.18487	6.20467
ENSG00000005100	DHX33	4.08271	4.04374	4.03115	1.8972	0.861882	2.0985	2.01558	1.69586	1.60023	1.69785	1.40676	1.19723	0.463841	0.664565	0.48489	2.6336	2.26835	2.97587	3.72479	2.89098	1.48188	1.01317	2.74458	1.8727	0.875935	0.919639	1.41831	2.70227	2.89285	2.50239	2.46095	1.87825	1.89776	1.90102	0.851844	0.939187	0.826434	3.29568	3.0397	3.01725	3.27609	3.37364	3.36625	3.04319	2.97282	3.10798	2.60327	2.33804
ENSG00000005102	MEOX1	0.0286074	0.0139022	0.0172481	0	0	0	0.00261792	0	0.00647886	0	0	0	0	0	0	0	0.00807269	0.023309	0.011791	0.0129621	0.0183496	0.0189656	0	0	0	0	0	0	0.0128074	0	0.00976123	0.00703944	0.00746374	0	0	0	0	0.517081	0.230925	0.70305	0.134497	0.150669	0.284206	0.119017	0.0521573	0.111302	0.00293309	0.0226662
ENSG00000005156	LIG3	3.84378	3.81009	3.7725	1.75405	1.1948	2.55319	2.73609	2.28622	2.59644	2.15999	2.04427	2.03554	0.829603	0.803629	0.974949	3.9905	3.30322	3.60386	3.62704	3.10689	2.30101	1.53146	3.12801	2.40247	2.09432	1.58183	1.59189	3.65897	4.18589	4.0607	4.01913	2.78404	3.0046	3.11685	1.18798	1.51058	0.805864	4.10851	3.75009	3.78753	4.13913	3.84668	3.88138	4.13961	3.72528	4.03107	3.56284	3.5029
ENSG00000005175	RPAP3	5.98915	6.07796	6.10696	4.80192	4.75312	5.48188	5.47776	6.04011	6.35185	4.90161	5.98328	6.02808	1.56009	1.25728	1.31929	4.60762	4.48247	4.96473	4.90585	4.5009	4.73324	3.71814	5.11248	4.42301	4.5921	1.87274	3.40812	4.58204	5.21272	5.99476	6.20798	3.79983	4.97397	5.64301	2.81591	3.81917	3.85206	5.13629	5.17116	5.32803	5.38297	5.47099	5.54038	5.09037	5.49211	5.55642	4.51986	5.62429
ENSG00000005187	ACSM3	3.11605	3.73367	3.9499	2.90418	3.43063	3.73793	6.37581	6.98014	6.7738	6.44507	6.8123	6.59682	0.0457643	0.190623	0.125411	0.499756	0.342949	0.236249	0.320959	0.202849	0.249483	0.172978	0.255601	0.0699616	0.210709	0.0878564	0.137993	0.1488	0.715334	0.499668	0.291053	0.384629	0.356507	0.360829	0.0944167	0.163778	0.0607001	1.17149	1.16901	1.12582	2.02902	2.18599	2.15279	0.724063	0.774227	0.577965	0.618727	0.458438
ENSG00000005194	CIAPIN1	4.54752	4.61851	4.53781	2.54339	1.76599	2.78802	2.47648	2.75645	2.90868	2.11788	2.19127	2.47428	0.953947	1.15163	0.915554	3.5277	3.17862	3.55249	4.25485	3.54406	2.65931	1.8756	3.42942	2.8537	2.1551	1.34377	1.96873	3.5966	4.00282	3.81981	3.99985	2.7339	2.84729	3.37046	1.60743	1.1887	1.54088	3.68356	3.60956	3.76506	3.87517	3.94398	4.22002	3.71639	3.77209	4.05817	3.17246	3.29498
ENSG00000005206	SPPL2B	4.29769	3.74034	3.59384	3.83587	2.73355	2.81098	5.608	4.81774	4.34991	5.41552	4.43337	3.99225	0.617778	0.539449	0.374672	2.73762	1.89257	1.81771	2.69771	2.10044	1.41362	1.09669	1.89679	1.30206	1.15535	1.08537	1.12607	1.61088	3.44105	2.92124	2.60393	2.33202	1.92298	1.94637	1.20693	1.04141	0.949191	3.08303	2.93666	2.75415	3.90992	3.5947	3.55434	3.20153	2.85067	2.76046	2.6632	2.62236
ENSG00000005238	FAM214B	1.93497	1.5146	1.11454	1.05681	0.16117	0.318713	0.754758	0.364497	0.426232	0.622385	0.317873	0.24559	0.515118	0.262643	0.0745998	2.15131	1.27836	1.49948	5.50235	4.72671	3.20708	2.51757	4.70378	3.40058	2.54218	0.814241	0.764876	0.971467	2.99097	2.12438	1.73337	2.16845	1.35262	1.5699	0.463896	0.38381	0.126786	2.32932	1.28144	1.27632	1.75021	1.01731	0.838464	2.46866	1.73211	1.69919	2.46458	1.80597
ENSG00000005243	COPZ2	0.647452	0.59188	0.491845	0.196013	0.103965	0.111847	0.119437	0.131978	0.0706392	0.155104	0.05269	0.0903987	0.0570955	0.0848466	0	0.593373	0.393635	0.475684	0.999702	0.486275	0.397194	0.291779	0.699064	0.192444	0.294371	0.102108	0.27717	1.01973	2.68586	2.52398	2.84984	1.67172	1.60083	1.88886	0.391116	0.40746	0.36285	0.401536	0.300097	0.431163	0.360817	0.371097	0.501156	0.845011	0.721071	0.903216	1.29601	1.21538
ENSG00000005249	PRKAR2B	0.628864	0.448479	0.487933	0.129074	0.21712	0.179704	0.273765	0.499116	0.527951	0.217572	0.478687	0.451491	0.314974	0.110296	0	0.527274	0.459201	0.395396	2.03972	1.33411	2.33139	2.02138	0.610288	0.327235	0.98917	0.869398	0.778396	0.84934	0.980418	0.717602	0.548973	0.382693	0.436802	0.319904	0.121736	0.202982	0.0624512	0.709753	0.826571	0.810312	0.721533	0.822066	0.869629	0.80265	0.561171	0.516218	0.530317	0.526652
ENSG00000005302	MSL3	5.5885	6.10538	6.25605	5.0266	5.84229	6.13607	6.05111	7.19142	7.17134	5.70004	6.97626	7.21541	1.88325	3.7802	3.3103	5.84959	6.39365	6.46158	5.67017	6.3232	6.23506	5.69477	5.25778	5.92118	6.18883	2.35696	4.75051	5.24233	6.17967	6.90012	6.77306	4.96302	6.12997	6.60635	3.34885	3.48741	3.87832	6.5165	7.57933	7.51969	6.93574	7.94931	7.85527	6.45413	7.27007	6.94721	5.93814	7.01919
ENSG00000005339	CREBBP	5.79033	5.69069	5.71455	5.47742	4.8076	5.3541	6.19869	6.00167	6.01499	6.03426	5.6333	5.76757	2.88446	2.82472	2.38243	6.32788	5.95252	6.02609	6.2983	6.22289	6.0507	5.67411	5.78808	5.72634	5.79602	3.96117	4.60002	5.20015	6.89869	6.57239	6.54124	5.909	5.42219	5.99025	3.09767	2.46114	2.74174	6.12126	5.90513	5.89008	5.99458	5.85514	5.88279	6.31475	6.10519	6.09024	6.21475	6.15285
ENSG00000005379	TSPOAP1	0.96579	0.751816	0.954153	0.478202	0.201715	0.353493	0.270969	0.201145	0.289222	0.21473	0.146488	0.229799	0.0751301	0.101938	0.0732015	2.15723	1.2084	1.50681	0.65268	0.534303	0.718149	3.15324	0.277067	0.179931	0.43974	0.795791	0.825192	1.71159	4.60876	3.66972	3.45985	3.35517	2.14733	2.47892	0.0829473	0.152318	0.273072	1.27418	1.08119	1.16349	0.853847	0.71346	0.779844	2.40893	1.80466	1.95081	2.62115	2.28647
ENSG00000005436	GCFC2	4.08937	4.06048	3.88276	2.23381	1.36232	2.333	2.86968	2.22291	2.43755	2.03794	2.00973	1.97865	0.597678	0.637788	0.469432	3.4037	2.50505	2.96555	2.60094	1.58863	0.876324	0.548404	2.1811	1.54387	0.944869	0.610129	0.751879	2.04523	3.32016	2.58051	2.64945	2.23656	2.0834	2.59026	0.911402	0.610021	0.70291	3.82921	3.48802	3.61688	4.06539	4.05592	4.08176	3.70558	3.46898	3.76245	3.11527	3.05069
ENSG00000005448	WDR54	4.85949	3.801	3.48006	4.02976	1.73485	1.91425	4.73985	3.01909	2.75109	4.28602	2.64623	2.33371	1.35765	0.572611	0.516009	5.31259	3.8455	3.39101	1.97935	1.05558	0.549617	0.400033	1.80654	0.519843	0.616321	1.8584	1.38941	1.2829	5.24556	3.3855	2.35434	4.50882	2.97803	2.64057	1.1909	0.613592	0.585212	5.41279	4.28784	3.79876	5.22787	4.14657	3.80906	5.52674	4.30113	3.82707	5.07219	4.04307
ENSG00000005469	CROT	2.86591	2.72834	2.45207	1.31553	1.07158	1.00765	2.05825	1.74396	1.82807	1.57515	1.53287	1.29277	0.747451	0.642081	0.533742	3.1807	2.39995	2.47338	1.46555	0.644491	0.340832	0.209701	1.22634	0.407488	0.344675	1.52152	2.63463	2.99312	3.47846	3.56216	3.1618	2.59965	2.79025	2.99172	0.628632	0.289082	0.780563	3.54837	3.76383	3.76993	3.10789	3.04404	2.97867	3.4619	3.41439	3.43669	3.3223	3.13327
ENSG00000005471	ABCB4	2.52084	2.77543	2.58057	1.88027	2.09223	2.28748	4.20342	4.40032	4.02917	3.85344	4.0054	3.90442	0	0	0	0.322887	0.174898	0.181596	1.64968	0.885694	0.485269	0.375539	0.743307	0.167182	0.219549	0.0658937	0.102187	0.144826	0.347326	0.377632	0.220723	0.284071	0.282663	0.188275	0.0241793	0.135932	0.0223023	0.321087	0.244606	0.234837	0.302887	0.213646	0.193962	0.243552	0.203693	0.206948	0.241628	0.212158
ENSG00000005483	KMT2E	7.55316	6.99194	6.95418	7.66408	6.34348	6.78579	8.34174	7.48711	7.21795	8.29037	7.31018	7.25671	6.44306	5.6866	5.81048	8.39483	8.49117	8.46977	7.63361	7.2012	6.48023	6.08639	7.24199	6.07706	6.09307	7.18406	8.13311	7.98334	8.63896	8.7807	8.60469	8.23605	8.30015	8.35631	5.93764	5.11593	5.29419	7.94504	7.98506	7.75708	7.67888	7.54128	7.44368	8.24691	8.28666	8.19201	8.28832	8.40376
ENSG00000005486	RHBDD2	2.70269	2.51681	2.35496	1.43019	0.763359	1.21717	2.0872	2.11473	2.11337	1.73872	1.78554	1.88664	1.19165	1.39868	0.866119	3.44856	2.89631	3.09086	6.28744	5.14554	3.48157	3.0354	5.23741	3.50155	2.33851	0.584502	1.2415	1.89371	3.66768	3.16669	3.13326	2.62574	2.32829	2.42854	1.10624	0.545442	0.395401	4.60737	4.04838	3.80927	3.7182	3.28301	3.44134	3.88086	3.37736	3.50776	3.10188	3.21066
ENSG00000005513	SOX8	0.112258	0.0752839	0.120151	0.0363596	0.0274136	0.0107798	0.0384656	0.00385234	0.0380567	0.0182684	0.02977	0.0244569	0	0.10713	0.155698	0.227855	0.659291	0.682531	0.109749	0.0480371	0.0440883	0.0160461	0.0263972	0.0235696	0.0107447	0.0478815	0.183435	0.194567	0.0662563	0.112289	0.0592327	0.0136884	0.0794615	0.135032	0	0	0	1.08353	2.21596	2.16969	1.42008	1.98561	1.71988	0.298268	0.81425	0.778937	0.0553402	0.218802
ENSG00000005700	IBTK	5.09643	5.14427	5.03599	3.93238	2.85999	3.6506	4.22448	4.04838	4.3984	3.74535	3.74041	3.68611	1.1456	1.59643	1.5002	5.03472	4.4569	5.06268	5.94793	5.90637	5.26467	4.38989	5.25118	5.0624	4.52264	2.25512	3.56384	5.09783	4.93191	5.04655	5.30436	3.87442	3.95618	4.53131	4.71397	3.68456	4.08707	4.87858	4.71565	4.81081	4.72511	4.63535	4.76022	5.06848	4.98642	5.19004	4.63275	4.63922
ENSG00000005801	ZNF195	4.69993	4.41429	4.38495	3.38544	2.46587	2.95074	4.21389	3.74512	3.81937	3.84625	3.33985	3.32743	1.1823	1.10876	0.866769	4.51761	3.90777	4.01506	3.73855	2.94681	2.11206	1.40425	3.13896	2.40442	1.62818	2.15639	2.51384	3.4218	4.80309	4.43837	4.07582	3.65718	3.43231	3.39627	1.32117	1.34313	1.37162	4.65972	4.44241	4.37826	4.57565	4.42101	4.38206	4.72429	4.47669	4.49995	4.10536	4.03648
ENSG00000005810	MYCBP2	8.00582	8.56358	8.86109	8.02677	9.03565	9.25622	8.17643	9.33342	9.58812	8.1228	9.24113	9.52614	5.44753	7.42792	7.52668	7.55945	7.88099	8.16519	6.87765	6.67999	7.77803	7.48782	7.11558	6.84358	7.79981	6.36511	7.9985	8.30334	7.86383	8.51244	8.6803	7.21154	8.09835	8.45187	6.81995	8.03791	8.6203	7.60465	8.37527	8.57455	7.55129	8.33626	8.4889	7.75218	8.29013	8.34888	7.53757	8.22909
ENSG00000005812	FBXL3	5.06564	4.71896	4.66764	4.41845	2.81501	3.67476	5.07346	4.71312	4.68145	4.82123	4.29785	4.23671	1.76963	1.66099	1.70637	4.58264	4.2449	4.37692	5.68861	5.69158	5.16267	4.1814	5.46806	5.51147	5.37796	2.17172	2.4767	3.21309	4.85382	4.50918	4.19531	3.70055	3.54669	3.55019	2.40771	1.25202	1.5779	5.68754	5.56279	5.51652	5.59534	5.35291	5.36417	5.1521	4.77143	4.7281	4.4631	4.39581
ENSG00000005844	ITGAL	4.8866	5.1734	3.8247	4.24995	2.33838	2.0886	2.0041	1.23197	0.952074	1.51757	1.15675	0.901987	2.42919	1.31222	0.464237	5.86747	3.88752	4.47577	5.99392	4.90901	4.16518	3.53293	6.90895	4.50325	4.75931	4.92519	4.18232	4.96957	7.33482	6.00546	5.78001	6.68533	5.45175	5.81366	3.45303	3.39888	3.1388	5.55104	4.54795	4.19053	5.06072	3.72428	3.06935	6.5246	5.43263	5.45406	6.96846	6.17869
ENSG00000005882	PDK2	2.19952	1.38665	1.21605	1.72289	0.377577	0.304412	1.77181	0.660355	0.455986	1.36383	0.48381	0.404242	0.571735	0	0.191675	2.74007	1.31226	1.0852	1.67857	0.450894	0.2628	0.168075	1.30491	0.184905	0.247341	0.847251	0.2872	0.338706	3.36664	1.71018	1.23067	2.30232	1.36558	1.21133	1.46244	0.631325	0.567476	3.14979	1.75095	1.36993	3.17841	1.98398	1.78069	3.10451	1.74484	1.39614	2.65351	1.91146
ENSG00000005884	ITGA3	1.00259	1.7854	1.58703	0.679603	0.64766	0.700581	0.446906	0.613728	0.803257	0.297438	0.540234	0.566221	0.166306	0.416276	0.397918	1.36622	2.22199	2.69823	0.394464	0.318559	0.296767	0.231505	0.173766	0.194322	0.190383	0.0623862	0.245744	0.493862	0.619765	0.863385	0.978403	0.46369	0.597424	0.852275	0.469997	0.62722	0.46101	1.75632	2.26972	2.50502	1.2997	1.5474	1.61277	1.2188	2.2322	2.71033	0.724747	1.26825
ENSG00000005889	ZFX	5.27942	5.29103	5.28223	4.54732	3.68453	4.61334	5.62264	5.32579	5.47093	5.21846	5.1465	5.12397	2.37858	2.05295	2.16529	5.60562	5.18325	5.27939	5.28004	4.96909	4.38216	3.80036	4.97641	4.43314	4.3134	3.34037	4.07778	4.99943	6.1282	5.95537	5.90562	4.98118	4.87288	5.12653	3.44096	2.63874	2.54552	5.48864	5.50178	5.61408	5.50264	5.65694	5.73938	5.77024	5.5916	5.59066	5.51603	5.55293
ENSG00000005893	LAMP2	4.71195	5.17115	5.2106	3.62742	3.80061	4.51456	4.38459	5.36429	5.55708	3.87413	5.15109	5.12632	1.79054	2.05794	2.63269	4.78023	4.96524	5.37563	7.6613	7.39216	7.64806	7.15182	7.45773	7.28281	7.50168	2.79597	3.52238	4.77467	5.55127	5.6351	5.64041	4.02949	4.74953	5.00596	3.26215	4.46115	4.30322	5.02817	5.73167	5.87289	4.86564	5.27967	5.37428	5.11525	5.61468	5.57433	4.66904	5.56692
ENSG00000006007	GDE1	3.89138	3.47648	3.4113	2.65578	1.45158	1.94312	3.25052	2.44586	2.5543	2.57382	2.02032	2.28292	1.14538	1.34137	0.895912	4.39471	3.59674	3.64558	5.18848	3.89733	2.79513	2.28192	4.22759	2.11241	1.91585	1.46741	1.5916	2.63345	4.40996	3.91232	3.73702	3.1353	3.00254	2.86956	1.86959	1.87793	1.18076	4.31272	3.82252	3.70311	3.81525	3.4521	3.3476	4.44339	3.93051	3.82623	4.05587	3.7473
ENSG00000006015	REX1BD	6.69016	6.42833	6.25248	5.81354	3.90779	4.57727	5.63826	4.81513	4.55076	5.11837	4.44872	4.22208	3.39732	2.10884	2.04036	6.59578	5.82954	5.80887	5.67627	4.48282	3.31198	3.18347	5.59368	3.67019	3.58841	4.36366	4.11792	5.31623	6.53963	5.57568	5.30563	5.39943	4.93095	5.29461	4.31041	4.05334	4.18081	6.37722	5.91624	5.93299	6.31127	5.94158	5.94662	6.67101	6.30302	6.27447	6.3797	5.9042
ENSG00000006025	OSBPL7	2.02567	1.51258	1.34933	1.11983	0.496951	0.561425	1.61725	0.91495	0.995582	1.34432	0.788738	0.7063	0.255894	0.0825452	0.120705	4.15042	2.58185	1.79265	0.414828	0.227171	0.137907	0.114354	0.153185	0.0901683	0.064698	0.847097	0.581518	0.907298	4.3492	3.58347	2.05979	3.72834	3.13305	2.51788	0.597058	0.242752	0.493986	2.9613	2.13465	1.72172	2.49557	1.94351	1.70595	4.37815	3.24749	2.45516	4.31165	4.07848
ENSG00000006062	MAP3K14	4.12794	3.54106	3.23508	2.82668	1.46266	1.97092	3.80669	2.61392	2.87682	3.00671	2.21737	2.40145	0.420427	0.34201	0.519996	2.64468	3.15778	3.49306	3.83969	1.54369	1.14741	0.679672	3.24423	1.03497	1.13261	0.50699	1.15642	1.92822	3.10305	3.31644	3.23285	2.25499	2.73582	2.83815	0.831795	0.347261	0.760015	3.31791	3.58391	3.48757	3.08139	3.11698	3.12637	3.38828	3.74242	3.70835	2.92885	3.21056
ENSG00000006125	AP2B1	6.19142	6.31281	6.294	5.46773	4.92622	5.40802	5.70975	5.52314	5.7871	5.28368	5.24523	5.45387	3.95476	3.94113	3.77502	6.66097	6.48162	6.74463	6.04128	5.7427	5.35911	4.74987	6.07363	5.46724	5.38339	4.27223	5.39424	6.31295	6.61726	6.37078	6.43414	5.56901	5.57056	5.94693	2.82291	2.58102	2.59379	6.1001	5.98931	6.17908	5.7104	5.61702	5.67388	6.52965	6.39903	6.53333	6.5094	6.29284
ENSG00000006194	ZNF263	3.09975	3.13661	3.19229	1.80418	1.52436	2.00525	2.48765	2.32922	2.40358	2.15793	1.92633	1.90477	0.616103	0.400033	0.538486	2.78729	2.5305	2.82411	3.67111	2.98502	2.26786	1.95499	2.95821	2.44951	2.2858	0.995645	1.10038	2.35158	2.99661	2.72848	2.56412	1.94508	1.73943	2.20905	0.983671	0.498937	0.981047	3.27733	3.05495	3.23978	3.35083	3.26432	3.40467	3.09111	2.90956	3.19648	2.3475	2.37139
ENSG00000006327	TNFRSF12A	0.876665	1.21084	0.563989	0.354292	0.129503	0.16224	0.470622	0.201025	0.12557	0.209738	0.150563	0.147975	1.54722	0.528701	0.50885	2.80526	2.51427	2.5486	4.48696	3.05774	1.42659	0.790239	2.67122	1.13806	0.653137	0.681732	0.806463	2.44765	1.83126	1.62227	1.07452	0.962143	1.02314	1.07355	0.0862846	0.0980061	0	1.72915	1.53346	1.281	1.17173	0.941709	0.561597	1.80088	2.07541	2.56831	1.28998	1.11382
ENSG00000006432	MAP3K9	2.03143	1.23656	1.07202	1.11891	0.268957	0.325448	2.23436	0.758491	0.701139	1.63505	0.509287	0.530406	0.0216316	0.273127	0	1.08673	0.730731	0.841931	0.138785	0.230343	0.101114	0.108871	0.0825257	0.0557865	0.0698613	0.12669	0.122959	0.189977	0.982244	0.815115	0.652954	0.666408	0.505531	0.456841	0.450327	0.449803	0.737839	1.66903	1.28206	1.10556	1.66237	1.25169	1.12701	1.31472	0.862695	0.969618	1.0216	0.839128
ENSG00000006451	RALA	6.53646	6.52078	6.3547	5.36261	3.80713	4.89444	5.76184	5.42353	5.45917	5.37007	5.1746	5.0511	3.62413	5.06647	4.37403	5.89295	6.62365	6.61468	8.0584	7.7749	7.3997	6.99059	7.06079	7.1393	6.31141	4.34329	6.60941	6.84086	6.41898	7.19891	6.85999	4.51955	5.87368	5.83335	3.449	3.38253	3.26892	6.66675	7.24625	7.09016	6.32603	6.77566	6.87609	6.45107	7.28857	6.95308	5.65832	6.47966
ENSG00000006459	KDM7A	3.74989	2.71005	2.5958	3.34652	1.59976	1.71696	4.35152	2.86365	2.41941	4.0983	2.48938	2.0034	1.16691	0.608021	0.535142	5.67593	5.0549	4.32165	6.39966	6.22316	6.18599	5.094	5.14943	3.61898	4.34046	1.45791	2.03937	2.22253	5.64352	5.05068	4.40252	4.47771	4.20838	4.18867	1.54079	0.840028	0.819123	5.18991	4.44605	4.0673	5.60724	4.90581	4.73694	5.71687	5.10148	4.58143	5.44832	5.31067
ENSG00000006530	AGK	3.82095	3.79987	3.78868	2.16389	1.59284	2.02936	2.5262	2.55236	2.65779	2.19429	2.05264	2.26681	0.647011	0.578809	0.536421	3.35844	3.14308	3.86373	2.9077	3.43607	2.89791	2.0249	2.15452	2.32556	1.69854	2.07524	4.50977	6.00565	5.09556	5.97534	6.33694	3.25644	4.39648	5.20514	1.36295	1.59793	2.20768	3.7044	3.63676	3.79662	3.74018	3.61138	3.65073	4.16219	4.39646	4.73067	3.75346	4.32652
ENSG00000006534	ALDH3B1	0.275245	0.219845	0.156302	0.0899459	0.0335526	0.0521192	0.145938	0.114368	0.0466237	0.0867875	0.0913613	0.0533261	0.117875	0	0	0.145733	0.0759392	0.150246	4.96353	3.64518	2.81798	2.29287	4.32616	2.42179	2.40203	0.0767272	0.0587605	0.0508038	0.235716	0.192418	0.105055	0.0739691	0.154484	0.0945276	0	0.145359	0.0368711	0.189848	0.203264	0.166409	0.208197	0.216329	0.19479	0.187049	0.134733	0.146667	0.139421	0.151182
ENSG00000006555	TTC22	0.829108	0.446389	0.356558	0.559489	0.165318	0.177429	0.452382	0.157708	0.195274	0.298611	0.0929068	0.0773256	0.0638632	0.194555	0.136466	2.26529	1.21111	1.30506	0.0657784	0.0414692	0.0279415	0.0155683	0.0268225	0.0107124	0.0335331	0.34954	0.413633	0.257135	2.25569	1.01845	0.684065	1.86192	0.597506	0.871799	0.315299	0.300872	0.16545	2.03505	1.30915	1.21965	1.55682	1.10067	0.957966	2.09319	1.32032	1.37446	2.23128	1.29594
ENSG00000006576	PHTF2	5.02762	4.65742	4.55679	4.24384	2.66739	3.0771	4.74425	3.81211	3.72706	4.1171	3.55059	3.36024	2.41048	1.06463	2.29952	3.85598	2.89092	3.12084	4.89632	3.46958	4.10697	3.05714	6.05607	3.43547	4.94499	1.75089	1.67355	2.66514	4.0988	3.14254	2.97681	2.75466	2.46075	2.53454	1.58171	0.943102	0.956197	4.77863	3.96669	4.69917	3.79707	3.41639	3.49408	4.1353	3.28918	3.62055	3.77529	3.11922
ENSG00000006607	FARP2	4.08549	4.06059	4.10688	3.11841	2.33093	2.99282	3.96984	3.78171	3.82488	3.4387	3.6027	3.64893	0.253307	0.0932236	0.250495	1.78431	1.45454	1.4147	4.04872	3.69785	3.87082	3.00098	3.81503	3.42447	3.74529	0.445796	0.848478	1.35352	2.24207	1.75632	1.65423	1.24483	1.12567	1.32478	1.55142	1.90343	1.66285	2.13724	1.85157	1.90742	2.05188	2.02242	2.02037	1.99126	1.80149	1.97464	1.86475	1.5395
ENSG00000006625	GGCT	6.07538	5.93214	5.81527	4.19083	2.39101	3.55106	4.29239	3.87213	3.76824	3.70989	3.44111	3.30069	1.43253	1.55422	1.32266	4.29844	3.91506	4.04574	5.34831	4.86536	3.66096	3.33756	4.24755	3.98647	3.04799	2.19967	3.2983	4.63005	4.55667	4.44488	4.46328	3.07422	3.25898	3.70373	1.45263	1.77836	1.79696	4.39247	4.79572	4.9721	4.6355	5.19975	5.29331	4.22173	4.61423	4.60152	3.43638	4.05733
ENSG00000006634	DBF4	5.22318	4.84863	4.69519	3.59777	1.79341	2.88811	3.9408	2.97909	3.24673	3.56409	2.63727	3.11851	1.12941	0.855379	0.998509	4.76534	4.00176	4.26508	4.8895	2.67893	1.60319	1.445	4.67382	1.71632	1.33771	2.27861	2.71043	4.25589	4.85176	4.41359	4.26204	3.45888	3.58296	3.73366	2.95946	2.96508	3.31055	5.27488	4.59019	4.49525	4.98966	4.47973	4.47519	5.13	4.60968	4.76577	4.58613	4.23002
ENSG00000006652	IFRD1	4.00582	4.14253	4.2691	2.77291	2.31267	3.28432	4.04784	3.91876	4.20039	3.5407	3.72199	4.09434	1.3428	0.932621	1.73445	4.51816	4.08528	4.15651	5.04999	5.31933	5.58697	4.5373	4.80031	5.32215	5.40587	1.7972	3.22605	4.28067	4.75393	4.75197	4.61043	3.35759	3.68023	3.71703	2.08231	1.68852	1.8289	4.64961	4.48368	4.44229	4.51907	4.39103	4.52844	4.67663	4.36835	4.33957	4.10468	3.97185
ENSG00000006695	COX10	3.43014	3.35873	3.20954	1.94256	0.983137	1.59162	2.4063	2.08225	2.27898	1.92536	1.84012	1.74937	0.43783	0.344542	0.500854	2.78665	2.26803	2.73291	3.38752	2.72126	2.43604	1.69889	2.65777	2.09887	2.10956	0.905823	1.36597	2.53046	3.0811	2.69671	2.94395	1.76304	2.05769	2.35764	0.820392	1.16325	0.706062	3.45762	3.14878	3.31622	3.455	3.28338	3.42168	2.99907	3.04438	3.434	2.61135	2.64746
ENSG00000006712	PAF1	4.95342	4.74601	4.66734	3.78242	2.27661	3.37674	4.22521	3.93781	4.03353	3.80276	3.50524	3.53321	1.39253	1.36633	1.64197	4.19025	4.02256	4.06727	4.46163	4.32374	4.64838	3.9612	4.29075	3.91375	4.6703	1.3018	2.27852	3.39125	4.33552	4.46162	4.35173	3.26532	3.31148	3.6668	1.98388	1.90027	1.60541	4.46373	4.39436	4.34702	4.28965	4.33743	4.40376	4.59564	4.51256	4.53803	3.97473	4.14213
ENSG00000006715	VPS41	5.16798	5.04379	5.08063	3.8973	3.06995	3.87349	5.33131	4.6941	5.00447	4.85337	4.42751	4.54059	1.30787	1.37224	0.802233	4.48832	3.95221	4.1381	5.70618	4.97566	4.55063	3.64019	5.20516	4.04066	3.77249	2.23748	3.13011	3.48389	5.23275	4.98462	4.93856	3.88406	4.07303	4.17804	2.01097	1.73301	1.73481	4.47055	4.40106	4.48648	4.31476	4.27884	4.31094	4.81509	4.75629	4.72016	4.56588	4.66532
ENSG00000006744	ELAC2	4.53834	4.37465	4.19234	2.62517	1.38775	1.95213	2.42817	2.24105	2.42116	1.99837	1.98391	1.9064	0.716824	0.623308	0.594068	2.99723	2.32836	2.90486	3.49309	2.84349	2.44795	1.71054	2.81512	2.25187	1.81107	1.30626	1.49517	2.3316	3.49022	2.96882	2.72624	2.4185	2.1711	2.47395	1.23727	1.90101	1.69059	3.34417	3.315	3.41269	3.25539	3.38434	3.45609	3.32847	3.34747	3.46605	2.98313	2.90394
ENSG00000006747	SCIN	0.302889	0.878368	1.02649	0.173567	0.825711	0.971278	0.131519	0.686284	0.723425	0.108732	0.585959	0.645927	0	0.136833	0.0635595	0.181926	0.135303	0.197742	3.42818	2.22122	6.32919	5.58186	1.315	1.10626	4.64375	0.0528742	0.153545	0.165683	0.142206	0.220602	0.275127	0.192099	0.226135	0.242248	0.562027	1.05244	1.30707	0.273618	0.372879	0.45489	0.337277	0.551022	0.558124	0.250366	0.345371	0.302625	0.228278	0.221025
ENSG00000006756	ARSD	1.61792	1.71653	1.66686	1.36384	0.854243	0.989153	1.63921	1.30749	1.46101	1.22219	0.995779	0.967126	0.23065	0.232891	0.541746	1.08062	0.657659	0.985044	3.61826	3.37343	2.86955	1.61521	2.96744	2.57527	2.57477	1.14675	1.15073	1.5061	2.8561	2.35629	2.12159	1.66765	1.32626	1.65818	0.337602	0.234594	0.399107	0.842386	0.969715	1.07445	0.374073	0.317271	0.431917	1.48656	1.29392	1.34172	1.61091	1.52321
ENSG00000006757	PNPLA4	2.74713	2.58544	2.41189	1.46423	1.01636	1.12676	1.59515	1.50029	1.60434	1.35701	1.22243	1.28796	0.170804	0.334619	0.178555	1.56284	1.19512	1.12579	2.37822	1.69066	1.01295	0.72356	1.4156	0.910693	0.717822	0.40931	0.540692	1.07186	1.94683	1.62601	1.64664	0.9608	0.991249	1.16951	0.939928	0.594197	1.04735	2.12504	1.89808	2.01192	2.17329	2.30203	2.48821	1.82636	1.76018	1.79522	1.09605	1.30226
ENSG00000006831	ADIPOR2	4.50504	4.4976	4.46227	2.96246	1.83261	2.77268	3.50186	3.54581	3.64492	3.1516	3.0642	3.23582	1.40444	0.872779	0.751864	4.32258	3.79616	4.01289	5.19038	4.6289	3.581	2.65548	4.38838	3.62273	2.93638	1.31425	2.12892	3.25788	4.94472	4.51819	4.38074	3.98251	3.30699	3.58819	1.34618	0.985361	1.42126	4.04135	3.83722	3.90565	4.00231	3.94712	3.94662	4.49451	4.15906	4.25629	4.38603	4.0328
ENSG00000006837	CDKL3	1.00325	0.828161	0.720773	0.453583	0.158864	0.366258	0.587663	0.305261	0.323965	0.351265	0.284238	0.338009	0.100671	0.0599798	0.0946436	0.848547	0.555811	0.500944	0.998373	0.642693	0.386883	0.379718	0.498525	0.355503	0.249866	0.0827394	0.198853	0.33959	1.15837	0.965656	0.891642	0.752545	0.563102	0.615157	0.0300832	0.0867486	0.108071	1.16247	0.930584	0.81614	1.28872	1.17182	1.11782	0.911927	0.767679	0.800976	0.80316	0.854955
ENSG00000007047	MARK4	2.42866	2.12724	2.14008	1.34147	0.792742	0.97634	1.99885	1.60499	1.80392	1.51233	1.22804	1.26094	0.635571	0.106907	0.249999	2.44074	1.89837	1.89074	3.43995	2.78263	1.69831	1.00455	2.67281	1.71783	1.2907	0.694014	1.17184	1.56117	3.18233	2.72185	2.62058	2.17211	1.9497	2.10899	0.900652	0.569085	0.424483	3.0114	2.54636	2.54042	2.56339	2.45378	2.46664	3.04948	2.68403	2.71864	3.08322	2.58659
ENSG00000007080	CCDC124	5.85283	5.80711	5.61743	3.77094	2.56063	3.7721	3.96001	3.54438	3.64105	3.2245	3.34214	3.24053	2.0016	1.56918	1.23715	4.93344	4.54394	5.00035	5.34979	4.80779	3.78904	3.06514	5.0192	4.30624	3.35696	2.1117	2.85387	4.37673	5.13043	4.79471	4.93469	3.86514	3.89317	4.19956	2.55478	2.45294	2.51413	4.61761	4.4848	4.58104	4.37668	4.45497	4.55586	4.87873	4.92219	5.11513	4.33791	4.43515
ENSG00000007129	CEACAM21	1.30457	1.08813	1.01448	0.619402	0.550988	0.573976	1.08807	1.00269	1.07923	0.767056	0.940852	0.792256	0.162081	0.129129	0.170968	1.6447	0.781102	0.696395	0.696695	0.312368	0.46361	0.413313	1.15846	0.421092	0.928619	0.367863	0.266669	0.466982	2.2072	1.30505	1.36949	1.37602	1.01192	1.21306	0.451068	0.603575	0.61814	2.65865	1.6241	1.49978	2.6611	1.88267	2.06808	2.21441	1.4577	1.27253	1.91193	1.55669
ENSG00000007168	PAFAH1B1	6.84667	6.79273	6.72745	6.38849	5.88999	6.38516	6.52935	6.32007	6.45397	6.29025	6.20489	6.27246	4.20682	4.33401	4.01933	6.8856	6.72013	6.64167	6.93933	6.73501	6.6134	5.88619	6.83249	6.58731	6.6483	5.35108	6.19155	6.70693	7.34322	7.23532	7.35402	6.76325	6.51983	6.77705	4.30936	4.42346	4.77656	6.61889	6.44165	6.4674	6.42719	6.29303	6.33831	6.9516	6.85139	6.84394	7.06952	7.06022
ENSG00000007202	KIAA0100	5.00643	4.6801	4.61938	3.51838	2.14539	3.01587	4.05613	3.21985	3.3932	3.47556	2.9447	2.83286	1.48062	0.776365	0.686039	4.51339	3.825	4.10164	5.62422	4.52417	4.34288	3.39679	4.8809	3.32032	3.46879	2.19482	2.13856	3.482	4.70309	4.08759	3.92552	3.39119	3.14954	3.21834	2.43938	1.306	2.14358	4.56811	4.27282	4.274	4.3845	4.24389	4.23402	4.6008	4.29586	4.2872	4.02549	3.88788
ENSG00000007237	GAS7	2.26218	1.41887	1.39082	0.720664	0.11113	0.502618	1.91635	0.85898	0.847464	1.50183	0.709224	0.662053	1.12822	0.117692	0	3.106	1.05777	0.673933	6.9901	5.29095	5.03802	4.5866	5.68732	4.00005	2.95397	3.33444	2.04494	2.69818	5.59375	3.45801	2.34982	3.51184	2.13484	1.58302	0.0154727	0.0690922	0.057364	0.584937	0.461645	0.415766	0.470887	0.373858	0.382679	2.68241	1.4723	0.921235	3.69736	2.21323
ENSG00000007255	TRAPPC6A	4.99263	4.81625	4.72037	4.19323	2.91619	3.71738	4.41987	3.88354	4.2493	3.81503	3.84863	3.88808	1.59752	1.43794	1.43651	4.6933	4.06185	3.95935	3.51078	2.50425	2.30271	2.28817	4.07158	2.60784	2.98874	2.41212	2.41575	3.60556	4.84722	4.14641	3.84983	3.12427	3.02031	3.3501	3.61278	3.05381	3.62825	5.2357	5.2607	5.21283	5.25682	5.31547	5.25705	4.91646	4.85614	4.78623	4.21342	4.14173
ENSG00000007264	MATK	1.4682	1.06111	0.895181	0.292739	0.0484507	0.167062	0.336386	0.338021	0.280247	0.291468	0.277376	0.236622	2.06982	0.734056	0.456619	5.70964	3.40208	2.99208	5.63616	4.18589	1.2768	1.08119	2.47699	0.843559	0.423277	6.33722	5.30846	5.86143	7.28476	5.62229	4.76269	5.45059	4.1128	3.83713	0.165279	0.150293	0.160332	2.06208	1.26562	1.24368	1.12519	0.97786	0.747822	4.88285	3.92034	3.86198	5.40578	4.39309
ENSG00000007312	CD79B	7.98564	6.16941	5.8972	8.56092	5.40663	5.51312	9.37647	6.80696	6.6878	9.42027	6.68899	6.76978	0.710919	0.161063	0.132433	2.23973	1.39285	1.51118	0.771444	0.508672	0.295771	0.225318	1.586	0.579231	0.358077	0.665918	0.531772	1.04069	3.79453	3.03234	2.36656	1.52444	1.68167	1.45041	5.48833	3.77747	3.32222	3.68265	2.5303	2.59543	3.15161	1.74746	1.47484	2.4169	1.93702	1.80441	1.93777	1.82241
ENSG00000007341	ST7L	2.31096	2.32769	2.1507	1.526	0.950621	1.08483	2.25523	1.69339	1.68073	1.66012	1.57777	1.28966	0.902394	0.165909	0.239844	2.71782	1.79288	2.02555	3.03863	2.33865	1.96824	1.70772	2.31021	1.54602	1.64766	0.625115	0.857447	1.27656	2.80996	2.29663	2.03344	1.87264	1.77033	1.87692	0.637029	0.982842	1.06263	3.24743	2.52541	2.65073	2.91207	2.31218	2.33841	2.94532	2.42572	2.64122	2.36577	2.20313
ENSG00000007376	RPUSD1	3.53885	3.21964	2.93491	2.02063	0.785915	1.0014	2.51272	1.58206	1.62092	1.97864	1.37316	1.20176	0.550992	0.400875	0.376823	2.74402	1.8798	2.15171	3.34547	2.41372	1.26405	0.69817	2.0814	1.27134	0.726345	0.829742	1.01615	1.63621	3.21539	2.46686	2.34904	2.1531	1.67022	2.04768	0.538939	0.619611	0.697783	3.10426	2.63332	2.60049	3.10311	2.72425	2.77336	3.00024	2.68589	2.64306	2.48549	2.40137
ENSG00000007392	LUC7L	5.50954	5.47797	5.42654	4.51648	3.18277	4.69684	5.80461	5.32935	5.36001	5.32405	5.20996	4.9744	2.3488	2.0669	1.71454	5.54634	5.34134	5.37963	5.31095	5.06488	4.13949	3.46953	4.72556	4.24873	3.70965	3.21821	3.59382	5.03249	6.04608	5.70776	5.51694	4.74052	4.42668	4.77167	3.09663	1.93422	1.96362	5.49286	5.29219	5.18671	5.58856	5.42165	5.46935	5.70841	5.42929	5.39475	5.3751	5.31944
ENSG00000007520	TSR3	5.92406	5.55928	5.34761	4.96604	2.73528	3.66292	5.02372	3.80283	3.91506	4.60687	3.61069	3.30273	2.92693	1.14056	1.08706	5.60946	4.68602	4.98397	4.98215	4.39617	2.98152	2.55366	4.8791	4.45665	2.99361	2.97138	3.18785	4.05978	5.80444	4.87467	4.71157	4.85086	4.2199	4.28987	2.995	1.82298	1.59126	5.42644	5.00617	5.08577	5.02093	4.82581	4.88068	5.60041	5.30708	5.34193	5.23015	4.93826
ENSG00000007541	PIGQ	1.90123	1.99903	1.79163	1.00037	0.537727	0.82449	1.36575	1.35177	1.3325	1.0585	1.06842	1.13119	0.250214	0.417747	0.119736	1.57909	1.34545	1.18956	2.4972	1.98415	1.13896	0.714878	1.35544	0.914561	0.505705	0.455201	0.672563	0.890836	2.15398	1.815	1.59042	1.31707	1.22596	1.31675	0.566458	0.583849	0.496346	1.89438	1.86499	1.84777	1.8884	1.91627	2.03012	1.90821	1.79934	1.85224	1.72124	1.79326
ENSG00000007545	CRAMP1	2.33481	1.95392	1.93033	1.24203	0.689072	1.12555	2.41431	1.8309	1.78608	2.027	1.56889	1.67182	0.588428	0.288382	0.280987	2.50232	1.75473	1.71554	3.36387	2.90996	1.85414	1.28146	2.35812	1.6418	1.36093	1.01964	1.26292	1.78556	3.67639	2.95787	2.685	1.9549	1.90844	2.00501	0.759875	0.204625	0.328763	2.92718	2.51914	2.57552	2.774	2.5835	2.68041	2.81406	2.51381	2.31823	2.5165	2.56969
ENSG00000007923	DNAJC11	3.88578	3.78877	3.70613	1.95695	1.10918	1.9595	2.35112	2.31153	2.39925	1.89351	1.82368	1.98452	0.451272	0.465258	0.501838	2.6303	2.18703	2.6879	3.84497	3.30913	2.63048	2.03339	2.9406	2.58221	2.07835	0.815341	1.07507	2.56605	3.06866	2.83196	2.96478	1.75542	1.94489	2.38759	0.619644	0.720864	1.194	2.97157	2.97365	3.12421	3.01208	3.21547	3.27445	2.94496	3.05789	3.11505	2.67374	2.68778
ENSG00000007944	MYLIP	3.52213	2.73939	2.83173	2.80118	2.0259	2.24926	4.68594	4.42005	4.23699	4.12417	4.02049	3.87125	0.471745	0.75226	0.458258	3.97124	3.76753	3.52714	3.96703	4.38803	4.34932	3.69657	2.66874	3.07256	3.08612	1.57531	1.95731	2.44358	5.42933	5.18176	4.9577	4.29192	4.13303	4.34178	0.839754	0.859623	0.990117	4.1386	4.51249	4.43942	3.84054	4.31769	4.33449	4.40074	4.49065	4.18151	4.67786	4.75678
ENSG00000008018	PSMB1	8.32482	8.36761	8.21632	7.34902	6.69287	7.4667	7.17696	7.32723	7.50467	7.04739	7.27279	7.39951	6.56234	6.71709	6.78073	7.40647	7.53101	7.84898	8.03414	7.99277	7.46201	7.12552	8.03392	8.03997	7.55205	6.06939	7.28442	8.09038	7.54475	7.61575	7.75201	6.79411	7.08706	7.53257	7.25912	7.43618	7.43181	7.23416	7.24526	7.43787	7.03639	7.26418	7.40198	7.31609	7.50635	7.72547	7.25326	7.43839
ENSG00000008083	JARID2	5.38378	4.21604	4.04902	4.61835	1.7854	2.60449	6.35139	4.61717	4.33486	6.13931	4.05104	3.99596	2.09807	1.2926	0.653414	5.40333	4.4438	4.31178	7.3386	6.79717	4.7056	4.29497	6.05292	5.41946	4.24038	4.00815	5.59454	6.57075	6.73359	6.68342	6.88453	4.88679	4.87273	5.43716	2.38918	2.34151	2.26332	4.95007	4.11781	4.05818	4.88829	4.18755	3.9677	5.20869	4.52628	4.67826	4.97867	4.67682
ENSG00000008086	CDKL5	0.999285	1.42246	1.80431	0.482401	0.548389	1.17289	1.35836	1.79367	2.12092	1.15801	1.54258	1.91596	0.270838	0.57781	0.724015	1.7502	1.97303	2.11583	1.98124	2.28999	1.78471	1.21125	1.6755	1.52956	1.63742	0.427999	1.185	1.83607	1.88845	2.70068	2.80593	1.17315	1.65219	2.04476	0.628455	0.497441	0.531373	1.94212	2.55372	2.76871	2.24794	2.61239	2.86971	1.73393	2.22855	2.52372	1.41701	1.99019
ENSG00000008128	CDK11A	5.3751	5.37536	5.35703	4.48271	3.99269	4.67098	5.438	5.28574	5.48681	5.03389	5.10867	5.05862	2.57754	2.02978	1.91792	5.91538	5.64337	5.64696	5.0574	4.73899	4.204	3.59649	5.10485	4.46152	4.30312	3.15607	4.10868	5.42056	6.22173	6.14003	6.10783	5.39293	5.18812	5.674	2.57758	2.00907	2.83315	5.70729	5.51599	5.53056	5.64369	5.62035	5.66029	6.08078	5.92679	5.87137	6.07139	6.01609
ENSG00000008130	NADK	4.4906	4.87894	4.63971	3.05679	3.53148	4.08781	3.31404	3.87536	3.99314	3.00281	3.69397	3.73705	0.780032	1.1498	1.29482	3.13154	3.4559	3.97267	5.44921	6.49771	6.70455	6.12283	4.61962	5.90419	6.43635	0.968093	2.31547	3.79077	4.11939	4.75253	4.9527	2.50722	3.16276	3.89064	1.9092	2.04305	2.47463	3.11237	3.96453	4.20617	2.8114	3.74819	3.97628	3.23333	3.98377	4.28954	2.92914	3.5845
ENSG00000008256	CYTH3	0.827636	0.546058	0.574049	0.546491	0.224659	0.296957	1.69593	0.827006	0.591136	1.41847	0.652627	0.593426	0.499786	0.406501	0.283148	4.4875	3.29832	2.43591	2.31838	1.93182	0.704907	0.466512	1.45187	1.21993	0.451591	1.56338	1.21161	1.63253	4.75004	3.31602	2.4126	2.38617	1.56873	1.23954	0.0474124	0	0.0773208	3.08504	2.05869	1.54199	1.4229	1.37426	1.07357	3.72933	2.8709	2.4964	2.60696	2.06369
ENSG00000008277	ADAM22	0.528509	0.324452	0.315173	0.263322	0.0550761	0.113765	0.284809	0.247433	0.168534	0.212109	0.11119	0.127939	0.352431	0.090625	0.0832072	1.72564	0.722294	0.667773	0.0690969	0.0554445	0.0680147	0.195193	0.0938639	0.0440873	0.0830676	0.287322	0.145339	0.153329	1.30134	0.558377	0.382953	1.19075	0.571184	0.534649	0.132119	0.168229	0.0553322	1.45862	0.862842	0.73454	1.30096	0.761926	0.667272	1.89945	0.916899	0.662193	1.81904	0.994196
ENSG00000008282	SYPL1	6.02341	5.38891	5.35205	6.16773	4.67727	5.11145	6.65596	5.7281	5.77421	6.51028	5.63487	5.46978	3.38346	2.41519	2.4368	4.81704	4.39398	4.63141	5.80418	5.72087	4.69661	4.0384	5.11251	5.18664	4.03549	3.46053	3.7626	4.48873	4.17548	3.55744	3.18598	2.75825	2.34903	2.61773	1.68417	0.649399	0.963243	5.75618	5.46016	5.41892	5.76272	5.39258	5.32763	5.37412	5.07581	4.98191	3.77768	3.38489
ENSG00000008283	CYB561	1.41834	1.53166	1.34567	0.446699	0.41477	0.653118	0.527726	0.495604	0.459473	0.356068	0.328889	0.483966	1.06733	0.75534	0.711384	4.9413	4.03976	3.94168	2.44627	2.94291	1.94177	1.33191	2.01028	2.309	1.61244	1.28549	1.41325	1.4934	3.1788	2.5128	1.99206	2.13849	2.29078	2.34005	1.16682	1.00989	0.544798	4.73291	4.56055	4.3494	1.41392	1.56877	1.33756	4.45885	4.18065	4.03752	3.13299	3.10606
ENSG00000008294	SPAG9	5.80763	5.46544	5.49094	4.69416	2.78398	4.39551	5.58078	4.62144	4.79863	5.14688	4.51677	4.36396	2.82397	2.61441	2.35554	6.01622	5.42781	5.71843	8.2618	7.72624	7.13875	6.76843	7.60897	6.79539	6.41085	4.04834	4.47248	5.46154	6.49324	6.11911	5.99142	5.39396	5.12864	5.52301	2.90797	2.21807	2.26202	5.77158	5.54325	5.60147	5.49505	5.14092	5.15729	6.12188	5.72429	5.70814	6.05096	5.77862
ENSG00000008311	AASS	1.73711	1.69371	1.64048	1.12687	0.653779	1.03334	2.88381	2.58139	2.83167	2.58582	2.054	2.37171	0.159542	0	0.0624099	1.28969	0.761418	0.834631	0.488708	1.20862	0.851376	0.603251	0.189187	0.244931	0.251591	0.532899	0.643289	1.01447	1.78429	1.6409	1.32013	1.864	1.63456	1.54219	0.0551902	0.138263	0	1.84086	1.47266	1.65151	2.10157	1.82038	1.9371	2.36483	1.76642	1.62714	1.47746	1.57282
ENSG00000008324	SS18L2	6.51546	6.39928	6.42322	5.87536	5.03704	5.79876	6.07295	5.87694	6.06817	5.7142	5.70808	5.88424	3.44509	4.96872	4.13465	6.58774	6.63948	7.02128	5.34197	4.74315	4.12494	3.5851	5.25337	4.54865	4.45262	3.15066	4.87535	6.36296	6.04537	6.04504	6.17544	4.9745	5.44585	5.96822	4.46349	3.2621	3.558	6.62286	6.57801	6.72749	6.2522	6.25504	6.2288	6.59049	6.70773	6.91399	6.04484	6.29823
ENSG00000008382	MPND	2.80033	2.69411	2.57006	1.69153	0.787813	1.03361	1.59071	1.44888	1.48471	1.27982	1.23077	1.29331	0.814846	0.316144	0.20065	2.11724	1.49103	1.45123	3.0687	1.93521	1.8673	1.29639	2.43465	1.37915	1.76969	0.92477	1.29054	1.77913	2.60223	2.44336	2.64442	1.47056	1.2872	1.45521	1.48524	0.782241	1.09052	2.62291	2.32276	2.39842	2.46445	2.29928	2.38573	2.35611	2.18466	2.16023	2.04232	1.86761
ENSG00000008394	MGST1	0.23684	0.262496	0.259428	0.124908	0.0939522	0.0741788	0.196113	0.173822	0.222093	0.222946	0.182087	0.257678	0	0.0390631	0	0.310999	0.289629	0.263244	6.97713	6.61386	4.29531	3.92072	4.20499	3.03189	1.53856	0	0.0793734	0.130664	0.428872	0.404406	0.36881	0.252544	0.21745	0.266915	0.037027	0.0205051	0.0873888	0.519848	0.440035	0.430187	0.461404	0.465964	0.468071	0.347068	0.4006	0.332219	0.281461	0.34494
ENSG00000008405	CRY1	1.32439	1.02657	1.12756	0.453474	0.28375	0.484799	1.56908	0.954471	1.10365	1.20329	0.807008	0.783848	0.535871	0.717248	0.510718	4.18141	3.0189	3.05356	3.19493	2.54416	1.22465	1.0034	2.2507	1.29751	0.971691	0.39662	0.64019	1.76177	4.12225	3.51702	3.56038	2.32123	2.06469	2.48678	0.214754	0.09738	0.268465	3.76799	2.85735	2.75518	3.54154	2.89281	3.01636	3.44676	2.90039	2.96797	2.89669	2.71654
ENSG00000008441	NFIX	1.87226	1.99365	2.20404	1.34169	0.892691	1.4372	2.75685	2.16978	2.46499	2.4342	1.87449	1.87349	0.411285	0.515066	0.567741	1.21437	1.23138	1.43501	1.97055	1.63688	3.81195	3.50088	1.60499	2.01935	2.99771	0.639377	1.03802	1.61117	0.845821	0.926383	0.720683	0.255133	0.220058	0.413166	0.0990217	0.014057	0.0768251	1.7206	2.7069	2.981	2.50491	3.87294	4.0673	1.69546	2.35278	2.822	0.336465	0.465346
ENSG00000008513	ST3GAL1	3.82438	2.55812	2.54287	2.51593	0.702328	1.01257	4.361	2.60134	2.17174	4.06629	2.28207	1.78042	2.72876	1.45407	1.37099	4.77098	3.40009	3.71318	7.31552	7.57581	5.55804	4.6626	5.81992	5.53374	3.98429	3.56745	3.8103	3.34674	5.57903	4.4682	4.265	3.95566	3.61045	3.97032	1.24365	0.465533	0.826359	5.36148	4.61214	4.79709	5.42465	4.35062	4.44514	5.38145	4.66237	4.41042	4.72021	4.42374
ENSG00000008517	IL32	3.20535	2.75547	3.50337	1.48408	0.910589	1.23864	1.91917	1.83345	1.92298	1.40379	1.52123	1.58754	9.56099	11.6591	11.1807	10.2053	10.1745	10.4185	3.31756	3.75699	3.82623	3.46713	2.11411	1.91618	2.43656	6.31252	7.80456	8.80646	9.1418	9.18926	9.02419	9.86579	10.0914	10.5286	1.14639	0.865341	1.30169	9.46359	9.86086	9.52257	8.70913	8.77654	8.41216	9.93103	10.3638	10.4796	10.2637	10.2977
ENSG00000008710	PKD1	2.80791	2.36701	2.08799	1.79384	0.575096	0.948282	2.4094	1.429	1.34306	1.95253	1.24357	1.13878	0.457453	0.449689	0.272494	2.97091	2.02729	1.98237	3.44547	2.13707	0.921012	0.606557	2.28155	1.27466	0.461196	1.34187	0.962501	1.58709	3.81778	2.72486	2.15787	2.49072	1.62788	1.85641	0.597092	0.384601	0.234432	3.38043	2.6826	2.44213	3.43057	3.09397	2.85713	3.42703	2.6804	2.44565	2.93953	2.47287
ENSG00000008838	MED24	3.83204	3.66263	3.50057	2.04375	1.08552	1.66697	2.63016	2.27713	2.29595	2.11684	1.80681	2.01912	0.527573	0.327275	0.359837	2.78138	2.37284	2.54507	3.4902	2.90405	2.04207	1.49778	2.68998	2.17562	1.79197	0.895847	1.61146	1.89887	3.64185	3.29848	3.20976	2.46225	2.28965	2.58811	1.09128	1.0682	0.871968	3.10062	2.82601	2.92782	3.05597	3.02742	3.02946	3.2707	2.99601	3.21434	2.88763	2.96585
ENSG00000008853	RHOBTB2	3.30801	2.19373	1.91977	2.05423	0.934166	0.976426	1.72077	0.661459	0.483314	1.36492	0.5703	0.509336	0.167457	0.0633945	0.112756	0.550123	0.51983	0.659395	2.31684	0.573302	0.289048	0.172931	1.88886	0.258265	0.315351	0.471613	1.72287	2.77792	2.03999	2.6944	3.15076	0.914666	1.23155	1.51508	0.471799	0.273917	0.134477	0.741131	0.649594	0.64771	0.751692	0.633077	0.62392	0.85962	0.895674	1.10101	0.784936	0.960093
ENSG00000008869	HEATR5B	4.36668	3.601	3.43634	3.45711	1.78581	1.77416	4.14314	2.83238	2.50412	3.66729	2.58907	2.03843	0.733483	0.49059	0.226745	4.22237	2.78275	2.8105	3.47437	2.99849	2.42654	3.4538	2.50741	1.7026	1.51142	1.94509	1.6011	2.09479	5.02308	3.90107	3.33253	3.51477	2.86414	2.96418	1.22619	0.512085	0.797117	4.61961	3.58162	3.44047	4.51068	3.2962	3.29175	4.69094	3.39599	3.2982	4.38661	3.62876
ENSG00000008952	SEC62	8.12551	7.93913	7.67424	8.05912	7.32322	7.63678	8.73002	8.18998	8.01099	8.69708	8.1713	7.97619	6.61392	6.37318	6.14913	8.03696	8.04927	8.0669	8.35341	8.29607	6.58362	6.00985	7.54576	7.14979	6.24485	6.17817	6.85549	7.65347	7.89452	7.73894	7.66783	7.14749	7.22006	7.5424	7.7804	7.33592	7.39252	7.91892	7.75468	7.75711	8.03648	7.79848	7.83707	8.0269	8.01862	8.07344	7.88738	7.91684
ENSG00000008988	RPS20	11.3907	11.3788	11.3551	11.5873	11.5994	11.4994	11.4463	11.389	11.351	11.4629	11.4209	11.3865	10.9398	11.168	11.0968	10.9524	10.9389	10.8847	9.78928	9.73952	9.43765	9.06307	10.0317	9.98547	9.63564	10.3859	10.3048	10.2472	10.2429	10.1383	10.0458	10.4745	10.3805	10.3759	9.81457	9.50793	9.55146	11.5334	11.4938	11.464	11.6567	11.6127	11.5747	11.1118	11.0407	11.0258	10.7346	10.6373
ENSG00000009307	CSDE1	7.72591	7.82589	7.87529	7.52639	7.48898	7.68569	7.49041	7.55066	7.70733	7.31624	7.581	7.60251	5.66925	5.44189	6.1091	7.44574	7.49088	7.62698	8.08783	7.6223	7.71652	7.34511	7.79932	7.45271	7.95842	5.54442	6.81266	7.39239	7.30004	7.6458	7.87534	6.75155	7.15956	7.63871	6.82032	7.76611	8.0607	7.72101	7.7601	7.78199	7.64054	7.69039	7.7053	7.62919	7.67363	7.67449	7.31301	7.52826
ENSG00000009335	UBE3C	4.97147	4.84667	4.86144	3.31667	2.50314	3.26706	3.92289	3.49743	3.64914	3.30701	3.43002	3.20751	1.46797	1.20796	0.980693	4.58304	4.35442	4.33548	5.49042	5.38411	4.85549	4.066	4.73193	4.38403	3.88878	1.93625	2.77206	4.19598	4.80297	4.66061	4.43658	3.55894	3.68172	4.07874	2.41739	1.64223	2.06191	4.73241	4.55361	4.66043	4.55266	4.54317	4.56397	4.86143	4.71703	4.82246	4.31458	4.46526
ENSG00000009413	REV3L	5.49793	4.57849	4.52677	4.8717	2.40616	3.20807	5.58362	3.56556	3.2463	5.02451	3.15018	2.8933	2.25973	1.25253	1.19334	5.60903	4.80295	4.85215	4.49221	3.2856	1.73484	2.4037	3.29905	1.91055	0.936463	3.09763	2.13145	3.08066	5.49889	4.13184	3.44342	4.48872	3.2388	3.02521	2.76701	1.2351	1.67561	5.68027	4.94268	4.59346	5.53174	4.99115	4.76264	5.67909	4.82665	4.66718	5.02849	4.31908
ENSG00000009694	TENM1	0.0863044	0.048156	0.0544891	0.0394108	0	0.015561	0.00611994	0.0253923	0.0106059	0.00895724	0.00981588	0.0241916	0	0.0491982	0	3.05301	1.58328	2.12451	0.0590999	0.0372347	0.0645647	0.0507284	0.0429786	0.0141038	0.0215098	1.25797	0.739204	1.60657	3.75943	2.16489	1.95241	2.36311	1.64797	2.08711	0	0	0	2.93821	2.60751	2.55902	3.16603	2.10629	1.99235	4.03641	3.05075	2.96	2.84638	2.40786
ENSG00000009780	FAM76A	4.176	4.21452	4.31641	3.21862	2.41382	3.169	4.02429	3.66624	3.75678	3.34681	3.57055	3.28158	0.777547	0.995725	0.979047	4.59569	3.9077	4.06731	3.79738	3.34556	2.40983	1.62603	3.15624	2.53772	1.9741	1.50434	2.03969	2.55627	4.71972	4.3316	3.97737	3.62578	3.65499	3.9034	0.831673	1.01711	0.705749	4.5072	4.59392	4.52605	4.334	4.38413	4.27556	4.88048	4.74768	4.58047	4.52833	4.61619
ENSG00000009790	TRAF3IP3	6.64616	5.44646	5.21973	6.94746	3.88534	4.09645	7.52038	5.76913	5.46001	7.54331	5.3617	5.196	4.61858	0.865694	1.00572	7.90502	5.63644	6.05572	3.22922	3.46806	1.87336	1.76258	3.60647	2.46369	1.40253	6.5445	3.38869	3.99301	8.25785	6.30843	6.17695	7.50791	5.42024	6.01356	6.54947	3.8312	4.14879	7.94034	6.01493	6.11334	8.30969	6.252	6.28079	7.9191	6.06219	6.13654	8.02515	6.52622
ENSG00000009844	VTA1	5.15542	5.37933	5.19069	3.81339	2.83894	4.00439	4.31473	4.42781	4.80678	3.98917	4.09363	4.12158	2.28955	1.51086	1.34821	4.72716	4.43753	4.95087	5.49586	5.14911	4.73956	3.9848	4.86001	4.28259	4.21714	2.53381	3.64346	4.55575	5.05578	4.99445	5.10819	3.79755	4.10717	4.48351	2.29373	1.6326	2.05322	4.83637	4.73718	4.88073	4.86657	4.8752	5.00407	4.99144	4.84591	5.05843	4.32847	4.5793
ENSG00000009954	BAZ1B	6.6173	6.51521	6.41562	5.88835	4.83546	5.51616	6.21496	5.83861	5.80278	5.84899	5.60582	5.59438	3.38001	2.65952	2.52251	6.39316	5.89868	6.2214	5.9886	5.27342	4.49521	3.59533	5.59964	4.69389	4.26537	4.22872	5.16456	6.06689	6.727	6.29639	6.25177	5.81122	5.62444	6.04145	4.01764	2.91641	3.89742	6.28645	5.98223	6.00668	6.01225	5.79899	5.83022	6.59564	6.33244	6.32792	6.4795	6.31324
ENSG00000010017	RANBP9	4.11292	3.84727	3.7394	2.57402	1.74137	2.37668	3.45782	3.20442	3.48407	2.96502	3.02273	3.1525	1.48606	1.16626	1.25228	5.34019	4.86843	5.14182	4.88583	4.21347	3.01377	2.26521	4.16747	2.91282	2.46369	1.68706	2.28136	3.72902	4.96998	4.67128	4.67235	3.49153	3.51836	3.98928	1.83266	1.69623	1.75088	4.89831	4.37089	4.44094	4.41427	3.98165	3.97211	4.80384	4.58851	4.84678	4.55099	4.48651
ENSG00000010030	ETV7	1.21169	4.54325	5.5195	0.72217	3.70716	5.22763	0.675942	4.89885	5.59964	0.658573	4.45837	5.31781	0.13957	4.76024	5.48178	1.14926	5.55678	5.94369	2.47548	5.52936	7.32728	6.45713	2.03932	5.48868	7.06285	0.21711	4.33009	5.10675	1.30644	5.55707	5.58588	0.99093	4.53803	4.78875	0.311679	2.98397	2.62389	1.60091	5.84866	6.41212	0.897949	4.61414	5.33805	1.01474	5.47115	5.81186	0.724915	4.54271
ENSG00000010072	SPRTN	3.5065	3.61817	3.64349	2.36514	1.87538	2.42661	3.19102	3.36509	3.49264	2.67128	2.84024	3.03579	0.999499	1.06967	0.549651	4.07096	3.54779	3.91672	3.96325	3.69068	2.62176	1.92047	3.38544	2.81296	2.16569	1.5467	2.60901	3.17323	4.56872	4.53173	4.40555	3.33314	3.3138	3.5991	1.19939	1.1797	0.688478	4.11887	4.05392	4.08766	3.96426	4.15744	4.25565	4.44179	4.19794	4.33732	3.88663	4.17045
ENSG00000010165	EEF1AKNMT	4.07054	4.07573	3.97389	2.23614	1.77044	2.49211	3.01902	2.59021	3.05982	2.60021	2.63191	2.63712	0.722231	0.437582	0.488397	3.52968	2.77534	3.09598	3.76032	3.0984	2.03587	1.49146	3.01607	2.0198	1.91187	1.0927	1.55829	2.7689	3.78439	3.44145	3.47121	2.49225	2.63486	2.87067	1.14012	1.50656	2.38043	3.8782	3.72991	3.81185	3.71722	3.8548	3.94585	3.7727	3.77535	3.70085	3.12007	3.44174
ENSG00000010219	DYRK4	3.61029	3.17109	3.01354	2.06869	0.975452	1.34451	2.45894	1.70029	1.74422	2.30771	1.54942	1.33613	0.403536	0.672222	0.348638	2.82891	1.97813	2.0801	2.67048	2.38692	2.20073	1.61066	1.76861	1.15197	1.01952	0.742386	1.11722	2.07939	3.22039	2.57216	2.62843	2.04869	1.82707	1.85155	2.26371	1.91759	1.97983	3.13183	2.59784	2.62809	3.32163	2.97287	3.08553	3.08504	2.54321	2.70033	2.58357	2.31165
ENSG00000010244	ZNF207	7.27335	7.31833	7.29094	7.0479	6.49154	7.04592	7.42405	7.30451	7.33111	7.25432	7.23479	7.26472	5.24877	4.9891	4.49841	7.43372	7.34776	7.43755	7.452	7.35451	7.32157	6.93416	6.95763	6.8426	7.1055	6.16144	7.07577	7.6811	8.01775	7.94738	8.01843	7.13508	7.24102	7.45168	5.44928	5.75932	5.9862	7.25092	7.13685	7.13853	7.26462	7.14347	7.18351	7.53551	7.3872	7.37735	7.66486	7.48509
ENSG00000010256	UQCRC1	5.65927	5.57138	5.45172	4.31988	3.12336	3.96322	4.14	4.44917	4.49079	3.94669	4.01756	4.2533	1.48779	2.05972	1.34797	4.57952	4.42591	4.8347	6.58723	5.77852	5.13205	4.33616	6.10221	5.08778	4.69221	2.25176	3.19092	4.364	4.86391	4.89687	4.86498	3.53197	3.92734	4.4716	3.78651	3.4596	3.51166	4.78271	4.73865	4.88525	4.52737	4.71168	4.75675	4.77261	4.97378	5.07183	4.42729	4.53801
ENSG00000010270	STARD3NL	4.13734	4.41914	4.36469	2.90492	2.11217	2.87194	3.28022	3.24961	3.53173	2.54137	2.87341	2.87004	1.84405	0.759747	1.28169	4.45505	3.43851	4.07272	5.83128	5.86305	4.95852	4.47339	4.90702	4.66224	4.4609	2.69088	3.54178	5.11258	6.46366	5.22909	5.56376	5.44181	4.14877	4.7912	1.10053	1.78199	1.47258	3.37916	3.49839	3.86528	3.24756	3.44801	3.65067	4.44627	4.27126	4.75818	4.57597	4.14664
ENSG00000010278	CD9	2.71882	2.66016	2.17728	1.60604	0.687198	0.837517	4.62623	3.27981	2.6699	4.22549	2.86986	2.64272	0.755534	0.327242	0.184141	1.64512	1.19084	1.20188	9.69806	6.99066	7.2406	6.94663	8.30678	3.47155	4.97415	0.401659	0.844667	0.959654	2.0438	1.69614	1.52776	1.14853	1.06879	1.13645	0.438871	0.235898	0.201946	1.96125	1.80461	1.76292	2.74752	1.89559	1.83789	2.19882	1.62838	1.55003	1.39417	1.39771
ENSG00000010292	NCAPD2	3.51502	2.83355	2.51526	2.56841	1.14656	1.17042	2.42297	1.94882	1.72444	1.95496	1.54303	1.50431	0.753055	0.372993	0.212499	3.64481	2.08986	1.82898	2.8709	1.8817	0.798443	0.603228	2.09527	0.754361	0.679041	1.01466	1.08659	1.35528	4.11229	2.8823	2.59251	3.00184	2.37852	2.16843	1.1857	0.782068	1.37187	3.82449	2.78033	2.66453	3.89043	2.98313	2.77555	4.03056	3.00452	2.7658	3.53029	2.88321
ENSG00000010295	IFFO1	1.70224	1.2707	1.30016	1.03178	0.6586	0.696847	1.36109	1.13127	1.07619	1.21664	0.930009	0.742215	0.196346	0.203581	0	2.21009	1.3973	1.07485	3.55655	2.9201	1.77196	1.00476	2.59792	1.39837	0.929603	0.670026	0.556131	0.935382	3.14195	2.36212	1.76224	1.88272	1.5021	1.59389	0.813755	0.53464	0.562899	2.55676	1.91593	1.63737	2.25045	1.66298	1.41284	2.65628	1.86149	1.67991	2.43393	2.0663
ENSG00000010310	GIPR	0.343989	0.107747	0.109184	0.0883001	0.0115585	0.0113011	0.0368829	0.0207673	0.0262326	0.014867	0.00832912	0.00718716	0.0684459	0.0315641	0	1.00255	0.5874	0.276757	0.0984552	0.0923156	0.0608351	0.0733073	0.0404335	0.00645792	0.0156778	0.253975	0.455333	1.15525	3.13823	3.04362	2.42101	1.94942	2.00124	1.51365	0.685196	0.171951	0.291186	0.499751	0.209675	0.196287	0.35559	0.237573	0.184626	1.6102	0.886116	0.852256	1.78475	1.46346
ENSG00000010318	PHF7	1.98269	1.3583	1.20673	1.04251	0.506474	0.600401	1.86172	1.3544	1.22736	1.5323	0.986448	0.952388	0.181001	0.172573	0.0993736	1.81512	0.822736	0.707116	1.96092	1.0077	0.625894	0.416973	1.58244	0.653819	0.541108	0.590193	0.404417	0.411366	2.57749	1.40275	1.24864	1.66922	1.13124	1.08915	0.522643	0.186044	0.278576	2.67059	1.88421	1.83182	2.6852	1.89556	1.87079	2.38423	1.5383	1.18386	2.09265	1.46599
ENSG00000010322	NISCH	3.3576	2.94327	2.89959	2.25842	1.18254	1.73472	3.05809	2.57644	2.4457	2.40064	2.10122	1.85486	0.734548	0.675534	0.127013	3.58374	2.90381	2.89408	5.54406	3.39621	1.83242	1.28973	2.75659	1.40276	0.750663	0.91498	1.3995	2.0135	4.4944	4.00493	3.6215	3.34834	3.12094	3.26061	0.940405	0.750185	0.594452	3.84934	3.53856	3.49566	3.81894	3.50006	3.55303	4.0639	3.68949	3.65762	3.82202	3.60048
ENSG00000010327	STAB1	0.212	0.171366	0.210225	0.117088	0.0241508	0.116218	0.196725	0.156679	0.182638	0.226048	0.198692	0.146597	0.14026	0.0706795	0.141453	0.233965	0.234933	0.183985	6.3219	5.24706	4.755	4.03341	1.47184	0.589434	0.607848	0.121764	0.0556987	0.191504	0.45333	0.367584	0.330406	0.225836	0.296182	0.217533	0	0.0269706	0.0223023	0.423519	0.449809	0.458323	0.432077	0.438768	0.445286	0.297643	0.392239	0.300026	0.339982	0.316195
ENSG00000010361	FUZ	2.06855	1.48532	1.37278	1.49854	0.665595	0.699306	1.69649	1.02062	1.11971	1.55312	0.747224	0.611347	0.322889	0.224962	0.0835891	1.45816	0.786175	0.825739	1.21822	0.522334	0.274976	0.170183	0.631305	0.165541	0.11276	0.335762	0.399345	0.377385	2.57881	1.54741	1.15708	1.61681	1.0496	1.08986	0.366476	0.402743	0.311701	2.09666	1.59501	1.35043	2.45859	2.06352	1.99456	2.06348	1.41429	1.16463	1.77414	1.39149
ENSG00000010404	IDS	7.27076	7.08019	6.83549	7.30775	6.65349	6.56396	7.49339	7.11619	6.82029	7.4067	6.98915	6.64158	5.21626	4.91792	3.55737	7.80036	7.35892	7.09846	7.60744	6.31508	5.92603	5.47162	7.50581	6.12616	5.95238	5.18494	5.56027	6.0164	7.79936	7.23026	6.61342	7.45687	7.03081	6.78522	5.44705	3.72514	4.26434	7.54663	7.13502	6.79754	6.79986	6.3508	6.04264	7.82717	7.39016	7.15529	7.96163	7.50355
ENSG00000010539	ZNF200	2.88162	3.2262	3.22077	1.67519	1.51337	2.14342	2.68405	3.14798	3.3984	2.19273	2.9222	2.6999	0.718768	0.846523	0.980615	3.51279	3.36925	3.2607	3.6393	4.14612	4.04035	3.66948	2.99835	3.34123	3.51405	1.19822	2.2123	2.90264	4.34098	4.35609	4.15858	2.69376	2.93144	3.02857	0.547286	0.219268	0.641665	4.00463	4.09308	4.18244	3.94616	4.04896	4.07296	4.08573	4.08916	3.93671	3.26015	3.56391
ENSG00000010610	CD4	0.524558	0.360771	0.387275	0.102887	0.0709315	0.0812777	0.189281	0.179028	0.182445	0.137597	0.11842	0.0767677	0	0.0739546	0	1.65557	1.67229	2.09134	5.95435	4.67231	4.9596	4.65208	6.73599	4.64512	5.74282	0.0373477	0.0433675	0.105174	0.313	0.247763	0.274649	0.199091	0.194669	0.319182	0.09033	0.121413	0.0580011	6.118	5.04312	5.09988	5.85805	4.10182	3.97603	2.20768	2.14929	2.10297	2.60304	2.39848
ENSG00000010626	LRRC23	2.49714	2.20965	1.95886	1.5673	0.469863	0.850551	1.96225	1.26803	1.19045	1.27126	1.30148	1.10803	0.598084	0.0323491	0.115775	2.93555	1.84064	1.82249	3.51498	2.75695	1.15972	0.860596	2.46498	1.34703	0.687261	0.452456	0.528885	0.860745	2.73485	1.80832	1.50829	2.02957	1.45669	1.68026	0.554073	0.339039	0.539936	3.07663	2.32208	2.18831	2.90534	2.45453	2.49449	3.19055	2.35525	2.40303	2.73301	2.07025
ENSG00000010671	BTK	6.59696	6.41702	6.26943	6.03126	4.90118	5.22717	6.52151	5.75871	5.34447	6.34837	5.58866	5.2098	0.0643833	0	0	0.217832	0.169246	0.162681	5.53812	4.82399	5.80737	5.38077	6.11378	5.63917	6.16706	0.0187756	0.0699525	0.137999	0.323981	0.315869	0.306859	0.203922	0.171011	0.154787	3.88026	4.04891	3.96067	0.304859	0.288027	0.286047	0.287275	0.341364	0.324942	0.239224	0.19774	0.219751	0.193197	0.208121
ENSG00000010704	HFE	1.02253	0.971386	0.990267	0.57362	0.616207	0.615053	0.514674	0.686143	0.720006	0.35477	0.462739	0.435195	0	0.0675368	0.0934619	0.579221	0.939435	1.07452	2.04814	0.988853	0.769949	0.442378	1.22643	0.247672	0.388626	0.0256925	0.275115	0.200701	0.418106	0.974416	0.777716	0.501257	1.0188	1.23373	0.0577349	0.110454	0.202545	0.75874	1.92032	2.01889	0.429562	1.18888	1.34788	1.04074	1.53907	1.60416	0.660361	1.40997
ENSG00000010803	SCMH1	1.88296	1.55783	1.66249	0.838409	0.361243	0.738789	1.55205	0.842576	0.90907	1.15277	0.928587	0.84761	0.365908	0.0967308	0.304139	1.67746	1.36992	1.4448	0.85883	0.581972	0.261054	0.234048	0.560158	0.325467	0.172331	0.558907	0.480238	1.07558	1.34711	0.880485	0.783324	0.852632	0.639105	0.7139	0.826228	0.335046	0.430683	2.43786	1.93002	1.96485	2.07105	1.81076	1.75125	1.96933	1.76602	1.83972	1.34257	1.20767
ENSG00000010810	FYN	5.50946	4.43334	4.3506	3.90974	1.84789	2.68717	3.94423	3.36498	3.64426	3.32625	3.32401	3.25978	3.71601	1.14967	0.874115	9.07231	8.20484	7.98803	6.17097	4.88152	3.57518	3.23279	6.41533	4.25853	4.27068	7.20908	7.15679	7.82201	9.43418	9.17575	8.80107	9.02494	8.9371	8.59327	0.771944	0.411601	1.02888	8.65029	7.62177	7.06505	7.81981	6.18514	5.7444	9.2166	8.59741	8.1375	9.01468	8.81106
ENSG00000010818	HIVEP2	4.2123	4.4863	4.53153	3.28739	3.54897	4.18143	4.75729	5.13573	4.9143	4.09282	4.85989	4.51206	1.48838	4.19708	3.12871	5.49974	6.78277	6.59334	4.65388	6.6918	6.31104	5.80593	3.41512	5.77574	5.26404	2.01558	4.82591	5.56715	5.41798	6.36215	6.37832	4.09067	5.41482	5.61145	2.57464	1.77285	2.38902	6.17076	7.06993	6.92626	6.02717	6.54043	6.52044	5.78874	6.91215	6.60391	4.63773	6.09611
ENSG00000011007	ELOA	5.53704	5.22801	5.04768	4.2935	2.4968	3.49838	4.50246	3.59621	3.88805	3.99127	3.36444	3.59951	1.87781	1.22343	1.15464	4.64516	4.33412	4.79988	5.80739	5.43519	4.55205	3.66971	5.11725	4.47381	4.24524	2.02432	2.93745	4.42019	4.95751	4.78199	4.87695	3.77019	3.57722	4.30757	2.51063	2.80252	3.40166	4.7576	4.47131	4.56369	4.51556	4.47519	4.54972	4.84162	4.71313	4.9273	4.45731	4.57557
ENSG00000011009	LYPLA2	5.10814	5.14465	5.00201	3.49746	2.23608	3.36649	3.37781	3.60814	3.71094	2.92813	3.3349	3.20434	1.61001	1.45121	1.2148	4.42161	4.19343	4.61391	5.1266	4.44692	3.57646	3.00023	4.21311	3.56562	3.12039	1.66048	2.68834	4.26558	4.64923	4.45396	4.71427	3.43717	3.50818	3.89048	2.02396	1.20743	1.46282	4.56218	4.39026	4.60097	4.34877	4.29115	4.34484	4.72882	4.6389	4.92248	4.19585	4.30644
ENSG00000011021	CLCN6	4.03364	3.35335	3.19691	2.72825	1.21244	1.86554	3.43045	2.44106	2.20099	2.99849	1.94888	1.96853	0.153802	0.124278	0.0304066	1.66663	1.1371	1.2204	3.86704	3.4089	2.59251	2.28625	3.52668	2.74495	2.13552	0.403673	0.548089	0.945136	2.38205	1.84676	1.59438	1.57301	1.28029	1.49057	0.687963	0.140802	0.208417	1.92167	1.56437	1.54062	2.12851	1.77108	1.71592	2.03553	1.60449	1.62163	1.87345	1.72052
ENSG00000011114	BTBD7	5.35449	5.20303	5.00002	4.44005	3.47604	4.15667	5.08555	4.71261	4.83281	4.67371	4.53963	4.29294	1.82833	1.59465	2.12737	5.3987	4.96669	5.14423	6.12746	6.11952	5.1778	5.00731	5.72368	5.89847	4.92966	2.84511	4.16604	4.69271	5.72284	5.49352	5.48609	4.58645	4.45092	4.49882	3.29629	2.23078	2.60131	5.3937	5.22888	5.1941	5.14363	5.03524	5.09932	5.60356	5.35476	5.2924	5.35945	5.25148
ENSG00000011132	APBA3	2.69381	2.49892	2.39642	1.56802	0.769427	1.05952	2.07462	1.57293	1.64759	1.69151	1.33283	1.33793	0.614123	0.286304	0.521225	2.93677	2.10599	2.13951	3.44544	2.968	2.12339	1.48848	2.6944	2.09926	1.42415	0.660716	0.843992	1.80318	3.374	2.87936	2.44192	2.37829	1.87713	2.23343	1.04402	0.606635	0.639114	3.20931	2.94384	2.80614	2.98492	2.87223	3.07351	3.10807	2.76652	2.97385	2.9514	2.71308
ENSG00000011143	MKS1	1.30702	1.09048	1.04199	0.493076	0.218284	0.32864	0.451146	0.304583	0.303934	0.339008	0.309307	0.299327	0.0698637	0.0300526	0.0741342	1.11279	0.52863	0.519201	0.745773	0.28148	0.119548	0.132388	0.328455	0.103927	0.0432958	0.395106	0.285443	0.324647	1.21564	0.864696	0.50587	0.747877	0.668698	0.593087	0.36798	0.396671	0.412997	1.65301	1.24253	1.20657	1.57885	1.39381	1.44788	1.42308	1.03752	0.897174	1.23086	0.95258
ENSG00000011198	ABHD5	3.29736	3.36086	3.08135	1.8917	1.12208	1.26898	1.75564	1.6717	1.85565	1.14374	1.33457	1.41396	1.23842	0.37621	0.910034	3.49671	2.80785	3.04635	5.08589	4.65881	3.4438	2.68128	3.6906	2.9049	2.26766	1.11799	1.38646	2.65926	4.0994	3.84714	3.65019	2.66938	2.53685	2.65159	0.965341	1.13686	0.620306	3.6248	3.29786	3.17466	3.62242	3.30602	3.28681	3.56281	3.04763	2.96655	3.26647	2.99923
ENSG00000011243	AKAP8L	4.77615	4.51325	4.54306	4.05861	3.02336	3.59005	5.03999	4.72761	4.64658	4.50701	4.24983	4.09402	1.2939	1.33813	1.03287	5.21388	4.34908	4.48948	4.67251	4.269	3.59784	3.51008	4.22452	3.24946	2.84828	2.3206	3.21538	4.36995	5.60369	5.30111	5.06621	4.30484	4.06338	4.34892	2.35098	3.05496	3.02067	5.06578	4.54678	4.43332	4.98666	4.51542	4.5335	5.25451	4.83322	4.77624	4.96203	4.59896
ENSG00000011258	MBTD1	3.42001	2.72047	2.72702	2.6641	1.23229	1.68326	3.54583	2.6652	2.65508	3.06674	2.43141	2.2037	0.689587	0.267288	0.349599	3.24005	2.23279	2.2838	4.07141	2.69215	1.98786	1.47497	3.26687	1.69848	1.44726	1.5468	1.08231	1.71348	4.41187	3.29431	2.60531	3.00174	2.46081	2.38435	1.37795	0.60159	0.628445	3.83327	3.23788	3.01689	3.99601	3.51952	3.45875	3.72956	3.08467	2.76084	3.45643	3.00127
ENSG00000011260	UTP18	5.7207	5.54039	5.46351	4.23332	2.91089	4.01145	4.82522	4.1675	4.37897	4.47004	4.08399	3.81821	1.95947	1.70202	1.3591	4.61864	4.03461	4.69185	5.73486	4.56266	4.58276	3.9235	5.33105	4.51192	4.37612	1.75175	2.27582	4.50176	4.49328	3.88543	3.87725	3.22092	3.05063	3.42778	2.12519	1.53003	1.32915	5.14606	4.86715	4.95776	5.10461	5.1389	5.18451	4.84384	4.8224	4.94478	3.95569	3.96647
ENSG00000011275	RNF216	5.67314	5.44317	5.4052	4.81801	3.6115	4.56183	5.56403	5.08291	5.07337	5.26042	4.66394	4.69677	2.72508	2.81075	2.52042	6.01622	5.54084	5.62695	5.50894	4.55638	3.62915	2.96927	5.09484	3.67272	3.29742	3.33166	4.0361	5.09808	6.33242	5.98816	5.91846	5.01091	4.90425	5.3317	2.91601	1.72918	2.30338	6.2868	5.8218	5.697	6.42935	5.92104	5.96369	6.26594	5.9152	5.86176	5.92091	5.74023
ENSG00000011295	TTC19	5.59513	5.30178	5.21715	4.97474	3.49206	4.29597	5.58683	4.7095	4.82801	5.05059	4.44718	4.30225	2.65478	1.88911	1.39576	6.0242	5.27046	5.48938	4.41567	3.37202	2.59755	2.1904	4.26702	3.06199	2.96733	3.51131	3.99796	5.26998	6.19704	5.56888	5.4227	5.15774	4.57475	4.97573	2.86819	2.84557	2.67873	5.85258	5.37402	5.31179	5.84043	5.48989	5.48628	6.14961	5.71041	5.67415	5.74889	5.41878
ENSG00000011304	PTBP1	6.12191	6.21966	6.17042	4.84365	3.77546	4.92042	5.30956	5.07474	5.16322	4.82264	5.02144	4.73582	2.77592	3.01245	2.76615	5.54113	5.37344	5.79334	6.66716	6.11083	5.69334	5.11657	6.01533	5.70832	5.5876	3.04985	4.39378	6.00468	5.8872	5.94565	5.944	4.61256	4.73767	5.35977	3.57775	2.56939	3.7328	5.63164	5.68905	5.75136	5.53674	5.67452	5.77804	5.77696	5.84337	5.93673	5.49585	5.58315
ENSG00000011376	LARS2	2.70506	2.90416	2.78986	1.48712	0.972815	1.28716	1.65929	1.8324	1.8432	1.33086	1.5821	1.36914	0.350113	0.280083	0.131404	1.82525	1.72404	1.94349	2.36306	1.90528	1.2988	0.911384	1.58952	1.12112	1.1055	0.507608	0.831495	1.43604	2.08909	2.30056	2.3689	1.27663	1.51913	1.92553	0.57848	0.366183	0.833796	2.11368	2.29125	2.46288	2.31201	2.67568	2.70346	2.20304	2.41831	2.58093	1.73641	2.03017
ENSG00000011405	PIK3C2A	4.68591	4.56898	4.63911	3.72266	2.8974	3.63323	4.46949	4.4038	4.40404	4.13909	4.09273	3.98806	1.12898	1.35057	1.33102	4.70848	4.33429	4.06345	5.14769	4.45261	3.38539	2.53465	4.03998	3.11635	2.34691	2.44668	3.23626	4.25445	5.59372	5.43478	5.33696	3.99908	3.92873	4.10302	3.04431	2.08891	2.63769	4.69695	4.48019	4.43198	4.69421	4.67774	4.72041	4.96787	4.67099	4.65066	4.55895	4.57254
ENSG00000011422	PLAUR	1.26365	1.27629	1.19122	0.697159	0.40637	0.547371	1.41463	1.17025	1.1001	0.986404	1.07741	1.09618	0.689145	0.150509	0.248387	2.66367	2.05331	2.24194	8.51208	9.88494	7.67995	7.04329	8.20814	8.7365	7.25703	0.325359	0.606253	1.08536	2.09524	2.10115	2.06837	1.19801	1.2519	1.31573	0.41717	0.262953	0.636113	3.01403	2.39752	2.16095	2.00037	1.7906	1.78724	2.24387	2.01967	2.13489	1.68001	1.70441
ENSG00000011451	WIZ	3.65053	3.42178	3.36943	1.69691	1.07373	1.89235	2.15369	1.81452	2.21813	1.59119	1.67903	1.81163	0.855952	0.825379	0.896538	2.73705	2.4692	2.75821	3.7262	3.28269	2.24406	1.78177	2.74517	2.59039	2.00595	0.797426	1.44865	2.6976	3.08451	2.92623	3.0008	1.90682	1.89638	2.23439	1.08339	1.01719	1.04752	3.0196	2.95591	3.12888	3.02313	3.19292	3.34646	2.94769	3.07709	3.33073	2.42642	2.46164
ENSG00000011454	RABGAP1	4.65001	4.46655	4.48415	3.8328	3.10626	3.78031	4.92183	4.52626	4.58245	4.72517	4.18556	4.43363	1.67825	0.968336	1.7017	4.37816	3.81633	3.81823	5.06753	4.23289	3.53819	2.93384	4.28853	4.04296	3.13163	1.7476	2.47809	3.09074	4.83328	4.42381	4.14808	3.36779	3.35914	3.47756	2.21534	1.95341	2.43626	4.7615	4.48698	4.40544	4.73115	4.56696	4.64889	4.76329	4.5608	4.45865	4.22867	4.35147
ENSG00000011485	PPP5C	4.24355	4.03875	3.84198	2.20334	0.920239	1.54187	2.26644	1.82462	1.86591	1.6924	1.43817	1.61479	0.843793	0.400002	0.339603	3.05324	2.16228	2.44895	3.05379	2.327	0.998468	0.664322	2.18711	1.4456	0.742646	1.07752	0.988328	2.16113	4.17012	3.00537	2.78567	2.72992	2.02513	2.41759	1.30897	0.543741	0.415846	3.08833	2.79317	2.86548	3.35185	3.2525	3.23031	3.41682	2.9308	3.31179	3.0512	2.59719
ENSG00000011523	CEP68	3.8799	3.30388	3.17534	2.82467	1.445	2.1881	4.41832	3.25286	3.27273	4.05266	2.979	3.03634	1.07994	0.481887	0.489179	4.10894	2.96469	3.09171	3.74666	3.3083	2.56605	1.96661	3.55704	3.08519	2.61892	2.41886	1.91325	2.39854	3.96047	3.33736	3.328	3.21745	2.53047	2.60824	0.815412	0.690425	0.779507	5.37575	4.37254	4.04012	5.2292	4.04938	3.81844	5.15875	3.90354	3.51796	3.88527	3.15956
ENSG00000011566	MAP4K3	2.37731	1.62333	1.42439	0.843869	0.321317	0.444974	1.93089	0.903099	0.722743	1.55802	0.664557	0.510021	0.237303	0.186875	0.151294	2.0179	1.76474	1.94674	5.64127	3.79877	3.14073	2.38996	4.81939	1.80138	2.30634	0.576287	1.01446	1.46958	2.29877	2.32993	2.28146	1.41562	1.50314	1.62216	0.622137	0.208154	0.137052	2.57006	2.3868	2.45456	2.43881	2.30065	2.47362	2.08931	2.0879	2.12128	1.73487	1.93389
ENSG00000011590	ZBTB32	4.79091	6.2928	6.71042	2.4889	3.59328	4.1629	0.184279	0.334944	0.42363	0.120415	0.565815	0.665846	0.0313684	0.0599798	0.0891735	0.170722	0.893408	1.46017	0.171998	0.373235	0.176587	0.185898	0.0988877	0.175777	0.116216	0.0136451	0.206856	0.47596	0.178621	0.419214	0.300634	0.139212	0.553441	0.934283	1.71	1.31513	1.70558	0.242062	0.500346	1.38362	0.380661	0.439936	0.498981	0.291645	1.35906	1.69178	0.249054	0.691321
ENSG00000011600	TYROBP	3.36152	3.37864	3.39044	2.4554	1.86612	2.4972	3.14286	3.15778	3.16479	2.95648	2.765	2.87696	4.56146	0.859584	1.1191	6.26561	5.26424	5.48974	11.5479	10.6755	11.4008	11.0647	11.8398	11.0109	11.7056	9.62245	9.12561	9.18619	10.0522	9.40624	9.42152	8.90719	8.53038	8.80331	1.60378	1.24758	1.61218	3.86735	3.81891	3.79944	3.9471	3.80899	3.7666	5.51416	5.64139	5.66796	6.20587	6.14473
ENSG00000011638	TMEM159	3.6699	3.35407	3.09823	3.00618	1.63022	1.95658	3.1394	2.87162	2.82946	2.65842	2.40455	2.51158	0.83257	0.47657	0.317463	3.15645	2.09354	2.05905	2.83845	3.15731	2.96018	2.21066	2.48082	2.73203	2.52642	0.596109	0.875519	0.749798	3.04026	2.16866	1.86592	1.99409	1.77546	1.65582	0.358217	0.265688	0.526588	4.03129	3.68487	3.61827	3.84893	3.53159	3.38795	3.5569	2.92822	2.5853	2.92232	2.32598
ENSG00000012048	BRCA1	3.18922	2.74939	2.4869	1.45958	0.454532	0.709523	1.50319	1.15564	1.25265	1.17235	1.06671	0.930481	0.343098	0.0918363	0.0258894	2.25656	1.27221	1.21565	2.73378	1.71082	0.794697	0.714438	1.55364	0.674447	0.364466	0.68817	0.959862	1.26935	3.03591	2.27932	2.05103	1.83327	1.57973	1.70336	0.26641	0.111563	0.143999	1.96851	1.49679	1.39432	1.9784	1.77996	1.77527	2.59214	2.05353	2.01287	2.21873	2.01407
ENSG00000012061	ERCC1	5.41312	5.29622	5.17819	4.3425	3.07712	3.97776	4.20608	3.89609	4.04279	3.73387	3.54121	3.586	1.23456	1.01166	0.527086	3.92563	3.30767	3.64961	5.00402	4.48203	2.39177	2.01912	4.64885	2.96859	2.46834	1.69613	2.32964	4.3664	4.33436	3.77598	3.89013	2.83004	2.78051	3.39552	2.78233	2.99919	2.99478	4.02184	3.80047	4.03275	4.07362	4.11247	4.21895	4.23486	4.0794	4.55753	3.63247	3.60254
ENSG00000012124	CD22	5.32239	5.02226	4.14623	4.89205	3.26247	3.11598	6.23138	4.91721	4.15272	5.72655	4.74767	3.67555	0	0	0	0.104507	0.0755569	0.116553	2.80673	1.64684	1.01091	0.637876	0.994386	0.980653	0.35928	0	0.0877869	0.0456306	0.116396	0.16427	0.122397	0.127695	0.0657025	0.102234	0.185194	0.239441	0.172123	0.147678	0.139256	0.161659	0.161478	0.153602	0.1554	0.113607	0.0756388	0.146621	0.124706	0.110099
ENSG00000012174	MBTPS2	1.94153	1.78634	1.7538	1.1411	0.619628	0.90269	1.41596	1.17515	1.24475	1.05669	1.04272	0.961462	0.3822	0.169395	0.174107	1.47318	0.856031	1.13782	2.64716	2.22025	0.898073	0.652378	1.61596	1.29787	0.566821	0.402215	0.61102	1.12691	1.77536	1.39331	1.23361	1.05958	1.00588	1.07391	0.47552	0.757995	0.739973	1.97168	1.8513	1.89398	1.97546	2.01047	2.1291	1.81867	1.51049	1.65387	1.28728	1.29607
ENSG00000012211	PRICKLE3	2.04146	1.48648	1.48604	1.02132	0.387935	0.549194	1.30652	0.770845	0.593921	0.936291	0.614764	0.683092	0.158393	0.111032	0.0471851	1.11956	0.542635	0.710179	2.06707	1.19202	0.667075	0.319626	1.389	0.634812	0.316822	0.329553	0.434024	0.606737	1.66033	0.997196	0.903264	0.95606	0.799662	0.743391	0.24735	0.267662	0.322816	1.60964	1.10684	1.26509	1.50552	1.18556	1.08665	1.3658	0.982454	0.944424	1.1618	0.978906
ENSG00000012232	EXTL3	2.07512	1.70248	1.6831	0.895249	0.407718	0.802916	1.44332	1.0281	1.01674	1.13395	0.91948	0.890078	0.663314	0.5006	0.244053	2.6538	1.82008	1.91087	3.04027	3.1877	2.86095	2.15226	2.43858	2.01784	2.16035	0.63634	0.967293	1.60331	3.44114	2.90544	2.89711	2.25333	2.15886	2.25522	0.475055	0.287296	0.349629	2.32286	1.81402	1.69654	2.02587	1.74703	1.6511	2.85157	2.39465	2.48453	2.73675	2.49646
ENSG00000012660	ELOVL5	5.57575	5.77881	5.8719	5.10549	4.48991	5.19007	5.65777	5.54766	5.60384	5.42336	5.22184	5.21474	2.01971	4.2096	4.09484	5.34068	5.77088	5.41873	4.98087	5.1632	5.44582	5.05292	4.38353	4.99042	5.17372	1.64423	3.08378	4.3425	4.62864	4.9147	4.61225	3.02342	3.75428	3.69437	1.82288	1.93958	2.47691	5.72919	6.09731	6.02671	4.89408	5.27439	5.25893	5.25439	5.52645	5.24576	4.08574	4.49746
ENSG00000012779	ALOX5	4.74146	5.12236	5.20509	4.77	5.11792	5.17212	5.58397	5.88442	5.97846	5.47102	5.68866	5.87367	0.221988	0.75991	0.687891	0.50334	0.658993	0.703641	4.30224	1.83851	3.40215	2.97699	4.21924	1.338	3.23876	0.00886178	0.12968	0.246655	0.428003	0.475204	0.368588	0.284772	0.359651	0.318031	0.466346	0.0944477	0.278505	1.1609	1.92247	2.48517	0.57696	0.750436	0.962776	0.551842	0.696255	0.849599	0.282325	0.39035
ENSG00000012817	KDM5D	3.44168	3.1608	3.07983	2.81994	1.58465	2.10173	3.11854	2.47792	2.55336	2.64865	2.16292	2.13822	0.812633	0.810113	0.418611	3.42568	2.4775	2.52481	3.17236	2.34081	1.8172	1.39783	3.04553	1.87121	1.67298	1.00778	1.40844	1.81293	3.58375	3.06727	2.64912	2.96215	2.48693	2.62309	4.16798	3.76575	3.82717	3.72705	3.42241	3.25555	3.70155	3.34254	3.36959	3.96634	3.42456	3.3403	3.73903	3.37375
ENSG00000012822	CALCOCO1	4.01996	3.17544	3.1323	3.58645	2.6325	2.52897	5.23204	4.1042	3.92768	4.82769	3.59211	3.46028	1.9313	0.87874	0.909887	5.58231	3.99138	3.23193	4.97695	4.15225	2.65225	2.01961	4.08523	2.21431	2.10036	3.24501	3.45865	2.88571	6.65927	5.85098	5.06739	5.39044	4.73526	4.60735	3.94803	2.80787	2.6203	5.44382	4.49959	4.11732	5.33024	4.34567	4.14346	5.91935	4.97794	4.27552	6.00034	5.33734
ENSG00000012963	UBR7	3.50209	3.25479	3.14358	2.19593	1.44882	2.02044	2.64958	2.37917	2.5273	2.05606	2.02694	1.95915	0.608195	0.52135	0.571491	3.22305	2.52675	2.66855	3.63173	2.81715	1.68855	1.17182	2.92946	2.18302	1.72249	1.20471	1.81647	2.4645	4.0393	3.64192	3.4607	2.6166	2.731	2.90348	1.14165	0.673517	1.23179	3.50235	3.30218	3.37113	3.25087	3.12053	3.27113	3.54241	3.41796	3.36568	3.41253	3.34351
ENSG00000012983	MAP4K5	4.38582	4.1856	4.11701	2.93695	1.72621	2.5923	3.81691	3.08501	3.03878	3.45448	2.81715	2.61906	1.5626	0.804859	0.799062	4.52039	4.49305	4.82884	3.6975	3.68991	2.55695	1.95647	3.19902	2.97701	1.99066	1.95305	2.77306	3.98987	5.12833	5.37424	5.12917	3.95548	4.29544	4.74222	1.83213	1.06583	1.19042	3.97688	4.0176	4.00474	3.86716	3.30101	3.30811	4.64544	4.91271	4.94963	4.63008	5.10481
ENSG00000013016	EHD3	3.44401	1.63356	1.05425	3.04514	0.465194	0.524535	2.79191	0.573498	0.191493	2.44439	0.433243	0.158299	0.122216	0	0.0712707	0.741277	0.411948	0.348784	0.250771	0.0941997	0.0522469	0.0169625	0.1065	0.00889601	0.0034211	0.132183	0.08289	0.103003	1.21332	0.50692	0.423011	0.78437	0.518412	0.442149	0.736482	0.180775	0.382807	0.999919	0.634898	0.583678	0.775076	0.493299	0.423764	1.03922	0.69582	0.480371	0.934865	0.76419
ENSG00000013275	PSMC4	6.52265	6.46475	6.28347	4.9005	3.27017	4.79098	5.03537	4.87212	5.24799	4.55757	4.5692	4.77828	2.79884	2.62271	3.09863	5.73391	5.46138	6.05583	6.25849	6.12318	5.29177	5.01183	6.50175	6.15102	5.39023	3.0871	4.54392	6.07815	5.88449	5.89417	6.28369	4.62865	4.78325	5.48908	5.01407	4.21447	4.00256	5.45546	5.2806	5.5557	5.2565	5.31189	5.50737	5.54685	5.63524	6.04009	5.24429	5.34022
ENSG00000013288	MAN2B2	3.4287	3.24428	3.25461	2.57098	1.76201	2.06858	3.21128	2.63893	2.7957	3.00002	2.36486	2.11206	0.786654	0.815437	0.746807	3.93923	3.08953	2.90808	4.46423	3.66846	3.52277	2.8281	4.02243	2.93161	3.12679	1.11774	1.46895	1.88477	4.42775	3.74481	3.1188	3.40382	2.96103	3.1414	0.748259	0.652948	0.612568	4.39965	4.1145	4.11595	4.31439	4.03442	3.97482	4.45019	4.02366	3.78924	3.89108	3.77364
ENSG00000013306	SLC25A39	5.47256	5.34962	5.05769	3.67951	2.10722	2.96207	3.39622	2.53533	2.43308	2.70012	2.40692	2.32104	2.12411	0.951086	0.767604	4.09869	3.28193	3.41733	4.75483	3.72409	3.05183	2.55637	4.45729	3.45039	2.66226	2.57214	2.93366	4.02352	4.46498	4.03804	3.53932	3.04394	2.85945	2.99119	3.08681	2.105	1.83635	4.30906	3.88095	3.8722	4.33256	4.13949	4.06993	4.41292	4.01421	4.07032	3.61798	3.5622
ENSG00000013364	MVP	4.85155	5.83576	6.01182	3.8131	5.20641	5.62352	3.79706	5.83641	5.96045	3.21512	5.62479	5.85938	1.27479	3.56817	4.15412	4.65736	5.77932	6.13462	6.27818	6.71855	6.94839	6.42904	6.2896	6.73243	6.91929	1.7332	4.99335	5.28217	4.95692	6.31665	6.32204	3.54269	5.43458	5.7053	2.90467	4.89129	4.15067	5.00454	6.32203	6.56746	4.75341	6.13096	6.37997	4.76997	6.32094	6.32951	4.42775	5.90697
ENSG00000013374	NUB1	6.29934	8.10422	8.56888	6.32333	9.15748	9.04268	7.10052	9.22066	9.42933	6.87312	9.15217	9.38077	4.12934	8.87742	8.85973	7.17424	8.73135	8.94416	6.28831	7.97541	9.23158	8.51036	6.89966	8.30512	9.30623	5.61868	9.27604	9.10707	7.86196	9.60973	9.74042	7.20628	9.24708	9.57716	3.06437	5.42788	6.22024	6.69101	8.76952	9.01898	6.46813	8.70918	8.94077	7.20665	9.09796	9.1157	7.06173	9.23072
ENSG00000013375	PGM3	3.28748	2.98066	2.90843	2.18435	1.48579	1.80048	3.17221	2.69167	2.60901	2.70015	2.36312	1.97581	0.784096	0.933556	0.498054	3.77368	3.0424	3.14013	4.25315	4.06781	2.85372	2.39769	3.10388	2.57221	2.42099	0.783241	1.55817	2.29273	3.54655	3.39332	3.45978	2.31168	2.67044	2.49255	4.15798	3.19011	3.00347	3.7714	3.36793	3.1413	3.76296	3.28776	3.13813	3.74486	3.20587	3.34807	3.08932	3.02428
ENSG00000013392	RWDD2A	1.31385	1.02145	0.907779	0.738279	0.36052	0.41256	0.980738	0.751745	0.726633	0.72228	0.560483	0.549426	0.0761068	0.303269	0.0715866	1.92435	1.13817	1.05063	1.07338	0.780618	0.399467	0.332148	0.824519	0.380502	0.358572	0.114015	0.135416	0.27161	1.47229	0.861807	0.863761	1.03904	0.731895	0.737356	1.917	1.13058	1.52849	2.27535	1.61883	1.51219	2.47876	1.88555	1.71207	2.24486	1.58223	1.34286	1.65962	1.23958
ENSG00000013441	CLK1	5.35661	5.02438	5.04898	5.16841	3.90466	4.7137	6.30227	5.47648	5.5114	6.01787	5.32522	5.20954	2.86975	2.46151	1.77371	6.40058	6.08389	5.76065	5.32856	5.29202	4.77239	4.80388	4.81236	4.68924	4.5913	4.1139	4.80792	5.17941	7.04909	6.64456	6.37368	6.19171	5.61948	5.91651	3.82303	3.08772	3.69365	6.43539	6.18442	5.92084	6.43205	5.94557	5.93603	6.66252	6.22431	6.0168	6.55893	6.39023
ENSG00000013503	POLR3B	2.74707	2.33066	2.00634	1.02366	0.296317	0.567133	1.15489	0.616237	0.583361	0.694102	0.437884	0.453281	0.364854	0.130283	0.137359	1.57882	0.844757	1.0083	1.66979	0.961826	0.369098	0.24609	1.03237	0.740882	0.216686	0.413928	0.366189	0.817819	1.68375	1.28122	1.02073	1.08211	0.919843	1.00967	0.289996	0.329581	0.193417	1.88982	1.52607	1.43954	2.0802	1.72919	1.6463	1.71693	1.40503	1.31317	1.40178	1.47077
ENSG00000013523	ANGEL1	1.38133	1.26619	1.26462	0.703365	0.362449	0.510441	1.02049	0.755054	0.81049	0.680959	0.631266	0.679564	0.142932	0.192477	0.238534	1.08299	0.728228	0.727951	2.47597	0.987158	0.322534	0.175431	1.69136	0.5356	0.312982	0.334015	0.344807	0.570964	1.43246	0.933173	0.786764	0.888692	0.788029	0.695921	0.255099	0.0983702	0.170368	1.59292	1.40119	1.4096	1.82547	1.73348	1.90428	1.37467	1.15112	1.14392	1.14524	1.00005
ENSG00000013561	RNF14	3.58807	3.51042	3.31395	2.17902	1.60216	1.87043	2.63227	2.11429	2.4721	2.18144	1.97767	2.0874	0.632477	0.547923	0.773062	3.86219	3.12376	3.47049	4.351	3.97077	2.84126	2.14025	3.663	3.34308	2.50248	1.40291	1.65373	2.79075	4.47321	3.84139	3.59048	2.9357	2.69538	2.75734	1.03038	0.849358	1.15164	3.87492	3.31567	3.53616	3.57661	3.11904	3.28671	4.00323	3.60005	3.85077	3.63311	3.44671
ENSG00000013563	DNASE1L1	2.34714	1.87258	1.90768	1.28751	0.728232	0.607727	1.31098	0.627575	0.792968	1.03092	0.663001	0.61788	0.42869	0.153736	0.080106	1.23431	0.709392	0.73846	4.79122	3.64386	3.10772	2.36604	3.88985	2.86983	2.327	0.407469	0.727727	0.908319	2.01782	1.42772	1.43171	0.826722	0.69158	0.875295	0.807402	0.275599	0.276608	1.74834	1.22209	1.32516	1.5338	1.04967	1.0275	1.39278	1.07977	1.10424	1.01558	0.854021
ENSG00000013573	DDX11	3.24021	3.13293	3.12217	1.94553	1.37289	1.74351	2.49334	2.78579	2.79797	2.20561	2.30077	2.33221	0.524108	0.260799	0.164197	1.94645	1.47981	1.4244	1.69771	1.01841	0.500556	0.372859	1.20955	0.685219	0.478403	0.729577	1.09018	1.56395	2.69533	2.52538	2.41933	1.48612	1.84194	2.00157	1.23978	1.1703	1.13321	2.6409	2.39592	2.27136	2.8744	2.71609	2.70259	2.56244	2.45678	2.28862	2.20866	2.24568
ENSG00000013583	HEBP1	2.78686	2.6441	2.39048	1.53156	0.88845	1.29505	2.43686	2.02731	2.14818	2.22706	1.64508	1.73503	0.596608	0.335979	0.361073	2.54846	1.67015	1.79986	6.02924	5.81159	4.85155	4.04896	5.31146	4.84989	4.34905	1.04263	1.06549	1.46025	3.02057	1.93684	1.75868	1.65374	1.14699	1.24683	0.240298	0.234618	0.213978	3.44936	2.97229	2.92054	4.07351	3.7702	3.76513	2.87353	2.38752	2.37458	2.10867	1.66912
ENSG00000013725	CD6	1.71677	1.02272	1.06537	1.07503	0.123572	0.297371	1.1944	0.453911	0.394176	0.957542	0.387205	0.298293	0.171126	0.090625	0.13932	6.82939	6.40661	6.0037	0.922476	0.89428	0.629553	0.570211	0.519287	0.456076	0.424269	0.142622	0.199935	0.543953	4.37241	4.1216	3.53787	4.22118	4.15479	4.31603	0.333206	0.158396	0.413608	6.90417	6.32637	5.78998	6.57402	5.88019	5.3026	6.74551	6.3267	5.92254	6.50646	6.20045
ENSG00000013810	TACC3	3.1256	2.45919	2.06431	2.35624	1.18792	1.02493	3.24192	2.09004	1.59766	2.77918	1.82016	1.1942	0.640239	0.520611	0.290455	3.4914	2.12683	1.96623	3.647	1.58724	1.01586	0.661822	2.58861	0.659361	0.731285	0.786333	0.577306	1.00672	3.08076	1.72323	1.28745	1.93629	1.41698	1.41775	1.04154	0.446875	0.485729	5.06983	4.57769	4.18227	5.30703	5.02167	4.78019	4.29656	3.72562	2.97127	2.97647	2.65027
ENSG00000014123	UFL1	5.7195	5.48434	5.41755	4.87442	3.83171	4.33377	5.29101	4.89496	5.00159	5.20214	4.56867	4.79119	2.78834	2.31734	1.92678	5.90217	5.30263	5.55024	5.7273	4.96619	4.07462	3.49081	5.1399	4.17378	3.74849	3.61143	4.7007	5.35016	6.11841	5.69677	5.83285	5.01953	4.53318	5.09064	5.11534	4.98648	5.01365	5.85879	5.46608	5.53367	5.82219	5.49678	5.51419	6.04044	5.68559	5.80792	5.62154	5.47369
ENSG00000014138	POLA2	2.60783	2.47564	2.36923	1.01687	0.445467	0.759881	1.37007	1.22038	1.17421	1.1633	0.973468	0.933861	0.25674	0	0.190907	1.46299	0.809642	0.901638	2.13553	2.39629	2.36822	1.42428	1.79736	2.13788	2.3302	0.375467	0.473155	0.693155	1.89284	1.53043	1.25522	1.12467	1.01696	1.05154	0.267493	0.198499	0.319559	1.80443	1.50525	1.76578	1.7458	1.65784	1.73834	1.76777	1.32691	1.30908	1.39743	1.28171
ENSG00000014164	ZC3H3	2.42946	2.41352	2.49591	1.2357	0.770425	1.50088	1.79589	1.68612	1.73632	1.47145	1.32583	1.32079	0.174938	0.423229	0.591222	2.15141	2.11617	2.147	3.26149	3.35111	3.24643	2.39794	2.56891	2.33694	2.56178	0.393778	1.08707	1.56936	2.64635	2.71371	2.74584	1.83783	1.92914	2.2099	0.660498	0.57086	0.521248	2.85498	2.77775	2.7165	3.04096	2.5527	2.56884	2.65658	2.72873	2.77063	2.1332	2.73687
ENSG00000014216	CAPN1	5.09007	4.77196	4.42717	4.2367	2.12085	2.49265	4.19082	3.1265	3.09778	3.64354	2.72594	2.74381	1.66003	0.567235	1.29456	4.54498	3.8113	4.16861	5.13533	4.40714	3.67741	2.94975	4.16243	2.81635	2.90235	2.29533	2.73324	3.19809	5.17649	4.30945	4.12665	3.43066	3.42238	3.48264	2.89442	1.84581	2.20284	4.67359	4.35882	4.44812	4.0598	3.72531	3.76835	4.71477	4.4291	4.42893	4.32347	4.05835
ENSG00000014641	MDH1	6.74006	6.62015	6.48331	5.87369	4.45524	5.37695	5.68995	5.63144	5.61207	5.44041	5.40465	5.33528	3.63468	3.01931	2.28369	6.20716	5.99007	6.11528	6.15795	5.12703	4.19486	3.92403	5.95479	4.62893	4.24767	3.30814	4.82962	5.34679	6.07783	5.97453	5.83956	5.23757	5.17174	5.44095	4.49241	3.18349	3.87101	6.16782	5.99664	6.00655	6.04499	5.959	5.99296	6.18707	6.05846	6.19514	5.81637	5.87466
ENSG00000014824	SLC30A9	4.29728	4.19581	4.0722	3.04917	1.96326	2.70754	3.73721	3.26486	3.48757	3.14983	2.8706	3.17573	0.720441	0.765563	0.80073	3.94904	3.06734	3.33471	4.61241	4.21073	3.38853	2.72797	3.88764	3.31409	2.76779	1.42969	1.78303	2.67723	4.13908	3.80163	3.68476	3.13992	2.98839	3.19146	1.50584	1.29586	1.69025	4.00875	3.76103	3.82706	3.95818	3.81303	3.95925	4.26632	3.97493	3.91304	3.85802	3.72412
ENSG00000014919	COX15	4.28312	4.02651	3.98088	3.3516	2.47337	2.79954	3.84556	3.46721	3.58718	3.31023	2.99667	3.33279	0.480784	0.500567	0.489413	3.54986	2.89186	3.0472	3.76199	3.17394	2.36309	1.77293	3.43093	2.3607	2.05827	1.33801	1.69351	2.2336	4.0834	3.5107	3.36915	2.95615	2.64733	2.85247	1.51892	1.18649	1.66479	3.89835	3.75959	3.70047	4.10994	3.93835	3.98075	4.02003	3.58298	3.77242	3.47367	3.22714
ENSG00000015133	CCDC88C	4.88626	4.5597	4.57455	4.11898	2.80743	3.49125	4.85894	4.00148	4.03485	4.19624	3.9435	3.66407	1.48104	1.17028	0.957295	6.31004	5.28892	5.47211	4.33878	1.98033	2.08626	1.51085	4.22208	2.33979	2.49653	3.50485	3.45707	4.11924	7.04294	5.9675	5.46951	6.37867	5.61377	5.80337	4.17164	3.94677	4.1481	5.93885	5.72314	5.74884	5.82128	5.49195	5.5109	6.47766	5.85661	5.90974	6.69995	6.22757
ENSG00000015153	YAF2	5.19141	4.98097	4.89032	4.26345	2.82728	3.75763	4.97007	4.48186	4.42618	4.23074	3.95174	4.2258	2.81808	1.67325	1.49856	5.77715	5.28266	5.0076	5.1326	4.27528	3.46264	2.45776	4.73245	3.4425	3.49028	3.38075	3.23908	4.34764	6.29855	5.88431	5.50015	4.92172	4.63199	4.93253	2.71748	2.24419	2.62666	5.49543	5.03476	4.86173	5.38302	4.99744	5.02927	5.71549	5.35164	5.26916	5.43895	5.56421
ENSG00000015171	ZMYND11	4.34517	4.12379	4.40902	3.16352	2.33236	3.18184	3.17263	2.24244	2.94854	2.36546	2.17908	2.28584	2.00839	1.92287	1.70171	5.43001	4.75054	4.96432	4.46592	4.00587	3.09912	2.59386	2.88992	2.32109	1.75558	3.01236	3.62975	4.43248	5.97112	5.52668	5.47886	4.97338	4.48751	4.94013	1.99699	2.2079	2.40678	5.18408	4.83486	4.92513	5.02341	4.7185	4.86182	5.75949	5.47938	5.3951	5.34492	5.26676
ENSG00000015285	WAS	6.19496	6.03097	5.99657	5.64422	4.43965	4.99324	6.16084	5.44835	5.36555	5.89737	5.19001	5.22023	3.67654	1.78234	2.07207	6.33932	5.45992	5.6483	6.50779	5.10698	4.42759	4.21385	6.7728	4.38729	4.77198	4.24629	4.39128	5.07596	6.77271	6.04849	5.80748	5.69567	4.96434	5.55482	3.30069	2.19424	3.02832	6.01781	5.35918	5.39252	5.79386	5.05001	4.95309	6.33967	5.83108	5.87407	6.27756	5.83668
ENSG00000015475	BID	6.89078	6.66831	6.45426	4.73127	2.62092	4.16537	3.86819	3.7928	3.995	2.998	3.55112	3.44557	1.67899	2.12526	1.65634	4.94606	4.93873	5.42927	8.41406	8.06744	7.43088	6.81335	8.46744	7.96916	7.48549	2.61916	3.76559	5.16644	5.20736	5.09807	5.51249	3.37528	3.92696	4.80201	3.63184	3.85956	4.34977	4.81764	4.86897	5.10391	4.52591	4.51577	4.59387	4.97419	5.10657	5.44937	4.30361	4.72192
ENSG00000015479	MATR3	3.75438	3.69593	3.6725	2.69146	1.95452	2.48264	3.69105	3.35474	3.47289	3.30593	2.91437	2.89756	0.911805	0.66072	0.692372	3.92929	3.60422	3.44232	3.28017	2.69782	2.03503	1.69486	2.78402	2.21362	1.82765	1.45352	1.93935	2.95394	4.22555	4.10675	3.96387	3.12674	3.23785	3.38437	1.14866	1.0898	1.26921	4.27058	4.22006	4.01966	4.1668	4.08313	4.05975	4.35205	4.13968	4.08824	3.85348	4.06497
ENSG00000015532	XYLT2	1.57244	1.09562	0.971696	0.732048	0.259066	0.448018	1.20486	0.447316	0.426114	0.864066	0.551049	0.36705	0.396833	0	0	1.89787	1.1627	1.01721	1.22585	0.524958	0.234209	0.150523	0.68194	0.218104	0.152215	0.30159	0.32705	0.292345	1.97303	1.28283	0.819929	1.42358	0.789877	0.726134	0.402158	0.128737	0.161347	2.44189	1.78991	1.54752	2.38512	1.96325	1.79038	2.06594	1.50591	1.47977	1.80397	1.33712
ENSG00000015568	RGPD5	2.28454	2.12938	1.93967	1.37213	0.969215	1.24716	2.44428	1.86354	1.97717	1.97625	1.56059	1.45926	0.399693	0.932401	0.457605	2.69504	2.596	2.22797	2.48945	1.66207	0.739203	0.480584	1.86756	1.1518	0.586259	0.762003	0.712131	1.31959	2.53276	2.42776	2.17284	1.88893	1.68312	1.75855	0.322988	0.173358	0.532689	3.16551	3.09623	2.95729	3.19077	2.93933	2.88863	3.00711	2.83724	2.5265	2.32308	2.35225
ENSG00000015676	NUDCD3	4.54518	4.31025	4.24898	3.1834	2.1119	3.00069	4.25741	3.59262	3.5794	3.67575	3.33912	3.19362	1.68062	0.862343	0.783446	4.27558	3.32965	3.52974	3.94425	3.12943	2.27333	1.67353	3.62702	2.59682	1.96963	1.73403	2.1553	3.06949	4.87432	3.97938	3.96541	3.2353	2.86428	3.415	1.53847	0.987549	1.24628	4.61731	4.17427	4.21526	4.7548	4.37971	4.38839	4.6392	4.23879	4.26132	3.93035	3.78393
ENSG00000016864	GLT8D1	3.42844	3.02628	2.63032	2.1565	0.797969	1.18374	2.7065	1.814	1.65896	1.99255	1.493	1.28774	0.836842	0.512712	0.512994	4.34163	3.12656	3.13949	3.72487	2.99401	1.51142	0.764492	2.95427	1.92175	0.989669	1.76763	1.63008	2.22831	4.85563	3.86915	3.5179	3.40599	2.83407	2.85499	2.70671	1.17743	1.42974	4.34715	3.67633	3.58404	4.1426	3.54009	3.49269	4.55032	3.83951	3.76491	4.17835	3.61385
ENSG00000017260	ATP2C1	4.046	3.9866	3.94056	2.59431	1.54179	2.56379	3.36742	2.80201	3.43486	2.98879	2.67252	2.86228	1.18302	0.78013	0.886828	3.51457	3.3237	3.43015	5.81469	6.58264	5.50637	5.15019	5.33895	6.18965	4.97126	1.5668	2.30401	3.00704	4.13813	4.12652	3.97795	2.69381	2.97482	3.11276	1.12606	1.12834	1.37816	3.74906	3.79659	3.96994	3.64989	3.57551	3.6596	3.87738	3.73962	3.94482	3.48175	3.58718
ENSG00000017483	SLC38A5	3.77614	4.93349	5.47535	1.07375	2.53862	4.28644	1.23587	4.4298	5.20843	0.98133	3.89985	4.90414	0.263496	1.62964	2.61932	2.99856	4.73855	5.58417	0.868813	2.77449	5.25069	4.27758	0.242739	1.8488	3.31637	0.459147	3.54677	5.49896	2.56902	5.84139	6.33636	1.79851	4.58432	5.53555	2.90298	5.46866	5.93474	2.32879	4.41081	5.11959	1.73305	3.86843	4.33611	2.77482	5.13083	5.65791	2.08644	4.92854
ENSG00000017797	RALBP1	6.57965	6.25153	6.13818	6.16668	4.54905	5.10832	6.41861	5.70601	5.68538	6.27828	5.4833	5.43337	4.63775	2.84687	2.3172	7.07771	6.40209	6.47077	6.72944	6.27004	4.97631	4.03791	6.36709	5.77141	4.64602	5.40154	5.8186	6.21268	7.56508	6.99449	6.72263	6.74598	6.19313	6.32048	4.28328	2.66091	3.72002	6.65397	6.17672	6.06635	6.48882	6.0957	6.02276	7.06209	6.66037	6.53748	7.17104	6.66599
ENSG00000018189	RUFY3	5.43868	5.53313	5.5216	4.51936	4.09833	4.87242	5.08255	5.21628	5.27734	4.7682	4.83138	4.615	1.73269	1.45897	1.25884	3.93816	3.82414	3.74624	4.79842	5.06375	5.3708	4.2707	4.94935	4.67141	5.22615	2.85332	3.52717	4.348	4.72284	4.30527	4.00166	2.97799	3.05222	3.25326	2.5894	2.86665	3.60593	4.19764	4.01774	4.0892	3.77506	3.57795	3.59819	4.50589	4.39421	4.20485	3.63291	3.76149
ENSG00000018280	SLC11A1	1.14277	0.457891	0.547732	0.431147	0.112944	0.387714	0.513679	0.431599	0.469808	0.542213	0.271124	0.251001	0.0162524	0	0	1.26213	0.713093	0.613365	7.1104	7.33203	4.06398	3.49834	5.78481	3.4936	3.00248	0.309267	0.2783	0.417114	1.72247	1.01744	0.85641	0.949552	0.74918	0.660192	0.245496	0.0545178	0.142187	1.72774	1.17384	1.10504	1.59861	1.07561	1.10191	1.33305	0.841356	0.818646	1.35182	0.857762
ENSG00000018510	AGPS	4.66521	4.70736	4.39255	2.71195	1.48846	2.30701	2.60155	2.33804	2.36353	2.21263	2.10559	1.8993	1.34232	1.64103	1.09772	3.6172	3.47632	3.91483	5.62258	4.95995	4.38028	3.62827	4.80607	4.41858	3.82666	1.62074	2.85587	4.29512	4.25406	4.2258	4.13001	2.98041	3.26574	3.60316	1.91292	1.48926	1.46174	3.75895	3.88893	4.08439	3.42665	3.67557	3.73303	3.79483	4.15077	4.27024	3.52726	3.80824
ENSG00000018610	CXorf56	3.63384	3.4062	3.38453	2.24239	1.24748	1.97821	2.92371	2.47128	2.51529	2.32472	2.2305	2.22654	0.567835	0.24333	0.354573	2.79692	2.25703	2.28515	3.68756	2.97984	2.90108	2.03897	2.99468	1.95556	2.20906	0.699407	0.891783	1.68771	3.17755	2.65411	2.59833	2.13954	2.04237	2.34076	0.975691	0.754549	0.799418	3.21451	2.83111	2.90581	3.25416	3.07772	3.22608	3.05882	2.89138	2.89585	2.79247	2.61302
ENSG00000018699	TTC27	3.68397	3.80868	3.65411	2.08546	1.25699	2.122	2.55997	2.36546	2.50802	1.88231	2.08138	2.05679	0.6578	0.314994	0.42684	2.11791	1.84664	2.36227	2.60278	1.8162	1.4928	0.935549	1.94629	1.47236	1.24761	0.46962	0.731642	1.94581	2.09021	1.91769	2.0061	1.3519	1.46872	1.85159	0.480548	0.487812	0.661931	2.81814	3.02192	3.20862	2.90975	3.44374	3.55755	2.38401	2.65474	3.0687	1.80908	2.06667
ENSG00000018869	ZNF582	1.22466	1.25835	1.277	0.719968	0.549928	0.581478	1.17419	1.12967	1.42461	0.892398	1.18841	1.1039	0.13699	0.315085	0.295973	1.2735	0.973374	1.17358	1.27788	0.700254	0.461258	0.271398	1.07626	0.565524	0.433219	0.331251	0.426433	0.961359	1.86779	1.77647	2.03025	1.22854	1.05566	1.30933	0.191676	0.104944	0.10832	1.81168	1.62128	1.70517	1.75936	1.81048	1.95481	1.46548	1.538	1.59822	1.27052	1.38505
ENSG00000019144	PHLDB1	0.378574	0.460912	0.351708	0.156244	0.120698	0.131432	0.278325	0.15738	0.249207	0.206575	0.172279	0.198692	0.103305	0	0	0.406072	0.41306	0.416057	4.18348	3.2482	2.15498	1.68066	1.63802	1.21538	0.580303	0.131783	0.188509	0.393194	0.60912	0.558824	0.50259	0.384173	0.326452	0.407154	0	0	0.0455489	0.664495	0.62271	0.587817	0.773024	0.718827	0.601837	0.582208	0.481468	0.464493	0.437888	0.3596
ENSG00000019169	MARCO	0.0124481	0.0288881	0.0239213	0.0101062	0	0.0164181	0.0249455	0.0131087	0.0233839	0	0.00983767	0.0104915	0	0	0	0.019466	0.0223854	0.0240514	2.25401	3.40125	1.22665	1.0442	1.36726	1.01084	0.898867	0	0.0116052	0.00766113	0.0296723	0.0355955	0.0318519	0.0227055	0.00550653	0.0374216	0	0	0	0.0517354	0.0479175	0.0306278	0.0341108	0.0233039	0.039889	0.00977109	0.00635254	0.0274989	0.0124761	0.0160858
ENSG00000019485	PRDM11	1.586	1.45003	1.38231	0.92202	0.5251	0.745155	1.34668	0.988175	1.22216	1.00657	0.967167	0.819832	0.173361	0.111413	0.17119	0.78977	0.753108	0.602843	0.765779	0.715491	0.555936	0.339027	0.338081	0.23205	0.383134	0.273724	0.640559	1.19088	1.67127	1.41802	1.66427	0.787683	0.773223	0.968884	0.251278	0.234376	0.201629	0.90604	0.681903	0.743177	0.838518	0.700695	0.735735	1.18629	1.19466	1.11865	0.970579	0.804429
ENSG00000019582	CD74	11.5515	11.353	11.3769	11.5683	11.421	11.3632	11.672	11.547	11.533	11.6562	11.5231	11.4799	4.53486	5.22259	4.29874	7.35161	7.2867	7.24409	11.1272	10.4822	10.7418	10.5351	11.7229	10.7956	11.3849	6.7279	7.7346	8.404	8.28218	8.41205	8.28509	8.1415	8.28724	8.37872	9.46581	9.40723	9.59879	6.28623	6.89496	6.90153	6.19174	6.89314	6.92268	7.74577	7.96477	7.9964	7.76024	8.22264
ENSG00000019995	ZRANB1	3.91749	3.6961	3.57499	2.91978	1.92761	2.63853	3.94754	3.6162	3.6303	3.51368	3.21703	3.04011	1.35135	1.0841	1.12966	4.18681	3.61163	3.44597	4.55614	4.16099	3.21363	2.53197	3.49813	2.96017	2.43988	2.07202	2.11381	2.66173	4.83249	4.37389	4.22451	3.48424	3.24696	3.24643	1.72171	1.73911	1.43888	4.35909	4.15811	4.03379	4.24872	4.12855	4.1522	4.3817	4.1385	4.07975	3.95712	3.83282
ENSG00000020129	NCDN	2.17026	2.02245	1.98444	0.911929	0.54197	0.777168	1.08043	0.871241	0.983723	0.887122	0.738739	0.69311	0.410987	0.389214	0.317541	4.53177	4.10589	3.71157	2.0835	1.97717	1.33768	0.825613	1.34793	1.38681	1.20718	1.15289	1.91084	2.24056	2.60586	2.29046	1.79011	1.16396	1.14543	1.40936	0.476912	0.322245	0.391808	3.453	3.6616	3.42634	2.42052	2.58893	2.84105	3.39451	3.53147	3.17555	1.83548	1.95923
ENSG00000020256	ZFP64	2.41268	1.81958	1.60309	1.28558	0.427614	0.556031	1.54559	0.677242	0.626502	1.15573	0.585409	0.514544	0.244111	0.0901781	0.0227251	2.0993	1.09464	1.10594	1.23176	0.496942	0.281625	0.144595	0.705734	0.230642	0.0731965	0.544766	0.360066	0.522841	2.49288	1.53664	1.09637	1.49487	1.22772	1.24524	0.957466	0.881298	0.581517	2.54465	1.5235	1.53638	2.31026	1.51985	1.31477	2.4025	1.66245	1.56177	2.04169	1.58802
ENSG00000020426	MNAT1	5.32233	5.4161	5.34069	3.99931	2.97639	3.86318	3.76108	3.86265	4.06553	3.31658	3.32454	3.85234	1.36229	0.315461	0.857445	5.14558	4.41692	4.47817	3.4723	2.90717	2.22012	1.64532	2.76305	2.04009	1.95798	4.78818	5.29681	5.51305	6.54201	6.14103	6.16845	5.00657	4.67038	4.96412	2.24105	3.01377	3.10595	4.15932	3.83404	4.19814	4.43019	4.3289	4.51259	5.42991	4.73343	5.03953	5.69383	4.87475
ENSG00000020577	SAMD4A	1.99248	4.90133	5.61916	1.25114	5.43104	6.1004	2.36141	6.77341	7.37151	1.93489	6.5876	7.31004	0.18518	0.42865	0.302273	0.284884	0.877217	1.12738	2.41591	4.14002	6.6511	5.99143	2.2659	4.84743	6.86701	0.0401279	0.266216	0.686644	0.432029	1.31039	1.71111	0.282532	0.746479	0.847623	0.0457573	0.252174	0.111352	0.886385	2.47069	2.87205	0.602076	1.91008	2.31368	0.33354	1.27002	1.28047	0.338074	0.731864
ENSG00000020633	RUNX3	6.75668	8.06673	7.69554	6.06214	7.23495	7.48828	5.57565	7.35246	7.63669	4.98248	7.32324	7.55312	6.11456	7.31724	6.88011	7.6647	8.47859	8.30854	5.45496	6.84989	7.12195	6.52476	4.72797	6.42089	6.74792	7.52598	9.67065	8.81681	8.32781	8.51389	8.23021	7.98447	8.19785	8.07045	3.2693	5.21123	5.9651	6.53946	7.50605	7.54603	5.61065	6.98095	6.8922	7.95975	8.8158	8.76048	8.00707	8.38679
ENSG00000020922	MRE11	5.12295	4.78486	4.50446	4.14944	2.59182	3.2636	5.15677	4.26048	4.43958	4.74823	4.04595	3.90652	1.27505	0.987385	0.736481	4.96899	3.80845	3.79749	4.24132	2.94433	1.77874	1.38638	3.62987	2.10719	1.75898	2.65261	2.55512	2.97899	5.83831	4.97129	4.4123	4.42141	3.78943	3.80623	1.35179	1.13845	1.59164	4.97665	4.45424	4.34782	4.97438	4.51977	4.44893	5.28749	4.58802	4.39516	5.10288	4.53392
ENSG00000021300	PLEKHB1	0.897437	0.587064	0.599184	0.799715	0.295555	0.344659	0.341783	0.238573	0.186027	0.222943	0.129473	0.129002	0.0643833	0.104777	0	1.31729	0.684841	0.708457	0.132609	0.0895412	0.0376326	0.0709152	0.0413271	0.0301743	0.0285762	0.0865036	0.0101146	0.0441472	0.427023	0.381612	0.204871	0.663323	0.367002	0.346863	0.175061	0.14358	0.047219	3.15259	2.31254	2.00319	3.69271	2.60635	2.46956	2.23662	1.35927	1.14637	1.16861	0.850861
ENSG00000021355	SERPINB1	6.85175	7.44708	7.45239	6.0677	6.48638	7.00213	6.14668	7.07994	7.16018	5.80356	7.14182	7.19739	3.24542	5.38833	5.18661	6.35374	7.05753	7.15582	6.56043	8.56263	8.00315	7.18044	6.42089	8.78439	7.9664	5.15849	7.32969	7.60648	7.18171	7.66108	7.83659	6.12506	6.96316	7.12026	2.15041	3.46781	3.74113	6.26322	7.25108	7.52057	6.17404	7.22802	7.49611	6.51186	7.40308	7.31601	6.31866	7.11482
ENSG00000021574	SPAST	4.37765	4.02205	3.76565	3.36716	1.91545	2.52514	4.23542	3.30922	3.07769	3.83342	2.98273	2.68443	1.00393	0.448201	0.554593	4.4186	3.69352	3.51422	5.21511	4.57449	3.07533	2.10597	4.38369	3.29378	2.57681	2.35603	2.53893	2.91537	5.07507	4.642	4.18074	3.87031	3.34986	3.54997	1.79626	1.46078	1.49039	4.66376	4.16682	4.06323	4.47839	4.00594	3.91372	4.72828	4.17391	4.04758	4.34886	4.15844
ENSG00000021762	OSBPL5	0.0900702	0.0908862	0.0971137	0.014075	0	0.0339281	0.0543871	0.0180982	0.040572	0.0368884	0.0199959	0.0570676	0.0410434	0	0	1.06282	0.568244	0.580566	1.71089	1.81986	2.6684	2.12442	1.72867	2.03752	3.08906	0.8273	0.461825	0.723146	3.8719	3.4749	3.29872	2.58538	2.45543	2.74135	0	0.0425531	0.0888643	0.326849	0.29223	0.283106	0.547555	0.705192	0.806265	1.37381	1.13322	0.883629	2.2117	2.06166
ENSG00000021776	AQR	5.45449	5.2962	5.20073	4.51399	3.22465	4.11516	5.07408	4.73307	4.70715	4.44998	4.37329	4.20364	2.13462	1.47126	1.2515	5.41236	4.69572	5.13913	5.4783	4.80996	3.80446	3.47551	4.80778	3.68984	3.21192	2.75537	3.2649	4.50616	5.67496	5.17841	5.28231	4.58068	4.32346	4.56782	2.51854	1.41673	2.36946	5.42646	5.07233	5.12353	5.33717	5.17333	5.22342	5.57609	5.33971	5.26641	5.19879	5.04902
ENSG00000022267	FHL1	1.27026	0.75438	0.634902	0.49697	0.153921	0.199124	0.78126	0.454467	0.403152	0.494248	0.396972	0.259992	0.866467	0.274882	0.192438	1.6675	1.17723	1.19364	0.633719	0.107813	0.107577	0.0460248	0.359147	0.0336248	0.0493809	0.680115	0.586832	0.817732	0.681176	0.381626	0.317495	0.180436	0.165444	0.158243	0.0568759	0.0514553	0	3.28549	2.60751	2.59231	2.5516	1.6912	1.52796	1.5753	1.09944	1.07756	0.70574	0.486878
ENSG00000022277	RTF2	6.27351	6.20765	6.1583	5.43246	4.5983	5.22121	5.84483	5.83131	5.92394	5.62514	5.64073	5.82918	3.63605	2.06822	2.45254	5.97704	5.46863	5.80446	7.14416	6.45723	6.09991	5.36235	6.66963	5.86932	5.75925	4.58076	5.07047	6.15005	6.35975	6.06761	6.13612	4.96184	5.09336	5.5508	3.88324	3.74209	4.44328	5.76125	5.48794	5.65606	5.79332	5.59515	5.70091	5.91718	5.86956	6.00274	5.82482	5.77303
ENSG00000022556	NLRP2	1.41288	1.32894	1.14753	0.63967	0.212533	0.35255	0.496052	0.388522	0.450839	0.442753	0.311151	0.296644	0.190254	0.0692334	0.0525126	0.629347	0.40086	0.451863	0.69729	0.565933	0.144469	0.172609	0.148292	0.114955	0.17711	0.576146	1.01482	1.80812	2.24488	2.31862	2.78647	0.978993	1.27169	1.52812	0.494025	0.25956	0.374736	0.599092	0.469642	0.539123	0.5222	0.450442	0.490869	0.764468	0.923757	1.09483	0.907896	0.896148
ENSG00000022567	SLC45A4	0.877228	0.963927	0.956385	0.398141	0.255467	0.425491	0.565633	0.649116	0.813067	0.458813	0.512324	0.472202	0.107438	0.0343806	0.02446	1.87528	1.77913	1.6576	3.2173	2.83701	2.83957	2.41329	2.33833	2.40514	2.469	0.478612	0.673359	1.24687	1.8906	1.91606	1.81123	1.27138	1.44709	1.6738	0.389811	0.284276	0.528837	2.29602	2.2368	2.35187	2.10413	2.21844	2.20833	2.20619	2.13084	2.33571	1.8377	2.0513
ENSG00000022840	RNF10	5.30681	5.13334	5.0821	4.09326	3.21774	4.10011	4.66708	4.34242	4.70013	4.20036	3.94081	3.94046	1.94732	2.31722	2.16128	5.32928	5.10735	5.20353	5.94291	5.7845	5.16219	4.49008	5.4725	4.86329	4.60375	2.61036	3.77718	4.78461	5.65701	5.56786	5.62832	4.54261	4.48061	4.90594	3.26634	3.48497	3.42331	5.25058	5.06159	5.0349	5.03907	4.93498	4.98363	5.42664	5.2529	5.33788	5.34473	5.13598
ENSG00000022976	ZNF839	2.08702	1.96358	1.84163	1.27052	0.651083	0.799139	1.36532	1.04534	1.00846	1.16642	0.759518	0.692726	0.360729	0.140031	0.132399	1.69147	1.19946	1.27118	1.25266	0.768291	0.326747	0.289911	0.82269	0.425479	0.268794	0.334831	0.590507	0.70845	2.23713	1.53114	1.45608	1.21628	1.1856	1.27921	0.473523	0.373398	0.202639	2.27747	1.95318	1.94611	2.48571	2.33958	2.26231	2.13799	1.84526	1.94128	1.9773	1.66867
ENSG00000023041	ZDHHC6	4.27745	4.31797	4.37435	2.79851	2.45568	2.87792	3.56887	3.53212	3.72657	3.0801	3.26903	3.19277	1.161	1.04345	1.46499	4.16977	4.01655	4.25778	5.04077	4.80145	4.20328	3.64649	4.30255	3.98538	4.02698	1.18251	2.43179	3.50297	4.38127	4.46965	4.67307	3.09394	3.37798	3.75636	1.80773	1.47461	1.14948	4.24529	4.23854	4.33464	4.00901	4.01571	4.14864	4.38305	4.35646	4.71284	3.96254	4.17998
ENSG00000023171	GRAMD1B	0.424917	0.533485	0.44376	0.201094	0.127003	0.150207	0.126816	0.1348	0.225388	0.0598391	0.10447	0.117426	1.26381	0.823261	0.195532	3.57641	3.81229	2.5386	1.06163	1.62313	3.68358	3.14551	0.788531	0.984586	2.76137	2.36114	4.99347	2.74042	2.13668	3.17263	2.0873	1.33708	2.63946	2.01148	0.0537657	0.261056	0.238568	3.0193	3.28576	2.72032	1.6928	1.41785	1.21656	2.88004	3.65339	2.88078	2.57984	3.25726
ENSG00000023191	RNH1	6.61216	6.48937	6.46482	5.34017	3.87229	5.30722	5.24471	5.34354	5.47141	4.76663	4.97318	5.21786	3.56378	2.65669	2.97723	5.64964	5.72652	6.19053	7.90743	7.17481	7.31138	6.807	8.04768	7.67855	7.67809	3.34814	4.28432	5.95138	5.61171	5.37248	5.60174	4.23035	4.50426	5.15213	5.84971	4.37119	4.58045	5.85	5.82596	6.01291	5.75984	5.93151	6.05745	5.66012	5.7952	6.08464	5.24193	5.29638
ENSG00000023228	NDUFS1	5.44173	5.15837	5.08009	4.09754	2.5223	3.55021	4.47749	4.04357	4.12668	4.02211	3.55972	3.78971	1.9106	1.76194	1.11113	5.52039	4.77884	5.03941	5.75236	4.94168	3.86497	3.30389	5.00259	3.88628	3.52773	2.61255	3.50721	4.74481	5.70976	5.39645	5.19394	4.69991	4.39086	4.74313	3.64838	2.84074	2.65173	5.33977	4.9316	4.98634	5.2249	5.03612	5.07898	5.596	5.25502	5.37854	5.26375	5.09356
ENSG00000023287	RB1CC1	5.80429	5.43532	5.40935	5.47599	4.23984	4.7645	6.5217	6.07442	5.999	6.24534	5.85835	5.7354	3.72228	2.87467	2.2608	6.87634	6.26992	5.64577	6.914	6.6684	5.17383	4.35236	6.25912	5.21786	4.43445	5.10535	5.10515	4.9696	7.32998	6.92378	6.3056	6.43509	6.14534	6.04151	4.98825	3.91775	3.8649	6.57047	6.34548	6.15522	6.64219	6.4663	6.41046	6.90904	6.53676	5.95443	6.90043	6.68793
ENSG00000023318	ERP44	5.53443	5.69312	5.77015	4.88764	4.71356	5.36554	5.79849	5.99349	6.00779	5.29741	5.79862	5.85731	3.5646	5.72813	6.02312	5.8733	6.02102	6.44513	7.03691	7.12302	7.03463	6.78305	7.23819	7.16317	7.29329	3.50238	5.4542	6.53233	5.98118	6.65548	6.89479	5.04448	5.67681	6.14884	4.91676	5.25079	5.45863	5.7076	5.98177	6.23784	5.35886	5.6326	5.79425	5.86919	6.18638	6.42124	5.55142	6.05188
ENSG00000023330	ALAS1	4.56474	4.36664	4.10475	2.86671	1.27383	1.88824	2.7367	2.06261	2.20856	2.29857	1.88362	1.82681	1.42774	0.882256	1.00966	3.74939	2.95517	3.29047	6.17284	5.66002	5.87696	4.99718	5.45432	3.96375	4.2973	0.910098	1.6425	2.63203	4.04988	3.33293	3.38581	2.47716	2.52556	2.75897	1.38921	1.45708	1.28159	3.87923	3.24634	3.42236	3.55637	3.14884	3.23889	3.68271	3.45186	3.73497	3.18673	3.01136
ENSG00000023445	BIRC3	7.85273	7.80659	8.01716	7.82641	5.69559	7.28793	8.73757	7.47326	7.9941	8.7489	7.32657	7.84497	6.03663	6.57243	5.18613	6.87088	7.22046	7.11499	6.98305	7.98608	8.68471	7.98425	6.83148	7.34792	8.19816	3.62059	6.25408	6.50508	6.48065	7.28496	6.42065	5.75206	7.00864	6.83382	2.82266	1.8623	1.83196	7.54371	7.33381	6.94085	7.30687	6.69423	6.86527	7.26115	7.3507	7.1479	6.72242	7.50826
ENSG00000023516	AKAP11	5.80232	5.92329	6.04008	5.03049	4.79479	5.68228	5.00384	5.79675	5.87923	4.70854	5.48318	5.51686	1.70862	1.07063	0.720248	4.74486	3.96104	3.95308	5.06346	3.80278	3.4244	2.49982	5.05876	3.6267	3.11622	2.62255	2.90453	3.56417	5.11899	4.56279	4.12137	3.7914	3.53434	3.89034	2.54178	3.84386	4.07893	5.21862	4.94226	4.97027	4.90615	4.72618	4.84138	5.26456	4.87914	4.85742	4.73966	4.54381
ENSG00000023572	GLRX2	5.19984	4.93471	4.77392	3.82642	1.70766	2.8044	4.03808	3.65269	3.46195	3.38112	3.07704	3.22499	1.68092	0.711266	0.690293	4.89221	3.58512	3.75059	5.5715	4.3817	3.26831	2.27293	4.91278	3.03254	2.79636	2.02329	2.3434	3.28503	5.11796	4.0829	3.87996	3.6511	3.43292	3.39906	2.20339	1.23817	1.41389	4.67033	4.00844	3.91675	4.2837	3.83839	3.72006	4.80047	4.31571	4.00597	4.31603	3.89123
ENSG00000023608	SNAPC1	4.15193	4.33201	4.18366	2.79675	2.42217	2.92731	3.78735	4.25489	4.17784	3.33024	3.61922	3.63812	1.0336	0.882065	1.43238	3.11573	3.53293	4.26036	4.28605	4.70279	2.00703	1.52726	3.24727	2.56419	1.44449	1.20884	2.6581	4.11807	3.77613	4.33751	4.43987	2.05081	2.89329	3.26541	0.85942	0.816587	0.736933	3.7596	4.00359	4.18337	4.01017	4.39874	4.39018	3.25052	4.09405	4.56086	2.82806	3.36067
ENSG00000023697	DERA	3.96413	4.06731	3.9244	2.95517	2.06425	2.77302	3.55696	3.7403	3.92945	3.31838	3.28158	3.68395	1.00178	0.711503	0.766394	3.15499	2.29667	2.51305	4.54041	3.60138	3.18909	2.72657	4.41124	3.33267	3.57856	1.86155	2.50694	2.87798	4.23227	3.84576	3.88683	2.52828	2.76563	2.82893	1.85948	1.9976	2.27624	3.52393	3.40166	3.48864	3.38001	3.386	3.50048	3.4546	3.27328	3.19753	3.0475	2.92197
ENSG00000023734	STRAP	6.6224	6.51494	6.40926	5.00683	3.70366	5.01705	5.40296	4.78471	5.08106	5.06549	4.67988	4.73858	3.38292	2.80064	2.85826	5.77683	5.47671	5.82284	6.11378	5.62599	4.68512	4.00197	5.76211	5.10511	4.68111	3.31622	4.32686	5.63994	5.70206	5.63356	5.72341	4.55551	4.61327	5.0901	4.1146	3.30637	3.68381	5.66856	5.4797	5.6153	5.50435	5.49612	5.52895	5.71323	5.67859	5.8245	5.19927	5.32524
ENSG00000023892	DEF6	4.61951	4.30748	3.87234	3.87776	2.43153	2.25528	4.07882	3.28704	3.15128	3.61487	3.13826	2.65823	2.02212	1.02692	1.06417	5.56482	4.62672	4.83308	3.74216	1.09969	0.906737	0.719592	3.1216	0.673029	0.546609	2.57078	3.18298	4.11672	5.71933	5.10853	4.591	4.19717	3.84598	4.18224	3.0074	2.37442	2.26271	5.55995	4.85822	4.87126	5.49036	4.66175	4.37816	5.48272	4.99493	5.19272	5.22113	4.91699
ENSG00000023902	PLEKHO1	6.97315	7.3539	7.40583	6.84238	7.57135	7.6125	7.14809	7.85147	7.99967	7.0617	7.76968	7.83375	5.80492	5.31467	4.60716	6.4193	6.50771	6.1368	8.99351	8.88352	9.42824	8.37002	9.01958	7.83084	9.05193	3.23549	5.48107	6.05049	6.25344	6.23422	5.86385	4.37363	4.79489	4.89883	2.50819	1.68756	1.98167	6.54043	6.27304	6.15146	5.97218	5.70314	5.42473	6.3082	6.51189	6.33468	5.73406	6.08587
ENSG00000023909	GCLM	4.46666	4.42379	4.33375	2.8297	1.74829	2.83282	3.09991	2.75328	3.04175	2.76313	2.57745	2.65587	1.49791	1.35557	1.29331	5.11955	5.1705	5.04142	5.83497	6.0133	5.66347	4.88457	3.9265	3.59911	3.57091	0.963574	1.94704	3.47762	5.18783	4.90388	4.47653	4.54597	4.22652	4.17331	1.56831	1.35499	1.64355	5.04747	4.88432	4.78179	4.21233	4.18686	4.10508	5.41112	5.26806	5.06839	5.24291	5.00581
ENSG00000024048	UBR2	5.67259	5.56428	5.69483	5.27527	4.63402	5.15914	5.7036	5.46854	5.56815	5.45566	5.28444	5.16773	2.49811	2.52932	2.84281	6.33228	6.34982	6.36189	6.01168	5.57817	5.33517	4.64746	5.67543	5.11142	5.36639	3.67098	5.00494	5.31335	6.6608	6.99497	6.75245	5.84142	6.40504	6.68378	4.30299	3.84126	4.37003	5.8089	6.09893	6.10546	5.45159	5.52881	5.56282	6.36108	6.56858	6.43143	6.40682	7.03669
ENSG00000024862	CCDC28A	4.20729	3.58673	3.48374	3.68074	2.58719	2.84384	4.81327	4.39591	4.08666	4.52237	3.9633	3.72115	1.33509	0.630478	0.567015	5.20386	3.91718	3.02084	4.78528	3.80552	2.32748	1.85288	3.92409	2.10634	1.85923	2.76135	2.45309	1.90943	5.82449	4.95623	3.90171	4.63545	4.17375	3.90207	2.31233	1.16424	1.30887	5.30907	4.70579	4.40557	5.21575	4.67426	4.56043	5.6376	4.90498	4.08492	5.23248	4.82491
ENSG00000025039	RRAGD	2.13256	1.50082	1.33706	0.658749	0.161733	0.188284	0.426694	0.106288	0.13408	0.209376	0.134372	0.0993388	0.155477	0.0653008	0.0727997	0.759593	0.595135	0.503765	5.10885	4.43071	2.90133	1.96178	4.37316	3.41097	2.09456	0.305488	0.216895	0.17395	0.177584	0.198567	0.139899	0.132849	0.0771382	0.140977	0.274151	0.22062	0.0939061	2.42571	1.83391	1.73718	2.37572	1.94995	1.92134	1.51373	0.973366	0.739679	0.665116	0.375475
ENSG00000025156	HSF2	2.98346	2.77325	2.62949	1.73562	1.03213	1.41284	2.47981	2.0143	2.05663	2.05685	1.83296	1.72401	0.738923	0.222102	0.148398	3.26118	2.17102	2.29968	1.90139	1.19902	0.399953	0.282429	1.51194	0.616085	0.351394	1.02903	1.17184	1.47226	3.49444	2.87115	2.46964	2.2663	2.01603	2.32956	0.482792	0.239291	0.310473	3.68022	3.09457	2.9743	4.45175	3.84346	3.8315	3.63633	2.9981	3.03721	2.89588	2.80761
ENSG00000025293	PHF20	6.22224	5.75314	5.61931	5.76175	3.54797	4.52148	6.15748	4.71375	4.73836	5.81976	4.48991	4.4479	2.87592	1.62088	0.993488	6.35404	5.2298	5.30697	5.81032	4.85422	3.14171	2.35411	5.71776	4.14288	2.79448	4.30466	3.91638	4.8915	6.48237	5.24839	4.93474	5.28642	4.4728	4.70593	2.8917	1.72514	2.44846	6.24007	5.4191	5.29244	6.0362	5.33834	5.27509	6.37878	5.66151	5.69039	5.9631	5.3065
ENSG00000025434	NR1H3	1.05442	0.755585	0.565926	0.373619	0.131672	0.0805387	0.443426	0.262533	0.268809	0.310249	0.17977	0.264035	0.128579	0.0659967	0.0972252	0.830238	0.537823	0.537421	5.32193	4.81654	4.2366	3.2933	1.65309	1.78808	0.790618	0.798923	0.298001	0.340745	1.95706	1.05993	0.842945	0.773561	0.531217	0.677318	0.355829	0.0350258	0.359023	1.41864	0.947805	0.932364	1.36913	0.913723	0.977439	1.12744	0.779974	0.8272	0.966061	0.788236
ENSG00000025708	TYMP	6.97362	8.35759	8.49955	6.32152	7.76041	8.28536	6.05115	7.30597	7.43844	5.64009	7.34957	7.51674	3.93817	6.95949	7.47989	5.90025	7.57237	8.21434	9.77935	10.1756	11.116	10.6232	9.87136	10.083	10.6224	3.66883	7.90007	8.63495	6.38873	8.08601	8.47845	5.06642	7.65503	8.1511	6.26225	8.10306	7.6121	5.33558	7.10979	7.53988	4.82612	6.2459	6.54839	5.42047	7.52071	8.00312	5.0886	7.60726
ENSG00000025770	NCAPH2	3.71015	3.60521	3.58996	1.89952	1.36054	1.78128	2.42646	2.43788	2.49344	2.11668	2.11423	1.95988	0.406345	1.19192	0.539949	2.73877	2.62645	2.85232	3.23103	2.70747	2.27599	1.61487	2.70306	2.13061	1.95136	0.640184	1.27935	2.21437	3.17475	2.92019	2.83868	1.93308	2.10843	2.52543	0.983564	0.780099	0.521871	3.19351	3.28912	3.34139	2.93699	3.15352	3.28094	2.91362	3.24566	3.41414	2.59085	2.72026
ENSG00000025772	TOMM34	3.75161	3.38595	3.33375	1.68814	0.723682	1.38133	2.40964	1.66288	1.7446	1.95986	1.22697	1.33511	0.344809	0.152506	0.0900562	1.97558	1.40352	1.66374	3.02296	2.56443	1.81619	1.217	2.24976	1.71812	1.4634	0.65323	0.88069	1.55477	2.22564	1.94964	1.92536	1.34764	1.32791	1.5679	0.543513	0.532752	0.879422	2.46445	2.0429	2.23517	2.30606	2.18756	2.30815	2.31866	1.94106	2.24272	1.58014	1.64698
ENSG00000025796	SEC63	5.5339	5.26038	5.18732	4.543	3.07154	4.06534	5.19128	4.7232	4.88318	4.93051	4.48154	4.39295	2.91712	2.28428	2.49429	5.85802	5.38514	5.77342	6.47987	6.07368	5.26613	4.67778	6.06319	5.06549	4.43477	3.73493	3.9981	5.61162	5.79026	5.45129	5.7058	4.63329	4.29463	4.70222	5.37182	5.27016	5.22545	5.76946	5.36689	5.46169	5.6839	5.42073	5.4105	5.71607	5.44675	5.60693	5.2088	4.97193
ENSG00000025800	KPNA6	5.32989	5.23594	5.14593	4.28308	3.39127	4.24116	4.9612	4.52374	4.77882	4.5808	4.35839	4.46378	2.19131	1.86339	1.79499	5.48498	5.01125	5.38914	5.61061	5.2029	4.41044	3.47038	5.05503	4.43636	4.05716	2.56975	3.68328	4.81177	5.69661	5.62007	5.6613	4.41574	4.6489	5.15041	2.45693	2.00058	2.83376	5.42778	5.20934	5.27289	5.36105	5.25579	5.34679	5.58979	5.50206	5.57933	5.32671	5.24628
ENSG00000026025	VIM	9.86204	9.88439	9.82719	9.62329	8.94931	9.18944	8.69115	8.60777	8.74545	8.35782	8.64299	8.75969	10.4434	8.48724	7.60853	10.4323	10.1774	9.76225	12.4322	12.3977	12.0519	11.5831	11.2584	11.8534	10.822	8.68854	8.07571	8.36033	8.81943	8.29188	7.07857	8.49677	8.19713	7.78186	9.45953	7.38146	7.80386	10.1574	9.62867	9.44236	9.5389	8.40194	8.13088	9.75977	9.42904	9.20379	9.62175	9.08777
ENSG00000026103	FAS	2.97834	5.21016	5.91329	1.64112	5.49193	5.98724	1.81823	6.39783	6.91076	1.45395	6.12863	6.65616	0.73474	3.3797	3.81221	4.3967	6.05277	5.82856	2.51344	3.74235	5.36773	4.83763	2.13953	3.6148	5.23998	0.595291	3.77594	4.09979	3.47015	5.97716	5.67707	3.26081	5.35667	5.34146	1.59012	4.06817	4.58688	4.54179	6.61215	6.825	2.54506	5.75674	6.12565	4.52891	6.4016	5.97295	4.00542	5.91014
ENSG00000026297	RNASET2	6.95616	6.74064	6.79894	7.04153	7.19467	6.99235	7.11431	7.1597	6.84934	6.95646	7.02909	6.71245	3.25634	4.58965	3.04686	6.34482	5.58501	5.50031	6.87227	5.68336	6.27025	5.84638	6.81022	5.07822	6.10132	2.46828	1.88279	2.34344	5.40112	4.02356	3.52183	4.36344	3.98855	4.03849	5.368	4.82036	5.01317	7.656	7.51899	7.22924	7.08173	6.84681	6.39526	6.31482	5.82987	5.5295	5.6712	5.40406
ENSG00000026508	CD44	8.00191	7.59315	7.3522	8.10612	6.51669	6.67482	8.0731	6.76938	6.4233	8.15855	6.6656	6.24025	7.87542	5.44485	5.13922	8.94661	8.57207	8.22298	10.2885	10.9336	9.36793	8.99777	9.73851	10.772	8.51923	9.46189	9.53218	8.84889	8.55528	8.25343	7.53435	7.55445	7.92472	7.74525	6.24111	4.92893	5.02249	8.74723	8.18304	7.95971	8.37506	7.51542	7.20659	8.77657	8.58086	8.35524	8.49099	8.47094
ENSG00000026559	KCNG1	0.663839	0.340246	0.339591	0.352934	0.0983062	0.127116	4.63032	1.52377	1.08789	4.39462	1.21265	0.840521	0	0	0	0.0945764	0.0418956	0.0236958	0.111642	0.0948259	0.0660995	0.0767568	0.0667327	0.0360101	0.0202992	0.019607	0.0294306	0.0150469	0.0822189	0.0677557	0.0744628	0.0442001	0.0366943	0.0233107	0	0	0	0.116219	0.0799891	0.092767	0.0625425	0.0554686	0.0745172	0.0511232	0.0605184	0.0642149	0.0544971	0.0702421
ENSG00000026652	AGPAT4	1.32623	1.47338	1.61623	0.708575	0.75563	0.969248	1.61616	2.17994	2.49078	1.3163	2.02027	1.78859	0.53626	0.504285	0.219187	3.91556	2.19806	1.93155	3.97928	4.89571	2.45364	1.69852	2.5046	2.54763	1.35717	2.2301	1.98846	1.65808	5.55927	4.39771	2.52074	4.46844	3.30366	2.27712	0.384044	0.287504	0.247853	2.95242	2.24863	2.12245	1.98509	1.42026	1.26364	3.60291	2.35248	2.09628	4.79893	3.91356
ENSG00000026751	SLAMF7	5.64054	6.04013	6.35839	3.57009	2.4935	4.27879	3.74638	3.26311	3.40326	3.10759	3.23854	3.17287	1.08697	1.0749	0.221645	6.57071	7.16323	7.59165	8.61729	11.4486	11.6615	11.2578	9.20361	11.6334	11.515	5.14968	7.91616	8.20256	7.83993	9.00945	9.40676	6.48966	8.08189	8.62859	6.92688	6.24097	6.82933	3.55545	3.58376	3.87543	3.49718	3.43107	3.44708	6.45454	7.47885	7.75585	6.76079	7.70555
ENSG00000026950	BTN3A1	4.56049	4.32911	4.63699	4.31251	3.77638	4.30921	4.79331	4.53352	4.57546	4.41626	4.2072	4.37208	1.36699	1.62416	2.26824	6.4737	5.97611	5.89062	3.52543	3.59053	4.88594	4.17714	3.91627	3.41256	4.6869	3.93883	4.78948	4.73048	7.22835	6.9767	6.73923	6.49766	6.39619	6.4746	3.25876	3.20623	3.46481	5.8491	5.90748	5.87642	5.70915	5.68337	5.73141	6.74943	6.56097	6.24961	6.98755	7.02498
ENSG00000027001	MIPEP	2.76816	2.69876	2.40413	1.29081	0.583477	0.845603	1.45045	1.13404	1.34191	1.02104	0.878147	1.21305	0.169207	0.136182	0.0891735	1.33771	1.08299	1.10685	1.73577	0.944439	0.356029	0.27945	0.856652	0.37578	0.244765	0.18274	0.377649	0.677474	1.56125	1.46153	1.15472	0.875667	0.78828	1.08122	0.62805	0.471621	0.675334	1.7312	1.68603	1.64288	1.79834	2.02538	1.98934	1.70043	1.73403	1.65266	1.27576	1.44923
ENSG00000027075	PRKCH	1.82844	1.1128	1.37272	0.542841	0.329229	0.407011	0.51592	0.633005	0.610932	0.397483	0.412134	0.427174	1.46327	0.296216	0.147752	6.62053	5.73271	5.83461	3.508	4.30452	1.53507	1.21422	1.86445	2.36031	0.661278	4.74082	4.92356	6.2949	7.82272	7.10592	7.32154	7.00153	6.22704	6.54479	0.226761	0.142368	0.745149	6.39093	5.87187	5.78276	6.33589	5.8597	5.48819	7.19079	6.46957	6.37291	6.99757	6.42937
ENSG00000027697	IFNGR1	5.02405	4.7863	4.73266	4.41464	3.36446	3.97823	5.53449	5.51468	5.46499	5.25369	5.30916	5.25037	2.51286	3.01445	2.30491	6.73893	6.04533	6.19052	7.23263	5.72464	4.47087	3.79672	7.04914	5.53922	4.49783	2.1647	3.26804	4.67794	6.21813	5.41229	5.34107	3.84088	3.98766	4.44601	1.02342	1.51964	1.23096	4.94463	4.98894	5.0159	4.35927	4.55714	4.63248	5.58355	5.43875	5.56616	5.21486	4.84119
ENSG00000027847	B4GALT7	3.31033	3.44403	3.48793	1.92748	1.51541	2.17408	2.35844	2.6833	3.11961	2.1598	2.47552	2.54227	0.472595	0.670905	0.648481	2.43013	2.10439	2.49053	4.05052	3.29784	2.63168	1.93553	3.30279	2.68371	2.28401	0.568355	1.25772	1.76741	2.63543	2.3746	2.69122	1.37473	1.65408	2.08102	2.25896	2.401	2.37377	2.82008	2.79299	3.11621	2.78722	2.89076	3.06269	2.46612	2.7294	3.03334	1.98184	2.17512
ENSG00000027869	SH2D2A	2.07971	1.60531	1.8459	0.512723	0.138535	0.250982	0.415505	0.354793	0.321223	0.243133	0.200599	0.221887	1.20415	1.78131	0.993966	7.25749	6.65965	6.70411	0.840314	0.860638	0.56787	0.492607	0.493919	0.304668	0.419852	4.43455	5.2336	6.31586	7.67956	7.16758	6.87096	6.50986	6.03196	6.14155	0.166965	0.170261	0.278321	5.29276	4.52963	4.43014	3.08468	2.60428	2.45583	6.67243	6.11167	6.34627	6.80053	6.35231
ENSG00000028116	VRK2	4.81034	5.77532	5.71986	3.61103	3.95017	4.75509	4.01985	5.05854	5.47275	3.64308	4.91956	5.27578	0.975791	0.948523	1.02992	3.21849	3.20045	3.40897	5.11794	6.02778	6.56985	5.79245	5.57778	5.62638	6.23023	1.00438	2.58269	3.73461	3.88444	4.09939	4.41384	2.6823	3.541	3.86276	1.8582	2.52643	2.98677	3.21667	3.74047	3.99292	2.71867	3.20363	3.47639	3.4672	4.01962	4.38127	3.33047	3.95078
ENSG00000028137	TNFRSF1B	6.1391	5.32837	5.24437	4.79382	2.33233	3.60283	3.75725	2.40209	2.96757	3.01295	2.67664	2.57926	1.72239	1.89009	1.20488	6.73797	5.76625	6.33498	8.57936	10.3558	6.48647	5.35531	8.24286	9.2588	5.03131	1.86735	3.01505	6.10669	6.97012	6.29671	6.35787	6.48608	5.65112	5.96783	1.48841	1.17851	1.52164	6.11725	5.11316	5.70968	4.30738	3.75521	3.82089	6.4925	5.7705	6.12301	6.81876	5.94635
ENSG00000028203	VEZT	5.14348	5.05524	5.05436	4.02076	2.94818	3.41495	4.07203	3.62731	3.89182	3.48261	3.35166	3.35592	1.51371	0.826726	0.948594	4.60842	4.11526	4.3344	5.27421	4.99452	4.33747	3.58909	4.46123	3.86781	3.54502	2.17667	3.14686	3.55625	4.70666	4.29671	4.18198	3.48334	3.34139	3.53338	2.43647	2.62636	2.80646	4.81581	4.55936	4.47347	4.51089	4.14477	4.23541	4.8654	4.48363	4.54928	4.50108	4.17538
ENSG00000028277	POU2F2	8.99863	9.10188	8.34054	8.84858	8.22964	7.23906	8.47381	7.68418	6.62988	8.38913	7.68701	6.61306	3.0125	0.891583	0.2535	6.22287	3.35498	3.76753	7.16743	7.77267	4.4557	3.91467	8.11787	7.53687	5.25851	2.29071	1.40787	1.79506	6.06201	3.4082	2.73769	3.76051	1.99884	2.39386	5.88572	3.6985	3.3724	7.01706	4.71291	4.46338	6.91572	4.56543	4.43656	6.37603	3.85125	4.06315	5.09722	3.3379
ENSG00000028310	BRD9	5.1186	5.07347	5.06032	3.77471	2.83137	3.73748	4.70837	4.20639	4.39003	4.19214	4.04511	3.84134	2.04756	1.66449	1.2614	5.53683	5.31679	5.23857	4.92569	4.63403	3.76057	2.82821	4.74157	4.48014	3.79249	2.81834	3.22193	4.67566	5.60489	5.17972	5.02958	4.27423	4.3399	4.63051	2.09393	1.57479	1.9717	5.39415	5.15695	5.09151	5.3183	5.13173	5.14116	5.50017	5.22727	5.28596	5.25716	5.03509
ENSG00000028528	SNX1	5.64042	5.56042	5.53646	4.68808	3.80571	4.46201	5.44707	5.41742	5.44499	5.09113	5.04966	5.0272	2.35262	2.57059	2.3968	5.49396	5.28369	5.34804	6.53989	5.71101	5.70029	5.16589	6.06101	5.11308	5.42627	2.95863	4.1309	4.94765	5.88078	5.81142	5.78379	4.55909	4.7638	5.02522	2.8719	2.18009	2.953	5.34236	5.29652	5.37373	5.30832	5.3058	5.35937	5.56512	5.53494	5.48705	5.36951	5.42876
ENSG00000028839	TBPL1	4.51689	4.52319	4.59273	3.04674	2.62074	3.37362	3.81407	3.93009	4.06953	3.45	3.66367	3.77994	1.13829	1.15733	1.10634	4.75499	4.40533	4.68348	3.7713	3.70571	2.6187	2.1461	3.19988	2.79423	2.65833	1.65205	2.61615	3.93646	5.13535	5.12041	5.21513	3.82593	3.86904	4.69587	2.01568	1.39338	1.42402	4.45839	4.23059	4.3416	4.31099	4.23446	4.37113	4.82089	4.7186	4.96471	4.61543	4.61374
ENSG00000029153	ARNTL2	1.50788	3.01613	3.52576	0.464243	0.794785	1.34592	0.635801	1.09859	1.82571	0.295064	0.955331	1.42298	0.205954	0.310167	0.303017	0.238038	0.530785	0.551057	4.74857	5.6685	6.44896	5.10478	3.14952	4.29171	5.45426	0.154918	0.579081	0.566165	0.334729	0.549894	0.369189	0.16651	0.332351	0.372038	0.411809	0.74028	1.00776	0.659028	1.02265	1.01419	0.33408	0.348069	0.306015	0.320245	0.552194	0.688866	0.267698	0.431857
ENSG00000029363	BCLAF1	7.80561	7.83875	7.87514	7.20012	7.21566	7.46776	7.40868	7.62406	7.63813	7.35635	7.5108	7.54686	5.37403	5.76873	5.98418	7.46129	7.62808	7.77241	7.46455	7.13664	6.79211	6.03227	7.03265	6.66894	6.43735	6.51915	7.64073	7.70684	7.76522	7.87983	7.86333	6.79663	7.21812	7.5123	5.30576	5.70496	5.8532	7.35627	7.52634	7.52635	7.29908	7.63297	7.69874	7.61593	7.76802	7.72092	7.40802	7.65414
ENSG00000029364	SLC39A9	3.43199	3.39954	3.404	2.22666	1.51511	2.13435	2.57025	2.52972	2.84476	2.16765	2.25284	2.38628	0.595997	0.971779	0.860443	2.88725	2.56738	2.94985	4.69783	4.15269	2.82454	2.05696	3.5161	2.83753	2.3991	0.972118	1.64221	2.30293	3.28454	3.1757	3.21448	2.04043	2.43134	2.69257	1.66394	1.55163	1.87238	3.17754	3.16675	3.28123	3.01219	3.21797	3.36435	3.19135	3.11243	3.39399	2.80146	2.93719
ENSG00000029534	ANK1	0.795513	0.923244	1.0307	0.634697	0.484532	0.953598	0.926792	0.795431	0.932324	0.762527	0.652499	0.795266	0.089611	0.0879027	0	1.04934	0.646693	0.411048	0.102361	0.12031	0.0305514	0.0294724	0.0275835	0.0261306	0.00397436	0	0	0	0.0561168	0.0436347	0.0416112	0.0182226	0.0227525	0.00640053	0.0637116	0.0773248	0	3.18473	1.33531	0.919314	0.992266	0.364728	0.209024	0.712527	0.20947	0.0865586	0.0259984	0.0260037
ENSG00000029639	TFB1M	3.93621	3.59602	3.529	2.65104	1.45626	1.92017	3.12951	2.64576	2.74308	2.52266	2.30028	2.3125	0.772273	0.326777	0.583716	3.40027	2.09002	2.07463	2.249	1.42206	1.28266	0.843362	1.94894	1.03838	1.15898	0.967622	1.16523	1.48022	3.33152	2.45343	2.42419	2.18311	1.93504	2.1403	1.14694	0.888299	0.912611	3.81265	3.28493	3.26314	3.76856	3.53527	3.51059	3.64175	2.89096	3.10704	3.04428	2.76428
ENSG00000029725	RABEP1	6.42908	6.14235	6.05845	5.5413	4.01241	5.06325	6.06917	5.54012	5.5093	5.58867	5.22244	5.20642	2.24792	1.5158	2.10066	5.66334	5.23482	5.36441	6.06733	5.26045	5.00982	4.2951	5.78723	4.9981	5.09071	2.90072	3.84553	4.83108	6.29398	5.89817	5.76109	5.07056	4.78837	5.06469	3.07552	2.40615	3.12529	5.43786	5.12425	5.17432	5.37141	5.20018	5.27909	5.84109	5.54461	5.65241	5.58029	5.55953
ENSG00000029993	HMGB3	1.41018	1.4768	1.14195	0.384799	0.156647	0.337858	0.43993	0.537344	0.617818	0.333735	0.417732	0.34529	0.429147	0.286215	0.175156	0.899445	1.19133	1.06871	2.6194	2.53591	1.89023	1.54127	1.6631	1.42308	1.18536	0.34182	0.540102	0.600294	0.836635	1.06643	0.709662	0.221375	0.409993	0.354015	0.576423	1.06849	0.922953	1.3017	1.47637	1.4564	1.00558	1.20758	1.22031	0.772406	0.950262	0.780528	0.425412	0.68114
ENSG00000030066	NUP160	4.69472	4.89959	5.04021	3.37087	2.94303	4.06578	4.26113	4.61999	4.7289	3.78598	4.38203	4.58622	1.32392	2.06651	1.60184	3.99155	4.21068	4.60278	4.37892	4.59635	5.06755	4.36684	3.55955	4.21469	4.6357	1.80289	3.23085	4.48052	4.47263	5.02644	5.1994	3.31831	3.82439	4.34042	1.24303	1.70462	1.70103	4.46806	4.89787	5.02714	4.49575	4.82689	4.97484	4.34689	4.80235	4.97926	3.89649	4.45945
ENSG00000030110	BAK1	3.38148	4.10838	4.20499	1.77078	2.05429	2.58744	1.95309	2.40472	2.58051	1.54998	2.0531	2.29258	0.728069	2.09549	1.92751	3.46136	4.78102	5.36531	3.69798	3.8562	4.17634	3.00323	2.99688	3.57043	3.87289	0.924809	2.34841	3.8792	3.54262	4.65169	4.91347	2.61477	3.99664	4.46544	2.76111	2.51356	2.55323	3.64825	5.06068	5.32484	3.13351	4.21235	4.40552	3.71207	5.17717	5.55098	3.32143	4.88307
ENSG00000030419	IKZF2	2.19251	1.70467	1.63913	1.38023	0.247892	1.40442	5.55727	4.12017	4.23464	4.97149	3.86153	3.82174	1.67904	0.401738	0.782968	5.72834	4.60594	5.44359	0.497664	0.679155	1.09995	0.781587	0.262244	0.225426	0.454281	4.92977	4.54008	5.35229	6.46607	5.95677	5.85231	5.33224	5.09573	5.55853	0.160734	0.15629	0.297551	2.82469	2.14507	2.3767	2.86711	2.39103	2.34093	5.56498	4.21251	4.271	5.68232	5.16227
ENSG00000030582	GRN	6.17417	6.23028	6.12754	5.66228	4.70574	5.44457	4.82855	5.44746	5.76341	4.43077	5.42086	5.5363	0.412886	0.984788	0.618719	3.26884	3.27933	3.15259	9.2008	8.51038	9.16078	8.61572	8.61344	8.00523	8.63234	0.714961	1.88265	2.48457	3.73093	4.60611	4.2771	2.6314	3.07278	3.43761	3.53439	3.19881	3.92871	3.83545	4.20288	4.37832	3.40746	3.75766	3.89982	3.74358	4.12222	3.96011	3.23673	3.82264
ENSG00000031003	FAM13B	5.78947	5.44052	5.53576	5.23928	4.43261	5.02926	5.81704	5.53312	5.72295	5.49299	5.31528	5.488	2.37655	1.64363	1.86162	5.53935	4.98811	5.12568	6.06129	4.91447	5.06632	4.68406	5.76254	4.70686	5.4325	2.92508	4.41288	5.12377	5.90612	5.77774	5.72554	4.83252	4.98263	5.23537	2.32501	2.92798	4.15644	5.44171	5.20336	5.15579	5.14006	4.87193	4.89998	5.78496	5.62315	5.63489	5.55045	5.58703
ENSG00000031081	ARHGAP31	3.7285	3.90888	3.7497	2.11235	0.84763	1.73709	0.703138	0.874272	1.18265	0.365575	0.684641	0.882277	0.750665	0.540048	0.482577	1.1867	1.62871	1.6054	6.56195	6.41624	6.59363	5.89713	6.04447	5.80338	6.05018	0.233426	1.34777	1.99289	1.9169	2.66375	2.01617	0.789088	1.28858	1.43643	1.2755	1.34384	1.82511	1.23041	1.49687	1.48653	0.851918	0.811067	1.13022	0.94503	1.36954	1.66327	1.08135	1.46797
ENSG00000031691	CENPQ	3.17	3.17392	3.04324	2.0422	1.42338	1.75107	2.86525	2.56959	2.68671	2.59531	2.28107	2.46126	0.905694	0.228088	0.458828	2.65242	1.91174	2.18419	2.64942	1.98713	1.24192	0.807851	2.24265	1.37231	1.37771	1.20141	1.45852	1.85155	3.35115	2.61732	2.66898	2.05881	1.74993	2.07789	0.448782	0.649788	0.624962	3.10637	2.68001	2.88215	3.28415	2.91325	3.0377	3.27851	2.77086	2.891	2.68608	2.35164
ENSG00000031698	SARS	6.41927	6.4724	6.40597	5.33	4.08004	5.40821	5.30366	5.27255	5.19294	4.9289	5.03142	4.99193	3.78891	3.32032	3.53387	6.06332	6.03702	6.83806	5.89903	5.33996	4.5135	4.02686	6.04752	5.45233	4.94831	3.5329	4.93883	6.70333	6.15322	6.04103	6.20031	5.02747	5.02801	6.10278	5.28096	3.7083	4.7468	6.1583	6.06689	6.36461	6.00451	6.09283	6.36124	6.20769	6.26367	6.94198	5.72368	5.91478
ENSG00000031823	RANBP3	4.22495	4.10427	3.93827	2.72989	1.70976	2.41199	3.21955	2.96056	3.05638	2.70091	2.70999	2.63163	0.959847	0.844952	0.818933	4.05084	3.55781	3.69282	4.06975	3.64041	2.88638	2.2145	3.56896	3.1353	2.84648	1.61004	2.08631	3.16411	4.4005	4.10372	4.10317	3.1711	3.01993	3.43396	1.81686	1.47907	1.2932	4.37727	4.08945	4.1039	4.26335	3.97407	3.98055	4.39998	4.10499	4.12535	3.75667	3.89923
ENSG00000032219	ARID4A	5.88121	4.94394	4.74757	5.5389	3.35227	3.66318	6.30454	4.69961	4.61371	6.12895	4.36062	4.02242	2.67401	0.961952	1.27028	6.431	5.2674	5.46756	6.02233	5.29791	3.88167	3.29245	6.09201	4.59572	3.62121	4.26329	3.86904	4.13781	6.86497	5.70891	5.29938	5.65102	4.96307	4.91406	2.99412	1.26449	1.44115	6.48703	5.59567	5.3618	6.34624	5.34955	5.13375	6.66089	5.71714	5.61227	6.41204	5.71171
ENSG00000032389	EIPR1	4.16705	3.98154	3.79224	2.65992	1.36677	1.88349	2.61788	2.40095	2.40742	2.19164	2.07299	2.09415	0.785673	0.380285	0.34845	3.24198	2.66078	3.04819	3.21701	2.5532	1.44808	1.10001	2.43872	1.65874	1.36269	0.986666	1.56127	2.35133	3.53283	3.15715	3.11702	2.46562	2.39891	2.53816	2.07873	1.10635	1.78715	3.49853	3.29139	3.32426	3.48715	3.28961	3.30842	3.6066	3.39335	3.54983	2.9454	3.02144
ENSG00000032444	PNPLA6	3.64956	3.23754	2.9259	2.34811	1.08288	1.50249	2.54848	2.1294	1.95954	2.06578	1.74702	1.6692	0.689435	0.450065	0.365383	3.58693	2.44669	2.3814	5.62457	4.22794	3.08036	2.55929	5.15462	2.5753	2.22637	1.0844	1.29484	1.47517	3.71279	3.2009	2.85274	2.58169	2.19937	2.51872	0.891197	0.468587	0.632321	3.66302	3.23054	3.16687	3.25371	3.03325	2.98516	3.88669	3.45039	3.16532	3.43731	3.11257
ENSG00000032742	IFT88	3.34038	2.95136	2.80757	2.51194	1.28517	1.54544	3.88733	3.19194	3.16273	3.44635	2.76337	2.75426	1.11079	0.406021	0.285704	3.36464	2.31231	2.40135	3.56341	3.1827	1.46133	0.978237	2.69029	1.53551	0.830189	1.29316	1.15205	2.05108	4.15684	3.42987	3.09804	2.89833	2.3697	2.61406	0.404367	0.266069	0.307072	3.61243	2.74137	2.68567	3.90168	3.12073	3.07933	3.93681	3.11941	3.32544	3.23344	2.77858
ENSG00000033011	ALG1	3.10724	2.89076	2.60552	1.47106	0.883328	0.979756	1.85453	1.4275	1.5156	1.43275	1.21074	1.30104	0.507382	0.318244	0.288548	2.31805	1.61571	1.71146	2.86433	1.79453	0.915552	0.498471	1.99104	1.11703	0.583395	0.541194	0.632481	1.16997	2.58674	1.88914	1.70205	1.7883	1.63684	1.8443	1.57547	1.2995	1.57388	2.78459	2.42978	2.56383	2.5201	2.48576	2.50402	2.51135	2.45804	2.54512	2.16779	2.04336
ENSG00000033030	ZCCHC8	4.91551	4.75248	4.64595	3.95874	2.69488	3.61531	4.79442	4.12181	4.21298	4.22956	3.85367	3.70605	1.6271	1.47122	1.11463	5.10455	4.50786	4.71469	5.06305	4.7728	4.18918	3.49476	4.60213	4.18586	4.00747	2.37174	3.36011	4.74248	5.42584	5.0357	4.99052	4.01537	3.98553	4.48839	1.87067	2.36194	2.96407	5.12474	4.69262	4.72327	4.89714	4.57182	4.61768	5.11104	4.8084	5.08475	4.8728	4.74004
ENSG00000033050	ABCF2	5.15895	5.21935	5.16529	2.91461	2.11583	3.60066	3.2357	3.1234	3.38631	2.49877	2.83132	2.98405	1.53865	1.01351	0.996864	3.86683	3.63841	4.2625	4.29174	3.45693	2.12889	1.41643	3.49209	2.76049	1.6085	1.11804	2.07007	4.09482	3.8143	3.88403	3.90171	2.84926	2.68785	3.33796	0.916647	1.20392	1.35989	4.05913	3.88778	4.16294	3.93345	4.30573	4.49012	3.96909	4.13594	4.54075	3.12115	3.55062
ENSG00000033100	CHPF2	2.73041	2.73965	2.55547	1.43966	1.14727	1.23732	2.21342	1.752	2.01828	1.87159	1.6722	1.59107	0.95529	0.652409	0.341476	3.49394	2.95007	3.48074	4.3672	3.8035	2.00091	1.50809	2.9982	2.02067	1.24315	0.702971	1.53439	2.97815	3.59816	3.34143	3.46775	2.31589	2.2604	2.68387	2.42541	2.2176	1.98816	3.41574	2.99522	3.1575	2.762	2.69047	2.64569	3.41158	3.23292	3.75695	2.83464	2.84399
ENSG00000033122	LRRC7	1.09649	0.901767	0.865	0.466293	0.16508	0.355592	0.749239	0.499302	0.624069	0.622423	0.494565	0.45367	0.116011	0.168793	0.02446	1.16533	0.782951	0.828866	0.572523	0.406093	0.230639	0.117792	0.477944	0.335791	0.174397	0.170277	0.284007	0.505516	1.45867	0.945365	0.922155	0.997169	0.639346	0.792998	0.15169	0.0661063	0.0695067	1.5622	1.32285	1.33591	2.0019	1.71967	1.94827	1.43288	1.1057	1.19002	1.08849	1.04305
ENSG00000033170	FUT8	5.05551	4.81617	4.44619	4.68054	3.25428	3.07115	3.61407	2.7528	2.69043	2.98915	2.47685	2.04198	1.1052	0.295014	0.409006	3.98753	2.71862	2.52227	2.3495	2.30452	2.17888	1.52093	1.66153	1.41711	1.4579	3.28201	4.0803	4.72045	3.80568	2.92203	2.63227	2.66839	2.18233	2.43931	4.72678	3.10932	3.25146	4.47909	3.55427	3.62687	4.47472	3.6738	3.71214	4.44151	3.52856	3.43722	3.67686	3.1269
ENSG00000033178	UBA6	5.74858	5.95582	6.10333	4.96009	4.75124	5.46488	5.48306	5.81231	6.03632	5.1024	5.59327	5.59375	2.17039	2.47194	2.65706	5.32735	5.59289	5.97008	5.76955	6.09001	6.33656	5.77756	5.33002	5.45608	6.14346	2.84147	5.22646	5.93514	5.73121	6.13868	6.15225	4.53681	4.8787	5.49444	2.77694	3.83823	3.84155	5.1644	5.5661	5.72409	4.97553	5.33352	5.49217	5.44213	5.78636	5.96443	5.1563	5.75383
ENSG00000033327	GAB2	2.2228	1.81456	1.93909	1.757	1.11368	1.11797	2.8855	2.06496	1.93058	2.36307	1.71192	1.52051	0.467446	1.35925	0.329957	1.71113	1.43464	0.732892	3.73434	4.05525	3.0252	2.28528	3.54937	4.53058	3.71161	0.390839	0.359235	0.474806	1.42099	0.999342	0.660776	0.960049	0.927082	0.804465	0.88606	0.32243	0.517934	2.29055	1.9241	1.44621	1.32438	0.987517	0.678456	1.92824	1.32633	0.983046	1.41561	1.23
ENSG00000033627	ATP6V0A1	4.2456	2.77033	2.51095	2.67341	0.61661	0.952087	3.91226	1.56994	1.31088	3.07717	1.38053	0.950511	0.108484	0.270756	0.118568	1.27756	0.670489	0.71916	7.05471	5.93711	5.18721	4.7348	6.38405	4.77707	4.90496	0.0387463	0.0877155	0.149564	0.591214	0.401125	0.447796	0.301277	0.258228	0.269304	2.33777	1.26654	1.3283	1.80913	1.06818	1.22711	2.25694	1.62394	1.57175	0.902343	0.515697	0.674724	0.667889	0.481174
ENSG00000033800	PIAS1	5.70025	5.58326	5.63667	5.41151	4.9938	5.31755	6.22382	6.19262	6.1568	6.00755	6.02655	5.85707	2.61409	1.86899	1.90293	6.20409	5.83209	5.81811	6.66707	6.04554	6.03553	5.51526	6.21135	5.4041	5.60173	3.81364	4.42812	5.45026	6.47412	6.20211	6.25635	5.48002	5.4617	5.61171	3.27449	3.39209	4.17459	6.30434	5.9946	5.97867	6.29766	6.10688	6.19021	6.50669	6.19126	6.15678	6.22042	6.12664
ENSG00000033867	SLC4A7	5.08242	4.78289	4.63246	4.03374	2.56229	3.362	4.29105	3.88349	3.88687	3.76054	3.5521	3.42601	2.53202	1.80477	1.8319	5.7521	4.07061	4.04242	5.62883	4.76454	2.49885	2.13205	4.2569	3.22988	1.69311	3.19769	3.0726	4.37633	5.70533	4.78692	4.36346	5.56887	4.31641	4.46396	1.36914	0.947686	1.46213	6.14637	5.21575	5.14114	5.422	4.27468	4.27085	6.5226	5.2526	4.88154	7.13894	5.98563
ENSG00000034053	APBA2	0.330697	0.170433	0.294977	0.0778183	0.0549279	0.166365	0.137289	0.120752	0.114247	0.0703745	0.0889267	0.042472	0.124741	0.0543041	0	1.38554	0.855452	0.794861	0.286041	0.302229	0.203376	0.110771	0.190004	0.0838766	0.134887	1.47226	0.860861	0.869878	4.44142	2.82283	1.79286	3.03717	1.98356	1.81738	0.0327406	0	0.0731225	3.83492	3.47491	2.96702	5.31841	4.77334	4.46864	4.20324	2.99753	2.43782	2.86232	1.94134
ENSG00000034152	MAP2K3	5.91768	4.8044	4.62266	4.25658	0.981483	1.70207	4.59892	1.95652	1.77244	4.1589	1.8862	1.49895	1.60431	0.574081	0.252202	4.99971	2.97488	2.92101	6.9014	7.09616	5.99211	5.46796	6.39287	6.52241	5.32411	1.78623	1.98091	3.48439	5.73599	4.37783	3.39585	4.49329	3.23157	3.25822	2.33145	1.44492	1.20636	4.49267	3.14048	2.97131	3.86674	2.7232	2.30214	5.03487	3.5993	3.38067	4.80435	3.91209
ENSG00000034510	TMSB10	11.0398	11.4357	11.6278	10.9064	11.488	11.6598	11.2343	11.7471	11.9576	11.2123	11.7378	11.922	10.4052	11.6152	11.9892	10.2716	11.1535	11.5835	12.4324	12.2547	12.9099	12.5016	12.1488	12.1698	12.8734	10.4065	11.7485	12.0789	11.0403	12.0091	12.3275	11.2165	11.9682	12.2922	11.1119	10.6044	10.876	10.6826	11.3631	11.7161	11.0561	11.2674	11.5162	10.7707	11.5842	11.8776	11.119	11.8278
ENSG00000034533	ASTE1	2.93231	2.58957	2.6418	2.08151	1.05244	1.72516	2.73291	2.26589	2.34427	2.39944	1.89671	2.07131	0.751741	0.585035	0.207717	3.69031	2.58664	2.64146	2.46925	1.77072	1.13581	0.777619	2.08783	1.477	1.19024	1.18952	1.50991	2.01962	4.10195	3.545	3.15381	3.19162	2.63301	2.70159	0.717765	0.563389	0.453143	4.0683	3.54677	3.42759	3.89882	3.40939	3.43357	4.17626	3.4333	3.42838	3.84701	3.48475
ENSG00000034677	RNF19A	6.38621	7.36468	7.74798	6.21871	7.55986	7.6091	6.22409	7.77046	7.88017	6.2576	7.60341	7.82679	2.65113	2.81164	2.56706	7.53621	7.66485	7.49916	6.91842	6.48727	7.5576	7.19072	6.95826	6.55845	7.76592	5.02842	6.98563	7.90841	8.0474	8.51351	8.19416	7.47867	8.29346	8.15242	4.1885	5.28876	5.88989	6.79985	7.1003	7.18745	5.63878	5.89597	5.89362	7.89565	7.95249	7.52048	7.80641	8.32147
ENSG00000034693	PEX3	3.61475	3.80935	3.82996	2.35476	2.0003	2.61629	2.87738	3.29517	3.55546	2.46631	2.86201	3.08754	0.551948	0.824701	1.14294	3.29892	3.17717	3.19539	2.28213	1.76742	1.94049	1.3865	2.04405	1.75156	2.12158	1.13652	2.08756	2.82845	3.79195	3.949	4.07215	2.77953	3.03131	3.12075	0.985319	1.72117	2.40632	3.61121	3.67213	3.99718	3.82703	4.20912	4.47379	3.64553	3.96635	3.87973	3.01276	3.35981
ENSG00000034713	GABARAPL2	6.99564	6.54337	6.45523	6.6382	5.67817	5.77358	6.85489	6.33039	6.37353	6.53283	6.1666	6.16303	4.8398	3.44614	2.67322	7.52569	6.75514	6.62783	7.37402	6.89929	6.13348	5.77081	7.40614	6.11739	6.31448	5.47423	6.1075	6.26123	7.45321	6.95642	6.81166	6.42986	6.01921	6.25212	5.54938	3.81801	4.00244	7.02417	6.45414	6.40079	6.90991	6.56798	6.52304	7.46203	6.95209	6.86267	7.31576	6.76743
ENSG00000035115	SH3YL1	4.25844	3.96952	3.90021	3.43274	1.97207	2.55052	3.78854	2.83796	2.719	3.02535	2.31277	2.22697	1.08839	0.716815	0.988256	3.82924	2.94409	2.63696	2.74804	1.52929	0.632612	0.529355	2.18321	1.2362	0.545375	1.60908	1.01607	1.57251	4.21289	2.58659	1.94265	2.68054	1.68562	1.688	1.10231	0.725569	0.973559	5.45084	5.10798	4.9596	5.65935	5.34069	5.30936	4.48375	3.89852	3.46977	3.15193	2.42485
ENSG00000035141	FAM136A	6.44067	6.21219	6.0497	4.81273	2.72058	3.89518	5.12161	3.90698	3.81182	4.52495	3.51152	3.5981	2.43217	1.52432	0.958274	5.06117	4.31907	4.56019	4.75504	3.81846	2.42699	1.90809	4.16037	3.10825	2.03144	3.14397	3.26701	4.43081	5.32655	4.54638	4.0928	3.87027	3.69864	3.61922	4.0111	3.59848	3.09228	5.24005	4.81216	4.63235	5.3507	4.987	4.76693	5.28608	4.90889	4.79769	4.4613	4.38105
ENSG00000035403	VCL	4.45726	4.21043	4.08257	3.32528	2.03958	2.45928	3.47288	3.05299	3.29703	2.83686	2.62569	2.69616	1.78191	1.42881	1.57338	4.87439	3.68123	3.97421	4.72933	2.61964	2.26012	1.85887	3.13411	1.57657	1.28079	1.2608	1.95046	3.94794	5.67306	5.31623	5.93963	4.50724	4.5868	5.17784	0.844978	0.617439	0.620598	4.55387	3.87437	4.11898	3.4264	3.0712	3.16878	4.40542	4.15034	4.29776	5.09432	4.89737
ENSG00000035664	DAPK2	2.2939	1.37564	0.675835	1.99703	0.499923	0.345938	0.863429	0.517854	0.282367	0.755958	0.279635	0.219724	0.0863577	0.200442	0.0825292	2.96299	1.96577	0.787503	0.417718	0.255632	0.637495	0.589246	0.169763	0.142089	0.641982	0.0646882	0.0711259	0.0994828	2.74824	1.88334	0.861645	3.13736	1.94736	1.53195	0	0.0930317	0.0567456	2.04369	1.57133	1.11702	0.419104	0.385511	0.29838	3.33183	2.29734	1.31112	3.41885	2.69861
ENSG00000035681	NSMAF	4.69932	4.07355	3.7744	3.20317	1.58796	2.20179	3.2464	2.09975	1.95226	2.61484	1.70372	1.56756	1.07076	0.230082	0.241566	4.28836	2.66182	2.75699	5.90076	5.86741	4.99487	4.01666	5.35156	4.61149	3.70525	1.03043	1.09634	1.99716	4.08674	3.30307	2.72602	2.89655	2.55013	2.54852	1.27858	0.653324	0.827294	4.17398	3.44904	3.39669	3.82775	3.32768	3.30696	4.43251	3.66193	3.65414	4.01945	3.52832
ENSG00000035687	ADSS	5.95748	6.04056	6.06954	4.75613	4.21547	5.27149	5.08646	5.14648	5.32716	4.54562	4.89586	4.99288	3.96078	3.69725	3.07304	6.77155	6.4328	6.68069	6.84724	6.63122	3.84088	2.94049	6.11404	5.4586	3.64358	4.74416	5.53103	6.58594	6.57337	6.73042	6.60828	5.23958	5.87497	6.44476	2.97788	1.98149	2.03555	6.28511	6.56575	6.52272	5.804	6.24584	6.27969	6.55008	6.69593	6.62217	6.17143	6.61475
ENSG00000035720	STAP1	4.97066	6.74196	7.1764	4.7637	7.24475	7.46856	6.43711	8.39003	8.6272	6.15873	8.2769	8.42028	1.0393	0.968305	1.18687	0.456317	1.43161	1.59955	0.454228	1.55986	4.57506	3.91905	0.261373	0.951812	4.0282	1.84823	5.21843	5.52402	2.24716	5.18738	5.64253	0.30296	1.29695	1.89926	1.34781	4.99677	6.06936	0.769991	1.90766	2.588	1.67008	3.53088	4.18422	0.410102	1.33307	1.83438	0.273337	0.489769
ENSG00000035862	TIMP2	1.16453	1.3578	1.37785	0.824404	0.739213	0.8981	1.61522	1.56971	1.57286	1.25282	1.36017	1.35837	0.505272	0.45945	0.218217	0.845111	0.666637	0.673128	8.53234	6.21469	6.95156	6.52245	7.56492	4.42463	5.77312	1.10058	1.15488	1.06885	1.10294	0.835157	0.645375	0.420379	0.502274	0.563939	2.07562	2.25696	1.75544	2.441	2.17087	1.88945	2.19457	1.7784	1.64838	1.29571	1.1405	0.918082	0.664689	0.52418
ENSG00000035928	RFC1	6.40127	6.40798	6.47395	6.03256	5.76223	6.16181	6.53897	7.14017	7.28043	6.2623	7.0895	7.13972	3.82784	4.7861	4.04099	6.66914	6.69695	6.75005	5.10454	4.31394	3.83007	3.34528	5.29886	4.23342	4.11852	4.4325	5.89055	6.61722	6.95728	7.17101	7.20393	5.9495	6.34869	6.83388	5.37667	6.23491	6.32841	6.58165	6.82671	6.93799	6.5562	6.99647	7.12087	6.7637	6.97006	6.9212	6.64505	6.93196
ENSG00000036054	TBC1D23	4.01427	4.04048	3.95913	2.979	2.38185	3.09235	3.91549	3.60661	3.96769	3.4546	3.4149	3.57714	1.48861	1.18814	1.48686	4.16869	3.94249	4.10238	5.69446	5.18227	4.79671	4.08478	5.14669	4.26984	4.46447	1.76109	2.69805	3.76415	4.74178	4.75487	4.75465	3.51003	3.45516	4.01718	2.70549	2.21569	2.24272	4.37425	4.3148	4.36672	4.22034	4.22869	4.30372	4.45122	4.43484	4.51947	4.06344	4.3385
ENSG00000036257	CUL3	6.68902	6.56527	6.46636	6.19666	5.29078	5.85243	6.55489	6.19451	6.0721	6.23415	5.89706	6.02341	3.43305	2.29504	2.72267	6.40871	5.90853	6.17515	6.47891	5.98845	5.39024	4.96828	6.18742	5.5456	5.18394	4.96379	5.27407	6.10971	6.96962	6.59204	6.57361	5.69937	5.89934	6.15067	4.15352	3.73456	3.53336	6.12083	5.85424	5.90792	6.05165	5.91544	5.98483	6.49611	6.27955	6.27727	6.19544	6.21731
ENSG00000036448	MYOM2	0.563601	0.594363	0.649873	0.221854	0.220639	0.281487	0.409871	0.748605	0.824774	0.403316	0.625674	0.572043	0.0479904	0.16585	0.106855	0.18232	0.125172	0.177194	0.512234	0.345004	0.40623	0.43132	0.280363	0.281674	0.272911	0.157122	0.0942382	0.288791	2.12483	1.91866	2.22465	0.984839	0.736275	1.1791	0.0607855	0	0.24234	1.17502	1.04741	1.17644	1.24102	1.03361	1.09334	0.33971	0.323505	0.415354	0.551914	0.410512
ENSG00000036549	AC118549,1	4.89398	5.03558	5.03997	3.86245	2.95385	4.3156	4.44576	4.38168	4.49826	4.01655	4.21029	4.20386	1.38444	1.25703	1.40607	4.68084	4.46384	4.72613	4.38535	3.27773	2.5411	2.03229	3.44349	2.74666	2.72417	2.06398	2.75742	4.49198	4.83315	4.52008	4.34067	3.48922	3.98376	4.38962	1.71519	2.025	2.56665	4.90307	4.95711	4.99968	5.06858	5.1659	5.24338	4.91634	5.04833	5.19686	4.35569	4.82825
ENSG00000037042	TUBG2	0.871126	0.785291	0.65262	0.526149	0.157894	0.319413	0.491409	0.295465	0.294958	0.337449	0.125109	0.272756	0.116071	0	0	1.24062	0.465006	0.396655	0.34828	0.184374	0.0914976	0.0615596	0.193633	0.067647	0.0564187	0.0853513	0.113846	0.107801	1.12114	0.61028	0.500607	0.857486	0.654981	0.532365	0.202438	0.035298	0.24415	1.44215	0.990761	0.906033	1.54545	1.05405	1.05445	1.53736	0.921713	0.869829	1.19964	0.92524
ENSG00000037241	RPL26L1	5.9024	5.9349	5.69653	3.64378	2.46969	3.29067	3.59416	3.62556	3.93647	2.85297	3.33324	3.62266	1.53947	1.47325	1.20313	4.42148	4.24695	4.85765	5.22196	4.65955	3.85771	3.49077	4.72181	3.90789	3.3987	1.538	2.55632	4.08167	4.51458	4.60643	4.73356	3.0326	3.39581	4.03417	3.11624	2.83153	2.76463	4.43675	4.42341	4.69709	4.44227	4.70254	4.86845	4.61612	4.70437	5.03653	3.92802	4.09624
ENSG00000037474	NSUN2	4.47262	4.84635	4.9578	2.75781	2.26702	3.59038	3.43956	3.58913	3.85999	2.75485	3.31447	3.35553	1.33268	1.10288	1.38584	3.62944	3.51176	4.07769	4.69171	4.48681	4.02319	3.43334	3.85501	3.5285	3.31323	1.54873	2.4556	4.21647	4.07554	4.17831	4.28015	2.71101	2.91078	3.5378	1.31396	1.24901	1.3848	3.79672	3.91333	4.15712	3.69354	3.94691	4.12313	3.87729	4.12972	4.50283	3.28609	3.8693
ENSG00000037637	FBXO42	4.13185	3.57535	3.4666	2.80099	1.78492	2.42433	3.92479	3.10456	3.23992	3.21642	2.78334	2.64194	0.879645	0.705949	0.490366	4.27219	3.45947	3.55368	4.63676	4.11525	2.71521	2.41289	4.38274	3.42157	3.09938	1.79489	2.17194	2.94234	4.62816	4.20885	3.96379	3.50472	3.04705	3.35869	1.28842	1.26521	1.47387	4.38533	3.96647	3.85184	4.32853	3.95161	3.94628	4.60126	4.08944	4.11311	4.06664	4.08881
ENSG00000037749	MFAP3	1.4942	1.4545	1.5218	0.752109	0.516908	0.777576	1.19049	1.30172	1.35945	1.14754	1.0156	0.939876	0.264469	0.263668	0.38276	1.85295	1.55481	1.73271	2.12929	2.07027	1.29843	0.953803	1.37838	1.27107	1.11306	0.332616	0.701643	1.04888	2.18085	2.2395	2.17509	1.43052	1.43755	1.49698	0.497966	0.419724	0.467768	2.12674	1.88876	1.91743	2.15	1.90083	1.9712	2.0458	1.92999	2.00969	1.88741	1.96189
ENSG00000037757	MRI1	4.0047	3.21382	2.90426	3.20123	1.45745	1.66394	3.61138	2.15901	1.9855	3.5246	1.79947	1.52138	1.06754	0.641551	0.318194	4.48411	2.82232	2.61644	2.98309	1.95321	1.03589	0.542706	1.96699	0.890041	0.475805	1.65591	1.33361	1.57877	4.76223	3.19309	2.12997	3.45539	2.38664	2.23063	2.0981	1.04478	0.866198	4.82834	3.88157	3.65687	4.91216	4.06837	3.78286	4.90158	3.72977	3.34419	4.4202	3.62764
ENSG00000037897	METTL1	4.05912	4.03549	4.10623	1.1052	0.417274	2.04144	0.952814	0.725317	0.948059	0.427008	0.83618	0.597741	0.283037	0.370118	0.837764	0.781711	1.03214	2.28748	4.80686	4.47263	3.75682	2.66019	3.28171	3.73361	1.91899	0.184354	0.534326	2.83211	0.517602	0.566965	0.853506	0.139033	0.312228	0.672295	1.01495	1.19923	0.893376	1.38375	1.8343	2.45827	1.55629	2.70553	3.03477	0.666625	1.3659	2.35145	0.266116	0.526158
ENSG00000038002	AGA	3.68092	3.46614	3.54507	2.53065	1.65074	2.01595	2.58473	2.32576	2.68458	2.24135	1.89612	2.26172	0.765737	0.525916	0.846003	3.59027	2.91341	3.00357	3.17393	2.56876	2.09113	1.82432	3.57802	2.42026	2.60958	0.938277	1.23847	1.93051	3.6244	3.02391	2.83706	2.66072	2.54609	2.84477	3.23981	2.64591	3.20798	3.90988	3.74399	3.85396	3.67698	3.51396	3.68646	4.0893	3.88706	4.08741	3.55935	3.53572
ENSG00000038210	PI4K2B	3.89716	6.13978	6.51803	2.11291	5.9171	6.35268	3.26945	6.67087	6.99722	2.72236	6.50079	6.89531	0.703626	3.95077	3.61897	3.45268	5.56136	6.03959	3.77067	6.14259	6.7021	5.89524	3.44148	6.0378	6.59047	1.02377	5.49855	6.19688	3.90901	6.58382	6.91301	2.83846	5.89722	6.42118	2.72315	6.08836	6.73525	3.75121	6.11124	6.46451	3.60263	5.97642	6.29138	3.68689	6.29667	6.42888	3.08477	6.22157
ENSG00000038219	BOD1L1	7.65165	7.48076	7.48996	7.79622	7.44605	7.62349	8.321	7.93382	7.8833	8.24011	7.91853	7.78896	4.94939	5.17051	4.97696	7.73093	7.60568	7.4917	7.30045	6.93181	6.29299	5.80469	7.35417	6.75105	6.60594	6.79652	7.18865	7.27072	8.18151	8.11748	7.90214	7.54722	7.54451	7.55013	5.4526	5.07893	5.30516	7.55096	7.48278	7.36565	7.50173	7.44013	7.40973	7.85234	7.74199	7.59304	7.7933	7.87475
ENSG00000038274	MAT2B	6.29665	6.55642	6.79251	6.35519	6.80527	7.02962	6.99386	7.56604	7.76043	6.911	7.44696	7.60912	4.14731	4.50094	5.38822	6.89725	6.87243	6.98224	6.0921	5.99903	6.74918	6.35781	6.04194	5.91506	7.00509	5.23753	6.21211	6.25929	7.46114	7.60397	7.54006	6.59202	7.07916	7.2441	4.82565	4.94542	5.28775	6.85203	7.34792	7.41421	6.77087	7.29445	7.39246	6.98649	7.2582	7.07896	6.69867	7.19803
ENSG00000038358	EDC4	3.36859	3.27884	2.99059	1.96014	1.00217	1.5193	2.54788	1.85171	2.05722	1.79568	1.63297	1.3818	0.521987	0.261835	0.348141	3.30509	2.66617	2.62967	4.28142	3.3798	2.42575	1.72671	3.11791	2.14082	1.35524	0.805472	1.29064	2.2324	3.59154	3.29193	3.12205	2.35064	2.2856	2.49944	0.933191	0.501461	0.711927	3.52744	3.13541	3.14889	3.52416	3.2832	3.30699	3.70538	3.1716	3.57799	3.10514	2.97288
ENSG00000038382	TRIO	4.84438	4.32083	4.37183	4.35139	2.62638	3.3088	5.09119	4.1747	3.82187	4.70791	3.68396	3.33969	0.729602	0.359504	0.146785	0.747472	0.524914	0.759895	5.67912	5.39994	4.33228	3.52779	4.56817	4.0993	3.05955	1.35783	1.54933	2.08806	2.95789	2.77026	2.40777	2.54593	2.18559	2.17262	3.36391	1.86221	2.0582	1.13948	1.05459	0.980382	0.956681	1.06144	0.851608	1.63742	1.25125	1.24386	1.53401	1.37909
ENSG00000038427	VCAN	0.250119	0.300493	0.325323	0.122151	0.0881016	0.193125	0.286598	0.334856	0.376847	0.178875	0.332498	0.307831	0.0639405	0.138831	0	0.354235	0.30987	0.256455	7.77347	6.5048	5.01261	4.70392	3.65968	2.93367	3.24584	0.0448336	0.141117	0.233882	0.553796	0.519446	0.345904	0.37057	0.271779	0.330696	0.0439978	0.0715943	0.154865	0.526088	0.583132	0.546167	0.528124	0.536469	0.595882	0.497148	0.432982	0.434578	0.341136	0.493778
ENSG00000038532	CLEC16A	3.3948	2.98497	3.05336	1.98499	1.19203	1.49884	2.91591	2.18426	2.35668	2.15638	1.95802	1.96642	0.416282	0.341768	0.42099	2.2747	1.97616	2.3245	3.45168	2.79051	2.12607	2.37776	2.42733	1.9421	1.57895	0.872023	1.23547	1.95441	2.95297	2.82861	2.77835	1.89307	1.79604	2.20991	0.77724	0.450629	0.791595	3.00331	2.8142	2.90547	2.80467	2.90964	3.02481	2.79182	2.61823	2.7624	2.47322	2.47928
ENSG00000038945	MSR1	0.133385	0.195078	0.23468	0.129738	0.12533	0.0921839	0.181259	0.10462	0.151004	0.127092	0.170289	0.117499	0	0	0	0.185883	0.140775	0.109705	4.28107	3.67861	6.6678	5.69805	5.85156	4.17422	8.05063	0.0175313	0.0648889	0.0763424	0.265092	0.298293	0.283875	0.182138	0.19056	0.178128	0.0180606	0.0285272	0	0.287431	0.238101	0.278667	0.250805	0.276266	0.301061	0.199765	0.222393	0.235667	0.212429	0.198801
ENSG00000039123	MTREX	5.57706	5.43342	5.25656	4.07721	2.63544	3.84041	4.6855	4.12017	4.3098	3.90336	3.75547	3.93408	2.0938	1.89793	1.33052	4.88349	4.50303	4.50777	5.17194	4.14892	3.04804	2.47322	4.60882	3.49776	2.70537	1.9942	2.82145	4.15494	5.28276	4.8923	4.72903	3.74824	3.83197	4.23496	2.81956	2.37029	2.34665	4.87317	4.57585	4.71438	4.77178	4.75978	4.91304	5.0422	4.76784	4.96399	4.70695	4.79017
ENSG00000039319	ZFYVE16	5.00633	4.80827	4.76439	4.43435	3.5294	3.64844	5.49825	5.11387	5.13849	5.21475	4.92131	4.79443	1.97038	1.68877	1.97555	5.39788	4.84921	4.88523	8.29588	7.84539	6.51327	5.94562	7.72306	6.84157	6.42397	3.40341	4.42294	4.61674	6.24973	6.21142	5.88202	4.78791	4.71285	4.85201	2.96698	2.07336	2.58615	5.1459	4.88923	4.77501	5.19737	4.93617	4.86993	5.52924	5.24981	5.04086	5.47723	5.43205
ENSG00000039523	RIPOR1	3.81974	2.56966	2.30368	3.30434	0.918949	1.11999	4.80424	2.37529	2.07093	4.39663	2.14497	1.88133	0.611548	0.215566	0.256591	1.7976	1.72203	1.6213	4.19863	3.1017	1.94111	1.04604	2.93485	1.26927	0.488203	0.530863	0.786995	0.83938	2.74192	2.35698	1.95907	1.13132	1.07392	1.07238	0.179277	0.167855	0	3.04841	2.76869	2.56517	2.82206	2.64646	2.50211	1.9925	1.97486	1.80855	1.47448	1.35097
ENSG00000039560	RAI14	0.234623	0.16848	0.185251	0.108424	0.0204295	0.0069881	0.18143	0.111147	0.099438	0.112986	0.0605366	0.0086097	0.0260397	0.0313107	0.15549	0.280931	0.205201	0.175529	3.37999	3.48132	0.516559	0.313454	0.22066	0.144388	0.0221517	0.0542228	0.0985454	0.137407	0.651693	0.359744	0.261273	0.119071	0.0561403	0.0654641	0	0	0	0.508901	0.376472	0.44906	0.135321	0.105398	0.0841846	0.118994	0.181222	0.236322	0.0539916	0.164054
ENSG00000039650	PNKP	5.1438	4.95003	4.89482	4.23551	2.98307	3.7073	5.16235	4.78908	4.89148	4.74916	4.49063	4.41071	2.31337	1.98451	1.55984	5.21975	4.41226	4.56256	4.83578	4.56027	3.96304	4.3005	4.56248	3.85422	3.39176	2.80401	3.48332	4.59816	5.74539	5.3652	5.19441	4.34567	4.19268	4.23988	3.695	3.02423	2.5476	4.79499	4.53891	4.51245	4.70274	4.52911	4.42144	5.10713	4.78536	4.76528	4.79123	4.56049
ENSG00000040199	PHLPP2	2.79771	2.54478	2.58478	1.54376	0.950634	1.42145	2.146	1.54349	1.73024	1.77237	1.31391	1.29401	0.464407	0.392251	0.291058	2.29621	1.96829	2.08093	2.42989	2.22836	1.30335	0.870366	2.5791	1.87531	1.31378	0.447626	0.76537	1.48967	2.70694	2.5076	2.3682	1.59791	1.6807	1.79209	0.351366	0.232744	0.159735	2.75556	2.61006	2.52519	2.46171	2.19747	2.20341	2.49696	2.38997	2.31805	2.16214	2.16102
ENSG00000040275	SPDL1	3.37149	3.4459	3.20517	1.78055	0.891894	1.48238	2.29267	2.16263	2.25795	1.63375	1.80382	1.81515	0.527391	0.220608	0.199457	2.47562	1.97279	2.14374	2.60688	1.82474	1.2208	0.928168	1.56381	1.11518	0.949126	0.739013	1.35991	2.11069	3.19717	3.2538	3.48221	1.93414	1.89799	2.41783	0.415706	0.543735	0.888534	2.7212	2.55228	2.69862	3.01196	3.00938	3.05548	2.69564	2.7764	3.17085	2.27506	2.69444
ENSG00000040341	STAU2	3.65617	3.88683	3.88206	2.71682	2.08786	3.06978	3.25466	3.3948	3.74	2.78244	3.00562	3.16011	1.35622	0.476849	0.520823	4.2022	3.49188	3.31999	3.46685	2.48189	1.94441	1.41722	2.5534	1.26834	1.43102	2.33345	2.573	3.48885	5.51755	4.82879	4.47186	3.89687	3.51057	3.5731	1.74132	1.35825	1.28814	4.28009	4.00638	3.97549	4.21145	4.02378	3.92235	4.65067	4.1478	3.925	4.34247	4.01022
ENSG00000040487	SLC66A1	1.80775	1.17591	1.1508	0.813272	0.334462	0.459848	1.13976	0.673919	0.640979	0.710153	0.400887	0.429131	0.2561	0.0491982	0	0.932493	0.489658	0.595918	3.92965	2.65762	1.36858	0.819061	2.2957	1.13121	0.699272	0.350355	0.315901	0.442432	1.76438	1.22286	0.964571	0.938295	0.789854	0.649979	0.19103	0.435456	0.141655	1.15089	0.849184	0.712272	1.09163	0.827982	0.805075	1.11317	0.922032	0.828734	1.09306	0.872732
ENSG00000040531	CTNS	1.96689	1.70408	1.55872	1.00061	0.385401	0.598834	1.36107	0.979547	0.887889	1.14835	0.767082	0.679599	0.172838	0.0559874	0.165588	1.59155	1.20994	1.12913	4.76115	4.66444	4.56219	3.83284	4.06754	4.05944	4.57684	0.322746	0.527795	0.752844	2.19275	1.61594	1.71982	1.30627	1.23014	1.10069	0.288563	0.161958	0.496139	2.01416	1.74691	1.66186	1.93445	1.66271	1.76149	1.87178	1.58089	1.5895	1.77286	1.742
ENSG00000040633	PHF23	5.06566	4.75447	4.44466	3.85135	2.51954	3.17391	4.30008	3.52824	3.2164	3.79935	3.42421	2.89834	1.80977	1.94656	1.36444	5.04931	4.15844	4.56099	5.30718	4.01732	2.92983	2.63981	4.33326	2.82365	2.35403	1.89632	3.054	4.28748	5.38162	4.76034	4.726	4.12015	3.51306	4.08332	2.16833	1.11285	1.32504	5.10085	4.45458	4.43554	5.1126	4.77086	4.68797	5.22845	4.68563	4.96168	4.88692	4.34603
ENSG00000040933	INPP4A	3.04342	2.79162	2.40726	1.78423	0.668198	1.08653	1.40599	0.835453	0.878323	0.908943	0.959979	0.712251	1.89539	1.28993	0.829594	5.82443	4.60193	4.54721	4.2488	2.231	1.99587	1.21428	4.28587	1.41061	1.47023	2.9645	3.6584	3.91334	6.07343	5.14939	4.89055	4.9078	3.85872	4.45861	4.09934	3.53419	3.68976	5.34655	4.42431	4.1639	5.55372	4.18834	3.96504	5.65294	4.78731	4.75819	5.53563	4.93811
ENSG00000041353	RAB27B	0.330616	0.261759	0.252994	0.112058	0.112356	0.0549299	0.0953026	0.129934	0.0790471	0.0694271	0.0684688	0.0964975	0.428569	0.200073	0.112744	1.81103	1.21304	1.21718	0.252379	0.284163	0.261468	0.247105	0.074969	0.0637414	0.113793	1.64416	1.56796	1.56876	4.66872	4.54749	4.44605	2.89305	3.49475	3.8016	0.0300832	0	0.161408	2.00379	2.43876	2.55855	1.52459	1.8689	1.89256	2.26365	2.66593	2.67855	2.54015	3.31892
ENSG00000041357	PSMA4	7.7171	8.51489	8.70434	6.68147	7.79293	8.5982	6.85436	8.10744	8.51603	6.46336	8.11718	8.41274	4.71979	6.85457	7.14919	6.81567	7.59472	8.2461	7.775	8.57615	9.35774	8.97648	7.83495	9.04996	9.58497	4.51437	7.6943	8.65502	7.1551	8.17042	8.66434	6.00759	7.25808	8.06533	6.01001	7.59898	7.54847	6.49071	7.28998	7.86468	6.41887	7.43461	7.82785	6.63709	7.56498	8.12847	6.46283	7.48848
ENSG00000041802	LSG1	5.07068	5.02876	4.98218	3.62637	2.31613	3.46201	4.17214	4.19949	3.9528	3.84977	3.48625	3.70358	1.72716	0.949122	1.08823	4.45594	4.21806	4.46975	4.61356	3.88054	3.65931	2.92686	3.91261	3.51695	3.27417	1.46421	1.88777	3.93525	4.3612	4.34845	4.44392	3.2141	3.43202	4.10733	1.73774	1.89069	2.56745	4.75686	4.74879	4.76642	4.78544	4.85187	4.92917	4.75729	4.78482	4.95718	4.124	4.42992
ENSG00000041880	PARP3	1.97468	2.17597	2.3284	1.2178	1.16502	1.4905	0.946325	0.888951	0.849784	0.667133	0.705402	0.721705	0.204145	0.134979	0.164861	0.734078	0.808752	0.852605	0.321624	0.181355	0.130891	0.0737476	0.259685	0.0893488	0.119447	0.047651	0.258376	0.489926	0.748239	0.690247	0.501492	0.65915	0.78952	0.763374	0.41996	0.741681	0.576131	1.18236	1.51066	1.70067	1.2444	1.67525	1.74508	1.22585	1.36903	1.53795	0.749801	0.736341
ENSG00000041988	THAP3	3.18295	2.94555	2.91303	2.16193	1.06361	1.28229	2.89115	2.26943	2.12574	2.30377	1.84971	1.541	0.583524	0.523399	0.151019	3.54373	2.25273	2.29022	2.98557	3.12664	2.90419	2.00899	2.33746	2.48749	2.02949	0.840658	1.1218	1.52381	3.79024	2.95989	2.6812	2.69273	2.37458	2.38952	1.56698	1.30128	1.89927	3.79178	3.37344	3.23842	3.56259	3.30168	3.3356	3.76022	3.11485	3.22803	3.17662	2.99009
ENSG00000042088	TDP1	3.98711	3.55951	3.37608	2.5068	1.25596	1.86439	3.04633	2.45118	2.20576	2.56525	2.00985	2.11767	0.671344	0.407854	0.417802	3.57051	2.69297	2.65196	3.10474	2.0446	0.802193	0.565911	2.39901	0.980157	0.506739	1.03038	1.16965	1.77586	3.97633	2.99645	2.58465	2.39703	2.12072	2.13662	1.12946	0.695459	0.762277	4.00986	3.37622	3.20356	3.95322	3.47883	3.40931	4.01394	3.34508	3.19489	3.3153	2.78236
ENSG00000042286	AIFM2	3.02907	3.36431	2.72213	1.10234	0.351742	0.685746	0.722437	0.551984	0.682404	0.468933	0.489217	0.446595	0.271069	0.205802	0.149867	1.21709	0.914532	1.1578	4.4509	5.30591	4.31644	3.41239	1.99506	2.99177	1.51519	0.333871	0.848064	1.55959	1.68374	1.5811	1.49038	1.06829	0.84936	1.05072	2.05482	2.15066	1.90111	1.27934	0.99899	0.956451	1.2204	1.03657	0.983046	1.56088	1.25643	1.51868	1.14839	1.00323
ENSG00000042317	SPATA7	0.962916	0.732962	0.593218	0.50032	0.214575	0.320516	0.607821	0.542104	0.573737	0.489941	0.354119	0.348305	0.222763	0	0.13079	1.57583	0.740161	0.805578	0.868381	0.428355	0.214327	0.147037	0.538592	0.165394	0.117831	0.314325	0.392591	0.288283	1.51238	1.07093	0.647316	1.04352	0.941286	0.773781	0.163885	0.0205051	0.0898438	1.47842	1.09869	0.860429	1.5117	1.08947	1.005	1.78581	1.31025	1.03901	1.69337	1.32966
ENSG00000042429	MED17	4.93284	4.77113	4.85223	4.173	2.98137	3.64771	4.91197	4.45123	4.50624	4.43361	4.19074	4.10444	1.9808	1.47551	1.62864	5.08242	4.68068	5.02703	4.89327	4.78288	4.89939	4.08976	4.43784	4.06509	4.31322	2.26716	3.31733	4.3717	5.2815	5.13805	5.01163	4.25839	4.01517	4.36619	2.36063	2.11872	1.91429	5.25246	4.93158	4.90349	5.0468	4.80195	4.81781	5.39263	5.1075	5.09664	4.94061	4.81215
ENSG00000042445	RETSAT	2.29593	1.87811	1.62702	1.21637	0.444285	0.457643	1.08054	0.792407	0.639938	0.954785	0.685802	0.56606	0.427586	0.29441	0.272769	2.69908	1.59699	1.397	2.42976	1.6994	0.814677	0.611723	1.57794	0.722793	0.46616	0.625147	0.420352	0.583631	2.62737	1.52239	1.15641	2.03428	1.24463	1.38627	0.594004	0.695115	0.518287	2.8297	2.26431	2.07249	2.43057	1.97975	1.84464	2.86803	2.08728	1.93721	2.43547	2.10372
ENSG00000042493	CAPG	5.53031	5.7412	5.6253	5.39013	4.4685	4.94003	4.08645	4.14646	4.47704	3.52491	3.86412	4.09395	4.33197	2.72012	2.29214	1.81768	1.42768	1.88684	8.40078	8.07846	7.79684	7.4443	6.75494	6.15204	5.45832	4.35038	4.50165	4.83216	2.68446	1.82854	1.15074	0.7522	0.74153	0.96921	2.23366	1.70208	2.07184	3.79763	3.56995	4.0437	1.95332	1.59831	1.83549	2.05964	2.12931	2.43602	1.17398	1.12965
ENSG00000042753	AP2S1	6.71875	6.58232	6.43985	5.86826	4.75172	5.08534	5.71216	5.44083	5.53902	5.25324	5.26848	5.37467	3.55008	3.59432	3.12509	6.37063	6.00189	6.30915	8.48534	7.38351	6.93017	6.36372	7.60495	6.07362	6.14298	3.96877	5.29476	5.82628	6.5285	6.4302	6.33659	5.65268	5.55629	6.00994	4.32105	3.47435	3.95927	5.99183	5.81325	5.94491	5.92061	5.92649	5.96042	6.24534	6.28754	6.38194	6.20875	6.16535
ENSG00000042980	ADAM28	6.39639	5.60907	5.6136	6.89741	5.71627	5.69318	8.10836	7.48833	7.17015	8.13609	7.24743	7.03453	0.232052	0.0315641	0	0.419555	0.263543	0.361845	5.484	4.55608	4.30296	3.76674	2.5232	1.5013	1.41216	2.07643	3.07324	3.34848	5.37674	5.45122	4.87253	2.09012	2.657	2.45546	2.14544	2.49501	2.84066	0.370138	0.394833	0.33161	0.363181	0.374886	0.359815	1.29729	1.47243	1.2087	1.01131	1.69466
ENSG00000043093	DCUN1D1	5.06481	4.81165	4.6896	4.1159	2.66598	3.14071	4.33674	3.7485	3.81623	3.69393	3.49521	3.53779	2.42201	1.51152	1.21601	5.20282	4.6833	4.73497	6.00891	5.59727	4.85014	3.71742	5.02964	5.1943	3.59608	3.04788	3.70414	4.55799	5.628	5.19268	5.06733	4.21551	4.03466	4.48646	2.51225	2.19027	2.11518	5.02668	4.69911	4.74075	4.82827	4.51603	4.58294	5.26428	5.09548	5.06003	4.92988	4.70423
ENSG00000043143	JADE2	5.76775	5.68445	5.80834	5.10415	5.09733	5.50857	5.39133	6.03244	6.05912	5.02771	5.77299	5.82397	2.01434	1.70323	2.45107	5.74104	5.37261	5.49343	3.05221	4.02642	4.72182	3.66145	3.74671	4.71748	4.85866	2.59267	3.84846	3.99314	6.12553	6.22036	5.99717	5.60906	5.61685	5.91975	1.16014	1.65566	2.52699	5.82916	6.146	6.26095	5.73684	6.04816	6.04117	6.10531	6.30251	6.17262	5.8825	6.35072
ENSG00000043462	LCP2	2.62535	2.29634	2.65481	1.37739	0.696094	0.713753	0.970844	1.14406	1.10105	0.798368	0.896411	0.974902	4.655	2.65994	3.32142	6.99806	7.05709	6.74705	6.76208	7.8071	8.35003	8.24384	7.73421	8.01773	8.64676	5.46447	5.60279	7.0765	7.33916	7.068	7.07566	6.43515	6.40522	6.59926	1.04411	1.12339	1.46786	6.11805	6.19399	6.51378	5.97971	5.78225	5.88897	6.76637	6.88309	7.04872	6.74275	6.99542
ENSG00000043514	TRIT1	3.41114	3.15102	2.93572	1.83875	0.956359	1.54977	2.53045	1.79255	1.93465	1.88172	1.47203	1.52157	0.67144	0.193938	0.313578	2.83228	2.01987	2.26467	2.80145	1.27162	0.455911	0.336032	1.74213	0.506509	0.290588	0.770518	0.665491	1.55199	2.78609	1.89242	1.66913	1.85648	1.51234	1.676	0.447247	0.284408	0.173287	3.25231	2.82601	2.81142	3.37069	3.15328	3.18764	3.01416	2.70312	2.71226	2.33388	2.2628
ENSG00000044115	CTNNA1	4.59163	4.9205	5.03483	3.52742	3.47313	3.95688	3.84717	4.70593	5.04098	3.24262	4.28905	4.58623	0.520666	1.39456	0.991584	3.57407	3.535	3.92289	7.39203	7.30956	7.25991	6.93407	6.81858	6.58018	6.83799	0.169306	0.622482	1.40883	4.00559	4.39857	4.68298	3.00994	3.49307	3.85048	2.11658	2.42969	2.67787	3.59283	3.73659	3.92683	1.40993	1.57016	1.54543	3.27848	3.81969	3.93306	3.44215	3.9996
ENSG00000044446	PHKA2	2.62124	2.26794	2.11205	1.49589	0.803622	0.943203	1.94256	1.71068	1.70827	1.63579	1.34579	1.55238	0.339687	0.0367924	0.173168	2.07259	1.61352	1.51061	2.86015	2.26818	1.89851	1.23118	1.99209	1.04021	1.20037	0.689194	0.84903	1.27194	2.63188	2.08211	1.85829	1.71139	1.41337	1.53955	0.451621	0.253032	0.336373	2.64551	2.17252	2.25508	2.6006	2.43529	2.39539	2.54993	2.1265	2.03063	2.06345	1.8219
ENSG00000044459	CNTLN	1.47303	1.49345	1.43322	0.498012	0.188683	0.514298	0.150671	0.217443	0.248648	0.139076	0.105515	0.121195	0.121305	0	0	0.135631	0.0694416	0.111848	4.67724	4.86243	5.97101	5.24938	4.75043	5.29257	6.13665	0.094292	0.158056	0.374447	0.606816	0.528132	0.452069	0.541694	0.444054	0.460703	0.24408	0.627736	0.713696	0.430033	0.447228	0.4981	0.191473	0.182401	0.166112	0.270766	0.276836	0.237684	0.32219	0.312417
ENSG00000044574	HSPA5	7.49207	7.75731	7.71258	5.38105	4.71223	5.9366	5.39214	5.62725	5.8536	4.76766	5.64621	5.44156	5.93262	5.60118	7.05407	7.29495	7.95099	8.52981	8.91052	8.55589	8.5575	8.36714	8.6992	8.21098	8.74616	5.2868	8.66595	9.6666	7.16266	8.79683	9.38793	5.92572	7.70973	8.36029	9.13552	9.30409	9.22528	6.74027	6.65531	7.15277	6.71814	6.8399	7.0051	6.91463	7.72001	8.28101	6.36723	7.54326
ENSG00000046647	GEMIN8	2.81988	2.78493	2.69669	1.59505	0.716711	1.43661	1.94286	1.74514	1.79114	1.40862	1.51434	1.51678	0.403502	0.269612	0.24322	1.84256	1.48126	1.89161	1.77286	1.54374	0.868712	0.50497	1.19357	1.11419	0.884146	0.398708	0.666402	1.344	1.69018	1.69843	1.46572	1.00014	1.06203	1.08558	0.600963	0.892913	0.974768	2.53031	2.30785	2.32001	2.32269	2.37273	2.46161	2.03572	2.0175	2.16088	1.49677	1.60756
ENSG00000046651	OFD1	6.18084	6.48071	6.71378	6.12375	6.45715	7.01855	6.67495	7.23034	7.48726	6.57307	7.06499	7.27977	2.57953	2.15324	2.86993	6.61755	6.37063	6.54595	3.67297	3.13786	2.9785	3.13354	3.53039	2.81614	2.98021	4.21659	5.74864	6.53569	6.86479	6.93188	7.06985	5.72336	5.77943	6.36782	1.88557	3.05089	3.87651	6.18817	6.198	6.34728	5.97764	5.9571	6.11253	6.69881	6.66282	6.78268	6.27348	6.37041
ENSG00000046653	GPM6B	3.06725	3.31533	3.78419	2.61687	2.55085	3.50978	3.73036	4.24804	4.68602	3.45703	4.18395	4.42334	0.492179	0.55563	0.435405	3.99324	3.15871	3.27766	0.584557	0.422547	0.33187	0.570929	0.721384	0.423956	0.592848	1.33472	1.84822	2.36506	4.13144	3.80925	3.93597	2.92058	2.89765	3.17537	0.287953	0.593436	0.387966	4.14649	3.93318	4.0891	3.99995	3.77276	3.86433	4.27506	4.14572	4.10875	3.59554	3.47859
ENSG00000047056	WDR37	3.28985	2.66353	2.58192	2.19423	1.28094	1.26592	2.67518	1.98243	2.01566	2.37001	1.62527	1.42761	0.652914	0.698801	0.182646	3.7401	2.44796	2.38815	4.14307	3.47119	2.34186	1.65572	3.1916	2.02824	1.5829	1.47183	1.28565	1.98667	4.57691	3.52964	3.05579	3.51368	2.6597	2.80677	1.36833	0.768179	0.57324	4.09694	3.3289	3.29796	4.12731	3.24203	3.21709	4.37833	3.44686	3.31216	3.81501	3.36299
ENSG00000047188	YTHDC2	5.14056	5.11374	5.08771	4.29816	3.00924	4.10994	4.64497	4.50167	4.38144	4.32458	4.10836	3.80952	1.61052	1.05422	0.859324	4.73844	4.1316	4.09284	5.01043	4.11392	4.68595	4.41827	4.95686	4.02743	4.87509	2.10116	2.70322	3.76579	4.95149	4.78409	4.50619	3.78919	3.64458	4.16378	1.3058	1.92161	2.7851	4.65427	4.49733	4.47675	4.74786	4.67635	4.79605	5.081	4.72291	4.82231	4.5513	4.57025
ENSG00000047249	ATP6V1H	4.30622	4.50343	4.61358	3.01076	2.95218	3.52435	3.9841	3.84754	4.23201	3.29834	3.54358	3.86146	1.22859	1.14148	1.28924	4.44134	4.49816	4.82636	6.13408	6.57904	6.49268	5.99928	5.00275	5.73219	5.65008	2.0683	2.69053	3.44047	5.06701	4.76416	4.48097	3.58042	3.80002	4.00759	1.45004	1.88596	2.40322	4.72585	5.72044	5.97881	4.65726	5.36342	5.4995	4.7677	4.77927	4.91136	4.21624	4.76619
ENSG00000047315	POLR2B	6.13753	6.05771	5.99905	5.36175	4.30747	5.19266	5.92909	5.69878	5.67771	5.60328	5.51497	5.43296	3.4003	2.5883	2.26187	6.2941	5.769	5.94496	6.15216	5.69941	5.07424	4.27696	5.56315	5.08096	4.57826	4.18257	4.76983	5.58918	6.90438	6.55624	6.33829	5.93585	5.5133	5.83552	3.46358	3.22977	3.29784	6.13932	6.01668	6.01182	6.04797	5.92695	5.92398	6.49189	6.30049	6.19289	6.49602	6.26671
ENSG00000047346	FAM214A	5.24737	4.86337	4.5688	5.46067	4.3368	4.22419	5.96303	5.43906	4.98057	5.80922	4.99459	4.67119	1.02311	0.547158	0.990213	5.72565	6.30563	5.65786	3.27272	2.24006	0.99131	0.784715	2.20984	0.895991	0.733053	2.76239	3.52862	3.23113	5.94135	6.39682	5.79861	4.97774	5.85747	5.68322	4.92757	4.59926	5.17872	5.36876	5.30055	4.56982	5.35722	4.87466	4.48046	5.87574	6.45147	5.93111	5.69429	6.768
ENSG00000047365	ARAP2	4.86135	5.32668	5.895	4.13775	5.0178	5.57029	5.30814	6.09112	6.40426	4.99687	5.73218	6.27369	2.34156	3.9556	4.01833	7.09655	7.44594	7.17658	4.35563	4.37728	6.45374	6.54054	5.45479	4.55236	6.55848	7.03292	7.62215	7.27037	7.89837	8.12385	7.85889	7.00829	7.5439	7.49166	0.641632	0.684022	0.972464	6.04901	7.1733	7.27608	4.75964	6.13057	6.26555	7.18765	7.66476	7.38986	7.27176	7.94933
ENSG00000047410	TPR	7.82278	7.6442	7.59366	7.55466	6.54222	7.16899	7.76395	7.37944	7.27378	7.61785	7.25636	7.31981	6.26269	6.20099	5.3945	7.97757	7.59671	7.63374	7.28799	6.54842	6.05779	5.30814	7.4039	6.43226	6.16827	6.80476	7.08096	7.48303	8.12749	7.83305	7.63105	7.81836	7.2465	7.57442	6.04925	5.78725	5.29966	7.92989	7.82586	7.77947	7.87738	8.13483	8.12746	8.06467	7.80504	7.75558	8.00416	7.86695
ENSG00000047457	CP	1.454	1.32502	1.19115	0.848003	0.527442	0.719634	2.09229	1.54436	1.30054	1.6562	1.19575	1.16505	0.0450969	0.0308004	0.0886189	2.10598	0.883169	0.932945	1.18571	0.66812	0.449076	0.306213	1.13815	0.337881	0.234952	0.51104	0.257733	0.404763	2.6414	1.50541	1.04968	2.05244	1.14795	1.12597	0.0997294	0.155579	0.21716	2.10503	1.27284	1.22797	1.95901	1.3314	1.31107	2.32867	1.5487	1.30057	2.45494	1.61801
ENSG00000047578	KIAA0556	1.89631	1.95804	1.81544	0.940096	0.759081	0.862973	1.6921	1.44248	1.62851	1.20459	1.3318	1.35075	0.112663	0.364561	0.323456	1.7883	1.2683	1.31092	2.84902	2.5708	1.81384	1.08041	2.06496	1.52571	1.31954	0.281205	0.753586	1.00826	2.28071	2.13933	1.76581	1.49596	1.33137	1.33662	0.333565	0.258468	0.23729	1.99775	1.78066	1.79072	1.76356	1.72364	1.91346	2.03789	1.76997	1.82062	1.88715	1.77704
ENSG00000047579	DTNBP1	5.48814	5.9807	5.95236	4.62349	5.50147	5.86113	5.96149	6.86385	6.79599	5.79621	6.76164	6.75706	1.74158	2.83877	2.55435	4.47765	4.63512	4.15465	5.21395	4.42231	4.62789	4.01132	5.03834	4.68262	5.2588	3.0079	3.93224	3.73738	5.977	5.67152	5.2023	4.80202	4.28368	4.49064	2.67205	4.22724	3.95408	4.70817	5.52907	5.59317	4.6498	5.77441	5.97058	4.9657	5.60693	4.98467	4.73674	5.13385
ENSG00000047621	C12orf4	2.949	3.37707	3.21709	1.84169	1.50162	1.89195	2.11452	2.10745	2.31414	1.7431	1.98389	2.03605	0.52498	0.602605	0.795764	2.5463	2.56562	2.47743	4.29914	3.58051	3.30151	3.05128	3.27069	2.85106	2.65966	0.961418	1.74109	2.57997	2.99467	3.48108	3.32187	1.97084	2.53203	2.59437	1.41176	1.57697	2.00411	3.20004	3.64743	3.85435	3.24927	3.83812	4.0707	2.94413	3.46158	3.28519	2.47915	2.96539
ENSG00000047634	SCML1	1.89095	2.50379	2.94676	0.899436	1.29201	2.34149	2.43816	3.47659	4.101	1.89845	2.92561	3.82683	0.728886	0.886718	0.955224	0.893606	1.49385	1.2351	4.60137	4.73755	4.73898	4.42149	3.76682	3.66612	4.82031	1.53553	3.41764	4.13285	1.3232	1.88294	1.06148	0.223207	0.297547	0.474782	0.09293	0	0	3.86341	4.25361	4.39065	5.10334	5.5071	5.61789	2.05254	2.59925	2.4027	0.429763	0.668911
ENSG00000047644	WWC3	3.90796	4.63977	4.10288	3.05168	3.52936	3.2741	4.53804	5.04888	4.39071	3.78945	4.78696	4.13496	1.32451	1.59324	1.60384	5.14587	4.68574	4.65498	4.77948	4.4007	3.33294	2.77627	3.55384	3.41254	2.29097	1.43744	2.46251	3.43583	4.96671	5.2978	5.08415	3.42431	4.33159	4.51302	1.73884	1.22381	1.88085	4.18176	4.44858	4.61021	3.39959	4.05802	4.24354	4.77045	5.03611	4.95142	4.413	5.03537
ENSG00000047662	FAM184B	2.00735	1.82561	1.79803	1.26869	0.838225	1.20547	2.43723	2.16155	2.01625	1.90754	1.83427	1.85538	0.43577	0.218888	0.304053	2.20771	1.61438	1.82689	1.71284	1.22638	0.728988	0.93914	1.66929	1.01132	0.879887	0.660141	0.734852	1.0791	2.60815	2.12694	1.80875	1.74399	1.63804	1.72116	0.304818	0.382592	0.573602	3.04415	2.77928	2.6212	3.1339	2.92087	2.94413	2.50753	2.35394	2.17356	2.15996	2.12207
ENSG00000047849	MAP4	6.90029	6.93121	6.936	6.1224	4.78529	6.19588	6.06982	5.687	5.87225	5.71964	5.72009	5.64742	3.50914	2.97417	2.68318	6.28348	5.90453	6.13131	6.42481	6.33538	6.44039	5.78083	6.61325	6.73844	6.41817	4.53125	5.66514	6.50987	6.90218	6.80574	6.8606	6.13943	5.94189	6.52539	3.8042	2.42336	2.69776	5.9414	5.96204	5.93872	5.05701	4.87198	4.75492	6.35035	6.44676	6.35274	6.41164	6.49124
ENSG00000047932	GOPC	5.38625	5.31198	5.41002	4.55657	3.60408	4.6106	5.33568	5.03328	5.13415	4.86521	4.61409	4.76467	2.64907	1.88614	1.53668	5.75512	4.80507	5.23395	5.20761	4.92625	5.04785	4.63712	4.90855	4.48594	4.92562	4.2873	4.47049	5.17035	6.45694	5.78437	5.66819	5.26559	4.71668	5.09564	3.20657	3.36737	4.29411	5.63256	5.35307	5.45201	5.61492	5.49112	5.67943	5.89484	5.61869	5.65769	5.66694	5.36508
ENSG00000048028	USP28	4.8376	5.33252	5.45436	4.52034	4.92794	5.29331	5.62869	6.27939	6.50426	5.28521	5.95988	6.17312	0.864602	1.10334	1.23665	5.38993	4.94413	5.04262	3.98976	3.61247	3.55383	2.70145	3.22868	2.79359	3.20652	2.86682	3.99741	4.63067	7.23957	7.21275	7.21981	6.42941	6.5541	7.00587	3.1548	3.716	4.16372	3.59985	4.17236	4.24042	3.60862	4.03961	3.98133	5.64035	5.84126	5.69612	6.26241	6.67724
ENSG00000048052	HDAC9	5.44136	5.23696	5.10939	4.07955	3.17965	3.50852	3.61211	3.65761	3.54051	2.76444	3.47399	3.17531	0.300311	0.167057	0.131051	0.393249	1.01904	1.13657	3.44358	3.64513	1.38903	1.20266	2.78926	1.55146	0.691474	0.0849758	0.197281	0.651754	0.763151	0.386141	0.802378	0.152413	0.177549	0.282061	2.03216	2.47641	3.11777	0.366713	1.2966	1.16822	0.150796	0.217484	0.175895	0.174745	0.283929	0.404065	0.15543	0.223501
ENSG00000048140	TSPAN17	2.39159	2.59671	2.63097	1.14524	0.89368	1.24662	1.48225	1.68466	1.90628	1.09957	1.46242	1.89048	0.36536	0.491929	0.473511	2.27422	2.46272	2.63686	3.47523	2.80636	2.9098	2.12477	3.02238	2.41915	2.77021	0.62724	1.13388	1.84878	2.66762	2.82796	2.68774	1.85266	2.184	2.39514	0.92493	0.408745	0.835094	2.79928	3.39249	3.65653	2.54277	3.40733	3.46139	3.08704	3.6742	3.69581	2.3521	3.06335
ENSG00000048162	NOP16	5.57205	5.85464	5.92445	2.47707	1.73327	3.95826	2.92741	2.7722	3.00496	2.03826	2.56186	2.59753	1.36191	0.800858	2.29481	2.6085	3.12786	4.38855	4.40291	3.01558	2.78273	1.97254	3.58863	2.91577	2.48691	0.857292	2.00265	4.9291	2.62465	2.67902	3.42525	1.47861	1.64162	2.79953	1.17851	1.15651	0.971486	3.52657	3.99503	4.5318	3.74924	4.61162	4.84941	2.95582	3.72386	4.44177	1.98258	2.3327
ENSG00000048392	RRM2B	4.08062	3.48431	3.2624	3.40272	1.60251	2.35832	4.83268	3.78696	3.66969	4.47175	3.09877	3.18235	1.02259	0.418955	0.25201	3.36611	2.86137	2.48555	4.52528	4.31982	3.52876	2.228	3.88674	3.17128	2.5547	1.36805	1.90493	1.91491	4.0152	3.38551	2.69834	2.43776	2.13545	2.3078	1.22156	0.371216	0.425167	3.38147	2.75137	2.48248	3.05376	2.43411	2.21561	3.63762	3.00285	3.03044	3.0347	2.83191
ENSG00000048405	ZNF800	5.5844	5.69686	5.8886	4.94025	4.9914	5.44758	5.87123	5.94926	6.03105	5.83642	5.73411	5.81583	2.99378	1.90072	2.28008	5.86542	5.72522	5.9117	5.73482	5.2338	5.31324	4.93032	5.42345	4.75874	5.33722	4.08953	5.49739	6.368	6.58046	6.82952	6.85563	5.40039	5.74628	6.15312	2.9284	2.95718	3.9084	5.70906	5.70775	5.72301	6.0471	6.01954	6.14402	6.0916	6.18274	6.2235	5.85855	6.2771
ENSG00000048462	TNFRSF17	2.63031	2.06883	1.42417	1.68678	1.09683	1.3404	1.69407	1.6411	1.3946	1.32233	1.26472	1.22658	0	0	0	0.00807906	0.0223321	0.0126584	0.043237	0.0229886	0.0114066	0.0206503	0.00431662	0.0114966	0	0.0142873	0	0.0102573	0.0293175	0.0262831	0.0370857	0.0181503	0.0110265	0.0168025	7.86845	6.90466	7.13905	0.0474876	0.0465309	0.0370978	0.047545	0.0487621	0.050758	0.0289905	0.0344036	0.029135	0.0171238	0.0265591
ENSG00000048471	SNX29	4.79694	4.03281	3.82997	4.83509	2.68268	3.05717	6.43702	5.26798	5.18796	6.24087	5.01987	4.86648	0.81202	0.4546	0.274776	3.52034	2.44864	2.27075	5.09984	3.47331	2.82245	2.08578	4.53757	1.92243	2.48903	1.20797	1.35861	1.75069	4.15222	3.65524	3.08657	2.79186	2.40537	2.69896	3.09704	1.50096	1.1825	3.67817	3.1386	3.102	4.47791	3.86698	3.75863	3.75996	3.26247	3.21685	3.46679	3.10738
ENSG00000048544	MRPS10	5.95502	6.07923	5.96863	4.68342	3.90284	4.86026	4.95201	5.11947	5.33179	4.64443	4.9462	4.92416	2.30224	2.61329	2.2699	5.64746	5.54296	5.83334	5.70712	5.25525	4.44065	3.51457	5.3142	4.76926	4.45707	2.96559	4.28189	5.42025	5.75526	5.69066	5.79537	4.71218	4.77085	5.34681	3.25832	3.20781	3.1319	5.49849	5.42884	5.65168	5.43442	5.58871	5.73989	5.66629	5.75256	6.00652	5.25455	5.36836
ENSG00000048649	RSF1	6.75632	6.6714	6.7188	6.56893	5.74033	6.38723	6.99212	6.97869	6.80919	6.89461	6.64099	6.66105	3.93012	3.80604	4.1667	7.22832	6.97151	6.96404	6.47251	6.23912	5.79009	5.09367	6.2052	5.85188	5.77017	5.29824	6.22059	6.59137	7.59077	7.41838	7.2207	6.70143	6.81717	6.97026	4.79247	4.05276	4.08792	7.05231	6.94794	6.89407	7.02247	6.87824	6.89647	7.37052	7.19419	7.08533	7.25886	7.3276
ENSG00000048707	VPS13D	4.1349	3.82854	3.65512	2.93684	2.07086	2.56851	3.898	3.44446	3.46114	3.51914	2.95578	2.83818	1.50568	0.969727	0.641037	4.62971	3.71012	3.88905	4.76963	4.30188	3.13513	2.71817	3.89748	3.05764	2.27562	1.83319	2.11118	2.93898	4.98975	4.48656	4.30261	3.70247	3.24186	3.75792	1.16412	1.72859	1.75135	4.75819	4.24509	4.34435	4.52414	4.16691	4.21674	4.82002	4.42951	4.47311	4.32167	4.25632
ENSG00000048740	CELF2	7.10024	6.6382	6.5734	6.45866	4.09836	5.44861	6.93921	5.85774	5.88525	6.67393	5.67476	5.63433	4.04754	1.46278	1.84247	7.77625	7.16171	7.70372	6.86869	5.65896	6.55534	5.81854	6.74651	5.12724	5.95901	5.88038	6.0831	7.58906	8.12024	7.74161	8.30437	7.44252	6.94542	7.64387	4.13057	3.32758	3.57587	7.32604	6.17956	6.30306	7.3803	5.66041	5.61258	7.40813	6.68355	7.2612	7.62464	6.95713
ENSG00000048828	FAM120A	6.4643	6.14105	6.07997	5.50509	4.15299	4.79057	5.78515	5.18832	5.19852	5.41962	4.92051	4.88631	2.23303	2.19773	2.18268	5.70587	5.56498	5.78369	7.09567	6.43804	6.09607	5.50447	6.87323	5.72275	5.6137	3.24403	4.15749	5.31249	5.93726	5.78084	5.8244	4.60446	4.37533	4.81409	4.29769	3.42769	3.39998	5.72446	5.46331	5.45108	5.40143	5.2706	5.19749	5.84131	5.67935	5.65876	5.58722	5.31078
ENSG00000048991	R3HDM1	5.32919	5.02197	4.90714	3.96513	2.71828	3.37143	4.5198	4.15522	4.04296	3.92777	3.66863	3.53085	1.18798	1.00644	1.04157	5.03425	4.18423	4.00956	3.86132	2.6635	1.59857	1.26751	3.23943	1.69839	1.33354	2.49273	3.19079	4.02962	5.33284	4.7107	4.21585	3.92891	3.71704	3.91309	2.94887	2.58571	3.04902	5.04342	4.73913	4.60705	5.01867	4.90208	4.85554	5.24134	4.86583	4.61708	4.65688	4.51039
ENSG00000049167	ERCC8	2.30761	2.31165	2.02159	1.136	0.628508	0.96254	1.13137	1.02052	1.19973	0.9278	0.923126	0.958858	0.35668	0.105405	0.273695	1.68961	1.24275	1.42392	1.80422	1.08423	0.451063	0.308891	1.06734	0.398496	0.364147	0.511037	0.544259	1.22297	1.97682	1.60935	1.60823	1.2946	1.16484	1.40451	0.804176	0.350916	1.06765	1.95174	1.79607	2.05791	2.10266	2.10801	2.28593	1.95509	1.82648	2.00281	1.62815	1.54178
ENSG00000049192	ADAMTS6	3.80146	3.46066	3.87655	3.06084	2.78023	3.18026	2.90552	3.43867	3.73493	2.51047	3.02642	3.49994	0.400303	0.568064	0.310403	3.97174	2.30085	1.68412	0.415496	0.243228	0.186252	0.257979	0.136308	0.0683752	0.0548647	0.0440756	0.12693	0.127417	0.958787	0.952704	0.648456	1.73139	1.5517	1.67471	0.435597	0.966158	0.589752	2.67725	2.29644	2.05997	3.19012	3.17951	3.2127	3.89942	3.25199	2.52838	2.95928	2.93128
ENSG00000049239	H6PD	2.81994	3.01855	3.0914	2.00821	1.49501	2.23666	2.85224	2.96025	3.43685	2.51015	2.61702	3.07279	0.652065	0.547716	0.284638	2.85497	2.04177	2.33872	4.60349	4.11393	3.26517	2.39168	4.54629	4.15049	3.25038	0.946888	1.28587	1.82594	3.60044	3.20465	3.02312	2.4536	2.24985	2.50299	1.16682	1.11524	1.16302	3.3058	3.14104	3.36822	3.22559	3.28453	3.47398	3.35503	3.04047	3.18184	2.9646	2.92063
ENSG00000049245	VAMP3	3.52048	3.72492	3.86022	2.32931	1.99634	2.5151	3.2201	3.54485	3.68901	2.94316	3.13969	3.44415	1.05775	1.17572	1.35509	3.90701	3.63822	3.78985	6.18069	5.90344	5.2692	4.73286	5.50995	5.01351	5.02681	1.88221	2.09356	3.56805	4.41707	4.21044	4.24196	2.91375	3.09862	3.34154	1.39258	1.71496	1.1483	4.1405	4.01987	4.19559	3.7857	3.92142	4.07121	4.04569	4.06671	4.2055	3.73127	3.6644
ENSG00000049246	PER3	1.50585	1.69043	1.55694	0.576249	0.49565	0.886142	0.836087	0.987891	1.07485	0.497898	0.677865	0.895406	0.385588	0.253991	0.116525	2.05813	1.4276	1.69135	2.16691	0.9404	0.569159	0.52019	2.21885	0.605016	0.728441	0.342903	0.473828	0.937183	2.52834	1.88454	1.61771	1.70529	1.30345	1.75673	0.22845	0.298772	0.0686562	2.14459	1.6169	1.88897	1.90511	2.03997	2.24882	2.01301	1.58923	1.97316	2.09791	1.62461
ENSG00000049247	UTS2	0.880699	0.739127	0.615798	0.421188	0.171521	0.165841	0.242102	0.129813	0.189632	0.133271	0.0845088	0.11611	0.31481	0.151918	0.1325	1.32232	0.697036	0.741221	0.666415	0.31073	0.158753	0.1224	0.117476	0.00686734	0.00723065	0.335224	0.216213	0.794928	1.87164	1.0031	1.15889	1.33818	0.821386	0.962711	0.215378	0.173895	0.0304437	1.26689	0.811001	0.818434	0.875491	0.533971	0.564689	1.442	1.00055	0.961832	1.44623	1.071
ENSG00000049249	TNFRSF9	3.21589	2.58548	2.06873	0.763147	0.0342244	0.122855	0.154513	0.111428	0.062398	0.0850099	0.0663597	0.0430484	0.774561	0.736355	0.368718	0.394995	0.435901	0.445434	2.4799	3.5912	1.13134	1.00709	0.65028	0.904067	0.191964	0.273867	0.731855	3.57194	3.22249	2.90308	3.4054	1.51453	2.38511	2.75129	0.0921369	0.101887	0.0540504	0.193411	0.295201	1.45241	1.06395	0.869793	0.262132	1.67052	1.095	1.35685	1.22387	0.821999
ENSG00000049449	RCN1	3.62915	4.25663	4.38758	1.2693	0.891254	2.27745	1.53123	1.39142	1.63297	0.999054	1.53708	1.3248	0.949225	0.753068	0.939921	2.17831	2.6492	3.59803	4.41792	5.0548	5.30988	4.57949	3.79533	4.94719	4.34488	0.853967	2.725	4.86105	3.21157	4.21874	4.54988	1.699	2.69205	3.32949	1.57687	2.50017	2.3876	2.18169	2.52247	2.94481	2.25853	3.01549	3.32752	2.54775	3.20201	3.91887	2.14772	2.93321
ENSG00000049541	RFC2	4.46237	4.372	4.12203	2.96085	1.59961	2.28798	3.83935	3.20626	3.2867	3.04871	2.84939	2.67502	1.06984	0.840847	0.565227	2.53506	2.46007	2.4108	3.66601	2.97598	2.95032	2.27221	3.53553	2.66442	2.72942	0.996771	1.67562	2.65855	3.70054	3.26587	3.036	2.23045	2.01016	2.14484	0.581715	0.349908	0.655866	3.18406	3.37425	3.44968	3.08704	3.42724	3.49653	2.86081	3.06499	2.90945	2.61042	2.65094
ENSG00000049618	ARID1B	7.28754	7.23578	7.25753	7.4584	7.37281	7.40426	8.13406	8.14944	8.08074	8.04207	8.01554	8.05915	4.34617	3.33883	2.81729	7.44585	6.81606	6.80035	6.36677	5.60069	5.24309	4.64472	6.29631	5.57063	5.04744	5.85311	5.94606	6.40663	7.74064	7.1967	6.96313	7.01778	6.7008	6.79341	5.68974	4.0365	4.48558	7.28548	6.83576	6.72004	7.24785	6.8187	6.75414	7.46233	6.96602	6.85025	7.48623	7.12793
ENSG00000049656	CLPTM1L	5.47756	5.29518	5.26461	4.19374	2.4593	3.65075	4.55094	3.84851	4.12917	4.00245	3.64918	3.81516	1.74147	1.77312	1.51331	4.87007	4.38289	4.79178	5.83379	5.50507	4.70738	4.24393	5.24289	4.87414	4.2185	2.06671	3.2387	4.50306	5.14343	4.79319	4.81587	4.07356	3.59587	4.28465	6.1659	5.71662	5.17588	4.89819	4.5487	4.73561	4.64375	4.49204	4.58504	4.97143	4.80583	5.00866	4.6944	4.55219
ENSG00000049759	NEDD4L	3.4528	3.03232	2.56243	1.76902	1.0634	1.23242	1.35495	1.7318	1.67571	1.04615	1.33378	1.37192	0.27592	0.267944	0.16048	1.2471	0.912211	0.98693	2.99294	3.76775	1.95103	1.65113	0.692584	1.24013	1.00077	0.103497	0.25252	0.437655	1.27871	1.20964	0.891463	0.357753	0.48867	0.49164	0.848351	0.472907	1.03247	1.23408	0.972095	0.93723	1.08363	1.09678	1.17021	0.91058	0.868402	0.7498	0.535289	0.559777
ENSG00000049768	FOXP3	0.138709	0.140298	0.142988	0.0541059	0.0117565	0.010603	0.074546	0.0196257	0.0425367	0.0208394	0.0404332	0.0249594	0.047532	0	0	0.177116	0.356751	0.317514	0.196708	0.196357	0.103368	0.125794	0.0979362	0.0552403	0.0833576	0.0281155	0.00735314	0.0629243	0.118052	0.116065	0.114683	0.08147	0.0699784	0.115584	0	0	0	1.03407	1.35885	1.87898	0.874113	1.42877	1.43903	0.246413	0.492163	0.416954	0.152614	0.140242
ENSG00000049769	PPP1R3F	1.49266	1.36259	1.23518	0.784184	0.383068	0.518529	1.02653	0.716208	0.613444	0.708403	0.553222	0.601554	0.19237	0.468728	0.441747	1.70675	1.36975	1.34784	1.07644	0.792457	0.428927	0.891268	0.771699	0.260411	0.253072	0.473537	0.763452	0.922354	1.70167	1.33286	1.37752	1.19196	1.01052	1.10815	0.225494	0.243065	0.406167	3.14148	2.73839	3.14535	2.92965	2.6184	2.85889	2.45882	2.4357	2.56456	1.66984	1.65241
ENSG00000049860	HEXB	3.90488	3.04519	2.90018	2.9057	1.22018	1.60403	3.28456	2.38307	2.1782	2.66734	1.86993	1.74025	0.824752	0.788549	0.486781	3.99716	3.2189	3.28985	7.22443	5.96532	6.30955	5.79764	5.84543	3.71464	4.48762	0.931607	1.23923	1.70154	3.92517	3.12121	3.03487	2.71018	2.53758	2.75429	2.00456	1.67361	1.66017	4.24944	3.86859	3.93484	4.05873	3.73923	3.69532	3.92248	3.73864	3.64658	3.3936	3.21164
ENSG00000049883	PTCD2	2.89522	2.36862	2.16195	1.602	0.589415	0.637361	1.91313	1.35673	1.35964	1.58837	1.03583	1.00275	0.15614	0.178013	0	2.18119	1.11796	1.03065	1.65852	0.755496	0.283891	0.327329	1.02611	0.521246	0.239179	0.564892	0.431436	0.813483	2.64929	1.62115	1.33088	1.83891	1.3231	1.3074	0.589838	0.0426004	0.408271	2.9577	2.30184	2.229	3.19943	2.75245	2.6525	2.75581	1.90094	1.76926	2.26779	1.75744
ENSG00000050130	JKAMP	3.91724	4.25211	4.38421	3.1264	2.37662	3.14867	3.84899	3.77286	3.81472	3.41637	3.32402	3.44382	1.15	1.47919	0.95327	4.51432	3.43579	3.76486	5.23755	4.63202	3.97058	3.32199	4.3604	3.39635	3.34714	2.36286	3.29962	3.94808	4.93067	4.66243	4.44908	3.63277	3.74566	3.84989	1.94233	2.93484	2.82408	4.54241	4.01972	4.14909	4.43058	3.87524	3.90212	4.64483	4.34924	4.42073	4.23338	4.14633
ENSG00000050165	DKK3	0.892438	0.631383	0.530354	0.360008	0.157301	0.453479	0.819992	0.456149	0.576082	0.456461	0.424133	0.274981	0.120941	0.190677	0.0703712	3.37908	3.48274	2.84089	0.452983	0.329799	0.167016	0.12919	0.39394	0.212252	0.163683	0.326236	0.210026	0.620798	1.8766	1.60308	1.32888	1.19429	1.27203	1.0452	0.314263	0.0905238	0.105362	1.86807	1.40382	1.36186	1.9137	1.47056	1.59221	4.01474	4.07082	3.3981	1.52505	1.49507
ENSG00000050327	ARHGEF5	1.14989	1.01784	0.962015	0.543625	0.225349	0.407546	1.29949	0.843738	0.975662	0.960166	0.888488	0.693002	0.112521	0.222229	0.218462	0.942573	1.1142	0.93552	0.0764427	0.134582	0.0351183	0.0374251	0.0402681	0.00945498	0.0335551	0.0345967	0.300042	0.177648	0.465018	0.763196	0.267321	0.241513	0.272992	0.385242	0.554018	0.591288	0.396595	2.08508	2.16493	2.28706	1.67808	1.74706	1.70234	1.43404	1.55668	1.46896	1.01637	1.10409
ENSG00000050344	NFE2L3	1.89986	2.33865	2.88959	0.925263	1.17882	1.83627	1.07061	1.78252	2.5079	0.995216	1.63927	1.89474	0.926138	1.09256	0.728146	3.07903	3.55342	3.87794	4.58272	5.06423	6.77108	5.99191	4.97855	5.02153	6.42944	1.53404	3.42699	4.32577	2.44626	3.59065	3.71472	0.996005	2.0846	2.73178	0.54544	0.517041	0.545301	3.09301	4.06924	4.7163	2.54474	3.62139	4.01947	2.67371	3.82891	4.4871	1.51596	2.52754
ENSG00000050393	MCUR1	5.28281	5.06242	4.87464	3.39436	1.77835	2.61659	3.40688	3.23986	3.26353	2.9679	2.93191	2.82263	1.06059	0.903454	0.661136	3.74528	3.39568	3.74982	5.15403	4.50413	3.39976	2.68844	4.25593	3.58953	3.2292	1.53409	1.75251	2.9848	4.07617	3.39591	3.3967	3.22973	2.65992	2.96666	4.59546	3.93888	3.77396	4.29641	4.10884	4.27107	4.09946	3.99603	4.08497	4.13334	3.97888	4.1535	3.85134	3.5307
ENSG00000050405	LIMA1	3.15906	3.02352	3.08228	1.28541	0.608948	0.839252	0.723647	0.776251	0.809599	0.564102	0.645085	0.555455	0.737774	0.673094	0.493511	4.30121	2.74304	3.07245	3.49594	1.53816	1.07835	0.922629	2.98255	1.0084	0.796303	0.649133	0.614279	1.35332	3.98863	3.08888	2.72673	3.4657	3.40671	3.6882	0.620237	1.47823	1.29029	4.66624	4.8348	5.04861	4.08528	3.5448	3.66754	4.84756	4.50185	4.71286	4.65362	4.45086
ENSG00000050426	LETMD1	4.29646	3.75398	3.59411	3.64266	1.89682	2.46857	4.1891	2.97699	3.10904	3.56507	2.74894	2.52951	1.24012	0.829488	0.666505	4.60407	3.97071	3.94116	3.18376	2.20092	1.42748	1.20337	3.13652	1.79082	1.51956	1.47167	1.43128	1.98064	4.47977	3.48227	3.13614	3.3302	2.87234	3.13913	1.70708	1.30264	2.01241	5.31776	5.44887	5.38476	5.34802	5.22165	5.14219	4.90334	4.58947	4.42281	4.12503	3.85881
ENSG00000050438	SLC4A8	0.504479	0.480084	0.502275	0.234452	0.139043	0.356187	0.440154	0.319916	0.480725	0.37122	0.356364	0.318073	0.0664605	0.0300526	0.0787216	0.620596	0.398186	0.283077	2.55751	3.05601	1.83793	1.71788	2.05305	2.03479	1.35053	0.440417	0.282366	0.524475	2.25379	1.66076	1.11924	1.6318	1.11766	1.13658	0.636997	0.467463	0.661227	0.559053	0.42048	0.463123	0.483079	0.436046	0.438378	1.0661	0.722181	0.739529	1.36693	1.09083
ENSG00000050730	TNIP3	1.26448	1.49188	1.53434	0.370119	0.242524	0.334048	0.489448	0.565362	0.466905	0.494821	0.456274	0.578758	0.0421147	0.0753397	0.0232603	2.4942	1.87833	2.04381	4.3736	10.0419	6.7241	6.30499	0.983538	8.4576	2.52298	0.101517	0.292039	0.481911	1.08519	1.02417	0.884309	1.52861	2.04025	1.90437	0.0682843	0.238977	0.396942	1.33134	1.41452	1.78103	1.47719	1.89333	1.97062	5.01236	5.24242	4.92999	3.2156	3.71334
ENSG00000050748	MAPK9	4.41246	4.17132	4.10625	3.21726	1.81283	2.75295	3.87375	3.19241	3.24207	3.36773	2.93656	2.87957	1.40344	0.883124	0.687257	4.6485	3.50249	3.71464	3.99395	3.08906	1.77746	1.03702	3.20444	2.26316	1.28355	1.98626	2.21092	3.09513	4.96376	4.31739	3.81003	3.62841	2.98993	3.23697	1.58982	1.0203	1.18199	4.51031	4.07748	3.99719	4.27694	3.87174	3.80159	4.73953	4.19763	4.12523	4.46083	4.00006
ENSG00000051009	FAM160A2	2.2687	2.20023	2.15725	1.31196	0.947283	1.24989	2.10383	2.08662	1.79092	1.83623	1.62444	1.73862	0.559223	0.319833	0.172419	3.28516	2.62245	2.58531	3.50503	3.38815	2.12236	1.2578	2.59678	2.0886	1.32255	1.09398	1.44481	2.65526	4.05778	3.29736	3.45483	2.72688	2.04107	2.67595	0.548367	0.293711	0.258995	3.05943	2.99482	2.86794	2.97005	3.04011	3.02497	3.29126	3.02035	3.22192	2.98267	2.94668
ENSG00000051108	HERPUD1	8.87411	7.82766	7.86693	8.53088	5.623	7.12258	8.57987	6.83466	6.88941	8.43372	6.81683	6.70954	4.90921	3.32983	5.60224	6.70851	6.78457	7.57286	6.89132	5.64015	5.72161	5.65924	7.42703	5.84711	6.56079	4.01888	6.98274	8.23006	6.13513	7.13259	7.76859	4.99569	5.9382	6.96304	9.0145	8.20427	8.28847	6.23528	5.98485	6.45787	5.29985	5.41356	5.76499	6.65538	6.71453	7.4358	6.24805	6.17677
ENSG00000051128	HOMER3	1.60537	1.1904	0.869474	0.852112	0.10847	0.234847	0.127715	0.0870563	0.0675978	0.0921972	0.0642481	0.0488376	0	0	0	0.276696	0.287266	0.168007	5.4336	4.01183	2.5845	1.80201	3.80188	2.62389	1.19836	0.0292077	0.038759	0.047958	0.182558	0.231399	0.128871	0.0653321	0.0875018	0.0964107	1.51405	0.656665	0.581726	0.512418	0.365762	0.25425	0.178617	0.178351	0.161209	0.311637	0.212092	0.204424	0.131324	0.201102
ENSG00000051382	PIK3CB	2.89279	2.46685	2.18776	1.81194	0.715127	0.84429	2.22919	1.08832	1.07948	1.7781	1.03148	0.932368	0.36901	0.94763	0.654181	4.09044	3.65562	3.60523	5.74085	4.55121	2.0103	1.1967	4.75577	2.38996	1.37749	0.617155	1.00857	1.1393	3.34582	2.80074	2.14636	2.21272	2.33016	2.15315	0.71768	0.609186	0.837792	4.08782	4.16329	4.04359	3.933	3.77409	3.7739	4.16497	4.16393	3.84538	3.4917	3.41751
ENSG00000051523	CYBA	8.98687	8.86624	8.82135	9.0728	8.6649	8.81719	8.89694	8.4	8.27259	8.88959	8.35984	8.2709	7.69024	7.30887	6.83623	9.94983	9.73177	9.52489	10.4282	10.5399	9.88813	9.58239	10.2678	10.2994	9.69402	8.62795	8.81456	8.33882	9.8996	9.55924	9.01432	9.91731	9.54206	9.37317	10.2231	10.1393	9.96276	9.14687	8.77327	8.58703	7.62827	7.16797	7.00281	9.73518	9.61697	9.43783	9.86609	9.72382
ENSG00000051596	THOC3	4.44603	4.10325	3.95671	3.16471	1.82763	2.23777	3.99168	3.42646	3.33714	3.55382	3.03675	2.81298	1.14116	0.361111	0.430825	4.15164	3.12525	2.97404	3.20404	2.01014	0.973037	0.642719	2.5147	1.35394	0.781197	1.37696	1.59974	2.04709	4.115	3.53412	3.00855	2.77474	2.59862	2.73159	1.51197	1.11076	1.77553	5.31433	4.39963	4.24268	5.28619	4.35782	4.25889	4.55721	3.81625	3.6817	3.69858	3.58019
ENSG00000051620	HEBP2	5.54388	5.47149	5.47238	4.68069	3.77634	4.41308	5.1382	4.81601	5.06639	4.78091	4.53872	4.57469	3.46674	2.6488	2.23033	5.41546	5.10756	5.07581	4.70135	4.7942	4.3256	3.33934	3.35053	3.04632	2.99184	3.18813	3.76207	4.04939	5.41488	4.6577	4.26394	3.86084	3.70723	3.89072	4.44625	2.59863	3.20159	6.05884	5.66129	5.69342	5.78866	5.20821	5.27517	5.65156	5.41511	5.27015	4.94899	4.5704
ENSG00000051825	MPHOSPH9	3.95116	3.44163	3.25997	2.6453	1.26304	1.88971	3.30386	2.33778	2.58668	2.72282	2.1365	2.14665	0.881772	0.275002	0.263697	4.61876	3.19899	3.37939	3.19311	2.16671	1.29729	0.934421	2.42915	1.2194	0.794381	2.78559	1.94469	3.00837	5.86235	4.59689	4.02392	4.66452	3.57156	3.62884	2.07547	1.61235	2.23549	4.68457	4.01228	3.80356	5.07982	4.52465	4.45786	5.35533	4.32853	4.13758	5.0529	4.6064
ENSG00000052126	PLEKHA5	0.344602	0.309159	0.335477	0.137852	0.0596634	0.0647403	0.165494	0.120354	0.176501	0.0709097	0.095115	0.10102	1.18037	0.715398	0.405758	4.54243	3.36059	3.27585	1.17345	1.13899	0.443391	0.349606	0.582941	0.682075	0.279418	2.11472	2.20028	2.00377	4.09381	3.85268	2.95252	2.4421	2.65429	2.79379	0.0291196	0.0610383	0.0497723	3.95497	3.50347	3.48807	1.35086	1.19323	1.17134	4.07463	3.70356	3.55994	4.53097	4.31332
ENSG00000052723	SIKE1	5.20157	5.15229	5.21956	4.06855	3.22027	4.12441	4.72459	4.56526	4.78847	4.25482	4.4081	4.47373	2.09267	1.62004	2.02172	5.13245	4.56787	5.01742	4.68256	4.16247	3.48921	2.98936	4.24685	3.57424	3.78396	2.24763	3.03047	4.40406	5.43101	5.26359	5.3939	4.06824	4.15162	4.73432	3.30993	3.14095	3.37207	5.11319	4.98105	5.00729	5.17185	5.0341	5.04088	5.16024	5.04796	5.08379	4.73362	4.83091
ENSG00000052749	RRP12	3.55082	3.52868	3.4985	1.26195	0.3982	1.59775	1.47286	0.895796	1.01322	0.89308	0.85731	0.818746	0.252674	0.183464	0.395199	1.2942	1.1771	1.72796	3.83221	2.52022	1.17553	0.859915	2.62396	1.44143	0.549884	0.4278	0.480189	1.97177	1.72855	1.12013	1.03686	0.973369	0.719302	0.964637	0.698096	0.645278	0.749689	1.74678	1.70938	2.12368	1.85183	2.31591	2.56557	1.70872	1.57777	1.96048	1.37542	1.18924
ENSG00000052795	FNIP2	0.415909	0.569253	0.635111	0.310553	0.145994	0.316948	0.447813	0.468525	0.390454	0.43461	0.426943	0.343889	1.03192	0.637414	0.327373	2.3946	1.51372	1.57571	7.54872	8.81571	7.97227	7.36459	6.60493	8.13736	6.96532	1.34438	1.56706	2.20085	3.85696	2.80898	2.73431	2.26352	1.72739	1.94918	0.277597	0.238054	0.183832	3.05617	2.39047	2.25731	3.24121	2.69592	2.7376	2.66479	1.97892	2.10684	2.64595	2.12225
ENSG00000052802	MSMO1	5.72811	5.81101	5.65281	3.94256	2.55483	3.71416	3.26144	3.32996	3.44183	2.41157	3.11269	3.13659	1.66562	1.18695	1.9085	4.21727	4.00042	4.71232	2.50957	1.49727	0.61546	0.535276	2.5462	1.2048	0.850794	1.14978	2.04747	3.55648	4.01938	3.93155	4.06243	3.05273	2.89855	3.63678	1.60817	1.53975	0.701452	4.0555	4.04708	4.18036	3.98208	4.09369	4.26254	4.00418	4.02055	4.47133	3.57713	3.66911
ENSG00000052841	TTC17	4.96029	5.15167	5.09989	4.4666	3.87638	4.68044	5.10919	5.22349	5.23998	4.85146	4.81318	5.04579	2.20477	2.0222	1.84105	5.4447	4.93947	4.92621	5.29867	4.91836	4.38841	3.81566	4.56998	3.95541	4.00246	2.5589	3.53602	4.79886	5.73855	5.41206	5.35258	4.62689	4.72578	4.6284	3.63869	4.34398	4.51231	5.4496	5.31905	5.29279	5.36392	5.27595	5.29729	5.64772	5.36429	5.31782	5.10383	5.31653
ENSG00000053254	FOXN3	5.71104	5.47707	5.68867	4.77766	4.07603	4.79103	5.74245	5.17178	5.09702	5.30004	5.15571	4.62605	3.35261	2.6261	3.16965	6.36347	5.42945	5.08192	6.87849	5.96779	5.45602	4.59193	6.95895	6.00093	5.54513	4.90504	3.99702	5.22072	7.05329	6.53403	6.73471	5.71198	5.08838	5.66327	3.8113	3.0373	3.45446	6.08336	5.70669	6.00383	6.37337	6.37213	6.66375	6.2526	5.57063	5.59383	5.9511	5.52789
ENSG00000053371	AKR7A2	4.87474	4.43653	4.23131	4.22145	2.28058	2.59162	4.78372	3.5119	3.55138	4.32457	3.12212	3.23449	1.67262	0.573117	0.393155	5.02492	3.40251	3.26713	4.45295	3.11841	1.92211	1.65606	3.57827	2.06671	1.75865	2.52075	2.56005	2.93731	5.37698	4.23038	3.95926	4.01767	3.27798	3.50385	2.39916	0.998108	0.967288	4.85132	4.08042	3.89207	4.87411	4.28434	4.19029	5.10873	4.45081	4.03463	4.83221	4.0611
ENSG00000053372	MRTO4	6.46543	6.52324	6.43069	3.91839	2.47993	4.73227	3.81537	3.47795	3.67419	3.12815	3.34994	3.15244	1.563	1.14374	1.27175	3.37877	3.70777	4.73465	5.14587	3.69515	2.53341	1.66693	4.01362	3.39933	2.10526	1.16494	2.06581	5.2851	3.0903	2.81793	3.51809	1.76401	2.01696	3.04922	1.37855	1.23329	1.32877	4.20791	4.49231	4.89185	4.51642	5.15516	5.36661	3.5649	4.25778	4.97982	2.51604	2.83127
ENSG00000053501	USE1	5.47046	5.45287	5.39546	4.77941	3.95569	4.77224	5.74382	5.4187	5.65573	5.32665	5.26979	5.37184	2.18776	1.97952	2.24613	5.28868	4.97539	5.15572	4.51831	4.13143	3.41452	2.72769	4.23037	4.15421	3.66696	2.47773	3.22125	4.43347	5.42813	5.02168	5.08438	4.01618	3.96329	4.52184	3.06263	2.64757	2.74114	5.50852	5.35095	5.39069	5.72991	5.6979	5.7385	5.47161	5.28166	5.42223	4.84842	4.89917
ENSG00000053524	MCF2L2	0.322136	0.341814	0.270138	0.0960636	0.0379779	0.0605598	0.030471	0.0230128	0.0766315	0.0284007	0.027205	0.0643654	0.568183	0.411015	0.283017	1.25056	0.917377	0.950016	1.30306	0.85996	0.961411	0.52434	0.591175	0.281999	0.309742	0.105641	0.274057	0.306147	0.77265	0.711347	0.414577	0.483057	0.549723	0.440182	0.175264	0.0985887	0.0841829	2.44023	2.19019	1.87832	0.341606	0.377797	0.271581	1.14636	1.01926	0.835668	0.970617	0.762952
ENSG00000053770	AP5M1	4.75528	4.35795	4.22571	4.01434	2.45767	3.28403	4.34873	3.99644	4.02923	3.89393	3.72145	3.6278	1.34393	1.07155	1.14387	5.03114	4.04752	4.06268	5.02634	4.36231	3.30911	3.0133	4.01465	3.10001	2.65705	2.07185	2.89879	3.47353	5.1542	4.75316	4.41474	4.01017	3.62545	3.88989	2.35883	1.70642	2.24537	5.15385	4.54204	4.47932	4.96991	4.53555	4.55142	5.21816	4.58814	4.64464	4.78703	4.4388
ENSG00000053900	ANAPC4	3.97263	3.85836	3.73728	2.72178	1.63258	2.29172	3.34834	2.9355	3.07597	2.77867	2.4442	2.54379	0.785641	0.723661	0.405648	4.06691	3.31936	3.47718	3.82467	3.36639	2.91009	2.13407	3.40083	2.82564	2.76225	1.08982	1.76342	2.60681	4.41272	4.09183	3.65065	3.2919	2.84802	3.37134	1.13529	0.775518	0.8926	4.13395	3.8928	3.90026	3.93076	3.74652	3.83776	4.33123	3.97475	3.92147	3.88681	3.85619
ENSG00000053918	KCNQ1	1.52767	1.01651	0.942813	1.21186	0.266531	0.624695	0.905267	0.574662	0.276827	0.622572	0.371882	0.342815	0.0683696	0	0	0.230152	0.140663	0.138989	1.81081	0.987456	1.36615	0.975537	1.99395	0.716076	1.28712	0.0283534	0	0.0167401	0.0480962	0.0260206	0.0635998	0.00472816	0.0390218	0.0208954	0.694125	0.246895	0.383642	2.14561	1.29209	1.29319	3.10442	1.61888	1.86452	0.567468	0.193339	0.219168	0.0460772	0.0340949
ENSG00000054116	TRAPPC3	5.40184	5.52223	5.46592	4.11234	3.19229	4.02101	4.54879	4.5747	4.67443	4.2042	4.32506	4.34007	2.00485	1.92743	1.88415	5.0896	5.05485	5.37333	5.90285	5.79117	5.16036	4.53456	5.44136	5.2319	4.92126	2.60639	3.48003	4.75577	5.32212	5.37309	5.40324	3.6753	4.39084	4.83629	3.74309	3.92093	4.00996	5.22189	5.21579	5.34823	5.0741	5.20263	5.30544	5.2677	5.32782	5.46895	4.79028	4.93706
ENSG00000054118	THRAP3	7.87196	7.94822	7.9984	7.66087	7.55734	7.72533	7.85497	8.04646	8.12081	7.79902	7.95884	8.04632	5.69783	6.23646	6.06202	7.59468	7.75536	7.98554	7.08579	6.92688	6.85623	6.1871	7.1084	6.95298	7.07813	6.64959	7.76079	7.92484	7.98677	8.18058	8.25742	7.25868	7.66314	7.90283	6.12594	6.42693	6.50604	7.36887	7.65849	7.73878	7.20423	7.45149	7.51952	7.71139	8.00041	7.96225	7.52112	8.00151
ENSG00000054148	PHPT1	6.75723	7.01452	6.93785	5.8903	5.25724	6.18903	5.57961	5.64684	5.75649	4.91722	5.5697	5.65914	3.02192	3.29571	2.72679	5.7505	6.08416	6.21905	7.11753	6.23912	6.0822	5.56623	6.66551	5.76854	5.52558	3.3352	4.8387	5.92375	6.00121	6.03953	5.56352	4.88093	5.41327	5.66886	6.58774	5.97019	5.87517	5.68669	6.49056	6.37489	5.6461	6.70825	6.40584	5.49001	6.4255	6.31011	4.80544	6.02111
ENSG00000054219	LY75	6.01709	5.79901	5.71379	4.71986	2.77157	4.40927	5.9089	4.92617	4.92712	5.30502	4.78679	4.56917	1.25334	1.10039	0.89583	4.77651	4.06064	4.28417	2.04025	1.77301	1.30045	1.00499	2.66168	3.69652	1.26157	2.13831	2.73157	3.69297	4.96073	4.23878	3.68982	3.84911	3.49763	3.66852	2.36288	1.34807	1.56473	4.73012	4.60007	4.642	4.73152	4.47353	4.44613	4.97465	4.79361	4.73582	4.54816	4.45593
ENSG00000054267	ARID4B	7.14675	7.47537	7.6598	7.09622	7.63801	7.66826	7.60563	8.10968	8.11976	7.49482	8.05997	8.04966	5.36522	6.711	6.29995	7.69102	7.94924	7.95632	7.08794	7.37922	7.51158	7.17452	7.12499	7.35466	7.7573	6.63774	7.84473	7.94658	8.31353	8.66083	8.6123	7.63602	8.38074	8.31978	4.61619	5.17199	5.9855	7.73139	8.06854	8.18413	7.56541	8.02191	8.11678	7.95652	8.22105	8.11543	7.9542	8.36336
ENSG00000054277	OPN3	4.57367	4.08153	4.11627	3.34431	1.78995	2.34826	4.49189	3.76064	3.81156	3.87454	3.77298	3.19746	0.267074	0.379425	0.153269	1.78697	1.32699	1.04378	5.17581	4.41739	2.39069	2.10678	3.92471	2.96759	1.32147	0.612414	0.820821	0.859415	2.06591	1.28033	0.710783	1.21367	0.725809	0.84175	0.922694	0.413401	0.884046	2.1463	2.73515	2.95346	2.70668	4.2603	4.60168	2.58395	2.90291	2.54116	1.49212	1.13566
ENSG00000054282	SDCCAG8	5.17783	5.00953	4.93187	4.76571	3.72045	3.9358	5.40656	5.03058	5.01266	5.02954	4.85381	4.79512	1.58255	0.542551	0.808571	4.29906	3.26415	3.19552	5.84433	5.55595	3.98687	3.47518	5.25999	4.52849	3.54762	2.32271	2.90984	2.82796	4.60169	3.95197	3.23694	3.29872	3.11024	2.88941	2.82311	3.58477	3.58503	4.74034	4.37748	4.34094	5.00731	4.6119	4.67617	4.73816	4.44344	4.0333	3.93612	3.86937
ENSG00000054392	HHAT	2.22375	1.99777	2.12511	1.78516	1.42336	1.61969	2.07061	1.65341	2.00896	1.67066	1.37524	1.55479	0.119599	0	0	1.40125	0.920337	0.813627	0.497087	0.506575	0.357389	0.210954	0.250868	0.286538	0.350208	0.060223	0.19106	0.130368	0.411518	0.474425	0.228088	0.296828	0.297055	0.493536	0.426651	0.324981	0.135932	1.9803	1.8756	1.81726	0.704697	0.729204	0.793699	2.06255	1.82928	1.8235	1.29541	1.07839
ENSG00000054523	KIF1B	3.28806	3.68662	4.13229	2.06424	1.78927	2.62737	2.21695	1.82356	1.89068	1.904	1.44987	1.28792	0.655821	0.28647	0.369284	3.75079	2.95003	2.97788	7.20982	7.05673	6.40449	5.60573	5.94615	5.96806	6.03481	0.984167	1.71096	2.12416	3.84667	3.25491	2.76621	3.07709	2.87928	3.03846	1.36193	2.39097	2.84145	4.02009	3.8482	3.95639	3.35723	2.87393	2.81052	4.28569	4.0597	3.94464	3.98461	3.89514
ENSG00000054598	FOXC1	0.490453	0.698161	1.09641	0.118559	0.355755	0.56958	0.0428588	0.273171	0.375312	0.0264552	0.195581	0.216614	0	0	0	0.0407174	0.0424081	0.0362023	0.395742	0.680544	3.12809	3.28158	0.981116	1.34563	4.28088	0.696186	1.56993	1.11797	0.361385	0.378856	0.222978	0.0467898	0.0450187	0.0605726	0	0.270987	0.0767735	0.0370316	0.022954	0.0647895	0.0549033	0.0470261	0.0355746	0.0199319	0.0480136	0.0665795	0.0301638	0.0768131
ENSG00000054611	TBC1D22A	5.71665	5.26465	5.01209	5.18875	2.89885	3.5319	5.57653	4.76196	4.23358	5.15259	4.35833	3.83117	1.49021	0.860691	0.375109	5.51015	4.54719	4.13717	5.10966	4.19034	3.86902	2.98176	4.87327	3.45835	3.78208	2.93285	2.8479	3.33077	5.6302	5.2336	4.50668	4.6542	3.96573	4.07631	2.87724	1.8723	2.04478	5.41415	4.75146	4.37856	5.15888	4.43923	4.05913	5.6482	4.95068	4.5992	5.15662	4.96629
ENSG00000054654	SYNE2	6.15461	7.07071	7.7292	5.83106	7.2833	8.10351	7.43653	8.29792	8.72544	7.23997	8.10437	8.69483	2.72651	7.70696	7.99803	9.14712	9.73565	10.0162	2.81114	2.93595	2.29861	2.26305	1.87	1.4681	1.8958	2.17076	6.02001	8.2471	9.40572	10.1997	10.4919	9.5062	10.0697	10.4265	5.64701	7.48638	7.60622	8.95062	9.80864	9.8696	8.08298	9.25123	9.34991	9.14347	9.91229	10.003	9.20805	10.1222
ENSG00000054793	ATP9A	0.0804307	0.0549614	0.093284	0.055672	0.00928127	0.0084235	0.00892001	0.0173306	0.0186728	0.0213471	0.0337474	0	0.0770975	0	0.02446	0.663062	0.249392	0.152	0.0977335	0.174486	0.0292512	0.00693761	0.00922165	0.0095847	0.0185582	0.838774	0.699533	1.01225	3.1275	2.36533	1.79417	1.32693	1.22515	1.07613	0.0412278	0.0315399	0.12461	0.106063	0.114127	0.081423	0.0620127	0.05494	0.0326467	1.29088	1.29872	0.950279	1.15904	1.08259
ENSG00000054965	FAM168A	2.8855	2.58579	2.22635	2.16866	0.851411	0.960043	2.24404	1.56769	1.4158	2.05972	1.39289	1.15584	0.775377	0.442774	0.188827	3.13942	1.96602	1.96974	4.22708	3.37585	3.49335	2.32226	3.44813	2.20097	2.33658	1.02666	1.12595	1.26756	3.49274	2.66167	2.06233	2.3846	1.86102	1.83437	0.574405	0.263044	0.198399	3.3484	2.51788	2.28413	3.22437	2.55437	2.51006	3.40292	2.50204	2.30836	2.78434	2.44208
ENSG00000054967	RELT	4.73657	4.88554	4.66957	3.55472	2.46543	3.01408	3.34544	3.02031	3.10365	2.82283	2.96012	2.69497	0.288339	0.21989	0.567001	1.69496	1.80401	1.99865	5.25953	4.67773	4.26223	3.0555	4.83963	4.16177	3.7259	0.357085	0.679517	1.49942	1.51845	2.1208	2.3688	1.09648	1.32805	1.62549	0.916556	0.706119	1.0311	2.05673	2.00141	2.05157	1.90142	1.90058	1.91468	1.66594	1.84619	2.27781	1.35572	1.4996
ENSG00000054983	GALC	1.75456	1.71069	1.72217	0.847472	0.776307	0.964854	1.6997	1.88665	1.74756	1.31813	1.33493	1.54449	0.789658	1.26892	0.796869	3.72428	3.52153	3.34204	4.30708	3.40758	2.84928	2.07772	3.73434	2.05534	2.27207	1.65145	2.05826	2.15116	4.3204	4.03772	3.66614	2.66279	2.68138	2.73501	0.750087	0.606991	0.412284	3.18164	3.36064	3.12334	2.74044	2.66761	2.71741	3.30207	3.56677	3.30233	2.95166	3.256
ENSG00000055044	NOP58	7.06774	7.11642	7.19193	5.50489	4.57044	6.14471	5.81226	5.44486	5.60719	5.19122	5.35662	5.3804	2.94355	2.59922	3.65456	6.02713	6.37728	6.78365	5.50197	4.6123	4.03348	3.44814	5.03379	4.19257	3.68743	2.79397	4.59853	6.72987	5.58285	5.91906	5.69999	4.50491	5.41209	5.49928	4.00805	3.99656	4.13973	6.24018	6.57657	6.54473	5.96215	6.35342	6.54341	6.34461	6.68958	6.67826	5.63511	6.30889
ENSG00000055070	SZRD1	6.07097	6.45649	6.57087	5.06005	5.25674	5.84093	5.3711	6.00705	6.27856	5.18327	5.85478	6.15483	2.47507	3.01469	3.27068	5.55934	5.99847	6.35346	6.65042	6.56699	6.78755	6.24603	6.32438	6.62522	6.59876	2.78915	5.08974	6.34137	5.96766	6.44231	6.78531	4.6581	5.55191	6.15436	2.83583	3.26432	3.70094	5.26352	5.60369	5.91452	4.99522	5.4715	5.7152	5.56629	6.03487	6.36257	5.33417	5.83076
ENSG00000055130	CUL1	5.4141	5.44627	5.42914	3.99884	2.90958	3.93487	4.53622	4.13127	4.27384	4.04288	3.69774	3.91863	1.84969	1.18811	1.5192	4.98604	4.42508	4.6224	5.47189	6.25041	6.56474	6.30853	5.40829	6.37115	6.63482	2.28816	2.8827	4.49607	5.3013	4.84835	4.83541	3.80017	3.86469	4.06204	2.31241	2.20174	2.71104	5.09546	4.78656	4.7776	4.96098	4.79179	4.7887	5.15067	4.96807	4.97678	4.60422	4.46536
ENSG00000055147	FAM114A2	4.09976	3.99484	4.0162	2.66423	2.21481	2.78167	2.94996	3.00114	3.20843	2.48417	2.69906	3.03581	0.807777	1.12545	1.11529	4.04542	3.58054	3.75692	4.28198	3.92228	3.49987	2.83895	3.66637	3.2351	2.93026	1.49211	2.49821	3.59092	4.25361	4.29819	4.48533	2.98585	3.24294	3.8395	2.0785	1.69331	2.23144	3.93363	3.77846	3.96541	3.74829	3.70329	3.88759	4.06957	4.2325	4.41707	3.57572	3.80905
ENSG00000055163	CYFIP2	6.27654	5.501	5.28485	6.22466	3.73964	4.26048	6.56736	5.12413	4.82399	6.48892	4.88226	4.44022	3.01222	1.54924	1.22272	6.23267	5.05816	5.4034	1.12364	0.947908	0.589656	0.65758	1.79013	0.695578	0.844907	3.85916	3.06442	4.17244	6.57222	5.40907	4.89173	5.87784	4.83594	4.86665	2.96043	1.57612	1.88481	6.27565	5.56794	5.54962	6.34752	5.77804	5.68799	6.47527	5.79522	5.75641	6.21925	5.75263
ENSG00000055208	TAB2	5.74998	5.38387	5.42363	4.84208	2.99849	4.26848	4.96581	4.84197	4.85242	4.45422	4.70023	4.53176	3.41229	3.38275	2.76716	5.1083	4.9938	5.21739	6.40788	6.30245	6.31038	5.51653	5.80471	5.88633	6.2339	2.81336	3.89198	4.76322	5.36051	5.35268	5.02696	4.08887	4.32731	4.69478	2.34492	1.78959	2.57974	6.13122	6.3536	6.55013	5.66739	5.8398	5.99071	5.96918	6.16005	6.02125	5.09487	5.23766
ENSG00000055211	GINM1	4.94733	4.48301	4.59692	4.15837	2.73875	3.64942	4.30285	3.84973	4.00144	3.89561	3.47813	3.35111	1.63568	1.43655	0.868176	4.49123	3.74894	3.87679	5.28542	5.06158	3.95221	3.32898	4.70273	4.09785	3.18859	1.97431	2.69454	3.66857	4.947	4.4016	4.1173	3.72118	3.16503	3.37585	3.09663	1.24423	2.00571	4.6102	4.19119	4.26742	4.64369	4.36855	4.37337	4.77109	4.25318	4.14002	4.30858	3.85279
ENSG00000055332	EIF2AK2	6.97799	9.47568	9.7695	6.49687	10.2106	10.1239	7.1228	10.178	10.3787	6.84885	10.1495	10.4001	4.8958	9.79857	10.0206	7.35793	9.75742	10.171	6.55436	9.26696	9.32135	8.70006	6.47007	9.16975	9.42135	5.50564	10.3601	10.3353	7.8853	10.234	10.5314	7.18128	10.1088	10.4984	4.40247	8.62633	8.77625	6.81697	9.68276	9.99779	6.14745	9.44236	9.70694	7.32227	9.99756	10.2388	6.79949	10.0291
ENSG00000055483	USP36	4.42086	4.16524	4.19626	2.67686	1.19352	2.58898	3.42162	2.17962	2.1124	2.92934	1.96251	1.79838	2.12606	1.6011	0.675776	5.26716	4.63394	4.56459	4.57976	3.40772	2.63291	1.87174	4.093	2.74445	2.09895	1.6706	1.88173	3.75706	4.7008	3.96264	3.5085	3.74	3.12643	3.14774	1.49527	0.997031	1.55416	5.83771	5.22135	4.66931	4.98318	4.61471	4.50252	5.44821	4.80735	4.71644	4.78194	4.27281
ENSG00000055609	KMT2C	6.46895	5.94902	5.80476	6.33657	4.68872	5.03163	6.28294	5.44181	5.15789	6.1843	5.12459	5.0325	3.84402	2.51074	1.97371	6.90013	6.14469	6.2106	7.26585	6.14122	5.49006	5.01626	6.93991	5.56498	5.1015	5.5937	5.71787	5.88499	7.25453	6.62765	6.34546	6.21747	5.65682	5.8246	4.9119	4.11695	4.13221	6.65843	6.08984	5.95306	6.50136	6.01312	5.98082	6.89047	6.29654	6.26304	6.90289	6.4623
ENSG00000055732	MCOLN3	0.319729	0.376921	0.547043	0.107572	0.101469	0.212781	0.0188151	0.0603907	0.0929745	0.0260975	0.0487874	0.0637381	0.0797505	0.544312	1.07391	0.247187	0.548056	0.554232	2.19517	1.26722	0.781977	0.376006	1.36967	0.668975	0.360564	0.0109397	0.106351	0.16661	0.06412	0.340207	0.333848	0.4321	1.46323	1.18384	0	0	0	0.964524	1.97077	2.59706	0.318338	0.708719	1.1387	0.802612	1.94813	1.78737	0.577461	1.71824
ENSG00000055917	PUM2	5.62887	5.3434	5.37443	5.11735	3.8202	4.71494	5.5809	5.13686	5.27757	5.29014	4.96976	4.88873	2.57109	1.93299	1.81941	5.84623	5.25482	5.42108	5.78036	5.26364	4.73893	4.33384	4.93152	4.35285	4.32334	3.27111	4.25629	4.92612	6.22696	5.84287	5.70618	5.06016	5.08444	5.24348	3.03925	2.86724	3.29064	5.83216	5.66278	5.69528	5.83113	5.73868	5.74067	5.99611	5.75432	5.6932	5.81837	5.5511
ENSG00000055950	MRPL43	5.84724	5.7606	5.60926	5.02777	3.7888	4.23499	5.37713	4.86478	4.87886	4.88724	4.69563	4.67575	2.13741	1.90783	1.63591	5.84144	5.1142	5.40853	5.52291	4.64296	3.40323	2.58899	4.98534	4.05049	3.28425	3.14692	3.92929	4.80425	5.85562	5.38887	5.1964	4.58634	4.66594	4.91381	3.22339	2.58645	3.4935	5.74732	5.34287	5.36442	5.63564	5.36598	5.33673	5.92886	5.69187	5.69383	5.63379	5.34791
ENSG00000055955	ITIH4	0.727878	1.21744	1.3697	0.332016	0.47036	0.653012	0.504096	0.398759	0.553904	0.405119	0.413482	0.333062	0.0393787	0.205334	0.182237	0.891203	0.894019	1.15072	0.746349	1.45456	2.73165	2.49	0.828843	1.52961	2.97977	0.164423	0.443465	0.671431	1.16193	1.33031	1.2753	0.790732	1.34028	1.45683	0.328657	0.435507	0.580309	1.64442	2.28067	2.58265	1.27772	1.68828	1.83407	1.35108	1.82702	1.86647	1.14866	1.84458
ENSG00000056050	HPF1	5.31344	5.03004	4.92105	4.07196	2.50187	3.21419	4.46719	4.17741	4.20804	3.87801	3.71926	3.64182	1.629	0.791403	0.349365	5.56142	4.25053	4.73916	3.47751	2.50077	1.79591	1.35537	3.61865	1.8208	1.58728	1.69435	2.30997	3.2187	5.31439	4.43307	4.11717	3.9183	3.7062	4.23039	1.84382	2.03399	2.16011	5.11395	4.51379	4.75948	4.85757	4.51877	4.63291	5.36478	4.91078	5.24555	4.98141	4.8706
ENSG00000056097	ZFR	6.28979	6.39209	6.36468	5.35723	4.6368	5.48282	5.83714	5.80477	5.93456	5.48701	5.51258	5.62836	3.15394	3.06011	2.71629	6.12469	5.96939	6.30346	6.55587	6.66468	6.06614	5.69484	6.17662	6.63014	6.10223	3.75459	4.99894	6.21356	6.4615	6.38133	6.44961	5.44215	5.36831	5.9246	3.46763	3.38321	3.67212	5.9386	5.91148	6.02948	5.74378	5.79786	5.90077	6.26371	6.21825	6.34169	5.96575	6.17867
ENSG00000056277	ZNF280C	1.84964	1.97122	1.99185	0.843109	0.600527	1.02551	1.3491	1.27499	1.37307	0.975244	1.16917	1.22909	0.288355	0.102329	0.215634	1.38946	1.08091	1.18935	1.58958	1.22747	0.943165	0.580898	0.93636	0.711257	0.63923	0.267494	0.512195	1.33548	1.64909	1.61458	1.50443	1.09469	1.10795	1.22983	0.235458	0.485758	0.696471	1.69591	1.86922	1.78282	1.60707	1.84084	1.90197	1.67856	1.50271	1.8559	1.44421	1.63342
ENSG00000056558	TRAF1	5.32293	5.44063	5.81864	2.22579	0.745377	2.44549	1.29237	1.14261	1.45423	0.790026	1.41804	1.31846	0.797885	0.418043	0.370788	4.28392	3.45893	4.34613	5.35243	7.45671	6.56203	6.22965	5.65918	8.1313	7.09636	0.946761	2.60295	4.58424	4.20149	4.79054	4.89599	2.88464	3.25227	3.8139	0.412417	0.273894	0.319584	5.39182	4.60254	4.31543	4.56516	3.74496	3.76282	5.0298	4.15038	4.65124	3.79611	3.25816
ENSG00000056586	RC3H2	4.79776	5.01955	5.11203	4.09001	3.75606	4.54964	4.91587	4.82265	5.26	4.51207	4.69328	4.73804	1.9132	1.95817	2.04984	5.06133	4.73844	5.24451	5.16021	5.13002	4.29886	3.52924	4.77059	4.40055	4.29626	2.47368	4.02572	4.9959	5.73397	5.79492	5.83239	4.723	4.79949	5.30515	2.36176	1.90543	1.85112	5.11742	5.12673	5.29195	4.86884	4.79813	4.9211	5.45862	5.30927	5.4944	5.45743	5.34965
ENSG00000056972	TRAF3IP2	2.51525	1.88642	2.08393	1.53792	0.743094	1.05428	2.63692	1.31495	1.2964	2.10961	1.13961	1.0361	0.78742	0.433702	0.182182	2.14349	1.65394	1.89697	2.11516	5.24766	1.44383	1.22916	0.670665	2.47042	0.317585	0.53992	0.755298	0.99669	1.77484	1.20653	1.23573	0.929862	0.693693	0.812668	0.247135	0.273852	0.118082	2.88818	2.25287	2.36676	2.98288	2.28735	2.20515	1.93969	1.50831	1.83417	1.18894	0.892075
ENSG00000057252	SOAT1	4.10335	4.4485	4.77739	2.84722	2.99501	3.96284	3.41588	4.30561	4.48207	3.01864	4.04	4.08041	1.33993	1.96119	2.74841	4.16908	4.25473	4.6196	5.96121	5.83941	5.74768	4.92074	4.59587	3.80333	4.46079	1.63564	3.91908	5.48438	4.95753	5.43925	5.84611	3.33981	4.32535	4.99958	1.63115	1.48521	2.25842	4.33132	4.93368	5.29581	4.21069	4.79585	5.09641	4.41957	4.99446	5.30419	3.97076	4.89342
ENSG00000057608	GDI2	7.87012	8.04842	8.07877	7.30444	7.12838	7.39913	7.23848	7.55118	7.54267	7.14144	7.4878	7.45824	3.66039	4.58896	5.12879	6.23376	6.55081	6.86736	7.45482	7.10692	7.15239	6.76954	7.36804	7.32881	7.45442	3.73138	6.23949	6.92399	6.28312	6.73417	6.9213	5.26921	5.88803	6.3936	4.92357	4.78335	4.91446	6.48889	6.78019	6.88863	6.30986	6.59967	6.66103	6.3206	6.67877	6.82041	5.86189	6.44852
ENSG00000057657	PRDM1	2.45425	3.76847	4.16668	1.21679	2.45958	3.0191	0.811052	2.31769	2.85483	0.554313	1.91021	2.27894	1.03241	2.22812	2.56445	6.10964	6.59027	6.34016	7.02134	6.91234	7.24427	6.56014	6.379	6.1445	5.88279	0.437296	1.532	3.89797	6.22983	7.09453	7.16451	5.73727	6.70559	6.97635	7.24288	7.49399	8.4595	5.23311	6.59448	6.94364	1.99777	3.56128	3.90338	5.40493	6.24287	6.03853	5.99365	6.86106
ENSG00000057663	ATG5	5.10857	5.22147	5.14956	3.8442	3.06806	4.02601	4.49369	4.56586	4.8417	4.20299	4.283	4.38279	2.64718	1.94458	1.5342	5.20239	5.09302	5.21295	5.17148	4.83377	4.19904	3.54501	4.73301	4.24495	3.9303	1.98115	3.31844	4.88328	5.27672	5.36258	5.30384	4.22982	4.10304	4.66817	3.23183	3.10471	3.60391	4.94603	4.91803	5.09449	4.62913	4.66422	4.8338	5.20079	5.289	5.44569	4.88602	4.98197
ENSG00000057704	TMCC3	3.13021	3.93419	3.97186	1.69872	2.70381	3.18472	1.09738	3.64504	4.17386	0.692563	3.42683	3.64508	0.0656784	0	0.0733936	2.49273	0.883692	0.60448	2.38757	2.07783	1.02359	0.854014	1.7951	0.84066	1.09517	0.964973	0.330904	0.200516	3.87941	1.41846	0.889928	3.13335	1.7038	1.25984	0.816631	0.539943	0.780645	1.06892	0.330406	0.115925	0.170461	0.123837	0.0979153	2.87868	0.829788	0.512946	3.78576	2.22607
ENSG00000057757	PITHD1	5.77667	5.69495	5.59475	4.56701	3.22436	4.36526	5.34096	4.98931	4.87672	5.04901	4.68129	4.57314	2.59661	1.94173	2.1262	5.67343	5.34695	5.47936	5.6774	4.29735	3.02431	2.21042	5.02368	3.80012	2.99518	2.97289	3.77397	5.22887	5.84063	5.47871	5.51745	4.71636	4.55853	4.87934	2.06924	1.20931	1.30933	5.71071	5.37998	5.36555	5.59685	5.42336	5.53818	5.74674	5.52965	5.5735	5.34085	5.04493
ENSG00000057935	MTA3	3.11236	2.75495	2.54088	2.17089	0.981079	1.36941	2.01414	1.87465	2.02836	1.65272	1.69564	1.83279	0.444708	0.244195	0.470793	2.24631	1.69053	1.69811	1.18775	0.532111	0.243412	0.21551	0.506086	0.217463	0.15269	0.823271	0.85303	0.917494	2.51574	2.16921	1.78432	1.69281	1.36833	1.66036	0.595755	0.26864	0.38439	3.02399	2.97493	2.94931	3.98436	4.22091	4.24415	2.82985	2.58929	2.68064	2.30918	2.21483
ENSG00000058056	USP13	2.67385	1.91345	1.67955	1.4701	0.408022	0.686468	1.67285	0.884152	0.601149	1.20438	0.541675	0.517318	0.206846	0.0499871	0	2.80288	1.34655	1.21619	0.883155	0.659554	0.127663	0.137012	0.445211	0.261134	0.0310476	0.237644	0.114236	0.224622	1.37411	0.583828	0.260179	1.01819	0.459668	0.410989	0.173052	0.0919073	0.0932487	2.73026	1.55434	1.36616	2.57145	1.6924	1.63799	2.38834	1.17797	1.0483	1.75283	0.913017
ENSG00000058063	ATP11B	4.7585	4.85637	5.06969	3.76985	3.51574	4.40792	4.74761	5.11498	5.19458	4.23703	4.89216	4.92854	2.36871	1.9031	1.85701	5.55053	5.0659	5.10341	5.31056	4.95256	4.17582	3.59058	4.74004	4.02345	3.96941	3.41224	4.12276	5.02371	6.33316	5.82216	5.66015	5.1939	4.94588	4.97178	2.51091	2.08575	2.49594	5.52296	5.24387	5.26218	5.43656	5.20067	5.2665	5.80627	5.37405	5.42504	5.64836	5.44401
ENSG00000058091	CDK14	5.48674	4.77046	4.49021	4.60407	2.39555	3.13593	4.5704	4.03574	3.85127	4.03974	3.83008	3.39679	0.0162524	0.075963	0	0.121209	0.117579	0.0629597	5.48021	5.42635	4.06673	3.24893	4.74629	3.44347	3.83304	0.0291613	0.031509	0.0779861	0.18086	0.134879	0.181199	0.102537	0.120287	0.135049	2.81652	1.96522	1.82647	0.272313	0.269642	0.26595	0.278328	0.253772	0.199394	0.201409	0.164863	0.219107	0.178026	0.189421
ENSG00000058262	SEC61A1	4.72276	4.57714	4.47666	3.01392	1.92567	2.69851	3.12697	2.86155	2.8428	2.77543	2.60661	2.60218	2.25345	2.54754	2.78028	5.22226	5.31438	6.0065	6.73953	7.08535	6.83272	6.19506	5.83355	6.08895	6.10156	2.44415	4.19678	6.07502	4.95322	5.31938	5.84185	3.43335	3.82977	4.77991	5.80316	6.17464	6.22865	4.8371	4.77718	5.15119	4.27388	4.28542	4.32504	4.72542	4.93351	5.55716	4.31655	4.57411
ENSG00000058272	PPP1R12A	7.04751	6.9796	6.92931	6.7526	5.83747	6.51028	7.08857	6.90297	6.76338	6.94915	6.69487	6.76035	5.48848	4.35344	4.13081	7.51668	7.09602	7.31832	7.47548	7.0432	6.57356	6.00575	7.51991	7.02161	6.87665	6.8165	7.44335	7.8611	8.29467	8.00165	8.02141	7.65826	7.41247	7.61886	4.28563	4.3613	4.65982	7.19589	6.92715	6.98759	6.82886	6.59615	6.67666	7.6323	7.35626	7.37501	7.90731	7.61843
ENSG00000058453	CROCC	1.89219	1.40405	1.2938	1.02241	0.487926	0.412855	1.42436	0.835784	0.819005	0.941104	0.757297	0.674417	0.301017	0.0365146	0.0803291	2.38195	1.47404	1.29526	1.05376	0.570822	0.473831	0.256717	0.940481	0.458966	0.465118	0.677355	0.640177	0.855662	2.83094	1.93195	1.3544	1.78005	1.57475	1.41226	0.0628409	0.169992	0.165401	2.66246	2.07441	1.99499	2.28121	1.78362	1.73143	2.51082	2.17665	1.73611	2.29185	1.98025
ENSG00000058600	POLR3E	4.39199	4.24438	4.18508	3.02054	1.61747	2.78493	3.75406	2.94851	3.15381	3.18414	2.66429	2.4803	1.10927	0.967278	0.662403	3.99262	3.02506	3.39859	3.31209	2.08039	1.36757	0.950107	2.63835	1.71968	1.28121	1.57258	1.6019	3.01126	3.89822	2.96769	3.04179	2.59413	2.21728	2.64492	1.83587	1.5086	1.91521	4.64729	4.24825	4.0832	4.80073	4.45531	4.47969	4.40933	3.77342	3.85706	3.48297	3.16923
ENSG00000058668	ATP2B4	3.24535	2.48855	2.27343	2.66535	1.07687	0.818777	1.05399	0.766374	0.685779	0.680957	0.816254	0.74357	2.14098	3.36781	3.28815	6.89646	7.08805	7.46707	3.46145	1.46064	1.13128	0.877459	1.90863	0.493515	0.681068	3.29247	5.52405	5.92654	7.24814	7.44422	7.41754	6.82434	7.30549	7.6542	1.74495	0.711462	0.83956	6.40658	6.90078	6.76416	5.53248	6.2599	6.19438	6.88578	7.59508	7.61734	7.34242	7.88369
ENSG00000058673	ZC3H11A	1.09712	1.04109	1.12226	0.546168	0.364362	0.53711	0.857277	0.881034	0.964747	0.708479	0.696017	0.732482	0.0887868	0.0314262	0.0248958	1.08391	0.891316	1.04978	1.07491	1.07481	0.686483	0.612569	0.901219	0.645237	0.523792	0.172729	0.302797	0.663878	1.26138	1.38746	1.38772	0.812606	0.813304	1.0721	0.360948	0.216813	0.360712	1.5764	1.46381	1.54051	1.42247	1.47754	1.41812	1.27763	1.21799	1.27753	1.18308	1.2612
ENSG00000058729	RIOK2	4.71502	5.01108	5.18828	3.05521	2.81668	4.05699	3.5896	4.37742	5.00345	2.99243	4.20668	4.79932	1.30028	0.91699	1.37916	3.99941	3.5185	4.09004	3.97506	2.73127	2.39914	1.75907	3.366	2.05174	2.85388	1.52615	2.2632	3.62345	4.11181	4.04108	4.12374	2.79394	2.91245	3.42217	2.11453	2.02387	1.75055	4.30201	4.06827	4.14555	4.29973	4.25836	4.4151	4.20824	4.04657	4.23542	3.7074	3.63796
ENSG00000058799	YIPF1	2.77675	2.88117	2.68504	1.47171	0.966821	1.21376	1.82692	2.04726	2.08864	1.41989	1.74148	1.66718	0.577546	0.633821	0.49826	2.7342	2.3979	2.70184	4.02896	3.70457	3.19223	2.43749	3.369	3.35993	2.92758	0.799677	1.31542	1.99925	3.04619	3.096	2.82893	2.04224	2.25152	2.48669	1.59732	1.31108	0.941806	3.06651	3.39229	3.50953	2.87951	3.42628	3.54803	2.93541	3.22878	3.24349	2.597	2.75143
ENSG00000058804	NDC1	2.79573	2.3729	2.20158	1.27495	0.570625	0.95062	1.76046	1.07736	1.15982	1.19693	1.09295	1.0065	0.300426	0.202996	0.109445	1.76669	1.20391	1.39708	2.7627	1.13958	0.536606	0.293985	1.67435	0.642025	0.376545	0.363434	0.450291	0.958489	1.779	1.35674	1.37196	1.0532	1.02793	1.21732	0.401025	0.540211	0.29117	2.21308	1.80031	1.81555	2.4765	2.35042	2.48246	1.77132	1.77452	1.66591	1.32407	1.37544
ENSG00000059122	FLYWCH1	2.11144	1.616	1.47522	1.13302	0.561973	0.491772	1.66084	0.811666	0.790725	1.1618	0.732021	0.548352	0.277711	0.0690304	0.0606316	2.28387	1.47961	1.32714	1.82912	0.926338	0.246987	0.237304	0.977384	0.326235	0.162228	0.83286	0.604909	0.801594	2.83434	1.90782	1.41487	1.69594	1.35846	1.35037	0.521651	0.317001	0.218911	2.96154	2.28659	2.18558	2.90692	2.38924	2.11774	2.74174	2.08205	1.99716	2.3622	2.05512
ENSG00000059145	UNKL	3.04522	2.73238	2.54059	2.28286	1.19874	1.71231	3.3395	2.69806	2.68497	3.04434	2.24691	2.31963	0.462364	0.477536	0.161312	3.34573	2.33351	2.04157	3.22268	2.82527	1.55904	0.911984	2.19804	1.53217	1.01393	1.44174	1.18076	1.2535	4.36747	3.82715	2.82807	3.0725	2.49133	2.48985	1.31962	0.935493	1.03922	3.60994	3.3273	3.02081	3.80345	3.47694	3.31884	3.67952	3.11828	2.67262	3.42196	3.16661
ENSG00000059377	TBXAS1	1.54284	1.23395	1.03453	0.893527	0.463159	0.373965	0.153019	0.276407	0.269933	0.114022	0.10831	0.204028	0.358165	0.552675	0.195934	1.02021	0.832025	0.775181	6.00455	5.02697	3.65045	3.44992	5.05939	2.63672	2.58065	0.261318	0.386473	0.915861	3.67247	3.21405	3.19511	1.17395	1.13858	1.38887	0.991276	0.521048	0.491889	2.16171	1.9157	1.88255	0.605275	0.607137	0.633886	0.549951	0.674206	0.558722	0.879367	0.818485
ENSG00000059378	PARP12	4.02965	6.03319	6.47087	3.04592	6.22431	6.45126	4.44812	6.97956	7.17443	3.99737	6.7621	7.06145	1.14348	4.14949	4.85001	4.12938	6.39505	6.61093	5.27082	6.92459	7.80265	7.105	4.97765	6.63987	7.45762	1.27952	5.95747	6.55592	5.17874	7.23526	7.38913	3.90361	6.39901	6.91388	1.05036	3.44951	3.86123	4.1237	6.56121	6.87441	3.79759	6.35959	6.62191	4.38268	6.73848	6.89579	3.74803	6.9042
ENSG00000059573	ALDH18A1	3.65147	3.47111	3.24365	1.51382	0.789846	1.67733	1.64677	1.33838	1.40607	1.32134	1.05136	1.33538	0.539013	0.577923	0.51637	2.3353	2.01786	2.24113	0.958376	0.415273	0.218323	0.160205	0.524169	0.198897	0.140929	0.613503	0.957536	2.0566	2.3662	2.06631	2.18499	1.5343	1.49445	1.77938	1.56453	1.59021	1.4253	2.70217	2.65445	2.77726	2.45711	2.83387	3.02833	2.51609	2.70189	2.77166	2.09977	2.07713
ENSG00000059588	TARBP1	3.9429	4.32231	4.41212	2.5609	3.56078	3.42013	2.19583	3.4002	3.90423	1.69659	3.24621	3.70516	0.419947	2.1443	1.4009	3.54094	4.31089	4.3623	2.06921	1.5221	1.61004	1.50168	1.47594	1.24149	1.70063	1.24203	2.37221	2.72623	3.86149	5.03894	4.93795	2.73583	4.27807	4.71438	0.970607	1.01841	1.55212	3.95505	6.52836	6.76783	4.86573	7.66345	7.90463	3.91553	5.80919	5.75019	3.14354	5.26426
ENSG00000059691	GATB	3.26376	3.12625	2.82014	1.95466	0.968224	1.40079	1.55995	1.62828	1.78127	1.29665	1.28971	1.22373	0.113863	0.0328423	0.105007	1.4436	0.951018	1.07389	2.84944	1.98355	1.44933	1.02028	2.15793	1.47427	1.10809	0.397214	0.586496	0.727689	1.48447	1.40574	1.30948	0.885607	0.971723	1.15331	0.750741	0.522326	0.946221	2.13021	1.84143	1.99632	2.31393	2.31266	2.48813	1.82326	1.76008	1.75275	1.39392	1.3817
ENSG00000059728	MXD1	2.67918	2.29125	2.20413	1.69658	0.920651	1.38299	2.33952	1.68028	1.96045	1.82391	1.44919	1.75997	1.43688	2.9492	2.69502	3.47749	5.06314	4.27675	6.89292	7.85625	6.88774	7.09392	6.05359	6.40456	5.63253	1.88107	5.74655	5.06328	4.64422	6.75882	6.30139	3.01671	4.72033	4.25687	1.89827	1.88949	1.92825	3.62296	3.86439	3.17226	3.73043	3.24642	3.17106	3.55467	4.38928	3.60385	3.5007	4.22781
ENSG00000059758	CDK17	4.33198	4.88166	5.10035	2.81513	3.61451	4.33932	3.65716	4.55555	4.83534	2.83096	4.51522	4.58117	1.50175	2.14568	1.91659	5.07273	5.75435	5.62931	4.3064	4.63737	5.06472	4.3589	3.68019	4.07334	4.70085	3.11555	4.24847	4.97613	5.51409	6.25797	6.13284	4.15962	4.90032	5.05179	3.81157	4.55651	4.07222	4.45325	5.08794	5.34263	4.31456	5.29297	5.59161	4.99189	5.53652	5.48173	4.67386	5.53982
ENSG00000059769	DNAJC25	2.7768	2.5346	2.43869	1.30466	0.572484	1.23765	1.95997	1.74652	1.60758	1.56299	1.36372	1.27243	0.61264	0.319822	0.530389	2.34433	2.08205	2.7045	3.44123	3.82755	2.60245	2.19869	1.96341	1.9486	1.45325	0.710507	1.1449	2.46728	2.77853	2.72343	2.81879	1.61131	1.54536	1.79561	1.98094	1.56665	1.5353	2.70042	2.37068	2.40535	2.537	2.44003	2.48364	2.46403	2.22096	2.56615	2.13772	2.06144
ENSG00000059804	SLC2A3	4.83022	4.16407	4.42355	4.56199	2.5071	2.83348	5.33794	4.44584	3.84823	5.31796	3.87945	3.45887	3.34797	3.67269	3.42474	6.27484	7.3514	6.87309	7.7062	8.0926	5.02073	4.62013	5.61908	5.33516	3.26731	3.57641	4.97751	6.00356	6.51386	6.77543	6.27049	5.24034	5.67275	4.97497	1.15921	0.966924	0.685314	6.43997	6.97387	6.48505	5.81373	6.01558	5.67394	5.89577	6.42188	6.24894	5.75621	6.30458
ENSG00000059915	PSD	0.636498	0.474322	0.379867	0.219735	0.0528389	0.0732583	0.240821	0.215637	0.154273	0.125175	0.207675	0.113895	0.0250877	0.153874	0	0.318577	0.299045	0.238914	0.68025	0.579134	0.198528	0.171651	0.238331	0.318788	0.139462	0.0307107	0.0961372	0.124907	0.409778	0.371259	0.256864	0.193049	0.198026	0.164149	0.151786	0	0.135504	1.41909	1.1995	0.868746	2.39675	2.3626	1.97568	0.332302	0.507461	0.302246	0.221911	0.254644
ENSG00000060069	CTDP1	3.27058	3.09206	3.14998	1.84665	1.52507	1.84447	2.48611	2.37517	2.49383	2.33344	2.05653	2.08026	0.718569	0.714862	0.851735	3.63981	3.31747	3.09685	4.25284	3.84426	3.25497	2.44723	3.66002	2.87104	2.77413	0.98751	1.56908	2.60606	3.90032	3.67106	3.4966	2.61828	2.73965	3.11386	1.2858	0.858684	1.84209	3.89717	3.93154	3.78899	3.62981	3.62204	3.59155	3.9305	3.7355	3.70831	3.27056	3.3796
ENSG00000060138	YBX3	5.06482	5.36793	5.43242	3.18979	2.4429	4.68489	7.49701	6.87342	6.93563	7.29228	6.79643	6.66948	1.07799	3.07009	2.04201	3.22002	3.17565	3.03431	7.26357	7.84877	6.8139	6.3624	7.32374	7.98344	7.10728	1.50675	2.56772	3.10569	1.8033	2.1064	1.3069	2.03567	2.93425	3.09675	2.54768	2.43106	2.45679	3.18303	3.77203	3.62061	3.56594	4.62388	4.54451	5.71477	5.91011	5.47137	4.13354	4.62833
ENSG00000060237	WNK1	6.99148	6.39023	6.34233	6.73841	4.71165	5.38305	6.48571	5.69928	5.64532	6.26112	5.46108	5.48304	3.47509	2.53727	2.44188	7.03076	6.22797	6.44058	7.33799	6.62246	5.93924	5.6552	7.26175	7.05369	6.41533	4.29188	4.79864	5.39439	6.97111	6.47362	6.43565	6.67224	6.12359	6.35716	4.30771	3.11679	3.94667	7.09269	6.58	6.61923	6.69943	6.26025	6.28376	7.42613	6.90122	6.82252	7.31513	6.92823
ENSG00000060339	CCAR1	6.49374	6.48938	6.38309	5.47539	4.4232	5.32016	5.80646	5.33211	5.60753	5.45005	5.34878	5.33979	2.75527	2.08706	2.68982	6.1831	6.03894	6.19399	6.27428	5.54795	4.48138	4.12944	5.8257	4.60219	4.22762	3.62738	5.04181	5.79809	6.49277	6.29799	6.21288	5.70159	5.5537	6.12463	4.72218	4.20661	3.95142	5.97796	5.85128	5.87524	5.97349	5.84543	5.9177	6.30117	6.31878	6.3684	6.08068	6.26216
ENSG00000060491	OGFR	5.50135	6.14287	6.28384	4.85476	5.3493	5.98657	5.53752	6.19166	6.25651	5.19673	6.0814	6.13191	2.48686	4.6631	5.43415	5.6791	6.58078	6.94414	5.90048	7.0689	6.94731	6.38102	5.97031	7.12972	7.03233	2.80419	6.16679	6.83424	6.09208	7.17588	7.40134	4.99341	6.81745	7.07226	2.86373	3.73902	4.52682	5.3497	6.78056	7.00067	5.24185	6.65004	6.8551	5.81856	6.97597	7.0989	5.44839	6.95123
ENSG00000060558	GNA15	0.26836	0.307008	0.361101	0.0893572	0.0573225	0.131576	0.184058	0.190171	0.165497	0.217071	0.122134	0.167059	1.50214	2.07738	1.2749	1.51522	2.09851	2.01665	5.91352	6.35778	4.15414	3.38961	5.2753	5.62038	3.43934	0.707446	1.63993	1.7616	0.873228	0.786909	0.414789	0.292963	0.17511	0.276259	0.0457573	0.0881357	0.0768288	2.49931	2.70323	2.50131	0.572858	0.639657	0.51138	0.531183	0.858423	1.02391	0.4012	0.428178
ENSG00000060642	PIGV	1.8227	1.65856	1.5194	0.937222	0.525318	0.932358	1.11635	1.41269	1.68345	1.06283	1.08112	1.31694	0.377086	0.990994	0.290468	1.82165	2.07777	2.30444	2.05933	2.15758	0.965858	0.869963	1.79438	1.52786	1.24612	0.751383	0.690811	1.36357	2.79917	2.86732	3.29692	1.55336	1.58452	2.15688	0.255064	0.553965	0.460482	2.28158	2.69183	2.99328	2.07951	2.41203	2.61819	2.1735	2.52421	2.85352	1.70324	1.98844
ENSG00000060688	SNRNP40	5.66648	5.65226	5.55218	4.21795	2.88644	4.25914	4.70452	4.46354	4.83411	4.09726	4.18272	4.34638	1.74027	1.14678	2.12106	5.23166	4.70554	5.27481	4.77813	3.78447	2.88639	2.34189	4.61573	3.47017	3.00037	2.14852	3.28859	4.54351	5.17505	4.83585	4.94621	3.98381	3.98586	4.40378	1.93104	1.73199	1.98027	5.08902	4.91659	5.06446	5.00341	5.08799	5.19049	5.26484	5.14908	5.38269	4.64859	4.62511
ENSG00000060749	QSER1	3.95374	3.7045	3.95192	2.33028	1.46728	2.45743	3.29403	2.81242	3.25082	2.64065	2.71638	2.92895	0.556722	0.316302	0.299949	3.19238	2.31511	2.00342	4.5475	3.17128	3.53042	3.12267	3.40512	2.23941	2.92365	1.21336	3.00514	3.77056	3.72902	5.18196	5.05843	2.07948	2.91306	2.98073	1.99205	4.29442	3.66725	3.68694	2.89516	2.68264	3.63499	2.93078	2.72199	3.55709	2.82875	2.57665	2.71212	2.84218
ENSG00000060762	MPC1	4.8625	4.68646	4.79751	2.98849	2.3099	3.15257	3.96787	4.02223	4.19967	3.29821	3.5057	3.68231	1.86371	1.97844	1.80312	5.53168	4.84128	5.0599	5.2475	4.42656	4.15366	3.6926	5.27581	3.96717	4.42049	2.09333	2.47381	3.78255	5.19807	4.95687	4.88001	4.08218	4.07415	4.39097	4.05563	4.25308	4.20517	5.32847	4.97649	4.91416	5.02879	5.14376	5.19733	5.61096	5.21248	5.17239	5.16358	5.06012
ENSG00000060971	ACAA1	5.20388	5.41799	5.48545	4.30916	3.76371	4.35445	4.51182	5.00729	5.13515	4.0818	4.77617	4.70775	1.55928	1.93813	0.893128	4.66706	4.38166	4.6753	4.64151	3.83365	3.37428	2.92489	4.97763	3.1591	3.59225	2.85063	4.06136	4.49067	5.4295	5.46094	5.13382	4.12176	4.24237	4.57987	2.77709	3.63585	4.52166	4.90887	5.1601	5.15782	4.92099	5.21699	5.16673	4.9712	5.24306	5.22779	4.67973	5.22243
ENSG00000060982	BCAT1	5.26085	4.92964	4.77095	2.12309	0.674999	1.83531	0.744443	0.57282	0.897552	0.353877	0.629527	0.535812	0.519494	0.0856445	0.0245155	0.408912	0.264866	0.345985	6.41227	7.40814	3.64785	2.89021	5.01469	4.53383	2.18382	0.0345903	0.288944	1.74458	0.506534	0.384107	0.376991	0.214021	0.371303	0.431137	0.396031	0.277176	0.566502	0.628853	0.522031	0.621708	0.548719	0.572909	0.602765	0.673858	0.613222	0.816754	0.404042	0.502415
ENSG00000061273	HDAC7	5.2671	4.46058	4.09125	4.82499	2.7635	2.66102	5.12179	4.43591	3.71967	4.9847	4.12554	3.31404	1.18248	0.613474	0.862083	4.10677	3.39464	3.12915	4.37501	3.94763	2.05841	1.33402	3.014	2.74088	1.29633	1.56983	2.53121	3.69208	4.83316	4.58385	4.83049	3.03152	3.2391	3.7673	3.25273	2.65018	2.35066	4.7147	3.95847	3.92096	5.04441	3.98283	3.98911	4.22698	3.84287	3.78236	3.4356	3.54151
ENSG00000061676	NCKAP1	0.103412	0.126042	0.184028	0.0496334	0.042961	0.0429722	0.0619888	0.0409842	0.0358059	0.0583799	0.00799151	0.0615314	0.372156	0.58861	0.407807	1.77127	1.38886	1.42636	0.270066	0.301488	0.129021	0.0905644	0.0702266	0.0850116	0.0777781	0.0324875	0.0649888	0.320595	2.27695	2.06965	1.77699	1.77714	1.5288	1.66626	0.0457573	0	0.0368711	2.4567	2.01256	2.16839	1.28455	1.03768	0.929886	1.6565	1.50186	1.39455	1.96988	1.90221
ENSG00000061794	MRPS35	5.87798	5.89056	5.74989	4.47955	3.06298	4.3484	4.56463	4.38305	4.49984	4.16076	4.17071	3.77758	1.74679	1.16734	1.35623	4.75239	4.52568	5.24614	5.44238	4.27234	3.53414	2.89105	4.85122	3.94265	3.17425	2.38177	2.97312	5.07562	4.64044	4.44127	4.69682	3.26375	3.62239	4.15426	2.40295	2.30186	2.6131	4.91992	4.93065	5.10035	5.06067	5.27221	5.42047	4.92849	5.03415	5.33085	4.20297	4.28868
ENSG00000061936	SFSWAP	5.87633	5.79646	5.78386	5.10017	4.49407	5.01925	5.96114	5.77516	5.81077	5.60915	5.53209	5.55891	2.33524	2.11245	2.28215	5.8378	5.34135	5.32952	5.73978	5.2257	4.76934	4.23947	5.45177	4.85962	4.68427	3.45381	4.23282	5.15864	6.22464	5.95469	5.78373	5.18967	4.83025	5.30782	3.20638	3.3628	3.14947	5.8501	5.66107	5.53322	5.85815	5.63441	5.66632	6.02241	5.76824	5.69327	5.84902	5.64613
ENSG00000061938	TNK2	3.85276	5.05312	5.00489	2.88553	4.3685	4.71373	3.91632	5.54479	5.49267	3.52166	5.39346	5.20628	1.36098	2.81904	2.53453	3.76729	5.09361	5.44008	3.24792	4.36538	3.96638	3.09743	2.89303	3.76494	3.89522	1.53567	4.38113	4.90364	5.09016	6.3178	6.33023	3.46723	5.59726	5.96971	1.9797	4.03569	4.30653	4.05456	5.6596	5.81235	4.08027	5.63677	5.76279	4.18418	5.90548	5.89329	3.79575	5.91163
ENSG00000061987	MON2	4.46305	4.26278	4.23872	3.70032	2.6637	3.28376	4.77005	4.31473	4.44288	4.1228	4.17603	3.97481	1.50857	1.77153	1.46715	5.06684	4.66251	4.64416	5.30976	4.7924	4.26011	3.7365	4.57797	3.81347	3.68453	2.25389	3.17093	4.3299	5.47965	5.34358	5.16821	4.39286	4.27471	4.52381	3.36898	3.03687	3.3692	4.99637	4.6933	4.71221	4.95358	4.78527	4.85077	5.23039	4.92278	4.88007	5.08089	4.93404
ENSG00000062194	GPBP1	7.41156	8.19606	8.4994	7.3946	8.91098	8.91507	7.94448	9.16406	9.31363	7.9286	9.09246	9.26112	5.11617	8.30746	8.03478	7.60768	8.48461	8.50782	6.76291	7.5859	8.16033	8.11968	6.78302	7.7478	8.30798	6.55612	8.53201	8.41968	7.99235	9.19841	9.30298	7.34699	8.83742	9.07615	6.09729	7.27789	7.43268	7.56128	8.63396	8.82628	7.40453	8.7319	8.95878	7.69489	8.65893	8.57691	7.58493	8.84944
ENSG00000062485	CS	5.52184	5.32206	5.10713	4.04407	2.14363	3.51199	4.24286	3.63779	3.63259	3.71272	3.26649	3.15096	1.59288	1.48552	1.15059	4.2569	3.99678	4.2764	5.32648	4.76641	4.10942	3.54035	4.79353	4.05423	3.59835	1.551	2.64155	3.87816	4.56504	4.24516	4.14557	3.22782	3.25777	3.49343	1.91497	1.34941	2.10229	4.60489	4.55472	4.57707	4.6055	4.59535	4.59997	4.5245	4.3083	4.53917	3.83511	4.01835
ENSG00000062582	MRPS24	7.17636	6.93327	6.77619	6.37595	4.79253	5.63031	6.41191	5.94025	5.97279	6.09863	5.73258	5.75844	3.49513	3.11255	2.99074	6.44798	6.0016	6.33817	6.19158	6.21888	5.13503	4.65109	5.75062	6.08292	4.84457	3.95334	4.29018	5.56572	6.20161	5.59073	5.56049	4.93526	4.88707	5.36902	6.0276	5.45392	4.99456	6.60628	6.35065	6.41349	6.66316	6.6033	6.65796	6.46998	6.3592	6.42509	5.95363	5.87034
ENSG00000062598	ELMO2	2.21354	2.26777	2.38661	1.06717	0.533792	1.30804	1.59949	1.5699	2.02219	1.1977	1.34902	1.6657	0.583806	1.48002	1.83689	3.19317	2.93937	2.97757	4.30104	5.24734	5.7956	5.11972	3.37493	4.74106	5.6078	1.09114	1.70845	2.74435	3.72843	4.09041	4.28915	2.53768	2.96572	3.33093	0.691605	0.502783	0.546813	3.27903	4.31922	4.52125	2.91148	3.41328	3.54371	3.24392	3.7791	3.6708	2.90797	3.67451
ENSG00000062650	WAPL	6.07674	6.00934	5.89725	5.4886	4.32794	5.22262	5.79763	5.40524	5.59257	5.62944	5.19964	5.18572	3.07187	2.56726	3.53153	6.25038	6.05604	6.17014	6.55092	6.21376	5.90575	5.36304	6.40858	6.04413	6.07727	3.7563	4.84799	5.9786	6.51069	6.36014	6.46853	5.48636	5.65323	5.81308	3.84871	3.19592	3.79366	6.18616	5.98721	6.0417	6.21511	6.02908	6.13436	6.37059	6.20573	6.31515	6.28249	6.22328
ENSG00000062716	VMP1	5.95552	7.05518	6.7884	5.28799	6.17743	6.22789	5.34358	6.49196	6.21857	4.90565	6.17802	6.21489	3.36635	4.46304	4.64446	6.00663	7.77275	8.05068	8.32665	8.47834	7.59889	7.06684	7.91645	7.64937	6.96871	3.01033	6.92736	7.58569	5.87078	7.91068	8.07404	4.96186	7.8123	7.74198	4.363	4.4759	4.84681	6.79116	7.84304	7.951	5.96195	7.15824	7.17272	6.16611	7.88493	7.8602	5.79067	7.83055
ENSG00000062725	APPBP2	4.06478	3.9524	3.76794	3.16053	2.33281	2.75947	3.97799	3.6596	3.61245	3.70196	3.33661	3.18417	1.15701	1.1941	0.654723	4.26123	3.6808	3.80564	4.75568	4.4361	3.75813	3.17129	3.90504	3.11193	3.02095	1.86395	2.17529	3.15356	4.58375	4.21071	4.08713	3.33433	3.13141	3.28757	1.96032	1.50596	1.52409	4.70773	4.3269	4.23608	4.70864	4.34496	4.37616	4.64323	4.27917	4.28985	4.06704	3.9628
ENSG00000062822	POLD1	2.87746	2.91622	2.63157	1.4056	0.704327	1.19862	1.99096	1.86681	1.87671	1.37139	1.61423	1.60101	0.202659	0.247274	0.404969	1.25519	0.99208	1.02963	3.16658	0.934785	0.650417	0.466355	1.67916	0.385642	0.418447	0.227545	0.547086	0.654795	1.59701	1.42157	1.26546	1.04742	0.996159	1.0676	0.280546	0.43379	0.383229	2.07814	2.32383	2.27344	2.21397	2.72738	2.77492	1.61411	1.79482	1.58664	1.32419	1.32158
ENSG00000063046	EIF4B	8.39449	8.14979	8.00074	8.33962	7.66276	7.70978	8.21317	7.721	7.65507	8.10536	7.69785	7.63771	5.92262	5.97692	5.46479	7.91807	7.67023	7.56757	7.0587	6.17936	5.0226	4.76547	6.84445	5.70357	4.9983	6.10694	6.39298	6.70874	7.67202	7.23522	6.99294	7.18154	6.87484	7.02726	6.80315	5.6703	5.53108	8.34016	8.14426	8.02435	8.45245	8.31055	8.20584	8.0998	7.88883	7.68584	7.71659	7.61386
ENSG00000063127	SLC6A16	2.22653	1.45095	1.45858	1.86356	0.935858	1.06671	2.96129	1.79245	1.66966	2.52508	1.30426	1.17456	0.126477	0.117341	0.0846499	1.03838	0.756904	0.691531	0.181242	0.119947	0.0566957	0.0651312	0.166294	0.0511267	0.0748325	0.375236	0.448771	0.525794	1.84778	1.29476	1.07706	1.06608	0.872707	1.07452	0.183495	0.0847582	0.0462172	1.28632	1.33641	1.39076	1.46118	1.55049	1.78368	1.17565	1.19021	1.33361	1.42379	1.12473
ENSG00000063169	BICRA	1.91619	2.00051	2.03699	1.05956	0.820533	1.27501	1.70302	1.78324	1.88714	1.40868	1.47982	1.51806	0.250973	0.203962	0.410431	2.40514	2.13035	1.93209	2.16092	1.8162	1.10661	0.855353	1.3124	0.810543	0.750569	0.836749	1.01551	1.3833	2.92393	2.81734	2.68269	2.05706	2.1163	2.13011	0.685382	0.348631	0.443394	2.97059	2.96787	2.83037	2.94808	3.03589	3.02557	2.91194	2.86374	2.74493	2.41212	2.96368
ENSG00000063176	SPHK2	3.44204	3.13294	2.81471	2.26694	1.15072	1.5125	3.05539	2.28934	2.2981	2.62402	2.08394	1.88783	0.824536	0.187708	0.496809	3.91478	2.53845	2.86279	2.98394	2.35347	1.7572	1.22681	2.71815	2.2909	1.63161	1.58953	1.63943	2.01279	4.29829	3.44949	3.07113	2.91819	2.3777	2.53184	0.664803	0.991524	0.832366	3.68487	3.13344	3.04184	3.73953	3.38245	3.30943	3.92269	3.2957	3.28608	3.49487	3.0589
ENSG00000063177	RPL18	11.6746	11.6059	11.5696	11.835	11.7216	11.6382	11.8046	11.6356	11.5734	11.8239	11.6509	11.6023	11.4001	11.5258	11.4429	11.4883	11.3688	11.2235	9.55227	9.01213	8.55608	8.28463	9.72871	9.23994	8.92936	11.3659	10.8822	10.6155	10.778	10.3321	9.99364	10.8676	10.5717	10.4508	10.9494	10.5077	10.5415	11.951	11.8351	11.7444	12.1545	12.0436	11.9759	11.516	11.3358	11.2166	11.1998	10.9445
ENSG00000063180	CA11	2.71601	2.03516	2.08217	1.65311	0.595303	0.956029	2.85463	1.55879	1.42752	2.40894	1.33501	1.17072	0.254782	0.0826349	0.242109	3.2469	1.6281	1.46611	1.64492	0.611632	1.21051	1.04307	1.05511	0.251294	0.612554	0.461922	0.384041	0.493143	3.53011	2.23563	1.55852	2.43696	1.70457	1.53132	0.32785	0.0617363	0.158969	3.29543	2.34164	2.25872	3.23528	2.52705	2.55121	3.39064	2.31956	1.84317	3.25378	2.39133
ENSG00000063241	ISOC2	5.53034	5.53814	5.48603	2.8566	1.65633	3.06311	2.13247	2.03435	2.57296	1.44643	1.95332	2.0308	0.628794	0.733487	0.979761	3.03341	2.52296	3.27783	4.47068	2.81943	2.53576	2.21014	4.22078	2.93497	3.10685	1.13487	2.15651	4.2282	3.06857	3.26016	3.66121	1.68163	2.10854	2.58993	4.24498	5.13582	5.36509	3.04745	3.03925	3.53196	3.00489	3.58915	3.8692	2.77777	3.30871	3.87721	2.24781	2.83201
ENSG00000063244	U2AF2	5.44537	5.34955	5.23926	4.24459	3.14322	4.10478	4.79303	4.57978	4.48347	4.30301	4.13484	4.34585	1.90863	1.65821	1.03021	5.02584	4.64022	4.94666	5.36831	4.76521	3.94886	3.54835	4.48748	4.12872	3.60739	2.60952	3.63123	5.01023	5.47312	5.25196	5.3562	4.05561	4.23325	4.65284	2.19479	1.91676	2.27612	4.97394	4.81905	4.86413	4.94437	4.96002	5.08024	5.21642	5.07051	5.18696	4.78562	4.87783
ENSG00000063245	EPN1	5.0735	4.83086	4.43886	3.9467	2.8489	3.12024	4.33403	3.64562	3.70111	3.82759	3.45394	3.33002	1.74766	1.23899	1.07556	4.49408	3.86887	4.09584	5.62968	4.91445	4.19898	3.51653	5.0768	4.14826	3.60222	1.63519	2.3651	3.67192	4.75481	4.62244	4.5396	3.6333	3.4295	3.72957	2.91041	1.88531	1.94432	4.81117	4.47857	4.49987	4.60091	4.47064	4.44953	4.79468	4.52848	4.67474	4.39418	4.36133
ENSG00000063322	MED29	4.9004	4.62858	4.46735	4.02438	2.47138	3.00246	4.44488	3.59432	3.76828	3.87816	3.18196	3.26654	1.60835	1.39075	0.887136	4.82223	3.90031	4.0583	5.1118	4.45141	4.49854	3.95496	4.95929	4.4908	4.79667	2.05605	2.68462	3.22589	5.01246	4.44054	4.12417	3.69717	3.51439	3.74261	2.48541	1.85547	2.23556	4.8882	4.38834	4.28754	4.62546	4.35026	4.30181	5.04071	4.60823	4.53437	4.52283	4.24381
ENSG00000063438	AHRR	0.173883	0.224183	0.108554	0.0349056	0.0137335	0.0327976	0.0622704	0.0413259	0.0281644	0.0278974	0.0464168	0.0442315	0.0908565	0.209078	0.144091	0.0893452	0.103836	0.089896	4.04805	4.10551	2.25706	1.55373	1.59197	1.36786	0.312162	0	0.0561891	0.106812	0.120184	0.122757	0.116179	0.0595975	0.0763145	0.05898	0.0595263	0	0.123725	0.112951	0.270376	0.229684	0.136352	0.133423	0.115246	0.0873692	0.128497	0.116611	0.0757016	0.139483
ENSG00000063587	ZNF275	2.85425	2.77114	2.77075	1.8272	1.17712	1.80476	2.57975	2.13983	2.66475	2.22034	2.08012	2.04461	0.375949	0.133204	0.340799	2.4061	1.87141	1.94506	1.92232	1.46478	0.649165	0.320957	1.09546	0.722826	0.44261	0.935165	1.07391	1.68878	3.03589	2.39931	2.04493	1.81336	1.44341	1.69374	3.53426	1.66682	2.69465	3.21744	2.87699	2.95741	3.44798	3.24262	3.22994	2.86037	2.45563	2.44597	2.46009	2.20964
ENSG00000063601	MTMR1	3.36099	3.49128	3.65598	2.50902	1.8209	2.62993	3.27724	3.36685	3.71763	3.23308	2.90619	3.26805	0.746913	0.892072	0.709698	2.73728	2.84352	3.30736	1.4444	1.21465	2.48212	1.94277	1.69559	1.32485	2.6589	0.925814	1.51135	2.68169	2.90743	3.15588	3.05465	1.92144	2.03387	2.62542	1.31227	1.45188	1.20417	3.05099	3.29067	3.52858	3.01818	3.34648	3.50163	2.96312	3.20032	3.64642	2.40605	2.59411
ENSG00000063854	HAGH	4.54108	3.85095	3.78568	3.53843	2.02113	2.38726	4.62582	3.47162	3.10891	4.18746	2.77263	2.89995	2.15701	1.29128	1.13878	5.61459	4.38739	4.30261	5.41419	4.47088	2.48663	1.98373	5.32804	3.33063	2.49415	3.08463	2.93297	3.40988	6.1121	5.20543	4.85007	4.91312	4.17817	4.15194	3.38551	1.78623	1.26119	5.7145	4.93421	4.72867	5.63496	4.94464	4.8003	5.87683	5.15061	4.85295	5.59933	4.90802
ENSG00000063978	RNF4	5.24681	5.10881	4.98282	4.18529	3.53507	3.96882	4.52901	4.24091	4.33937	4.06303	3.91221	3.85442	1.80827	1.71698	1.55555	5.46739	5.42378	5.33047	5.05616	4.52873	3.95873	3.42767	4.67676	3.8407	3.86823	2.68847	3.37453	4.80756	5.70123	5.40513	5.54366	4.776	4.89471	5.10788	3.09329	3.02554	3.06646	5.32936	5.16052	5.18272	5.10831	4.88909	4.89612	5.53873	5.59639	5.67317	5.28722	5.55504
ENSG00000064012	CASP8	5.71944	6.17139	6.29851	5.20295	5.88216	6.00677	5.7804	6.46722	6.42686	5.35573	6.16284	6.23287	2.92976	6.05275	6.02258	7.0278	7.47931	7.71078	4.94121	5.4995	6.59038	6.11981	5.15048	5.70704	7.19673	4.98097	6.49343	7.02291	7.18172	7.42975	7.51096	6.10322	6.90471	7.3319	4.1876	4.64242	4.98824	6.99296	7.66989	7.77805	6.91265	7.81096	8.04903	7.14738	7.66338	7.76948	6.97982	7.41942
ENSG00000064102	INTS13	4.50532	4.41226	4.4138	2.29325	1.65815	2.35087	2.41018	2.42647	2.76462	2.11784	2.17097	2.25778	0.728465	0.687722	0.736917	3.47115	2.96508	3.52497	3.17509	2.31212	1.76586	1.2807	2.12587	1.4058	1.46497	1.3656	1.89392	2.80728	3.63355	3.58798	3.50514	2.3819	2.83133	3.20882	1.8543	1.88612	1.81316	3.87718	3.85551	3.91236	3.49065	3.59269	3.80376	3.78488	4.05209	4.02615	3.38839	3.69843
ENSG00000064115	TM7SF3	4.17775	3.91103	3.64484	3.17812	1.68472	1.83827	3.56124	2.81699	2.60915	3.01715	2.49873	2.08252	1.62886	0.411722	0.306901	4.29025	2.82698	2.65286	3.68274	2.1114	1.39102	1.11148	3.18848	1.50306	1.11683	2.11269	1.8677	2.04316	4.97204	3.91131	3.09123	3.70072	3.27899	2.94257	1.61119	1.13762	1.62492	4.17348	3.2858	3.11138	4.05485	3.39588	3.08653	4.50114	3.72917	3.52319	4.16277	3.8593
ENSG00000064201	TSPAN32	0.526905	0.290623	0.388297	0.455862	0.0770811	0.096594	0.38777	0.275223	0.236503	0.295388	0.1387	0.175087	0.487019	0.0615573	0.0991375	1.46233	0.479998	0.431848	1.1917	0.302122	0.636619	0.519886	1.91026	0.63514	1.28808	1.28156	0.804813	0.924539	3.21022	1.60679	1.57743	1.97596	1.20512	1.43455	0.156089	0	0.160928	1.08303	0.632914	0.629803	1.70776	0.674536	0.917463	1.63316	0.850102	0.874217	2.20982	1.21972
ENSG00000064225	ST3GAL6	0.146935	0.144815	0.182225	0.0442723	0.0608559	0.157611	0.217546	0.524265	0.481161	0.162234	0.432748	0.459138	0	0	0.0932506	0.105783	0.0875983	0.0917224	5.97661	4.25538	2.08509	1.42169	5.31907	3.45203	1.74017	0.0160673	0.291514	0.281233	0.190286	0.179392	0.160804	0.169913	0.151179	0.0892693	0.0360605	0.0625464	0.14812	0.182719	0.340934	0.355963	0.39989	0.746509	0.67892	0.194105	0.193173	0.198604	0.124029	0.179589
ENSG00000064313	TAF2	4.33543	4.5017	4.41969	2.9084	2.23381	2.92313	3.36377	3.38548	3.4715	3.00819	3.09176	3.04309	0.969914	1.02521	1.14802	4.12177	3.92093	3.97432	4.52396	4.19189	3.38429	2.80376	3.76826	3.36504	3.06597	1.81203	2.94433	3.97401	4.49584	4.51481	4.39628	3.19922	3.50572	3.93023	1.74946	1.97146	2.07092	4.28086	4.21506	4.28909	4.05955	4.16508	4.27998	4.34978	4.44834	4.44767	3.89037	4.30604
ENSG00000064393	HIPK2	5.67132	6.14724	6.25921	5.53809	5.78248	6.23332	2.97465	5.80166	6.21286	2.61714	5.52018	5.94077	2.28965	2.0383	1.8488	5.24821	5.36743	5.72398	6.23613	6.54083	3.76256	2.94183	5.28079	4.64045	2.90644	2.47833	5.3049	6.29789	7.52587	7.98959	8.2845	5.45387	6.19394	6.65038	7.03747	6.4407	6.89494	5.25292	5.56528	5.67513	5.43277	5.70897	5.78811	4.62145	5.28932	5.2737	3.8396	4.96568
ENSG00000064419	TNPO3	5.26756	5.29512	5.15024	3.92029	2.82693	3.75474	4.08041	4.37132	4.2351	3.6112	3.96863	4.03183	1.21215	1.51324	1.8308	4.51635	4.12101	4.25342	5.25954	5.06706	4.35649	3.80043	4.62408	4.51759	3.91379	1.85562	2.75358	4.01157	4.85809	4.93313	4.99907	3.61459	3.8342	4.21392	1.92995	1.91541	2.61912	4.60491	4.63067	4.71788	4.39166	4.39369	4.43908	4.70504	4.70488	4.74082	4.23709	4.55471
ENSG00000064490	RFXANK	4.94952	4.87938	4.70832	3.84676	2.43769	3.38161	3.78496	3.96608	3.97045	3.46565	3.58792	3.75455	1.26616	0.650088	0.725226	4.04151	3.55663	3.94084	4.52264	3.66689	2.81891	2.31589	3.54695	2.53973	1.88909	1.46666	2.21614	3.15926	4.47085	4.36285	4.23545	3.09841	3.05945	3.48206	2.8914	1.94895	2.42813	4.52396	4.34323	4.4263	4.50767	4.53994	4.59806	4.32601	4.26103	4.42074	3.79023	3.72301
ENSG00000064545	TMEM161A	2.44228	2.02861	1.82754	0.991846	0.514876	0.777569	1.5258	0.993586	1.0786	1.09287	0.936978	0.841194	0.425499	0.0944021	0.215677	2.19185	1.58766	1.62549	2.18646	1.80771	0.769855	0.461625	1.53827	0.85545	0.473179	0.388719	0.6974	1.15378	2.47052	1.7027	1.62839	1.69674	1.40372	1.45075	0.73	0.612813	0.347376	2.60602	2.31889	2.27044	2.57216	2.55439	2.55982	2.4223	2.20334	2.25184	2.0327	1.85323
ENSG00000064547	LPAR2	2.65583	2.1343	1.79048	1.20451	0.539037	0.61226	0.961961	0.710064	0.66331	0.734495	0.677861	0.622349	0.211728	0.193597	0.122783	2.62153	1.91464	2.08187	3.01492	2.67877	1.71823	1.90887	2.23567	1.33676	1.22942	0.451766	0.230496	0.380784	1.91491	1.26714	0.940444	1.56913	1.13407	1.14206	0.518963	0.453085	0.494203	3.18566	2.88054	2.6433	3.27638	2.94042	2.6233	2.92225	2.6661	2.76783	2.06183	1.87268
ENSG00000064601	CTSA	4.34858	4.19941	3.87576	3.20812	1.87223	2.20806	2.49427	2.11781	2.23104	1.95654	1.92145	1.8383	1.79362	1.03084	1.0523	5.50115	4.53175	4.34085	7.06244	6.25986	6.33361	5.71344	6.3931	5.23189	5.43549	2.61124	2.9835	3.20607	5.03748	4.13043	3.66275	3.32068	3.19362	3.28892	3.27336	2.9202	2.36705	4.85534	4.29671	4.37293	3.90829	4.02128	4.07009	5.10646	4.59745	4.56442	4.26872	3.94117
ENSG00000064607	SUGP2	5.37198	4.91728	4.7316	4.51735	3.18989	3.77173	5.20292	4.33672	4.18593	4.76995	4.16952	3.67065	1.43972	1.10434	0.939841	5.36957	4.34848	4.18029	5.06083	4.19184	2.86282	2.25958	4.59012	3.52003	2.42375	3.2732	3.13284	3.86099	6.00325	5.30473	4.71603	4.73693	3.95336	3.94713	2.6322	2.58039	1.7002	5.147	4.75358	4.51979	5.19344	4.77558	4.63193	5.49866	4.84656	4.74993	5.43166	4.91696
ENSG00000064651	SLC12A2	3.91798	3.61785	3.6104	2.59721	1.26113	2.18836	3.79562	3.25528	3.01155	3.10777	2.77124	2.65401	1.05146	0.465017	0.475989	3.71067	2.43325	2.41438	2.95535	1.58155	0.859435	0.647342	1.92421	0.603745	0.619217	1.45707	0.983299	2.00449	3.7256	2.76033	2.32981	2.50187	1.95175	2.0936	1.1165	0.979908	1.12724	3.83744	3.26058	3.18159	3.46979	3.25738	3.17564	3.57421	2.8529	2.78699	3.08036	2.52841
ENSG00000064652	SNX24	1.46926	1.34147	1.16243	0.71096	0.271114	0.405191	0.788468	0.707199	0.698642	0.636747	0.532799	0.465951	0.27984	0.120007	0.18885	1.76949	1.34989	1.30671	3.38347	1.39714	1.54807	1.29775	2.85794	1.66019	1.43725	0.165371	0.259576	0.373055	1.41177	1.23358	1.1195	1.17692	1.16294	1.25799	0.188051	0.197262	0.110444	2.09049	1.89338	2.03678	1.02564	0.880873	0.799233	1.88404	1.77899	1.89984	1.67485	1.77083
ENSG00000064666	CNN2	6.30923	5.86811	5.27928	5.99035	3.51691	3.23414	5.9588	4.18115	3.52682	5.64262	3.87652	3.13327	2.63477	0.485301	0.632145	6.79957	4.97259	5.17854	6.04294	5.27802	3.31016	2.69663	5.44389	5.45199	2.44022	3.90391	3.08928	4.09602	5.10851	3.15939	3.05389	3.68616	2.24431	2.85676	4.18328	1.49059	1.72076	6.49594	4.61392	4.42843	6.12141	4.0268	3.79814	6.31186	4.42598	5.20814	5.3833	3.68193
ENSG00000064687	ABCA7	1.69126	1.36285	1.08755	1.07481	0.516693	0.48616	1.73243	1.18511	0.8604	1.24192	0.737205	0.716279	0.158357	0.12044	0.086336	2.44869	1.15504	0.928659	1.84193	1.51375	0.648957	0.541709	1.70096	1.35409	0.565002	1.04401	0.75128	0.803138	2.8269	1.81362	1.22064	1.81883	1.00805	0.885568	0.76062	0.254499	0.46957	2.82594	1.82812	1.7932	2.81802	1.8323	1.80158	2.84858	1.59039	1.28225	2.32624	1.54584
ENSG00000064703	DDX20	3.84859	3.65439	3.38845	2.05984	1.04668	1.92776	2.87552	2.11826	2.42624	2.27879	2.00122	2.0653	0.853638	0.67522	0.447269	3.35265	2.67568	2.81495	3.1845	2.28915	1.61845	0.949903	2.38006	1.52318	1.3299	0.760218	1.43262	2.14	3.3177	2.95719	2.91618	2.22641	2.0975	2.47192	0.567222	0.47586	0.784754	3.54763	3.23633	3.30623	3.52862	3.51385	3.57331	3.53636	3.24283	3.47373	2.99395	2.95293
ENSG00000064726	BTBD1	4.17887	4.2992	4.21739	2.82686	2.04304	3.0976	3.1278	3.38914	3.33459	2.7445	3.0398	2.92746	0.995411	0.947928	1.07663	3.66298	3.58666	3.50891	4.84123	4.05677	3.46193	2.82273	4.08839	2.98856	2.90389	1.41566	1.83876	3.5055	3.98039	4.12625	3.93381	2.91562	2.9354	3.30412	1.79379	1.58748	2.06144	3.86552	3.93041	4.04505	3.67752	4.00891	4.09221	3.82437	4.08017	4.03019	3.46793	3.84931
ENSG00000064763	FAR2	0.341004	0.399544	0.439421	0.0692889	0.142627	0.190393	0.213258	0.324165	0.329532	0.144797	0.189904	0.209978	0.271284	1.3767	1.11023	1.13437	2.11976	2.79615	3.15623	3.62098	4.20718	3.11225	1.25449	1.5826	2.4623	0.264905	1.3573	2.27326	0.720959	1.97391	2.35327	0.571785	1.90581	2.68842	0.194024	0.108582	0.240139	2.04048	4.28572	4.82742	1.06304	3.16239	3.6384	1.33841	3.38856	4.26033	1.07264	3.21834
ENSG00000064886	CHI3L2	1.53029	3.32897	3.43343	1.23688	2.93513	3.28658	2.64022	4.77926	4.99384	2.29719	4.52188	4.9947	0.0471661	0.129817	0.0593528	1.12832	1.27902	1.35342	0.832324	3.48106	1.09505	0.954895	0.41378	0.761997	0.301487	0.0915958	0.505088	1.022	2.3248	3.20668	3.4268	1.4445	2.36206	3.09014	0.319452	2.47544	2.727	1.39626	2.43934	2.94369	3.84341	4.60907	4.7263	3.04425	3.44466	3.42571	2.02425	2.7927
ENSG00000064932	SBNO2	3.12303	4.71132	4.38115	1.84846	3.15622	3.09532	2.18372	3.94164	3.64189	2.01637	3.62004	3.37381	0.590388	2.78509	1.61842	3.01311	5.07283	4.46675	5.24815	6.32439	5.71175	5.00497	4.30048	5.63397	5.2419	0.790318	3.87733	3.48656	3.25475	5.19652	4.49878	2.31097	4.33608	3.97544	1.42412	2.15022	2.1624	3.98796	5.73885	5.56238	3.9223	5.72323	5.75385	3.58806	5.62635	5.12682	2.93102	5.19511
ENSG00000064933	PMS1	3.80946	3.4406	3.23093	2.40798	1.13742	1.7091	3.05057	2.328	2.60279	2.67565	2.3495	1.9478	0.674437	0.365914	0.272833	3.95717	2.78813	3.04325	2.42781	1.33302	0.727234	0.668754	1.86346	0.900667	0.600766	1.45541	1.41621	2.20218	4.46013	3.73949	3.60865	3.33752	3.16612	3.65823	1.7176	0.999649	1.23526	3.73478	3.30664	3.29109	3.5723	3.1824	3.0954	4.32175	3.95438	4.07395	3.77608	3.88847
ENSG00000064961	HMG20B	4.74789	4.39562	4.15645	3.53457	1.96895	2.26828	3.89362	3.36943	3.26313	3.44587	2.93254	2.72396	1.78387	0.581073	0.459509	4.32615	3.33603	3.32897	5.99868	4.64319	3.30816	2.95849	5.6896	3.72138	3.51024	2.33142	2.29408	3.04462	5.04272	4.27007	4.00271	3.67729	3.19637	3.34662	2.26373	1.72485	1.5398	4.38173	3.74925	3.64264	4.47545	3.94629	3.8241	4.68326	4.16584	3.92776	4.24945	3.94841
ENSG00000064989	CALCRL	0.0536292	0.0553726	0.100244	0.0252534	0.0105246	0.0170799	0.0857437	0.0987327	0.0677274	0.0672897	0.0312843	0.0784421	0.913879	0.665691	0.346968	0.0709375	0.0460578	0.0123533	0.930994	0.985465	0.187991	0.162804	0.165989	0.0877936	0.0740706	0.285802	0.48103	0.741016	0.492239	0.405924	0.292777	0.0398333	0.0481582	0.0254107	0.0301995	0	0.0280527	0.0682381	0.0636078	0.0630703	0.393567	0.314969	0.287149	0.0640548	0.058548	0.045503	0.0373909	0.0212511
ENSG00000064995	TAF11	5.26513	5.21236	5.13422	4.03581	3.43615	3.92851	4.81967	4.44833	4.68393	4.51986	4.14339	4.26069	2.32304	1.29456	1.26634	4.77018	4.38272	4.80867	5.35938	4.92214	3.60041	2.69316	4.7093	4.67117	3.67902	2.73677	3.62014	5.00462	5.43734	5.2129	5.24474	3.87524	3.99014	4.43016	2.02334	2.18968	2.75731	4.95599	4.73624	4.8563	4.98828	4.8466	4.95363	5.26401	5.06597	5.1586	4.91215	4.82805
ENSG00000064999	ANKS1A	2.43819	2.36818	2.42776	1.25365	0.871064	1.09621	1.98074	2.13451	2.0514	1.48188	1.53126	1.55973	0.494669	0.123631	0	2.52081	1.73285	2.01253	3.22796	3.51434	2.93578	2.51117	2.61926	3.68426	2.8457	0.930532	1.14603	1.47283	2.9009	2.55367	2.48444	1.97615	1.88773	1.90996	0.75984	1.23921	0.619019	2.97682	2.79196	2.92644	2.56698	2.66407	2.74569	2.85272	2.61184	2.63142	2.36184	2.5254
ENSG00000065000	AP3D1	5.13655	4.93377	4.97186	3.78051	2.58379	3.38131	3.98399	3.59016	3.61433	3.566	3.24244	3.42886	1.75644	1.57339	1.66688	4.88742	4.50753	5.12156	6.40993	5.88724	5.44891	4.77202	5.59386	4.90291	4.69372	2.47503	3.53345	5.10061	5.1326	5.0622	5.12564	3.85556	4.00116	4.40134	4.18951	3.81674	4.69182	4.71163	4.62006	4.79301	4.26189	4.22622	4.32124	4.92496	4.86793	5.00806	4.46136	4.59898
ENSG00000065029	ZNF76	2.92398	2.81572	2.74868	1.84855	0.907226	1.58017	2.6784	2.25265	2.17858	2.13644	1.77158	1.85489	0.508621	0.29763	0.427241	2.58232	2.06022	2.02941	2.51798	1.7768	1.09058	0.697931	1.86874	1.17844	0.889503	0.724733	1.03051	1.7784	3.13886	2.67328	2.45162	2.21544	1.99556	2.31385	0.663882	0.383125	0.660246	3.10503	2.7508	2.72337	3.23429	3.06172	3.03091	3.28625	2.81484	2.85046	2.79457	2.55968
ENSG00000065057	NTHL1	3.9907	3.02505	2.67626	2.67768	0.469799	0.791505	2.72771	1.12245	0.90633	2.07081	0.95035	0.745583	0.393337	0	0.132399	2.60703	1.10128	1.04396	1.31407	0.322836	0.093849	0.0692251	1.08589	0.128675	0.0870548	0.496606	0.417715	0.403755	3.14362	1.25937	0.706099	2.15758	1.21538	1.09207	1.51318	0.661851	0.767822	3.20635	2.10679	1.73366	3.21743	2.38839	1.97169	3.13571	2.07864	1.43807	2.57138	2.00498
ENSG00000065060	UHRF1BP1	2.84168	2.49145	2.67357	1.41921	0.696514	1.3172	1.8123	1.35506	1.50684	1.47302	1.09322	1.12551	0.301182	0.176016	0.304726	2.43065	1.91833	2.10107	5.28711	5.21589	5.57731	4.39638	5.09436	4.90553	5.07382	0.652993	0.947342	1.87782	3.05993	2.74755	2.54464	1.91742	1.70812	1.7186	1.29641	1.32234	1.05576	2.55171	2.07825	2.00323	2.64785	2.21353	2.3214	2.58999	2.05334	2.20215	2.16529	2.03786
ENSG00000065135	GNAI3	6.37902	6.48374	6.50937	5.5358	4.81275	5.56861	5.82241	5.68169	5.7778	5.40588	5.45807	5.50541	4.10632	4.34672	3.95798	6.36605	6.56502	6.81784	7.01411	6.99098	7.02333	6.52048	7.04086	7.28957	7.31742	3.92274	5.66432	6.64599	6.5719	6.54358	6.82588	5.64396	5.87281	6.33609	3.74074	2.8067	3.29428	6.15576	6.25981	6.46681	5.81792	5.82141	5.93621	6.29078	6.41154	6.66885	6.28746	6.30279
ENSG00000065150	IPO5	5.93103	5.93759	5.69055	4.06084	2.96069	4.12856	4.43332	3.98218	4.0954	3.70701	3.78608	3.85522	1.63747	1.43866	1.11656	4.31093	3.93708	4.48945	4.61731	4.55202	2.72278	2.20131	3.94794	3.37941	2.25344	1.72653	2.24269	4.13825	4.07352	4.00714	3.89825	2.79204	2.8484	3.29271	2.35962	2.23678	2.09225	4.78069	4.6944	4.71166	4.83882	5.00419	5.00545	4.37988	4.49725	4.70863	3.62559	3.61721
ENSG00000065154	OAT	3.66632	3.60214	3.24307	1.93549	1.20355	1.74794	2.37201	2.5224	2.5359	1.96627	2.43437	2.2045	0.662533	0.591611	0.869937	3.26108	3.2484	3.24099	3.85276	3.67032	1.97242	1.52714	2.70507	2.1479	1.53238	1.07586	1.41555	2.48938	3.74596	3.55782	3.30299	2.53933	2.48027	2.92116	1.85457	1.09455	0.957336	3.93263	3.82572	3.67568	4.11804	4.1434	4.08725	3.89767	3.74338	3.83566	3.22336	3.31963
ENSG00000065183	WDR3	4.95284	4.85437	4.79672	2.47442	1.27478	2.74968	2.7173	2.07742	2.42628	2.16376	1.95179	1.90548	0.784778	0.33681	0.838361	3.47234	2.72413	3.61502	3.4612	1.83436	1.08261	0.791664	2.6193	1.53389	0.862502	1.27948	1.68884	3.76422	3.24738	2.90419	2.88661	2.35724	2.17898	2.81663	1.06997	0.615176	0.694554	3.78547	3.55324	3.79328	3.98234	4.2331	4.40648	3.61631	3.68522	4.07076	2.7568	2.91096
ENSG00000065243	PKN2	5.09495	5.18493	5.29298	4.27687	4.1288	4.60815	5.44242	5.7447	5.72518	5.18055	5.50999	5.50825	2.07797	1.22807	1.67616	5.38868	4.97407	4.89847	5.36307	5.67824	6.00376	5.03348	4.9859	4.99765	5.40002	3.12324	3.91531	4.33317	5.86189	5.6514	5.29884	4.6122	4.4386	4.63171	2.4977	2.71323	3.11719	5.16893	5.11855	4.98881	5.3658	5.23681	5.26612	5.61431	5.32767	5.19407	5.32833	5.47499
ENSG00000065268	WDR18	4.57516	4.52162	4.23662	2.5805	1.07645	2.12188	2.62341	1.96629	1.99661	1.96651	2.00836	1.73772	0.925218	0.550003	0.323741	2.85494	2.08896	2.40262	3.60127	2.81041	1.87462	1.42009	2.68568	2.15961	1.38701	0.87308	1.28617	2.6535	2.93917	2.30674	2.47097	1.84701	1.84928	2.09201	1.84706	1.05107	1.55188	3.23978	2.90706	3.12533	3.25228	3.23943	3.44083	3.28765	3.00984	3.27709	2.64413	2.36915
ENSG00000065308	TRAM2	2.46224	2.00763	2.14861	1.59191	1.2772	1.46738	1.49228	1.48638	1.32729	1.24845	1.13335	1.08178	0.48247	0.160993	0.0692534	1.71116	0.662483	0.541494	3.04259	1.29279	0.701912	0.513663	1.23364	0.430974	0.272788	0.367668	0.18299	0.19406	2.58648	1.24187	0.869843	1.9334	0.957496	0.812124	4.26766	3.20599	3.80111	2.57658	1.51369	1.19094	2.53728	1.5586	1.26857	2.63873	1.19176	0.873745	2.30009	1.32688
ENSG00000065357	DGKA	4.55239	3.70257	3.53942	3.87554	1.73138	2.29388	4.96668	3.77549	3.10212	4.51829	3.10598	2.94905	2.28239	1.70494	1.7911	5.47171	4.38158	4.56517	3.62599	2.41589	1.25205	0.993151	1.94497	0.839642	0.698832	1.39924	1.97244	2.64664	4.65587	3.73524	3.57672	3.36957	2.84324	3.17212	1.1212	0.747012	0.720288	6.7911	6.44175	6.6039	7.0084	6.75568	6.63399	6.19977	5.42999	5.26382	4.86512	4.32854
ENSG00000065361	ERBB3	0.21014	0.150093	0.233871	0.117642	0.0536572	0.0781636	0.138049	0.119086	0.153081	0.14042	0.160656	0.0670465	0.14865	0.031316	0.0614629	1.64252	0.553167	0.32624	0.216013	0.134182	0.0668235	0.0869255	0.0895128	0.0704879	0.0368767	0.170829	0.0610475	0.10246	0.690524	0.284865	0.178316	0.430737	0.253767	0.124312	0	0	0	2.02163	0.64546	0.424123	1.88305	0.547223	0.478222	2.05591	0.597412	0.439067	1.08177	0.419908
ENSG00000065413	ANKRD44	6.92514	6.19551	6.1146	7.17128	5.34474	5.6067	7.61882	6.3976	6.0248	7.55667	6.38063	6.01423	4.37239	2.1027	2.61497	7.20648	6.40711	6.91375	6.56815	4.95351	6.36099	5.7229	6.89581	4.56445	5.78062	5.41807	5.61699	7.43027	7.59105	7.4392	8.04872	6.68971	6.32161	7.29609	4.76308	2.81645	3.70784	6.96831	5.84392	6.08132	6.94731	5.66033	5.63806	7.28497	6.52003	6.99925	7.21628	6.79705
ENSG00000065427	KARS	6.17819	6.63453	6.84864	4.77293	5.67462	6.48976	5.36789	6.40895	6.75927	4.60166	6.12652	6.60213	2.68904	3.64942	5.07903	5.48486	6.01652	6.43489	5.91669	6.29703	7.56275	6.99065	5.66479	6.42839	7.53406	2.42891	4.58967	6.09358	5.2518	6.06566	6.3512	4.04419	5.31252	5.69381	3.56143	5.23259	4.95402	5.50228	6.24336	6.72563	5.33869	6.37572	6.70846	5.42517	6.18654	6.45583	4.74521	5.73462
ENSG00000065457	ADAT1	3.19849	3.18789	3.17172	2.02708	1.21106	1.91914	2.26371	2.52817	2.61238	2.11313	1.95162	2.11008	0.507599	0.729301	0.762918	4.58979	3.48703	3.21655	3.47846	2.80003	2.38159	3.00796	2.95422	2.06297	1.86374	0.98595	1.23062	2.14994	3.43793	3.21567	3.2041	2.56478	2.40096	2.53106	1.02908	0.774734	0.817228	3.91012	3.54655	3.55289	3.4329	3.31059	3.51486	4.52161	3.93458	3.83556	3.49112	3.3193
ENSG00000065485	PDIA5	1.68115	1.70999	1.70286	0.295226	0.176141	0.545354	0.430792	0.379998	0.449503	0.306461	0.287187	0.309015	0.286474	0.131599	0.447686	0.697221	0.945221	1.503	2.23513	2.5873	1.22268	0.876745	0.993635	1.2176	0.680693	0.0791854	0.339726	0.736974	0.219955	0.376173	0.314893	0.114425	0.135921	0.20196	2.40734	2.31081	2.69337	1.23277	1.52655	1.87498	1.28552	2.07777	2.18615	0.650122	0.81752	1.06194	0.231877	0.285972
ENSG00000065491	TBC1D22B	1.83436	1.78375	1.78364	0.939788	0.684139	0.767616	1.27433	1.08085	1.15923	1.04406	0.945667	1.02879	0.239257	0.162263	0.167193	1.69421	1.40566	1.6767	2.36825	3.65598	3.0009	2.2896	1.79311	2.6049	2.23133	0.495855	0.807147	1.44594	2.1934	2.27083	2.06355	1.39106	1.67208	1.77797	0.263635	0.233882	0.256606	2.27525	2.15193	2.32469	2.13966	2.12755	2.15845	1.99874	2.18544	2.31414	1.85406	1.99415
ENSG00000065518	NDUFB4	7.5954	7.72859	7.64393	7.06233	6.71912	7.08559	6.97025	7.09184	7.27449	6.78389	7.05994	7.17371	5.87756	5.66416	5.93635	7.40969	7.48463	7.75243	7.86625	7.48852	6.99285	6.6481	7.39919	6.84118	7.07045	5.17689	6.74827	7.29041	7.20873	7.34573	7.52072	6.27926	6.89395	7.33843	7.2094	7.48481	7.69394	7.46566	7.38597	7.4942	7.29035	7.39254	7.53	7.34056	7.46122	7.71313	7.05095	7.28626
ENSG00000065526	SPEN	6.79712	6.65803	6.45316	6.0148	4.5224	5.4683	6.5992	5.8776	5.76251	6.24812	5.69283	5.46238	3.7773	2.12891	2.2837	6.32191	5.7719	5.79737	7.42506	7.11966	6.23248	5.99322	7.06282	6.44596	5.84794	4.2062	4.7808	5.79175	6.81408	6.55364	6.45092	5.83701	5.43322	5.63771	3.8846	3.67238	3.28804	6.18919	5.71037	5.52162	6.13213	5.81112	5.70918	6.40287	5.90747	5.88277	6.06194	5.98275
ENSG00000065534	MYLK	0.959814	0.741996	0.645658	0.596637	0.3584	0.392636	1.10706	0.558652	0.597369	0.937724	0.374517	0.360591	0.138972	0.124422	0.0227251	1.17604	0.516019	0.56652	0.820111	0.785264	0.162529	0.116308	0.265703	0.124008	0.0770866	0.185879	0.256905	0.27097	1.61844	0.9296	0.696086	0.912225	0.665143	0.732581	0.0989049	0.0927823	0.0867666	1.56347	1.11925	0.905032	1.82793	1.36712	1.27003	1.40857	0.928154	0.84967	1.12323	0.983231
ENSG00000065548	ZC3H15	7.52847	7.51391	7.53198	6.50437	5.98992	6.97035	6.75358	6.52211	6.86522	6.49068	6.62343	6.66857	4.31985	4.4224	5.22567	7.16757	7.23955	7.55984	7.15578	6.53387	6.42168	5.54421	7.03133	6.37826	6.29797	5.19389	6.44858	7.76467	7.10303	7.13004	7.3664	6.11328	6.46901	7.17034	5.84635	5.70814	6.28757	6.9351	6.8883	7.00895	6.81991	6.95028	7.0734	7.09862	7.18439	7.47789	7.01036	7.11202
ENSG00000065559	MAP2K4	4.26253	4.09749	4.18973	2.87984	1.99299	2.55695	3.67688	3.70241	3.6653	3.3744	3.23576	3.25756	1.37674	1.00235	1.09776	4.07047	3.7527	3.60276	4.51077	3.90497	2.91994	2.27796	3.6495	2.54279	2.30867	1.80303	2.49761	3.49606	4.57713	4.5235	4.49254	3.22007	3.248	3.43541	1.57411	1.55645	1.57034	4.20702	4.1875	4.31924	4.16888	4.27827	4.40796	4.39585	4.45511	4.35056	3.87766	4.06859
ENSG00000065600	PACC1	2.90421	2.96552	3.0572	1.51402	0.994885	1.45597	2.36339	2.33282	2.41195	1.96088	2.00404	1.84869	0.439553	0.343699	0.318215	2.50235	1.89791	2.3856	4.97172	4.44809	2.93103	1.85987	3.40296	2.3238	1.81092	0.351633	0.614357	1.36856	2.91366	2.5187	2.40953	1.70506	1.74413	2.06858	0.692345	0.948469	0.736265	3.20884	3.05021	3.03429	3.3032	3.36386	3.3225	3.077	2.87839	2.87906	2.39777	2.34151
ENSG00000065613	SLK	5.09586	4.89716	4.95892	4.12201	2.77599	4.01398	4.99619	4.65989	4.68146	4.37525	4.31498	4.25188	4.06818	3.65931	3.7627	6.40316	6.76563	7.04926	6.3885	6.03774	6.37416	5.75863	6.09813	5.61848	6.34984	4.0021	5.11376	5.95809	6.68951	6.7632	6.59522	5.48048	5.95902	6.31311	2.45538	1.34559	2.34871	5.59024	5.8833	5.91678	5.37177	5.92677	6.06728	6.08064	6.41505	6.55034	5.89892	6.44522
ENSG00000065615	CYB5R4	5.30015	5.38187	5.47095	4.73316	4.25	4.88326	5.33879	5.55909	5.57824	5.07507	5.2654	5.28417	1.30686	1.42472	2.24472	4.73217	4.899	4.99769	6.72771	6.30273	6.11304	5.45696	6.23541	5.1455	4.87001	1.7326	3.52797	4.70582	5.07846	5.89418	5.96183	4.28433	4.9236	5.18488	2.38788	2.31883	3.13214	4.75503	4.97979	5.09312	4.45047	4.74269	4.89657	5.06768	5.20038	5.31975	4.74973	5.15868
ENSG00000065621	GSTO2	0.371939	0.308319	0.349547	0.168825	0.143047	0.210545	0.402235	0.329443	0.392125	0.257211	0.240866	0.218332	0.100667	0	0.0752098	0.926353	0.509973	0.477559	0.58113	0.630734	0.234493	2.24306	0.184815	0.0681025	0.0877176	0.173145	0.12588	0.132639	0.98366	0.715045	0.627255	0.516889	0.525359	0.488077	0.28689	0.120961	0.207286	0.965262	0.811854	0.773254	1.09149	0.987096	1.06199	0.835338	0.684016	0.681144	0.690182	0.587148
ENSG00000065665	SEC61A2	2.2541	2.16572	1.91807	1.47317	0.778188	0.991056	2.16376	1.73193	2.06584	1.70965	1.67714	1.70177	0.255846	0.1377	0.0514976	3.05278	1.86104	1.62637	1.31557	0.974399	0.340562	0.224812	0.667443	0.557044	0.300238	0.736616	0.957376	1.0576	3.35246	2.49708	2.04996	2.3537	1.80221	1.54484	0.288187	0.359508	0.283021	3.1732	2.57215	2.35077	3.25545	2.73371	2.67796	3.41522	2.51024	2.2718	3.07935	2.46778
ENSG00000065675	PRKCQ	0.605475	0.413391	0.630002	0.200461	0.0750493	0.138635	0.21561	0.256544	0.340041	0.140819	0.182656	0.181289	1.82534	2.00446	1.71922	5.78607	5.24242	5.56105	0.462237	0.53314	0.467791	0.437915	0.22001	0.116844	0.253518	2.46527	3.22486	4.84765	6.08326	5.88631	5.81744	5.03696	5.14186	5.39649	0.132306	0.0327312	0.225826	5.55808	5.17459	5.22767	5.16661	4.49621	4.47627	5.87411	5.78766	5.73427	5.90976	5.83096
ENSG00000065717	TLE2	0.121365	0.0498109	0.0398521	0.0317332	0.0259934	0.00539757	0.650499	0.321964	0.150388	0.664217	0.221729	0.133306	0.0428706	0.176316	0.0775724	1.32098	0.768647	0.563147	0.0523489	0.046675	0.0208571	0.0381865	0.00485491	0.0303394	0.012602	0.0272115	0.0324541	0.0617632	0.806803	0.372873	0.378093	0.509602	0.313515	0.472686	0.0394661	0	0	1.94235	1.03143	0.915427	2.48834	1.34718	1.19566	1.35131	0.850484	0.680063	1.02823	0.758954
ENSG00000065802	ASB1	3.25595	3.38505	3.12983	1.89811	1.2363	1.76369	2.50414	2.38174	2.46751	2.18258	1.72658	1.92934	0.524006	0.503732	0.74391	2.86276	2.50013	2.76148	3.49067	2.92205	1.87637	1.23439	2.35003	1.92941	1.41426	0.911354	1.55702	2.58569	3.90734	3.52652	3.54671	2.54493	2.58359	2.78974	0.987352	0.749765	0.659022	3.014	2.85801	2.99017	2.98646	2.80613	2.86933	3.31069	3.29387	3.54176	2.93977	2.8289
ENSG00000065809	FAM107B	8.68118	8.78158	8.67862	8.75527	8.93609	9.0082	9.28572	9.25112	9.01826	9.19827	9.19397	8.93913	6.48553	7.80169	8.53812	8.54005	8.66881	8.93688	7.45144	6.86376	5.82787	5.43179	6.84122	4.69885	4.96016	6.46831	7.70224	8.70439	8.53666	8.89399	8.9715	7.65074	7.98721	8.60428	5.63771	6.91887	7.56884	8.37556	8.37147	8.48694	7.96274	7.84841	7.86322	8.34672	8.55101	8.88526	8.06985	8.28847
ENSG00000065833	ME1	0.0806704	0.0715753	0.0681077	0.0269032	0.0266534	0.0588025	0.0404762	0.085239	0.0372862	0.0897491	0.0780649	0.0166136	0.0242372	0.06458	0.153816	4.51191	3.90767	3.03861	5.84537	2.34339	3.08096	2.43744	2.53762	0.355336	0.834774	0.039834	0.0501655	0.188654	0.389013	0.533366	0.389373	0.0798677	0.101665	0.199285	0.0500374	0.0681294	0	0.592538	0.337076	0.269354	0.252428	0.201457	0.148033	0.816999	0.806969	1.02945	0.228133	0.146862
ENSG00000065882	TBC1D1	5.19825	5.76156	5.85816	4.59748	5.1212	5.58491	6.09938	6.60814	6.66871	5.94652	6.43504	6.59747	1.174	4.03964	4.13744	5.05088	6.11493	6.5781	6.02566	5.65418	6.19332	5.49245	5.60705	5.38915	5.65246	2.63047	5.18356	6.17997	5.6728	6.77488	7.02658	4.14927	5.99024	6.71556	3.03546	3.92215	4.23486	4.93189	6.64169	7.02624	4.79877	6.60062	6.9023	5.30395	6.69413	6.94391	4.73154	6.40847
ENSG00000065883	CDK13	6.52468	6.16871	6.1559	6.42735	5.33309	5.69987	7.05605	6.33344	6.1745	6.65924	6.1354	6.00013	3.70411	2.6294	2.243	6.94885	6.41627	6.266	6.16004	5.47509	4.95912	4.25704	5.79892	4.69267	4.17826	5.6146	5.46702	6.02371	7.48654	6.89493	6.66071	6.69265	6.21912	6.46497	3.802	2.66953	3.614	6.70835	6.30843	6.15835	6.61195	6.24116	6.16063	7.09111	6.65755	6.46386	7.13729	6.87654
ENSG00000065911	MTHFD2	6.12601	6.93856	7.00691	2.97841	3.13796	5.54428	2.05221	3.76111	4.32526	1.41018	3.79304	3.97949	2.27641	2.23038	3.19275	3.48006	6.28617	7.05367	7.27029	7.69599	7.6745	6.92976	7.00941	7.23456	7.14559	1.53823	5.992	7.79184	3.95824	6.65104	7.00551	2.70845	5.55851	6.32456	4.75066	4.21232	4.85171	3.87059	5.92325	6.2417	3.66417	5.76862	6.09534	3.4131	6.13603	7.02663	3.01134	5.59114
ENSG00000065923	SLC9A7	4.40085	3.95555	3.65783	3.46781	1.42264	2.06184	4.71781	3.85149	3.67789	4.19207	3.57518	3.33464	0.282538	0.0340056	0.104252	0.643677	0.325887	0.271248	3.55383	1.59528	0.892126	0.559293	2.99407	1.54092	1.06321	0.310215	0.372106	0.483643	0.559274	0.288954	0.196735	0.301593	0.21775	0.250483	0.348702	0.0168479	0.151786	1.84638	1.10623	1.09034	1.23845	0.829018	0.738204	1.03612	0.529657	0.329073	0.772991	0.409394
ENSG00000065970	FOXJ2	2.92921	2.38614	2.11948	1.75466	0.86305	1.04386	2.73221	1.85737	1.9181	2.25614	1.63057	1.5997	0.725078	0.391313	0.654677	3.78137	2.63224	2.63857	3.94151	2.93399	1.464	1.06158	2.82586	1.49468	0.964731	1.19323	1.31362	1.51097	3.81129	3.00282	2.72575	2.49416	1.976	2.19899	0.710735	0.400925	0.561087	4.03375	3.3494	3.14263	3.80462	3.19657	3.02814	3.76626	3.31719	3.03393	3.43346	3.0396
ENSG00000065978	YBX1	10.5795	10.4293	10.2484	9.70961	8.7468	9.29831	9.22708	8.79745	8.73875	9.11952	8.85085	8.70725	8.57519	8.23083	8.00746	8.59793	8.50949	8.72425	10.1792	9.59544	9.17846	8.7201	10.3909	10.042	9.36265	7.54328	8.01492	8.96064	8.36996	8.03115	8.09193	7.96748	7.6553	8.05175	8.23283	8.16203	8.26569	8.96405	8.77679	8.74514	8.66286	8.77923	8.71113	8.73074	8.55832	8.63211	8.37645	8.16876
ENSG00000065989	PDE4A	1.60866	1.16901	0.710892	0.696488	0.153049	0.223637	0.526758	0.214723	0.210218	0.342204	0.210722	0.168694	2.42129	0.561052	0.341742	2.23216	2.95391	3.50651	5.98049	5.49856	2.4926	1.8237	5.24986	4.5436	1.9286	2.964	3.26336	3.58586	4.4638	3.44711	3.04916	2.60293	2.17747	2.65297	0.666486	0.777208	0.661025	1.86674	2.07264	1.93417	0.534345	0.653733	0.730276	2.28325	2.73575	3.08075	2.04153	2.19365
ENSG00000066027	PPP2R5A	5.08695	4.56959	4.44835	4.0952	2.23528	2.85514	4.5894	3.56695	3.6689	4.09274	3.22774	3.13796	2.049	1.10705	1.1649	5.8898	6.1003	5.75985	5.56148	4.07484	2.7645	2.22805	5.02462	3.24264	2.62018	3.43601	4.52987	4.6911	6.51213	6.474	5.99061	5.43904	5.88735	5.48422	1.63853	0.672279	0.989901	5.49706	5.64714	5.34597	4.92941	4.36026	4.27501	5.9748	6.38837	5.93936	5.84561	6.3986
ENSG00000066044	ELAVL1	5.97002	5.72645	5.58928	4.63562	3.2027	4.088	4.93956	4.59097	4.68521	4.50293	4.52483	4.21792	2.0895	1.5713	2.12062	4.89772	4.53133	5.00556	5.53882	4.9196	3.75965	2.98181	4.90034	4.06629	2.95341	2.65622	3.53686	4.72359	5.36444	5.10888	4.9982	4.04611	3.9916	4.29553	3.21668	2.89005	2.63311	5.11503	4.93503	5.03553	5.02234	5.03211	5.06674	5.25762	5.06873	5.20124	4.64889	4.73938
ENSG00000066084	DIP2B	4.0423	4.98051	5.06546	3.19503	4.24922	4.67192	4.25165	5.52893	5.76471	3.85431	5.30049	5.37168	1.04882	0.926364	1.00623	3.64583	3.15705	3.48631	5.18541	5.61826	5.86877	5.13058	4.65123	4.90115	5.20789	1.52693	2.62256	3.85523	3.76203	4.01421	4.13418	2.42188	2.42887	2.58012	1.39571	1.78851	2.26411	4.13519	3.93828	4.23771	4.4299	4.36263	4.59257	3.6149	3.32944	3.63648	2.89187	3.03959
ENSG00000066117	SMARCD1	5.89658	5.88731	5.88618	4.95682	3.8862	5.14902	5.36354	5.1408	5.30297	4.78516	5.14983	4.92839	2.17667	2.26236	1.83622	5.51365	5.41754	5.70224	4.75395	4.47189	3.64803	2.74328	4.20494	4.08689	3.7453	2.9936	4.05567	5.12799	5.93822	5.78424	5.9715	4.80603	4.75188	5.27668	2.78249	2.49453	3.04014	5.384	5.33943	5.44964	5.21201	5.26735	5.3606	5.62885	5.65491	5.78449	5.35127	5.49775
ENSG00000066135	KDM4A	3.714	3.56869	3.43687	2.50112	1.59446	2.28593	2.89864	2.8433	3.07681	2.35834	2.40376	2.24479	1.01269	0.868824	0.382875	3.76672	2.96232	3.40034	3.93153	3.69021	2.66426	1.86301	3.25656	2.5204	2.04915	1.27515	1.90392	3.05743	4.60658	4.19451	4.13968	3.23683	3.09134	3.4753	1.82973	1.76663	1.80769	3.63694	3.39665	3.45042	3.48072	3.28992	3.35624	4.12037	3.63651	3.83547	3.85649	3.71483
ENSG00000066136	NFYC	4.82158	4.82259	4.73942	3.66354	2.9269	3.41693	4.00966	3.82091	4.16981	3.40664	3.46214	3.68524	1.10215	0.647618	1.01558	3.85096	3.41249	3.51795	5.43035	5.06943	4.36318	3.76106	4.7117	4.27696	3.94211	1.5621	2.28813	3.408	4.35883	4.17257	4.21719	3.02393	3.0979	3.5702	2.38282	2.38207	2.43966	4.1628	4.11734	4.26616	4.00701	4.08625	4.17608	3.99952	4.17187	4.25016	3.72153	3.84873
ENSG00000066279	ASPM	0.587089	0.432306	0.551318	0.133153	0.0583832	0.133516	0.0710902	0.0535111	0.0864336	0.0716539	0.0415143	0.0473639	0.0649662	0	0	0.133596	0.0898639	0.118667	0.365773	0.262189	0.168952	0.269699	0.0560976	0.0453073	0.016423	0.139233	0.211163	0.307107	0.862248	0.370287	0.298636	0.142355	0.200583	0.191193	0.903193	1.03168	1.27918	0.499567	0.392938	0.545808	0.16848	0.178307	0.247854	0.507294	0.321603	0.269635	0.290851	0.210868
ENSG00000066294	CD84	5.35771	5.09862	5.45902	4.11956	3.74438	4.61167	4.99924	5.22044	5.48647	4.44916	4.77365	5.27521	2.03038	0.987083	1.64155	5.98218	4.29679	4.56978	9.0396	6.86626	7.84405	7.20748	7.98685	6.53752	7.67968	1.11392	0.942439	1.4932	3.86463	2.90359	2.18007	4.83011	4.57221	4.62185	0.287112	0.24153	0.258479	6.24934	5.64543	6.2441	5.04979	4.67949	5.13459	7.34317	6.36617	6.17648	7.02683	6.42166
ENSG00000066322	ELOVL1	5.0292	4.9237	4.72351	3.65169	1.87327	2.88478	3.54098	2.93075	2.94012	2.6948	2.67901	2.51423	1.31512	0.761754	1.34465	3.78515	3.40586	3.84797	5.86448	5.2426	4.24605	3.47755	5.19948	4.53763	3.80619	1.50849	2.05416	3.31889	4.34244	3.94164	4.11213	2.91226	2.6944	3.47912	1.23815	0.894858	0.88275	3.94252	3.8318	4.08764	3.45761	3.37103	3.46136	3.95752	3.87379	4.1354	3.77132	3.45736
ENSG00000066336	SPI1	5.90638	4.7548	4.18064	5.427	1.8121	1.99076	5.68	2.83594	2.41841	5.34827	2.5894	2.07082	0.210687	0.113626	0.122446	0.985207	0.943925	0.764894	8.96891	8.34929	7.98931	7.19263	8.8066	7.93829	7.26482	0.143658	0.342332	0.431794	1.37912	1.18826	1.18234	0.73447	0.892756	0.856896	1.3643	0.916437	0.842382	1.4333	1.35185	1.37404	1.44352	1.38081	1.38721	1.1097	1.14715	1.18477	1.02922	1.04919
ENSG00000066379	ZNRD1	6.05128	5.87288	5.8832	4.89794	3.84235	4.72603	5.3611	4.97444	5.15759	4.94769	4.80942	4.88796	3.00472	2.77515	2.61894	6.35916	6.1833	6.47896	4.63894	3.86525	2.63819	2.27044	4.86537	3.36412	2.74581	3.40436	4.4054	5.65898	6.16934	5.89899	5.90927	5.1228	5.04219	5.57936	2.85451	2.88406	3.00671	6.05332	5.74498	5.93287	5.89858	5.82268	6.00416	6.17506	6.11848	6.49138	5.87583	5.83511
ENSG00000066422	ZBTB11	4.99424	4.7908	4.84529	4.12084	2.90544	3.65498	5.02041	4.31589	4.45337	4.50524	4.0962	4.13904	2.48799	1.33642	2.08314	5.81853	5.4679	5.60655	4.78015	3.91122	3.22456	2.57615	4.51765	3.18469	2.90961	3.30461	4.01255	5.0572	6.04831	5.86498	5.58876	4.7976	4.75388	5.17719	2.17246	2.0403	1.73224	5.64116	5.40979	5.37791	5.52431	5.35934	5.38759	5.9192	5.715	5.73555	5.772	5.63674
ENSG00000066427	ATXN3	5.45605	5.11116	5.11675	4.99823	3.59995	4.43317	5.35887	5.11806	5.07457	5.21199	4.87381	4.58042	2.71562	1.89432	2.00713	5.54296	4.83269	4.74893	6.03994	5.59106	4.98637	4.25266	5.81409	5.35907	5.26609	2.99015	3.42862	3.92015	5.88321	5.32569	5.03218	4.66776	4.29475	4.44882	1.82377	1.62518	1.30045	5.74605	5.44314	5.31555	5.50756	5.15865	5.10015	5.75141	5.40099	5.19147	5.23866	5.09241
ENSG00000066455	GOLGA5	3.73021	3.54902	3.601	2.60687	1.76647	2.42568	3.27871	3.17164	3.51672	2.72987	2.64105	2.92128	1.19809	0.625042	1.06978	4.171	3.55551	3.65156	4.95164	4.51204	3.88693	3.12594	4.3903	3.91657	3.75613	1.72331	2.05272	3.02339	4.31577	4.21333	4.10244	3.2411	3.09478	3.4053	2.8768	2.50403	2.6279	4.1294	3.99498	4.06187	3.78982	3.82938	3.81853	4.19882	4.14144	4.16456	3.81331	3.86501
ENSG00000066557	LRRC40	4.10916	4.08779	3.81636	2.50796	1.52122	2.16464	2.75794	2.42735	2.6307	2.35908	2.25598	2.05508	0.685487	0.694199	0.567376	3.35266	2.79936	2.88735	3.69486	3.21938	2.51538	1.86449	2.92296	2.37263	2.0004	1.32641	1.82847	2.37722	3.70846	3.465	3.26605	2.65209	2.38851	2.72459	0.735184	0.735128	0.65415	3.62878	3.33479	3.44229	3.47388	3.34718	3.4473	3.68396	3.43251	3.48542	3.26171	3.15757
ENSG00000066583	ISOC1	3.50066	3.87474	4.31995	1.9189	2.17087	3.14729	2.44971	2.81067	3.30641	1.82883	2.32619	3.0145	0.788971	0.480232	0.500868	3.48051	2.90852	3.04975	4.04912	3.50097	3.82427	3.49073	3.07523	2.93277	4.34996	0.966217	1.66205	2.88337	3.38021	3.82298	3.63842	2.26316	2.80259	2.85279	1.89561	2.36631	3.4848	3.50539	3.43065	3.72015	3.44222	3.43851	3.55688	3.43854	3.54044	3.62825	2.74685	3.19874
ENSG00000066651	TRMT11	4.74541	4.61994	4.77481	3.52079	2.78274	3.69413	4.1133	3.84606	4.19025	3.46523	3.60124	3.92027	0.818783	0.345955	0.711976	4.36083	3.9036	4.18082	2.52408	1.91032	1.23776	1.14865	1.81787	1.36389	1.21164	1.59197	2.55114	3.45567	4.25976	3.87428	3.69069	3.24054	2.9848	3.31411	1.47633	0.934309	1.72485	4.63378	4.34872	4.3883	4.49989	4.3369	4.44926	4.84922	4.5361	4.64087	4.17373	4.01644
ENSG00000066654	THUMPD1	6.17639	6.26526	6.32986	5.62699	5.30359	5.98859	6.41421	6.55514	6.64559	6.2027	6.32905	6.32921	3.72925	3.139	3.35027	6.67505	6.55383	6.68129	5.71502	5.08219	4.6706	3.68356	5.51464	4.52474	4.56842	4.10237	5.51809	6.01416	6.78892	6.73856	6.69374	5.87388	6.13557	6.45156	3.49993	3.00554	3.06586	6.44717	6.44268	6.45973	6.45691	6.62964	6.74903	6.71459	6.72227	6.70368	6.62273	6.68379
ENSG00000066697	MSANTD3	3.17125	2.93631	2.50005	1.81916	0.815945	1.01009	2.36053	1.60328	1.61073	1.84621	1.28589	1.34162	0.917638	0.349261	0.357343	3.25923	2.38565	2.3355	5.31304	6.62219	3.06007	2.35805	1.16421	2.63312	0.203024	0.863947	0.869161	1.2077	3.19933	2.4289	1.7891	2.0963	1.81013	1.88559	0.455286	0.415044	0.310801	3.3784	2.80806	2.76379	3.04142	2.62763	2.3651	3.48667	3.04441	2.99708	2.90356	2.59036
ENSG00000066739	ATG2B	3.20449	2.5906	2.56657	2.02299	0.730716	1.20952	2.81479	1.97714	1.91313	2.27261	1.57535	1.33962	0.767862	0.320076	0.374501	3.75732	2.72466	2.22378	3.49571	2.622	1.29104	0.827562	2.73928	1.40114	1.00024	1.67039	1.48241	1.60329	4.50619	3.60806	2.82564	2.96024	2.51968	2.59772	1.3723	0.76215	0.956765	3.87509	3.33434	3.18592	3.8364	3.28108	3.29191	3.99937	3.3156	2.92965	3.60903	3.32535
ENSG00000066777	ARFGEF1	5.58053	5.37261	5.31201	4.86646	3.47812	4.12683	4.88314	4.40176	4.4774	4.42792	4.33509	4.09197	2.68386	2.18311	1.94249	5.99217	5.55628	5.59188	5.60425	5.03321	4.02826	3.33418	5.19209	4.311	3.70812	3.60038	4.39255	5.30624	6.39724	6.17533	6.11741	5.30501	5.2087	5.56172	2.84233	2.47733	2.52117	5.94374	5.74768	5.66988	5.9023	5.62275	5.62153	6.16511	5.91187	5.85266	5.97665	5.94879
ENSG00000066827	ZFAT	2.36874	2.16639	1.98002	1.35636	0.798814	1.07959	1.82594	1.83057	1.84245	1.47555	1.43709	1.40849	0.297055	0.314142	0.134766	1.70609	1.70279	1.58312	2.27627	2.15343	1.63084	1.01431	1.63164	1.47082	1.18226	0.373143	0.692348	1.00846	2.15942	2.28654	2.13141	1.49976	1.59832	1.80741	0.826162	0.705451	0.66629	2.09664	1.98954	1.96463	2.20716	2.16871	2.28221	2.07916	2.21095	2.26393	1.75825	1.88653
ENSG00000066855	MTFR1	2.8802	2.39599	2.22984	1.27172	0.773319	1.15186	2.11133	1.42343	1.65067	1.54888	1.09391	1.36649	0.290941	0.661645	0.37904	2.55236	1.9199	2.13643	3.19696	2.33232	1.71447	0.939664	1.9915	1.13671	0.880244	0.426578	1.01601	1.73304	2.7484	2.31164	2.43533	1.68898	1.63067	1.95812	1.2057	0.612381	0.642255	2.89076	2.29903	2.34703	2.97286	2.59214	2.5341	2.78336	2.30831	2.40734	2.26008	2.02977
ENSG00000066923	STAG3	3.502	4.86925	4.64826	2.55303	4.08801	4.30777	3.4778	5.40902	5.35295	2.60849	5.02176	4.95517	0.474605	0.240727	0.351001	2.72196	2.86928	2.67944	1.22991	0.939737	0.824254	0.620201	0.928595	0.705415	0.593527	0.87225	3.18221	3.7684	4.39735	5.36072	4.38576	2.29484	3.17663	3.0433	0.146026	0.339946	0.259977	2.54302	3.0613	3.19313	2.83386	3.9389	3.87896	3.11527	4.09287	4.16201	2.50441	3.35243
ENSG00000066926	FECH	2.26172	2.79998	2.7231	1.20127	1.51619	1.67777	1.1723	1.98419	1.9118	1.03422	1.60913	1.86482	0.420766	0.431583	0.112241	2.02091	1.58125	1.52516	2.85479	2.25654	2.57682	1.70286	2.02989	1.76602	2.33808	1.18356	2.17478	2.65954	3.401	4.19313	4.26686	2.09366	2.98082	3.14161	0.756847	0.974644	1.12409	2.24545	1.86779	1.87296	2.29075	2.01213	2.03114	2.44188	2.47639	2.41536	2.18668	2.88312
ENSG00000066933	MYO9A	4.95442	4.68272	4.58257	4.26207	2.38526	3.22052	4.65096	4.04953	3.95605	4.36168	3.45516	3.44238	1.43751	1.25025	0.962838	4.74592	4.00902	4.11184	5.21732	4.17649	3.49711	2.793	4.42263	3.50482	3.11014	2.35473	2.50226	3.34011	5.23209	4.54307	4.24298	4.00709	3.35002	3.65462	1.03261	0.358934	0.838142	4.81156	4.39704	4.32196	4.68652	4.35472	4.28495	5.01203	4.61064	4.407	4.66168	4.24186
ENSG00000067048	DDX3Y	4.91802	4.92057	5.11366	4.31012	4.50292	5.04249	5.02799	5.19773	5.26643	4.81174	5.07474	5.08447	2.51572	2.32692	2.79998	5.16649	5.04473	5.08774	5.52734	5.4025	5.23453	4.72749	5.2881	5.04397	5.09169	2.95866	4.30551	5.10063	5.4266	5.58816	5.44668	4.76358	4.97768	5.0306	2.59394	3.03095	3.23276	5.24541	5.23346	5.24757	5.24194	5.24945	5.32	5.30757	5.28911	5.30631	5.15985	5.31522
ENSG00000067057	PFKP	4.48271	5.00238	5.33034	2.63218	2.34519	3.9355	3.09298	3.85388	4.47317	2.67071	3.49347	4.04826	0.900358	1.21937	1.77777	4.2557	4.40895	4.79349	4.94574	5.17382	5.21307	4.51773	3.10351	3.85098	4.09784	1.5547	2.38237	4.19439	4.11631	4.23329	4.24431	2.77136	3.45269	3.92262	1.36689	1.78148	2.49374	4.61622	5.03109	5.22589	3.68043	4.28422	4.34834	4.30706	4.79182	4.99065	3.38112	4.0085
ENSG00000067064	IDI1	7.02591	7.18306	7.19531	5.89883	5.4881	5.91451	5.80384	6.08186	6.10263	5.17759	6.0292	5.79705	3.32646	4.22058	3.89283	6.13281	6.39157	6.6458	5.55294	4.78076	4.27901	4.08409	5.26004	4.36392	4.67206	3.50309	4.83698	6.4427	6.70997	6.82313	6.96905	5.40985	5.56136	6.25352	2.59373	2.93619	3.11041	5.48039	5.73655	6.18548	5.29335	5.8158	5.98639	6.00471	6.15088	6.38191	5.96503	6.049
ENSG00000067066	SP100	8.20324	9.15777	9.32809	8.41891	9.73325	9.67402	8.89532	9.84618	9.92582	8.9133	9.79081	9.88587	6.34851	9.56095	10.1098	8.27036	9.89281	10.1592	7.33209	8.86674	8.93482	8.46573	7.42731	8.8226	9.18748	7.2483	10.1373	10.1535	8.77073	10.266	10.4821	8.29066	10.3345	10.4274	6.61022	8.60834	8.97109	7.97916	9.82902	10.0384	7.6051	9.69365	9.8983	8.3394	10.0833	10.2271	8.24861	10.1706
ENSG00000067082	KLF6	7.00487	7.58186	7.97273	6.69446	7.04942	7.84024	6.41526	7.41871	7.63398	6.26927	7.30103	7.46932	7.37026	8.1767	8.48796	8.30445	8.4576	8.6964	8.92601	9.9645	10.5995	10.1092	9.31483	10.3684	10.7601	6.85983	7.97887	8.72458	8.38518	8.66115	8.87502	8.2625	8.68623	8.87335	2.38558	2.37914	2.14623	7.79173	8.75182	8.95252	6.08102	7.27575	7.44177	8.31646	8.73149	8.74895	8.67456	8.85135
ENSG00000067113	PLPP1	2.12103	2.28649	2.36454	1.01789	0.858861	1.35304	1.16777	1.12836	1.43994	0.861137	1.05236	1.00877	0.350621	0.120519	0.266165	1.14773	1.05332	1.22211	0.668914	1.15443	0.724286	0.475074	0.481667	0.624064	0.58331	0.464598	1.35161	1.37967	1.8571	1.71937	1.59699	1.06981	1.33109	1.36733	0.572852	0.532782	0.605869	1.92149	1.92177	2.59605	2.04808	2.8574	3.70031	1.47405	1.58086	1.76456	1.20451	1.44434
ENSG00000067141	NEO1	1.32487	1.17173	1.32643	0.945278	0.517003	0.675898	0.628304	0.637778	0.570812	0.39625	0.382705	0.498714	0.360544	0.299665	0.106943	3.5934	3.13274	2.70127	0.116736	0.0981707	0.0876855	0.0712627	0.0356449	0.0263293	0.0859263	0.252081	0.42071	0.423169	2.75011	2.52118	2.15191	1.87362	2.05738	2.06139	0.0345799	0.197222	0.15386	2.9713	2.80524	2.65143	2.07648	1.91832	1.88397	2.54204	2.60185	2.33091	2.55684	2.61142
ENSG00000067167	TRAM1	6.47902	6.61902	6.69471	6.09273	6.19444	6.59051	6.57453	6.90925	7.03163	6.25405	6.62374	6.86168	5.90246	6.59594	6.48586	7.30792	7.52624	7.85818	8.00754	8.05718	7.94985	7.49506	7.67406	7.63818	7.77343	5.08199	6.76718	7.76086	6.92522	7.361	7.7767	6.10074	6.48011	7.09895	8.08852	8.50014	8.71573	7.2571	7.27777	7.47269	6.79313	6.81975	6.81483	7.10534	7.3105	7.50536	6.85307	7.08357
ENSG00000067182	TNFRSF1A	0.540303	0.464381	0.568991	0.163906	0.0942088	0.387362	0.327815	0.459601	0.711975	0.254068	0.38276	0.38703	0.587316	0.53574	0.598649	5.14962	4.02649	4.43315	6.53843	6.68474	6.52587	5.64815	5.94994	6.07234	6.23398	0.721906	1.02427	3.09107	5.80555	4.75262	4.92531	4.53939	3.42065	4.06118	0.163249	0.0803458	0.198802	4.07796	2.94135	2.98684	4.29066	2.60451	2.40832	4.83624	3.91221	4.36484	4.84061	3.81635
ENSG00000067208	EVI5	4.05555	3.65656	3.54489	2.96242	1.94299	2.3896	4.07339	3.42068	3.36287	3.55446	3.0695	3.02478	0.199713	0.145389	0.0852892	0.428508	0.324975	0.404206	6.01655	5.01543	3.51071	2.28685	5.10544	3.56661	2.77614	0.0473642	0.190681	0.377346	1.63887	1.71871	1.78898	0.868817	1.14102	1.14125	2.23896	1.45375	2.14914	1.0425	0.797279	0.841265	1.40014	1.09893	1.11518	0.838173	0.796008	0.716848	0.604895	0.954293
ENSG00000067221	STOML1	1.0592	1.99596	2.38411	0.297902	0.63957	1.378	0.473546	1.28378	1.68113	0.386902	1.15907	1.40444	0.0614256	0.248253	0.23231	0.715551	0.774799	0.793627	1.62301	3.04771	4.02026	3.70323	1.38232	2.98145	3.98088	0.195461	0.439173	1.09514	1.15927	1.09512	1.22468	0.677655	0.630749	0.883498	0.377881	0.654449	0.685641	1.23	2.50627	3.04757	1.57595	2.14003	2.65126	1.04104	1.25567	1.483	0.890911	0.932031
ENSG00000067225	PKM	9.1205	8.87846	8.59049	7.94537	5.24633	6.30951	6.73273	5.49257	5.55022	6.23127	5.69331	5.50465	4.49142	4.01422	4.13412	7.20199	7.78835	8.39765	9.97982	9.60393	8.98923	8.49743	9.31765	8.67852	8.16949	3.96259	5.09643	6.9805	6.65827	6.78432	6.93204	5.59	6.27332	6.97858	4.7087	3.70025	4.51513	6.82375	6.83704	7.20481	6.556	6.38524	6.55567	6.66986	7.19243	7.87328	6.13735	6.67234
ENSG00000067248	DHX29	5.41316	5.34424	5.23508	3.84261	2.47921	3.53634	4.53066	3.98415	4.22723	3.77888	3.74577	3.74552	1.89375	1.59741	1.45247	5.51364	5.15369	5.12597	5.61534	4.80553	3.64504	2.97809	4.91464	3.97936	3.13333	2.61372	3.69273	4.38504	5.63286	5.39477	5.21128	4.37923	4.38116	4.46238	3.15276	2.6593	2.87472	5.321	5.06693	5.06892	5.25145	5.14935	5.22225	5.5823	5.35321	5.402	5.14296	5.2587
ENSG00000067334	DNTTIP2	6.49291	6.62149	6.58734	5.44234	5.04625	5.78249	6.06259	5.75053	5.93316	5.61349	5.71512	5.5655	3.26678	3.8212	3.50674	6.31928	6.64945	6.78714	6.97954	6.73779	5.83772	5.28443	6.48549	6.07169	5.36524	3.91348	5.16568	6.77041	6.34068	6.43323	6.46643	5.44636	5.7165	6.11348	3.74181	3.82613	3.36811	6.20926	6.23215	6.19903	5.89239	5.99332	6.03514	6.34815	6.55582	6.64052	6.01075	6.32236
ENSG00000067365	METTL22	2.49469	2.43095	2.31268	1.64503	0.965201	1.17382	2.16046	1.74477	1.87778	1.67402	1.58732	1.4816	0.299204	0.193378	0.203625	2.36098	1.70768	1.66539	3.78845	2.67867	1.91114	1.70405	3.11387	1.60007	1.39075	0.680462	0.884038	1.25823	2.81519	2.37092	2.23736	1.86441	1.74282	1.66647	0.384522	0.556645	0.798812	2.78343	2.42089	2.46694	3.00221	2.76157	2.78046	2.65112	2.31555	2.32001	2.3189	2.09474
ENSG00000067369	TP53BP1	5.20522	4.82724	4.7771	4.28805	2.66036	3.20875	4.60108	3.83597	3.93168	4.17089	3.68751	3.7404	1.27341	1.12601	1.20157	4.11222	3.15993	3.46823	4.11849	3.35252	2.36153	1.79925	2.95257	2.22427	1.67753	2.00399	2.30704	3.09052	4.48019	4.12928	3.80527	3.35337	2.97403	2.96762	2.03071	1.13133	1.48403	4.50989	3.91809	3.84528	4.32037	4.01366	3.97321	4.50572	4.02607	4.16855	4.09081	3.67799
ENSG00000067533	RRP15	6.01015	6.22139	6.29971	4.31073	3.3071	5.30767	4.78522	4.53568	4.95231	4.13821	4.39215	4.57873	1.94472	1.55381	2.73356	4.35789	4.52843	5.53138	4.60339	3.61321	2.66652	2.03991	3.96987	3.39073	2.75164	2.11734	3.03327	5.74151	4.02202	3.97307	4.43668	2.72713	3.15111	3.97245	1.58873	2.25747	2.0918	4.76523	5.00137	5.44942	5.05592	5.5439	5.81059	4.62547	4.97503	5.70151	3.54888	4.19015
ENSG00000067560	RHOA	8.33138	8.25399	8.20771	7.86367	7.19499	7.65115	7.73568	7.49918	7.56593	7.47124	7.57188	7.49093	7.0782	6.24022	6.22573	7.87929	7.8562	8.03364	9.48666	9.02928	8.87507	8.30438	9.11703	8.70543	8.48152	7.04985	7.64746	8.14436	8.11334	7.97754	8.20969	7.45432	7.44514	7.93321	6.34879	5.66598	6.10996	7.55024	7.45685	7.53752	7.26567	7.22489	7.28154	7.75478	7.7617	7.91434	7.72507	7.68327
ENSG00000067596	DHX8	4.6554	4.7557	4.78893	3.44218	2.94664	3.83905	4.0557	4.39527	4.43199	3.39853	3.97512	3.93519	1.33182	1.59119	1.31735	4.82847	4.69483	4.54416	5.46208	5.22703	4.89749	4.11597	5.24326	4.61775	4.80987	2.14485	3.28483	4.00343	5.4356	5.3935	5.19184	4.02682	4.50963	4.38676	2.01658	1.92643	2.14712	4.78036	4.9481	4.97844	4.72737	4.92747	4.99489	5.05798	5.0869	4.97786	4.80154	5.04203
ENSG00000067606	PRKCZ	2.21068	1.77586	1.89324	1.09621	0.543605	0.576957	1.35453	1.0925	0.907847	1.02143	0.843941	0.716039	0.6168	0.0683916	0.34903	2.06892	1.54183	1.6641	0.197932	0.155901	0.0972707	0.0625936	0.0483945	0.0226719	0.064664	0.570417	0.756832	1.28276	2.32739	1.89065	1.7716	1.43545	1.02468	1.18343	0.539406	0.258815	0.260527	2.2164	1.622	1.68857	1.90438	1.48924	1.49667	2.17754	1.63106	1.85221	1.57209	1.20717
ENSG00000067646	ZFY	3.61081	3.41003	3.26861	2.59329	1.83887	2.53432	3.41575	3.245	3.24874	2.99298	3.0297	2.91239	1.06207	1.05918	0.728227	3.50711	3.2799	3.4151	3.83156	3.52818	2.88835	2.38551	3.50371	3.36614	2.66763	1.26879	2.17528	3.23597	4.03564	4.02669	3.93917	2.96664	3.24929	3.35964	1.45334	1.39608	1.05457	3.73496	3.73367	3.76647	3.69041	3.88109	3.91852	3.81141	3.75455	3.88472	3.56109	3.58818
ENSG00000067704	IARS2	6.06548	5.89667	5.80268	5.18706	3.63338	4.43722	5.02968	4.71837	4.78409	4.54425	4.59844	4.39587	2.20014	2.07307	2.05221	5.78106	5.04907	5.27062	5.23464	4.38135	3.10342	2.30317	4.71934	3.52867	2.46078	3.39781	3.68528	3.97471	5.80272	5.27379	4.89158	4.5207	4.25136	4.44306	3.01419	1.67335	2.40237	5.7948	5.51926	5.51393	5.64767	5.53369	5.4749	5.87579	5.65796	5.51259	5.55203	5.23474
ENSG00000067829	IDH3G	5.56741	5.34338	5.3189	4.66824	3.03638	3.76933	4.80927	4.33595	4.55301	4.28305	4.01869	4.00843	2.54701	1.92484	1.57112	5.14568	4.7029	4.91619	5.92413	5.38764	4.9648	4.39848	5.76018	4.93015	4.88312	2.32766	3.35169	4.49725	5.58856	5.00813	5.036	4.28965	4.21079	4.6365	3.83035	4.04676	3.61217	5.24146	5.01817	5.09788	5.0109	4.92734	4.92973	5.33626	5.07106	5.25029	4.94066	4.80502
ENSG00000067836	ROGDI	1.15561	1.21033	0.962772	0.726427	0.169238	0.352701	1.05956	0.836177	0.860726	0.775367	0.716747	0.62349	0.696298	0.405628	0.134956	1.33145	0.562624	0.568728	2.2166	0.837742	0.754997	0.43667	2.35833	0.611563	0.958369	0.383797	0.174421	0.172666	1.32843	0.722797	0.429623	0.636758	0.356239	0.236644	0.593853	0.128558	0.278966	1.70798	0.993242	0.923505	1.54975	1.01405	0.817634	1.31289	0.68031	0.539288	1.01621	0.611112
ENSG00000067840	PDZD4	0.0398811	0.0252351	0.0526245	0	0	0.0163895	0.0251745	0.0124389	0.0192012	0.00490162	0.00632984	0	0.139314	0	0	1.21999	0.690464	0.526397	0.0399395	0.0218625	0.00565222	0.0132153	0.0151973	0.0132199	0.0152726	0.126845	0.200381	0.402996	2.4686	1.72163	1.23937	1.28848	0.799806	0.790011	0	0	0	0.68938	0.400211	0.366457	0.0952872	0.0721172	0.0893565	0.933224	0.628004	0.828791	1.76448	1.00991
ENSG00000067900	ROCK1	7.42134	7.45265	7.4241	7.16414	6.82094	7.11573	7.47923	7.25965	7.28168	7.25857	7.12089	7.18165	5.62785	5.34336	5.07014	7.64583	7.63497	7.70489	7.99459	7.53812	7.08559	6.65814	7.80514	7.02695	7.05303	6.94494	7.83616	7.932	8.06022	7.91746	7.95911	7.4744	7.31011	7.68375	5.67604	5.22151	5.77467	7.24724	7.32634	7.46223	7.027	7.04052	7.1365	7.61027	7.63953	7.69703	7.61563	7.74503
ENSG00000067955	CBFB	4.43425	4.36061	4.37243	3.10537	2.05303	3.05731	4.01063	3.73686	3.90143	3.44339	3.11909	3.16781	1.24602	1.12335	1.23233	4.25493	4.41382	4.61823	5.66761	5.02122	4.49934	3.71348	4.9388	3.97285	3.62345	2.05707	2.88944	4.25487	4.75968	4.73048	4.72211	3.55667	3.38989	4.16811	1.92541	1.9912	2.21048	4.75711	4.62304	5.08541	4.4373	4.31019	4.43392	4.64413	4.64317	4.95301	3.93863	4.18356
ENSG00000067992	PDK3	4.4835	3.86744	3.91122	3.74737	2.67813	2.92939	4.35628	3.95123	3.7088	4.09891	3.42919	3.29052	1.46717	2.50132	1.77384	5.58405	5.39644	5.22382	3.38144	1.78208	2.35617	2.49882	3.46339	0.810956	1.98551	2.42188	3.24532	3.51351	5.8054	5.63176	5.24421	4.04005	4.20171	4.11064	1.38251	1.02456	1.31982	5.28622	5.53559	5.60897	5.18885	5.38781	5.37318	5.3327	5.27191	5.16592	4.57202	4.86543
ENSG00000068001	HYAL2	2.15149	2.29077	2.28725	0.734491	0.389534	1.05279	0.783737	0.610988	0.809239	0.563616	0.596859	0.61151	0.135419	0.101081	0.0900966	1.3814	0.851662	1.27459	3.42592	1.58319	0.733584	0.455707	2.84512	1.04765	0.630802	0.301685	0.321726	0.87521	1.22616	0.701897	0.75964	0.71792	0.492085	0.710471	0.203331	0.365658	0.192996	1.68642	1.19084	1.49634	1.24975	1.45284	1.57863	1.49091	1.28043	1.53879	1.06695	0.791627
ENSG00000068024	HDAC4	2.077	3.13306	3.44602	1.09645	1.98329	2.65888	1.68151	3.13564	3.17763	1.25446	2.51729	3.06973	0.939719	1.95623	1.84141	4.42406	4.57983	4.83903	3.57616	3.40815	4.03672	3.16149	2.51173	3.00228	3.08762	0.877421	2.21175	2.6707	4.3199	5.27228	4.55101	3.56734	4.7814	4.6288	0.379952	0.389225	1.15085	4.65983	5.3604	5.33524	3.1717	4.58839	4.76436	4.67803	5.37173	5.21517	4.17999	5.42034
ENSG00000068028	RASSF1	4.02686	3.43114	3.43934	3.44553	1.69951	2.32608	4.21208	2.86582	2.7223	3.70937	2.78559	2.20408	1.25467	0.317413	0.777753	4.3127	2.98755	3.12616	3.74329	2.66845	1.34437	0.928716	3.8286	2.08837	1.50215	2.44823	1.40207	2.76709	5.20936	3.43853	2.94421	4.49385	2.63784	2.98797	1.39534	1.30596	1.77979	4.18967	3.59252	3.52954	3.65554	3.43212	3.52396	4.64691	3.50085	3.67819	4.81732	3.40715
ENSG00000068079	IFI35	5.102	8.11056	8.68082	4.25391	8.84142	9.0789	5.48701	8.94894	9.45456	5.07623	8.95296	9.36985	2.38843	9.30566	9.43003	5.71454	8.46233	9.08741	6.0498	8.276	9.26239	8.86154	6.27802	8.54369	9.42287	3.02905	9.46606	9.60489	6.66017	9.35403	9.75157	5.20909	8.82683	9.42084	5.35385	8.99141	9.27469	4.92865	8.21914	8.83014	4.74748	8.09743	8.57623	5.66288	8.68099	9.14302	5.11669	8.68259
ENSG00000068097	HEATR6	3.84658	3.21537	2.85915	2.68237	0.98101	1.35896	3.13331	2.02333	1.95863	2.63939	1.68093	1.75681	0.548415	0.149652	0.510549	2.6635	1.8291	1.82773	3.66114	3.8939	1.88671	1.1511	3.53881	2.72608	1.79732	0.886944	0.838148	1.36777	3.12029	2.21981	1.91564	2.27119	2.10326	2.12364	0.566049	0.217786	0.464721	3.1278	2.66467	2.89735	2.67723	2.29	2.35664	3.32229	2.70598	2.80177	2.81973	2.54151
ENSG00000068120	COASY	4.28623	4.55395	4.41439	2.84754	2.16038	2.68412	3.24362	3.54729	3.55222	2.64401	2.87157	3.29749	1.14351	0.82311	0.960484	3.34538	2.91563	3.35008	4.33041	4.28605	4.08282	3.44358	3.48067	3.35406	3.40646	1.19339	2.23925	3.07825	4.01698	4.00108	4.09242	2.70585	2.89399	3.25186	1.86981	2.75115	2.76192	3.54636	3.6631	3.77191	3.59446	3.83282	3.90925	3.59621	3.70186	3.94365	3.11137	3.20783
ENSG00000068305	MEF2A	6.3925	6.7824	6.79782	6.14614	6.70529	6.87038	6.33633	7.05147	7.1518	6.21189	6.96878	6.99548	2.46821	1.36094	1.54084	4.9317	4.62557	4.86245	6.93655	6.63075	6.78418	5.95201	6.41769	6.34841	6.95022	3.88912	5.73975	5.79373	5.56323	5.51125	5.70126	3.97567	3.97954	4.65948	4.38231	5.39711	5.18907	5.07513	4.85307	4.98117	5.55596	5.66815	5.86013	5.19478	4.8838	4.96656	4.65137	4.61565
ENSG00000068308	OTUD5	5.04658	5.04095	4.99062	4.22447	3.5941	4.08427	5.00326	4.96921	5.07902	4.59864	4.81984	4.77976	1.61063	2.17021	2.24346	4.78883	4.76746	4.80611	4.94124	4.94124	4.22923	3.69766	4.24383	4.02796	3.72106	2.36862	4.58828	4.45986	5.65187	5.82107	5.6235	4.35644	4.54068	4.85127	3.50714	3.26305	3.25379	4.8021	5.06702	4.94117	4.78088	4.92235	4.92149	5.11825	5.14595	5.03668	4.97415	5.15191
ENSG00000068323	TFE3	2.73361	2.81716	2.49158	1.59683	1.15726	1.32731	2.15815	2.11865	2.31712	1.7536	1.83963	1.9494	0.8322	0.333727	0.597142	3.17725	3.09793	3.22827	5.35714	4.62922	3.96797	3.10133	4.80569	3.44264	3.50436	0.74253	1.69404	2.21517	3.43202	3.67976	3.70188	1.97956	2.28111	2.58342	0.705344	0.696742	0.734055	2.9476	3.16083	3.15561	2.67805	2.97404	3.06866	2.86209	3.056	3.29578	2.43514	2.54883
ENSG00000068354	TBC1D25	2.18336	1.89087	1.83882	1.20484	0.690944	0.857591	1.78218	1.3428	1.19628	1.28679	1.12746	1.08274	0.335302	0.679733	0.289001	2.52427	1.93641	2.01122	2.55377	1.95776	0.881654	0.497736	1.68602	0.876055	0.630653	0.964369	0.826288	1.44309	3.30188	2.76526	2.8073	2.40337	1.88359	2.16912	1.43547	0.451167	0.338409	2.89391	2.58078	2.56974	2.69314	2.62435	2.58954	2.95501	2.66749	2.58697	2.84879	2.61826
ENSG00000068366	ACSL4	5.6935	5.90207	5.93318	3.69919	3.63636	4.46574	3.61596	4.53782	4.56977	3.10188	4.20962	4.35002	1.5461	2.10017	2.58289	4.40109	4.2938	4.85573	8.17724	8.72158	7.22764	6.40758	7.68515	8.07661	6.94151	1.73833	3.45499	4.94176	4.56899	5.33891	5.40448	3.63419	4.54582	5.19349	2.22632	4.67105	4.63714	4.34587	4.70761	4.99787	4.06132	4.46306	4.64456	4.6128	5.13586	5.30709	4.43953	5.16322
ENSG00000068383	INPP5A	2.42755	1.87903	1.61572	2.06199	0.886011	0.884087	2.97379	2.10304	1.73388	2.68415	1.81252	1.37904	0.37415	0.185343	0.0924393	1.12161	0.56707	0.677877	3.36916	2.18904	1.26893	0.695183	2.16202	0.761831	0.586767	0.214788	1.11998	1.35158	1.41757	1.3971	1.84297	0.689497	0.398755	0.49736	0.127335	0.280805	0	2.05378	1.33874	1.39711	2.31564	2.05498	2.23928	1.39412	0.93099	0.900142	0.77925	0.606941
ENSG00000068394	GPKOW	3.22657	3.23132	3.09809	1.84902	1.10164	1.70153	2.42829	2.58522	2.79946	1.76342	2.25187	2.38951	0.733382	0.811328	0.598579	3.28128	2.84826	2.98529	3.51486	3.21122	2.98276	2.24832	3.17774	2.8129	2.82188	1.09182	1.63766	2.39847	3.7433	3.53213	3.70938	2.46172	2.47425	2.94416	1.66513	1.1407	1.79615	3.74068	3.39165	3.5147	3.7588	3.34624	3.4484	3.55064	3.33177	3.42136	2.99463	3.14491
ENSG00000068400	GRIPAP1	5.3467	5.66185	5.80626	4.66379	4.59803	5.35142	5.31604	5.94741	6.20863	5.16681	5.79524	6.06876	1.78496	3.5297	2.90407	5.529	5.67206	5.91386	5.73066	5.88965	6.20464	5.6513	5.64773	5.44243	6.08751	3.21593	5.09232	5.6794	6.01778	6.6671	6.64999	4.73597	5.57888	5.92119	2.82404	3.68985	3.574	5.2162	5.61346	5.67617	4.98182	5.45738	5.56054	5.5338	6.01002	6.00728	5.11777	5.95146
ENSG00000068438	FTSJ1	3.79211	3.71207	3.64056	1.80253	0.925408	1.62308	2.21614	1.80563	1.89417	1.70918	1.5066	1.39806	0.932862	0.486573	0.774381	2.97773	2.73994	3.1393	3.55877	3.13976	1.92624	1.27627	2.77308	2.01705	1.50561	0.876376	1.23382	2.75735	3.08763	2.98397	3.23433	2.12272	2.07294	2.41264	2.46159	1.68038	1.91222	3.27723	3.16792	3.3991	3.15894	3.3335	3.42221	3.09143	3.26411	3.46227	2.76419	2.6689
ENSG00000068650	ATP11A	3.36017	2.80732	2.69406	2.11856	0.705994	1.23816	2.99296	2.02885	2.0851	2.60357	1.86584	1.82028	0.545647	0.223804	0.190367	3.37669	2.16069	2.22774	5.89033	5.22856	4.16216	3.49101	5.19941	4.18157	3.4573	0.503647	0.407071	0.94033	3.19221	2.28894	2.17826	2.01774	1.43454	1.42402	1.69607	1.01954	0.788941	3.83253	3.15222	3.06053	3.63722	3.22507	2.9905	3.08568	2.56604	2.28122	2.61851	2.1687
ENSG00000068654	POLR1A	3.76333	3.76921	3.76431	1.47058	0.871819	1.83933	1.72194	1.66745	1.88548	1.3032	1.47022	1.44945	0.377757	0.375788	0.385364	2.66351	2.19584	2.78217	3.75806	2.48799	1.52057	0.910242	2.52142	1.67367	0.679114	0.961008	1.14663	2.52789	3.41001	2.7907	2.45005	2.15366	1.9781	2.09467	0.585423	0.790231	0.642929	2.64201	2.60764	2.82835	2.45357	2.97737	3.25038	2.83431	2.76425	3.14575	2.35094	2.47207
ENSG00000068697	LAPTM4A	5.72688	5.42774	5.31121	5.37243	4.40347	4.67366	6.10359	5.68271	5.61511	5.93653	5.50567	5.46899	2.71744	3.25328	2.71595	5.79969	5.57476	5.71346	7.88857	7.55988	7.53111	7.0174	7.55748	6.68142	6.7239	3.05236	4.39876	5.3891	5.87405	5.9042	5.78926	4.72138	5.02066	5.11373	3.35268	3.41356	3.54287	5.81587	5.92596	5.821	5.63187	5.728	5.69942	5.79051	5.92908	5.79804	5.35404	5.65639
ENSG00000068724	TTC7A	4.21471	4.04768	3.81658	3.42184	1.85444	2.31134	4.15186	3.25892	3.5369	3.66692	3.03779	2.85521	1.15979	0.885478	0.442894	3.55871	3.07106	2.60947	4.23534	3.57585	3.89544	2.83213	2.77597	1.9005	2.15069	1.3597	1.81914	1.80657	3.47139	3.23102	2.11182	1.99751	2.07562	1.76171	2.07994	1.89152	1.48595	3.48044	3.49502	3.26957	3.15911	2.84864	2.74096	3.33584	3.22219	2.90802	2.89134	2.6442
ENSG00000068745	IP6K2	4.80412	4.40586	4.11596	3.84767	2.12003	2.68082	4.44762	3.57938	3.49262	3.99431	3.26965	2.93412	1.44635	1.35521	1.23995	5.18043	3.86178	4.00753	4.22667	4.13442	2.97685	2.57246	3.78794	3.24336	2.57791	2.51965	2.80358	3.30924	5.76553	4.75208	4.52587	4.26257	3.67929	3.84953	1.81142	2.02834	1.84885	4.82175	4.24545	4.24422	4.75863	4.32493	4.2894	5.23894	4.46654	4.33583	5.0869	4.1712
ENSG00000068784	SRBD1	4.12158	4.12288	4.02484	2.80086	2.30875	2.71444	3.42813	3.21133	3.37728	2.98324	2.97938	3.09551	1.26323	1.70178	1.64392	4.17312	4.10648	4.46712	3.8109	3.36694	2.96926	2.44681	3.48058	2.65819	2.92141	1.79679	2.91597	3.92323	4.66352	5.02519	5.03171	3.30428	4.04043	4.37339	2.36502	2.72071	2.55041	3.79407	4.4079	4.68021	3.90394	4.43763	4.59109	4.27937	4.81681	5.10428	3.87031	4.77457
ENSG00000068796	KIF2A	6.1373	6.079	6.2774	5.30799	4.24653	5.33059	5.94047	5.84611	6.02602	5.46391	5.57005	5.84088	4.119	2.35025	2.94451	7.35703	6.64908	6.66994	4.68753	3.83908	3.80513	3.29667	4.25648	3.3607	3.95406	4.41969	5.07084	6.21885	7.15239	6.5808	6.45578	6.37957	6.0056	6.22052	3.84887	2.6142	3.38998	7.62679	6.97237	6.88927	7.50825	7.04753	7.02548	7.76445	7.12179	6.98454	7.14629	6.81255
ENSG00000068831	RASGRP2	5.21497	4.6829	4.37987	5.49158	4.14932	4.15096	6.5935	5.84054	5.39669	6.38915	5.69021	5.00559	1.01863	0.65168	0.215299	3.12906	1.77115	1.85161	2.04666	1.49136	1.00136	0.822247	0.947548	1.66026	0.62454	0.774591	0.57653	0.788515	3.40917	2.03497	1.81886	2.37393	1.13291	1.65136	2.98518	1.58378	1.16648	5.70354	4.52452	4.36724	6.13688	4.98938	4.90368	4.32785	2.92714	2.68996	3.13722	2.10243
ENSG00000068878	PSME4	4.84272	4.83841	4.84825	3.63437	2.84698	3.5622	4.28779	4.2131	4.28597	3.71153	3.66142	3.63261	1.41782	1.35935	1.13359	5.55749	4.10876	4.18598	5.38706	4.77587	4.27407	3.48237	4.4795	3.59257	3.5741	3.24624	3.28904	4.42979	6.4011	5.41429	5.08172	5.06397	4.13885	4.39581	2.3167	2.1282	2.56868	4.81671	4.03973	4.09336	4.74217	4.11922	4.12644	5.44805	4.4164	4.59281	5.54644	4.7529
ENSG00000068885	IFT80	3.32395	3.2768	3.13799	2.61445	1.78668	2.27076	3.78433	3.4846	3.7675	3.18807	2.8399	3.04404	0.7458	0.603666	0.965771	3.61318	2.81968	2.72636	1.56611	1.13886	0.685685	0.558563	1.41544	0.686777	0.581027	1.16381	1.6852	1.90264	4.11458	3.54155	3.05819	2.81574	2.43479	2.91423	1.77024	1.53885	1.73773	4.13965	3.52514	3.33405	3.95682	3.65198	3.70299	4.00588	3.45172	3.39877	3.5274	3.5008
ENSG00000068903	SIRT2	3.53559	2.99853	2.58557	2.49728	0.795936	1.08601	2.7983	1.42998	1.66869	2.59283	1.39893	1.34143	1.16186	0.534388	0.333432	4.10626	2.57699	2.66189	5.07936	4.09885	3.32275	2.68411	4.46431	3.13818	2.64824	1.83978	1.5409	3.00304	5.10533	4.16723	3.85366	3.77184	2.74249	2.84668	1.91144	1.44495	1.75312	3.88069	3.02754	2.93786	3.65827	2.94479	3.05098	4.29161	3.33425	3.47994	4.15996	3.34724
ENSG00000068912	ERLEC1	5.32832	5.12381	5.16357	4.32368	3.7576	4.39886	5.2336	5.11337	5.26516	4.80838	4.85882	4.89432	3.26144	3.33327	3.01113	6.2157	5.91876	6.22114	6.05532	6.19801	5.11302	4.48518	5.485	5.00395	4.39135	3.35997	4.99009	5.98738	6.37659	6.48651	6.66499	5.46404	5.4777	5.77744	7.81009	7.46345	7.54033	5.91781	5.66429	5.79204	5.5833	5.46905	5.49517	6.19993	6.05032	6.09048	5.90056	5.98857
ENSG00000068971	PPP2R5B	1.52259	1.46084	1.49081	1.01994	0.710029	1.07265	1.46905	1.29415	1.35972	1.08814	1.14786	1.11132	0.188285	0.131136	0.0937995	1.66232	0.965328	0.956659	1.83209	1.45161	0.51563	0.259423	1.18007	0.525784	0.20313	0.429973	0.41511	0.610306	2.29918	1.60734	1.30007	1.45508	1.03796	1.07609	0.29386	0.408268	0.407579	2.04914	1.32185	1.36929	1.76257	1.30237	1.29129	2.02973	1.36852	1.33637	1.70383	1.31881
ENSG00000069020	MAST4	3.69355	3.99598	3.98051	3.33359	3.07379	3.54585	2.44163	1.65702	1.65376	2.03218	1.60527	1.5116	2.1085	3.62009	2.34745	2.52924	2.18948	2.09667	1.14154	0.952207	0.703838	0.581779	0.503462	0.255991	0.391063	0.701289	1.05972	0.979881	2.25503	1.51432	1.63407	1.3386	1.28649	1.45949	0.968898	0.898084	0.966402	4.71131	4.41293	4.24168	4.54885	3.08656	3.03787	2.68371	2.6157	2.43284	2.07844	1.9215
ENSG00000069188	SDK2	0.352239	0.241898	0.15726	0.352906	0.106966	0.0981964	1.50401	0.746453	0.604774	1.27688	0.660705	0.408983	0.0223366	0	0.0514976	0.0233265	0.0289259	0.0292341	0.0642101	0.0954812	0.0969856	0.0570819	0.0465349	0.0391579	0.0378544	0.0490708	0.0312886	0.0336206	0.0301675	0.0129902	0.00852281	0.010679	0.00179352	0.00538359	0	0	0	0.763732	0.385025	0.27926	2.4174	1.13528	1.17329	0.195856	0.0706725	0.0518125	0.00733716	0.0219251
ENSG00000069248	NUP133	3.88264	3.63992	3.56742	2.5139	1.32155	1.76061	2.81862	2.61893	2.63106	2.42771	2.20796	2.15554	0.765802	0.313208	0.521678	2.9656	2.39768	2.32262	3.78946	2.87398	2.08096	1.50072	3.05833	2.32464	1.72188	0.820205	1.16612	1.85727	3.36337	3.15195	3.04699	2.31731	2.18376	2.48019	0.918154	0.547662	0.667059	3.338	3.04162	3.03881	3.30923	3.22011	3.22052	3.27818	2.98924	3.15707	2.91419	2.80653
ENSG00000069275	NUCKS1	8.197	8.0027	7.92308	7.63042	6.57084	7.23453	7.80532	7.36182	7.46375	7.57741	7.32949	7.4211	6.21956	3.9635	4.66833	8.07775	7.45853	7.47526	7.33616	6.08313	5.29145	4.99988	7.03399	5.75597	5.21791	7.20287	7.30149	7.68214	8.18711	7.73434	7.6714	7.49211	7.31123	7.5165	4.22886	4.42284	4.80801	7.88474	7.50576	7.43177	7.9699	7.79006	7.83017	8.2633	7.93712	7.87118	8.10231	7.76785
ENSG00000069329	VPS35	7.08324	6.79492	6.64371	6.65114	5.29039	5.98848	6.6911	6.12868	5.95166	6.40953	5.90603	5.71376	3.88833	2.98926	2.89083	6.32481	5.75716	6.09189	6.94837	6.16511	5.26613	4.73975	7.16407	6.31403	5.34869	3.76295	4.42532	5.22728	6.39494	5.85956	5.5864	5.41017	5.01916	5.14683	4.60951	2.86607	2.89282	6.46071	6.24835	6.3764	6.34462	6.22905	6.24456	6.48365	6.26706	6.16536	6.15978	5.92903
ENSG00000069345	DNAJA2	6.7868	6.90345	7.08576	6.1494	5.67632	6.26277	6.29317	6.06742	6.41122	6.0059	6.14878	6.26695	4.24554	3.53153	4.5166	6.58099	6.46154	6.68884	6.36707	5.98708	5.61951	5.12673	6.04462	5.78572	5.90365	4.47979	5.67695	6.68933	6.78425	6.83932	6.92178	5.65365	5.9652	6.50606	3.87477	4.08142	4.4436	6.57325	6.59235	6.79783	6.40805	6.56829	6.68798	6.71437	6.82865	6.95628	6.51064	6.66368
ENSG00000069399	BCL3	3.88717	5.04267	4.34999	3.28905	3.23909	2.95101	4.14487	4.29514	3.95408	3.8751	4.2625	3.66455	1.69197	3.42598	2.24695	3.73422	5.17007	4.47176	6.05312	7.04067	5.84393	5.22604	5.00168	6.62921	5.22109	1.39922	5.36192	4.12863	4.0749	5.74754	4.34447	2.66714	4.89167	3.74242	1.82822	2.04689	1.63224	3.90716	4.95291	4.65036	3.37706	4.56118	4.48653	3.90325	5.52572	4.77243	3.50266	5.35926
ENSG00000069424	KCNAB2	5.057	4.23045	3.76383	3.66968	0.986303	1.57561	3.7091	2.07008	1.79296	2.99014	1.77209	1.48368	1.8009	0.283815	0.119453	5.56913	3.89847	3.58429	6.70789	4.52115	2.73742	2.19429	5.71306	2.56795	1.63692	3.19109	1.69198	2.04062	5.8115	3.82103	2.59339	4.65501	3.2206	2.78936	1.81873	1.16485	1.49596	5.3869	4.24456	3.6146	5.11174	3.98552	3.46044	5.51446	4.32243	3.96874	5.14599	4.2164
ENSG00000069493	CLEC2D	8.4011	8.86601	9.25792	7.94204	8.73144	9.42828	9.1563	9.96139	10.0514	9.01367	9.92416	9.98545	4.08672	3.86608	4.34918	8.88077	8.88255	9.13214	4.76787	5.92003	4.40418	4.98217	5.147	6.97317	5.70669	5.77584	5.70049	6.88979	8.22084	8.60682	8.49622	8.78875	9.69216	9.72372	5.92006	7.30349	8.52058	8.8308	9.17111	9.33419	8.65938	8.81387	8.94344	9.18315	9.42058	9.36665	9.34428	9.803
ENSG00000069509	FUNDC1	3.62657	3.99064	3.91089	2.22118	2.46039	2.69149	2.74033	3.52768	3.78783	2.34979	3.0758	3.48632	0.718846	0.469852	0.894929	3.40042	2.98625	3.55477	2.93276	2.61372	1.99641	1.61256	2.22987	1.83784	1.70407	1.1207	2.11026	3.11689	3.73937	4.02556	4.34506	2.48128	2.90752	3.31824	1.49183	0.973568	1.70542	3.69871	3.81528	4.10559	3.75133	4.13308	4.26518	3.61865	4.01715	4.12792	3.01177	3.4666
ENSG00000069667	RORA	3.97867	3.27666	3.67798	3.21538	2.00779	2.541	2.47704	2.31669	2.7471	1.8287	2.25519	2.26797	5.16222	6.76112	6.77281	9.66357	9.50274	9.56708	1.94815	1.9057	1.34978	1.23497	1.11367	0.820757	1.13339	3.2176	4.71329	7.52169	8.9225	9.10904	9.38508	8.13612	8.34736	9.01133	2.77303	2.54061	2.81542	8.29471	7.86919	7.8214	7.01034	6.61927	6.66399	8.37541	8.56204	8.65134	8.67252	8.93099
ENSG00000069702	TGFBR3	0.974544	0.437799	0.492973	0.163713	0.028565	0.0654032	0.137208	0.0741001	0.104634	0.0586447	0.0966993	0.0976899	0.78338	0.525	0.304248	6.57641	3.36827	3.87954	0.565015	0.415694	0.294793	0.227907	0.271574	0.180691	0.122133	3.21488	2.68852	4.84091	7.75257	5.50959	5.68607	6.97234	4.23305	4.75899	0.230554	0.0603638	0.117768	5.14851	3.52223	2.67172	2.95914	1.57317	1.12239	6.19422	4.02952	4.44075	7.20313	5.08927
ENSG00000069849	ATP1B3	6.66332	6.75742	6.68472	4.69675	3.84098	5.41027	4.51349	5.24982	5.40605	3.83164	4.9982	5.06667	2.35323	3.24374	2.83569	5.70893	5.84112	6.12247	7.95661	8.11651	7.24109	6.9334	8.82072	8.69198	8.1756	2.24915	3.37804	5.33223	5.72583	5.72838	5.62918	4.83145	4.9255	5.17123	4.01067	4.1578	4.20647	5.6306	5.77059	5.91027	5.06976	5.40765	5.46171	5.87703	5.94249	5.90355	5.68961	5.63017
ENSG00000069869	NEDD4	0.312729	0.367124	0.361335	0.0937928	0.025353	0.0959549	0.230364	0.286736	0.396331	0.128044	0.27894	0.288054	0.294509	0.416497	0.124072	2.12911	1.72214	1.63533	1.52299	1.82482	1.01896	0.539239	0.961498	0.74066	0.646724	0.706474	1.26364	1.24332	1.98394	1.99791	1.74368	0.9089	1.13857	1.03094	0.192714	0.0474159	0.155773	1.9664	1.93883	1.84758	1.27818	1.35002	1.51912	1.34878	1.62239	1.5252	1.51928	1.64005
ENSG00000069943	PIGB	2.61096	2.74335	2.77081	1.52683	1.26726	1.59742	2.52055	2.51327	2.67337	2.2514	2.36924	2.13795	0.333118	0.291328	0.163166	2.65874	1.88186	1.77217	2.06955	1.6889	1.67737	1.1548	1.93487	1.41496	1.41017	0.60605	0.979931	1.39523	3.03787	2.44649	2.32317	2.29597	2.00518	1.9717	0.526268	0.381484	0.747535	2.8595	2.45659	2.49267	2.56456	2.34007	2.30947	3.02119	2.464	2.63881	2.69785	2.58564
ENSG00000069956	MAPK6	4.13083	4.09136	4.18159	2.17336	1.35778	2.58894	2.90601	2.64058	2.85286	2.48058	2.04013	2.26931	1.67996	1.24851	0.870533	3.85933	3.64874	4.11313	7.07795	7.01623	6.46861	5.80132	5.97092	6.06684	5.70539	1.36306	1.89313	3.59766	3.9173	3.82083	3.90385	2.80512	2.83642	3.39393	2.41835	1.96683	2.43581	4.01963	3.74144	3.83349	3.90289	3.60671	3.69248	4.12147	3.81359	4.12975	3.71114	3.61293
ENSG00000069966	GNB5	5.19123	4.94962	4.80182	4.95928	4.00931	4.10805	6.27262	5.85797	5.50355	6.11774	5.58627	5.22156	1.01418	0.821974	0.360791	4.8287	3.98524	3.59329	2.08108	1.4937	0.905594	0.666741	1.18933	0.789169	0.699611	1.50025	1.73441	1.59167	3.9977	3.11439	2.22009	3.18	2.9775	2.8367	1.65922	1.04893	1.51913	5.44948	5.03414	4.70412	4.9561	4.22487	3.79372	5.20642	4.8071	4.38399	4.41738	4.07511
ENSG00000069974	RAB27A	4.63763	5.42515	5.80258	2.84355	3.30501	4.7252	4.1485	5.57335	5.87449	3.49924	5.25869	5.65169	2.82815	3.78629	3.9485	7.52764	7.6532	7.82363	4.1901	4.33944	4.33376	4.01735	3.54635	3.46096	4.2592	4.4297	6.92472	7.74633	7.65841	8.24964	8.34703	7.09651	7.43376	7.82753	2.79087	2.36461	2.92228	5.92799	6.10729	6.37621	4.64837	5.30367	5.60208	7.44363	7.70161	7.90116	7.46022	7.74343
ENSG00000069998	HDHD5	3.77589	3.43901	3.20857	2.17135	0.741236	1.7348	2.74267	1.72892	1.75191	2.28884	1.68905	1.44781	0.546166	0.535259	0.608626	2.90783	2.28791	2.93269	4.66545	3.31451	2.02914	1.46398	3.57686	2.44126	1.41016	0.830378	0.780324	1.80058	2.86282	2.1143	1.88044	1.72102	1.48285	1.6389	1.01314	0.86529	0.726611	3.52763	3.24958	3.30338	3.67265	3.71746	3.8236	2.91035	3.03985	3.21548	2.13582	2.07605
ENSG00000070010	UFD1	6.00886	5.93393	5.72437	4.53795	2.77046	3.7442	4.83344	4.21584	4.19819	4.18332	3.79799	3.80207	3.24733	1.99261	2.02688	6.00023	5.66083	5.98561	6.31475	6.22164	5.1273	4.7555	6.03201	5.75527	4.66021	3.323	4.186	5.20939	5.93497	5.6016	5.60758	4.74447	4.63487	5.10886	4.75882	4.34901	4.07894	5.76805	5.36916	5.52289	5.45335	5.2881	5.32588	5.81295	5.61223	5.8708	5.38477	5.37373
ENSG00000070018	LRP6	0.481447	0.437402	0.450026	0.164581	0.0698424	0.156944	0.488458	0.391225	0.461479	0.290494	0.216013	0.358341	0.195032	0.123318	0.091516	0.0257409	0.114457	0.10284	0.514089	0.304679	0.180313	0.285818	0.189919	0.1338	0.0659161	0	0.0105481	0.0161539	0.0107805	0.0344564	0.00551188	0.0301563	0.0163592	0.0206318	0	0	0.162866	1.69071	1.35582	1.47043	2.60417	2.23343	2.26403	0.166638	0.203598	0.141972	0.0215168	0.039868
ENSG00000070047	PHRF1	4.44359	4.26537	4.22342	3.03589	2.15946	2.82706	3.88253	3.60847	3.68417	3.32319	3.21195	3.35445	1.50378	0.937968	1.1496	4.59958	4.3306	4.48335	4.78276	4.13354	3.24683	2.29082	4.1964	3.51919	2.92214	2.00018	2.57712	3.68623	5.01592	4.74008	4.76748	3.75265	3.78619	4.36096	1.69758	1.36457	1.45238	4.53179	4.44621	4.38515	4.46183	4.47175	4.50483	4.79946	4.83198	4.68048	4.39752	4.55468
ENSG00000070061	ELP1	3.46778	3.07693	2.88229	1.86462	0.82865	1.06735	2.06214	1.32519	1.26099	1.50299	1.01193	0.903178	0.662499	0.607177	0.152453	2.84651	2.07261	2.18852	2.94158	1.82602	0.93117	0.82467	2.14569	1.22429	0.805755	0.851412	1.37716	1.65897	3.22377	2.81825	2.33443	2.18798	2.02861	2.04595	0.813166	0.481806	0.718855	3.22082	2.50924	2.45906	3.12749	2.71977	2.67972	3.24641	2.70991	2.72689	2.86303	2.50421
ENSG00000070081	NUCB2	3.17914	2.45179	2.48782	1.48292	0.733058	1.16299	3.20396	2.5403	2.5792	2.55208	2.03061	2.00567	3.12223	1.52595	0.876601	6.07449	5.497	5.97909	5.73168	5.41666	4.23027	4.1346	4.68411	3.17752	3.23345	5.80839	5.61653	6.33065	6.71722	5.85768	5.67294	5.08752	4.32048	4.48927	6.42048	5.55349	5.46282	6.10852	5.43126	5.38201	7.60258	7.13487	7.16277	6.97725	6.12958	5.98781	5.76606	4.93879
ENSG00000070087	PFN2	0.910461	0.675117	0.654504	0.461992	0.165188	0.234886	0.940583	0.55341	0.346933	0.777828	0.292446	0.32854	0.11938	0	0.0563697	1.38568	0.903441	0.627811	0.703705	0.68294	0.30965	0.183793	0.575013	0.37602	0.286059	0.27494	0.28971	0.369315	1.15609	0.657048	0.415121	0.477628	0.361426	0.363956	0.197043	0	0	2.1713	1.48598	1.24066	2.0196	1.39974	1.27803	1.28813	0.875007	0.677179	0.871835	0.588604
ENSG00000070190	DAPP1	6.90706	7.33528	7.50665	6.93847	7.69534	7.79041	7.19795	8.1917	8.37254	7.13182	8.06193	8.30954	1.07524	1.23441	1.62295	2.04742	3.14746	3.64696	5.73994	6.55025	7.41622	6.17613	6.42401	6.53929	7.26192	1.54606	4.7949	4.73175	2.06454	3.67947	3.7118	1.25049	2.44952	2.93294	4.19325	5.46103	5.31274	4.28736	6.68567	7.04795	4.0077	6.85097	7.20875	3.05746	4.82955	4.93727	1.93745	3.64833
ENSG00000070214	SLC44A1	3.32356	2.75515	2.86173	2.21364	1.7068	1.64276	3.13828	2.90446	2.76256	2.80667	2.39423	2.31146	0.736823	0.77766	0.935082	3.02005	2.40631	2.14332	7.61141	6.81874	5.64848	5.14239	5.7063	4.34603	3.50221	2.98999	3.67556	3.49909	3.40049	3.38885	2.89461	2.0734	2.24868	2.23479	6.26045	4.84185	5.67092	3.7278	3.73679	3.88451	3.48008	3.83302	4.09371	3.22506	3.2591	3.06536	2.68614	2.9094
ENSG00000070269	TMEM260	3.74015	3.41977	3.35748	2.74758	1.81244	2.29316	3.61351	3.20063	3.39093	3.23822	2.95515	2.93295	0.624421	0.537436	0.834149	3.89965	2.88089	2.83919	4.08584	3.35981	2.60036	2.29752	3.53758	2.42856	1.89907	1.41267	1.50181	2.29319	4.34208	3.61305	3.34596	3.02317	3.00606	3.03756	1.6542	1.24944	1.50634	4.24701	3.74086	3.66901	4.14736	3.79183	3.7826	4.3043	3.69857	3.59606	3.82048	3.6442
ENSG00000070366	SMG6	4.42009	4.47229	4.10421	3.20602	2.14735	2.88398	4.17397	3.66588	3.70269	3.50093	3.09477	3.24523	2.17417	1.39098	1.17215	5.20568	4.91913	4.56498	4.48988	3.6311	2.56005	1.9066	3.85195	3.05804	2.2865	2.51697	4.03179	4.63535	5.64048	5.32659	5.00133	4.23957	3.81528	4.1826	2.25919	1.48432	1.20285	5.17371	4.88002	4.62497	5.10542	4.83741	4.70061	5.41639	4.96012	4.88207	4.76016	4.88028
ENSG00000070367	EXOC5	5.19199	5.13259	5.11324	4.05166	3.00722	3.8824	4.3223	4.28679	4.4593	4.04971	3.93027	4.23099	1.76905	1.538	1.82949	4.86281	4.67151	4.88274	6.07697	5.83415	5.28588	4.49432	5.24933	4.89574	4.201	2.34266	3.36186	4.44265	5.24761	4.9206	4.86701	4.02932	4.06539	4.26238	2.44288	2.19841	2.1113	4.97471	4.79605	4.94867	4.75224	4.57788	4.69896	5.11956	4.9379	5.07769	4.77753	4.72198
ENSG00000070388	FGF22	0.699541	0.343957	0.231404	0.313998	0.0370894	0.0673221	0.213872	0.114571	0.146132	0.253783	0.0988751	0.0845665	0.116525	0	0.058723	1.14355	0.73792	0.253687	0.175026	0.13698	0.101272	0.0732234	0.0906433	0.0766894	0.0342338	0.284125	0.0936917	0.0962162	1.80517	0.957189	0.34851	1.03331	0.339245	0.212764	0.0556914	0.082886	0.121173	1.22342	0.545666	0.357193	1.13204	0.413919	0.344413	1.34628	0.65745	0.40635	1.22984	0.659513
ENSG00000070413	DGCR2	1.91453	1.88266	1.89057	1.06941	0.841594	1.12444	1.96352	1.81175	1.87929	1.58786	1.5153	1.69441	0.413302	0.393539	0.262295	2.5101	2.24757	2.40806	3.39833	3.0484	1.78001	0.972119	1.98828	1.35537	1.10651	0.50275	1.1497	1.62047	3.19182	3.08125	3.03039	2.04841	2.22051	2.50796	0.806109	0.88614	0.945328	3.03019	3.06958	3.0909	3.18706	3.12616	3.20245	3.01668	2.94225	3.17881	2.47178	2.76394
ENSG00000070423	RNF126	5.29191	5.37035	5.30698	3.88063	2.51105	3.55759	3.77166	3.28388	3.55642	3.39934	2.94774	3.08721	1.51974	1.30167	0.918749	4.66527	4.39688	4.42949	4.11361	3.65392	2.36879	1.81962	3.33358	2.75862	2.0072	1.77632	2.09242	3.5062	5.00141	4.21525	3.85879	3.63579	3.2488	3.47745	2.54604	2.155	2.09494	5.05207	4.77631	4.70441	4.87449	4.64141	4.70028	4.95098	4.7764	4.6678	4.3591	3.9848
ENSG00000070444	MNT	3.26148	2.27769	2.0204	1.98575	0.479372	0.918337	2.84003	1.23679	0.956866	2.58634	0.98157	0.622387	0.388778	0.111469	0.065624	3.46481	1.88114	1.78618	5.00235	3.48573	1.76871	1.32811	4.21726	2.18425	1.1501	0.755257	0.651772	1.3019	3.59805	1.78315	1.38787	2.42327	1.39183	1.42334	1.28923	0.267774	0.269516	4.08098	3.12409	2.6165	3.89502	3.20423	2.98878	3.86468	2.61821	2.10247	3.02484	2.27626
ENSG00000070476	ZXDC	3.45069	3.02086	3.02208	2.40742	1.44848	2.04194	3.32814	2.74274	2.75698	2.74998	2.21373	2.51745	0.741192	0.504975	0.906075	3.28852	2.81861	2.82527	3.89215	3.1512	2.28819	1.74226	3.43729	2.33965	1.88077	1.07648	1.42171	1.99684	4.06169	3.5273	3.43667	2.92935	2.67326	3.01407	0.997776	0.712723	0.711259	3.7982	3.49804	3.43939	3.8075	3.53376	3.5606	3.88801	3.47295	3.41521	3.61133	3.53366
ENSG00000070495	JMJD6	4.08909	4.30119	4.26588	2.65771	1.86928	2.52234	3.23483	2.99382	3.23529	2.53372	2.38067	2.76926	1.61483	1.26138	1.10833	5.03435	5.38722	5.20355	4.96644	5.24924	4.58564	4.43046	4.7019	4.79762	4.93691	1.84911	3.52151	4.85567	5.11836	5.58678	5.18938	3.81195	4.29155	4.33013	1.88447	1.64922	1.32441	4.55818	4.46291	4.41322	3.96127	4.02325	4.07272	5.05699	5.31525	5.31599	4.76173	5.17452
ENSG00000070501	POLB	3.32482	3.22471	3.29103	2.09931	1.32672	1.72692	3.04008	2.36836	2.4895	2.63954	2.14586	2.31339	0.75875	0.676195	0.553207	3.41508	2.61899	2.76118	3.03296	1.70047	2.00539	1.38281	3.40981	1.30846	1.88731	1.21559	1.64542	2.77514	4.40448	3.99611	3.52611	2.77751	2.55724	2.8707	1.36413	0.865812	1.41122	3.55237	3.4678	3.71991	3.68188	3.51772	3.69024	3.88756	3.33234	3.69268	3.26888	3.03773
ENSG00000070526	ST6GALNAC1	0.0279693	0.0128013	0.0152491	0.0103806	0.00852688	0	0.0130485	0	0.00640052	0	0.0148888	0.00918659	0	0	0	0.0492554	0.073016	0.0387703	0.0237643	0.0247243	0.0188961	0.00975426	0.0232707	0.00443821	0.00653189	0	0	0	0.0186636	0.00853924	0.00710958	0	0.00390113	0.00901378	0	0	0	2.38928	2.58999	2.04834	1.26775	1.51852	1.34412	0.0406977	0.145192	0.0438365	0.0427248	0.0277826
ENSG00000070540	WIPI1	1.47348	1.14901	1.15211	0.827797	0.465675	0.604088	0.938648	1.03009	1.07435	0.812919	0.959073	0.876979	1.03017	0.715796	0.860897	2.37284	1.54944	1.9966	3.36026	2.90059	1.54362	1.05816	2.73361	1.49157	1.44454	1.19239	1.58627	3.5195	3.97211	3.7082	4.03447	2.63365	2.40028	2.92587	3.15807	2.92721	3.02513	2.15082	2.66128	2.93275	0.982497	2.31488	2.48246	2.41584	2.49332	3.10373	2.5872	2.48857
ENSG00000070610	GBA2	3.50233	3.30942	3.12344	2.64882	1.62636	2.00422	3.66866	2.96433	2.93993	2.90249	2.7983	2.63972	0.695632	0.352988	0.542932	3.0544	2.35789	2.48351	3.9273	3.44847	2.29105	1.55815	3.04463	2.29698	2.0011	1.19523	1.99054	2.81435	4.05933	3.82945	3.64668	2.90412	2.69311	2.87771	1.4392	1.24205	1.1484	2.83941	2.56267	2.50588	2.62362	2.192	2.13011	3.51576	3.04104	3.18667	3.27412	2.97459
ENSG00000070669	ASNS	1.07317	1.18133	1.4503	0.377227	0.350805	0.91091	0.453226	0.528077	0.652064	0.472723	0.451824	0.62059	0.263291	0.149511	0.154735	0.696625	0.809432	1.11656	0.299677	0.193381	0.0579735	0.106836	0.456643	0.233155	0.216366	0.186523	0.38829	1.72401	0.828451	0.806909	1.25056	0.575304	0.694638	0.971431	0.423411	0.266545	0.534795	1.23376	1.01901	1.33296	1.05893	1.16683	1.23283	0.892329	1.04146	1.95899	0.834242	0.775143
ENSG00000070718	AP3M2	3.46082	3.14041	2.80348	2.18765	0.740659	1.07165	2.86404	1.38744	1.03987	2.55695	1.13825	0.892941	1.59863	1.39715	0.649038	4.10384	3.70373	3.48902	2.7972	2.26615	1.27464	0.861217	2.05952	1.98956	1.05317	1.05049	1.54957	2.01973	4.35441	4.24748	2.78975	3.13322	3.23364	2.89985	0.74243	0.256853	0.648089	6.07334	6.48803	6.59113	5.04457	5.0311	4.6886	4.59146	4.55488	4.18915	3.96297	4.15956
ENSG00000070756	PABPC1	9.9455	9.78428	9.75905	9.97467	9.58436	9.55786	9.90826	9.60005	9.44058	9.91948	9.60626	9.4405	8.86863	9.73209	8.82095	9.07663	9.48606	9.24559	9.05327	8.43006	8.50865	8.2147	9.11782	8.60957	8.69806	8.75101	8.7403	8.61359	8.60869	8.21003	8.14877	8.31969	7.76896	8.01215	8.06691	7.47397	7.91344	11.4384	11.4355	11.1697	11.1125	11.1647	10.8815	10.0004	9.93321	9.52769	8.49122	8.26663
ENSG00000070759	TESK2	3.177	3.11355	3.65639	2.66357	2.00269	2.76142	3.81855	3.72682	3.81221	3.22231	3.42262	3.42075	0.503729	1.03282	1.32537	2.27625	2.44459	1.69832	3.14112	2.23284	3.49677	2.77334	2.41849	1.4237	3.29177	0.672797	1.38827	1.35388	2.889	3.34348	2.67465	1.69938	2.24723	1.95129	0.74738	1.23219	1.23623	2.56301	3.67211	4.03145	2.83538	3.7703	4.10605	2.58359	3.11609	2.45729	2.03232	2.81105
ENSG00000070761	CFAP20	3.7178	3.49271	3.55778	2.12162	1.30138	2.0187	2.79636	2.56679	2.60932	2.41854	2.15104	2.2653	1.08886	0.583	0.380972	3.15758	2.27858	2.70496	3.08731	2.41556	1.16164	0.72313	2.30632	1.45564	0.916219	1.63311	1.62801	2.23771	4.00039	3.00843	2.79994	2.57065	2.03814	2.48439	0.846118	0.69104	0.715082	3.69641	3.24036	3.44161	3.83453	3.53573	3.61168	3.59203	3.0863	3.39537	3.06898	2.84368
ENSG00000070770	CSNK2A2	5.9923	6.05718	6.00434	5.01982	4.23173	5.20923	5.45402	5.16914	5.17322	5.04919	4.881	5.05326	2.61395	2.61967	1.63203	5.65715	5.35368	5.58557	5.95776	5.66606	4.77092	3.95143	5.44762	5.00689	4.65541	3.05138	4.45207	5.35878	6.04305	5.89384	5.85322	4.77634	4.77704	5.12842	3.0068	2.75737	3.29379	5.79491	5.63342	5.6395	5.65425	5.61552	5.59764	5.85208	5.70663	5.76802	5.71402	5.43924
ENSG00000070785	EIF2B3	4.28834	4.24793	4.12535	1.97202	1.19666	1.94111	2.18233	1.74426	1.9298	1.64508	1.80948	1.68893	0.964598	0.421505	0.617409	2.7035	2.15411	2.73141	3.49167	2.56929	1.46649	1.07004	2.9967	1.96035	1.23541	0.844472	1.01479	2.8907	2.91596	2.55969	2.55643	1.92836	1.84641	2.11916	1.8624	1.82574	2.06967	3.18096	2.94636	3.18584	3.49873	3.61234	3.72264	3.00056	2.8919	3.28363	2.365	2.33065
ENSG00000070814	TCOF1	6.00165	5.87289	5.80952	4.67252	3.59362	4.38119	5.49351	4.75573	4.9072	5.17116	4.39527	4.60974	1.79942	1.3174	1.09879	5.23467	4.54948	4.93213	4.9414	3.80832	4.08505	3.6457	4.84529	3.38518	3.60283	1.99724	2.98985	4.30324	5.11061	4.79322	4.81384	3.93779	3.76233	4.16414	1.13718	1.30215	1.81672	4.95003	4.92432	4.95826	4.74958	4.96454	5.04965	5.24305	5.15466	5.19634	4.62461	4.74969
ENSG00000070831	CDC42	8.688	8.67133	8.62692	8.35617	7.85112	8.28451	8.30161	8.13947	8.23677	8.24734	8.12018	8.19797	8.98909	7.96624	7.98946	8.52969	8.59636	8.80279	9.06121	8.8059	8.65897	8.04295	9.22744	9.03647	8.90993	8.48484	8.82373	9.0786	8.86861	8.73204	8.9619	8.42818	8.47096	8.80274	7.41621	6.80553	6.76504	8.32865	8.15427	8.347	8.20948	7.93141	8.05987	8.42823	8.3966	8.64092	8.57157	8.50761
ENSG00000070882	OSBPL3	3.40746	2.39952	2.1263	2.88706	0.82335	1.02414	2.86013	1.15122	0.955146	2.57601	0.851293	0.771413	0.737351	0.932749	0.720261	3.52733	1.89265	2.55245	3.53931	1.47762	1.60986	1.30165	2.56998	1.71564	0.929732	0.996497	0.888531	2.71635	3.22854	2.31541	2.64386	1.90531	1.5623	2.08555	2.47575	1.54368	1.0221	4.09968	2.64962	2.94444	2.55455	1.3088	1.2558	3.35845	2.02451	2.67321	2.83093	1.83563
ENSG00000070950	RAD18	3.80365	3.4539	3.32243	2.15013	1.07787	1.46438	2.70316	2.18631	2.09714	2.18972	1.78789	1.85456	0.520645	0.21263	0.277781	3.05925	2.53045	2.41472	2.87578	1.78427	1.09051	0.770145	1.99612	1.05161	0.990716	0.988054	1.2116	1.83487	3.49233	2.85521	2.58556	2.10143	1.99479	2.34505	0.394138	0.21824	0.174142	3.47232	3.03469	3.08892	3.2804	2.98554	3.21176	3.40383	3.06225	3.18487	2.96353	2.73868
ENSG00000070961	ATP2B1	7.16325	6.33802	6.34216	7.33744	5.53399	5.74841	7.69156	6.63657	6.46234	7.49444	6.42863	6.25648	3.58719	1.38627	2.16781	6.15948	4.45241	4.54763	7.97005	7.484	5.55895	5.19328	7.80272	6.96662	5.62252	3.48956	2.81061	4.43596	6.27132	5.08841	4.85517	4.86381	3.71393	3.99005	4.3784	3.68225	4.25026	6.25427	5.23917	5.19304	5.27768	4.57988	4.47699	6.0635	4.76604	4.64077	5.85478	4.56248
ENSG00000071051	NCK2	5.01193	5.09991	5.14164	4.00103	3.24892	4.03219	5.63156	6.02326	5.96754	5.40441	5.56262	5.75896	1.56036	2.87541	2.9815	5.86323	5.51635	5.21719	3.57176	3.9859	3.10017	2.42383	2.27194	2.51621	1.88226	2.42714	3.29048	3.51677	5.21437	5.02979	4.23744	3.35666	3.62901	3.55697	1.55901	1.30752	1.34399	6.23981	6.49004	6.48462	6.20131	6.57613	6.63288	6.07214	6.17884	5.76418	4.86686	5.24881
ENSG00000071054	MAP4K4	6.89686	6.85711	6.86784	6.73556	6.02257	6.6865	7.22022	6.94241	6.92358	7.1389	6.8436	6.69077	2.79396	3.75489	3.04437	6.09659	6.1464	6.24252	5.88918	6.28389	5.02	5.12593	5.48802	5.41565	4.35181	3.12691	4.21692	5.23424	5.68608	5.73413	5.67796	4.65902	4.95095	5.54498	2.08485	1.85353	2.41504	6.15276	6.27579	6.61177	6.36536	6.29299	6.45704	5.94257	6.12542	6.1623	5.63372	5.95648
ENSG00000071073	MGAT4A	3.42961	3.23548	3.27756	2.8688	1.71734	2.15079	2.1482	1.69534	1.49108	2.02527	1.22287	1.15638	2.60374	2.08268	1.98772	7.46781	6.42616	6.15766	4.76841	5.23676	4.71063	3.70113	2.78252	2.38729	2.72926	4.01258	3.57045	3.74234	7.32203	6.17836	5.53383	6.051	4.82854	5.48063	2.47498	2.11746	3.41916	7.08775	6.4864	6.40587	7.25101	6.46354	6.39647	7.18431	6.30468	6.12783	6.77639	6.16821
ENSG00000071082	RPL31	10.6645	10.6047	10.5561	10.7019	10.5778	10.5006	10.5126	10.3867	10.3132	10.512	10.3976	10.3375	10.0788	10.4666	10.2336	10.3684	10.3427	10.2311	8.41783	7.96401	7.50304	7.25988	8.64861	8.10028	7.79356	9.88978	9.88626	9.6834	9.7592	9.48362	9.20733	9.82515	9.68804	9.60335	8.81094	8.59344	8.74051	10.9141	10.8749	10.8221	11.2178	11.1571	11.1225	10.4246	10.3296	10.2695	10.1686	9.99809
ENSG00000071127	WDR1	6.41169	6.37846	6.40008	5.36209	4.15481	4.94	4.9055	4.9561	5.13688	4.4798	4.72033	4.90243	3.41167	2.2158	2.02309	6.38695	5.98633	6.5679	7.52338	7.14546	6.62826	6.18458	7.47837	7.54959	7.01429	4.08387	5.48343	6.57863	6.36675	6.08999	6.46465	5.25908	5.09252	5.98894	3.52522	2.91353	3.30688	5.96656	5.70223	6.09621	5.54094	5.32926	5.55431	6.09526	5.97856	6.71121	5.87966	5.76519
ENSG00000071189	SNX13	4.58805	4.51842	4.59878	3.91085	3.19179	3.47038	4.53492	4.05061	4.24648	3.85555	3.65869	3.98817	0.866306	1.21283	1.0096	4.31016	3.72927	3.76243	5.32389	4.6248	3.54257	3.00144	4.66372	3.36522	2.80887	1.91668	2.73653	3.40154	4.80908	4.68279	4.47769	3.71739	3.63552	3.66385	1.34075	1.63565	1.58617	4.35749	4.05551	4.09052	4.42657	4.13073	4.27737	4.6256	4.23318	4.34874	4.2323	4.1714
ENSG00000071205	ARHGAP10	0.593385	0.537554	0.44065	0.151821	0.0563102	0.0922472	0.187166	0.247815	0.211113	0.210142	0.23238	0.141876	0.95525	0.280509	0.198789	3.27148	2.0616	1.97268	7.19452	6.11731	6.90944	6.14417	6.12797	4.88069	5.34016	1.04977	0.715264	0.837176	3.77425	2.24662	1.88344	2.88471	1.57433	1.83564	0.187937	0.134221	0.186475	2.60182	1.99444	1.76859	1.81211	1.50233	1.3176	2.55726	1.72894	1.48807	2.94048	2.08637
ENSG00000071242	RPS6KA2	1.86993	1.85471	1.92642	1.27226	1.03165	1.45404	1.5871	1.1108	1.24417	1.18547	0.958518	1.14701	0.270007	0.114653	0.065428	0.688295	0.427207	0.576153	4.50115	2.14066	1.38544	1.08296	2.17016	0.454842	0.54032	1.19503	0.474503	0.406193	0.891483	0.580509	0.538447	0.394476	0.562461	0.692556	0.171336	0.220059	0.349115	1.92994	1.95519	1.96313	2.34331	2.17673	2.08799	1.19371	1.14731	1.20984	0.651778	0.978302
ENSG00000071243	ING3	4.86812	5.00302	5.15601	3.86133	3.60429	4.34552	4.95534	5.29582	5.50713	4.43312	4.98426	5.24909	1.80257	1.38458	1.8257	4.76148	4.4194	4.88001	5.06928	4.70809	4.57496	4.06967	4.46671	3.9751	4.34599	2.23884	3.6973	4.98152	5.59229	5.62815	5.73493	4.05062	4.48978	5.01375	2.00596	2.53416	2.30393	4.92571	4.83393	4.89771	4.97356	5.06724	5.22723	5.12743	5.04498	5.2135	4.56812	5.00917
ENSG00000071246	VASH1	0.895992	0.598512	0.490105	0.382255	0.0799031	0.184262	0.478882	0.265533	0.22669	0.368538	0.195941	0.238646	0.527454	0.356507	0.054977	2.12672	1.15453	0.629227	5.12084	2.48778	2.17928	1.70663	5.64581	3.69584	3.28871	0.480252	0.520013	0.681091	3.22244	2.68922	1.18924	1.64652	1.46623	1.01619	0.0398878	0.0205051	0.070852	2.06721	1.31402	1.07145	1.05914	0.773869	0.747454	2.10109	1.78876	1.37694	2.08475	1.99825
ENSG00000071462	BUD23	5.86534	5.85615	5.8741	4.19846	3.0305	4.71325	4.92199	4.86065	4.9321	4.56502	4.58223	4.88349	2.41876	2.14405	2.04487	4.80169	4.84229	5.25046	5.08258	4.43338	4.01867	3.43168	4.71333	4.03736	3.74418	2.08911	3.37695	5.38102	5.07745	4.83674	5.00999	3.55728	3.88853	4.51885	4.82597	4.7297	4.65883	5.14898	5.12219	5.36382	5.18933	5.50899	5.69128	5.03132	5.09901	5.48915	4.34956	4.57969
ENSG00000071537	SEL1L	5.16679	5.19264	5.18706	3.86993	3.00873	4.12261	4.51028	4.32464	4.64585	4.08094	4.09088	4.25243	2	2.30639	1.40624	5.38152	5.34365	5.56757	6.88211	6.33548	5.15242	4.60624	6.36909	5.36497	5.00719	3.04714	4.598	5.6189	5.76448	6.19543	6.37131	4.55427	5.10661	5.83934	6.16297	6.70311	6.50421	5.13653	5.12836	5.2348	4.97275	5.06395	5.13161	5.37212	5.61799	5.72662	5.32256	5.64806
ENSG00000071553	ATP6AP1	4.04027	3.35659	3.0305	2.87792	1.14981	1.7282	3.35953	2.20366	2.15845	2.74569	2.10853	1.95553	1.23431	0.386826	0.493547	4.37045	3.28441	3.38023	7.55173	6.7951	6.11547	5.72204	6.75322	6.14047	5.14878	1.89807	2.19025	2.66124	4.99512	4.06018	3.84795	3.84174	2.7828	3.18605	2.69572	2.00853	2.15645	4.43465	3.71958	3.60494	4.17199	3.65611	3.59063	4.58417	3.97698	3.94138	4.20598	3.77144
ENSG00000071564	TCF3	6.00461	5.2906	5.15535	5.24261	2.4374	3.56104	5.44902	3.91956	3.39345	5.25204	3.43406	2.99938	1.15859	0.464624	0.508306	3.63498	2.29532	2.42626	3.9796	2.40663	1.26357	0.872594	2.72719	1.59813	0.869961	1.37532	1.47264	2.34893	4.02355	2.69771	2.18269	2.77004	1.79783	2.00243	4.93585	2.94516	3.39519	4.08796	3.29782	3.14549	4.2302	3.69398	3.54398	4.02289	3.22538	3.01449	3.53137	2.58024
ENSG00000071575	TRIB2	1.98395	2.26308	2.44182	1.50068	1.88674	2.28779	1.75497	3.33117	3.39363	1.46074	2.89341	3.29522	2.55117	1.40957	1.13043	3.52641	2.61565	2.80595	0.831904	1.49847	2.81607	2.0157	0.215397	0.325516	1.52966	2.72963	3.65896	3.37568	4.67948	4.20847	4.08163	1.96985	1.72352	1.96447	1.49143	0.851358	1.02396	4.59694	4.71306	4.83248	4.55669	4.86664	4.79055	3.10656	2.74717	2.74099	2.48193	2.05289
ENSG00000071626	DAZAP1	6.28148	6.16505	5.93528	4.80715	3.37876	4.31979	4.80361	4.24629	4.31945	4.2872	4.07315	3.86891	2.4466	2.74147	2.04752	5.40852	5.08241	5.30409	6.25817	5.66396	4.79986	4.1522	5.88936	5.60955	4.36758	2.37785	3.54062	5.24891	5.55546	5.22324	5.07482	4.05769	4.0451	4.51732	3.68419	3.47762	3.3041	5.49292	5.3112	5.38977	5.27124	5.38372	5.43256	5.54576	5.4128	5.47163	5.02276	4.9562
ENSG00000071655	MBD3	4.55567	4.40298	4.29297	2.64169	1.37004	2.5454	3.03028	2.86416	3.0442	2.85517	2.50354	2.52116	0.761737	0.8083	0.974875	3.602	3.12397	3.75293	4.81923	3.49021	2.70583	2.02065	3.97509	2.287	2.081	1.05079	1.85589	3.33324	4.05472	4.02787	3.97161	2.91155	2.60886	3.14783	0.948591	0.850224	0.743694	3.82252	3.55582	3.74125	3.84258	3.95804	4.04461	3.91866	4.0018	4.00193	3.59698	3.40092
ENSG00000071794	HLTF	4.89374	4.13024	3.72825	3.72059	1.39645	1.77918	4.20198	2.41053	2.05434	3.70559	1.83509	1.6664	1.31035	0.383706	0.2672	5.6763	4.13158	3.76005	2.04003	0.777435	0.273079	0.246861	1.51382	0.265737	0.21227	2.71543	2.27878	3.03122	5.66654	4.41889	3.76168	3.90878	3.4177	3.53236	1.04312	0.853041	1.56608	4.55286	3.42502	3.20019	4.76299	3.85603	3.76454	5.29661	4.29913	4.04293	4.82372	4.01081
ENSG00000071859	FAM50A	5.91833	5.67998	5.50172	5.03382	3.26026	3.98913	5.31081	4.52617	4.26515	5.12211	4.20085	3.92922	3.18117	2.10693	1.74982	6.0898	5.5715	5.50176	6.9742	6.42598	5.6181	5.10818	6.91509	6.28499	5.36478	3.50444	4.04575	4.8788	6.27507	5.61537	5.26386	5.11387	4.71621	4.89975	3.40838	2.66968	3.0033	5.85081	5.30742	5.11525	5.16144	4.71047	4.54353	5.92299	5.52003	5.40685	5.67745	5.45161
ENSG00000071889	FAM3A	3.08896	2.76985	2.62616	1.97211	0.990154	1.22051	2.61219	1.80073	1.80642	2.20445	1.40348	1.54095	0.585943	0.787835	0.187347	3.14106	2.28038	2.38804	3.57678	2.45652	1.5767	1.19023	3.0172	1.83173	1.4286	0.985617	1.16892	1.90747	3.76615	2.94411	2.88766	2.42035	2.01634	2.1242	1.55263	0.893959	1.15994	3.60982	3.00021	3.0139	3.68321	3.21178	3.28671	3.55984	2.91045	3.00483	2.94164	2.47101
ENSG00000071894	CPSF1	3.26905	3.01957	2.91909	2.15249	0.80182	1.27175	1.93445	1.61302	1.77056	1.57768	1.30366	1.12465	0.474	0.343036	0.249974	2.50173	1.84811	2.0056	2.98422	2.1157	1.34663	0.977299	2.14144	1.40478	1.12844	0.683433	1.09465	1.42988	2.74777	2.2449	2.03875	1.78256	1.66115	1.61059	1.67052	0.825435	1.13821	2.90642	2.64456	2.69106	2.80144	2.76945	2.73089	2.74266	2.5634	2.5636	2.33755	2.21277
ENSG00000071994	PDCD2	6.62035	6.50133	6.41476	5.84952	4.5634	5.59612	6.02107	5.48338	5.75837	5.9236	5.32739	5.4724	3.34942	2.95884	3.06612	6.30096	5.89751	6.13064	5.57238	4.89868	4.51677	3.68742	5.24451	4.81035	4.24166	3.60332	4.40563	6.08074	6.25631	5.88544	5.89858	4.94396	5.09819	5.42454	4.10774	3.50458	3.95167	6.36423	6.18378	6.24611	6.36837	6.34171	6.40958	6.28585	6.15735	6.20636	5.85069	5.73813
ENSG00000072042	RDH11	5.10378	4.96523	4.98393	3.9322	2.66773	3.34884	4.60687	4.15085	4.30507	4.05016	3.90787	3.90291	2.0799	1.57496	1.27527	5.69368	4.82557	5.12031	5.33456	4.19247	2.62658	2.23023	4.75966	2.87245	1.96432	2.65062	2.44069	3.3376	5.66687	4.68891	4.47389	4.56026	4.03445	4.23007	1.9526	2.161	1.97996	5.51906	5.13291	5.06967	5.41503	5.08217	5.06537	5.64897	5.21939	5.16326	5.2446	4.93643
ENSG00000072062	PRKACA	4.00196	3.54982	3.23857	2.8065	0.986774	1.34339	3.04626	2.0869	1.80319	2.57495	1.70552	1.51917	1.42288	0.859418	0.364482	3.82515	2.6915	2.83228	5.69466	4.03675	2.39557	1.74465	5.15043	2.58315	1.93604	1.38692	1.62365	2.34269	4.57562	3.39123	3.13292	3.29825	2.28635	2.5938	1.75642	0.820121	1.00479	4.07496	3.19138	3.17409	4.11626	3.37537	3.25859	4.22329	3.34021	3.28415	3.78071	2.96235
ENSG00000072071	ADGRL1	0.361868	0.264903	0.293334	0.141475	0.0166539	0.113308	0.195557	0.292547	0.398195	0.158673	0.201048	0.286849	0.438142	0.980467	0.509371	1.73346	1.60662	1.55589	0.892794	0.339636	0.367138	0.238511	0.318175	0.15383	0.221761	0.871974	0.927744	1.32411	2.64651	2.49931	2.21714	1.31753	1.38238	1.47745	0.0665309	0.0425531	0.0449219	2.05831	2.47843	2.57511	2.94213	3.38079	3.38783	1.6384	1.75134	1.78203	1.63353	1.66242
ENSG00000072110	ACTN1	0.717848	0.503482	0.5781	0.284986	0.0512702	0.123171	0.363614	0.320721	0.389083	0.301813	0.306831	0.258324	0.356213	0	0.122258	0.636768	0.501099	0.480714	7.1699	7.35218	6.25415	5.57202	5.01356	5.071	2.99397	0.189834	0.160917	0.437395	0.857165	0.700256	0.644871	0.448257	0.486477	0.497129	0.0229395	0.0419092	0.140402	4.49734	2.5509	2.25035	6.48611	4.43838	3.89498	2.66234	0.830957	0.713224	0.570488	0.551308
ENSG00000072121	ZFYVE26	2.38476	2.84112	3.19077	1.4515	1.77402	2.27648	1.96162	3.08236	3.41753	1.32702	2.59386	3.10555	0.292575	0.545746	0.275648	2.33884	2.58641	2.80684	3.6721	4.41165	4.62123	3.82072	2.80641	3.26819	3.9759	0.809314	1.76106	2.39	3.05376	4.336	4.59959	2.14561	3.14422	3.69673	0.772912	2.19305	2.13484	2.69136	3.54273	3.68722	2.54301	3.46672	3.7502	2.76634	3.58665	3.59076	2.36757	3.69061
ENSG00000072134	EPN2	2.92914	2.15366	2.0054	1.69625	0.517239	0.819339	2.43955	0.848337	0.903915	1.94745	0.800925	0.705375	0.101015	0	0.0552868	1.94631	1.22099	1.06269	0.895696	0.309952	0.0832572	0.0768096	0.255162	0.0716861	0.0560798	0	0.0282515	0.10357	2.19864	1.76098	1.21761	2.11369	1.5966	1.6114	1.20187	0.475645	0.715864	2.37845	1.94453	1.96866	2.15497	1.75246	1.71517	2.64767	1.86944	1.88365	2.5412	2.24948
ENSG00000072135	PTPN18	5.62474	5.16025	5.04058	5.11152	4.11062	4.25667	4.8138	3.95507	3.89396	4.40972	4.00217	3.43785	1.55171	0.492935	0.418808	4.67703	3.26009	3.34237	5.27887	4.37567	3.67647	3.37568	5.4108	4.4045	3.85577	2.37251	2.09152	2.58531	5.67123	4.57064	4.02322	4.43515	3.88415	4.06247	2.02488	1.05281	0.904423	4.665	4.21758	4.06683	4.15338	3.4152	3.13724	4.87549	4.20711	4.0242	4.8988	4.55619
ENSG00000072201	LNX1	1.28306	1.25971	1.15393	0.833026	0.609711	0.634893	1.28055	1.08273	1.27409	1.07119	1.03785	1.02295	0.211906	0.295738	0.174726	1.57133	1.2238	1.51245	0.673224	0.538495	0.20211	0.138167	0.659468	0.302118	0.203143	0.411332	0.427469	1.0229	1.86418	1.58235	1.6058	1.35997	1.20282	1.20733	0.312089	0.181495	0.269315	2.4606	1.98982	1.97006	2.3923	2.21586	2.28115	1.90725	1.77969	1.84296	1.5318	1.46107
ENSG00000072210	ALDH3A2	3.158	2.37809	2.07789	2.05291	0.538112	0.837068	1.98807	1.104	1.08167	1.60978	0.819346	0.731783	0.714559	0.104392	0	2.793	1.51325	1.26777	5.96591	4.56585	3.19052	2.27136	3.4	2.03536	1.91961	1.58831	0.979151	1.0394	3.8632	2.28116	1.63035	2.52134	1.50214	1.53229	1.66936	1.61167	1.93724	3.51563	2.37499	2.02459	3.54963	2.2908	1.93924	3.26341	2.07065	1.67042	2.41345	2.08365
ENSG00000072274	TFRC	5.76879	5.95804	5.71193	3.73288	2.50407	3.89943	3.62314	2.89366	3.22324	2.9981	2.71732	2.92902	1.28551	2.15735	1.27859	3.54971	3.40744	3.80853	6.49945	8.4386	5.00347	4.3622	5.33294	7.62522	5.04408	1.18749	2.30738	3.64738	3.48543	3.57321	3.287	2.63983	3.76158	4.17669	3.55807	2.80569	2.5491	4.33613	4.42377	4.56061	3.98466	4.30331	4.25387	4.0193	4.18438	4.44658	3.81265	4.27659
ENSG00000072310	SREBF1	1.82107	1.72489	1.69172	0.73293	0.24009	0.676762	1.48211	0.886587	0.723917	0.997209	0.673587	0.572743	0.137209	0.0531658	0.0614629	1.4095	1.41312	1.4766	4.05543	3.85258	2.97442	1.95447	2.55825	2.52383	1.4111	0.564011	0.604938	0.763106	1.99202	2.46851	1.94927	1.21119	1.64343	1.48503	0.18932	0.108336	0.319576	1.93133	2.30203	1.83564	2.8577	3.23593	3.00355	1.82005	2.25122	1.88681	1.18563	1.70368
ENSG00000072364	AFF4	5.07046	4.92033	4.94372	4.57146	3.91461	4.36667	5.69821	5.21916	5.12206	5.45677	4.73573	4.79671	2.02053	1.98614	1.58595	5.25653	5.01824	5.05801	6.75014	6.47482	6.15178	5.83916	6.36152	5.88321	5.78229	2.99672	4.31513	5.02859	6.00351	5.87051	5.67537	4.82516	4.43153	4.89098	2.88052	3.02951	2.71489	5.40042	5.16714	5.17527	5.50142	5.29142	5.31386	5.55588	5.26762	5.31828	5.24972	5.15705
ENSG00000072401	UBE2D1	4.61894	5.2259	5.27824	3.25165	3.33915	4.63029	4.49501	5.65982	6.04173	4.02347	5.28525	5.68908	1.83487	2.16788	1.61336	4.6133	4.9556	5.16028	6.5422	7.2236	7.23991	6.41288	5.91433	6.34209	6.84204	1.59362	3.25264	4.60211	4.67351	4.96161	5.06352	3.32079	4.02727	4.20575	1.84035	2.16733	2.17353	4.51798	4.99721	5.2676	4.45776	4.97226	5.13677	4.59942	5.13478	5.30719	4.12076	4.70432
ENSG00000072415	MPP5	2.75734	2.78339	2.79121	1.84042	1.46212	1.77455	2.50958	2.48216	2.38623	2.14475	1.92947	2.13482	0.458661	0.312752	0.135507	2.9497	2.12389	2.08437	3.621	3.87885	3.33646	2.10089	2.23268	1.93186	1.4095	0.873191	0.885631	1.37782	3.01981	2.3677	1.88021	2.02431	1.49655	1.62748	1.29553	1.44858	2.07717	3.48195	3.06114	3.21379	3.71707	3.26084	3.27255	3.33288	2.68998	2.4122	2.64781	2.3053
ENSG00000072501	SMC1A	6.44718	6.55481	6.50386	5.47125	4.96363	5.5495	6.1197	6.21539	6.25205	5.53266	5.93081	6.23288	3.78224	3.32316	3.80073	6.11387	6.08443	6.27492	6.47348	6.03593	5.69353	5.10628	6.29863	5.78023	5.97999	3.91109	5.54543	6.33531	6.67535	6.70529	6.82819	5.75045	5.82449	6.26646	3.55949	3.46032	4.08761	5.86668	6.04216	6.17131	5.85415	6.16379	6.30971	6.15439	6.32385	6.40673	5.98248	6.37032
ENSG00000072506	HSD17B10	6.18649	6.12071	5.88992	4.5746	3.16704	4.06367	4.45021	4.22486	4.59779	3.92346	4.06018	4.1375	2.28826	2.19859	2.05467	5.06861	4.76321	5.14671	5.40166	4.38767	3.7581	3.35703	4.91847	3.55502	3.59667	2.0125	3.09266	4.90668	5.00157	4.57782	4.83285	3.88489	3.85912	4.45144	3.87568	4.11967	3.96686	4.80672	4.68489	4.86245	4.62808	4.75547	4.83056	4.9465	5.00251	5.36727	4.37009	4.52336
ENSG00000072518	MARK2	4.59022	4.54665	4.62574	3.51515	3.03804	3.58888	4.29509	4.18475	4.35134	3.79716	3.84111	4.03589	1.84287	1.30301	1.57815	5.18755	4.68953	5.14745	5.54634	5.2326	4.65652	4.00708	4.99097	4.18919	3.94299	3.24701	3.95116	4.94712	5.8191	5.64777	5.59788	4.28523	4.39535	4.88177	2.01857	1.29312	1.34696	4.97525	4.75883	4.97699	4.73636	4.55259	4.66856	5.25137	5.17797	5.38658	4.9141	5.07503
ENSG00000072609	CHFR	4.02247	3.94387	3.95185	2.58662	1.71383	2.54203	3.38703	3.03883	3.16397	2.77098	2.72008	2.60613	1.23071	0.793802	0.649503	4.44267	3.69985	3.99775	5.32006	4.96664	4.61068	3.90562	4.82359	4.40903	4.18315	1.76214	2.85136	3.98463	5.11967	4.7701	4.51725	3.72918	3.37454	3.76416	2.83134	1.90337	2.00208	4.29038	4.01457	4.05076	4.07034	3.74291	3.8051	4.53969	4.24256	4.35199	4.44174	4.16921
ENSG00000072694	FCGR2B	5.15248	5.37128	5.46028	5.04828	5.77008	5.25458	5.05215	5.62882	5.63817	4.66062	5.42885	5.20297	0	0	0.0779588	0.452203	0.188516	0.263525	5.70486	4.82942	5.70539	5.41354	3.80018	1.7567	2.99521	0.0859784	0.0991676	0.166979	1.79273	1.27487	1.04807	1.29164	0.676986	0.724018	2.13174	3.34199	4.33116	0.434646	0.512614	0.470332	0.456255	0.429329	0.45176	0.615495	0.481817	0.347802	0.901445	0.555476
ENSG00000072736	NFATC3	4.38989	3.98754	4.04853	3.55886	2.02201	2.94501	5.19123	4.35771	4.34946	4.74091	4.16814	3.94397	1.91014	0.888932	0.859591	5.30017	3.97941	4.07711	4.89426	2.85883	1.70095	1.17875	3.87915	1.70721	1.16814	3.25822	2.73029	3.70906	6.39614	5.19741	4.90863	5.2527	4.25265	4.49622	1.36628	2.02649	1.61166	5.01528	4.42167	4.4144	5.1541	4.59437	4.45444	5.53465	4.75237	4.65243	5.63754	4.883
ENSG00000072756	TRNT1	5.23916	5.23689	5.43599	3.62812	2.92472	4.26179	4.33827	4.5273	4.62678	3.86853	4.03113	4.01663	1.56851	1.55352	1.14267	4.68024	4.38182	4.58016	4.23624	3.82519	3.30769	2.41151	3.851	3.35084	3.09037	2.11393	2.94674	4.39232	4.99399	5.10449	4.96851	3.75834	4.22101	4.28622	1.67164	2.157	1.77376	5.04671	4.96308	5.10133	5.13341	5.22732	5.35876	5.05538	4.91029	5.06232	4.79232	4.90841
ENSG00000072778	ACADVL	5.67668	5.72789	5.52986	4.86067	3.12862	4.15448	5.08174	4.99642	4.94191	4.5692	4.66697	4.48683	2.49811	2.13884	2.85548	5.03246	4.78499	4.76732	6.81318	6.16833	6.15235	5.72193	5.909	5.10956	5.16438	2.20366	3.63142	4.73647	5.58197	5.66342	5.34205	4.2268	4.26892	4.37635	4.57946	4.2779	4.83467	4.7253	4.53386	4.52933	4.39488	4.28777	4.23302	5.06161	5.01004	4.92297	4.55108	4.76265
ENSG00000072786	STK10	5.81945	5.81632	5.64916	5.19932	4.08235	5.00132	5.31949	5.27375	5.30771	5.03003	5.19625	5.07137	3.36005	1.69552	1.77965	6.80617	5.68134	5.81049	6.08071	5.82302	5.03778	4.27343	6.44195	6.06372	5.31046	4.69204	4.042	5.16562	7.55627	6.09938	5.74225	6.61889	5.18624	5.49248	2.42621	1.83022	2.22603	6.2653	5.47705	5.49462	5.99264	4.72564	4.55843	6.81628	5.82674	5.94353	6.98477	6.16253
ENSG00000072803	FBXW11	5.55662	5.3463	5.37893	4.66971	3.73187	4.52222	5.50158	5.04043	5.26025	5.13655	4.70519	4.91063	1.56263	1.39832	1.03508	5.13004	4.53813	4.59539	5.79445	5.35259	5.0102	4.35722	5.40478	4.85058	4.73351	2.63347	3.42836	4.46343	5.71271	5.24625	5.29819	4.48964	4.16799	4.64602	3.21153	2.51634	3.17678	5.08931	4.76838	4.87265	4.88093	4.74751	4.76432	5.50172	5.1274	5.16356	5.33617	4.98667
ENSG00000072818	ACAP1	6.33335	6.01618	5.79654	6.43314	5.17714	4.99121	6.21449	5.26853	4.99198	5.91317	5.20843	4.77145	4.85101	3.06562	1.76115	7.1942	6.44247	6.11612	3.08224	2.34764	2.25178	1.69019	1.27567	0.619659	0.686545	6.92608	5.92513	5.90862	7.40405	6.18174	5.37846	6.46749	5.24639	5.02935	4.34689	2.85671	3.28407	6.95602	6.29653	6.31536	6.78885	6.0233	5.91094	7.14204	6.36976	6.32894	6.94804	6.05746
ENSG00000072849	DERL2	5.2434	5.31645	5.30471	3.91716	3.30814	3.82974	4.46041	4.36155	4.50604	4.09478	4.09032	4.09252	2.91067	3.50067	2.56662	5.60504	5.56099	6.07893	5.97741	5.81922	4.94351	4.55784	5.71279	5.45305	4.7869	2.31825	5.01409	6.03322	5.61571	6.03268	6.27995	4.39394	4.80305	5.39687	5.32325	4.15049	4.70395	5.27218	5.20692	5.435	4.98307	5.04456	5.13512	5.49008	5.68124	5.98943	5.26987	5.38047
ENSG00000072858	SIDT1	3.25692	4.10842	4.45941	2.44108	3.46137	3.81307	3.70401	4.96234	5.03752	3.26227	4.4685	4.75447	0.660299	1.54087	1.66676	4.01564	4.2721	4.87103	0.5756	0.557672	0.517046	0.423559	0.29107	0.216762	0.403804	1.41269	3.35151	4.70296	4.82346	5.75813	5.96125	3.74253	4.90448	5.31957	1.02327	3.63673	3.4689	3.64613	4.75568	4.98858	3.65265	4.70267	4.78118	4.25645	5.23536	5.30807	4.0657	5.19781
ENSG00000072864	NDE1	5.16812	4.64398	4.66694	4.30163	2.83769	3.58407	5.10451	4.22995	3.94213	4.42766	3.82084	3.64806	1.6989	0.788047	1.31098	5.02576	3.91237	3.92346	4.33278	3.089	2.25091	1.5054	3.76778	2.56794	2.03187	1.80627	2.35166	2.94124	5.52568	4.83677	4.43703	4.09374	3.70282	3.96856	1.17407	0.910598	1.45283	5.44179	4.81847	4.65472	5.28175	4.64658	4.5926	5.44607	4.71848	4.58065	4.86657	4.32859
[truncated: 11,804 more rows]
[truncated: 16 more columns]

## Sheet: TableS3D
Supplementary Table 3d. Gene expression across immune lineages before and after viral stimulation
For each gene, we report expression values in log2-counts per million (logCPM) across 5 immune lineages, at the basal state (NS) and after 6 hours of stimulation by SARS-CoV-2 (COV) or influenza A virus (IAV)
		B			MYELOID			NK			T CD4			T CD8
[truncated: 12,672 more rows]

## Sheet: TableS3E
Supplementary Table 3e. Differences in cellular abundance betwen experimental conditions
[truncated: 33 more rows]

[truncated: 3 more sheets: TableS3F, TableS3G, TableS3H]
