# Supplementary material for: Dissecting human population variation in single-cell responses to SARS-CoV-2
Source: Nature. 2023 Aug 9;621(7977):120–8. doi: 10.1038/s41586-023-06422-9 (PMC10482701; doi:10.1038/s41586-023-06422-9)
Supplement: Supplementary file 7 — Population differences in gene expression and cellular abundance (immune lineages and cell types) in the basal state or after SARS-CoV-2 or IAV stimulation, along with the effects of latent CMV infection on cellular abundance and transcriptional responses to viral stimulation. [file 41586_2023_6422_MOESM7_ESM.xlsx]

## Sheet: TableS4A
Supplementary Table 4a. Differences in immune lineage/cell type frequency across human populations
For each experimental condition, we report the average number of cells per sample and frequency (%) of different immune lineages/cell types across donors of Central African (AFB) and West European (EUB) ancestry
For both counts and frequencies, we also report the raw and Benjamini-Hochberg-adjusted (FDR) Wilcoxon's two-sided rank-sum p-values associated to mean differences between AFB and EUB
Mean count/frequencies and statistical significance are computed on cellular counts adjusted for age, cell mortality and total cell counts in the sample.
Lineage	Condition		AFB_count	EUB_count	p-value_count	FDR_count		AFB_pct	EUB_pct	p-value_pct	FDR_pct
MYELOID	NS		318.434	397.497	0.00011524	0.0017286		0.184979	0.227817	0.000188222	0.00282333
B	NS		150.268	124.094	0.0144388	0.0270727		0.0851298	0.0707358	0.00542122	0.0155041
T.CD4	NS		522.119	556.512	0.0298333	0.04475		0.295054	0.318519	0.0383713	0.057557
T.CD8	NS		487.421	425.93	0.00412054	0.0189909		0.280972	0.245298	0.00463168	0.0155041
NK	NS		251.88	220.809	0.204239	0.23566		0.144707	0.125862	0.164139	0.175864
MYELOID	COV		254.297	310.916	0.00633032	0.0189909		0.161353	0.193168	0.00620166	0.0155041
B	COV		136.614	124.48	0.234667	0.251428		0.0848334	0.0764535	0.137292	0.158414
T.CD4	COV		500.353	549.392	0.00571024	0.0189909		0.308452	0.344837	0.00443952	0.0155041
T.CD8	COV		447.633	395.61	0.00964902	0.0219266		0.276483	0.245236	0.0130154	0.0244038
NK	COV		259.008	213.363	0.035026	0.0477628		0.159966	0.129427	0.0215963	0.0359939
MYELOID	IAV		173.96	219.262	0.0244452	0.040742		0.111254	0.132698	0.0641551	0.0874842
B	IAV		152.847	130.793	0.0952113	0.119014		0.0940557	0.0801987	0.0728733	0.0910916
T.CD4	IAV		563.013	619.333	0.0102324	0.0219266		0.345576	0.381331	0.0117175	0.0244038
T.CD8	IAV		423.513	399.839	0.32269	0.32269		0.25925	0.248892	0.519523	0.519523
NK	IAV		292.721	232.066	0.00332042	0.0189909		0.179759	0.143883	0.00620166	0.0155041
Cell type	Condition		AFB_count	EUB_count	p-value_count	FDR_count		AFB_pct	EUB_pct	p-value_pct	FDR_pct
BMK	NS		76.8531	46.3427	9.27935e-08	6.10891e-07		0.042878	0.0258026	6.76186e-09	5.93541e-08
BML	NS		19.8354	15.2366	0.0571952	0.0868928		0.0113386	0.00879132	0.0204667	0.0370894
BNK	NS		41.8525	51.7382	0.0103327	0.0226745		0.0241792	0.0294819	0.0210249	0.0370894
BNL	NS		26.0247	30.6299	0.0571952	0.0868928		0.0150207	0.0177136	0.0576388	0.0886021
ILC	NS		1.54603	1.31257	0.324347	0.360894		0.000875397	0.000749497	0.278537	0.323594
MAIT	NS		66.3777	76.5652	0.0813496	0.119011		0.0384146	0.0440754	0.143663	0.177334
MONO CD14	NS		241.688	345.469	1.02988e-08	9.04004e-08		0.140965	0.197838	1.93694e-08	1.53018e-07
MONO CD16	NS		70.6129	46.2095	1.56526e-06	8.24368e-06		0.0406034	0.0266921	2.22628e-06	1.03456e-05
NK CD56brt	NS		3.78368	5.15192	0.00984011	0.0226745		0.00215076	0.00294875	0.00633032	0.0138915
NK CD56dim	NS		98.3361	182.211	2.88883e-11	5.70544e-10		0.0569233	0.106982	8.59271e-11	1.35765e-09
NK MEM	NS		149.761	33.4463	1.634e-14	4.30286e-13		0.0856326	0.0159307	1.33863e-18	3.52505e-17
Plasmablast	NS		1.52962	1.2547	0.232015	0.284089		0.000871868	0.000714542	0.0550197	0.0869311
T CD4 E	NS		269.93	235.193	0.00693951	0.0171319		0.150889	0.132994	0.00473056	0.0116786
T CD4 N	NS		219.295	290.424	6.02596e-06	2.8003e-05		0.125588	0.167795	2.37948e-06	1.04433e-05
T CD8 CM/EM	NS		115.238	119.234	0.668872	0.668872		0.0670515	0.0686799	0.651727	0.660082
T CD8 EMRA	NS		160.592	79.2055	2.99313e-09	2.95571e-08		0.0926821	0.0451933	1.89738e-09	1.87367e-08
T CD8 N	NS		136.518	144.143	0.117884	0.153702		0.0778986	0.0834861	0.0594419	0.0886021
T Reg	NS		32.894	30.8948	0.478746	0.511094		0.0185768	0.0177301	0.421981	0.463007
T gd	NS		7.14901	5.47012	0.0919054	0.130574		0.00404961	0.00311344	0.0739599	0.099031
cDC	NS		3.88801	3.2464	0.499987	0.526653		0.00214021	0.00183027	0.521717	0.542311
pDC	NS		2.24595	2.5719	0.610863	0.625915		0.00127062	0.0014574	0.615612	0.631602
BMK	COV		68.8129	51.2835	0.000226925	0.000814867		0.0426916	0.0312652	8.96967e-05	0.000354302
BML	COV		11.5712	9.49755	0.246866	0.286801		0.00711678	0.00592715	0.234667	0.280889
BNK	COV		41.6132	49.8265	0.0185292	0.0357025		0.0259541	0.0302702	0.0469955	0.0757682
BNL	COV		27.3749	31.4445	0.0335898	0.0552832		0.017042	0.0193917	0.0617613	0.0893907
ILC	COV		1.12176	0.571101	0.00420948	0.0114672		0.000678506	0.000347909	0.000674842	0.0021325
MAIT	COV		43.9019	47.6648	0.0631885	0.0941866		0.0268757	0.0291032	0.0707393	0.0980421
MONO CD14	COV		188.038	272.654	8.91038e-07	5.028e-06		0.119755	0.16973	1.48784e-06	7.47156e-06
MONO CD16	COV		59.0857	31.9524	1.674e-09	1.88923e-08		0.0370791	0.0197771	1.50059e-10	1.97577e-09
NK CD56brt	COV		8.16751	10.3901	0.0208374	0.0382827		0.00516855	0.00664337	0.0144388	0.0285166
NK CD56dim	COV		91.2364	167.742	2.43682e-10	3.85018e-09		0.0561008	0.103628	2.4908e-10	2.81105e-09
NK MEM	COV		159.604	35.2306	2.13003e-15	8.4136e-14		0.098697	0.0191563	4.09734e-19	1.61845e-17
Plasmablast	COV		1.47947	0.810399	0.0306064	0.0514447		0.000940933	0.000477717	0.00222731	0.00651693
T CD4 E	COV		240.666	220.552	0.116304	0.153702		0.147727	0.136234	0.0912554	0.118183
T CD4 N	COV		231.247	304.262	8.40986e-06	3.691e-05		0.143162	0.193611	1.51323e-06	7.47156e-06
T CD8 CM/EM	COV		118.637	128.038	0.346392	0.380069		0.0730246	0.0790733	0.47039	0.502173
T CD8 EMRA	COV		151.22	84.844	2.20237e-07	1.33836e-06		0.0949012	0.0521842	7.55315e-08	4.58999e-07
T CD8 N	COV		128.096	131.633	0.157083	0.200154		0.078177	0.0828627	0.0874327	0.11512
T Reg	COV		28.4397	24.5781	0.0149895	0.0303633		0.0175633	0.0149909	0.00946124	0.020201
T gd	COV		4.65507	2.85919	0.000429408	0.00137434		0.00282643	0.00166441	7.36334e-05	0.00030616
cDC	COV		5.25708	4.03004	0.0925591	0.130574		0.00334288	0.0022969	0.018869	0.0354917
pDC	COV		1.91669	2.27981	0.245489	0.286801		0.00117595	0.00136462	0.336102	0.379315
BMK	IAV		76.5857	46.0018	6.02486e-08	4.32694e-07		0.0468661	0.0280736	3.60163e-08	2.37107e-07
BML	IAV		19.166	18.5891	0.309633	0.354507		0.0117903	0.0116404	0.263814	0.311064
BNK	IAV		44.1622	53.7657	0.0235997	0.0423723		0.0274138	0.0330242	0.0333086	0.0559869
BNL	IAV		27.9175	32.7605	0.0508752	0.0803828		0.0173079	0.0200263	0.0585346	0.0886021
ILC	IAV		1.31414	0.640355	0.00033636	0.00115532		0.000836179	0.000407862	0.000446131	0.00146852
MAIT	IAV		43.8273	44.8866	0.47039	0.509052		0.0259898	0.0267326	0.395146	0.439669
MONO CD14	IAV		86.6524	136.627	0.000434916	0.00137434		0.0560702	0.0827751	0.000862301	0.00262007
MONO CD16	IAV		44.0104	24.4095	4.44588e-08	3.51225e-07		0.0275542	0.0150603	2.645e-08	1.89959e-07
NK CD56brt	IAV		20.3127	27.2838	8.36132e-05	0.000347655		0.0125125	0.0168577	9.8919e-05	0.000372124
NK CD56dim	IAV		81.7334	163.337	4.38561e-10	5.77439e-09		0.0490252	0.101007	5.85796e-11	1.15695e-09
NK MEM	IAV		190.675	41.4446	1.5561e-18	1.22932e-16		0.118221	0.0260181	3.2071e-19	1.61845e-17
Plasmablast	IAV		1.26078	0.68071	0.0177028	0.0349631		0.000783422	0.000432129	0.00420948	0.0116786
T CD4 E	IAV		265.896	238.955	0.0206514	0.0382827		0.162641	0.145428	0.0161466	0.0311117
T CD4 N	IAV		257.28	341.242	1.76124e-06	8.69611e-06		0.158358	0.211914	6.75117e-07	3.80959e-06
T CD8 CM/EM	IAV		121.072	137.509	0.118681	0.153702		0.0749671	0.0853504	0.100698	0.128309
T CD8 EMRA	IAV		116.022	73.855	0.000116843	0.000439554		0.0733803	0.0462607	0.0001378	0.000494827
T CD8 N	IAV		133.739	137.504	0.116304	0.153702		0.0795139	0.086762	0.062234	0.0893907
T Reg	IAV		39.8373	39.136	0.548421	0.570069		0.0245763	0.0239889	0.433802	0.469457
T gd	IAV		7.53848	5.44347	0.0130154	0.0277895		0.00456224	0.00337821	0.0215963	0.0370894
cDC	IAV		3.42736	3.87422	0.617992	0.625915		0.00229879	0.00225785	0.977073	0.977073
pDC	IAV		2.06146	2.65535	0.23734	0.284089		0.00135734	0.00165145	0.287634	0.32932
MONO CD14 INFECTED	IAV		37.808	51.6958	0.00113705	0.00345488		0.0239737	0.0309535	0.00473056	0.0116786

## Sheet: TableS4B
Supplementary Table 4b. Population differences in gene expression across immune lineages at the basal state or after stimulation with SARS-CoV-2 or IAV
For each gene and condition, and in each lineage, we report the log2-fold change (beta) in expression between individuals of West European (EUB) and Central African (AFB) origin, with AFB as the reference state, adjusted for age, sex and cell mortality in the sample.
For each beta, we also report the associated Benjamini-Hochberg-adjusted (FDR) Wilcoxon's two-sided rank-sum p-values.
Each of these metrics is reported before (raw) or after (adj) adjusting for differences in intra-lineage cell type frequencies between AFB and EUB individuals.
The difference between beta_raw and beta_lineage_adj is quantified by a t statistic (t_delta_beta).
Symbol	Lineage	Condition	beta_raw	FDR_raw	beta_lineage_adj	FDR_lineage_adj	t_delta_beta	popDE_raw	popDE_lineage_adj
DPM1	B	COV	-0.153533	0.0302162	-0.105766	0.30443	-1.73839	no	no
DPM1	B	IAV	-0.00657755	0.948228	0.0752082	0.655682	-1.92956	no	no
DPM1	B	NS	-0.0446088	0.61253	-0.00857157	0.97707	-0.624053	no	no
DPM1	MYELOID	COV	0.00548265	0.953199	0.00565825	0.975835	-0.00570571	no	no
DPM1	MYELOID	IAV	-0.000673813	0.995091	0.0742508	0.603044	-2.28725	no	no
DPM1	MYELOID	NS	0.0271028	0.487607	0.0287296	0.646695	-0.118095	no	no
DPM1	NK	COV	0.0202807	0.853218	-0.000197485	0.999278	0.552393	no	no
DPM1	NK	IAV	0.0261919	0.727017	-0.0457641	0.715524	2.65747	no	no
DPM1	NK	NS	0.0270894	0.840999	0.0742348	0.710555	-1.10705	no	no
DPM1	T.CD4	COV	-0.0359625	0.461763	-0.0283919	0.705379	-0.479526	no	no
DPM1	T.CD4	IAV	-0.0373872	0.463099	-0.0154488	0.866289	-1.3232	no	no
DPM1	T.CD4	NS	-0.0824138	0.0495672	-0.0715927	0.260771	-0.62331	no	no
DPM1	T.CD8	COV	-0.0511524	0.347827	-0.0609123	0.46236	0.479175	no	no
DPM1	T.CD8	IAV	0.0179805	0.725242	0.0109624	0.906572	0.431608	no	no
DPM1	T.CD8	NS	-0.0304673	0.553548	-0.00658659	0.944063	-1.53942	no	no
SCYL3	B	COV	-0.147935	0.153911	-0.187796	0.109166	1.11439	no	no
SCYL3	B	IAV	-0.128426	0.232662	-0.165556	0.31363	0.84035	no	no
SCYL3	B	NS	-0.15897	0.173779	-0.160787	0.400118	0.0370217	no	no
SCYL3	MYELOID	COV	-0.148526	0.0611227	-0.0833971	0.647728	-1.51272	no	no
SCYL3	MYELOID	IAV	-0.0318138	0.833112	-0.0725931	0.736708	0.920438	no	no
SCYL3	MYELOID	NS	-0.00927387	0.940143	0.0356455	0.836182	-1.39507	no	no
SCYL3	NK	COV	-0.18112	0.0955209	-0.110179	0.600557	-1.46354	no	no
SCYL3	NK	IAV	-0.0355763	0.776206	0.0324316	0.88904	-1.63074	no	no
SCYL3	NK	NS	-0.0505902	0.675697	-0.114156	0.520161	1.4739	no	no
SCYL3	T.CD4	COV	-0.0903849	0.158526	-0.0246001	0.841667	-2.86517	no	no
SCYL3	T.CD4	IAV	-0.201167	2.01346e-05	-0.199418	0.000190008	-0.0909115	yes	yes
SCYL3	T.CD4	NS	-0.181146	6.61601e-05	-0.182964	0.00192434	0.0890609	no	no
SCYL3	T.CD8	COV	-0.218016	3.8274e-05	-0.152441	0.0641733	-2.54105	yes	no
SCYL3	T.CD8	IAV	-0.246553	4.79818e-06	-0.185628	0.00806847	-2.59795	yes	yes
SCYL3	T.CD8	NS	-0.146749	0.00905073	-0.111914	0.156872	-1.52678	no	no
C1orf112	B	COV	-0.156601	0.462004	-0.107579	0.730917	-0.746461	no	no
C1orf112	B	IAV	-0.256892	0.193631	-0.215731	0.460293	-0.575611	no	no
C1orf112	B	NS	-0.00790409	0.978066	-0.0284184	0.946144	0.298887	no	no
C1orf112	MYELOID	COV	0.162608	0.107963	0.226738	0.16896	-1.29045	no	no
C1orf112	MYELOID	IAV	-0.019202	0.919757	0.0227615	0.950385	-0.673559	no	no
C1orf112	MYELOID	NS	0.0725196	0.513593	0.190135	0.172773	-2.91769	no	no
C1orf112	NK	COV	-0.209297	0.381307	-0.227464	0.510724	0.220614	no	no
C1orf112	NK	IAV	-0.191323	0.385697	-0.16798	0.674441	-0.26629	no	no
C1orf112	NK	NS	-0.141083	0.594712	-0.00689793	0.991486	-1.30221	no	no
C1orf112	T.CD4	COV	-0.176857	0.0455895	-0.133823	0.301726	-1.24631	no	no
C1orf112	T.CD4	IAV	0.038928	0.744623	0.0296628	0.871741	0.279651	no	no
C1orf112	T.CD4	NS	0.0675417	0.555479	0.0863179	0.551774	-0.547882	no	no
C1orf112	T.CD8	COV	-0.0691051	0.667441	0.0707753	0.784893	-2.74599	no	no
C1orf112	T.CD8	IAV	0.122847	0.341214	0.270453	0.0547921	-3.36045	no	no
C1orf112	T.CD8	NS	0.0518755	0.747918	0.11442	0.594876	-1.28378	no	no
FGR	B	COV	-0.311052	0.0825703	-0.0941117	0.784876	-3.20277	no	no
FGR	B	IAV	-0.439217	0.00694292	-0.180447	0.544589	-3.72178	yes	no
FGR	B	NS	-0.814414	1.74477e-06	-0.548234	0.0157639	-3.5748	yes	no
FGR	MYELOID	COV	0.174135	0.00306265	0.0766302	0.532074	3.27236	no	no
FGR	MYELOID	IAV	0.200186	0.0780397	0.151683	0.407638	1.04907	no	no
FGR	MYELOID	NS	0.284928	5.13479e-05	0.250447	0.0104524	1.05383	yes	yes
FGR	NK	COV	0.601138	0.0194389	0.661719	0.0627952	-0.549411	no	no
FGR	NK	IAV	-0.390058	0.018064	-0.298165	0.330407	-1.09605	no	no
FGR	NK	NS	-0.450531	0.000326016	-0.286606	0.12751	-2.96297	yes	no
FGR	T.CD4	COV	0.087072	0.386644	0.0498255	0.773988	1.08588	no	no
FGR	T.CD4	IAV	0.0524873	0.643914	0.0206909	0.914752	0.956046	no	no
FGR	T.CD4	NS	-0.012117	0.929063	-0.025354	0.887691	0.411441	no	no
FGR	T.CD8	COV	-0.164885	0.354994	0.113258	0.669165	-4.80525	no	no
FGR	T.CD8	IAV	-0.0771994	0.608772	0.0657704	0.775043	-3.13303	no	no
FGR	T.CD8	NS	-0.646412	1.89415e-05	-0.212063	0.196465	-7.3511	yes	no
CFH	B	COV	0.00635254	0.952571	-0.00726032	0.963493	0.535266	no	no
CFH	B	IAV	-0.127947	0.14966	-0.139089	0.229639	0.346571	no	no
CFH	B	NS	-0.0353961	0.694439	-0.0210365	0.89407	-0.520238	no	no
CFH	MYELOID	COV	-0.0704544	0.3977	-0.025465	0.892583	-1.32813	no	no
CFH	MYELOID	IAV	-0.271367	0.116839	-0.228413	0.455315	-0.559587	no	no
CFH	MYELOID	NS	0.0245359	0.734719	0.0971941	0.354918	-2.48164	no	no
CFH	NK	COV	-1.10469	0.000162639	-0.999704	0.0189527	-0.74521	yes	yes
CFH	NK	IAV	-1.49421	1.89086e-11	-1.57099	1.50436e-07	0.67945	yes	yes
CFH	NK	NS	-0.553243	0.00233957	-0.524217	0.0672991	-0.320185	yes	yes
CFH	T.CD4	COV	-0.706997	0.000847622	-0.281611	0.32571	-5.28058	yes	no
CFH	T.CD4	IAV	-0.544983	0.00170776	-0.191286	0.347027	-5.37565	yes	no
CFH	T.CD4	NS	-0.506603	0.000923818	-0.190309	0.373508	-5.43231	yes	no
CFH	T.CD8	COV	-0.61379	0.0045625	-0.567998	0.0399081	-0.522443	yes	yes
CFH	T.CD8	IAV	-0.457779	0.00969798	-0.364201	0.129009	-1.32474	yes	yes
CFH	T.CD8	NS	-0.227139	0.28782	-0.242014	0.496816	0.170888	no	no
FUCA2	B	COV	-0.271329	0.159234	-0.0811128	0.82921	-2.68987	no	no
FUCA2	B	IAV	-0.462178	0.00302858	-0.2457	0.399367	-2.87784	yes	no
FUCA2	B	NS	-0.24219	0.145356	-0.149318	0.564377	-1.54928	no	no
FUCA2	MYELOID	COV	0.25299	2.26409e-05	0.298048	0.000787456	-1.38662	yes	yes
FUCA2	MYELOID	IAV	0.145777	0.184731	0.138049	0.477519	0.159275	no	no
FUCA2	MYELOID	NS	0.114732	0.00763895	0.0558576	0.540029	2.64428	no	no
FUCA2	NK	COV	0.0595348	0.817178	0.157762	0.692936	-1.12174	no	no
FUCA2	NK	IAV	-0.130854	0.548117	0.0253868	0.960229	-1.86348	no	no
FUCA2	NK	NS	0.0201725	0.934471	-0.0264591	0.953294	0.618532	no	no
FUCA2	T.CD4	COV	-0.117669	0.251234	-0.0563527	0.748051	-1.72247	no	no
FUCA2	T.CD4	IAV	-0.132915	0.158447	-0.137267	0.300148	0.123307	no	no
FUCA2	T.CD4	NS	-0.292039	0.00180662	-0.249857	0.0199863	-1.16949	yes	yes
FUCA2	T.CD8	COV	-0.246884	0.0324488	-0.187784	0.319342	-1.17964	no	no
FUCA2	T.CD8	IAV	-0.157291	0.198134	-0.131489	0.505583	-0.545832	no	no
FUCA2	T.CD8	NS	-0.281916	0.00451709	-0.26583	0.0389599	-0.394244	yes	yes
GCLC	B	COV	-0.152652	0.265013	-0.0965392	0.628513	-1.24101	no	no
GCLC	B	IAV	0.013469	0.953875	0.0906052	0.780182	-1.19266	no	no
GCLC	B	NS	-0.00321911	0.985335	0.0474463	0.829046	-1.21837	no	no
GCLC	MYELOID	COV	0.254044	0.165673	0.272097	0.394809	-0.21413	no	no
GCLC	MYELOID	IAV	0.371506	0.119266	0.529603	0.144089	-1.45373	no	no
GCLC	MYELOID	NS	0.900295	1.21414e-11	0.735898	2.70329e-05	2.55515	yes	yes
GCLC	NK	COV	0.189248	0.213633	0.223826	0.330886	-0.567793	no	no
GCLC	NK	IAV	-0.0325531	0.857514	-0.112358	0.680215	1.32047	no	no
GCLC	NK	NS	0.260147	0.0250712	0.207438	0.287217	0.991783	no	no
GCLC	T.CD4	COV	0.0148575	0.904808	-0.0498956	0.78236	1.80465	no	no
GCLC	T.CD4	IAV	0.216816	0.00139588	0.153785	0.105392	2.22161	yes	no
GCLC	T.CD4	NS	0.0712977	0.242104	0.123008	0.127602	-2.16304	no	no
GCLC	T.CD8	COV	-0.0695497	0.612495	-0.0213768	0.926289	-1.2149	no	no
GCLC	T.CD8	IAV	0.138742	0.0717967	0.168466	0.105635	-0.955218	no	no
GCLC	T.CD8	NS	-0.0101426	0.910404	0.0477727	0.682402	-2.31665	no	no
NFYA	B	COV	0.0715137	0.692207	0.0422146	0.888878	0.55203	no	no
NFYA	B	IAV	-0.131876	0.352145	-0.209346	0.241931	1.57416	no	no
NFYA	B	NS	0.0702171	0.75322	0.0914755	0.80061	-0.300846	no	no
NFYA	MYELOID	COV	-0.0171431	0.842886	-0.0934724	0.417436	2.5162	no	no
NFYA	MYELOID	IAV	0.0555355	0.715771	0.0397179	0.890768	0.307581	no	no
NFYA	MYELOID	NS	0.0848863	0.270431	0.00301252	0.987657	2.70311	no	no
NFYA	NK	COV	-0.216475	0.254565	-0.288481	0.304415	0.953661	no	no
NFYA	NK	IAV	0.106548	0.425111	0.00825145	0.980848	1.74161	no	no
NFYA	NK	NS	-0.0415684	0.882044	-0.0142319	0.978129	-0.339767	no	no
NFYA	T.CD4	COV	0.0338004	0.737404	0.0676341	0.592179	-1.1799	no	no
NFYA	T.CD4	IAV	-0.0494894	0.535611	-0.0258309	0.85614	-0.911714	no	no
NFYA	T.CD4	NS	0.0628625	0.544478	0.0750492	0.567293	-0.394723	no	no
NFYA	T.CD8	COV	0.0604426	0.547077	0.110873	0.328565	-1.66754	no	no
NFYA	T.CD8	IAV	0.00751494	0.9484	0.00691702	0.967504	0.0220682	no	no
NFYA	T.CD8	NS	-0.0193864	0.870809	0.0359601	0.827999	-1.77338	no	no
STPG1	B	COV	-0.203298	0.326253	-0.150163	0.614587	-0.785172	no	no
STPG1	B	IAV	-0.172778	0.438386	-0.210647	0.572728	0.432598	no	no
STPG1	B	NS	-0.170984	0.381421	-0.0758316	0.820606	-1.48827	no	no
STPG1	MYELOID	COV	0.0605734	0.551065	0.105256	0.551373	-1.02169	no	no
STPG1	MYELOID	IAV	0.0351933	0.825194	0.00424191	0.989502	0.612198	no	no
STPG1	MYELOID	NS	0.0819645	0.444416	0.0527441	0.785448	0.76629	no	no
STPG1	NK	COV	-0.230018	0.193824	-0.0289302	0.948112	-2.72861	no	no
STPG1	NK	IAV	-0.259868	0.0996101	0.00589587	0.989661	-3.67973	no	no
STPG1	NK	NS	-0.197166	0.269969	-0.0087076	0.983501	-2.89565	no	no
STPG1	T.CD4	COV	0.0615853	0.649235	0.112416	0.493775	-1.27985	no	no
STPG1	T.CD4	IAV	-0.130554	0.257342	-0.139657	0.399724	0.217113	no	no
STPG1	T.CD4	NS	-0.116523	0.276429	-0.103872	0.540278	-0.318462	no	no
STPG1	T.CD8	COV	-0.093365	0.526119	-0.138326	0.51859	0.881614	no	no
STPG1	T.CD8	IAV	-0.127186	0.3466	-0.15607	0.432164	0.583444	no	no
STPG1	T.CD8	NS	-0.268222	0.0438752	-0.286795	0.0795474	0.3703	no	no
NIPAL3	B	COV	-0.0343052	0.84106	-0.0463258	0.846989	0.269316	no	no
NIPAL3	B	IAV	-0.125332	0.283247	-0.10786	0.613278	-0.356962	no	no
NIPAL3	B	NS	-0.0435667	0.697645	-0.0218872	0.932846	-0.467474	no	no
NIPAL3	MYELOID	COV	0.0183095	0.898105	0.0764901	0.725662	-1.23957	no	no
NIPAL3	MYELOID	IAV	-0.0532634	0.721239	-0.00785471	0.979989	-0.912311	no	no
NIPAL3	MYELOID	NS	0.067374	0.614375	0.0254588	0.929624	0.851273	no	no
NIPAL3	NK	COV	-0.0667649	0.667842	0.0341505	0.907045	-1.98219	no	no
NIPAL3	NK	IAV	-0.596826	7.85776e-05	-0.48532	0.0246417	-1.58801	yes	yes
NIPAL3	NK	NS	-0.140933	0.265787	-0.169428	0.432647	0.511774	no	no
NIPAL3	T.CD4	COV	0.100792	0.149118	0.0857289	0.493734	0.487668	no	no
NIPAL3	T.CD4	IAV	0.210477	0.000504182	0.179726	0.0215586	1.21014	yes	yes
NIPAL3	T.CD4	NS	0.154144	6.44488e-05	0.154461	0.00152419	-0.0187783	no	no
NIPAL3	T.CD8	COV	0.0209077	0.846574	0.052454	0.71177	-1.06534	no	no
NIPAL3	T.CD8	IAV	0.0817277	0.270757	0.141354	0.103886	-2.29202	no	no
NIPAL3	T.CD8	NS	0.143387	0.00011206	0.12762	0.0127785	0.92713	no	no
LAS1L	B	COV	-0.033886	0.835434	-0.0299065	0.904751	-0.0916307	no	no
LAS1L	B	IAV	-0.0748812	0.43206	-0.0758518	0.676129	0.0237957	no	no
LAS1L	B	NS	-0.150138	0.0409702	-0.165365	0.193115	0.401996	no	no
LAS1L	MYELOID	COV	0.194314	0.0124076	0.193842	0.105384	0.0129886	no	no
LAS1L	MYELOID	IAV	0.103366	0.504862	0.152557	0.525264	-0.854494	no	no
LAS1L	MYELOID	NS	0.21095	0.000750653	0.213524	0.0176852	-0.0862711	yes	yes
LAS1L	NK	COV	0.10399	0.373138	0.153619	0.441481	-0.954906	no	no
LAS1L	NK	IAV	-0.023196	0.879695	-0.090364	0.702388	1.28883	no	no
LAS1L	NK	NS	0.0176026	0.916613	-0.0518422	0.842044	1.41659	no	no
LAS1L	T.CD4	COV	0.114124	0.0586807	0.0858746	0.355145	1.17512	no	no
LAS1L	T.CD4	IAV	0.0818902	0.110881	0.0697036	0.292904	0.672953	no	no
LAS1L	T.CD4	NS	0.0428274	0.477921	0.0464389	0.586934	-0.185506	no	no
LAS1L	T.CD8	COV	0.161705	0.0204714	0.164149	0.034071	-0.0952035	no	no
LAS1L	T.CD8	IAV	0.104173	0.0555606	0.0716321	0.387359	1.54282	no	no
LAS1L	T.CD8	NS	0.0648578	0.339208	0.0677362	0.396834	-0.135017	no	no
ENPP4	B	COV	0.155696	0.195443	0.143422	0.415739	0.277843	no	no
ENPP4	B	IAV	-0.197312	0.162995	-0.174215	0.435015	-0.416114	no	no
ENPP4	B	NS	-0.180544	0.172624	-0.141304	0.546767	-0.707597	no	no
ENPP4	MYELOID	COV	0.106843	0.472257	0.17918	0.457497	-1.17463	no	no
ENPP4	MYELOID	IAV	0.101006	0.686412	0.240336	0.415916	-1.87997	no	no
ENPP4	MYELOID	NS	-0.163671	0.334836	-0.014585	0.971623	-2.26882	no	no
ENPP4	NK	COV	0.107387	0.364957	0.203649	0.232197	-1.99068	no	no
ENPP4	NK	IAV	0.221771	0.0326216	0.337051	0.0136908	-2.53506	no	no
ENPP4	NK	NS	0.168858	0.11926	0.235341	0.128673	-1.4413	no	no
ENPP4	T.CD4	COV	-0.0183496	0.864794	-0.0663917	0.594815	1.69688	no	no
ENPP4	T.CD4	IAV	0.0543287	0.535233	0.0422424	0.757811	0.438854	no	no
ENPP4	T.CD4	NS	0.167102	0.0607951	0.185322	0.10508	-0.532736	no	no
ENPP4	T.CD8	COV	-0.232561	0.0216082	-0.0589178	0.693393	-4.76941	no	no
ENPP4	T.CD8	IAV	-0.0464364	0.743374	0.0671685	0.637574	-3.07658	no	no
ENPP4	T.CD8	NS	-0.205	0.0260804	-0.0183951	0.899823	-5.50263	no	no
ANKIB1	B	COV	-0.0675144	0.421591	-0.121219	0.236762	1.90044	no	no
ANKIB1	B	IAV	0.058919	0.403581	0.0520655	0.614025	0.29588	no	no
ANKIB1	B	NS	0.0275007	0.731787	0.00665881	0.9645	0.876029	no	no
ANKIB1	MYELOID	COV	0.111503	0.128053	0.183947	0.0860543	-2.15879	no	no
ANKIB1	MYELOID	IAV	0.0420147	0.700641	0.0444266	0.825261	-0.0615616	no	no
ANKIB1	MYELOID	NS	-0.000433086	0.994889	-0.0670745	0.372154	3.42225	no	no
ANKIB1	NK	COV	0.0103697	0.91256	-0.0591786	0.632802	2.50276	no	no
ANKIB1	NK	IAV	0.0768519	0.0776687	0.0641717	0.333971	0.729202	no	no
ANKIB1	NK	NS	-0.0069533	0.948372	-0.0481902	0.753337	1.29913	no	no
ANKIB1	T.CD4	COV	0.00582021	0.948879	0.0710108	0.419489	-2.95594	no	no
ANKIB1	T.CD4	IAV	0.0254423	0.62622	0.0790857	0.118683	-3.52809	no	no
ANKIB1	T.CD4	NS	0.0277947	0.577918	0.0690939	0.216484	-2.64771	no	no
ANKIB1	T.CD8	COV	-0.036487	0.593244	0.0049553	0.967632	-2.09406	no	no
ANKIB1	T.CD8	IAV	-0.0341067	0.529866	0.00969856	0.909899	-2.77425	no	no
ANKIB1	T.CD8	NS	-0.0113468	0.842113	0.00310998	0.972221	-1.00233	no	no
CYP51A1	B	COV	-0.419465	1.62166e-05	-0.293896	0.00539572	-3.31688	yes	yes
CYP51A1	B	IAV	-0.488093	8.9179e-08	-0.315007	0.0571406	-3.10328	yes	no
CYP51A1	B	NS	-0.35079	4.77976e-05	-0.275116	0.248899	-0.903661	yes	yes
CYP51A1	MYELOID	COV	-0.0244079	0.857883	0.026308	0.923551	-1.03406	no	no
CYP51A1	MYELOID	IAV	0.0199731	0.94333	0.000144943	0.999753	0.245386	no	no
CYP51A1	MYELOID	NS	0.00639589	0.969941	0.0116261	0.972915	-0.0887185	no	no
CYP51A1	NK	COV	-0.143834	0.383817	-0.112102	0.725273	-0.467669	no	no
CYP51A1	NK	IAV	0.0793363	0.536934	0.00653798	0.982145	1.56991	no	no
CYP51A1	NK	NS	-0.191244	0.101696	-0.1311	0.53814	-1.18693	no	no
CYP51A1	T.CD4	COV	-0.0399098	0.678706	-0.0544244	0.692358	0.498292	no	no
CYP51A1	T.CD4	IAV	0.0230231	0.823019	0.0417295	0.772269	-0.654911	no	no
CYP51A1	T.CD4	NS	-0.0690309	0.367767	-0.0404189	0.77877	-1.00513	no	no
CYP51A1	T.CD8	COV	-0.0996329	0.308628	-0.0781776	0.587408	-0.651451	no	no
CYP51A1	T.CD8	IAV	0.144707	0.111833	0.0997074	0.408383	1.42663	no	no
CYP51A1	T.CD8	NS	-0.0406223	0.688162	-0.0560356	0.665399	0.542165	no	no
KRIT1	B	COV	-0.0854926	0.324633	-0.0760093	0.514779	-0.335753	no	no
KRIT1	B	IAV	0.00117937	0.990858	-0.0108578	0.943106	0.483965	no	no
KRIT1	B	NS	-0.0646483	0.424469	-0.0514847	0.722	-0.435115	no	no
KRIT1	MYELOID	COV	-0.0156449	0.829136	-0.00925309	0.950332	-0.253726	no	no
KRIT1	MYELOID	IAV	-0.129272	0.102846	-0.136899	0.281337	0.218871	no	no
KRIT1	MYELOID	NS	-0.109101	0.00507458	-0.141087	0.00296126	1.96631	no	no
KRIT1	NK	COV	0.0546866	0.508677	0.0441513	0.774803	0.339063	no	no
KRIT1	NK	IAV	-0.0764881	0.289731	-0.128656	0.238864	1.67476	no	no
KRIT1	NK	NS	0.0230171	0.77417	0.0233451	0.870462	-0.0125883	no	no
KRIT1	T.CD4	COV	0.079389	0.081626	0.079437	0.190801	-0.00279152	no	no
KRIT1	T.CD4	IAV	-0.0164367	0.783141	-0.0110177	0.912873	-0.314464	no	no
KRIT1	T.CD4	NS	-0.0304276	0.471699	-0.0562747	0.305436	1.76838	no	no
KRIT1	T.CD8	COV	-0.0646992	0.386266	-0.0293233	0.788091	-1.54324	no	no
KRIT1	T.CD8	IAV	-0.0107278	0.875365	-0.00873896	0.932931	-0.114525	no	no
KRIT1	T.CD8	NS	-0.120306	0.00193011	-0.066414	0.18762	-3.63125	no	no
RAD52	B	COV	0.0299556	0.915762	0.0202351	0.964316	0.134947	no	no
RAD52	B	IAV	-0.207911	0.319025	-0.236518	0.472083	0.354233	no	no
RAD52	B	NS	-0.0856813	0.683029	-0.0418783	0.908379	-0.697354	no	no
RAD52	MYELOID	COV	-0.00985814	0.94537	-0.00469652	0.985739	-0.123614	no	no
RAD52	MYELOID	IAV	-0.0397472	0.800601	0.0167507	0.957592	-1.09129	no	no
RAD52	MYELOID	NS	0.00123985	0.992976	-0.0641168	0.726387	1.72531	no	no
RAD52	NK	COV	-0.105166	0.673956	0.00748744	0.98806	-1.46764	no	no
RAD52	NK	IAV	-0.236737	0.197288	-0.162475	0.647776	-0.929508	no	no
RAD52	NK	NS	-0.196543	0.418872	-0.32602	0.336552	1.45111	no	no
RAD52	T.CD4	COV	-0.0338667	0.819509	-0.0690736	0.732949	0.84854	no	no
RAD52	T.CD4	IAV	0.0280509	0.825373	-0.00652936	0.976366	1.00875	no	no
RAD52	T.CD4	NS	-0.0574704	0.547867	-0.0817126	0.492498	0.8365	no	no
RAD52	T.CD8	COV	-0.114877	0.358622	-0.0644347	0.780547	-1.10756	no	no
RAD52	T.CD8	IAV	-0.0528549	0.70513	-0.0102093	0.971112	-0.944092	no	no
RAD52	T.CD8	NS	-0.062169	0.626333	-0.0312356	0.88056	-0.828928	no	no
BAD	B	COV	-0.437061	0.00321655	-0.374413	0.0355895	-1.08552	yes	yes
BAD	B	IAV	-0.0745781	0.738868	0.144987	0.65681	-3.07006	no	no
BAD	B	NS	-0.187467	0.0422012	-0.158813	0.208607	-0.808252	no	no
BAD	MYELOID	COV	-0.129353	0.312802	-0.168504	0.375745	0.7978	no	no
BAD	MYELOID	IAV	-0.221739	0.15387	-0.310819	0.186614	1.3025	no	no
BAD	MYELOID	NS	-0.045024	0.521584	-0.056415	0.584259	0.48513	no	no
BAD	NK	COV	-0.017654	0.935248	-0.137314	0.578484	2.11901	no	no
BAD	NK	IAV	0.0259036	0.888961	0.0595041	0.852649	-0.550797	no	no
BAD	NK	NS	0.149832	0.0797108	0.183987	0.151598	-0.903264	no	no
BAD	T.CD4	COV	-0.148479	0.101593	-0.12434	0.323333	-0.724405	no	no
BAD	T.CD4	IAV	-0.0901972	0.228261	-0.0859218	0.463093	-0.149023	no	no
BAD	T.CD4	NS	-0.0921656	0.090773	-0.0298039	0.742873	-3.25982	no	no
BAD	T.CD8	COV	-0.166994	0.140399	-0.089433	0.632769	-1.87335	no	no
BAD	T.CD8	IAV	0.0173486	0.8828	0.00476952	0.981131	0.395009	no	no
BAD	T.CD8	NS	-0.0367253	0.643714	-0.00363141	0.980375	-1.41743	no	no
LAP3	B	COV	-0.420669	0.000109001	-0.510605	3.87758e-06	2.13016	yes	yes
LAP3	B	IAV	-0.347465	1.43692e-05	-0.4255	1.74264e-06	2.37688	yes	yes
LAP3	B	NS	0.0093432	0.957949	-0.00530357	0.98928	0.213486	no	no
LAP3	MYELOID	COV	-0.104666	0.479263	0.0704826	0.85859	-2.10101	no	no
LAP3	MYELOID	IAV	-0.0979834	0.072325	-0.0231599	0.855698	-3.19021	no	no
LAP3	MYELOID	NS	-0.239645	0.0979467	-0.115472	0.671625	-2.11359	no	no
LAP3	NK	COV	-0.0612884	0.559519	-0.0853694	0.573594	0.692831	no	no
LAP3	NK	IAV	0.0567491	0.144585	0.0206412	0.80148	2.25241	no	no
LAP3	NK	NS	0.204412	0.131924	0.175963	0.456954	0.481043	no	no
LAP3	T.CD4	COV	-0.106113	0.270241	-0.019632	0.919023	-2.62201	no	no
LAP3	T.CD4	IAV	-0.118169	0.0336091	-0.051463	0.572688	-3.16399	no	no
LAP3	T.CD4	NS	0.0917938	0.469553	0.186039	0.247383	-2.13238	no	no
LAP3	T.CD8	COV	-0.0711751	0.475238	-0.0303531	0.851441	-1.33987	no	no
LAP3	T.CD8	IAV	0.00226378	0.972191	0.0376879	0.531627	-2.43649	no	no
LAP3	T.CD8	NS	0.0967905	0.398371	-0.00120106	0.995471	2.7737	no	no
CD99	B	COV	0.0203154	0.850802	0.0780548	0.457059	-2.15995	no	no
CD99	B	IAV	-0.0390239	0.674648	0.06478	0.661944	-3.16115	no	no
CD99	B	NS	-0.0209097	0.828884	0.0504022	0.753299	-2.11354	no	no
CD99	MYELOID	COV	0.119629	0.0529623	0.0133345	0.940643	3.45668	no	no
CD99	MYELOID	IAV	0.211521	0.0288712	0.0931997	0.574784	3.10843	no	no
CD99	MYELOID	NS	-0.0123636	0.91723	-0.167025	0.10015	5.07887	no	no
CD99	NK	COV	-0.0286893	0.656259	0.0147801	0.911679	-1.84901	no	no
CD99	NK	IAV	-0.114429	0.00620755	-0.0614222	0.361461	-3.0537	no	no
CD99	NK	NS	0.0562901	0.187414	0.0755066	0.273545	-0.993545	no	no
CD99	T.CD4	COV	-0.159503	0.0225858	0.00300236	0.982201	-6.44172	no	no
CD99	T.CD4	IAV	-0.146824	0.0219076	0.00459213	0.965176	-6.24292	no	no
CD99	T.CD4	NS	-0.0680949	0.24099	0.065117	0.224737	-7.03233	no	no
CD99	T.CD8	COV	-0.141734	0.0497703	-0.0682782	0.448013	-2.89854	no	no
CD99	T.CD8	IAV	-0.0694064	0.339714	-0.025109	0.795536	-1.9587	no	no
CD99	T.CD8	NS	-0.132237	0.0472333	-0.0105266	0.901794	-4.58617	no	no
HS3ST1	B	COV	0.266039	0.146812	0.0471645	0.888317	3.52662	no	no
HS3ST1	B	IAV	0.165209	0.354179	-0.0825201	0.825022	3.43237	no	no
HS3ST1	B	NS	0.409631	0.0147977	0.19873	0.401109	3.3869	no	no
HS3ST1	MYELOID	COV	0.664137	0.00152849	0.507334	0.159891	1.4573	yes	yes
HS3ST1	MYELOID	IAV	-0.208769	0.311104	-0.417734	0.205577	2.10195	no	no
HS3ST1	MYELOID	NS	-0.185251	0.473825	-0.421344	0.159151	2.7396	no	no
HS3ST1	NK	COV	0.413833	0.00197356	0.289898	0.194753	1.9308	yes	yes
HS3ST1	NK	IAV	0.311155	0.0274733	0.150731	0.508312	2.93952	no	no
HS3ST1	NK	NS	0.317264	0.0436949	0.349076	0.150496	-0.443478	no	no
HS3ST1	T.CD4	COV	-0.0584683	0.474589	-6.18619e-05	0.999734	-1.99617	no	no
HS3ST1	T.CD4	IAV	-0.0809145	0.386674	-0.00312203	0.987033	-2.59524	no	no
HS3ST1	T.CD4	NS	-0.014254	0.908331	0.0214147	0.91178	-1.07628	no	no
HS3ST1	T.CD8	COV	-0.0307265	0.802856	-0.0842067	0.586375	1.52024	no	no
HS3ST1	T.CD8	IAV	0.0427923	0.679009	0.077466	0.541568	-1.16204	no	no
HS3ST1	T.CD8	NS	0.0902646	0.343947	0.0570661	0.703215	1.04902	no	no
MAD1L1	B	COV	-0.0317421	0.870198	-0.0386405	0.89287	0.137131	no	no
MAD1L1	B	IAV	0.174623	0.0624619	0.161526	0.29745	0.310535	no	no
MAD1L1	B	NS	0.144789	0.176543	0.0399984	0.853431	2.64766	no	no
MAD1L1	MYELOID	COV	0.234611	0.00565012	0.146413	0.359054	2.06913	yes	no
MAD1L1	MYELOID	IAV	0.0423007	0.790634	0.116589	0.643879	-1.27748	no	no
MAD1L1	MYELOID	NS	0.119952	0.0131374	0.0947446	0.213491	1.17788	no	no
MAD1L1	NK	COV	-0.43434	0.00745548	-0.415233	0.108502	-0.241482	yes	yes
MAD1L1	NK	IAV	-0.223939	0.163787	-0.0675246	0.866206	-2.06804	no	no
MAD1L1	NK	NS	-0.263691	0.105642	-0.177264	0.541984	-1.26018	no	no
MAD1L1	T.CD4	COV	0.287912	0.000422639	0.286368	0.00528773	0.044472	yes	yes
MAD1L1	T.CD4	IAV	0.191227	0.00311349	0.165655	0.0696717	0.910994	no	no
MAD1L1	T.CD4	NS	0.229087	0.000113822	0.20064	0.0151829	1.04272	yes	yes
MAD1L1	T.CD8	COV	0.0417594	0.775886	0.0483787	0.826265	-0.159189	no	no
MAD1L1	T.CD8	IAV	0.0360358	0.75679	0.0471689	0.796725	-0.311928	no	no
MAD1L1	T.CD8	NS	0.049236	0.531529	0.0588711	0.623101	-0.361539	no	no
LASP1	B	COV	-0.182422	0.134728	-0.131259	0.453579	-1.17831	no	no
LASP1	B	IAV	-0.140365	0.208353	0.0137832	0.957316	-3.72959	no	no
LASP1	B	NS	-0.189838	0.00257525	-0.179428	0.0502975	-0.359742	no	no
LASP1	MYELOID	COV	0.0588611	0.524208	-0.018955	0.926991	2.18935	no	no
LASP1	MYELOID	IAV	-0.0282311	0.87259	0.00259002	0.994215	-0.519503	no	no
LASP1	MYELOID	NS	0.183448	1.54526e-06	0.0952487	0.0489481	5.71643	no	no
LASP1	NK	COV	0.209269	0.00154571	0.18296	0.0859745	0.79186	yes	yes
LASP1	NK	IAV	0.0416443	0.648169	0.0448786	0.799917	-0.0895556	no	no
LASP1	NK	NS	0.134098	0.00207713	0.0425287	0.590226	5.10569	no	no
LASP1	T.CD4	COV	-0.122542	0.0570176	-0.0597604	0.597055	-2.45855	no	no
LASP1	T.CD4	IAV	-0.069235	0.330022	0.0435006	0.68293	-4.87932	no	no
LASP1	T.CD4	NS	-0.0318469	0.494899	0.0140033	0.857707	-3.18466	no	no
LASP1	T.CD8	COV	-0.160249	0.0418695	-0.00631348	0.972865	-5.21312	no	no
LASP1	T.CD8	IAV	-0.0572721	0.560901	0.0491031	0.649138	-3.77539	no	no
LASP1	T.CD8	NS	-0.0867961	0.111853	0.0355085	0.620415	-6.60946	no	no
SNX11	B	COV	0.0089921	0.955421	0.0657862	0.714971	-1.50322	no	no
SNX11	B	IAV	-0.0846904	0.627405	-0.0392278	0.915426	-0.69881	no	no
SNX11	B	NS	-0.127615	0.260285	-0.0293805	0.894142	-2.53046	no	no
SNX11	MYELOID	COV	0.0563588	0.45034	0.195517	0.0388032	-4.44771	no	no
SNX11	MYELOID	IAV	0.0390804	0.788368	0.0979949	0.623818	-1.32038	no	no
SNX11	MYELOID	NS	0.0624558	0.342284	0.141168	0.0787006	-3.20162	no	no
SNX11	NK	COV	-0.0329315	0.856283	-0.0230285	0.946306	-0.174262	no	no
SNX11	NK	IAV	0.133204	0.262588	0.092502	0.683369	0.824736	no	no
SNX11	NK	NS	0.179605	0.361819	0.221715	0.425836	-0.606601	no	no
SNX11	T.CD4	COV	0.319158	3.0188e-05	0.329881	0.000296199	-0.331433	yes	yes
SNX11	T.CD4	IAV	0.0798581	0.320245	0.0934851	0.414092	-0.474233	no	no
SNX11	T.CD4	NS	0.137662	0.0646913	0.168629	0.0765109	-1.06607	no	no
SNX11	T.CD8	COV	0.133826	0.128182	0.232586	0.0444832	-2.68175	no	no
SNX11	T.CD8	IAV	0.122692	0.100526	0.163052	0.0828679	-1.41411	no	no
SNX11	T.CD8	NS	-0.0512811	0.629222	0.00609749	0.976141	-1.81224	no	no
TMEM176A	B	COV	0.0346377	0.79665	0.0193321	0.928617	0.422542	no	no
TMEM176A	B	IAV	0.0579851	0.647901	0.0931433	0.641837	-0.785554	no	no
TMEM176A	B	NS	0.022557	0.83413	0.00392824	0.980488	0.695557	no	no
TMEM176A	MYELOID	COV	1.51337	1.22482e-06	1.70934	0.000173453	-1.15857	yes	yes
TMEM176A	MYELOID	IAV	1.44533	2.28934e-05	1.26634	0.00658939	1.13573	yes	yes
TMEM176A	MYELOID	NS	1.47434	9.23347e-06	1.6317	0.000208054	-0.99692	yes	yes
TMEM176A	NK	COV	-0.0823518	0.53838	-0.118848	0.569646	0.750265	no	no
TMEM176A	NK	IAV	-0.111535	0.37368	0.0104369	0.971205	-2.64003	no	no
TMEM176A	NK	NS	0.0174591	0.928772	0.0858021	0.748807	-1.25014	no	no
TMEM176A	T.CD4	COV	0.0575193	0.561337	0.0302739	0.868109	0.82973	no	no
TMEM176A	T.CD4	IAV	-0.0218088	0.838034	-0.0461947	0.737089	0.86317	no	no
TMEM176A	T.CD4	NS	-0.0391139	0.696205	-0.0815625	0.49302	1.47631	no	no
TMEM176A	T.CD8	COV	-0.09305	0.433457	0.0068006	0.979281	-2.44414	no	no
TMEM176A	T.CD8	IAV	-0.101996	0.388319	-0.0974593	0.631939	-0.099565	no	no
TMEM176A	T.CD8	NS	0.029006	0.830423	0.0430224	0.838258	-0.356558	no	no
M6PR	B	COV	-0.0794167	0.108039	-0.0425113	0.587537	-2.05748	no	no
M6PR	B	IAV	-0.118117	0.0612218	-0.0676816	0.514294	-2.04503	no	no
M6PR	B	NS	-0.0975769	0.0277318	-0.0714182	0.624839	-0.619442	no	no
M6PR	MYELOID	COV	0.0561537	0.351082	0.0605605	0.527202	-0.193711	no	no
M6PR	MYELOID	IAV	0.0522071	0.499149	0.0366283	0.799401	0.551119	no	no
M6PR	MYELOID	NS	0.0755851	0.0327783	0.0538928	0.374187	1.3807	no	no
M6PR	NK	COV	-0.127468	0.0202776	-0.135694	0.0967566	0.330656	no	no
M6PR	NK	IAV	0.00623626	0.94742	0.0116967	0.942229	-0.203267	no	no
M6PR	NK	NS	-0.050745	0.3989	-0.057269	0.535274	0.300088	no	no
M6PR	T.CD4	COV	-0.0999371	0.0109386	-0.0944611	0.0684687	-0.343436	no	no
M6PR	T.CD4	IAV	-0.0444127	0.212501	-0.0189457	0.769893	-1.98054	no	no
M6PR	T.CD4	NS	-0.0331882	0.352982	0.00146007	0.984115	-2.9985	no	no
M6PR	T.CD8	COV	-0.0987262	0.0127988	-0.10669	0.030578	0.503308	no	no
M6PR	T.CD8	IAV	0.00164462	0.979723	0.00705187	0.935844	-0.365772	no	no
M6PR	T.CD8	NS	-0.0482763	0.219218	-0.0187516	0.792658	-2.1189	no	no
ICA1	B	COV	-0.219377	0.012056	-0.140352	0.256748	-2.32337	no	no
ICA1	B	IAV	-0.22707	0.0131743	-0.0474913	0.800913	-4.91613	no	no
ICA1	B	NS	-0.308937	0.00407437	-0.159645	0.384696	-3.18635	yes	no
ICA1	MYELOID	COV	0.0790865	0.420944	0.118712	0.515397	-0.841823	no	no
ICA1	MYELOID	IAV	0.0388959	0.664773	0.0534933	0.703022	-0.492105	no	no
ICA1	MYELOID	NS	0.0154282	0.895941	-0.0267887	0.893257	1.18998	no	no
ICA1	NK	COV	-0.102501	0.60672	-0.0675927	0.858325	-0.501039	no	no
ICA1	NK	IAV	-0.234942	0.1203	-0.229735	0.382659	-0.0751392	no	no
ICA1	NK	NS	-0.211671	0.361459	-0.61084	0.0186341	4.69391	no	no
ICA1	T.CD4	COV	-0.490002	0.000615793	-0.223768	0.254035	-4.79753	yes	no
ICA1	T.CD4	IAV	-0.769112	1.68518e-09	-0.638963	4.0259e-06	-2.53044	yes	yes
ICA1	T.CD4	NS	-0.483526	0.000397758	-0.387547	0.0336317	-1.65013	yes	yes
ICA1	T.CD8	COV	-0.310011	0.00519797	-0.376701	0.0367119	1.09749	yes	yes
ICA1	T.CD8	IAV	-0.265364	0.000825225	-0.242422	0.0297059	-0.638957	yes	yes
ICA1	T.CD8	NS	-0.49364	5.84022e-05	-0.411172	0.00516315	-1.64327	yes	yes
ALS2	B	COV	-0.146645	0.492594	-0.100284	0.762708	-0.693332	no	no
ALS2	B	IAV	-0.0354265	0.881015	0.0687643	0.845564	-1.59589	no	no
ALS2	B	NS	0.0650828	0.788354	0.119219	0.748051	-0.714739	no	no
ALS2	MYELOID	COV	0.204095	0.0212641	0.227941	0.113393	-0.535561	no	no
ALS2	MYELOID	IAV	0.0661895	0.747156	-0.00356981	0.993942	0.896623	no	no
ALS2	MYELOID	NS	0.291622	0.000239774	0.217375	0.0725701	1.98307	yes	yes
ALS2	NK	COV	0.119971	0.653737	0.0113915	0.984081	1.21688	no	no
ALS2	NK	IAV	0.131868	0.557576	0.0761265	0.872366	0.636592	no	no
ALS2	NK	NS	-0.0730151	0.776206	-0.112548	0.802766	0.437133	no	no
ALS2	T.CD4	COV	0.24964	0.028638	0.196228	0.215058	1.20596	no	no
ALS2	T.CD4	IAV	0.182169	0.0873723	0.176312	0.204326	0.149296	no	no
ALS2	T.CD4	NS	0.240169	0.0197776	0.147947	0.315338	2.34146	no	no
ALS2	T.CD8	COV	0.127377	0.356083	0.15	0.408884	-0.49241	no	no
ALS2	T.CD8	IAV	0.18789	0.118553	0.184832	0.301559	0.0640657	no	no
ALS2	T.CD8	NS	0.182974	0.112062	0.249402	0.101477	-1.45473	no	no
CASP10	B	COV	0.0356248	0.842889	-0.0575877	0.812929	1.98842	no	no
CASP10	B	IAV	0.0470338	0.688247	-0.0970049	0.469612	4.35461	no	no
CASP10	B	NS	0.0502347	0.827088	-0.0226026	0.950278	1.21922	no	no
CASP10	MYELOID	COV	0.0470822	0.820908	0.203076	0.499933	-2.03993	no	no
CASP10	MYELOID	IAV	0.0742841	0.220787	0.114236	0.263337	-1.34914	no	no
CASP10	MYELOID	NS	-0.360047	0.000248254	-0.269283	0.0602057	-2.03757	yes	no
CASP10	NK	COV	0.263823	0.0146314	-0.0234311	0.932193	6.27276	no	no
CASP10	NK	IAV	0.354129	8.59133e-09	0.176129	0.0488245	6.33802	yes	no
CASP10	NK	NS	0.352488	0.00738219	0.103436	0.712177	4.23124	yes	no
CASP10	T.CD4	COV	0.352555	5.85836e-05	0.305342	0.00476791	1.28364	yes	yes
CASP10	T.CD4	IAV	0.342759	7.89305e-10	0.221267	0.000156578	5.56218	yes	yes
CASP10	T.CD4	NS	0.282876	8.08958e-07	0.226122	0.000624811	2.4174	yes	yes
CASP10	T.CD8	COV	0.25011	0.00718954	0.242162	0.0159068	0.229094	yes	yes
CASP10	T.CD8	IAV	0.25009	0.000451709	0.272507	1.03558e-05	-0.824438	yes	yes
CASP10	T.CD8	NS	0.203968	0.0219712	0.191475	0.0688037	0.37686	no	no
CFLAR	B	COV	-0.129704	0.0186402	-0.0995844	0.158958	-1.45063	no	no
CFLAR	B	IAV	-0.0883506	0.315954	-0.00958994	0.950075	-2.85891	no	no
CFLAR	B	NS	-0.114731	0.0350963	-0.0329274	0.709941	-4.18174	no	no
CFLAR	MYELOID	COV	-0.139509	0.00906144	-0.0725681	0.451772	-2.80714	no	no
CFLAR	MYELOID	IAV	-0.00285657	0.9742	0.0554066	0.552574	-2.69221	no	no
CFLAR	MYELOID	NS	-0.0321642	0.518358	-0.0236562	0.820874	-0.40785	no	no
CFLAR	NK	COV	-0.0700155	0.0857326	-0.100886	0.072048	1.77836	no	no
CFLAR	NK	IAV	-0.0406523	0.260009	-0.0376182	0.456428	-0.243964	no	no
CFLAR	NK	NS	-0.0629301	0.111631	-0.103039	0.0512147	2.39997	no	no
CFLAR	T.CD4	COV	-0.0460737	0.19801	0.0244419	0.664644	-5.71255	no	no
CFLAR	T.CD4	IAV	-0.0161081	0.841345	0.0483344	0.567566	-3.19921	no	no
CFLAR	T.CD4	NS	-0.0935498	0.00105512	-0.0528601	0.244137	-3.26031	no	no
CFLAR	T.CD8	COV	-0.139948	0.00523947	-0.0612782	0.163249	-3.9078	no	no
CFLAR	T.CD8	IAV	-0.0729432	0.202457	0.0223174	0.737693	-4.85968	no	no
CFLAR	T.CD8	NS	-0.126982	0.0100946	-0.0339726	0.472764	-4.57154	no	no
TFPI	B	COV	0.0403319	0.6543	0.044678	0.735319	-0.160472	no	no
TFPI	B	IAV	0.0233971	0.825707	0.0382107	0.792852	-0.520153	no	no
TFPI	B	NS	0.00136644	0.987107	0.0186269	0.9053	-0.587326	no	no
TFPI	MYELOID	COV	-0.0255563	0.925901	-0.284301	0.266774	3.72461	no	no
TFPI	MYELOID	IAV	0.0814943	0.738071	-0.0125129	0.982876	0.965617	no	no
TFPI	MYELOID	NS	-0.0109298	0.968417	-0.110604	0.717104	1.56169	no	no
TFPI	NK	COV	0.0729451	0.768916	-0.122232	0.771705	2.26409	no	no
TFPI	NK	IAV	0.0808993	0.597227	-0.00466675	0.990199	1.37829	no	no
TFPI	NK	NS	0.271489	0.0765328	0.190909	0.527968	1.08329	no	no
TFPI	T.CD4	COV	0.032153	0.715893	0.0713724	0.530099	-1.46611	no	no
TFPI	T.CD4	IAV	0.0517898	0.430285	0.069869	0.464081	-0.773975	no	no
TFPI	T.CD4	NS	0.0647803	0.367593	0.0590701	0.557017	0.243086	no	no
TFPI	T.CD8	COV	0.0356178	0.68988	0.0254982	0.865516	0.372436	no	no
TFPI	T.CD8	IAV	0.0504341	0.621907	0.0961815	0.436542	-1.48814	no	no
TFPI	T.CD8	NS	-0.0760663	0.483666	-0.107307	0.438857	0.906416	no	no
NDUFAF7	B	COV	-0.1088	0.442792	-0.115808	0.561097	0.15189	no	no
NDUFAF7	B	IAV	-0.228655	0.0499216	-0.151566	0.470037	-1.48834	no	no
NDUFAF7	B	NS	-0.112245	0.301533	-0.114127	0.474862	0.0485847	no	no
NDUFAF7	MYELOID	COV	0.0957214	0.295775	0.108032	0.505698	-0.304853	no	no
NDUFAF7	MYELOID	IAV	0.0632272	0.753181	0.113465	0.70478	-0.795063	no	no
NDUFAF7	MYELOID	NS	0.0784863	0.279213	0.00824917	0.958647	2.74094	no	no
NDUFAF7	NK	COV	-0.175158	0.383582	-0.269687	0.36443	1.21703	no	no
NDUFAF7	NK	IAV	-0.11032	0.539914	-0.125003	0.675802	0.226247	no	no
NDUFAF7	NK	NS	0.0175089	0.930581	0.0247269	0.941373	-0.130314	no	no
NDUFAF7	T.CD4	COV	-0.112765	0.166566	-0.134685	0.237676	0.696053	no	no
NDUFAF7	T.CD4	IAV	-0.0516884	0.543782	-0.0680748	0.584159	0.578259	no	no
NDUFAF7	T.CD4	NS	-0.00917473	0.922735	0.00319831	0.984049	-0.499829	no	no
NDUFAF7	T.CD8	COV	-0.0435316	0.694994	-0.0448922	0.800724	0.0394729	no	no
NDUFAF7	T.CD8	IAV	-0.0550866	0.587723	-0.0528895	0.715564	-0.0721165	no	no
NDUFAF7	T.CD8	NS	0.0210491	0.809222	0.0405846	0.726471	-0.815337	no	no
RBM5	B	COV	-0.0163599	0.854846	-0.0265327	0.827308	0.440567	no	no
RBM5	B	IAV	-0.0984925	0.21892	-0.0944016	0.406	-0.142712	no	no
RBM5	B	NS	0.0430004	0.420466	0.0192158	0.87822	1.01225	no	no
RBM5	MYELOID	COV	0.0137859	0.813018	0.00624691	0.960842	0.349352	no	no
RBM5	MYELOID	IAV	0.074309	0.174084	0.0884874	0.374622	-0.520238	no	no
RBM5	MYELOID	NS	-0.000486446	0.992959	-0.0542847	0.325737	3.69865	no	no
RBM5	NK	COV	0.108844	0.0130289	0.103265	0.0980079	0.297086	no	no
RBM5	NK	IAV	0.0303472	0.570936	0.0158703	0.879816	0.770847	no	no
RBM5	NK	NS	-0.0299846	0.527789	-0.0614401	0.364227	1.76812	no	no
RBM5	T.CD4	COV	0.0164385	0.673795	0.0305463	0.572115	-1.13557	no	no
RBM5	T.CD4	IAV	0.0679213	0.0232294	0.0524555	0.224389	1.29037	no	no
RBM5	T.CD4	NS	0.0412585	0.0778846	0.0414746	0.235203	-0.0223108	no	no
RBM5	T.CD8	COV	-0.0314282	0.332539	0.0173487	0.736454	-4.57457	no	no
RBM5	T.CD8	IAV	0.0322439	0.381844	0.0824596	0.0241199	-4.20387	no	no
RBM5	T.CD8	NS	-0.0471663	0.0735055	-0.0166394	0.723789	-3.11713	no	no
ARF5	B	COV	-0.198968	0.00136701	-0.166161	0.0270886	-1.33609	no	no
ARF5	B	IAV	-0.12977	0.0551796	-0.0659951	0.583757	-2.32345	no	no
ARF5	B	NS	-0.144863	0.00257042	-0.155459	0.00634054	0.549135	no	no
ARF5	MYELOID	COV	-0.0900353	0.0709534	-0.052949	0.543553	-1.8182	no	no
ARF5	MYELOID	IAV	-0.125216	0.134469	-0.0831417	0.57874	-1.22037	no	no
ARF5	MYELOID	NS	-0.112141	0.00467553	-0.0846858	0.132442	-1.66425	no	no
ARF5	NK	COV	0.054234	0.601143	0.00656798	0.977374	1.31224	no	no
ARF5	NK	IAV	0.116295	0.0641761	0.0686472	0.607583	1.51008	no	no
ARF5	NK	NS	0.0745755	0.389838	0.0199676	0.920939	1.56565	no	no
ARF5	T.CD4	COV	-0.0091154	0.911509	0.00142477	0.991941	-0.481711	no	no
ARF5	T.CD4	IAV	-0.0374363	0.548813	0.011068	0.9206	-2.5551	no	no
ARF5	T.CD4	NS	-0.0147633	0.772063	0.0312851	0.606443	-3.33982	no	no
ARF5	T.CD8	COV	-0.049675	0.407362	-0.0020635	0.988562	-2.10561	no	no
ARF5	T.CD8	IAV	-0.0273691	0.538362	-0.0138844	0.844649	-1.00969	no	no
ARF5	T.CD8	NS	-0.102556	0.00136751	-0.102124	0.0108179	-0.0324125	no	no
SARM1	B	COV	-0.186167	0.399623	-0.147767	0.648445	-0.53731	no	no
SARM1	B	IAV	-0.0172859	0.94773	0.100366	0.762574	-1.77397	no	no
SARM1	B	NS	-0.362283	0.0101677	-0.384267	0.025326	0.394735	no	no
SARM1	MYELOID	COV	0.0986135	0.303555	0.162143	0.292673	-1.46747	no	no
SARM1	MYELOID	IAV	-0.0521615	0.716971	0.0214041	0.934613	-1.69894	no	no
SARM1	MYELOID	NS	-0.0217357	0.882079	-0.0706761	0.740005	1.11131	no	no
SARM1	NK	COV	-0.134515	0.606531	-0.140412	0.762233	0.0623651	no	no
SARM1	NK	IAV	-0.32329	0.0580321	-0.238189	0.449552	-1.06764	no	no
SARM1	NK	NS	0.0142186	0.961975	0.124651	0.776918	-1.22162	no	no
SARM1	T.CD4	COV	0.0467798	0.694077	0.0961533	0.520353	-1.39418	no	no
SARM1	T.CD4	IAV	-0.0024456	0.984221	-0.0103523	0.955308	0.265088	no	no
SARM1	T.CD4	NS	0.0153892	0.883386	0.0536895	0.690343	-1.34034	no	no
SARM1	T.CD8	COV	-0.0215485	0.903137	0.047329	0.857139	-1.43947	no	no
SARM1	T.CD8	IAV	-0.0591365	0.637693	-0.0417007	0.835297	-0.464106	no	no
SARM1	T.CD8	NS	0.107116	0.362595	0.0985585	0.543941	0.223273	no	no
POLDIP2	B	COV	-0.156304	0.10399	-0.0654437	0.694333	-2.56893	no	no
POLDIP2	B	IAV	-0.165398	0.12178	-0.0525417	0.830347	-2.3984	no	no
POLDIP2	B	NS	-0.237983	0.0412718	-0.192713	0.413446	-0.71115	no	no
POLDIP2	MYELOID	COV	0.020602	0.790929	0.123309	0.197069	-3.623	no	no
POLDIP2	MYELOID	IAV	0.0182783	0.922013	0.0436264	0.8826	-0.479662	no	no
POLDIP2	MYELOID	NS	0.0259698	0.595637	-0.0150604	0.865635	2.55072	no	no
POLDIP2	NK	COV	-0.268511	0.0315703	-0.259383	0.235373	-0.144605	no	no
POLDIP2	NK	IAV	-0.140851	0.311158	-0.234955	0.265244	1.59088	no	no
POLDIP2	NK	NS	-0.0421845	0.758332	-0.0589827	0.783949	0.395791	no	no
POLDIP2	T.CD4	COV	-0.0199776	0.790775	-0.00919872	0.946233	-0.484667	no	no
POLDIP2	T.CD4	IAV	0.0302312	0.646038	0.0182705	0.853366	0.643585	no	no
POLDIP2	T.CD4	NS	-0.129923	0.0615027	-0.130747	0.229334	0.0269746	no	no
POLDIP2	T.CD8	COV	0.0204229	0.836257	-0.0295424	0.864014	1.5636	no	no
POLDIP2	T.CD8	IAV	-0.0623488	0.401659	-0.0416429	0.722594	-0.849447	no	no
POLDIP2	T.CD8	NS	-0.0279225	0.75678	0.0133344	0.927277	-1.67088	no	no
PLXND1	B	COV	-0.0828052	0.654044	-0.120862	0.631666	0.683198	no	no
PLXND1	B	IAV	0.161421	0.400411	0.240466	0.445953	-0.978483	no	no
PLXND1	B	NS	0.0189917	0.949016	-0.0156402	0.970863	0.5006	no	no
PLXND1	MYELOID	COV	0.0955653	0.371528	0.271526	0.0699439	-3.59898	no	no
PLXND1	MYELOID	IAV	-0.34438	0.0576475	-0.453502	0.0839815	1.3478	no	no
PLXND1	MYELOID	NS	0.113406	0.0773397	0.0436081	0.751013	2.47759	no	no
PLXND1	NK	COV	0.668885	0.00468566	0.609892	0.0659047	0.576404	yes	yes
PLXND1	NK	IAV	0.198723	0.358407	0.211047	0.518583	-0.158889	no	no
PLXND1	NK	NS	0.652701	5.93804e-05	0.608325	0.0200628	0.495933	yes	yes
PLXND1	T.CD4	COV	-0.186879	0.158337	-0.132557	0.580448	-0.979345	no	no
PLXND1	T.CD4	IAV	-0.0682619	0.621511	0.0563004	0.78696	-3.03257	no	no
PLXND1	T.CD4	NS	-0.418367	3.54001e-05	-0.233311	0.0322999	-4.76563	yes	no
PLXND1	T.CD8	COV	0.019482	0.939802	0.180538	0.426713	-2.73965	no	no
PLXND1	T.CD8	IAV	-0.0792444	0.664359	0.121321	0.600563	-3.80631	no	no
PLXND1	T.CD8	NS	-0.0102328	0.952376	0.126087	0.320607	-3.60441	no	no
AK2	B	COV	-0.176163	0.00541225	-0.149766	0.0842392	-1.00362	no	no
AK2	B	IAV	-0.135313	0.0348799	-0.0982221	0.55569	-0.815656	no	no
AK2	B	NS	-0.0973685	0.0788383	-0.101496	0.454017	0.10382	no	no
AK2	MYELOID	COV	-0.294181	0.000410197	-0.0552057	0.778862	-6.12053	yes	no
AK2	MYELOID	IAV	-0.360665	7.73844e-06	-0.184394	0.098662	-5.23856	yes	no
AK2	MYELOID	NS	-0.0589162	0.269246	0.0183557	0.884545	-3.3522	no	no
AK2	NK	COV	0.037203	0.745241	0.0596675	0.74582	-0.592821	no	no
AK2	NK	IAV	0.140997	0.0615544	0.0593051	0.686499	2.60486	no	no
AK2	NK	NS	0.192771	0.08444	0.168065	0.412422	0.460331	no	no
AK2	T.CD4	COV	-0.0263704	0.686713	-0.0391624	0.670176	0.646525	no	no
AK2	T.CD4	IAV	-0.0155664	0.819089	0.0167278	0.86608	-1.79087	no	no
AK2	T.CD4	NS	-0.00690885	0.911634	0.018191	0.847157	-1.43213	no	no
AK2	T.CD8	COV	0.0461776	0.414867	0.0705633	0.399568	-1.13721	no	no
AK2	T.CD8	IAV	0.0248583	0.655639	0.00219526	0.983808	1.35472	no	no
AK2	T.CD8	NS	-0.0575965	0.307885	-0.0524277	0.549755	-0.253624	no	no
CD38	B	COV	-0.0717972	0.785017	-0.289424	0.219787	3.19288	no	no
CD38	B	IAV	0.0881567	0.610669	-0.206253	0.256351	5.83548	no	no
CD38	B	NS	-0.103686	0.774998	-0.266223	0.429725	1.7554	no	no
CD38	MYELOID	COV	0.123489	0.706019	0.427177	0.312081	-2.64639	no	no
CD38	MYELOID	IAV	0.25026	0.0770721	0.312288	0.29653	-0.673245	no	no
CD38	MYELOID	NS	0.141696	0.611688	0.296264	0.33606	-1.89204	no	no
CD38	NK	COV	0.135174	0.351012	0.0271224	0.926943	2.18278	no	no
CD38	NK	IAV	0.394348	3.98989e-08	0.290402	0.00124576	3.32266	yes	yes
CD38	NK	NS	0.800317	0.000422764	0.378895	0.343358	4.01999	yes	no
CD38	T.CD4	COV	0.184322	0.352882	0.158416	0.592464	0.385822	no	no
CD38	T.CD4	IAV	0.186791	0.160759	0.140769	0.464637	0.972716	no	no
CD38	T.CD4	NS	0.0651152	0.690078	-0.0152044	0.958344	1.70402	no	no
CD38	T.CD8	COV	-0.12948	0.647119	0.21599	0.541691	-4.15334	no	no
CD38	T.CD8	IAV	0.0269089	0.926785	0.373904	0.0788899	-5.12644	no	no
CD38	T.CD8	NS	-0.0652149	0.788745	-0.106714	0.731515	0.640983	no	no
FKBP4	B	COV	0.0011734	0.994458	0.0312535	0.894846	-0.725723	no	no
FKBP4	B	IAV	0.0192064	0.888043	0.0087159	0.977904	0.195622	no	no
FKBP4	B	NS	0.0538125	0.619336	0.0588871	0.801193	-0.101685	no	no
FKBP4	MYELOID	COV	0.166135	0.114106	0.0960432	0.600622	1.69367	no	no
FKBP4	MYELOID	IAV	0.0854606	0.607409	0.095346	0.734756	-0.169325	no	no
FKBP4	MYELOID	NS	0.0630968	0.344933	0.0720324	0.553913	-0.301649	no	no
FKBP4	NK	COV	-0.23467	0.144748	-0.409183	0.0542844	2.60428	no	no
FKBP4	NK	IAV	0.217277	0.081605	0.00809052	0.982119	3.57634	no	no
FKBP4	NK	NS	0.162082	0.182151	0.129156	0.554252	0.63784	no	no
FKBP4	T.CD4	COV	-0.0911892	0.26203	-0.188576	0.0289951	3.49208	no	no
FKBP4	T.CD4	IAV	0.0151447	0.854438	-0.0273176	0.799213	2.01467	no	no
FKBP4	T.CD4	NS	-0.0694111	0.231678	-0.0674251	0.476026	-0.0856827	no	no
FKBP4	T.CD8	COV	-0.0167002	0.893889	-0.08673	0.482709	2.29344	no	no
FKBP4	T.CD8	IAV	0.142556	0.0206682	0.0785814	0.339639	2.83908	no	no
FKBP4	T.CD8	NS	-0.00100076	0.991043	-0.00744073	0.953803	0.308667	no	no
KDM1A	B	COV	-0.241519	0.0683049	-0.148009	0.385482	-2.01871	no	no
KDM1A	B	IAV	-0.193596	0.0439283	-0.0893762	0.593981	-2.74714	no	no
KDM1A	B	NS	-0.121704	0.093428	-0.100701	0.352441	-0.748499	no	no
KDM1A	MYELOID	COV	0.252625	0.00380433	0.244076	0.0714222	0.201363	yes	yes
KDM1A	MYELOID	IAV	-0.0217812	0.913138	0.0129212	0.972174	-0.581842	no	no
KDM1A	MYELOID	NS	0.0927714	0.200919	0.0701819	0.610582	0.710015	no	no
KDM1A	NK	COV	0.18967	0.0688322	0.18079	0.217508	0.217489	no	no
KDM1A	NK	IAV	-0.00195501	0.988217	-0.0365545	0.860325	0.895337	no	no
KDM1A	NK	NS	0.100381	0.220191	0.059818	0.706507	1.1994	no	no
KDM1A	T.CD4	COV	0.00389091	0.965142	-0.0509334	0.616897	2.40803	no	no
KDM1A	T.CD4	IAV	0.0263954	0.680581	-0.0020312	0.987237	1.45182	no	no
KDM1A	T.CD4	NS	0.00443055	0.949669	0.00795669	0.937458	-0.209839	no	no
KDM1A	T.CD8	COV	0.0896633	0.0986721	0.084492	0.356076	0.213486	no	no
KDM1A	T.CD8	IAV	-0.00587152	0.936983	0.0174592	0.858802	-1.30158	no	no
KDM1A	T.CD8	NS	0.0236212	0.667376	0.0490521	0.507656	-1.43555	no	no
RBM6	B	COV	-0.0413105	0.542031	-0.0666573	0.381369	1.26525	no	no
RBM6	B	IAV	-0.0185635	0.810958	-0.0522334	0.552574	1.63474	no	no
RBM6	B	NS	-0.00195658	0.979771	-0.0278695	0.760552	1.4115	no	no
RBM6	MYELOID	COV	0.0219989	0.714683	0.0183483	0.881866	0.158332	no	no
RBM6	MYELOID	IAV	-0.0191677	0.857656	-0.0418335	0.805337	0.678569	no	no
RBM6	MYELOID	NS	0.0455474	0.280053	-0.00455246	0.967241	2.78958	no	no
RBM6	NK	COV	-0.0129023	0.849916	-0.010968	0.932264	-0.0878358	no	no
RBM6	NK	IAV	0.061814	0.18081	0.0905042	0.187958	-1.44041	no	no
RBM6	NK	NS	-0.025536	0.656016	-0.0758457	0.306829	2.50536	no	no
RBM6	T.CD4	COV	-0.0129243	0.765106	-0.0211299	0.748198	0.613662	no	no
RBM6	T.CD4	IAV	0.0482427	0.121506	0.0470666	0.273287	0.101209	no	no
RBM6	T.CD4	NS	-0.00587169	0.886636	0.00773196	0.905617	-1.20403	no	no
RBM6	T.CD8	COV	-0.0467509	0.249331	-0.0160353	0.847004	-1.99965	no	no
RBM6	T.CD8	IAV	0.00841046	0.856592	0.0306367	0.638227	-1.51855	no	no
RBM6	T.CD8	NS	-0.0297629	0.431222	0.0281153	0.578302	-4.90238	no	no
RECQL	B	COV	-0.0535156	0.340847	-0.070569	0.320354	0.906625	no	no
RECQL	B	IAV	-0.0184143	0.723113	-0.0275405	0.708681	0.592106	no	no
RECQL	B	NS	-0.0471647	0.307698	-0.0513678	0.429046	0.259991	no	no
RECQL	MYELOID	COV	-0.00674811	0.900788	0.0167773	0.876063	-1.11312	no	no
RECQL	MYELOID	IAV	-0.132815	0.00180168	-0.107506	0.165607	-1.07231	no	no
RECQL	MYELOID	NS	-0.0828338	0.00179253	-0.0616335	0.18685	-1.54308	no	no
RECQL	NK	COV	-0.00911404	0.896542	-0.00734451	0.954311	-0.0842527	no	no
RECQL	NK	IAV	-0.0648923	0.263663	-0.011175	0.93639	-2.28918	no	no
RECQL	NK	NS	-0.106625	0.0163066	-0.0557257	0.47136	-2.70132	no	no
RECQL	T.CD4	COV	0.00245133	0.973809	0.0605178	0.332808	-3.46071	no	no
RECQL	T.CD4	IAV	0.103376	0.0169242	0.118201	0.0205451	-0.885976	no	no
RECQL	T.CD4	NS	0.0310916	0.456672	0.0756539	0.0968964	-3.25047	no	no
RECQL	T.CD8	COV	-0.0812249	0.040072	-0.0427894	0.470862	-2.62022	no	no
RECQL	T.CD8	IAV	-0.048119	0.331772	0.00139744	0.989554	-2.99224	no	no
RECQL	T.CD8	NS	-0.00342157	0.954938	0.0514818	0.352951	-3.80663	no	no
VPS50	B	COV	-0.0673743	0.564436	-0.071614	0.668547	0.117216	no	no
VPS50	B	IAV	-0.193413	0.0395207	-0.17996	0.145312	-0.37325	no	no
VPS50	B	NS	-0.177097	0.0432587	-0.147604	0.229575	-0.866483	no	no
VPS50	MYELOID	COV	0.174064	0.0278389	0.244811	0.0404619	-1.80064	no	no
VPS50	MYELOID	IAV	-0.0174176	0.928764	0.066906	0.809535	-1.57215	no	no
VPS50	MYELOID	NS	0.0930171	0.0948153	0.103335	0.317045	-0.351889	no	no
VPS50	NK	COV	-0.187049	0.236706	-0.161105	0.566059	-0.39396	no	no
VPS50	NK	IAV	-0.173107	0.0556557	-0.094199	0.613026	-1.83307	no	no
VPS50	NK	NS	-0.120591	0.366947	-0.102927	0.683198	-0.318703	no	no
VPS50	T.CD4	COV	-0.00314334	0.972678	-0.0123716	0.927309	0.406981	no	no
VPS50	T.CD4	IAV	-0.0220368	0.768854	-0.00242331	0.98537	-0.955262	no	no
VPS50	T.CD4	NS	-0.033671	0.615827	-0.0602807	0.457729	1.32973	no	no
VPS50	T.CD8	COV	0.0212362	0.788383	0.0543863	0.59987	-1.41612	no	no
VPS50	T.CD8	IAV	-0.00357539	0.96992	0.0268977	0.82329	-1.33777	no	no
VPS50	T.CD8	NS	-0.0316036	0.68338	0.0258764	0.827506	-2.55957	no	no
NDUFAB1	B	COV	-0.124906	0.0414	-0.080875	0.390907	-1.83788	no	no
NDUFAB1	B	IAV	-0.152723	0.0266143	-0.0786783	0.618265	-1.96342	no	no
NDUFAB1	B	NS	-0.155862	0.0142409	-0.126192	0.578836	-0.418364	no	no
NDUFAB1	MYELOID	COV	0.0498496	0.44707	0.0549915	0.623877	-0.202434	no	no
NDUFAB1	MYELOID	IAV	0.0588077	0.48017	0.112172	0.452859	-1.32437	no	no
NDUFAB1	MYELOID	NS	0.0480746	0.329709	0.0517236	0.566651	-0.168205	no	no
NDUFAB1	NK	COV	-0.0914962	0.107893	-0.0794312	0.385886	-0.514153	no	no
NDUFAB1	NK	IAV	0.00872922	0.884873	-0.0473561	0.512733	3.23821	no	no
NDUFAB1	NK	NS	0.0372839	0.597336	0.0661907	0.537395	-1.12726	no	no
NDUFAB1	T.CD4	COV	-0.0340397	0.406363	-0.0398865	0.431466	0.453331	no	no
NDUFAB1	T.CD4	IAV	-0.0206449	0.646096	-0.0182658	0.773442	-0.185715	no	no
NDUFAB1	T.CD4	NS	-0.0908248	0.00221255	-0.0644372	0.13061	-2.10999	no	no
NDUFAB1	T.CD8	COV	-0.0300322	0.42668	-0.0391754	0.475243	0.685665	no	no
NDUFAB1	T.CD8	IAV	0.00802105	0.856543	-0.0246434	0.659094	2.69473	no	no
NDUFAB1	T.CD8	NS	-0.0326917	0.396149	-0.0259433	0.675117	-0.50847	no	no
SLC25A13	B	COV	-0.11621	0.483528	-0.0505477	0.855184	-1.28033	no	no
SLC25A13	B	IAV	-0.347699	0.00408672	-0.261684	0.199787	-1.46533	yes	yes
SLC25A13	B	NS	0.0902608	0.484547	0.150701	0.480601	-1.11513	no	no
SLC25A13	MYELOID	COV	-0.323694	2.01704e-05	-0.331751	0.00292989	0.204372	yes	yes
SLC25A13	MYELOID	IAV	-0.407306	0.000274764	-0.49101	0.00225585	1.46994	yes	yes
SLC25A13	MYELOID	NS	-0.162206	0.00772486	-0.162394	0.0820753	0.00648691	no	no
SLC25A13	NK	COV	0.0143821	0.961911	0.0463527	0.926351	-0.370944	no	no
SLC25A13	NK	IAV	0.132229	0.543178	0.150849	0.710274	-0.20952	no	no
SLC25A13	NK	NS	-0.111269	0.651291	-0.285076	0.390426	2.02728	no	no
SLC25A13	T.CD4	COV	-0.22003	0.030672	-0.203413	0.142414	-0.411389	no	no
SLC25A13	T.CD4	IAV	-0.0617838	0.551591	-0.0621142	0.703215	0.00965338	no	no
SLC25A13	T.CD4	NS	-0.160387	0.13361	-0.2282	0.100889	1.62557	no	no
SLC25A13	T.CD8	COV	-0.131071	0.403962	-0.150203	0.557765	0.318438	no	no
SLC25A13	T.CD8	IAV	0.013257	0.946943	-0.000564464	0.998464	0.283386	no	no
SLC25A13	T.CD8	NS	-0.106398	0.432032	-0.00979225	0.973146	-2.10796	no	no
ST7	B	COV	-0.140579	0.478657	0.0481214	0.889364	-3.06618	no	no
ST7	B	IAV	-0.0609676	0.816275	0.237582	0.464375	-3.73839	no	no
ST7	B	NS	-0.599893	0.000345944	-0.311299	0.153552	-4.41903	yes	no
ST7	MYELOID	COV	0.129277	0.227456	0.180523	0.234176	-1.21463	no	no
ST7	MYELOID	IAV	0.126607	0.492376	0.0214942	0.960238	1.49192	no	no
ST7	MYELOID	NS	0.137424	0.26419	0.0860187	0.712649	1.04185	no	no
ST7	NK	COV	-0.132959	0.559195	-0.163523	0.651401	0.384191	no	no
ST7	NK	IAV	-0.409541	0.00564881	-0.502177	0.0318514	1.17885	yes	yes
ST7	NK	NS	-0.0931642	0.757622	-0.0247323	0.969186	-0.660207	no	no
ST7	T.CD4	COV	0.00798192	0.965971	0.0404876	0.870988	-0.72742	no	no
ST7	T.CD4	IAV	-0.114165	0.249407	-0.061373	0.747768	-1.3573	no	no
ST7	T.CD4	NS	-0.0523963	0.670249	-0.0109533	0.960437	-1.16483	no	no
ST7	T.CD8	COV	-0.276586	0.0181132	-0.188341	0.304647	-1.80825	no	no
ST7	T.CD8	IAV	-0.201894	0.0981095	-0.111868	0.577149	-1.96104	no	no
ST7	T.CD8	NS	0.0128331	0.944987	0.147166	0.430677	-2.89349	no	no
CDC27	B	COV	-0.0589582	0.344184	-0.0567449	0.545999	-0.101068	no	no
CDC27	B	IAV	-0.121616	0.0262676	-0.0619851	0.54752	-2.46151	no	no
CDC27	B	NS	-0.0643571	0.422236	-0.0308491	0.84757	-1.12254	no	no
CDC27	MYELOID	COV	-0.00332565	0.956304	-0.0325755	0.700391	1.58054	no	no
CDC27	MYELOID	IAV	-0.0263885	0.824991	0.0130315	0.955049	-1.04118	no	no
CDC27	MYELOID	NS	0.0235947	0.607437	0.0144558	0.857205	0.625384	no	no
CDC27	NK	COV	-0.0215577	0.812319	0.0395453	0.780252	-2.16966	no	no
CDC27	NK	IAV	0.0261421	0.723029	0.0812706	0.424092	-2.10678	no	no
CDC27	NK	NS	0.0602526	0.595138	0.0189887	0.935431	1.05371	no	no
CDC27	T.CD4	COV	-0.0908303	0.021137	-0.0495479	0.455315	-2.5371	no	no
CDC27	T.CD4	IAV	-0.0461942	0.286442	-0.0182175	0.823796	-1.80811	no	no
CDC27	T.CD4	NS	-0.0574192	0.257347	-0.0232732	0.80773	-1.85541	no	no
CDC27	T.CD8	COV	-0.0602474	0.245782	-0.0586142	0.463542	-0.083493	no	no
CDC27	T.CD8	IAV	0.0249144	0.625395	0.0725479	0.169354	-3.13443	no	no
CDC27	T.CD8	NS	-0.113644	0.0445629	-0.0786075	0.316777	-1.66679	no	no
HCCS	B	COV	-0.181773	0.101459	-0.153036	0.31104	-0.711991	no	no
HCCS	B	IAV	-0.177297	0.0596327	-0.154212	0.380108	-0.48989	no	no
HCCS	B	NS	-0.0578662	0.628372	0.0270635	0.925212	-1.61211	no	no
HCCS	MYELOID	COV	0.0540251	0.372716	0.0360511	0.790246	0.63335	no	no
HCCS	MYELOID	IAV	-0.00864666	0.94282	0.0549583	0.767702	-1.63086	no	no
HCCS	MYELOID	NS	0.00549274	0.946253	0.0260184	0.819119	-0.944036	no	no
HCCS	NK	COV	-0.09676	0.590751	-0.107106	0.734097	0.156764	no	no
HCCS	NK	IAV	0.0638076	0.602813	-0.0279541	0.914454	2.01136	no	no
HCCS	NK	NS	-0.110791	0.553725	-0.172754	0.576307	0.846835	no	no
HCCS	T.CD4	COV	-0.0149894	0.873511	-0.013048	0.92886	-0.0794788	no	no
HCCS	T.CD4	IAV	-0.0887729	0.103481	-0.0345123	0.723516	-2.68327	no	no
HCCS	T.CD4	NS	0.0418809	0.536173	0.0906325	0.275152	-2.17353	no	no
HCCS	T.CD8	COV	-0.103874	0.13317	-0.119254	0.224389	0.563599	no	no
HCCS	T.CD8	IAV	-0.0530896	0.402677	-0.0469256	0.648598	-0.273632	no	no
HCCS	T.CD8	NS	-0.0420954	0.700935	-0.00426679	0.983647	-1.17687	no	no
DVL2	B	COV	0.0152562	0.948017	0.0514138	0.874179	-0.624767	no	no
DVL2	B	IAV	-0.127102	0.456257	-0.0405013	0.905074	-1.47256	no	no
DVL2	B	NS	-0.259796	0.079135	-0.25018	0.15811	-0.182862	no	no
DVL2	MYELOID	COV	0.154164	0.174546	0.103	0.681815	0.889595	no	no
DVL2	MYELOID	IAV	-0.0352419	0.858031	-0.118878	0.706924	1.1929	no	no
DVL2	MYELOID	NS	0.0585239	0.458059	0.0191541	0.910585	1.32191	no	no
DVL2	NK	COV	-0.0240709	0.922576	-0.0757807	0.850787	0.677985	no	no
DVL2	NK	IAV	-0.156741	0.359091	-0.0571046	0.886377	-1.36169	no	no
DVL2	NK	NS	-0.190033	0.267794	-0.217486	0.445209	0.38144	no	no
DVL2	T.CD4	COV	0.0562149	0.577459	0.0567726	0.707437	-0.0176041	no	no
DVL2	T.CD4	IAV	0.0688933	0.39138	0.0685109	0.557421	0.0141433	no	no
DVL2	T.CD4	NS	0.0252767	0.741803	0.0455753	0.623229	-0.969271	no	no
DVL2	T.CD8	COV	-0.0168636	0.915762	-0.0340283	0.867755	0.454361	no	no
DVL2	T.CD8	IAV	0.0758233	0.372877	0.150067	0.13827	-2.51329	no	no
DVL2	T.CD8	NS	0.0251962	0.812895	0.0369282	0.817822	-0.384167	no	no
UPF1	B	COV	-0.0896745	0.213986	-0.0833821	0.450868	-0.231438	no	no
UPF1	B	IAV	-0.0185235	0.879171	0.0232166	0.919947	-1.01955	no	no
UPF1	B	NS	-0.0542629	0.536501	-0.0672202	0.588931	0.458948	no	no
UPF1	MYELOID	COV	0.0790821	0.13117	0.0641255	0.580352	0.513045	no	no
UPF1	MYELOID	IAV	0.0434984	0.679675	0.0225626	0.91456	0.571925	no	no
UPF1	MYELOID	NS	0.0787012	0.0283005	0.054871	0.341809	1.58165	no	no
UPF1	NK	COV	0.0266569	0.857108	-0.0235345	0.923845	1.21011	no	no
UPF1	NK	IAV	0.00199233	0.989249	-0.118046	0.514905	2.69841	no	no
UPF1	NK	NS	-0.0548469	0.56255	-0.108391	0.411141	1.59804	no	no
UPF1	T.CD4	COV	0.0343516	0.513009	0.0348584	0.68165	-0.0278691	no	no
UPF1	T.CD4	IAV	-0.0194015	0.743148	-0.019677	0.83523	0.0155898	no	no
UPF1	T.CD4	NS	-0.0329386	0.497065	-0.0248284	0.768157	-0.483493	no	no
UPF1	T.CD8	COV	0.0229664	0.759255	0.073789	0.431056	-2.16752	no	no
UPF1	T.CD8	IAV	0.0160379	0.839203	0.0440981	0.63795	-1.35235	no	no
UPF1	T.CD8	NS	0.0073372	0.919227	0.07238	0.251279	-3.72191	no	no
SKAP2	B	COV	0.0414236	0.507774	0.0605245	0.479133	-0.922526	no	no
SKAP2	B	IAV	-0.0570368	0.269048	-0.0190111	0.847582	-2.08549	no	no
SKAP2	B	NS	-0.0337006	0.528928	0.0156206	0.866404	-2.93556	no	no
SKAP2	MYELOID	COV	0.0457366	0.632735	0.0543313	0.742561	-0.25022	no	no
SKAP2	MYELOID	IAV	-0.0717698	0.564228	-0.0305854	0.899506	-0.975421	no	no
SKAP2	MYELOID	NS	-0.0531813	0.316542	-0.019546	0.860931	-1.64905	no	no
SKAP2	NK	COV	0.345685	2.19471e-06	0.308919	0.00202344	1.05362	yes	yes
SKAP2	NK	IAV	0.245827	0.000370274	0.1965	0.0554192	1.53185	yes	yes
SKAP2	NK	NS	0.347258	1.53358e-06	0.321424	0.00258015	0.682477	yes	yes
SKAP2	T.CD4	COV	0.46884	0.000291755	0.674776	1.20208e-06	-3.98482	yes	yes
SKAP2	T.CD4	IAV	0.440567	9.6272e-05	0.623287	2.12734e-07	-4.05584	yes	yes
SKAP2	T.CD4	NS	0.457336	8.68266e-05	0.654485	4.46576e-08	-4.31388	yes	yes
SKAP2	T.CD8	COV	0.0459104	0.827918	0.206183	0.256016	-3.04519	no	no
SLC25A5	B	COV	-0.0994157	0.0868362	-0.074505	0.367394	-1.16477	no	no
SLC25A5	B	IAV	-0.106681	0.165922	-0.0528443	0.750338	-1.55335	no	no
SLC25A5	B	NS	-0.102274	0.0169978	-0.0805954	0.51722	-0.584483	no	no
SLC25A5	MYELOID	COV	-0.0251441	0.790604	-0.0212179	0.907043	-0.120799	no	no
SLC25A5	MYELOID	IAV	0.0052598	0.971157	0.111745	0.444408	-2.95574	no	no
SLC25A5	MYELOID	NS	0.071254	0.0973717	0.0792613	0.263028	-0.403122	no	no
SLC25A5	NK	COV	-0.0462654	0.547824	-0.0825746	0.440897	1.36405	no	no
SLC25A5	NK	IAV	0.117538	0.0187783	0.0615495	0.481844	2.64066	no	no
SLC25A5	NK	NS	0.0580727	0.294974	0.0055154	0.968773	2.32043	no	no
SLC25A5	T.CD4	COV	-0.145655	0.00140302	-0.190818	0.00126168	2.1822	no	no
SLC25A5	T.CD4	IAV	-0.0145535	0.717585	-0.0192091	0.759279	0.369909	no	no
SLC25A5	T.CD4	NS	-0.0717742	0.0237348	-0.0701689	0.097157	-0.12628	no	no
SLC25A5	T.CD8	COV	-0.0709286	0.114372	-0.0877268	0.0963194	1.04619	no	no
SLC25A5	T.CD8	IAV	0.024279	0.565506	-0.0148899	0.798113	3.23688	no	no
SLC25A5	T.CD8	NS	-0.0438363	0.162652	-0.0447048	0.297451	0.0757735	no	no
MCUB	B	COV	-0.0903012	0.219658	-0.15786	0.0334042	2.7618	no	no
MCUB	B	IAV	-0.0739753	0.363415	-0.0946908	0.422533	0.700971	no	no
MCUB	B	NS	-0.165891	0.00236226	-0.173965	0.0151344	0.343105	no	no
MCUB	MYELOID	COV	-0.00771819	0.968494	0.0171535	0.962167	-0.409715	no	no
MCUB	MYELOID	IAV	0.0386052	0.775887	0.0175023	0.948596	0.466003	no	no
MCUB	MYELOID	NS	-0.231936	0.00528589	-0.261173	0.0312706	0.740358	yes	yes
MCUB	NK	COV	0.272828	0.000205805	0.103193	0.474616	4.76932	yes	no
MCUB	NK	IAV	0.0276399	0.855945	-0.110085	0.590076	2.92032	no	no
MCUB	NK	NS	0.123097	0.165126	-0.109221	0.403989	7.03614	no	no
MCUB	T.CD4	COV	-0.076205	0.0432953	-0.0542772	0.345724	-1.46498	no	no
MCUB	T.CD4	IAV	0.0539324	0.209968	0.0495601	0.418019	0.284845	no	no
MCUB	T.CD4	NS	0.00689305	0.876733	-0.00874123	0.899326	1.30222	no	no
MCUB	T.CD8	COV	0.0335048	0.546417	-0.0572575	0.308394	5.6621	no	no
MCUB	T.CD8	IAV	0.150643	0.00104838	0.0982967	0.109196	2.8388	no	no
MCUB	T.CD8	NS	0.0864851	0.0363733	-0.00347593	0.970341	5.92212	no	no
POLR2J	B	COV	-0.014469	0.842781	0.0192243	0.853783	-1.75776	no	no
POLR2J	B	IAV	-0.0547706	0.536282	0.0343712	0.807363	-3.26154	no	no
POLR2J	B	NS	-0.0911558	0.0951151	-0.0498764	0.589874	-1.96724	no	no
POLR2J	MYELOID	COV	0.0486955	0.426747	-0.00801628	0.955209	2.43499	no	no
POLR2J	MYELOID	IAV	0.0430842	0.582801	0.0638632	0.700085	-0.527318	no	no
POLR2J	MYELOID	NS	-0.048162	0.212771	-0.0719236	0.167497	1.58473	no	no
POLR2J	NK	COV	0.0273739	0.739021	0.0208079	0.890446	0.245596	no	no
POLR2J	NK	IAV	0.120337	0.0493466	0.139907	0.158998	-0.658649	no	no
POLR2J	NK	NS	0.0571326	0.339067	0.0323174	0.79	1.02315	no	no
POLR2J	T.CD4	COV	0.116535	0.00309792	0.134442	0.00569953	-1.08998	no	no
POLR2J	T.CD4	IAV	0.11584	0.00081552	0.12429	0.000622652	-0.634635	no	no
POLR2J	T.CD4	NS	0.117883	0.000589022	0.130301	0.000755605	-0.905328	no	no
POLR2J	T.CD8	COV	0.125523	0.00228137	0.142763	0.00465177	-1.0073	no	no
POLR2J	T.CD8	IAV	0.132541	3.09933e-05	0.121306	0.0025245	0.814288	no	no
POLR2J	T.CD8	NS	0.0170962	0.790931	0.051913	0.422194	-2.08417	no	no
DHX33	B	COV	-0.160573	0.311407	-0.0712559	0.783536	-1.72097	no	no
DHX33	B	IAV	-0.231818	0.12254	-0.229507	0.424061	-0.0302086	no	no
DHX33	B	NS	-0.054706	0.779246	-0.0777661	0.806023	0.373746	no	no
DHX33	MYELOID	COV	0.0689882	0.491651	0.0246088	0.911472	1.13997	no	no
DHX33	MYELOID	IAV	-0.0383372	0.855367	-0.0687084	0.819831	0.529988	no	no
DHX33	MYELOID	NS	0.162992	0.0244682	0.0834164	0.543754	2.45323	no	no
DHX33	NK	COV	-0.133501	0.576154	-0.153568	0.677147	0.253769	no	no
DHX33	NK	IAV	-0.0173405	0.935853	-0.0510456	0.884839	0.5289	no	no
DHX33	NK	NS	0.0560735	0.831675	0.0734945	0.879367	-0.195884	no	no
DHX33	T.CD4	COV	0.0678771	0.457437	0.0329723	0.818463	1.24324	no	no
DHX33	T.CD4	IAV	0.158559	0.00674658	0.114395	0.14659	1.91557	no	no
DHX33	T.CD4	NS	-0.0619865	0.442037	-0.0760375	0.495373	0.524607	no	no
DHX33	T.CD8	COV	0.0480316	0.675697	0.024609	0.892329	0.724524	no	no
DHX33	T.CD8	IAV	0.164218	0.0313624	0.130235	0.218322	1.14995	no	no
DHX33	T.CD8	NS	-0.0545263	0.611187	0.0286014	0.859152	-2.72672	no	no
MEOX1	B	COV	0.00896092	0.85958	0.00324709	0.962432	0.467698	no	no
MEOX1	B	IAV	-0.0126278	0.778576	-0.0204369	0.685926	0.679219	no	no
MEOX1	B	NS	-0.00362299	0.869589	-0.00170944	0.961439	-0.336781	no	no
MEOX1	MYELOID	COV	-0.0131233	0.404229	-0.0250111	0.507068	1.05824	no	no
MEOX1	MYELOID	IAV	-0.0106539	0.828007	-0.0218088	0.754787	0.793585	no	no
MEOX1	MYELOID	NS	0.00930217	0.45245	0.0230369	0.188866	-2.65382	no	no
MEOX1	NK	COV	-0.0140903	0.413474	-0.00443893	0.834409	-1.79727	no	no
MEOX1	NK	IAV	-0.00856143	0.50376	-0.012313	0.610494	0.640872	no	no
MEOX1	NK	NS	0.00851298	0.835951	0.0201265	0.777132	-0.784177	no	no
MEOX1	T.CD4	COV	-0.141511	0.230898	0.0134118	0.957862	-3.77268	no	no
MEOX1	T.CD4	IAV	0.119336	0.388912	0.245922	0.0740068	-2.91427	no	no
MEOX1	T.CD4	NS	0.0659231	0.746945	0.205272	0.2672	-2.60602	no	no
MEOX1	T.CD8	COV	-0.0380238	0.340242	-0.0729623	0.300736	1.67758	no	no
MEOX1	T.CD8	IAV	0.0264016	0.502686	0.0450524	0.325104	-1.53144	no	no
MEOX1	T.CD8	NS	0.0584022	0.25662	0.0250321	0.71177	2.02801	no	no
LIG3	B	COV	-0.218727	0.0753354	-0.223105	0.160773	0.0952163	no	no
LIG3	B	IAV	-0.265003	0.018915	-0.312413	0.110295	0.758984	no	no
LIG3	B	NS	-0.240363	0.0363408	-0.251793	0.148937	0.223003	no	no
LIG3	MYELOID	COV	0.07602	0.280804	0.139398	0.199661	-1.97158	no	no
LIG3	MYELOID	IAV	0.273591	0.113707	0.342041	0.174259	-0.943084	no	no
LIG3	MYELOID	NS	0.0197117	0.816373	-0.00854726	0.961454	0.960138	no	no
LIG3	NK	COV	0.00570865	0.978847	-0.104312	0.697102	1.93612	no	no
LIG3	NK	IAV	0.202076	0.028633	0.0770941	0.702276	2.88153	no	no
LIG3	NK	NS	0.149806	0.0914488	0.079943	0.647306	1.79737	no	no
LIG3	T.CD4	COV	-0.0121821	0.90059	-0.0459777	0.705725	1.32449	no	no
LIG3	T.CD4	IAV	0.0438519	0.441277	0.0455291	0.570477	-0.0907755	no	no
LIG3	T.CD4	NS	-0.0135831	0.838499	-0.00916217	0.928808	-0.255767	no	no
LIG3	T.CD8	COV	0.0441623	0.594502	0.0243827	0.880245	0.682318	no	no
LIG3	T.CD8	IAV	-0.032917	0.696552	-0.0270681	0.835937	-0.239066	no	no
LIG3	T.CD8	NS	-0.0491674	0.525026	-0.0358269	0.76564	-0.554052	no	no
RPAP3	B	COV	0.00822176	0.92112	-0.0219322	0.841319	1.47555	no	no
RPAP3	B	IAV	0.00746698	0.942764	-0.0174578	0.918609	0.844281	no	no
RPAP3	B	NS	0.0471957	0.49535	0.0476051	0.719735	-0.0142111	no	no
RPAP3	MYELOID	COV	0.0836276	0.330446	0.19061	0.0500265	-3.51468	no	no
RPAP3	MYELOID	IAV	0.15045	0.143195	0.167093	0.305299	-0.377259	no	no
RPAP3	MYELOID	NS	0.143261	0.0229773	0.13911	0.194535	0.131936	no	no
RPAP3	NK	COV	-0.187651	0.0564048	-0.103975	0.580326	-1.92191	no	no
RPAP3	NK	IAV	0.00129884	0.988529	0.0594364	0.584159	-2.32564	no	no
RPAP3	NK	NS	0.20658	0.00448649	0.258851	0.00994244	-1.54309	yes	yes
RPAP3	T.CD4	COV	0.0310213	0.621019	0.0197459	0.856574	0.566953	no	no
RPAP3	T.CD4	IAV	0.12139	0.00233723	0.0928314	0.0729125	1.78967	no	no
RPAP3	T.CD4	NS	0.0703012	0.0657975	0.0481086	0.405629	1.5195	no	no
RPAP3	T.CD8	COV	-0.0653511	0.293589	0.0053651	0.968739	-3.27388	no	no
RPAP3	T.CD8	IAV	0.0619605	0.318219	0.182943	0.000102427	-6.24173	no	no
RPAP3	T.CD8	NS	0.0222993	0.685261	0.036927	0.635087	-0.852148	no	no
ACSM3	B	COV	0.168429	0.362985	-0.183148	0.188792	5.72999	no	no
ACSM3	B	IAV	0.25729	0.0562288	-0.121243	0.522913	7.95685	no	no
ACSM3	B	NS	0.266934	0.0869605	-0.0809023	0.695089	6.43578	no	no
ACSM3	MYELOID	COV	0.00255199	0.97733	-0.0392234	0.76104	1.56916	no	no
ACSM3	MYELOID	IAV	0.054608	0.624709	0.0361892	0.865086	0.472092	no	no
ACSM3	MYELOID	NS	-0.154618	0.0376698	-0.0922413	0.527243	-1.76078	no	no
ACSM3	NK	COV	-0.0985436	0.659694	-0.195478	0.567166	1.20363	no	no
ACSM3	NK	IAV	-0.19738	0.129621	-0.102105	0.72313	-1.52524	no	no
ACSM3	NK	NS	0.0565057	0.815474	0.158177	0.639296	-1.35604	no	no
ACSM3	T.CD4	COV	0.262879	0.00925226	0.157209	0.280757	2.67312	yes	no
ACSM3	T.CD4	IAV	0.166882	0.0872655	0.0842342	0.614376	2.21246	no	no
ACSM3	T.CD4	NS	0.22218	0.0497259	0.134504	0.465901	1.94935	no	no
ACSM3	T.CD8	COV	0.201813	0.163703	0.141902	0.541369	1.10371	no	no
ACSM3	T.CD8	IAV	0.0789456	0.626724	0.0555381	0.831059	0.477953	no	no
ACSM3	T.CD8	NS	-0.0230241	0.906233	-0.071096	0.785415	0.938849	no	no
CIAPIN1	B	COV	-0.123593	0.245126	-0.0743658	0.664974	-1.32277	no	no
CIAPIN1	B	IAV	0.0864936	0.327588	0.122997	0.43333	-0.876373	no	no
CIAPIN1	B	NS	0.117321	0.259105	0.175373	0.445376	-0.866667	no	no
CIAPIN1	MYELOID	COV	0.0223062	0.784805	0.0286403	0.847849	-0.221904	no	no
CIAPIN1	MYELOID	IAV	0.0190498	0.920166	0.0236568	0.943735	-0.0828955	no	no
CIAPIN1	MYELOID	NS	0.067432	0.179531	0.0522632	0.589258	0.665727	no	no
CIAPIN1	NK	COV	0.122488	0.236041	0.165858	0.406703	-0.778434	no	no
CIAPIN1	NK	IAV	0.156259	0.0915771	0.134265	0.377969	0.559138	no	no
CIAPIN1	NK	NS	0.265927	0.04728	0.280493	0.192821	-0.233446	no	no
CIAPIN1	T.CD4	COV	0.0100116	0.906082	-0.039942	0.723789	2.13027	no	no
CIAPIN1	T.CD4	IAV	0.019515	0.783181	0.0235615	0.832734	-0.193567	no	no
CIAPIN1	T.CD4	NS	0.000337578	0.996848	-0.0125908	0.921272	0.597646	no	no
CIAPIN1	T.CD8	COV	0.0386662	0.620214	0.0250365	0.863634	0.512454	no	no
CIAPIN1	T.CD8	IAV	0.0658523	0.335893	0.0527233	0.613696	0.561806	no	no
CIAPIN1	T.CD8	NS	-0.00227258	0.980529	-0.0192578	0.860469	0.817946	no	no
SPPL2B	B	COV	0.0947416	0.445273	0.0435542	0.832691	1.30876	no	no
SPPL2B	B	IAV	0.0580789	0.638173	0.021908	0.936855	0.760139	no	no
SPPL2B	B	NS	0.150168	0.0812978	0.0601536	0.783536	1.93621	no	no
SPPL2B	MYELOID	COV	0.0160298	0.908186	0.0669366	0.740245	-1.21063	no	no
SPPL2B	MYELOID	IAV	-0.0368719	0.845777	0.0148193	0.965503	-0.947199	no	no
SPPL2B	MYELOID	NS	0.085003	0.348465	0.0352315	0.862496	1.30718	no	no
SPPL2B	NK	COV	0.0573549	0.808229	-0.0266602	0.954961	1.07981	no	no
SPPL2B	NK	IAV	-0.0495475	0.810097	-0.096592	0.771543	0.697157	no	no
SPPL2B	NK	NS	-0.0428062	0.859578	-0.091679	0.813272	0.645434	no	no
SPPL2B	T.CD4	COV	0.0756029	0.364339	0.0124343	0.943162	2.21818	no	no
SPPL2B	T.CD4	IAV	-0.0164735	0.874151	-0.0931791	0.371215	2.85702	no	no
SPPL2B	T.CD4	NS	0.138555	0.0242186	0.0674876	0.479133	3.04243	no	no
SPPL2B	T.CD8	COV	0.00172086	0.988935	0.0168573	0.91999	-0.523382	no	no
SPPL2B	T.CD8	IAV	-0.116661	0.26595	-0.124572	0.371095	0.220111	no	no
SPPL2B	T.CD8	NS	-0.00248195	0.983482	0.0389395	0.774289	-1.50351	no	no
FAM214B	B	COV	-0.250352	0.193901	-0.133212	0.652423	-1.78144	no	no
FAM214B	B	IAV	-0.2365	0.149105	-0.156105	0.576948	-1.25492	no	no
FAM214B	B	NS	-0.515813	0.00122232	-0.426942	0.0391253	-1.35297	yes	yes
FAM214B	MYELOID	COV	0.119146	0.12736	0.069021	0.668842	1.39273	no	no
FAM214B	MYELOID	IAV	0.146427	0.350515	0.149417	0.626855	-0.0412863	no	no
FAM214B	MYELOID	NS	-0.117406	0.0108905	-0.133297	0.0425948	0.757829	no	no
FAM214B	NK	COV	-0.134413	0.548475	-0.0499644	0.91247	-1.07642	no	no
FAM214B	NK	IAV	-0.00631473	0.982941	0.180864	0.637095	-2.16162	no	no
FAM214B	NK	NS	-0.211472	0.233741	-0.180025	0.592548	-0.397541	no	no
FAM214B	T.CD4	COV	0.0436199	0.750332	0.111585	0.493077	-1.73493	no	no
FAM214B	T.CD4	IAV	0.00737847	0.965302	0.057246	0.76598	-1.28573	no	no
FAM214B	T.CD4	NS	-0.0793397	0.518255	-0.0321844	0.883604	-1.21041	no	no
FAM214B	T.CD8	COV	-0.13261	0.353298	0.0214219	0.941659	-3.20497	no	no
FAM214B	T.CD8	IAV	0.0403249	0.804432	0.118317	0.576935	-1.60272	no	no
FAM214B	T.CD8	NS	-0.0724778	0.580863	0.0193287	0.934344	-2.33435	no	no
COPZ2	B	COV	-0.1933	0.234501	-0.145087	0.561625	-0.834731	no	no
COPZ2	B	IAV	-0.116151	0.437489	0.170634	0.313388	-6.212	no	no
COPZ2	B	NS	-0.355981	0.0159018	-0.169388	0.466268	-3.26562	no	no
COPZ2	MYELOID	COV	0.129389	0.116486	0.155024	0.282084	-0.624832	no	no
COPZ2	MYELOID	IAV	0.102413	0.337411	0.162328	0.303097	-1.40136	no	no
COPZ2	MYELOID	NS	0.155759	0.0836829	0.206462	0.118764	-1.27186	no	no
COPZ2	NK	COV	0.10583	0.698278	-0.00848076	0.988409	1.24647	no	no
COPZ2	NK	IAV	0.444204	0.0054379	0.327961	0.184412	1.65225	yes	yes
COPZ2	NK	NS	0.162593	0.488237	0.0577175	0.890371	1.42153	no	no
COPZ2	T.CD4	COV	0.0819663	0.405417	0.107552	0.445986	-0.734941	no	no
COPZ2	T.CD4	IAV	0.218941	0.0132265	0.246768	0.0261182	-0.777891	no	no
COPZ2	T.CD4	NS	0.0892614	0.356354	0.0976576	0.46259	-0.257836	no	no
COPZ2	T.CD8	COV	0.0930928	0.632049	0.15991	0.540622	-1.09369	no	no
COPZ2	T.CD8	IAV	0.220586	0.120136	0.330123	0.0391621	-2.14287	no	no
COPZ2	T.CD8	NS	0.111938	0.528432	0.352574	0.0480556	-4.29262	no	no
PRKAR2B	B	COV	0.175946	0.349462	0.168884	0.532978	0.110796	no	no
PRKAR2B	B	IAV	0.0801078	0.70917	0.106616	0.748302	-0.393668	no	no
PRKAR2B	B	NS	0.116529	0.551986	0.199724	0.458511	-1.2585	no	no
PRKAR2B	MYELOID	COV	0.077728	0.654249	0.0936478	0.770191	-0.240032	no	no
PRKAR2B	MYELOID	IAV	0.387202	0.022395	0.338207	0.178522	0.683081	no	no
PRKAR2B	MYELOID	NS	0.194575	0.0898679	0.143758	0.493937	0.983012	no	no
PRKAR2B	NK	COV	-0.037244	0.902052	0.0588234	0.905758	-1.10637	no	no
PRKAR2B	NK	IAV	0.42564	0.00928675	0.548777	0.0165415	-1.6167	yes	yes
PRKAR2B	NK	NS	-0.0124775	0.971571	-0.354571	0.334955	3.48819	no	no
PRKAR2B	T.CD4	COV	0.067157	0.672114	0.0924222	0.678415	-0.529774	no	no
PRKAR2B	T.CD4	IAV	0.0953069	0.431831	0.0664459	0.714757	0.752541	no	no
PRKAR2B	T.CD4	NS	-0.064978	0.64068	-0.0837895	0.671737	0.442376	no	no
PRKAR2B	T.CD8	COV	-0.158468	0.338715	-0.130615	0.607857	-0.487763	no	no
PRKAR2B	T.CD8	IAV	0.0894579	0.524302	0.197581	0.231731	-2.36813	no	no
PRKAR2B	T.CD8	NS	-0.0869161	0.587843	-0.0138434	0.966611	-1.40285	no	no
MSL3	B	COV	0.028161	0.764804	-0.0602751	0.551145	3.59647	no	no
MSL3	B	IAV	-0.00735151	0.944229	-0.0801917	0.586027	2.02169	no	no
MSL3	B	NS	0.0182675	0.805495	-0.00892558	0.940966	1.3678	no	no
MSL3	MYELOID	COV	0.0874704	0.17304	0.128498	0.25722	-1.22354	no	no
MSL3	MYELOID	IAV	-0.14572	0.0912831	-0.143638	0.262179	-0.0596168	no	no
MSL3	MYELOID	NS	0.0590232	0.263522	-0.012094	0.915188	3.66444	no	no
MSL3	NK	COV	-0.187143	0.000167375	-0.176733	0.0133558	-0.435726	no	no
MSL3	NK	IAV	-0.223196	4.50059e-07	-0.159256	0.00572619	-3.2844	yes	yes
MSL3	NK	NS	-0.0193186	0.789674	-0.0456351	0.689195	1.04972	no	no
MSL3	T.CD4	COV	0.0873953	0.0193762	0.0609659	0.22245	1.87183	no	no
MSL3	T.CD4	IAV	-0.0137863	0.816596	-0.0460016	0.465153	2.06829	no	no
MSL3	T.CD4	NS	-0.0779806	0.0481082	-0.0897741	0.109693	0.70142	no	no
MSL3	T.CD8	COV	0.042688	0.38797	0.0230841	0.759777	1.26049	no	no
MSL3	T.CD8	IAV	-0.0540194	0.291405	-0.0501289	0.387633	-0.240565	no	no
MSL3	T.CD8	NS	0.0326511	0.479741	-0.00322558	0.969625	2.57639	no	no
CREBBP	B	COV	-0.0489079	0.440038	-0.0803569	0.211616	1.6436	no	no
CREBBP	B	IAV	0.0240807	0.715425	0.0018816	0.9892	1.02412	no	no
CREBBP	B	NS	-0.00241094	0.974792	-0.0229166	0.820041	1.07113	no	no
CREBBP	MYELOID	COV	-0.0483722	0.202567	-0.120455	0.0107724	4.50455	no	no
CREBBP	MYELOID	IAV	-0.0533375	0.602083	-0.0858652	0.561107	0.950033	no	no
CREBBP	MYELOID	NS	-0.00129292	0.98317	-0.0557099	0.432211	3.00361	no	no
CREBBP	NK	COV	0.0727151	0.295577	0.0316085	0.811909	1.6162	no	no
CREBBP	NK	IAV	-0.00860229	0.912016	0.0110341	0.935775	-0.851672	no	no
CREBBP	NK	NS	0.0617895	0.266248	0.0277049	0.788658	1.68738	no	no
CREBBP	T.CD4	COV	-0.0276524	0.575333	-0.0377734	0.593928	0.631273	no	no
CREBBP	T.CD4	IAV	0.0118482	0.753255	0.0241832	0.594494	-1.18872	no	no
CREBBP	T.CD4	NS	-0.024539	0.42584	-0.00138071	0.982965	-2.29537	no	no
CREBBP	T.CD8	COV	-0.0809655	0.0426336	-0.0233449	0.757399	-3.78346	no	no
CREBBP	T.CD8	IAV	-0.0415666	0.266981	-0.0198539	0.737834	-1.75356	no	no
CREBBP	T.CD8	NS	-0.022933	0.548329	0.0332873	0.475256	-4.89112	no	no
TSPOAP1	B	COV	-0.114953	0.524349	0.0179992	0.957707	-2.4072	no	no
TSPOAP1	B	IAV	-0.221253	0.161211	-0.0516635	0.88397	-2.69893	no	no
TSPOAP1	B	NS	-0.143218	0.488429	-0.0219185	0.96186	-1.647	no	no
TSPOAP1	MYELOID	COV	0.00620387	0.961822	0.00795517	0.971302	-0.0490357	no	no
TSPOAP1	MYELOID	IAV	0.312918	0.0425776	0.288432	0.164863	0.409998	no	no
TSPOAP1	MYELOID	NS	-0.0809198	0.445342	-0.0601432	0.755428	-0.529978	no	no
TSPOAP1	NK	COV	0.38923	0.0379277	0.346178	0.261839	0.503754	no	no
TSPOAP1	NK	IAV	0.2228	0.0633294	0.247031	0.209185	-0.425502	no	no
TSPOAP1	NK	NS	0.201168	0.195001	0.0663253	0.843523	2.14622	no	no
TSPOAP1	T.CD4	COV	-0.27383	0.017117	-0.268034	0.0816048	-0.123925	no	no
TSPOAP1	T.CD4	IAV	-0.127878	0.182322	-0.131622	0.304694	0.109403	no	no
TSPOAP1	T.CD4	NS	-0.195048	0.0717067	-0.12397	0.456275	-1.73861	no	no
TSPOAP1	T.CD8	COV	-0.306732	0.021823	-0.182468	0.287791	-2.55346	no	no
TSPOAP1	T.CD8	IAV	-0.080046	0.636175	0.022276	0.938896	-2.10578	no	no
TSPOAP1	T.CD8	NS	-0.0434135	0.82383	0.0993557	0.673598	-2.78977	no	no
GCFC2	B	COV	-0.1795	0.0956363	-0.158869	0.297657	-0.506547	no	no
GCFC2	B	IAV	-0.117515	0.368997	-0.110795	0.663971	-0.115697	no	no
GCFC2	B	NS	-0.0600521	0.61042	-0.0580999	0.772202	-0.0487585	no	no
GCFC2	MYELOID	COV	-0.0722752	0.583007	-0.0436596	0.87629	-0.551545	no	no
GCFC2	MYELOID	IAV	0.00945656	0.965159	0.137266	0.577186	-2.25844	no	no
GCFC2	MYELOID	NS	0.116716	0.305729	0.0886298	0.703102	0.548269	no	no
GCFC2	NK	COV	-0.141391	0.635075	-0.110376	0.820519	-0.335845	no	no
GCFC2	NK	IAV	-0.0172662	0.941402	0.135624	0.648514	-2.31878	no	no
GCFC2	NK	NS	-0.11092	0.49938	-0.05913	0.876359	-0.720198	no	no
GCFC2	T.CD4	COV	-0.0251274	0.744793	-0.0775034	0.304325	2.53391	no	no
GCFC2	T.CD4	IAV	-0.0634057	0.316176	-0.123199	0.0910918	2.71604	no	no
GCFC2	T.CD4	NS	-0.101056	0.0898799	-0.141913	0.0396049	1.86044	no	no
GCFC2	T.CD8	COV	0.0731855	0.375286	0.0920477	0.417436	-0.663528	no	no
GCFC2	T.CD8	IAV	-0.0284586	0.714459	-0.06261	0.530477	1.45468	no	no
GCFC2	T.CD8	NS	0.0266327	0.753586	0.074799	0.484626	-1.85905	no	no
WDR54	B	COV	-0.268273	0.0427078	-0.220828	0.180786	-0.983833	no	no
WDR54	B	IAV	-0.325148	0.0152364	-0.281752	0.175648	-0.725006	no	no
WDR54	B	NS	-0.177983	0.0493591	-0.189271	0.137228	0.302981	no	no
WDR54	MYELOID	COV	-0.187236	0.144868	-0.0599459	0.851027	-2.07041	no	no
WDR54	MYELOID	IAV	-0.0193636	0.916242	-0.0739514	0.781986	1.02517	no	no
WDR54	MYELOID	NS	-0.439605	0.000189558	-0.397987	0.0193197	-0.741661	yes	yes
WDR54	NK	COV	-0.234084	0.208173	-0.107834	0.780897	-1.62949	no	no
WDR54	NK	IAV	-0.632743	3.89081e-07	-0.406271	0.0344973	-3.62747	yes	no
WDR54	NK	NS	-0.17658	0.0136054	-0.0912831	0.526505	-2.43531	no	no
WDR54	T.CD4	COV	-0.166573	0.0430177	-0.130091	0.274635	-1.13374	no	no
WDR54	T.CD4	IAV	-0.0891515	0.316803	-0.0829695	0.530124	-0.198785	no	no
WDR54	T.CD4	NS	-0.0986912	0.0156053	-0.0892523	0.105689	-0.572828	no	no
WDR54	T.CD8	COV	-0.101095	0.356058	-0.105648	0.524473	0.116101	no	no
WDR54	T.CD8	IAV	-0.0671889	0.447782	-0.0471949	0.75025	-0.668075	no	no
WDR54	T.CD8	NS	-0.129416	0.00731474	-0.0743605	0.324121	-2.77366	no	no
CROT	B	COV	0.0608788	0.767122	0.111021	0.685303	-0.859554	no	no
CROT	B	IAV	-0.0637385	0.781308	-0.0996987	0.806918	0.438622	no	no
CROT	B	NS	0.0932419	0.605698	0.0878956	0.749651	0.0959903	no	no
CROT	MYELOID	COV	0.0377353	0.764218	0.0693144	0.753655	-0.674607	no	no
CROT	MYELOID	IAV	-0.16964	0.123878	-0.120902	0.57059	-0.964776	no	no
CROT	MYELOID	NS	0.0214966	0.882433	0.0431062	0.848829	-0.515855	no	no
CROT	NK	COV	-0.0370972	0.833811	0.00990137	0.978631	-0.792216	no	no
CROT	NK	IAV	-0.461556	1.71417e-05	-0.417773	0.00740405	-0.820321	yes	yes
CROT	NK	NS	-0.268688	0.064106	-0.311258	0.200567	0.594832	no	no
CROT	T.CD4	COV	-0.00898797	0.942237	0.0151552	0.926943	-0.849258	no	no
CROT	T.CD4	IAV	-0.0993661	0.224513	-0.044139	0.760859	-1.90143	no	no
CROT	T.CD4	NS	-0.113661	0.0847955	-0.0841357	0.371179	-1.21474	no	no
CROT	T.CD8	COV	-0.136804	0.119368	-0.0558173	0.758019	-2.20898	no	no
CROT	T.CD8	IAV	-0.190815	0.0365034	-0.080902	0.584862	-3.21906	no	no
CROT	T.CD8	NS	-0.321381	0.000581904	-0.185086	0.123785	-3.73786	yes	no
ABCB4	B	COV	0.445003	0.000478361	0.297931	0.0426948	3.00662	yes	no
ABCB4	B	IAV	0.41489	0.00078315	0.2712	0.111808	2.82593	yes	no
ABCB4	B	NS	0.455422	0.000530626	0.322707	0.0699844	2.42448	yes	no
ABCB4	MYELOID	COV	0.246995	0.0221563	0.186006	0.363483	1.10443	no	no
ABCB4	MYELOID	IAV	0.0644655	0.651135	0.0161004	0.95286	1.10137	no	no
ABCB4	MYELOID	NS	0.0591961	0.749144	0.040719	0.911492	0.285263	no	no
ABCB4	NK	COV	-0.307817	0.02406	-0.261651	0.220256	-0.771791	no	no
ABCB4	NK	IAV	-0.114711	0.381831	-0.00555495	0.986879	-2.04904	no	no
ABCB4	NK	NS	-0.112259	0.510201	-0.0559267	0.860068	-0.977281	no	no
ABCB4	T.CD4	COV	-0.0787928	0.267471	-0.0692285	0.471802	-0.402673	no	no
ABCB4	T.CD4	IAV	-0.0677823	0.315217	-0.0665394	0.500041	-0.0526236	no	no
ABCB4	T.CD4	NS	0.0180727	0.87879	0.0331592	0.841205	-0.489895	no	no
ABCB4	T.CD8	COV	-0.0171552	0.90894	-0.00974262	0.967648	-0.195386	no	no
ABCB4	T.CD8	IAV	-0.107397	0.250552	-0.116222	0.423785	0.241616	no	no
ABCB4	T.CD8	NS	-0.301038	0.000999443	-0.237051	0.058485	-1.64602	yes	yes
KMT2E	B	COV	0.0575481	0.326008	0.0480139	0.526878	0.511834	no	no
KMT2E	B	IAV	-0.0572898	0.447438	-0.0642007	0.504025	0.294905	no	no
KMT2E	B	NS	0.00398227	0.953531	-0.0134421	0.905674	0.860632	no	no
KMT2E	MYELOID	COV	-0.0681911	0.303209	-0.163436	0.033091	3.88402	no	no
KMT2E	MYELOID	IAV	-0.00967745	0.895356	-0.0252762	0.85614	0.563617	no	no
KMT2E	MYELOID	NS	-0.0608242	0.0765387	-0.104515	0.00764195	3.32315	no	no
KMT2E	NK	COV	0.0834178	0.0455824	0.0134569	0.888874	4.14028	no	no
KMT2E	NK	IAV	0.0216852	0.631498	-0.00064396	0.994567	1.47183	no	no
KMT2E	NK	NS	0.0386304	0.307718	-0.00714088	0.934308	3.16628	no	no
KMT2E	T.CD4	COV	-0.068787	0.0136821	-0.0298334	0.462688	-3.76587	no	no
KMT2E	T.CD4	IAV	-0.0687822	0.0316616	-0.0282322	0.602766	-3.30247	no	no
KMT2E	T.CD4	NS	-0.0318818	0.130024	-0.00710598	0.865978	-3.2465	no	no
KMT2E	T.CD8	COV	-0.0987316	0.0041278	-0.0233319	0.652626	-5.91033	no	no
KMT2E	T.CD8	IAV	-0.0884508	0.0195348	-0.0244427	0.606619	-4.58152	no	no
KMT2E	T.CD8	NS	-0.0685439	0.00670633	-0.0319294	0.272208	-3.92331	no	no
RHBDD2	B	COV	0.0371094	0.863142	0.0221662	0.946076	0.275684	no	no
RHBDD2	B	IAV	0.170279	0.33883	0.303586	0.159389	-2.14601	no	no
RHBDD2	B	NS	-0.108512	0.471414	-0.0413072	0.883802	-1.3455	no	no
RHBDD2	MYELOID	COV	0.128888	0.358541	-0.050671	0.854561	3.5533	no	no
RHBDD2	MYELOID	IAV	0.0735202	0.604448	0.0328201	0.921518	0.677124	no	no
RHBDD2	MYELOID	NS	0.0691609	0.632698	0.126659	0.538356	-1.1848	no	no
RHBDD2	NK	COV	-0.248532	0.0820106	-0.307908	0.172732	0.891601	no	no
RHBDD2	NK	IAV	0.0233944	0.900957	-0.0676809	0.835118	1.41994	no	no
RHBDD2	NK	NS	-0.0604928	0.729901	-0.0498951	0.896671	-0.145711	no	no
RHBDD2	T.CD4	COV	-0.163966	0.0326061	-0.133074	0.239648	-0.99087	no	no
RHBDD2	T.CD4	IAV	-0.0698012	0.419104	0.0109416	0.952332	-2.72742	no	no
RHBDD2	T.CD4	NS	-0.0148733	0.85657	0.061405	0.49831	-3.50387	no	no
RHBDD2	T.CD8	COV	-0.128847	0.18208	-0.010132	0.960695	-3.56117	no	no
RHBDD2	T.CD8	IAV	0.082355	0.425476	0.0603234	0.694382	0.670295	no	no
RHBDD2	T.CD8	NS	-0.100592	0.174676	-0.100727	0.334829	0.00493842	no	no
SOX8	B	COV	0.0158448	0.798599	0.0208163	0.786964	-0.313997	no	no
SOX8	B	IAV	-0.0642853	0.413005	-0.096679	0.418729	1.06355	no	no
SOX8	B	NS	-0.0492049	0.557815	-0.0102949	0.948039	-1.50358	no	no
SOX8	MYELOID	COV	-0.0461772	0.267034	-0.0626198	0.360636	0.894847	no	no
SOX8	MYELOID	IAV	-0.0301593	0.472761	-0.0512585	0.439381	1.24352	no	no
SOX8	MYELOID	NS	-0.0102381	0.891349	0.00095876	0.99448	-0.504145	no	no
SOX8	NK	COV	0.0120688	0.938074	-0.0131843	0.963441	0.531852	no	no
SOX8	NK	IAV	0.0726269	0.499019	0.0596094	0.755662	0.33474	no	no
SOX8	NK	NS	0.0121541	0.902176	0.0228049	0.919865	-0.237377	no	no
SOX8	T.CD4	COV	-0.289002	0.0100314	-0.225161	0.135164	-1.44069	no	no
SOX8	T.CD4	IAV	0.0652627	0.672966	0.130837	0.510343	-1.38561	no	no
SOX8	T.CD4	NS	0.112024	0.314288	0.130673	0.383697	-0.487127	no	no
SOX8	T.CD8	COV	-0.167298	0.241856	-0.221869	0.237315	1.05433	no	no
SOX8	T.CD8	IAV	0.0280807	0.864992	-0.031231	0.908891	1.25755	no	no
SOX8	T.CD8	NS	0.0462718	0.772908	0.0280967	0.914615	0.405577	no	no
IBTK	B	COV	0.00638317	0.954663	0.0520439	0.680084	-1.69011	no	no
IBTK	B	IAV	0.0139084	0.879981	0.0297254	0.837379	-0.579374	no	no
IBTK	B	NS	-0.10646	0.113151	-0.098192	0.325337	-0.314751	no	no
IBTK	MYELOID	COV	0.106172	0.0431947	0.13822	0.0801962	-1.29726	no	no
IBTK	MYELOID	IAV	0.292584	0.000230078	0.306463	0.0254874	-0.288779	yes	yes
IBTK	MYELOID	NS	0.137786	0.00227706	0.124918	0.0834481	0.571466	no	no
IBTK	NK	COV	-0.0300668	0.845913	-0.130858	0.490695	2.18944	no	no
IBTK	NK	IAV	0.0442322	0.599464	-0.0338419	0.845275	2.32601	no	no
IBTK	NK	NS	-0.0207657	0.859708	-0.0553473	0.729006	1.05122	no	no
IBTK	T.CD4	COV	0.0853387	0.0656914	0.0854046	0.150177	-0.00380514	no	no
IBTK	T.CD4	IAV	0.0217705	0.640261	0.0230308	0.713166	-0.0945962	no	no
IBTK	T.CD4	NS	-0.00735359	0.898337	0.00114057	0.99082	-0.5533	no	no
IBTK	T.CD8	COV	0.0733788	0.170574	0.0730728	0.329459	0.0155552	no	no
IBTK	T.CD8	IAV	-0.0345255	0.573085	-0.0264087	0.782024	-0.43099	no	no
IBTK	T.CD8	NS	-0.0158802	0.776919	-0.00581956	0.954178	-0.618387	no	no
ZNF195	B	COV	0.0310756	0.790931	0.0409928	0.808537	-0.304502	no	no
ZNF195	B	IAV	-0.0354988	0.774321	-0.0193185	0.934961	-0.406602	no	no
ZNF195	B	NS	-0.000936852	0.992724	-0.0276017	0.844004	1.02702	no	no
ZNF195	MYELOID	COV	0.0737207	0.378873	0.0792293	0.623177	-0.144928	no	no
ZNF195	MYELOID	IAV	0.306073	0.0995804	0.27396	0.345725	0.423238	no	no
ZNF195	MYELOID	NS	0.110071	0.0576996	0.0632607	0.547505	1.89853	no	no
ZNF195	NK	COV	0.17909	0.182573	0.190759	0.356917	-0.21628	no	no
ZNF195	NK	IAV	-0.0187022	0.908841	-0.0744391	0.76892	1.06652	no	no
ZNF195	NK	NS	-0.00877229	0.958794	-0.0697566	0.779756	1.20051	no	no
ZNF195	T.CD4	COV	0.0672533	0.309641	0.0360916	0.733421	1.41855	no	no
ZNF195	T.CD4	IAV	0.0206245	0.737475	0.0306625	0.722932	-0.561241	no	no
ZNF195	T.CD4	NS	-0.0133965	0.84644	-0.0236569	0.821306	0.515295	no	no
ZNF195	T.CD8	COV	0.0791044	0.216466	0.0655269	0.516728	0.565931	no	no
ZNF195	T.CD8	IAV	0.0985346	0.0260695	0.0782321	0.226822	1.13212	no	no
ZNF195	T.CD8	NS	-0.0422869	0.523762	-0.0116884	0.924397	-1.47077	no	no
MYCBP2	B	COV	0.042463	0.557485	-0.0357807	0.713468	3.70473	no	no
MYCBP2	B	IAV	0.0836361	0.0149003	0.00540362	0.947125	5.84774	no	no
MYCBP2	B	NS	0.0443994	0.232271	0.027179	0.641236	1.33748	no	no
MYCBP2	MYELOID	COV	0.0431825	0.639293	0.033442	0.850765	0.291187	no	no
MYCBP2	MYELOID	IAV	0.134123	0.00875046	0.131727	0.254376	0.0647184	no	no
MYCBP2	MYELOID	NS	-0.0275536	0.639902	-0.0297182	0.779778	0.100953	no	no
MYCBP2	NK	COV	-0.0185607	0.73193	-0.00180505	0.987205	-0.958728	no	no
MYCBP2	NK	IAV	0.0480661	0.113533	0.0801486	0.0441229	-2.53621	no	no
MYCBP2	NK	NS	0.0650433	0.133924	0.0739674	0.291418	-0.464088	no	no
MYCBP2	T.CD4	COV	0.0225703	0.830633	0.0850746	0.42103	-2.31308	no	no
MYCBP2	T.CD4	IAV	0.041507	0.287332	0.0724604	0.105035	-2.31034	no	no
MYCBP2	T.CD4	NS	-0.0023439	0.955537	0.0191392	0.682856	-2.14348	no	no
MYCBP2	T.CD8	COV	0.00766515	0.907663	0.0314743	0.698705	-1.39031	no	no
MYCBP2	T.CD8	IAV	0.0366766	0.212937	0.067107	0.030755	-3.02021	no	no
MYCBP2	T.CD8	NS	0.00454451	0.903308	0.0191395	0.640997	-1.59667	no	no
FBXL3	B	COV	-0.0051079	0.962538	-0.0166641	0.90981	0.454482	no	no
FBXL3	B	IAV	-0.0498788	0.578948	-0.0507372	0.758187	0.0252811	no	no
FBXL3	B	NS	-0.0323884	0.674342	-0.0276101	0.813729	-0.21253	no	no
FBXL3	MYELOID	COV	-0.03871	0.41457	-0.0169927	0.878801	-1.04149	no	no
FBXL3	MYELOID	IAV	-0.204355	0.0108944	-0.151158	0.263405	-1.42566	no	no
FBXL3	MYELOID	NS	0.0537693	0.288372	-0.0121726	0.920128	3.13016	no	no
FBXL3	NK	COV	-0.150428	0.314164	-0.154237	0.503201	0.0690342	no	no
FBXL3	NK	IAV	-0.128707	0.225415	-0.07517	0.748202	-1.07206	no	no
FBXL3	NK	NS	-0.131755	0.24294	-0.18489	0.345348	0.97931	no	no
FBXL3	T.CD4	COV	-0.0450577	0.375238	-0.0420967	0.586883	-0.168214	no	no
FBXL3	T.CD4	IAV	0.0410375	0.348257	0.0724082	0.173466	-2.06535	no	no
FBXL3	T.CD4	NS	0.0289304	0.542463	0.0504967	0.441102	-1.3267	no	no
FBXL3	T.CD8	COV	-0.0310619	0.644111	-0.0332481	0.694774	0.116677	no	no
FBXL3	T.CD8	IAV	-0.0100575	0.894593	-0.00784757	0.953287	-0.101565	no	no
FBXL3	T.CD8	NS	-0.0407986	0.521392	-0.0141244	0.905467	-1.29482	no	no
ITGAL	B	COV	-0.360864	0.00632117	-0.25726	0.103491	-2.09236	yes	no
ITGAL	B	IAV	-0.723101	6.27709e-06	-0.542568	0.0269677	-2.23587	yes	no
ITGAL	B	NS	-0.456789	2.95685e-06	-0.355126	0.0220923	-1.94409	yes	yes
ITGAL	MYELOID	COV	-0.20855	0.0408082	-0.203944	0.184327	-0.104955	no	no
ITGAL	MYELOID	IAV	-0.620745	1.08041e-05	-0.524949	0.0195662	-1.25291	yes	yes
ITGAL	MYELOID	NS	-0.0956917	0.235333	-0.00783242	0.970301	-2.56957	no	no
ITGAL	NK	COV	-0.339011	0.000456125	-0.0905693	0.6756	-5.25374	yes	no
ITGAL	NK	IAV	-0.476546	3.19626e-06	-0.196339	0.258392	-5.88944	yes	no
ITGAL	NK	NS	-0.230367	1.34972e-07	-0.139579	0.0389319	-4.15772	yes	no
ITGAL	T.CD4	COV	-0.122711	0.155593	-0.00655771	0.970646	-3.95254	no	no
ITGAL	T.CD4	IAV	-0.213925	0.00611762	-0.066208	0.609088	-4.96129	yes	no
ITGAL	T.CD4	NS	-0.0401078	0.46864	0.00554842	0.961169	-2.51031	no	no
ITGAL	T.CD8	COV	-0.274302	0.0156414	-0.0324577	0.845679	-5.66279	no	no
ITGAL	T.CD8	IAV	-0.263051	0.018621	-0.060947	0.688467	-4.93581	no	no
ITGAL	T.CD8	NS	-0.253715	0.00189143	-0.0179984	0.87083	-6.9068	yes	no
PDK2	B	COV	-0.288325	0.168104	-0.071712	0.857406	-2.9518	no	no
PDK2	B	IAV	-0.200965	0.226554	-0.0684087	0.845629	-2.02724	no	no
PDK2	B	NS	-0.482939	0.00140609	-0.428452	0.0270576	-0.872177	yes	yes
PDK2	MYELOID	COV	-0.132867	0.138247	-0.193119	0.260214	1.14938	no	no
PDK2	MYELOID	IAV	-0.108458	0.242844	-0.174503	0.261156	1.463	no	no
PDK2	MYELOID	NS	-0.161635	0.140078	-0.181035	0.232665	0.463044	no	no
PDK2	NK	COV	0.0446087	0.901597	0.0396657	0.950551	0.0470574	no	no
PDK2	NK	IAV	-0.302978	0.0956094	-0.200742	0.579805	-1.18987	no	no
PDK2	NK	NS	0.0683495	0.647448	0.202388	0.310984	-2.46429	no	no
PDK2	T.CD4	COV	-0.141899	0.28122	-0.227471	0.170266	1.80289	no	no
PDK2	T.CD4	IAV	-0.0814511	0.483666	-0.0683758	0.690148	-0.356957	no	no
PDK2	T.CD4	NS	0.00814887	0.947537	-0.0249995	0.884932	1.08739	no	no
PDK2	T.CD8	COV	-0.212579	0.142473	-0.149902	0.511753	-1.15275	no	no
PDK2	T.CD8	IAV	0.0357547	0.843333	0.12666	0.576192	-1.75084	no	no
PDK2	T.CD8	NS	-0.12177	0.256439	-0.0326901	0.861311	-2.5353	no	no
ITGA3	B	COV	0.42948	0.00730711	0.465444	0.0232733	-0.54179	yes	yes
ITGA3	B	IAV	0.246224	0.14882	0.260682	0.391118	-0.178871	no	no
ITGA3	B	NS	0.272463	0.135662	0.282276	0.214374	-0.152458	no	no
ITGA3	MYELOID	COV	-0.0290634	0.77708	-0.0819031	0.592092	1.47277	no	no
ITGA3	MYELOID	IAV	0.0389557	0.763909	-0.0177717	0.942937	1.38773	no	no
ITGA3	MYELOID	NS	0.0416306	0.616222	-0.0045658	0.979664	1.64529	no	no
ITGA3	NK	COV	0.0045314	0.989129	-0.0229468	0.969566	0.282676	no	no
ITGA3	NK	IAV	0.18162	0.413906	0.0994762	0.822022	0.967202	no	no
ITGA3	NK	NS	0.199466	0.304302	0.132398	0.71324	0.883713	no	no
ITGA3	T.CD4	COV	-0.018835	0.908838	0.0368905	0.875755	-1.32713	no	no
ITGA3	T.CD4	IAV	0.0841521	0.454247	0.191712	0.127469	-2.90635	no	no
ITGA3	T.CD4	NS	0.0417017	0.77027	0.0879213	0.633203	-1.13661	no	no
ITGA3	T.CD8	COV	0.305459	0.0319081	0.154691	0.542941	2.53571	no	no
ITGA3	T.CD8	IAV	0.301415	0.00875073	0.248045	0.136182	1.09656	yes	yes
ITGA3	T.CD8	NS	0.199656	0.147898	0.268331	0.179833	-1.19217	no	no
ZFX	B	COV	-0.0332682	0.727213	-0.0741172	0.500277	1.53701	no	no
ZFX	B	IAV	-0.00981742	0.927207	-0.059383	0.613188	1.87911	no	no
ZFX	B	NS	0.0429644	0.554488	0.00765443	0.967391	1.12333	no	no
ZFX	MYELOID	COV	0.0125867	0.842578	-0.00627634	0.966491	0.722475	no	no
ZFX	MYELOID	IAV	-0.0407977	0.69604	-0.0215526	0.919218	-0.51839	no	no
ZFX	MYELOID	NS	0.00670117	0.905243	-0.0131081	0.888596	1.18508	no	no
ZFX	NK	COV	0.0262813	0.732731	-0.0250366	0.860099	1.94463	no	no
ZFX	NK	IAV	0.051091	0.406731	0.0633125	0.516329	-0.520968	no	no
ZFX	NK	NS	-0.0289067	0.695962	-0.0901976	0.30312	2.62197	no	no
ZFX	T.CD4	COV	0.00252569	0.972366	0.0213999	0.825444	-1.02913	no	no
ZFX	T.CD4	IAV	-0.000622422	0.990969	-0.00958392	0.893957	0.704699	no	no
ZFX	T.CD4	NS	0.0181971	0.736075	0.0359455	0.573594	-1.19641	no	no
ZFX	T.CD8	COV	0.00957016	0.891011	0.0343129	0.693949	-1.34157	no	no
ZFX	T.CD8	IAV	-0.00141739	0.981907	0.0606844	0.332876	-3.77398	no	no
ZFX	T.CD8	NS	-0.0584433	0.227347	-0.0176295	0.832734	-2.53518	no	no
LAMP2	B	COV	-0.0217129	0.80949	-0.0288626	0.811855	0.303253	no	no
LAMP2	B	IAV	-0.0327615	0.657301	-0.0616092	0.485033	1.34348	no	no
LAMP2	B	NS	-0.00903135	0.939995	-0.0106419	0.954246	0.0540257	no	no
LAMP2	MYELOID	COV	0.103662	0.000730754	0.103937	0.0198556	-0.0186661	no	no
LAMP2	MYELOID	IAV	0.122294	0.00207797	0.0974872	0.1367	1.26418	no	no
LAMP2	MYELOID	NS	0.0711605	0.00826128	0.0484623	0.258631	1.93621	no	no
LAMP2	NK	COV	-0.0414505	0.626749	0.0157543	0.933066	-1.77557	no	no
LAMP2	NK	IAV	-0.0921176	0.119561	-0.049159	0.685704	-1.61935	no	no
LAMP2	NK	NS	0.0111983	0.905605	-0.0279822	0.851503	1.40836	no	no
LAMP2	T.CD4	COV	0.0354263	0.636104	0.103566	0.164966	-3.13849	no	no
LAMP2	T.CD4	IAV	-0.0778542	0.10515	-0.0155588	0.846795	-3.8096	no	no
LAMP2	T.CD4	NS	0.0375897	0.417041	0.0499528	0.447444	-0.763347	no	no
LAMP2	T.CD8	COV	-0.0356172	0.627598	0.0102866	0.939546	-2.05886	no	no
LAMP2	T.CD8	IAV	-0.0716377	0.108804	-0.00134464	0.987237	-4.6305	no	no
LAMP2	T.CD8	NS	-0.0645168	0.18844	-0.0222299	0.807975	-2.39843	no	no
GDE1	B	COV	-0.200107	0.101425	-0.15126	0.416319	-1.04739	no	no
GDE1	B	IAV	-0.274198	0.0230931	-0.268555	0.141258	-0.105027	no	no
GDE1	B	NS	-0.0666319	0.664124	-0.0617365	0.806311	-0.100757	no	no
GDE1	MYELOID	COV	0.115595	0.16304	0.0223045	0.921183	2.31657	no	no
GDE1	MYELOID	IAV	0.0725222	0.703874	0.0645152	0.837624	0.13646	no	no
GDE1	MYELOID	NS	0.0580964	0.428225	-0.046823	0.675677	4.35998	no	no
GDE1	NK	COV	-0.194874	0.0844759	-0.237214	0.198573	0.783421	no	no
GDE1	NK	IAV	0.0109652	0.941865	-0.0269157	0.916368	0.839097	no	no
GDE1	NK	NS	-0.038967	0.816048	-0.0597226	0.826998	0.398356	no	no
GDE1	T.CD4	COV	-0.170578	0.00213217	-0.121724	0.0881402	-2.23238	no	no
GDE1	T.CD4	IAV	-0.0406652	0.563797	-0.00539343	0.969614	-1.57879	no	no
GDE1	T.CD4	NS	-0.134645	0.00506155	-0.0841941	0.234324	-2.57816	no	no
GDE1	T.CD8	COV	-0.0586842	0.461583	-0.0400272	0.777197	-0.667828	no	no
GDE1	T.CD8	IAV	-0.0213885	0.848421	-0.0321183	0.835545	0.368848	no	no
GDE1	T.CD8	NS	-0.138826	0.0219268	-0.0920082	0.286697	-2.00678	no	no
REX1BD	B	COV	-0.0493551	0.663241	0.0274897	0.887888	-2.24178	no	no
REX1BD	B	IAV	-0.201939	0.0152344	-0.0390169	0.902746	-2.39035	no	no
REX1BD	B	NS	-0.119697	0.0527871	-0.0942237	0.646156	-0.431853	no	no
REX1BD	MYELOID	COV	0.305817	0.000856455	0.42517	0.00236372	-2.34202	yes	yes
REX1BD	MYELOID	IAV	0.105509	0.415142	0.202824	0.290775	-1.83412	no	no
REX1BD	MYELOID	NS	0.0807966	0.304052	0.12533	0.290376	-1.37007	no	no
REX1BD	NK	COV	0.0688784	0.460825	0.14667	0.242997	-2.21989	no	no
REX1BD	NK	IAV	-0.202668	0.00386	-0.0823822	0.55506	-3.66978	yes	no
REX1BD	NK	NS	-0.0270731	0.663602	-0.0294947	0.778999	0.116032	no	no
REX1BD	T.CD4	COV	0.0938992	0.0167865	0.107705	0.0248005	-0.888671	no	no
REX1BD	T.CD4	IAV	-0.00315365	0.957151	-0.00834665	0.923446	0.355446	no	no
REX1BD	T.CD4	NS	-0.0359857	0.277168	-0.04118	0.355913	0.449413	no	no
REX1BD	T.CD8	COV	0.0501208	0.233939	0.0301339	0.731572	1.06836	no	no
REX1BD	T.CD8	IAV	0.0718669	0.0220854	0.0557815	0.307159	1.08269	no	no
REX1BD	T.CD8	NS	0.00616003	0.88421	-1.47132e-05	0.999778	0.596472	no	no
OSBPL7	B	COV	-0.143827	0.476197	-0.0471283	0.891221	-1.56604	no	no
OSBPL7	B	IAV	-0.0940208	0.667798	-0.102115	0.773289	0.115066	no	no
OSBPL7	B	NS	0.055021	0.794252	0.117059	0.672591	-1.04238	no	no
OSBPL7	MYELOID	COV	0.0779026	0.258231	0.110192	0.330886	-1.04049	no	no
OSBPL7	MYELOID	IAV	-0.0300973	0.744372	-0.0594771	0.671005	0.959635	no	no
OSBPL7	MYELOID	NS	-0.0552256	0.565118	-0.0985676	0.479125	1.27031	no	no
OSBPL7	NK	COV	-0.0705025	0.751653	0.113829	0.73698	-2.6469	no	no
OSBPL7	NK	IAV	-0.644789	0.00011206	-0.550602	0.0162253	-1.25165	yes	yes
OSBPL7	NK	NS	-0.20625	0.10588	-0.106865	0.676129	-1.7788	no	no
OSBPL7	T.CD4	COV	0.105615	0.276541	0.0778826	0.610036	0.810222	no	no
OSBPL7	T.CD4	IAV	-0.00227022	0.987473	-0.0155126	0.945623	0.357836	no	no
OSBPL7	T.CD4	NS	-0.126107	0.121996	-0.0663749	0.601373	-2.05948	no	no
OSBPL7	T.CD8	COV	0.00930761	0.964506	0.104154	0.557263	-2.1001	no	no
OSBPL7	T.CD8	IAV	-0.0745893	0.654483	0.0950455	0.625903	-3.69908	no	no
OSBPL7	T.CD8	NS	-0.127954	0.262233	0.0226774	0.896463	-4.1211	no	no
MAP3K14	B	COV	-0.111329	0.430346	-0.0861819	0.697241	-0.537563	no	no
MAP3K14	B	IAV	-0.0876955	0.568483	-0.124479	0.623436	0.637274	no	no
MAP3K14	B	NS	-0.162313	0.0255664	-0.121508	0.191807	-1.51292	no	no
MAP3K14	MYELOID	COV	-0.0692901	0.687494	-0.0368823	0.92087	-0.491844	no	no
MAP3K14	MYELOID	IAV	-0.0765354	0.714147	-0.0906431	0.807297	0.191801	no	no
MAP3K14	MYELOID	NS	0.0782355	0.337074	0.059605	0.681283	0.596024	no	no
MAP3K14	NK	COV	-0.266782	0.033681	-0.2524	0.187201	-0.263243	no	no
MAP3K14	NK	IAV	-0.126474	0.379072	-0.0671564	0.820807	-1.0307	no	no
MAP3K14	NK	NS	0.021389	0.929967	0.207906	0.446429	-2.74724	no	no
MAP3K14	T.CD4	COV	-0.104319	0.196883	-0.0628715	0.659016	-1.33786	no	no
MAP3K14	T.CD4	IAV	-0.0931595	0.221473	-0.0811237	0.422884	-0.467387	no	no
MAP3K14	T.CD4	NS	-0.0754717	0.240909	-0.0333319	0.792557	-1.69754	no	no
MAP3K14	T.CD8	COV	-0.137377	0.0611307	-0.0623207	0.657891	-2.4436	no	no
MAP3K14	T.CD8	IAV	-0.170216	0.0175751	-0.151206	0.116247	-0.665682	no	no
MAP3K14	T.CD8	NS	-0.145154	0.0437347	-0.101516	0.346414	-1.55566	no	no
AP2B1	B	COV	0.00379331	0.96238	0.0165722	0.862261	-0.715586	no	no
AP2B1	B	IAV	-0.0442628	0.604709	-0.0161564	0.911333	-1.11484	no	no
AP2B1	B	NS	-0.0740495	0.134342	-0.0672225	0.442765	-0.306764	no	no
AP2B1	MYELOID	COV	0.0308858	0.456608	-0.0162811	0.871163	2.42338	no	no
AP2B1	MYELOID	IAV	-0.000142506	0.999188	-0.000990861	0.996605	0.0228506	no	no
AP2B1	MYELOID	NS	0.0585089	0.0733494	0.0477859	0.414128	0.70972	no	no
AP2B1	NK	COV	0.00678526	0.942339	-0.0124888	0.931497	0.798477	no	no
AP2B1	NK	IAV	0.0463912	0.42349	-0.0164997	0.892366	2.9266	no	no
AP2B1	NK	NS	-0.0348149	0.591879	-0.0269827	0.829917	-0.323415	no	no
AP2B1	T.CD4	COV	-0.0761994	0.0455143	-0.0362586	0.574923	-2.69704	no	no
AP2B1	T.CD4	IAV	-0.0669739	0.138234	-0.0147183	0.870462	-3.21255	no	no
AP2B1	T.CD4	NS	-0.0397592	0.315404	-0.00359065	0.965015	-2.74985	no	no
AP2B1	T.CD8	COV	-0.0720746	0.0818291	-0.05213	0.334597	-1.36379	no	no
AP2B1	T.CD8	IAV	0.023345	0.664359	-0.00116558	0.990629	1.57546	no	no
AP2B1	T.CD8	NS	-0.0876049	0.0107559	-0.0349012	0.514214	-4.04877	no	no
ZNF263	B	COV	-0.0801008	0.716914	-0.126571	0.636437	0.769536	no	no
ZNF263	B	IAV	-0.129192	0.487089	-0.0797353	0.848306	-0.605592	no	no
ZNF263	B	NS	0.11023	0.389067	0.124168	0.542762	-0.290065	no	no
ZNF263	MYELOID	COV	-0.0548941	0.55504	-0.0895536	0.591559	0.856261	no	no
ZNF263	MYELOID	IAV	0.0765674	0.644608	0.0507618	0.865516	0.475086	no	no
ZNF263	MYELOID	NS	0.0612315	0.393002	0.0686048	0.561121	-0.266622	no	no
ZNF263	NK	COV	0.0825889	0.70887	0.142833	0.673071	-0.817995	no	no
ZNF263	NK	IAV	-0.0663264	0.708016	-0.0662573	0.832691	-0.00115928	no	no
ZNF263	NK	NS	0.200876	0.301272	0.223699	0.509628	-0.272646	no	no
ZNF263	T.CD4	COV	0.0623338	0.483062	0.0221907	0.909597	1.165	no	no
ZNF263	T.CD4	IAV	0.0568385	0.452863	0.0303198	0.808936	1.09399	no	no
ZNF263	T.CD4	NS	0.0457131	0.540346	0.0746939	0.448137	-1.19614	no	no
ZNF263	T.CD8	COV	0.0784738	0.433892	0.12222	0.339841	-1.30914	no	no
ZNF263	T.CD8	IAV	0.0722663	0.32532	0.0500619	0.673407	0.870639	no	no
ZNF263	T.CD8	NS	-0.0546976	0.539332	-0.0381271	0.774259	-0.618979	no	no
TNFRSF12A	B	COV	-0.190967	0.325745	-0.187245	0.482074	-0.0573833	no	no
TNFRSF12A	B	IAV	-0.194212	0.204212	-0.128396	0.677422	-0.960778	no	no
TNFRSF12A	B	NS	-0.0966113	0.606747	-0.0769412	0.806024	-0.325631	no	no
TNFRSF12A	MYELOID	COV	0.226012	0.04972	0.151844	0.417557	1.5797	no	no
TNFRSF12A	MYELOID	IAV	0.0688916	0.753827	0.132583	0.747237	-0.703994	no	no
TNFRSF12A	MYELOID	NS	-0.129371	0.195452	-0.0617349	0.755958	-1.67906	no	no
TNFRSF12A	NK	COV	0.0614526	0.83756	-0.172868	0.644715	2.85467	no	no
TNFRSF12A	NK	IAV	0.459699	0.0138594	0.364678	0.242502	1.08657	no	no
TNFRSF12A	NK	NS	0.150398	0.526329	0.0776779	0.868895	0.851029	no	no
TNFRSF12A	T.CD4	COV	-0.426175	0.000890246	-0.367147	0.0228681	-1.12491	yes	yes
TNFRSF12A	T.CD4	IAV	-0.245421	0.029351	-0.109818	0.568338	-3.06331	no	no
TNFRSF12A	T.CD4	NS	-0.261948	0.0492823	-0.130321	0.55343	-2.57461	no	no
TNFRSF12A	T.CD8	COV	-0.0691436	0.706589	-0.207642	0.285548	2.64019	no	no
TNFRSF12A	T.CD8	IAV	0.334402	0.0253808	0.232211	0.246153	1.82522	no	no
TNFRSF12A	T.CD8	NS	0.0204261	0.927707	-0.0809903	0.75964	1.88686	no	no
MAP3K9	B	COV	-0.100913	0.651678	0.00388679	0.992846	-1.55581	no	no
MAP3K9	B	IAV	-0.084977	0.725194	0.0858902	0.818619	-2.39748	no	no
MAP3K9	B	NS	0.0607532	0.7664	0.0651604	0.844966	-0.0713715	no	no
MAP3K9	MYELOID	COV	0.0573674	0.386254	-0.0143018	0.92514	2.74763	no	no
MAP3K9	MYELOID	IAV	-0.0148914	0.86399	-0.0284695	0.837054	0.519997	no	no
MAP3K9	MYELOID	NS	-0.0134393	0.846505	0.0115752	0.923893	-1.21827	no	no
MAP3K9	NK	COV	-0.0725322	0.765564	-0.202072	0.534663	1.68028	no	no
MAP3K9	NK	IAV	0.0523779	0.782431	0.033756	0.916539	0.338814	no	no
MAP3K9	NK	NS	0.0876277	0.732714	0.0857988	0.850511	0.0215704	no	no
MAP3K9	T.CD4	COV	-0.0734414	0.635061	-0.0850566	0.715308	0.239613	no	no
MAP3K9	T.CD4	IAV	0.0419387	0.760375	0.0243959	0.909507	0.468859	no	no
MAP3K9	T.CD4	NS	0.107411	0.353841	0.139486	0.332459	-0.843135	no	no
MAP3K9	T.CD8	COV	-0.189045	0.114207	-0.137074	0.503921	-1.05384	no	no
MAP3K9	T.CD8	IAV	0.236975	0.0996249	0.264623	0.181986	-0.490805	no	no
MAP3K9	T.CD8	NS	0.232625	0.08164	0.289396	0.071032	-1.14831	no	no
RALA	B	COV	-0.0524506	0.627381	-0.0172637	0.929235	-1.08327	no	no
RALA	B	IAV	-0.00531806	0.963496	0.00319192	0.987262	-0.272234	no	no
RALA	B	NS	0.0366765	0.702578	0.0522823	0.740245	-0.477865	no	no
RALA	MYELOID	COV	0.184287	0.000300386	0.126441	0.0961216	2.52597	no	no
RALA	MYELOID	IAV	0.279547	0.00317772	0.210144	0.184889	1.51159	yes	yes
RALA	MYELOID	NS	0.123339	0.0394453	0.114672	0.227521	0.324851	no	no
RALA	NK	COV	0.312751	0.000161807	0.0275747	0.890456	8.1342	yes	no
RALA	NK	IAV	0.340583	0.000176147	0.0260198	0.912892	7.70828	yes	no
RALA	NK	NS	0.268179	0.000220615	0.0662131	0.646468	6.39597	yes	no
RALA	T.CD4	COV	-0.0101453	0.914605	0.0432993	0.652049	-2.42547	no	no
RALA	T.CD4	IAV	0.0045167	0.956204	0.040863	0.631195	-1.90845	no	no
RALA	T.CD4	NS	0.076878	0.0776825	0.117611	0.0179213	-2.49904	no	no
RALA	T.CD8	COV	0.16393	0.00279252	0.0496284	0.571849	5.4681	no	no
RALA	T.CD8	IAV	0.124955	0.0373506	0.0274672	0.806045	4.41685	no	no
RALA	T.CD8	NS	0.138877	0.00371561	0.049931	0.51554	4.78879	no	no
KDM7A	B	COV	-0.0889665	0.677597	-0.0995835	0.754192	0.165925	no	no
KDM7A	B	IAV	-0.383237	0.0041842	-0.283754	0.141304	-1.77044	yes	yes
KDM7A	B	NS	-0.182638	0.100482	-0.229321	0.103221	1.1084	no	no
KDM7A	MYELOID	COV	0.0742586	0.361933	-0.0245005	0.891946	3.0788	no	no
KDM7A	MYELOID	IAV	0.0631471	0.689078	-0.012461	0.969614	1.44641	no	no
KDM7A	MYELOID	NS	-0.181576	0.00123612	-0.167902	0.0367668	-0.531869	no	no
KDM7A	NK	COV	0.396335	0.00158585	0.439691	0.0130867	-0.730948	yes	yes
KDM7A	NK	IAV	-0.319411	0.00249274	-0.24749	0.13388	-1.47273	yes	yes
KDM7A	NK	NS	-0.0168772	0.89825	0.0647306	0.722962	-2.14153	no	no
KDM7A	T.CD4	COV	0.0621829	0.515997	-0.0325336	0.841954	3.12201	no	no
KDM7A	T.CD4	IAV	0.00873508	0.940321	-0.0585457	0.645224	2.40437	no	no
KDM7A	T.CD4	NS	0.0763078	0.261079	0.0276772	0.82081	2.08538	no	no
KDM7A	T.CD8	COV	0.0909332	0.412385	0.108482	0.48837	-0.465198	no	no
KDM7A	T.CD8	IAV	0.0125758	0.92276	0.00699944	0.972256	0.174804	no	no
KDM7A	T.CD8	NS	-0.0131376	0.887408	-0.00951338	0.946779	-0.154606	no	no
AGK	B	COV	0.125223	0.329115	0.21279	0.175837	-1.95378	no	no
AGK	B	IAV	-0.139591	0.168686	-0.119234	0.52762	-0.441289	no	no
AGK	B	NS	-0.230771	0.0336027	-0.178717	0.486218	-0.736196	no	no
AGK	MYELOID	COV	-0.180738	0.0525089	-0.0907396	0.720503	-1.49595	no	no
AGK	MYELOID	IAV	-0.193666	0.212134	-0.291415	0.0898209	1.8523	no	no
AGK	MYELOID	NS	-0.0440628	0.627987	-0.0901152	0.529949	1.30829	no	no
AGK	NK	COV	-0.097941	0.299243	-0.0975806	0.514273	-0.0100852	no	no
AGK	NK	IAV	0.0133809	0.883028	-0.0168351	0.915854	1.08964	no	no
AGK	NK	NS	0.05117	0.679838	-0.0397267	0.875673	1.92412	no	no
AGK	T.CD4	COV	-0.0205403	0.804167	-0.0225496	0.862879	0.0850067	no	no
AGK	T.CD4	IAV	0.0181176	0.829102	0.041287	0.69843	-1.02863	no	no
AGK	T.CD4	NS	-0.0157867	0.853432	-0.0351681	0.757042	0.848738	no	no
AGK	T.CD8	COV	-0.0993931	0.320826	-0.0333477	0.843871	-2.04845	no	no
AGK	T.CD8	IAV	-0.0348329	0.771259	0.0903255	0.408753	-4.08678	no	no
AGK	T.CD8	NS	0.00976977	0.915973	0.078949	0.347969	-3.11266	no	no
ALDH3B1	B	COV	-0.111203	0.314579	-0.091132	0.591686	-0.521331	no	no
ALDH3B1	B	IAV	-0.0539482	0.566218	0.00515716	0.981442	-1.63805	no	no
ALDH3B1	B	NS	-0.0185154	0.905463	0.0344092	0.881378	-1.29541	no	no
ALDH3B1	MYELOID	COV	0.238894	0.0127281	0.247524	0.105686	-0.183199	no	no
ALDH3B1	MYELOID	IAV	-0.218576	0.108039	-0.273938	0.158725	0.981438	no	no
ALDH3B1	MYELOID	NS	-0.0604717	0.51386	-0.159697	0.142718	3.12065	no	no
ALDH3B1	NK	COV	0.068682	0.596923	0.124948	0.499977	-1.25851	no	no
ALDH3B1	NK	IAV	0.0637098	0.491888	0.144816	0.155164	-2.74626	no	no
ALDH3B1	NK	NS	0.0315895	0.849744	0.0497702	0.852478	-0.368539	no	no
ALDH3B1	T.CD4	COV	0.0140424	0.894136	0.0144036	0.932164	-0.0128611	no	no
ALDH3B1	T.CD4	IAV	0.074517	0.191649	0.0894499	0.19846	-0.754141	no	no
ALDH3B1	T.CD4	NS	0.0373591	0.63226	0.0289023	0.822356	0.347049	no	no
ALDH3B1	T.CD8	COV	-0.08024	0.382151	-0.0831868	0.617546	0.0766123	no	no
ALDH3B1	T.CD8	IAV	-0.0399353	0.688955	-0.0066369	0.973887	-1.03811	no	no
ALDH3B1	T.CD8	NS	-0.0225251	0.851447	0.000250286	0.999006	-0.714066	no	no
TTC22	B	COV	0.0841605	0.565552	0.103937	0.632303	-0.41241	no	no
TTC22	B	IAV	-0.0882243	0.59477	-0.0366948	0.918944	-0.814184	no	no
TTC22	B	NS	-0.0035759	0.99032	0.0190313	0.967452	-0.308592	no	no
TTC22	MYELOID	COV	-0.0444856	0.14442	-0.0803097	0.119947	2.13395	no	no
TTC22	MYELOID	IAV	0.0468433	0.253385	0.0611819	0.270099	-0.954792	no	no
TTC22	MYELOID	NS	-0.000165057	0.997163	0.0378955	0.514785	-2.68993	no	no
TTC22	NK	COV	0.0476135	0.858538	-0.0869952	0.832871	1.73522	no	no
TTC22	NK	IAV	-0.0230608	0.935481	0.217082	0.495882	-3.12423	no	no
TTC22	NK	NS	-0.156738	0.494503	-0.00426474	0.993466	-1.86095	no	no
TTC22	T.CD4	COV	0.234061	0.0212951	0.270762	0.0228699	-0.943021	no	no
TTC22	T.CD4	IAV	-0.0070438	0.960121	0.0352885	0.853987	-1.2082	no	no
TTC22	T.CD4	NS	0.00577642	0.971472	0.0558843	0.754787	-1.36806	no	no
TTC22	T.CD8	COV	-0.00972819	0.961713	0.0134263	0.962945	-0.497525	no	no
TTC22	T.CD8	IAV	0.112251	0.491012	0.119796	0.61585	-0.141582	no	no
TTC22	T.CD8	NS	-0.319481	0.00877933	-0.207549	0.154361	-2.48647	yes	no
PHTF2	B	COV	-0.223167	0.00997403	-0.160615	0.182191	-1.82179	yes	yes
PHTF2	B	IAV	-0.185821	0.0346673	-0.162686	0.174856	-0.675093	no	no
PHTF2	B	NS	-0.203248	0.000799299	-0.165042	0.0272561	-1.57206	yes	yes
PHTF2	MYELOID	COV	-0.0725397	0.509482	0.0618383	0.773543	-3.04804	no	no
PHTF2	MYELOID	IAV	-0.302458	0.00466641	-0.115375	0.577177	-3.93762	yes	no
PHTF2	MYELOID	NS	-0.278365	6.66259e-05	-0.166409	0.133417	-3.42027	yes	no
PHTF2	NK	COV	-0.0706193	0.731954	-0.143799	0.647294	1.04212	no	no
PHTF2	NK	IAV	-0.0108111	0.956204	-0.0846291	0.769293	1.24274	no	no
PHTF2	NK	NS	0.0334132	0.835036	-0.0335038	0.900698	1.43023	no	no
PHTF2	T.CD4	COV	-0.170784	0.0127333	-0.117942	0.225976	-1.94954	no	no
PHTF2	T.CD4	IAV	-0.155739	0.00775491	-0.0445065	0.653338	-5.01227	no	no
PHTF2	T.CD4	NS	-0.10118	0.128974	0.00874351	0.953169	-4.5526	no	no
PHTF2	T.CD8	COV	-0.16771	0.0226288	-0.118772	0.30361	-1.59195	no	no
PHTF2	T.CD8	IAV	0.0564192	0.545642	0.0914571	0.484016	-1.1072	no	no
PHTF2	T.CD8	NS	-0.0729013	0.395583	-0.00118197	0.994487	-2.61306	no	no
FARP2	B	COV	-0.0775367	0.470755	-0.0335296	0.867259	-1.21767	no	no
FARP2	B	IAV	-0.171443	0.0626851	-0.0997172	0.646791	-1.37622	no	no
FARP2	B	NS	-0.284084	0.000272973	-0.225088	0.162875	-1.13154	yes	yes
FARP2	MYELOID	COV	-0.106561	0.253715	-0.0940467	0.614302	-0.282946	no	no
FARP2	MYELOID	IAV	-0.138872	0.349462	-0.0710411	0.808199	-1.19255	no	no
FARP2	MYELOID	NS	-0.0589596	0.494262	0.00295645	0.989633	-1.66834	no	no
FARP2	NK	COV	-0.210803	0.427187	-0.464049	0.198277	2.44341	no	no
FARP2	NK	IAV	0.0773536	0.737632	0.0216739	0.964568	0.698733	no	no
FARP2	NK	NS	0.205816	0.283216	0.275422	0.352242	-0.890263	no	no
FARP2	T.CD4	COV	0.0174479	0.91181	0.0206196	0.938093	-0.0721694	no	no
FARP2	T.CD4	IAV	0.0188578	0.879169	0.0438639	0.792565	-0.768238	no	no
FARP2	T.CD4	NS	-0.0756469	0.536865	-0.0840388	0.634646	0.215115	no	no
FARP2	T.CD8	COV	0.0164976	0.927258	0.121159	0.571203	-2.1234	no	no
FARP2	T.CD8	IAV	-0.0338893	0.825789	-0.105853	0.57141	1.67849	no	no
FARP2	T.CD8	NS	-0.0595366	0.712309	0.0295587	0.906084	-2.0098	no	no
GGCT	B	COV	-0.256741	0.051156	-0.220398	0.205695	-0.738148	no	no
GGCT	B	IAV	-0.197632	0.0430519	-0.0532594	0.848834	-2.55877	no	no
GGCT	B	NS	-0.164794	0.036924	-0.189652	0.38841	0.345141	no	no
GGCT	MYELOID	COV	0.140315	0.137234	0.119481	0.508726	0.460877	no	no
GGCT	MYELOID	IAV	0.264419	0.0735396	0.277206	0.167938	-0.222005	no	no
GGCT	MYELOID	NS	0.374002	1.53152e-08	0.295383	0.00675594	1.99275	yes	yes
GGCT	NK	COV	-0.0444231	0.812748	-0.0863251	0.765084	0.719942	no	no
GGCT	NK	IAV	0.168218	0.0327693	0.0455211	0.792517	3.61486	no	no
GGCT	NK	NS	0.193061	0.117873	0.0820888	0.748198	2.12004	no	no
GGCT	T.CD4	COV	0.0731658	0.159225	0.0490298	0.541376	1.2829	no	no
GGCT	T.CD4	IAV	0.0674265	0.0951448	0.0597467	0.247349	0.532266	no	no
GGCT	T.CD4	NS	-0.019803	0.79869	-0.032228	0.781517	0.543423	no	no
GGCT	T.CD8	COV	-0.00973778	0.940239	-0.0102939	0.954251	0.0186899	no	no
GGCT	T.CD8	IAV	0.00435045	0.956926	-0.0350837	0.658994	2.18651	no	no
GGCT	T.CD8	NS	-0.0593777	0.329205	-0.0797147	0.282377	1.01033	no	no
DBF4	B	COV	0.0669721	0.613711	0.145816	0.39936	-1.79615	no	no
DBF4	B	IAV	-0.0294416	0.843743	0.113778	0.628191	-2.57005	no	no
DBF4	B	NS	0.0153015	0.899584	0.0597955	0.770269	-1.01911	no	no
DBF4	MYELOID	COV	-0.0749324	0.706019	-0.152959	0.641211	1.03158	no	no
DBF4	MYELOID	IAV	0.398434	0.0604187	0.466351	0.141224	-0.724461	no	no
DBF4	MYELOID	NS	0.221406	0.000510397	0.288214	0.000737467	-2.20521	yes	yes
DBF4	NK	COV	-0.120141	0.394957	-0.183545	0.378862	1.17415	no	no
DBF4	NK	IAV	0.0579129	0.700238	0.108398	0.654822	-0.924728	no	no
DBF4	NK	NS	-0.0839202	0.405455	0.00138957	0.99555	-2.10398	no	no
DBF4	T.CD4	COV	-0.076852	0.229541	-0.0731158	0.448972	-0.157255	no	no
DBF4	T.CD4	IAV	-0.0016165	0.983168	-0.00882298	0.9378	0.386497	no	no
DBF4	T.CD4	NS	-0.0460719	0.324794	-0.0302638	0.67231	-1.01852	no	no
DBF4	T.CD8	COV	-0.00838905	0.937665	0.026742	0.87339	-1.15709	no	no
DBF4	T.CD8	IAV	0.0801685	0.205407	0.0968763	0.20505	-0.768995	no	no
DBF4	T.CD8	NS	-0.0706907	0.161853	-0.0550589	0.451999	-0.865168	no	no
IFRD1	B	COV	-0.000645534	0.996028	-0.0459774	0.766758	1.44962	no	no
IFRD1	B	IAV	-0.11056	0.216405	-0.0803513	0.585911	-0.90005	no	no
IFRD1	B	NS	-0.0480944	0.721444	-0.0766509	0.658889	0.752185	no	no
IFRD1	MYELOID	COV	-0.0244022	0.713464	0.0126932	0.928671	-1.50396	no	no
IFRD1	MYELOID	IAV	0.00367402	0.972174	0.0679599	0.555205	-2.40515	no	no
IFRD1	MYELOID	NS	0.0106682	0.902884	-0.0276071	0.837866	1.5057	no	no
IFRD1	NK	COV	0.0925546	0.401771	-0.0233331	0.923953	2.78501	no	no
IFRD1	NK	IAV	0.126809	0.0984491	0.0972551	0.54329	0.738173	no	no
IFRD1	NK	NS	-0.0243215	0.890406	-0.125656	0.681229	1.37566	no	no
IFRD1	T.CD4	COV	-0.0186432	0.826929	-0.0276189	0.835357	0.360908	no	no
IFRD1	T.CD4	IAV	-0.0337345	0.580543	0.00673922	0.955461	-2.08736	no	no
IFRD1	T.CD4	NS	-0.0300019	0.666447	-0.00904356	0.941593	-1.03221	no	no
IFRD1	T.CD8	COV	0.0210807	0.804884	0.0405827	0.715479	-0.839821	no	no
IFRD1	T.CD8	IAV	-0.0204781	0.801167	0.0176488	0.881588	-1.78663	no	no
IFRD1	T.CD8	NS	-0.0520309	0.335715	-0.0414043	0.664954	-0.508562	no	no
COX10	B	COV	0.155847	0.432699	0.238312	0.361595	-1.22432	no	no
COX10	B	IAV	-0.0282144	0.886246	0.0328341	0.923613	-1.04594	no	no
COX10	B	NS	-0.0112888	0.951488	0.00290749	0.992887	-0.2723	no	no
COX10	MYELOID	COV	0.215251	0.000913065	0.240721	0.0170477	-0.738725	yes	yes
COX10	MYELOID	IAV	0.135734	0.312232	0.126201	0.59965	0.17145	no	no
COX10	MYELOID	NS	0.224824	0.00251929	0.218531	0.0443384	0.181896	yes	yes
COX10	NK	COV	0.00621639	0.980747	-0.0471472	0.915402	0.676822	no	no
COX10	NK	IAV	0.0513372	0.756443	0.0398711	0.901723	0.198456	no	no
COX10	NK	NS	0.290832	0.0518348	0.317937	0.15395	-0.415792	no	no
COX10	T.CD4	COV	0.118359	0.0892024	0.145977	0.129118	-0.974717	no	no
COX10	T.CD4	IAV	0.061231	0.479794	0.047348	0.704115	0.520881	no	no
COX10	T.CD4	NS	0.0139193	0.877884	0.00126164	0.993411	0.531122	no	no
COX10	T.CD8	COV	0.0792592	0.381521	0.105694	0.478831	-0.709857	no	no
COX10	T.CD8	IAV	0.0215123	0.804432	0.0137795	0.930697	0.291741	no	no
COX10	T.CD8	NS	0.00183564	0.98924	0.0114534	0.960933	-0.254445	no	no
PAF1	B	COV	-0.241797	0.0121526	-0.208124	0.077829	-0.918392	no	no
PAF1	B	IAV	-0.059581	0.493864	-0.0162653	0.929461	-1.40811	no	no
PAF1	B	NS	-0.119403	0.114022	-0.11701	0.292103	-0.080495	no	no
PAF1	MYELOID	COV	-0.118801	0.00493286	-0.106105	0.138283	-0.58418	no	no
PAF1	MYELOID	IAV	-0.210222	0.0186495	-0.215326	0.113857	0.124281	no	no
PAF1	MYELOID	NS	-0.0814784	0.0829209	-0.0706373	0.431264	-0.460498	no	no
PAF1	NK	COV	-0.150649	0.115022	-0.180472	0.205707	0.736986	no	no
PAF1	NK	IAV	-0.0933471	0.292158	-0.124824	0.399712	0.806226	no	no
PAF1	NK	NS	-0.118976	0.397081	-0.117573	0.645561	-0.0243005	no	no
PAF1	T.CD4	COV	-0.095435	0.0856241	-0.0915362	0.217647	-0.187894	no	no
PAF1	T.CD4	IAV	-0.00248239	0.97675	0.0200476	0.860918	-1.08601	no	no
PAF1	T.CD4	NS	-0.0152952	0.803848	0.000741605	0.994625	-0.914914	no	no
PAF1	T.CD8	COV	-0.120617	0.0292037	-0.0691069	0.488947	-2.12317	no	no
PAF1	T.CD8	IAV	0.0723726	0.259479	0.0696998	0.461325	0.115567	no	no
PAF1	T.CD8	NS	0.0320856	0.634661	0.0621211	0.427839	-1.52313	no	no
VPS41	B	COV	-0.0421394	0.621105	-0.0420123	0.736285	-0.00496175	no	no
VPS41	B	IAV	-0.0876396	0.175737	-0.0656089	0.532787	-0.890973	no	no
VPS41	B	NS	-0.0474098	0.460057	-0.054285	0.526359	0.337625	no	no
VPS41	MYELOID	COV	0.0299746	0.660021	0.0352544	0.774759	-0.209949	no	no
VPS41	MYELOID	IAV	0.0726695	0.493102	0.0344269	0.869718	1.00869	no	no
VPS41	MYELOID	NS	0.0298917	0.556058	0.0301261	0.704115	-0.0140924	no	no
VPS41	NK	COV	-0.00057165	0.996206	0.0456707	0.79335	-1.34718	no	no
VPS41	NK	IAV	-0.113883	0.0852473	-0.124361	0.237637	0.352993	no	no
VPS41	NK	NS	-0.00408284	0.973073	0.0286665	0.880921	-0.939618	no	no
VPS41	T.CD4	COV	0.0627367	0.265954	0.0817791	0.36632	-0.795722	no	no
VPS41	T.CD4	IAV	-0.0440851	0.433974	0.00253625	0.982402	-2.57462	no	no
VPS41	T.CD4	NS	-0.0365478	0.553985	-0.0217576	0.841159	-0.73394	no	no
VPS41	T.CD8	COV	-0.0769465	0.354208	0.0206988	0.883742	-3.74004	no	no
VPS41	T.CD8	IAV	-0.0510522	0.438172	0.0231264	0.837241	-3.51005	no	no
VPS41	T.CD8	NS	-0.0942719	0.129568	-0.00140427	0.991642	-4.3437	no	no
ELAC2	B	COV	0.0409946	0.823973	0.104055	0.664547	-1.21592	no	no
ELAC2	B	IAV	0.108031	0.363924	0.162208	0.402906	-1.06351	no	no
ELAC2	B	NS	0.0303367	0.874644	0.0707765	0.833438	-0.609165	no	no
ELAC2	MYELOID	COV	0.17861	0.053004	0.252858	0.0767519	-1.63166	no	no
ELAC2	MYELOID	IAV	0.0866375	0.592845	0.0846243	0.787486	0.0314015	no	no
ELAC2	MYELOID	NS	0.141291	0.0325705	0.112946	0.304829	0.955278	no	no
ELAC2	NK	COV	-0.218772	0.190197	-0.205725	0.460476	-0.188674	no	no
ELAC2	NK	IAV	-0.0425751	0.833129	0.0868259	0.784893	-2.04027	no	no
ELAC2	NK	NS	-0.0356277	0.89057	-0.126225	0.744867	1.12234	no	no
ELAC2	T.CD4	COV	0.0676734	0.351461	0.117414	0.163987	-2.04473	no	no
ELAC2	T.CD4	IAV	0.106375	0.0901034	0.0777809	0.367003	1.26849	no	no
ELAC2	T.CD4	NS	0.0488739	0.649821	0.0549032	0.705272	-0.195222	no	no
ELAC2	T.CD8	COV	0.0619307	0.416532	0.110248	0.33323	-1.57692	no	no
ELAC2	T.CD8	IAV	0.102558	0.127572	0.109258	0.325704	-0.223428	no	no
ELAC2	T.CD8	NS	0.0574261	0.513817	0.119112	0.288521	-2.04672	no	no
SCIN	B	COV	-0.305207	0.41587	-0.225727	0.676499	-0.672375	no	no
SCIN	B	IAV	0.0950228	0.823578	0.0660644	0.931872	0.22376	no	no
SCIN	B	NS	-0.287894	0.0564433	-0.1919	0.348459	-1.7599	no	no
SCIN	MYELOID	COV	0.66057	0.00320091	0.662528	0.0371245	-0.0192666	yes	yes
SCIN	MYELOID	IAV	0.567953	0.00436336	0.51238	0.278948	0.366207	yes	yes
SCIN	MYELOID	NS	0.438433	0.0332069	0.335521	0.394944	0.980518	no	no
SCIN	NK	COV	0.00667836	0.977796	-0.0345487	0.926754	0.652263	no	no
SCIN	NK	IAV	-0.0869033	0.688784	-0.0506091	0.912017	-0.4424	no	no
SCIN	NK	NS	-0.14832	0.204759	-0.0583417	0.801527	-1.99862	no	no
SCIN	T.CD4	COV	0.192271	0.0818564	0.163355	0.264413	0.718705	no	no
SCIN	T.CD4	IAV	0.0535877	0.717256	0.0496139	0.833879	0.089785	no	no
SCIN	T.CD4	NS	0.0401147	0.727432	0.00186382	0.993165	1.13181	no	no
SCIN	T.CD8	COV	0.013765	0.942334	0.0415214	0.872284	-0.600001	no	no
SCIN	T.CD8	IAV	-0.0654037	0.698324	-0.0861424	0.725545	0.409596	no	no
SCIN	T.CD8	NS	-0.0625682	0.637908	-0.0728089	0.705231	0.253665	no	no
ARSD	B	COV	0.0259914	0.927237	0.0636594	0.870852	-0.53554	no	no
ARSD	B	IAV	0.109801	0.682703	0.0335973	0.950571	0.857394	no	no
ARSD	B	NS	-0.225568	0.23209	-0.234364	0.373359	0.130325	no	no
ARSD	MYELOID	COV	0.145862	0.124952	0.13104	0.454504	0.331189	no	no
ARSD	MYELOID	IAV	-0.127479	0.31137	-0.178052	0.350164	1.00645	no	no
ARSD	MYELOID	NS	0.0152453	0.922314	-0.0670521	0.748972	1.9368	no	no
ARSD	NK	COV	-0.0378244	0.888991	-0.0404789	0.928221	0.0353701	no	no
ARSD	NK	IAV	-0.0338473	0.898489	-0.0560568	0.903996	0.268231	no	no
ARSD	NK	NS	-0.226522	0.223596	-0.22866	0.45352	0.0281655	no	no
ARSD	T.CD4	COV	-0.0292006	0.865695	-0.0120057	0.967069	-0.375204	no	no
ARSD	T.CD4	IAV	-0.211424	0.0274266	-0.189258	0.152919	-0.578423	no	no
ARSD	T.CD4	NS	0.064265	0.604218	0.152319	0.223104	-2.46399	no	no
ARSD	T.CD8	COV	-0.346821	0.00747549	-0.306738	0.0864927	-0.740093	yes	yes
ARSD	T.CD8	IAV	-0.260646	0.0561651	-0.0974572	0.681751	-3.19658	no	no
ARSD	T.CD8	NS	-0.385194	0.00461617	-0.1882	0.332743	-3.7773	yes	no
PNPLA4	B	COV	0.156607	0.421445	0.228433	0.377741	-1.08498	no	no
PNPLA4	B	IAV	0.0511854	0.825009	0.163292	0.577507	-1.67123	no	no
PNPLA4	B	NS	-0.00227404	0.992954	0.0495965	0.89146	-0.815388	no	no
PNPLA4	MYELOID	COV	0.256511	0.0406011	0.322978	0.0826018	-1.15086	no	no
PNPLA4	MYELOID	IAV	0.151687	0.372479	0.0751116	0.811443	1.26988	no	no
PNPLA4	MYELOID	NS	0.0907702	0.486634	0.133713	0.509317	-0.874058	no	no
PNPLA4	NK	COV	-0.100601	0.737779	0.0150344	0.980364	-1.19529	no	no
PNPLA4	NK	IAV	0.114808	0.589879	0.1422	0.703107	-0.339485	no	no
PNPLA4	NK	NS	0.21253	0.381293	0.160029	0.712649	0.574407	no	no
PNPLA4	T.CD4	COV	0.17571	0.175389	0.181856	0.388573	-0.112778	no	no
PNPLA4	T.CD4	IAV	0.050258	0.68217	0.0435733	0.842024	0.163019	no	no
PNPLA4	T.CD4	NS	0.00807282	0.964196	0.0100798	0.972381	-0.0436037	no	no
PNPLA4	T.CD8	COV	0.121647	0.44416	0.0550847	0.847412	1.26139	no	no
PNPLA4	T.CD8	IAV	0.107241	0.449323	0.0997298	0.58893	0.173227	no	no
PNPLA4	T.CD8	NS	0.124194	0.387058	0.043763	0.862706	1.73466	no	no
ADIPOR2	B	COV	-0.165627	0.101983	-0.172999	0.149358	0.206582	no	no
ADIPOR2	B	IAV	-0.0775595	0.483666	-0.0555385	0.750963	-0.621501	no	no
ADIPOR2	B	NS	-0.0594927	0.598293	-0.0523154	0.791194	-0.184471	no	no
ADIPOR2	MYELOID	COV	-0.033124	0.620664	-0.0715958	0.477231	1.5248	no	no
ADIPOR2	MYELOID	IAV	-0.0920053	0.52196	-0.139922	0.532386	0.892799	no	no
ADIPOR2	MYELOID	NS	0.0270211	0.587592	0.00654045	0.951707	1.15201	no	no
ADIPOR2	NK	COV	-0.109628	0.451326	-0.172566	0.380284	1.25244	no	no
ADIPOR2	NK	IAV	0.0501837	0.614028	0.024366	0.910145	0.667255	no	no
ADIPOR2	NK	NS	-0.165356	0.0658515	-0.113066	0.486823	-1.31158	no	no
ADIPOR2	T.CD4	COV	-0.0627097	0.395109	-0.0923523	0.374575	1.10887	no	no
ADIPOR2	T.CD4	IAV	-0.0171451	0.803846	-0.00274139	0.981367	-0.773284	no	no
ADIPOR2	T.CD4	NS	0.0235212	0.725254	0.0471422	0.594545	-1.17874	no	no
ADIPOR2	T.CD8	COV	-0.0603797	0.422438	-0.000943897	0.99529	-2.3423	no	no
ADIPOR2	T.CD8	IAV	0.134297	0.0118438	0.178036	0.0186025	-1.7372	no	no
ADIPOR2	T.CD8	NS	-0.0585364	0.412036	0.00914595	0.941557	-3.11053	no	no
CDKL3	B	COV	0.0312035	0.901093	0.138597	0.60568	-1.75057	no	no
CDKL3	B	IAV	0.119293	0.536237	0.194847	0.463541	-1.16235	no	no
CDKL3	B	NS	-0.0175977	0.944438	0.0319442	0.940349	-0.6974	no	no
CDKL3	MYELOID	COV	0.111316	0.265692	0.15313	0.356733	-0.931528	no	no
CDKL3	MYELOID	IAV	0.192411	0.0780522	0.23063	0.144162	-0.825068	no	no
CDKL3	MYELOID	NS	0.0477453	0.65416	0.0030683	0.99072	1.02768	no	no
CDKL3	NK	COV	-0.0835109	0.742941	-0.0802932	0.86892	-0.0355695	no	no
CDKL3	NK	IAV	-0.117148	0.585316	-0.15892	0.637388	0.557699	no	no
CDKL3	NK	NS	0.0574761	0.856804	0.193828	0.687414	-1.28395	no	no
CDKL3	T.CD4	COV	0.210602	0.0526196	0.249597	0.0825115	-0.89296	no	no
CDKL3	T.CD4	IAV	0.169302	0.0888207	0.134042	0.402658	0.869003	no	no
CDKL3	T.CD4	NS	0.0959546	0.406555	0.13944	0.345632	-1.12929	no	no
CDKL3	T.CD8	COV	0.114986	0.455762	0.202583	0.308729	-1.65853	no	no
CDKL3	T.CD8	IAV	0.217503	0.0777365	0.263743	0.083876	-0.996371	no	no
CDKL3	T.CD8	NS	-0.0466916	0.79344	-0.0341251	0.897287	-0.267822	no	no
MARK4	B	COV	0.0789379	0.758532	0.190419	0.517308	-1.58284	no	no
MARK4	B	IAV	-0.0668642	0.719292	-0.00459322	0.990391	-1.04424	no	no
MARK4	B	NS	-0.222946	0.141672	-0.236245	0.240898	0.239322	no	no
MARK4	MYELOID	COV	0.00680887	0.961948	-0.117788	0.482103	2.97687	no	no
MARK4	MYELOID	IAV	-0.0323419	0.863992	-0.0268034	0.942773	-0.0871197	no	no
MARK4	MYELOID	NS	0.0165869	0.880269	-0.0877137	0.454727	3.62068	no	no
MARK4	NK	COV	-0.197497	0.239327	-0.286454	0.237563	1.31327	no	no
MARK4	NK	IAV	0.125169	0.412757	0.177496	0.489368	-0.812806	no	no
MARK4	NK	NS	-0.0961224	0.615233	-0.0200131	0.963466	-1.05815	no	no
MARK4	T.CD4	COV	-0.162424	0.0836626	-0.193646	0.113474	0.859556	no	no
MARK4	T.CD4	IAV	-0.0368208	0.728455	-0.0134106	0.944063	-0.751139	no	no
MARK4	T.CD4	NS	-0.114994	0.236099	-0.108951	0.415284	-0.17926	no	no
MARK4	T.CD8	COV	-0.245831	0.0104507	-0.195252	0.122281	-1.34738	no	no
MARK4	T.CD8	IAV	-0.0616465	0.557869	-0.0451928	0.799837	-0.476678	no	no
MARK4	T.CD8	NS	-0.0951844	0.477375	-0.00608403	0.980385	-2.20298	no	no
CCDC124	B	COV	-0.165536	0.075154	-0.104452	0.453726	-1.77351	no	no
CCDC124	B	IAV	-0.186677	0.10081	-0.0915331	0.678617	-1.99709	no	no
CCDC124	B	NS	-0.0380938	0.765458	0.0142429	0.96604	-0.862065	no	no
CCDC124	MYELOID	COV	0.16445	0.000396584	0.191362	0.00457848	-1.14204	no	no
CCDC124	MYELOID	IAV	-0.0534898	0.746343	-0.0548807	0.860631	0.0236982	no	no
CCDC124	MYELOID	NS	0.156584	0.000163823	0.140184	0.0196875	0.827785	no	no
CCDC124	NK	COV	-0.103839	0.40925	-0.156304	0.339837	1.22821	no	no
CCDC124	NK	IAV	0.05325	0.459284	-0.0264722	0.838236	3.30392	no	no
CCDC124	NK	NS	-0.0132227	0.902775	-0.00486662	0.980183	-0.269631	no	no
CCDC124	T.CD4	COV	0.0144305	0.851346	0.0387762	0.697495	-1.15742	no	no
CCDC124	T.CD4	IAV	0.0251708	0.73792	0.0695846	0.462505	-1.91431	no	no
CCDC124	T.CD4	NS	0.0110701	0.878799	0.0422984	0.632144	-1.60131	no	no
CCDC124	T.CD8	COV	-0.0196662	0.776928	-0.00587803	0.96305	-0.681746	no	no
CCDC124	T.CD8	IAV	0.0399724	0.576385	0.0362061	0.717396	0.17783	no	no
CCDC124	T.CD8	NS	0.00641884	0.937668	0.0392406	0.636078	-1.73957	no	no
CEACAM21	B	COV	0.277688	0.189005	0.234391	0.470893	0.547674	no	no
CEACAM21	B	IAV	0.576051	0.000930122	0.624072	0.0182791	-0.538231	yes	yes
CEACAM21	B	NS	0.345113	0.0467279	0.329237	0.224976	0.208548	no	no
CEACAM21	MYELOID	COV	0.00943859	0.948943	0.159366	0.290153	-3.67464	no	no
CEACAM21	MYELOID	IAV	0.142577	0.321263	0.246534	0.200399	-1.90736	no	no
CEACAM21	MYELOID	NS	0.0130323	0.945694	0.227041	0.152307	-4.64397	no	no
CEACAM21	NK	COV	-0.0993869	0.749379	0.0654053	0.909079	-1.6553	no	no
CEACAM21	NK	IAV	0.213936	0.365769	0.287121	0.43379	-0.79108	no	no
CEACAM21	NK	NS	0.400188	0.0735321	0.32287	0.388123	0.804062	no	no
CEACAM21	T.CD4	COV	0.47002	2.30033e-05	0.490578	0.000423083	-0.418545	yes	yes
CEACAM21	T.CD4	IAV	0.4004	0.00162382	0.325176	0.0813957	1.32084	yes	yes
CEACAM21	T.CD4	NS	0.410296	0.000236903	0.437463	0.00123361	-0.576381	yes	yes
CEACAM21	T.CD8	COV	0.16081	0.396631	0.260025	0.216297	-1.65543	no	no
CEACAM21	T.CD8	NS	0.301908	0.0723813	0.40494	0.0356568	-1.6651	no	no
PAFAH1B1	B	COV	-0.0758809	0.0539314	-0.058484	0.258572	-1.20997	no	no
PAFAH1B1	B	IAV	-0.0719255	0.0782863	-0.0556227	0.379247	-1.00875	no	no
PAFAH1B1	B	NS	-0.0993074	0.00465617	-0.0879027	0.0832265	-0.737995	no	no
PAFAH1B1	MYELOID	COV	-0.0426444	0.140304	-0.0336344	0.522988	-0.70679	no	no
PAFAH1B1	MYELOID	IAV	-0.0463991	0.313279	-0.00246715	0.980728	-2.73	no	no
PAFAH1B1	MYELOID	NS	-0.040467	0.0933129	-0.0434951	0.263235	0.28015	no	no
PAFAH1B1	NK	COV	0.063477	0.128043	0.0147157	0.885351	2.64691	no	no
PAFAH1B1	NK	IAV	0.0235637	0.578475	-0.023885	0.763291	2.89818	no	no
PAFAH1B1	NK	NS	-0.026728	0.58157	-0.0384644	0.615008	0.677499	no	no
PAFAH1B1	T.CD4	COV	-0.0677385	0.0303427	-0.0509947	0.27244	-1.33318	no	no
PAFAH1B1	T.CD4	IAV	-0.0301635	0.383681	0.0017945	0.980785	-2.72423	no	no
PAFAH1B1	T.CD4	NS	-0.0140691	0.622528	-0.00234127	0.966823	-1.32152	no	no
PAFAH1B1	T.CD8	COV	-0.10042	0.00287334	-0.0463991	0.262264	-4.30516	no	no
PAFAH1B1	T.CD8	IAV	-0.0272137	0.487841	0.0179241	0.674188	-3.85322	no	no
PAFAH1B1	T.CD8	NS	-0.0634591	0.0697752	-0.00576775	0.928999	-4.76093	no	no
KIAA0100	B	COV	-0.0728629	0.539318	-0.0351158	0.870491	-0.978445	no	no
KIAA0100	B	IAV	-0.0221082	0.815613	0.002097	0.991436	-0.793825	no	no
KIAA0100	B	NS	0.0276613	0.798414	0.100569	0.485867	-2.04618	no	no
KIAA0100	MYELOID	COV	0.107946	0.110286	0.0685712	0.595556	1.31996	no	no
KIAA0100	MYELOID	IAV	-0.0477115	0.672929	-0.0683688	0.693332	0.559585	no	no
KIAA0100	MYELOID	NS	0.0181694	0.721953	-0.00995924	0.918887	1.67167	no	no
KIAA0100	NK	COV	-0.00453954	0.979915	0.0213141	0.941354	-0.543076	no	no
KIAA0100	NK	IAV	-0.10399	0.418314	-0.104794	0.631407	0.0164382	no	no
KIAA0100	NK	NS	0.0365248	0.755936	0.0986293	0.559746	-1.55091	no	no
KIAA0100	T.CD4	COV	-0.0156573	0.838928	-0.0131023	0.91513	-0.121637	no	no
KIAA0100	T.CD4	IAV	0.0573238	0.318899	0.0565003	0.527151	0.0390326	no	no
KIAA0100	T.CD4	NS	-0.0767204	0.113907	-0.0313484	0.731575	-2.41889	no	no
KIAA0100	T.CD8	COV	0.0611094	0.382326	0.0711144	0.453673	-0.428617	no	no
KIAA0100	T.CD8	IAV	0.0601892	0.269895	0.0862125	0.222757	-1.32558	no	no
KIAA0100	T.CD8	NS	-0.104578	0.0414562	-0.0601235	0.463266	-2.21875	no	no
GAS7	B	COV	-0.657582	0.000718729	-0.580133	0.0123665	-0.997515	yes	yes
GAS7	B	IAV	-0.939643	5.13654e-07	-0.773791	0.00151827	-1.95736	yes	yes
GAS7	B	NS	-1.01905	1.5961e-08	-0.986665	1.64776e-06	-0.428648	yes	yes
GAS7	MYELOID	COV	0.147597	0.306897	0.104186	0.730255	0.664776	no	no
GAS7	MYELOID	IAV	0.230044	0.0960806	0.160283	0.502714	1.21193	no	no
GAS7	MYELOID	NS	0.0819685	0.516245	-0.0717739	0.769893	3.04393	no	no
GAS7	NK	COV	0.520085	0.022263	0.306397	0.441703	2.16003	no	no
GAS7	NK	IAV	0.539928	0.00164008	0.341661	0.273157	2.28046	yes	no
GAS7	NK	NS	0.294208	0.0031856	0.0274626	0.897408	6.97662	yes	no
GAS7	T.CD4	COV	0.085764	0.38177	0.0418035	0.808701	1.32371	no	no
GAS7	T.CD4	IAV	0.0307097	0.750769	0.0507012	0.683174	-0.748659	no	no
GAS7	T.CD4	NS	-0.156486	0.0676967	-0.0972187	0.479133	-1.78156	no	no
GAS7	T.CD8	COV	-0.289508	0.0992166	-0.209275	0.448815	-1.18074	no	no
GAS7	T.CD8	IAV	-0.154853	0.288893	-0.162784	0.461689	0.146439	no	no
GAS7	T.CD8	NS	-0.399477	0.0107677	-0.103132	0.679413	-5.15514	no	no
TRAPPC6A	B	COV	0.0557665	0.695066	0.118715	0.48292	-1.53285	no	no
TRAPPC6A	B	IAV	-0.0747472	0.429173	-0.032142	0.867984	-1.21269	no	no
TRAPPC6A	B	NS	-0.150718	0.0409812	-0.161873	0.0832265	0.392266	no	no
TRAPPC6A	MYELOID	COV	-0.0163879	0.91246	0.248345	0.0812464	-6.00703	no	no
TRAPPC6A	MYELOID	IAV	-0.242697	0.0690586	-0.0891579	0.729646	-2.89451	no	no
TRAPPC6A	MYELOID	NS	-0.117647	0.191228	-0.0158052	0.952642	-2.1865	no	no
TRAPPC6A	NK	COV	-0.0469368	0.822593	-0.0780668	0.798427	0.525353	no	no
TRAPPC6A	NK	IAV	0.0250487	0.864375	0.087428	0.678972	-1.35036	no	no
TRAPPC6A	NK	NS	0.0781038	0.509778	0.00921823	0.976143	1.3696	no	no
TRAPPC6A	T.CD4	COV	0.135865	0.0236081	0.151199	0.0710937	-0.594494	no	no
TRAPPC6A	T.CD4	IAV	-0.023082	0.740589	-0.0394925	0.705662	0.744075	no	no
TRAPPC6A	T.CD4	NS	-0.0550858	0.25483	-0.0348354	0.673868	-1.1396	no	no
TRAPPC6A	T.CD8	COV	0.205176	0.00029019	0.180718	0.0348473	0.880377	yes	yes
TRAPPC6A	T.CD8	IAV	0.0137423	0.884245	-0.0507779	0.641569	2.68151	no	no
TRAPPC6A	T.CD8	NS	-0.00325792	0.968778	-0.0424324	0.656621	1.88639	no	no
MATK	B	COV	0.214807	0.311121	0.263797	0.358095	-0.660347	no	no
MATK	B	IAV	-0.0695761	0.712529	0.0540313	0.870691	-2.07062	no	no
MATK	B	NS	0.0897876	0.744319	0.0937795	0.845365	-0.0443153	no	no
MATK	MYELOID	COV	0.293902	0.25184	0.216362	0.679697	0.660163	no	no
MATK	MYELOID	IAV	0.0694131	0.815472	0.161282	0.705387	-1.02067	no	no
MATK	MYELOID	NS	0.362309	0.0839193	0.416581	0.171403	-0.619054	no	no
MATK	NK	COV	0.521081	4.8769e-07	0.349891	0.0167823	3.55678	yes	no
MATK	NK	IAV	0.214318	0.0292887	0.0285232	0.895769	4.87539	no	no
MATK	NK	NS	0.28903	3.0239e-05	0.0800156	0.55472	6.6417	yes	no
MATK	T.CD4	COV	0.0341066	0.860542	0.0882	0.691046	-1.11927	no	no
MATK	T.CD4	IAV	0.00745813	0.966551	0.0635063	0.761667	-1.33592	no	no
MATK	T.CD4	NS	-0.0560677	0.763787	0.0804451	0.753331	-2.63631	no	no
MATK	T.CD8	COV	-0.133015	0.419033	0.105716	0.612858	-4.77384	no	no
MATK	T.CD8	IAV	-0.106735	0.438243	-0.051224	0.813798	-1.30132	no	no
MATK	T.CD8	NS	-0.298803	0.0132901	-0.0281441	0.878856	-5.9292	no	no
CD79B	B	COV	0.0301628	0.876344	0.0208129	0.941228	0.196593	no	no
CD79B	B	IAV	0.109798	0.393321	0.0437313	0.878681	1.2642	no	no
CD79B	B	NS	0.103123	0.158038	0.0120453	0.963205	1.84555	no	no
CD79B	MYELOID	COV	-0.162733	0.0913273	-0.109165	0.53805	-1.26847	no	no
CD79B	MYELOID	IAV	-0.18318	0.111658	-0.146673	0.488551	-0.693974	no	no
CD79B	MYELOID	NS	-0.542565	4.70141e-06	-0.339033	0.0295839	-4.0638	yes	no
CD79B	NK	COV	0.206037	0.375118	-0.221175	0.495877	5.47216	no	no
CD79B	NK	IAV	0.221407	0.357647	-0.233146	0.589173	4.4824	no	no
CD79B	NK	NS	0.612854	0.00135925	-0.0507972	0.915185	8.14663	yes	no
CD79B	T.CD4	COV	-0.164301	0.129072	-0.0756636	0.70173	-2.13545	no	no
CD79B	T.CD4	IAV	-0.0710395	0.511432	0.0370553	0.831244	-3.26513	no	no
CD79B	T.CD4	NS	-0.116714	0.125575	-0.0778071	0.504309	-1.39371	no	no
CD79B	T.CD8	COV	-0.206966	0.199189	-0.309153	0.123455	1.72828	no	no
CD79B	T.CD8	IAV	-0.0908934	0.576062	-0.170771	0.404079	1.5471	no	no
CD79B	T.CD8	NS	0.08484	0.481831	-0.0145345	0.954961	2.39784	no	no
ST7L	B	COV	-0.11794	0.523382	-0.0628833	0.838512	-0.953887	no	no
ST7L	B	IAV	-0.0533627	0.804432	0.0237673	0.948983	-1.27482	no	no
ST7L	B	NS	-0.160083	0.315144	-0.139304	0.613619	-0.332925	no	no
ST7L	MYELOID	COV	0.119198	0.266256	0.167951	0.328918	-1.04267	no	no
ST7L	MYELOID	IAV	0.0217214	0.916253	0.0395751	0.905292	-0.307444	no	no
ST7L	MYELOID	NS	0.0665934	0.334269	0.0797543	0.462195	-0.490311	no	no
ST7L	NK	COV	-0.0253604	0.927002	0.0502132	0.914752	-0.923706	no	no
ST7L	NK	IAV	-0.196716	0.245012	-0.12652	0.691553	-1.02418	no	no
ST7L	NK	NS	-0.199507	0.352453	-0.188951	0.615626	-0.123214	no	no
ST7L	T.CD4	COV	-0.127999	0.209096	-0.114541	0.463904	-0.35241	no	no
ST7L	T.CD4	IAV	-0.020372	0.834811	0.0055381	0.973763	-0.975232	no	no
ST7L	T.CD4	NS	0.0250533	0.829375	0.0449132	0.77055	-0.645828	no	no
ST7L	T.CD8	COV	-0.0945616	0.43445	0.0213583	0.930561	-2.84617	no	no
ST7L	T.CD8	IAV	-0.164869	0.113432	-0.0971732	0.560506	-1.75279	no	no
ST7L	T.CD8	NS	-0.153905	0.115299	-0.0939301	0.538075	-1.67237	no	no
RPUSD1	B	COV	-0.0226096	0.924156	0.0668792	0.83837	-1.46715	no	no
RPUSD1	B	IAV	-0.214774	0.224567	-0.140233	0.641236	-1.12839	no	no
RPUSD1	B	NS	0.0568946	0.72307	0.0549117	0.8385	0.0394069	no	no
RPUSD1	MYELOID	COV	0.101693	0.306334	0.136056	0.47841	-0.673834	no	no
RPUSD1	MYELOID	IAV	0.086086	0.623072	0.0574647	0.863916	0.464944	no	no
RPUSD1	MYELOID	NS	0.111634	0.133472	0.0568798	0.621325	2.09902	no	no
RPUSD1	NK	COV	0.0558014	0.840964	0.0503824	0.912233	0.0691896	no	no
RPUSD1	NK	IAV	0.104212	0.604154	-0.0576709	0.888672	2.18409	no	no
RPUSD1	NK	NS	0.0324752	0.8911	-0.034327	0.932911	0.981062	no	no
RPUSD1	T.CD4	COV	-0.0633135	0.586922	-0.107074	0.517673	1.10993	no	no
RPUSD1	T.CD4	IAV	0.0916662	0.193848	0.069826	0.544817	0.811067	no	no
RPUSD1	T.CD4	NS	-0.00400653	0.973837	0.00915189	0.958528	-0.461126	no	no
RPUSD1	T.CD8	COV	0.0408954	0.747691	-0.0123749	0.958755	1.38066	no	no
RPUSD1	T.CD8	IAV	0.0285479	0.814779	0.0265057	0.894495	0.0585101	no	no
RPUSD1	T.CD8	NS	0.0461296	0.688621	0.106172	0.441766	-1.76037	no	no
LUC7L	B	COV	-0.0293183	0.766783	-0.0505479	0.689748	0.784083	no	no
LUC7L	B	IAV	0.0209435	0.865363	0.00731901	0.976881	0.338246	no	no
LUC7L	B	NS	0.0768946	0.188511	0.0528191	0.590007	1.08212	no	no
LUC7L	MYELOID	COV	-0.0187327	0.835094	-0.0876466	0.434201	2.43667	no	no
LUC7L	MYELOID	IAV	0.0652698	0.534411	-0.02775	0.898637	2.41546	no	no
LUC7L	MYELOID	NS	0.130853	0.00405327	0.0789036	0.275369	2.6586	no	no
LUC7L	NK	COV	0.0980239	0.404926	-0.000631339	0.997982	2.2911	no	no
LUC7L	NK	IAV	0.0663066	0.388475	-0.0287084	0.852881	3.33452	no	no
LUC7L	NK	NS	0.00324233	0.975134	-0.0865753	0.500554	2.78951	no	no
LUC7L	T.CD4	COV	-0.0338818	0.646897	-0.0878044	0.309961	2.35175	no	no
LUC7L	T.CD4	IAV	0.0421034	0.305218	0.0402447	0.531782	0.122637	no	no
LUC7L	T.CD4	NS	0.027699	0.533262	0.00741807	0.933287	1.37748	no	no
LUC7L	T.CD8	COV	-0.027838	0.654504	0.00538515	0.962644	-1.80773	no	no
LUC7L	T.CD8	IAV	0.0172821	0.749118	0.0530458	0.370159	-2.3464	no	no
LUC7L	T.CD8	NS	-0.0581191	0.139294	0.00335048	0.967727	-4.5494	no	no
TSR3	B	COV	0.0236994	0.83482	0.0740299	0.590209	-1.61425	no	no
TSR3	B	IAV	-0.0216704	0.869155	0.0703538	0.793379	-1.50836	no	no
TSR3	B	NS	-0.0578682	0.399222	-0.0508766	0.721726	-0.221228	no	no
TSR3	MYELOID	COV	-0.000391443	0.996477	0.0921117	0.442605	-2.91169	no	no
TSR3	MYELOID	IAV	-0.181426	0.0640691	-0.16431	0.317547	-0.385963	no	no
TSR3	MYELOID	NS	0.0288055	0.589925	0.061602	0.356901	-1.89626	no	no
TSR3	NK	COV	-0.0213453	0.847849	-0.013358	0.950571	-0.222071	no	no
TSR3	NK	IAV	-0.022537	0.821675	0.0379908	0.822131	-1.84281	no	no
TSR3	NK	NS	0.0620712	0.35316	0.0658508	0.55454	-0.14408	no	no
TSR3	T.CD4	COV	-0.00983211	0.900651	0.00212816	0.987515	-0.571175	no	no
TSR3	T.CD4	IAV	0.0813377	0.0414616	0.131743	0.00139448	-3.44316	no	no
TSR3	T.CD4	NS	0.0660163	0.0832992	0.135555	0.000512857	-5.00518	no	no
TSR3	T.CD8	COV	-0.00648152	0.930031	-0.0154397	0.896092	0.429067	no	no
TSR3	T.CD8	IAV	0.0589412	0.220221	0.0451141	0.579382	0.741182	no	no
TSR3	T.CD8	NS	0.0138279	0.834354	0.0385802	0.655983	-1.31308	no	no
PIGQ	B	COV	-0.00165225	0.99483	-0.0536908	0.880622	0.81835	no	no
PIGQ	B	IAV	-0.174029	0.291028	-0.180533	0.44966	0.110804	no	no
PIGQ	B	NS	-0.245024	0.155054	-0.189644	0.452885	-0.889847	no	no
PIGQ	MYELOID	COV	0.0180761	0.913013	0.0363499	0.896377	-0.366938	no	no
PIGQ	MYELOID	IAV	0.0415978	0.830559	0.0138621	0.970069	0.469166	no	no
PIGQ	MYELOID	NS	0.122409	0.096379	0.0894896	0.44826	1.13306	no	no
PIGQ	NK	COV	-0.243802	0.244938	-0.372945	0.214	1.52055	no	no
PIGQ	NK	IAV	-0.150658	0.375616	-0.205917	0.466673	0.77326	no	no
PIGQ	NK	NS	6.46139e-05	0.999764	0.0641391	0.877234	-0.825587	no	no
PIGQ	T.CD4	COV	0.0219936	0.869914	0.0416797	0.823895	-0.555102	no	no
PIGQ	T.CD4	IAV	-0.0469846	0.682909	-0.0160791	0.939604	-0.886886	no	no
PIGQ	T.CD4	NS	-0.1969	0.0100639	-0.17748	0.0969808	-0.604272	no	no
PIGQ	T.CD8	COV	-0.107647	0.407257	-0.0645726	0.794371	-0.883321	no	no
PIGQ	T.CD8	IAV	-0.0354784	0.809546	0.0134778	0.959191	-1.15558	no	no
PIGQ	T.CD8	NS	-0.0857226	0.501902	0.0139865	0.954673	-2.50217	no	no
CRAMP1	B	COV	-0.0113278	0.965202	-0.0354386	0.925664	0.378285	no	no
CRAMP1	B	IAV	0.0672059	0.742709	0.0478932	0.896558	0.298592	no	no
CRAMP1	B	NS	0.131083	0.473253	0.107367	0.674437	0.42277	no	no
CRAMP1	MYELOID	COV	0.0322436	0.781871	-0.049521	0.803585	2.06559	no	no
CRAMP1	MYELOID	IAV	-0.218237	0.110338	-0.271259	0.184119	0.901336	no	no
CRAMP1	MYELOID	NS	0.0200767	0.812433	-0.016893	0.903207	1.53515	no	no
CRAMP1	NK	COV	0.247675	0.168609	0.104762	0.800062	1.70972	no	no
CRAMP1	NK	IAV	-0.0993706	0.563946	-0.268953	0.271484	2.45532	no	no
CRAMP1	NK	NS	0.180566	0.293093	0.107946	0.733282	1.11296	no	no
CRAMP1	T.CD4	COV	0.0106459	0.941804	0.00622918	0.978925	0.120653	no	no
CRAMP1	T.CD4	IAV	0.0233827	0.829087	0.0309213	0.842293	-0.260461	no	no
CRAMP1	T.CD4	NS	-0.0954489	0.294554	-0.0892151	0.51703	-0.190842	no	no
CRAMP1	T.CD8	COV	-0.00964815	0.956994	0.132949	0.49393	-3.04388	no	no
CRAMP1	T.CD8	IAV	-0.0119706	0.934802	-0.0158669	0.944864	0.104112	no	no
CRAMP1	T.CD8	NS	-0.0997844	0.302238	-0.0208828	0.919869	-2.24029	no	no
DNAJC11	B	COV	0.0406583	0.821642	0.0664634	0.801033	-0.505532	no	no
DNAJC11	B	IAV	-0.194968	0.276779	-0.172907	0.579054	-0.305343	no	no
DNAJC11	B	NS	-0.131414	0.278911	-0.15099	0.500641	0.344057	no	no
DNAJC11	MYELOID	COV	0.0310123	0.692043	0.10135	0.330661	-2.49861	no	no
DNAJC11	MYELOID	IAV	0.2307	0.0776825	0.256965	0.1954	-0.46339	no	no
DNAJC11	MYELOID	NS	0.203039	0.00372433	0.17215	0.0973927	0.984907	yes	yes
DNAJC11	NK	COV	-0.0908163	0.68051	-0.0613119	0.882605	-0.396161	no	no
DNAJC11	NK	IAV	-0.0341593	0.848638	-0.0449212	0.89417	0.174228	no	no
DNAJC11	NK	NS	-0.180865	0.435545	-0.225236	0.582533	0.456054	no	no
DNAJC11	T.CD4	COV	0.0462787	0.626031	0.0681169	0.586103	-0.765031	no	no
DNAJC11	T.CD4	IAV	-0.00395804	0.968366	-0.0157436	0.909454	0.494394	no	no
DNAJC11	T.CD4	NS	-0.0412033	0.649391	-0.0258583	0.863683	-0.562524	no	no
DNAJC11	T.CD8	COV	0.0609955	0.613194	0.109104	0.389714	-1.41467	no	no
DNAJC11	T.CD8	IAV	-0.0181526	0.825086	-0.0282477	0.826489	0.413504	no	no
DNAJC11	T.CD8	NS	-0.0533839	0.573473	-0.0537888	0.688521	0.0141013	no	no
MYLIP	B	COV	-0.0922731	0.627708	-0.159797	0.481799	1.2145	no	no
MYLIP	B	IAV	-0.216648	0.0771359	-0.239934	0.396221	0.276105	no	no
MYLIP	B	NS	-0.333546	0.0151636	-0.353561	0.10015	0.302436	no	no
MYLIP	MYELOID	COV	0.0314498	0.785651	-0.0521077	0.787113	2.15641	no	no
MYLIP	MYELOID	IAV	0.00396723	0.981266	-0.144408	0.381263	3.52628	no	no
MYLIP	MYELOID	NS	0.0359711	0.81568	-0.0102709	0.970094	1.06408	no	no
MYLIP	NK	COV	-0.125989	0.174574	-0.146334	0.279939	0.55567	no	no
MYLIP	NK	IAV	0.0206268	0.882206	0.0387319	0.856759	-0.462207	no	no
MYLIP	NK	NS	0.144872	0.129866	0.129767	0.392328	0.39042	no	no
MYLIP	T.CD4	COV	-0.157812	0.0027675	-0.138439	0.0652788	-0.834545	no	no
MYLIP	T.CD4	IAV	-0.0563624	0.416334	-0.0314125	0.759655	-1.16649	no	no
MYLIP	T.CD4	NS	-0.129682	0.0565118	-0.0837922	0.375763	-1.85555	no	no
MYLIP	T.CD8	COV	-0.279916	3.33285e-05	-0.165933	0.0413103	-4.28814	yes	no
MYLIP	T.CD8	IAV	-0.170155	0.0190743	-0.0839305	0.492897	-2.9312	no	no
MYLIP	T.CD8	NS	-0.213112	0.00734678	-0.0467569	0.700777	-5.69395	yes	no
PSMB1	B	COV	-0.19299	1.86705e-05	-0.168873	0.00718302	-1.13412	no	no
PSMB1	B	IAV	-0.207481	0.000171791	-0.147266	0.100416	-2.19393	yes	no
PSMB1	B	NS	-0.186338	0.000218302	-0.167717	0.26491	-0.342526	no	no
PSMB1	MYELOID	COV	-0.0439305	0.309044	0.00372128	0.975486	-2.38585	no	no
PSMB1	MYELOID	IAV	-0.0681132	0.129573	-0.0612671	0.422686	-0.352297	no	no
PSMB1	MYELOID	NS	-0.0376663	0.205204	-0.00473605	0.951237	-2.54646	no	no
PSMB1	NK	COV	-0.0256678	0.608751	-0.0607894	0.34135	2.10055	no	no
PSMB1	NK	IAV	0.0385113	0.140873	0.00546869	0.923426	3.44604	no	no
PSMB1	NK	NS	0.0436165	0.232774	0.0233163	0.771278	1.2224	no	no
PSMB1	T.CD4	COV	-0.0877189	0.000173353	-0.0724799	0.00672532	-1.65183	no	no
PSMB1	T.CD4	IAV	-0.0979143	0.000588406	-0.0837848	0.0270926	-1.15798	no	no
PSMB1	T.CD4	NS	-0.0551406	0.0577359	-0.039275	0.424995	-1.2828	no	no
PSMB1	T.CD8	COV	-0.00910771	0.819979	-3.35543e-05	0.999592	-0.820309	no	no
PSMB1	T.CD8	IAV	-0.01165	0.710098	-0.0235547	0.531181	1.33754	no	no
PSMB1	T.CD8	NS	0.000901627	0.984772	0.0125136	0.835545	-1.02675	no	no
JARID2	B	COV	0.0789522	0.516301	0.0134239	0.949259	1.82271	no	no
JARID2	B	IAV	0.107116	0.302924	0.0497252	0.776085	1.64945	no	no
JARID2	B	NS	0.20088	0.0033615	0.0693299	0.481569	5.13469	yes	no
JARID2	MYELOID	COV	0.25369	0.00290148	0.10453	0.466963	4.25369	yes	no
JARID2	MYELOID	IAV	0.0458685	0.776751	-0.0802702	0.799707	1.87948	no	no
JARID2	MYELOID	NS	0.23307	0.00133032	0.0932053	0.479172	4.37855	yes	no
JARID2	NK	COV	0.365706	2.16791e-07	0.124591	0.25774	8.02579	yes	no
JARID2	NK	IAV	0.355144	4.01491e-10	0.115103	0.236704	8.85584	yes	no
JARID2	NK	NS	0.268619	3.15781e-06	0.0507992	0.631587	9.21712	yes	no
JARID2	T.CD4	COV	-0.0552948	0.476124	-0.0469808	0.702317	-0.322144	no	no
JARID2	T.CD4	IAV	0.00262657	0.980546	0.0724749	0.519495	-2.62119	no	no
JARID2	T.CD4	NS	-0.0225835	0.722717	-0.0143488	0.898359	-0.420695	no	no
JARID2	T.CD8	COV	0.0490681	0.527413	0.0243901	0.836678	1.07584	no	no
JARID2	T.CD8	IAV	0.0247678	0.785741	0.0746691	0.457605	-2.01446	no	no
JARID2	T.CD8	NS	-0.0380854	0.420504	0.0186387	0.805585	-3.81094	no	no
CDKL5	B	COV	0.0302545	0.900854	-0.0212638	0.956221	0.826818	no	no
CDKL5	B	IAV	0.0803007	0.695301	0.0231182	0.956252	0.834682	no	no
CDKL5	B	NS	-0.202483	0.339594	-0.178926	0.55643	-0.332753	no	no
CDKL5	MYELOID	COV	0.168236	0.108665	0.0813445	0.725273	1.74479	no	no
CDKL5	MYELOID	IAV	0.112397	0.487883	0.153563	0.541046	-0.692985	no	no
CDKL5	MYELOID	NS	-0.0196612	0.885264	-0.00577191	0.98264	-0.326867	no	no
CDKL5	NK	COV	-0.119831	0.546856	-0.305707	0.230823	2.60267	no	no
CDKL5	NK	IAV	0.129494	0.428237	-0.00516984	0.989882	2.09051	no	no
CDKL5	NK	NS	0.0505969	0.881457	0.124032	0.813685	-0.719101	no	no
CDKL5	T.CD4	COV	0.103789	0.251712	0.116019	0.341155	-0.384274	no	no
CDKL5	T.CD4	IAV	0.153033	0.0734063	0.160353	0.13374	-0.231881	no	no
CDKL5	T.CD4	NS	0.0910075	0.383321	0.0910089	0.540447	-3.94773e-05	no	no
CDKL5	T.CD8	COV	0.00326066	0.98358	-0.0523975	0.818221	1.26791	no	no
CDKL5	T.CD8	IAV	-0.00272007	0.987476	0.0285916	0.911027	-0.712622	no	no
CDKL5	T.CD8	NS	0.0496326	0.727739	0.0496372	0.826623	-0.000107558	no	no
CDK11A	B	COV	-0.245474	0.00228165	-0.312955	0.00157846	1.96584	yes	yes
CDK11A	B	IAV	-0.241482	0.0176688	-0.274423	0.0397782	0.779836	no	no
CDK11A	B	NS	-0.318646	5.09955e-05	-0.373492	2.84363e-05	1.69085	yes	yes
CDK11A	MYELOID	COV	-0.230931	0.0014786	-0.222642	0.0262831	-0.255868	yes	yes
CDK11A	MYELOID	IAV	-0.264424	0.00239619	-0.193348	0.195855	-1.64206	yes	yes
CDK11A	MYELOID	NS	-0.278163	4.59306e-05	-0.254514	0.0104866	-0.702503	yes	yes
CDK11A	NK	COV	-0.22584	0.00518549	-0.220962	0.0506773	-0.137455	yes	yes
CDK11A	NK	IAV	-0.110655	0.244589	-0.0934007	0.494039	-0.523465	no	no
CDK11A	NK	NS	-0.335798	8.36169e-05	-0.321619	0.00302292	-0.381644	yes	yes
CDK11A	T.CD4	COV	-0.228731	0.00287861	-0.271612	0.00259386	1.37915	yes	yes
CDK11A	T.CD4	IAV	-0.180681	0.0225858	-0.203165	0.0427211	0.710654	no	no
CDK11A	T.CD4	NS	-0.234613	0.000599962	-0.224938	0.0204576	-0.303709	yes	yes
CDK11A	T.CD8	COV	-0.292408	2.80777e-05	-0.256039	0.00843101	-1.11142	yes	yes
CDK11A	T.CD8	IAV	-0.226344	0.00222675	-0.209658	0.0382484	-0.519794	yes	yes
CDK11A	T.CD8	NS	-0.229674	0.00422028	-0.159248	0.15147	-2.1827	yes	no
NADK	B	COV	0.0268373	0.800912	0.0594623	0.644483	-1.14692	no	no
NADK	B	IAV	0.0644022	0.538439	0.0649237	0.722191	-0.0135822	no	no
NADK	B	NS	0.0118971	0.91961	0.010511	0.95338	0.0475966	no	no
NADK	MYELOID	COV	0.131963	0.122045	0.210528	0.145576	-1.72285	no	no
NADK	MYELOID	IAV	0.0515965	0.462972	0.029341	0.817473	0.918259	no	no
NADK	MYELOID	NS	0.199722	0.0044128	0.128726	0.265705	2.24657	no	no
NADK	NK	COV	-0.031462	0.790441	-0.131603	0.389659	2.50272	no	no
NADK	NK	IAV	0.0698888	0.501572	-0.0249223	0.900904	2.72802	no	no
NADK	NK	NS	-0.0107602	0.954867	-0.170241	0.361491	3.31342	no	no
NADK	T.CD4	COV	-0.158862	0.013879	-0.135724	0.138743	-0.865082	no	no
NADK	T.CD4	IAV	0.0133328	0.843743	0.0427224	0.595597	-1.61326	no	no
NADK	T.CD4	NS	-0.131299	0.148046	-0.0751844	0.629556	-1.62917	no	no
NADK	T.CD8	COV	-0.0998192	0.0864324	-0.0654482	0.529291	-1.38963	no	no
NADK	T.CD8	IAV	0.0895913	0.0899706	0.0801965	0.347049	0.419945	no	no
NADK	T.CD8	NS	-0.0944361	0.262013	-0.0853852	0.542898	-0.273849	no	no
CYTH3	B	COV	-0.0268487	0.917863	-0.133548	0.583023	1.78296	no	no
CYTH3	B	IAV	0.0889096	0.708231	0.0831112	0.837199	0.0765313	no	no
CYTH3	B	NS	0.0700181	0.769599	-0.0297576	0.939546	1.53435	no	no
CYTH3	MYELOID	COV	-0.0459827	0.689002	-0.103531	0.536494	1.43435	no	no
CYTH3	MYELOID	IAV	-0.0271888	0.890511	0.00373326	0.992887	-0.439401	no	no
CYTH3	MYELOID	NS	-0.158106	0.106058	-0.241626	0.112131	1.76304	no	no
CYTH3	NK	COV	1.6047	1.59609e-11	1.28311	8.48273e-05	2.68117	yes	yes
CYTH3	NK	IAV	1.15917	2.6052e-08	0.800534	0.00785478	3.4971	yes	yes
CYTH3	NK	NS	2.15033	7.79945e-15	1.87654	5.51222e-07	1.92212	yes	yes
CYTH3	T.CD4	COV	-0.146563	0.288343	-0.127668	0.527107	-0.396239	no	no
CYTH3	T.CD4	NS	-0.104765	0.418274	0.0680017	0.728993	-4.21219	no	no
CYTH3	T.CD8	COV	0.737397	3.1945e-06	0.524932	0.00863291	3.17514	yes	yes
CYTH3	T.CD8	IAV	0.705836	2.66233e-07	0.571678	0.00053274	2.30678	yes	yes
CYTH3	T.CD8	NS	1.17251	4.13497e-13	0.928735	4.19736e-09	3.93617	yes	yes
ADAM22	B	COV	-0.0457906	0.776206	0.00785773	0.977686	-1.2229	no	no
ADAM22	B	IAV	0.186576	0.0890281	0.190518	0.222357	-0.0908589	no	no
ADAM22	B	NS	-0.119124	0.516855	-0.105397	0.720503	-0.224824	no	no
[truncated: 187,228 more rows]

## Sheet: TableS4C
Supplementary Table 4c. Population differences in transcriptional responses to stimulation with SARS-CoV-2 or IAV across immune lineages
For each gene and condition, and in each lineage, we report the log2-fold change (beta) in the response to viral stimulation individuals of West European (EUB) and Central African (AFB) origin, with AFB as the reference state, adjusted for age, sex and cell mortality in the sample.
For each beta, we also report the associated Benjamini-Hochberg-adjusted (FDR) Wilcoxon's two-sided rank-sum p-values.
Each of these metrics is reported before (raw) or after (adj) adjusting for differences in intra-lineage cell type frequencies between AFB and EUB individuals.
The difference between beta_raw and beta_lineage_adj is quantified by a t statistic (t_delta_beta).
Symbol	Lineage	Condition	beta_raw	FDR_raw	beta_lineage_adj	FDR_lineage_adj	t_delta_beta	popDR_raw	popDR_lineage_adj
DPM1	B	COV	-0.108924	0.469161	-0.0844545	0.751749	-0.675682	no	no
DPM1	B	IAV	0.0380313	0.84735	0.0982246	0.687313	-1.68473	no	no
DPM1	MYELOID	COV	-0.0216201	0.876546	-0.0153436	0.961613	-0.187939	no	no
DPM1	MYELOID	IAV	-0.0277766	0.871425	0.0460726	0.875419	-2.17189	no	no
DPM1	NK	COV	-0.00680871	0.9836	-0.0853886	0.841706	1.48996	no	no
DPM1	NK	IAV	-0.000897444	0.997738	-0.123837	0.734463	2.35741	no	no
DPM1	T.CD4	COV	0.0464514	0.647757	0.0419047	0.813271	0.206959	no	no
DPM1	T.CD4	IAV	0.0450266	0.613645	0.058905	0.665362	-0.682775	no	no
DPM1	T.CD8	COV	-0.0206851	0.868414	-0.0566322	0.700104	1.68881	no	no
DPM1	T.CD8	IAV	0.0484478	0.64023	0.0205819	0.930165	1.16032	no	no
SCYL3	B	COV	0.0110349	0.979911	-0.0182938	0.975037	0.53819	no	no
SCYL3	B	IAV	0.030544	0.933851	-0.0272473	0.967592	0.903017	no	no
SCYL3	MYELOID	COV	-0.139252	0.396537	-0.129946	0.751482	-0.15349	no	no
SCYL3	MYELOID	IAV	-0.0225399	0.949575	-0.089507	0.867645	1.05228	no	no
SCYL3	NK	COV	-0.130529	0.509407	-0.0285488	0.960349	-1.76744	no	no
SCYL3	NK	IAV	0.015014	0.967758	0.12165	0.808834	-1.63443	no	no
SCYL3	T.CD4	COV	0.0907607	0.452972	0.149311	0.342616	-1.87933	no	no
SCYL3	T.CD4	IAV	-0.0200217	0.892794	-0.0208439	0.931791	0.0330124	no	no
SCYL3	T.CD8	COV	-0.0712661	0.580049	-0.0346467	0.900329	-1.2279	no	no
SCYL3	T.CD8	IAV	-0.0998039	0.336498	-0.108536	0.501676	0.309824	no	no
C1orf112	B	COV	-0.148697	0.752521	-0.106122	0.89956	-0.466805	no	no
C1orf112	B	IAV	-0.248987	0.564794	-0.270619	0.702975	0.211572	no	no
C1orf112	MYELOID	COV	0.0900879	0.699482	0.0338161	0.955474	0.922774	no	no
C1orf112	MYELOID	IAV	-0.0917216	0.77597	-0.178868	0.724196	1.19542	no	no
C1orf112	NK	COV	-0.0682138	0.926174	-0.239061	0.811338	1.36529	no	no
C1orf112	NK	IAV	-0.05024	0.942987	-0.209479	0.831632	1.30931	no	no
C1orf112	T.CD4	COV	-0.244399	0.128002	-0.23957	0.313873	-0.100255	no	no
C1orf112	T.CD4	IAV	-0.0286138	0.926721	-0.0478421	0.911636	0.418636	no	no
C1orf112	T.CD8	COV	-0.120981	0.677386	-0.0111995	0.987934	-1.67837	no	no
C1orf112	T.CD8	IAV	0.0709716	0.830335	0.13911	0.774606	-1.06601	no	no
FGR	B	COV	0.503362	0.0522787	0.544584	0.112494	-0.499377	no	no
FGR	B	IAV	0.375198	0.181806	0.254128	0.665459	1.37409	no	no
FGR	MYELOID	COV	-0.110793	0.280629	-0.201226	0.079462	3.16783	no	no
FGR	MYELOID	IAV	-0.0847419	0.640972	-0.114692	0.687485	0.715912	no	no
FGR	NK	COV	1.05167	0.000136237	0.918716	0.0224275	1.21174	yes	yes
FGR	NK	IAV	0.0604734	0.880495	-0.02292	0.978709	1.02383	no	no
FGR	T.CD4	COV	0.099189	0.646217	0.0588675	0.889752	0.858102	no	no
FGR	T.CD4	IAV	0.0646043	0.79814	0.0348757	0.937878	0.656504	no	no
FGR	T.CD8	COV	0.481526	0.0204292	0.282583	0.360793	3.09517	no	no
FGR	T.CD8	IAV	0.569212	0.00092511	0.407344	0.0940618	2.67588	yes	no
CFH	B	COV	0.0417487	0.827393	0.0115343	0.973727	0.919916	no	no
CFH	B	IAV	-0.092551	0.63047	-0.135311	0.609994	1.02025	no	no
CFH	MYELOID	COV	-0.0949903	0.495364	-0.105268	0.707151	0.246443	no	no
CFH	MYELOID	IAV	-0.295903	0.200145	-0.261423	0.612061	-0.404404	no	no
CFH	NK	COV	-0.551446	0.232711	-0.42504	0.682592	-0.801107	no	no
CFH	NK	IAV	-0.940969	0.000382467	-1.02096	0.0238986	0.619512	yes	yes
CFH	T.CD4	COV	-0.200394	0.509137	-3.60262e-05	0.999944	-2.76668	no	no
CFH	T.CD4	IAV	-0.0383798	0.910633	0.0277254	0.960269	-1.21861	no	no
CFH	T.CD8	COV	-0.386651	0.109477	-0.362478	0.379777	-0.303795	no	no
CFH	T.CD8	IAV	-0.23064	0.297285	-0.153004	0.747293	-1.19371	no	no
FUCA2	B	COV	-0.0291388	0.959446	0.028818	0.97326	-0.723709	no	no
FUCA2	B	IAV	-0.219988	0.565368	-0.0806056	0.93126	-1.45845	no	no
FUCA2	MYELOID	COV	0.138259	0.0873322	0.179537	0.263035	-1.116	no	no
FUCA2	MYELOID	IAV	0.0310456	0.895536	0.015229	0.97645	0.315165	no	no
FUCA2	NK	COV	0.0393623	0.948206	0.15754	0.85089	-1.18101	no	no
FUCA2	NK	IAV	-0.151027	0.734159	0.0410469	0.972266	-1.66031	no	no
FUCA2	T.CD4	COV	0.17437	0.30755	0.222271	0.278574	-1.1053	no	no
FUCA2	T.CD4	IAV	0.159124	0.434964	0.126959	0.739759	0.610434	no	no
FUCA2	T.CD8	COV	0.0350324	0.927924	0.103093	0.840271	-1.11189	no	no
FUCA2	T.CD8	IAV	0.124626	0.608656	0.149733	0.720455	-0.421747	no	no
GCLC	B	COV	-0.149433	0.613509	-0.128504	0.778969	-0.34228	no	no
GCLC	B	IAV	0.0166881	0.974438	0.0505994	0.952054	-0.404202	no	no
GCLC	MYELOID	COV	-0.646252	0.000601294	-0.477313	0.237911	-1.84856	yes	yes
GCLC	MYELOID	IAV	-0.52879	0.0210449	-0.242688	0.695865	-3.10274	no	no
GCLC	NK	COV	-0.0708992	0.836467	-0.00726062	0.992759	-0.866069	no	no
GCLC	NK	IAV	-0.2927	0.191125	-0.332437	0.453871	0.465905	no	no
GCLC	T.CD4	COV	-0.0564403	0.778505	-0.15284	0.541529	2.27039	no	no
GCLC	T.CD4	IAV	0.145519	0.18653	0.0359911	0.904178	3.42269	no	no
GCLC	T.CD8	COV	-0.0594071	0.818314	-0.0923538	0.794921	0.721181	no	no
GCLC	T.CD8	IAV	0.148885	0.268557	0.15883	0.457783	-0.25629	no	no
NFYA	B	COV	0.00129664	0.99791	-0.0549649	0.944798	0.722313	no	no
NFYA	B	IAV	-0.202093	0.509154	-0.309359	0.51196	1.29604	no	no
NFYA	MYELOID	COV	-0.102029	0.474242	-0.145191	0.625824	0.855781	no	no
NFYA	MYELOID	IAV	-0.0293508	0.919844	-0.0264293	0.961613	-0.053764	no	no
NFYA	NK	COV	-0.174907	0.734432	-0.308704	0.683275	1.19679	no	no
NFYA	NK	IAV	0.148117	0.740473	-0.00040378	0.999851	1.32335	no	no
NFYA	T.CD4	COV	-0.0290621	0.915727	-0.00143479	0.997772	-0.591721	no	no
NFYA	T.CD4	IAV	-0.112352	0.544278	-0.0965482	0.761973	-0.371021	no	no
NFYA	T.CD8	COV	0.079829	0.688452	0.115921	0.718723	-0.785075	no	no
NFYA	T.CD8	IAV	0.0269013	0.914473	0.00940653	0.986155	0.346269	no	no
STPG1	B	COV	-0.0323144	0.96285	-0.0606024	0.949523	0.299286	no	no
STPG1	B	IAV	-0.00179431	0.997784	-0.162623	0.854713	1.51256	no	no
STPG1	MYELOID	COV	-0.0213911	0.938378	-0.00500261	0.992104	-0.361817	no	no
STPG1	MYELOID	IAV	-0.0467711	0.886811	-0.103753	0.836864	0.928167	no	no
STPG1	NK	COV	-0.032852	0.95781	-0.046183	0.965656	0.128193	no	no
STPG1	NK	IAV	-0.0627023	0.897268	-0.0155783	0.988184	-0.488622	no	no
STPG1	T.CD4	COV	0.178108	0.294071	0.259013	0.176529	-1.84904	no	no
STPG1	T.CD4	IAV	-0.0140314	0.9685	-0.0176375	0.975245	0.0694844	no	no
STPG1	T.CD8	COV	0.174857	0.587832	0.227733	0.672343	-0.65608	no	no
STPG1	T.CD8	IAV	0.141035	0.600012	0.16697	0.708472	-0.404539	no	no
NIPAL3	B	COV	0.00926153	0.981941	-0.0341359	0.949352	0.826151	no	no
NIPAL3	B	IAV	-0.0817654	0.744449	-0.114493	0.772327	0.629725	no	no
NIPAL3	MYELOID	COV	-0.0490646	0.871995	0.0948906	0.868469	-2.05339	no	no
NIPAL3	MYELOID	IAV	-0.120637	0.625648	0.0129966	0.98381	-2.2998	no	no
NIPAL3	NK	COV	0.0741684	0.805448	0.188647	0.648735	-1.79217	no	no
NIPAL3	NK	IAV	-0.455893	0.0359705	-0.334591	0.479128	-1.40286	no	no
NIPAL3	T.CD4	COV	-0.0533516	0.657171	-0.0692402	0.734064	0.556807	no	no
NIPAL3	T.CD4	IAV	0.0563325	0.58103	0.0353945	0.863231	0.877352	no	no
NIPAL3	T.CD8	COV	-0.122479	0.226498	-0.0869752	0.619872	-1.28772	no	no
NIPAL3	T.CD8	IAV	-0.0616593	0.638212	-0.0230127	0.936722	-1.32454	no	no
LAS1L	B	COV	0.116252	0.588121	0.136721	0.654025	-0.440286	no	no
LAS1L	B	IAV	0.0752572	0.705095	0.108588	0.727333	-0.762186	no	no
LAS1L	MYELOID	COV	-0.0166359	0.945153	0.000246508	0.999721	-0.370745	no	no
LAS1L	MYELOID	IAV	-0.107584	0.644429	-0.0732671	0.888884	-0.577769	no	no
LAS1L	NK	COV	0.0863872	0.779563	0.196571	0.679538	-1.5159	no	no
LAS1L	NK	IAV	-0.0407986	0.898175	-0.0344303	0.955704	-0.104658	no	no
LAS1L	T.CD4	COV	0.0712966	0.545172	0.0168744	0.951745	2.00183	no	no
LAS1L	T.CD4	IAV	0.0390628	0.779547	0.0245655	0.919679	0.569656	no	no
LAS1L	T.CD8	COV	0.0968473	0.495604	0.0620935	0.814048	1.05688	no	no
LAS1L	T.CD8	IAV	0.0393152	0.828086	0.00364856	0.991448	1.16766	no	no
ENPP4	B	COV	0.33624	0.11314	0.310112	0.394845	0.37636	no	no
ENPP4	B	IAV	-0.0167676	0.973818	-0.0133642	0.986038	-0.0500308	no	no
ENPP4	MYELOID	COV	0.270514	0.108778	0.198771	0.578881	1.21324	no	no
ENPP4	MYELOID	IAV	0.264676	0.280583	0.33424	0.385691	-0.935625	no	no
ENPP4	NK	COV	-0.0614703	0.771454	-0.0286196	0.951755	-0.701781	no	no
ENPP4	NK	IAV	0.0529128	0.809532	0.103381	0.766931	-1.07162	no	no
ENPP4	T.CD4	COV	-0.185452	0.229589	-0.240647	0.2408	1.25488	no	no
ENPP4	T.CD4	IAV	-0.112774	0.524694	-0.155941	0.532655	1.01802	no	no
ENPP4	T.CD8	COV	-0.0275615	0.893682	-0.0591756	0.823733	0.964471	no	no
ENPP4	T.CD8	IAV	0.158563	0.162944	0.156241	0.338322	0.0713987	no	no
ANKIB1	B	COV	-0.095015	0.548066	-0.146812	0.457772	1.44179	no	no
ANKIB1	B	IAV	0.0314184	0.866002	0.0337221	0.89777	-0.0778239	no	no
ANKIB1	MYELOID	COV	0.111936	0.256494	0.233774	0.03475	-4.12992	no	no
ANKIB1	MYELOID	IAV	0.0424478	0.809391	0.0814041	0.775712	-1.0177	no	no
ANKIB1	NK	COV	0.017323	0.938412	-0.0202777	0.959282	0.954328	no	no
ANKIB1	NK	IAV	0.0838052	0.512075	0.0928701	0.717273	-0.240311	no	no
ANKIB1	T.CD4	COV	-0.0219745	0.883335	-0.00399685	0.989511	-0.674118	no	no
ANKIB1	T.CD4	IAV	-0.00235236	0.987182	0.0118941	0.948631	-0.783887	no	no
ANKIB1	T.CD8	COV	-0.0251402	0.837716	-0.0225306	0.923678	-0.107127	no	no
ANKIB1	T.CD8	IAV	-0.0227599	0.816886	-0.0023293	0.991332	-1.10258	no	no
CYP51A1	B	COV	-0.0686757	0.761998	0.00561198	0.990641	-1.76577	no	no
CYP51A1	B	IAV	-0.137303	0.406223	-0.0115508	0.979501	-3.04072	no	no
CYP51A1	MYELOID	COV	-0.0308038	0.901381	0.014298	0.979794	-0.817739	no	no
CYP51A1	MYELOID	IAV	0.0135772	0.977687	-0.0228499	0.978644	0.443391	no	no
CYP51A1	NK	COV	0.0474096	0.909459	0.0110446	0.989719	0.473472	no	no
CYP51A1	NK	IAV	0.27058	0.179387	0.100231	0.855901	2.60331	no	no
CYP51A1	T.CD4	COV	0.0291211	0.891364	-0.019404	0.957397	1.3834	no	no
CYP51A1	T.CD4	IAV	0.0920541	0.517902	0.0693869	0.74437	0.736853	no	no
CYP51A1	T.CD8	COV	-0.0590107	0.785104	-0.0230657	0.955734	-0.895526	no	no
CYP51A1	T.CD8	IAV	0.185329	0.169789	0.151048	0.446123	0.927163	no	no
KRIT1	B	COV	-0.0208443	0.930344	-0.0135385	0.972458	-0.19973	no	no
KRIT1	B	IAV	0.0658277	0.708626	0.0363729	0.91887	0.797929	no	no
KRIT1	MYELOID	COV	0.0934558	0.287493	0.148195	0.24323	-1.97507	no	no
KRIT1	MYELOID	IAV	-0.0201717	0.917893	0.00252056	0.994979	-0.654988	no	no
KRIT1	NK	COV	0.0316695	0.872154	0.0187745	0.965288	0.301071	no	no
KRIT1	NK	IAV	-0.0995052	0.457297	-0.16449	0.397352	1.73774	no	no
KRIT1	T.CD4	COV	0.109817	0.113517	0.128663	0.164512	-0.892252	no	no
KRIT1	T.CD4	IAV	0.013991	0.910756	0.052986	0.687474	-2.01084	no	no
KRIT1	T.CD8	COV	0.0556068	0.635939	0.0449348	0.815422	0.441909	no	no
KRIT1	T.CD8	IAV	0.109578	0.187481	0.08205	0.54817	1.194	no	no
RAD52	B	COV	0.115637	0.796116	0.0640928	0.94143	0.594627	no	no
RAD52	B	IAV	-0.12223	0.814479	-0.189753	0.833345	0.605455	no	no
RAD52	MYELOID	COV	-0.011098	0.976517	-0.0526013	0.921761	0.752323	no	no
RAD52	MYELOID	IAV	-0.040987	0.899258	-0.0216403	0.972289	-0.33044	no	no
RAD52	NK	COV	0.0913768	0.874921	0.275649	0.739668	-1.57582	no	no
RAD52	NK	IAV	-0.040194	0.954545	0.10931	0.924554	-1.23472	no	no
RAD52	T.CD4	COV	0.0236037	0.944229	0.00971991	0.986038	0.280287	no	no
RAD52	T.CD4	IAV	0.0855213	0.684222	0.0646328	0.855473	0.496577	no	no
RAD52	T.CD8	COV	-0.0527076	0.873287	-0.0437192	0.937338	-0.1608	no	no
RAD52	T.CD8	IAV	0.00931415	0.980418	0.0720911	0.881759	-1.15441	no	no
BAD	B	COV	-0.249594	0.302005	-0.190348	0.611729	-0.97719	no	no
BAD	B	IAV	0.112889	0.767265	0.293697	0.536319	-2.23823	no	no
BAD	MYELOID	COV	-0.0843291	0.666324	-0.115262	0.728113	0.657948	no	no
BAD	MYELOID	IAV	-0.176715	0.437624	-0.249152	0.52364	1.04879	no	no
BAD	NK	COV	-0.167486	0.510579	-0.298562	0.339692	2.11449	no	no
BAD	NK	IAV	-0.123928	0.619167	-0.104648	0.846109	-0.292646	no	no
BAD	T.CD4	COV	-0.0563135	0.780434	-0.110196	0.654723	1.4392	no	no
BAD	T.CD4	IAV	0.00196838	0.994295	-0.0624639	0.83089	1.81341	no	no
BAD	T.CD8	COV	-0.130269	0.484772	-0.114716	0.720455	-0.343682	no	no
BAD	T.CD8	IAV	0.054074	0.770051	0.00805984	0.98429	1.24812	no	no
LAP3	B	COV	-0.430012	0.00446771	-0.490086	0.00590576	1.16006	yes	yes
LAP3	B	IAV	-0.356808	0.00720673	-0.436477	0.0312518	1.44108	yes	yes
LAP3	MYELOID	COV	0.134979	0.598691	0.191983	0.749991	-0.614881	no	no
LAP3	MYELOID	IAV	0.141662	0.575113	0.181327	0.654971	-0.644495	no	no
LAP3	NK	COV	-0.2657	0.128943	-0.219102	0.537978	-0.761922	no	no
LAP3	NK	IAV	-0.147662	0.438863	-0.0902726	0.843776	-1.02958	no	no
LAP3	T.CD4	COV	-0.197907	0.194014	-0.230048	0.330545	0.678448	no	no
LAP3	T.CD4	IAV	-0.209962	0.0779569	-0.225599	0.194683	0.4044	no	no
LAP3	T.CD8	COV	-0.167966	0.288606	-0.100461	0.752088	-1.56721	no	no
LAP3	T.CD8	IAV	-0.0945268	0.524614	-0.125013	0.540679	0.884326	no	no
CD99	B	COV	0.0412251	0.797491	0.0373347	0.881759	0.136787	no	no
CD99	B	IAV	-0.0181142	0.926722	0.0121884	0.971505	-0.954516	no	no
CD99	MYELOID	COV	0.131992	0.0230383	0.106006	0.403953	1.03624	no	no
CD99	MYELOID	IAV	0.223884	0.0164965	0.148184	0.365719	2.37224	no	no
CD99	NK	COV	-0.0849794	0.156227	-0.0638422	0.659957	-0.921801	no	no
CD99	NK	IAV	-0.170719	0.000113077	-0.141953	0.0730951	-1.40922	no	no
CD99	T.CD4	COV	-0.0914086	0.214512	-0.0455451	0.785021	-2.12028	no	no
CD99	T.CD4	IAV	-0.0787291	0.239056	-0.050027	0.676285	-1.60446	no	no
CD99	T.CD8	COV	-0.00949746	0.94395	-0.0408211	0.809392	1.4857	no	no
CD99	T.CD8	IAV	0.0628304	0.290739	0.024037	0.862952	2.39736	no	no
HS3ST1	B	COV	-0.143592	0.703026	-0.206129	0.705184	0.799271	no	no
HS3ST1	B	IAV	-0.244422	0.455811	-0.304297	0.563851	0.683654	no	no
HS3ST1	MYELOID	COV	0.849388	8.96708e-05	0.778499	0.0364031	0.697294	yes	yes
HS3ST1	MYELOID	IAV	-0.0235181	0.966508	-0.254942	0.700055	2.32408	no	no
HS3ST1	NK	COV	0.0965693	0.817931	-0.0439006	0.960773	1.59713	no	no
HS3ST1	NK	IAV	-0.0061092	0.991928	-0.216392	0.729514	2.38023	no	no
HS3ST1	T.CD4	COV	-0.0442143	0.821571	-0.00197288	0.996455	-1.17444	no	no
HS3ST1	T.CD4	IAV	-0.0666605	0.782771	-0.0118676	0.980191	-1.24581	no	no
HS3ST1	T.CD8	COV	-0.120991	0.558822	-0.150987	0.611464	0.63882	no	no
HS3ST1	T.CD8	IAV	-0.0474723	0.845234	-0.0276349	0.951677	-0.446709	no	no
MAD1L1	B	COV	-0.176531	0.434681	-0.109451	0.802682	-1.21174	no	no
MAD1L1	B	IAV	0.0298344	0.911864	0.0990225	0.776852	-1.5109	no	no
MAD1L1	MYELOID	COV	0.114659	0.344165	0.0463981	0.891078	1.77332	no	no
MAD1L1	MYELOID	IAV	-0.0776512	0.722806	0.046029	0.926614	-2.36692	no	no
MAD1L1	NK	COV	-0.170649	0.66959	-0.241114	0.743321	0.673055	no	no
MAD1L1	NK	IAV	0.0397516	0.941573	0.133401	0.869837	-0.982461	no	no
MAD1L1	T.CD4	COV	0.0588255	0.695277	0.0850912	0.686531	-0.849519	no	no
MAD1L1	T.CD4	IAV	-0.0378596	0.786626	-0.0357286	0.889918	-0.0743189	no	no
MAD1L1	T.CD8	COV	-0.00747658	0.981668	-0.0243618	0.957746	0.378679	no	no
MAD1L1	T.CD8	IAV	-0.0132002	0.955924	-0.0137525	0.971617	0.0152523	no	no
LASP1	B	COV	0.00741632	0.982929	0.050824	0.896187	-1.00911	no	no
LASP1	B	IAV	0.0494735	0.85679	0.181054	0.496594	-2.81474	no	no
LASP1	MYELOID	COV	-0.124587	0.243729	-0.135098	0.526777	0.275543	no	no
LASP1	MYELOID	IAV	-0.211679	0.191517	-0.14291	0.726924	-1.14471	no	no
LASP1	NK	COV	0.0751715	0.612999	0.13214	0.569536	-1.45473	no	no
LASP1	NK	IAV	-0.0924534	0.440304	0.00223387	0.995819	-2.59136	no	no
LASP1	T.CD4	COV	-0.0906954	0.425336	-0.068845	0.756976	-0.729978	no	no
LASP1	T.CD4	IAV	-0.0373882	0.794861	0.0295054	0.905536	-2.51288	no	no
LASP1	T.CD8	COV	-0.0734531	0.482596	-0.0381001	0.871803	-1.30277	no	no
LASP1	T.CD8	IAV	0.029524	0.845665	0.0529254	0.809392	-0.856249	no	no
SNX11	B	COV	0.136607	0.5357	0.11578	0.747926	0.421261	no	no
SNX11	B	IAV	0.0429243	0.917769	-0.0239536	0.975765	0.907381	no	no
SNX11	MYELOID	COV	-0.00609698	0.976536	0.0656931	0.812205	-2.00003	no	no
SNX11	MYELOID	IAV	-0.0233754	0.931744	-0.00484354	0.992537	-0.401499	no	no
SNX11	NK	COV	-0.212536	0.525	-0.21047	0.750889	-0.0225522	no	no
SNX11	NK	IAV	-0.0464005	0.91966	-0.0751686	0.924935	0.347241	no	no
SNX11	T.CD4	COV	0.181496	0.189649	0.182114	0.397933	-0.0151205	no	no
SNX11	T.CD4	IAV	-0.057804	0.735216	-0.0706868	0.807358	0.354728	no	no
SNX11	T.CD8	COV	0.185107	0.196958	0.195225	0.406597	-0.227383	no	no
SNX11	T.CD8	IAV	0.173973	0.241912	0.167826	0.457782	0.149892	no	no
TMEM176A	B	COV	0.0120807	0.97192	-0.0198608	0.966151	0.709438	no	no
TMEM176A	B	IAV	0.0354281	0.910756	0.113401	0.800015	-1.35809	no	no
TMEM176A	MYELOID	COV	0.0390271	0.917795	0.219414	0.655844	-2.31124	no	no
TMEM176A	MYELOID	IAV	-0.0290079	0.947198	-0.139576	0.811773	1.49753	no	no
TMEM176A	NK	COV	-0.0998109	0.767106	-0.192687	0.685129	1.328	no	no
TMEM176A	NK	IAV	-0.128994	0.637156	-0.0370598	0.956486	-1.39279	no	no
TMEM176A	T.CD4	COV	0.0966332	0.611242	0.106055	0.734384	-0.217474	no	no
TMEM176A	T.CD4	IAV	0.0173051	0.943595	0.0161507	0.965979	0.0320099	no	no
TMEM176A	T.CD8	COV	-0.122056	0.626396	-0.0304197	0.958743	-1.60128	no	no
TMEM176A	T.CD8	IAV	-0.131002	0.581949	-0.173496	0.674107	0.682541	no	no
M6PR	B	COV	0.0181601	0.885991	0.0409372	0.782193	-1.15242	no	no
M6PR	B	IAV	-0.02054	0.900153	-0.00929763	0.972959	-0.437244	no	no
M6PR	MYELOID	COV	-0.0194313	0.856796	-0.00275159	0.991318	-0.74405	no	no
M6PR	MYELOID	IAV	-0.023378	0.866186	-0.0318854	0.905971	0.28405	no	no
M6PR	NK	COV	-0.076723	0.465828	-0.101639	0.589504	0.796529	no	no
M6PR	NK	IAV	0.0569813	0.637375	0.049729	0.851375	0.22301	no	no
M6PR	T.CD4	COV	-0.066749	0.325524	-0.0841995	0.364226	0.964569	no	no
M6PR	T.CD4	IAV	-0.0112245	0.876967	-0.0129493	0.908991	0.143444	no	no
M6PR	T.CD8	COV	-0.0504499	0.499988	-0.0891392	0.328713	2.12271	no	no
M6PR	T.CD8	IAV	0.049921	0.492846	0.0600707	0.559635	-0.592938	no	no
ICA1	B	COV	0.0895598	0.734432	0.0643242	0.890376	0.487788	no	no
ICA1	B	IAV	0.0818671	0.754055	0.09866	0.852936	-0.255331	no	no
ICA1	MYELOID	COV	0.0636583	0.785568	0.0800714	0.881504	-0.248217	no	no
ICA1	MYELOID	IAV	0.0234677	0.930252	0.0442797	0.91957	-0.456496	no	no
ICA1	NK	COV	0.10917	0.84168	0.535478	0.279314	-4.13482	no	no
ICA1	NK	IAV	-0.0232709	0.971611	0.349724	0.549053	-3.80727	no	no
ICA1	T.CD4	COV	-0.00647597	0.98819	0.137589	0.745827	-2.48616	no	no
ICA1	T.CD4	IAV	-0.285586	0.148831	-0.251339	0.433098	-0.579248	no	no
ICA1	T.CD8	COV	0.183629	0.35358	0.10656	0.81868	1.33394	no	no
ICA1	T.CD8	IAV	0.228275	0.186486	0.100324	0.822167	2.32845	no	no
ALS2	B	COV	-0.211728	0.643436	-0.17662	0.81868	-0.368048	no	no
ALS2	B	IAV	-0.100509	0.822389	-0.134075	0.871227	0.345268	no	no
ALS2	MYELOID	COV	-0.0875275	0.702796	-0.00702173	0.991054	-1.44594	no	no
ALS2	MYELOID	IAV	-0.225433	0.315381	-0.256371	0.561646	0.404554	no	no
ALS2	NK	COV	0.192986	0.679676	0.105892	0.926104	0.719922	no	no
ALS2	NK	IAV	0.204883	0.679276	0.140938	0.898772	0.519043	no	no
ALS2	T.CD4	COV	0.00947151	0.979533	0.0212059	0.965836	-0.248014	no	no
ALS2	T.CD4	IAV	-0.0580002	0.845895	0.0423371	0.928999	-2.02703	no	no
ALS2	T.CD8	COV	-0.0555976	0.890249	-0.103779	0.861561	0.696052	no	no
ALS2	T.CD8	IAV	0.00491567	0.991687	-0.0139998	0.983942	0.301419	no	no
CASP10	B	COV	-0.0146099	0.979107	-0.0870124	0.886083	1.04999	no	no
CASP10	B	IAV	-0.00320091	0.995203	-0.120044	0.835643	1.66938	no	no
CASP10	MYELOID	COV	0.407129	0.0161346	0.423634	0.176195	-0.22329	no	no
CASP10	MYELOID	IAV	0.434331	2.35358e-05	0.40151	0.0132237	0.713174	yes	yes
CASP10	NK	COV	-0.0886646	0.740628	-0.150596	0.728313	1.00292	no	no
CASP10	NK	IAV	0.00164092	0.996112	0.069414	0.884868	-1.24261	no	no
CASP10	T.CD4	COV	0.0696789	0.684077	0.0920072	0.727408	-0.603755	no	no
CASP10	T.CD4	IAV	0.0598836	0.623155	0.00461351	0.98738	2.1364	no	no
CASP10	T.CD8	COV	0.0461419	0.843611	0.0328335	0.941945	0.296499	no	no
CASP10	T.CD8	IAV	0.0461222	0.782332	0.0287166	0.938615	0.452499	no	no
CFLAR	B	COV	-0.0149734	0.912002	-0.0244959	0.891091	0.470669	no	no
CFLAR	B	IAV	0.0263803	0.894956	0.0153876	0.959484	0.359919	no	no
CFLAR	MYELOID	COV	-0.107345	0.15159	-0.0131224	0.959978	-3.62099	no	no
CFLAR	MYELOID	IAV	0.0293077	0.843925	0.117727	0.468762	-3.00239	no	no
CFLAR	NK	COV	-0.00708542	0.958577	-0.00177307	0.994202	-0.243448	no	no
CFLAR	NK	IAV	0.0222778	0.803437	0.0655929	0.575789	-2.21654	no	no
CFLAR	T.CD4	COV	0.047476	0.400487	0.0860818	0.229065	-2.48046	no	no
CFLAR	T.CD4	IAV	0.0774417	0.336474	0.103937	0.286428	-1.30274	no	no
CFLAR	T.CD8	COV	-0.0129657	0.876488	-0.0150665	0.919697	0.135059	no	no
CFLAR	T.CD8	IAV	0.0540389	0.342914	0.0888899	0.156716	-2.40359	no	no
TFPI	B	COV	0.0389654	0.836288	0.0375957	0.903701	0.0410347	no	no
TFPI	B	IAV	0.0220307	0.924358	0.0180631	0.962629	0.106198	no	no
TFPI	MYELOID	COV	-0.0146266	0.976809	-0.0740842	0.929091	0.662971	no	no
TFPI	MYELOID	IAV	0.092424	0.829974	0.0861897	0.922662	0.0663674	no	no
TFPI	NK	COV	-0.198544	0.660484	-0.315551	0.66912	1.04352	no	no
TFPI	NK	IAV	-0.190589	0.549122	-0.205563	0.773168	0.150241	no	no
TFPI	T.CD4	COV	-0.0326273	0.879526	0.0407643	0.907142	-1.97596	no	no
TFPI	T.CD4	IAV	-0.0129905	0.951353	0.0207989	0.94308	-1.15269	no	no
TFPI	T.CD8	COV	0.111684	0.545885	0.110939	0.736089	0.0163057	no	no
TFPI	T.CD8	IAV	0.1265	0.500822	0.199337	0.457782	-1.48992	no	no
NDUFAF7	B	COV	0.00344503	0.993907	0.0108227	0.986428	-0.128864	no	no
NDUFAF7	B	IAV	-0.11641	0.637753	-0.0613201	0.914124	-0.925014	no	no
NDUFAF7	MYELOID	COV	0.0172351	0.944327	0.103467	0.750329	-1.88512	no	no
NDUFAF7	MYELOID	IAV	-0.0152591	0.972442	0.0904702	0.869739	-1.66841	no	no
NDUFAF7	NK	COV	-0.192667	0.60828	-0.297244	0.6325	1.06831	no	no
NDUFAF7	NK	IAV	-0.127829	0.741219	-0.161324	0.836866	0.337755	no	no
NDUFAF7	T.CD4	COV	-0.10359	0.454203	-0.127943	0.552166	0.677844	no	no
NDUFAF7	T.CD4	IAV	-0.0425136	0.800336	-0.0601694	0.812214	0.561473	no	no
NDUFAF7	T.CD8	COV	-0.0645807	0.744876	-0.0484767	0.896187	-0.398361	no	no
NDUFAF7	T.CD8	IAV	-0.0761357	0.695393	-0.0626466	0.86394	-0.317774	no	no
RBM5	B	COV	-0.0593602	0.660569	-0.0400284	0.868027	-0.693257	no	no
RBM5	B	IAV	-0.141493	0.20123	-0.107758	0.625692	-0.979073	no	no
RBM5	MYELOID	COV	0.0142723	0.880684	0.0524031	0.707143	-1.80891	no	no
RBM5	MYELOID	IAV	0.0747954	0.375836	0.12152	0.381205	-1.67526	no	no
RBM5	NK	COV	0.138829	0.0791898	0.152984	0.236507	-0.502425	no	no
RBM5	NK	IAV	0.0603318	0.480151	0.0685594	0.67804	-0.327122	no	no
RBM5	T.CD4	COV	-0.02482	0.702819	-0.0124489	0.927947	-0.879696	no	no
RBM5	T.CD4	IAV	0.0266628	0.692738	0.0100943	0.945018	1.15712	no	no
RBM5	T.CD8	COV	0.0157381	0.811946	0.0421769	0.61886	-1.98071	no	no
RBM5	T.CD8	IAV	0.0794102	0.0682675	0.108374	0.0470884	-2.04387	no	no
ARF5	B	COV	-0.0541057	0.698003	-0.0131463	0.962629	-1.4899	no	no
ARF5	B	IAV	0.0150923	0.94304	0.0767219	0.772163	-1.75688	no	no
ARF5	MYELOID	COV	0.0221057	0.872552	0.0683876	0.711832	-1.72854	no	no
ARF5	MYELOID	IAV	-0.0130751	0.95818	0.0166855	0.968277	-0.748935	no	no
ARF5	NK	COV	-0.0203415	0.947593	-0.0258651	0.962273	0.101481	no	no
ARF5	NK	IAV	0.0417191	0.839625	0.0429427	0.923589	-0.0251573	no	no
ARF5	T.CD4	COV	0.00564786	0.975561	-0.0339917	0.881226	1.55945	no	no
ARF5	T.CD4	IAV	-0.0226731	0.874893	-0.0125245	0.959167	-0.423477	no	no
ARF5	T.CD8	COV	0.0528807	0.590695	0.109932	0.394581	-2.3031	no	no
ARF5	T.CD8	IAV	0.0751866	0.254145	0.0998086	0.237222	-1.35448	no	no
SARM1	B	COV	0.176116	0.654204	0.282153	0.582482	-1.27306	no	no
SARM1	B	IAV	0.344997	0.200981	0.456393	0.217921	-1.37713	no	no
SARM1	MYELOID	COV	0.120349	0.562315	0.221686	0.515182	-1.64064	no	no
SARM1	MYELOID	IAV	-0.0304258	0.930252	0.0486527	0.932616	-1.33695	no	no
SARM1	NK	COV	-0.148733	0.793535	-0.27305	0.772091	0.979987	no	no
SARM1	NK	IAV	-0.337508	0.371474	-0.376931	0.614471	0.321647	no	no
SARM1	T.CD4	COV	0.0313906	0.908845	0.0395688	0.929548	-0.17922	no	no
SARM1	T.CD4	IAV	-0.0178348	0.94785	-0.0613143	0.86081	1.06745	no	no
SARM1	T.CD8	COV	-0.128665	0.58103	-0.0385185	0.950471	-1.46185	no	no
SARM1	T.CD8	IAV	-0.166253	0.462622	-0.127084	0.744193	-0.729943	no	no
POLDIP2	B	COV	0.0816788	0.785636	0.1277	0.739788	-0.85518	no	no
POLDIP2	B	IAV	0.0725851	0.841012	0.195871	0.667201	-1.81281	no	no
POLDIP2	MYELOID	COV	-0.00536779	0.977339	0.136117	0.396819	-4.48216	no	no
POLDIP2	MYELOID	IAV	-0.00769142	0.9836	0.0514693	0.922741	-1.07166	no	no
POLDIP2	NK	COV	-0.226327	0.295837	-0.222392	0.623426	-0.053675	no	no
POLDIP2	NK	IAV	-0.0986667	0.764592	-0.214076	0.678768	1.46096	no	no
POLDIP2	T.CD4	COV	0.109946	0.419546	0.108153	0.665597	0.0476689	no	no
POLDIP2	T.CD4	IAV	0.160155	0.161464	0.158333	0.389385	0.0519504	no	no
POLDIP2	T.CD8	COV	0.0483454	0.817202	-0.0412294	0.924554	1.94811	no	no
POLDIP2	T.CD8	IAV	-0.0344263	0.864382	-0.0596108	0.834676	0.727809	no	no
PLXND1	B	COV	-0.101797	0.845736	-0.0974615	0.909752	-0.0477148	no	no
PLXND1	B	IAV	0.142429	0.765565	0.301073	0.637422	-1.6146	no	no
PLXND1	MYELOID	COV	-0.0178411	0.947151	0.19689	0.417323	-4.65071	no	no
PLXND1	MYELOID	IAV	-0.457786	0.0280695	-0.529841	0.0731361	0.971758	no	no
PLXND1	NK	COV	0.0161837	0.982351	-0.00569062	0.996672	0.19479	no	no
PLXND1	NK	IAV	-0.453978	0.119221	-0.403781	0.466437	-0.49591	no	no
PLXND1	T.CD4	COV	0.231488	0.213197	0.142987	0.688111	1.6954	no	no
PLXND1	T.CD4	IAV	0.350105	0.017316	0.284411	0.178685	1.3631	no	no
PLXND1	T.CD8	COV	0.0297148	0.935937	0.0148914	0.980865	0.259488	no	no
PLXND1	T.CD8	IAV	-0.0690116	0.804657	0.0592498	0.910025	-2.3159	no	no
AK2	B	COV	-0.0787945	0.562401	-0.0524819	0.829272	-0.880331	no	no
AK2	B	IAV	-0.0379448	0.82711	0.00252735	0.994503	-1.25464	no	no
AK2	MYELOID	COV	-0.235264	0.00753447	-0.0874315	0.688387	-4.63839	yes	no
AK2	MYELOID	IAV	-0.301749	0.00117838	-0.194283	0.241654	-3.02219	yes	no
AK2	NK	COV	-0.155568	0.496692	-0.128428	0.811527	-0.387733	no	no
AK2	NK	IAV	-0.0517741	0.861166	-0.140575	0.750605	1.43934	no	no
AK2	T.CD4	COV	-0.0194615	0.893632	-0.0627924	0.743335	1.63543	no	no
AK2	T.CD4	IAV	-0.00865758	0.956685	0.00182068	0.994625	-0.443246	no	no
AK2	T.CD8	COV	0.103774	0.230187	0.109083	0.430331	-0.207515	no	no
AK2	T.CD8	IAV	0.0824547	0.442616	0.0555463	0.782718	1.0269	no	no
CD38	B	COV	0.0318892	0.961647	-0.126262	0.870446	1.75874	no	no
CD38	B	IAV	0.191843	0.655811	0.0320411	0.975765	1.62684	no	no
CD38	MYELOID	COV	-0.0182065	0.979533	0.141753	0.89782	-1.23842	no	no
CD38	MYELOID	IAV	0.108564	0.810185	0.209448	0.77386	-1.03315	no	no
CD38	NK	COV	-0.665143	0.00486643	-0.362107	0.507118	-3.1521	yes	no
CD38	NK	IAV	-0.405969	0.140993	0.000606257	0.999662	-4.32042	no	no
CD38	T.CD4	COV	0.119207	0.723202	0.174133	0.716879	-0.806135	no	no
CD38	T.CD4	IAV	0.121676	0.619626	0.164583	0.579639	-0.860078	no	no
CD38	T.CD8	COV	-0.0642656	0.901507	0.171992	0.785413	-2.87221	no	no
CD38	T.CD8	IAV	0.0921237	0.812075	0.20913	0.642113	-1.69349	no	no
FKBP4	B	COV	-0.0526391	0.828124	-0.00953461	0.98268	-1.05959	no	no
FKBP4	B	IAV	-0.0346061	0.894542	-0.0381854	0.934349	0.0755551	no	no
FKBP4	MYELOID	COV	0.103039	0.444166	0.0302368	0.934079	1.93756	no	no
FKBP4	MYELOID	IAV	0.0223638	0.943009	-0.00249651	0.996883	0.480664	no	no
FKBP4	NK	COV	-0.396752	0.111605	-0.559514	0.151424	1.75287	no	no
FKBP4	NK	IAV	0.0551954	0.881621	-0.139596	0.818591	2.51171	no	no
FKBP4	T.CD4	COV	-0.0217781	0.911163	-0.126499	0.496809	3.21212	no	no
FKBP4	T.CD4	IAV	0.0845558	0.408117	0.0383781	0.865008	1.76813	no	no
FKBP4	T.CD8	COV	-0.0156995	0.957559	-0.0859125	0.752393	1.81303	no	no
FKBP4	T.CD8	IAV	0.143557	0.184397	0.0747588	0.699717	2.37486	no	no
KDM1A	B	COV	-0.119815	0.657959	-0.0331262	0.948694	-1.6454	no	no
KDM1A	B	IAV	-0.0718924	0.752212	0.0460999	0.919447	-2.50209	no	no
KDM1A	MYELOID	COV	0.159853	0.166647	0.188781	0.347934	-0.709578	no	no
KDM1A	MYELOID	IAV	-0.114553	0.642244	-0.114889	0.822365	0.00523386	no	no
KDM1A	NK	COV	0.089289	0.747488	0.115073	0.798635	-0.449873	no	no
KDM1A	NK	IAV	-0.102336	0.619211	-0.103633	0.793379	0.0252438	no	no
KDM1A	T.CD4	COV	-0.000539635	0.997612	-0.0627217	0.726576	2.47282	no	no
KDM1A	T.CD4	IAV	0.0219649	0.872963	-0.015909	0.939374	1.74607	no	no
KDM1A	T.CD8	COV	0.0660421	0.539437	0.0351008	0.884393	1.15177	no	no
KDM1A	T.CD8	IAV	-0.0294927	0.816202	-0.00693771	0.97927	-0.914661	no	no
RBM6	B	COV	-0.0393539	0.779126	-0.0416402	0.838657	0.0910452	no	no
RBM6	B	IAV	-0.0166069	0.923962	-0.0237213	0.923508	0.275692	no	no
RBM6	MYELOID	COV	-0.0235485	0.830443	0.027817	0.907243	-1.89268	no	no
RBM6	MYELOID	IAV	-0.0647151	0.649978	-0.0629437	0.822798	-0.0509418	no	no
RBM6	NK	COV	0.0126336	0.934438	0.0580168	0.779918	-1.64203	no	no
RBM6	NK	IAV	0.08735	0.32679	0.161048	0.151444	-2.8205	no	no
RBM6	T.CD4	COV	-0.00705263	0.935202	-0.0291219	0.777134	1.63941	no	no
RBM6	T.CD4	IAV	0.0541144	0.243321	0.0399353	0.621013	1.12128	no	no
RBM6	T.CD8	COV	-0.016988	0.838746	-0.0386393	0.73229	1.37551	no	no
RBM6	T.CD8	IAV	0.0381733	0.547283	0.0435094	0.652371	-0.364673	no	no
RECQL	B	COV	-0.00635094	0.971367	-0.0177411	0.944116	0.458109	no	no
RECQL	B	IAV	0.0287504	0.794296	0.0133896	0.956486	0.637576	no	no
RECQL	MYELOID	COV	0.0760856	0.142761	0.0821239	0.488021	-0.262635	no	no
RECQL	MYELOID	IAV	-0.0499817	0.520883	-0.0408653	0.833723	-0.361145	no	no
RECQL	NK	COV	0.0975113	0.220527	0.0484449	0.815376	1.87831	no	no
RECQL	NK	IAV	0.041733	0.734173	0.0425857	0.864941	-0.0285737	no	no
RECQL	T.CD4	COV	-0.0286403	0.7639	0.00250577	0.990682	-1.6712	no	no
RECQL	T.CD4	IAV	0.0722845	0.29632	0.0542475	0.689308	0.907758	no	no
RECQL	T.CD8	COV	-0.0778033	0.165653	-0.0957489	0.26367	0.987256	no	no
RECQL	T.CD8	IAV	-0.0446974	0.593619	-0.0300615	0.846109	-0.792879	no	no
VPS50	B	COV	0.109723	0.650726	0.100309	0.796122	0.188407	no	no
VPS50	B	IAV	-0.0163164	0.960729	-0.0321354	0.952717	0.296905	no	no
VPS50	MYELOID	COV	0.0810465	0.646005	0.166611	0.56838	-1.67411	no	no
VPS50	MYELOID	IAV	-0.110435	0.666567	-0.0505907	0.931628	-0.980565	no	no
VPS50	NK	COV	-0.0664579	0.859983	-0.0715652	0.92719	0.0607364	no	no
VPS50	NK	IAV	-0.0525159	0.872031	-0.0126738	0.986038	-0.601335	no	no
VPS50	T.CD4	COV	0.0305277	0.861222	0.057639	0.817738	-0.880403	no	no
VPS50	T.CD4	IAV	0.0116342	0.956643	0.0596839	0.803779	-1.58432	no	no
VPS50	T.CD8	COV	0.0528397	0.72524	0.0365929	0.908494	0.47686	no	no
VPS50	T.CD8	IAV	0.0280282	0.873468	0.0495936	0.859777	-0.653346	no	no
NDUFAB1	B	COV	0.0309557	0.821926	0.0434152	0.815925	-0.530457	no	no
NDUFAB1	B	IAV	0.00313858	0.990234	0.0606817	0.814162	-1.78787	no	no
NDUFAB1	MYELOID	COV	0.00177503	0.991292	0.000743554	0.998007	0.0385647	no	no
NDUFAB1	MYELOID	IAV	0.0107331	0.959435	0.0387068	0.918556	-0.66264	no	no
NDUFAB1	NK	COV	-0.12878	0.221853	-0.13532	0.482171	0.187621	no	no
NDUFAB1	NK	IAV	-0.0285547	0.835272	-0.113831	0.466445	2.97788	no	no
NDUFAB1	T.CD4	COV	0.0567851	0.375904	0.0205596	0.876879	2.35402	no	no
NDUFAB1	T.CD4	IAV	0.0701799	0.193268	0.045592	0.637094	1.6442	no	no
NDUFAB1	T.CD8	COV	0.00265948	0.983041	-0.0216022	0.901676	1.26551	no	no
NDUFAB1	T.CD8	IAV	0.0407127	0.582606	-0.00877447	0.964102	2.62804	no	no
SLC25A13	B	COV	-0.206471	0.470263	-0.208351	0.627454	0.0280577	no	no
SLC25A13	B	IAV	-0.43796	0.0107824	-0.382491	0.166349	-0.880238	no	no
SLC25A13	MYELOID	COV	-0.161488	0.0171386	-0.188211	0.0641014	1.02722	no	no
SLC25A13	MYELOID	IAV	-0.2451	0.0302696	-0.341031	0.0381248	2.16479	no	no
SLC25A13	NK	COV	0.125651	0.798913	0.289738	0.700037	-1.46425	no	no
SLC25A13	NK	IAV	0.243498	0.625006	0.43243	0.608332	-1.35168	no	no
SLC25A13	T.CD4	COV	-0.0596429	0.844351	0.0301099	0.95607	-1.69441	no	no
SLC25A13	T.CD4	IAV	0.0986037	0.686286	0.170787	0.584728	-1.42682	no	no
SLC25A13	T.CD8	COV	-0.024673	0.963105	-0.106685	0.889943	0.94847	no	no
SLC25A13	T.CD8	IAV	0.119655	0.690458	0.0614058	0.924295	0.87598	no	no
ST7	B	COV	0.459314	0.154918	0.45413	0.313286	0.0564356	no	no
ST7	B	IAV	0.538926	0.0474209	0.584427	0.166543	-0.470205	no	no
ST7	MYELOID	COV	-0.00814735	0.985416	0.084381	0.897526	-1.23496	no	no
ST7	MYELOID	IAV	-0.0108168	0.9836	-0.13664	0.836066	1.53618	no	no
ST7	NK	COV	-0.0397946	0.952924	-0.136974	0.88777	0.897648	no	no
ST7	NK	IAV	-0.316376	0.411634	-0.482964	0.451382	1.37443	no	no
ST7	T.CD4	COV	0.0603782	0.855188	0.0345277	0.953566	0.449494	no	no
ST7	T.CD4	IAV	-0.0617687	0.814431	-0.0412311	0.929254	-0.432378	no	no
ST7	T.CD8	COV	-0.289419	0.156918	-0.317959	0.370786	0.406807	no	no
ST7	T.CD8	IAV	-0.214728	0.337093	-0.20055	0.642545	-0.211986	no	no
CDC27	B	COV	0.00539887	0.983074	-0.025055	0.940728	0.906065	no	no
CDC27	B	IAV	-0.0572592	0.733316	-0.0490516	0.881759	-0.221248	no	no
CDC27	MYELOID	COV	-0.0269203	0.769662	-0.0657841	0.644973	1.70147	no	no
CDC27	MYELOID	IAV	-0.0499832	0.792374	-0.00517484	0.991054	-1.1018	no	no
CDC27	NK	COV	-0.0818104	0.665166	0.0042474	0.992908	-1.95395	no	no
CDC27	NK	IAV	-0.0341106	0.889729	0.0531287	0.905358	-1.78443	no	no
CDC27	T.CD4	COV	-0.0334111	0.775933	-0.0293823	0.890501	-0.170694	no	no
CDC27	T.CD4	IAV	0.011225	0.936641	0.00181538	0.994343	0.413539	no	no
CDC27	T.CD8	COV	0.0533963	0.645576	0.0225574	0.94001	0.995685	no	no
CDC27	T.CD8	IAV	0.138558	0.07055	0.161867	0.103247	-0.966903	no	no
HCCS	B	COV	-0.123907	0.615993	-0.123621	0.73608	-0.00554403	no	no
HCCS	B	IAV	-0.119431	0.603691	-0.177632	0.628205	1.01464	no	no
HCCS	MYELOID	COV	0.0485323	0.722012	0.00295568	0.994277	1.15523	no	no
HCCS	MYELOID	IAV	-0.0141394	0.953492	0.0167023	0.972289	-0.646161	no	no
HCCS	NK	COV	0.0140313	0.982182	0.0334356	0.974026	-0.200094	no	no
HCCS	NK	IAV	0.174599	0.500393	0.138158	0.823853	0.457236	no	no
HCCS	T.CD4	COV	-0.0568703	0.722136	-0.0931505	0.658166	1.14087	no	no
HCCS	T.CD4	IAV	-0.130654	0.184495	-0.125019	0.461782	-0.182764	no	no
HCCS	T.CD8	COV	-0.0617783	0.763474	-0.0803156	0.803326	0.456386	no	no
HCCS	T.CD8	IAV	-0.0109941	0.964452	-0.0291671	0.939186	0.471684	no	no
DVL2	B	COV	0.275052	0.333635	0.345965	0.344382	-0.975315	no	no
DVL2	B	IAV	0.132694	0.757093	0.262546	0.689086	-1.32746	no	no
DVL2	MYELOID	COV	0.0956401	0.649775	0.0841351	0.868999	0.182305	no	no
DVL2	MYELOID	IAV	-0.0937658	0.744958	-0.154381	0.79093	0.747939	no	no
DVL2	NK	COV	0.165962	0.64383	0.118058	0.880615	0.535233	no	no
DVL2	NK	IAV	0.0332922	0.954856	0.16027	0.858052	-1.1613	no	no
DVL2	T.CD4	COV	0.0309383	0.894646	0.026218	0.94829	0.120401	no	no
DVL2	T.CD4	IAV	0.0436166	0.820987	0.0317185	0.92512	0.343263	no	no
DVL2	T.CD8	COV	-0.0420598	0.879448	-0.0690759	0.848301	0.615408	no	no
DVL2	T.CD8	IAV	0.0506271	0.81472	0.111635	0.666521	-1.57504	no	no
UPF1	B	COV	-0.0354115	0.8601	-0.040761	0.896184	0.156941	no	no
UPF1	B	IAV	0.0357394	0.886854	0.0827528	0.81868	-1.05772	no	no
UPF1	MYELOID	COV	0.000380868	0.997799	0.00723865	0.979562	-0.24732	no	no
UPF1	MYELOID	IAV	-0.0352028	0.846931	-0.0487343	0.888145	0.340954	no	no
UPF1	NK	COV	0.0815038	0.748991	0.0735333	0.875749	0.14892	no	no
UPF1	NK	IAV	0.0568393	0.807528	-0.0152826	0.975765	1.52947	no	no
UPF1	T.CD4	COV	0.0672901	0.43269	0.0691935	0.645561	-0.0826762	no	no
UPF1	T.CD4	IAV	0.013537	0.92375	0.00174024	0.995073	0.487542	no	no
UPF1	T.CD8	COV	0.0156292	0.914768	0.0121329	0.964102	0.134705	no	no
UPF1	T.CD8	IAV	0.00870068	0.965265	-0.00332845	0.992259	0.394037	no	no
SKAP2	B	COV	0.0751242	0.389837	0.0673572	0.65298	0.342842	no	no
SKAP2	B	IAV	-0.0233362	0.827912	-0.0375548	0.827943	0.669881	no	no
SKAP2	MYELOID	COV	0.098918	0.301248	0.0903839	0.660775	0.265537	no	no
SKAP2	MYELOID	IAV	-0.0185884	0.937589	-0.000958564	0.998362	-0.41646	no	no
SKAP2	NK	COV	-0.00157308	0.99451	-0.0229377	0.949523	0.589827	no	no
SKAP2	NK	IAV	-0.101431	0.319879	-0.13255	0.47331	0.900065	no	no
SKAP2	T.CD4	COV	0.0115039	0.974418	0.0509411	0.914045	-0.80464	no	no
SKAP2	T.CD4	IAV	-0.0167685	0.950394	-0.0236895	0.952942	0.177205	no	no
SKAP2	T.CD8	COV	-0.129401	0.429301	-0.164659	0.390107	0.933893	no	no
SKAP2	T.CD8	IAV	0.0639201	0.666782	0.0358901	0.90532	0.872062	no	no
SLC25A5	B	COV	0.0028588	0.985324	0.00727798	0.970368	-0.236304	no	no
SLC25A5	B	IAV	-0.00440641	0.983628	0.04936	0.804919	-2.07005	no	no
SLC25A5	MYELOID	COV	-0.0963981	0.276952	-0.0906084	0.640468	-0.185799	no	no
SLC25A5	MYELOID	IAV	-0.0659942	0.704739	0.0181618	0.964109	-2.162	no	no
SLC25A5	NK	COV	-0.104338	0.364773	-0.0912613	0.673542	-0.405366	no	no
SLC25A5	NK	IAV	0.0594656	0.580214	0.0592409	0.788945	0.00765547	no	no
SLC25A5	T.CD4	COV	-0.0738807	0.231755	-0.118016	0.123959	2.42502	no	no
SLC25A5	T.CD4	IAV	0.0572207	0.217854	0.0493186	0.564934	0.555661	no	no
SLC25A5	T.CD8	COV	-0.0270922	0.771513	-0.0590211	0.571866	1.84969	no	no
SLC25A5	T.CD8	IAV	0.0681153	0.17656	0.00157071	0.99177	4.85474	no	no
MCUB	B	COV	0.0755894	0.577288	0.0186403	0.953259	1.8437	no	no
MCUB	B	IAV	0.0919153	0.521515	0.0682069	0.791617	0.713818	no	no
MCUB	MYELOID	COV	0.224218	0.165103	0.252576	0.332635	-0.541424	no	no
MCUB	MYELOID	IAV	0.270542	0.0536368	0.255523	0.232398	0.325224	no	no
MCUB	NK	COV	0.14973	0.125726	0.217276	0.160924	-1.83248	no	no
MCUB	NK	IAV	-0.0954574	0.542614	0.0154247	0.973764	-2.46879	no	no
MCUB	T.CD4	COV	-0.083098	0.074939	-0.0442118	0.649085	-2.63319	no	no
MCUB	T.CD4	IAV	0.0470393	0.438408	0.0542158	0.513169	-0.496376	no	no
MCUB	T.CD8	COV	-0.0529803	0.484664	-0.0433887	0.725684	-0.547298	no	no
MCUB	T.CD8	IAV	0.064158	0.322091	0.074534	0.403771	-0.614072	no	no
POLR2J	B	COV	0.0766868	0.373912	0.0864041	0.468762	-0.451211	no	no
POLR2J	B	IAV	0.0363852	0.797952	0.0896065	0.561318	-2.07172	no	no
POLR2J	MYELOID	COV	0.0968575	0.0968737	0.0712864	0.594854	1.14979	no	no
POLR2J	MYELOID	IAV	0.0912462	0.390068	0.123609	0.557369	-0.862687	no	no
POLR2J	NK	COV	-0.0297586	0.846925	-0.0109467	0.972613	-0.630959	no	no
POLR2J	NK	IAV	0.0632048	0.613432	0.108067	0.567768	-1.41848	no	no
POLR2J	T.CD4	COV	-0.00134793	0.99198	0.00187701	0.992537	-0.181439	no	no
POLR2J	T.CD4	IAV	-0.00204295	0.985104	-0.00722044	0.957397	0.389608	no	no
POLR2J	T.CD8	COV	0.108427	0.0411884	0.0778433	0.40298	1.73917	no	no
POLR2J	T.CD8	IAV	0.115445	0.0276216	0.0725626	0.430161	2.51108	no	no
DHX33	B	COV	-0.105867	0.77442	0.0107634	0.988882	-1.69184	no	no
DHX33	B	IAV	-0.177112	0.535881	-0.132131	0.815925	-0.640739	no	no
DHX33	MYELOID	COV	-0.0940043	0.5231	-0.0998293	0.768265	0.12119	no	no
DHX33	MYELOID	IAV	-0.20133	0.43798	-0.225277	0.618654	0.335496	no	no
DHX33	NK	COV	-0.189575	0.696381	-0.30539	0.684491	1.03991	no	no
DHX33	NK	IAV	-0.073414	0.8727	-0.189611	0.777525	1.30664	no	no
DHX33	T.CD4	COV	0.129864	0.414209	0.0784867	0.780761	1.36855	no	no
DHX33	T.CD4	IAV	0.220545	0.0329164	0.187081	0.175346	1.04436	no	no
DHX33	T.CD8	COV	0.102558	0.646824	-0.019859	0.964	2.77411	no	no
DHX33	T.CD8	IAV	0.218744	0.158858	0.122227	0.699717	2.10565	no	no
MEOX1	B	COV	0.0125839	0.886309	0.00281681	0.983147	0.733927	no	no
MEOX1	B	IAV	-0.00900478	0.918825	-0.012588	0.903984	0.282489	no	no
MEOX1	MYELOID	COV	-0.0224255	0.408275	-0.0423552	0.46128	1.63628	no	no
MEOX1	MYELOID	IAV	-0.0199561	0.787711	-0.0408066	0.680443	1.42728	no	no
MEOX1	NK	COV	-0.0226033	0.716269	-0.0232693	0.869006	0.038291	no	no
MEOX1	NK	IAV	-0.0170744	0.788155	-0.0302014	0.806795	0.791957	no	no
MEOX1	T.CD4	COV	-0.207434	0.437096	-0.18578	0.667201	-0.334879	no	no
MEOX1	T.CD4	IAV	0.0534128	0.882813	0.0833517	0.867875	-0.513629	no	no
MEOX1	T.CD8	COV	-0.096426	0.255447	-0.0943478	0.567847	-0.0745192	no	no
MEOX1	T.CD8	IAV	-0.0320006	0.774862	0.0461756	0.738862	-3.94371	no	no
LIG3	B	COV	0.0216358	0.961647	0.0266553	0.964326	-0.0847355	no	no
LIG3	B	IAV	-0.0246406	0.955695	-0.0786685	0.905655	0.755561	no	no
LIG3	MYELOID	COV	0.0563083	0.749875	0.153981	0.583312	-1.98753	no	no
LIG3	MYELOID	IAV	0.253879	0.385116	0.330279	0.49589	-0.883565	no	no
LIG3	NK	COV	-0.144097	0.576911	-0.209305	0.592919	1.03244	no	no
LIG3	NK	IAV	0.0522706	0.855058	-0.0133167	0.983802	1.07088	no	no
LIG3	T.CD4	COV	0.00140101	0.99534	-0.0456482	0.871803	1.452	no	no
LIG3	T.CD4	IAV	0.0574349	0.619087	0.0548467	0.779006	0.101447	no	no
LIG3	T.CD8	COV	0.0933297	0.512757	0.0516886	0.861691	1.20579	no	no
LIG3	T.CD8	IAV	0.0162504	0.942837	0.0339888	0.903142	-0.567354	no	no
RPAP3	B	COV	-0.0389739	0.800012	-0.0719902	0.724955	1.14863	no	no
RPAP3	B	IAV	-0.0397287	0.825906	-0.0858966	0.784811	1.07167	no	no
RPAP3	MYELOID	COV	-0.0596333	0.677743	0.0369605	0.906225	-2.85843	no	no
RPAP3	MYELOID	IAV	0.00718877	0.979733	0.0262837	0.951148	-0.448888	no	no
RPAP3	NK	COV	-0.394232	0.00187414	-0.349535	0.104289	-0.845699	yes	yes
RPAP3	NK	IAV	-0.205282	0.032216	-0.186551	0.296795	-0.500737	no	no
RPAP3	T.CD4	COV	-0.0392799	0.718656	-0.0323279	0.865284	-0.315189	no	no
RPAP3	T.CD4	IAV	0.0510891	0.569227	0.0334661	0.853235	0.825373	no	no
RPAP3	T.CD8	COV	-0.0876504	0.365449	-0.0471689	0.817059	-1.61127	no	no
RPAP3	T.CD8	IAV	0.0396612	0.751467	0.148454	0.118826	-4.7058	no	no
ACSM3	B	COV	-0.0985053	0.677488	-0.184529	0.468762	1.84351	no	no
ACSM3	B	IAV	-0.00964426	0.976869	-0.0227929	0.963671	0.273878	no	no
ACSM3	MYELOID	COV	0.15717	0.223721	0.0730188	0.854584	1.67432	no	no
ACSM3	MYELOID	IAV	0.209226	0.152293	0.200455	0.480085	0.16927	no	no
ACSM3	NK	COV	-0.155049	0.722831	-0.340803	0.589804	1.78466	no	no
ACSM3	NK	IAV	-0.253886	0.453024	-0.228121	0.754644	-0.253584	no	no
ACSM3	T.CD4	COV	0.0406995	0.89784	-0.00796292	0.989511	0.9173	no	no
ACSM3	T.CD4	IAV	-0.0552975	0.860037	-0.0252452	0.964109	-0.557142	no	no
ACSM3	T.CD8	COV	0.224837	0.389221	0.163852	0.740374	0.896119	no	no
ACSM3	T.CD8	IAV	0.10197	0.76359	0.11292	0.826934	-0.172194	no	no
CIAPIN1	B	COV	-0.240913	0.163683	-0.211854	0.464311	-0.557148	no	no
CIAPIN1	B	IAV	-0.0308273	0.911154	-0.0495903	0.914784	0.388555	no	no
CIAPIN1	MYELOID	COV	-0.0451259	0.755375	0.015643	0.966302	-1.649	no	no
CIAPIN1	MYELOID	IAV	-0.0483822	0.870605	-0.0444214	0.936385	-0.0699248	no	no
CIAPIN1	NK	COV	-0.143439	0.595026	-0.102655	0.872304	-0.535313	no	no
CIAPIN1	NK	IAV	-0.109667	0.695757	-0.132141	0.820295	0.300266	no	no
CIAPIN1	T.CD4	COV	0.00967398	0.962551	-0.0357882	0.89331	1.55363	no	no
CIAPIN1	T.CD4	IAV	0.0191774	0.908224	0.0336759	0.890168	-0.53736	no	no
CIAPIN1	T.CD8	COV	0.0409387	0.807156	0.0314563	0.922392	0.285781	no	no
CIAPIN1	T.CD8	IAV	0.0681249	0.676879	0.0403574	0.894241	0.832117	no	no
SPPL2B	B	COV	-0.0554269	0.797909	-0.0483031	0.896287	-0.17646	no	no
SPPL2B	B	IAV	-0.0920896	0.639794	-0.0417541	0.922012	-1.15169	no	no
SPPL2B	MYELOID	COV	-0.0689732	0.769543	0.00834045	0.990135	-1.21148	no	no
SPPL2B	MYELOID	IAV	-0.121875	0.619654	-0.0460872	0.936115	-1.30027	no	no
SPPL2B	NK	COV	0.100161	0.82236	0.0191578	0.985495	0.842309	no	no
SPPL2B	NK	IAV	-0.00674122	0.991468	-0.055182	0.953988	0.514009	no	no
SPPL2B	T.CD4	COV	-0.0629522	0.696937	-0.0644817	0.830819	0.0414156	no	no
SPPL2B	T.CD4	IAV	-0.155029	0.126852	-0.163224	0.249435	0.270951	no	no
SPPL2B	T.CD8	COV	0.0042028	0.989174	0.0295765	0.937253	-0.663803	no	no
SPPL2B	T.CD8	IAV	-0.114179	0.461906	-0.10838	0.674461	-0.15169	no	no
FAM214B	B	COV	0.26546	0.539342	0.313322	0.590173	-0.50236	no	no
FAM214B	B	IAV	0.279312	0.379368	0.246351	0.651939	0.398653	no	no
FAM214B	MYELOID	COV	0.236551	0.0098167	0.201322	0.216621	0.97911	yes	yes
FAM214B	MYELOID	IAV	0.263833	0.158813	0.283454	0.40651	-0.297265	no	no
FAM214B	NK	COV	0.0770589	0.89271	0.0808103	0.938991	-0.0351321	no	no
FAM214B	NK	IAV	0.205157	0.62794	0.318103	0.662855	-1.00099	no	no
FAM214B	T.CD4	COV	0.12296	0.633869	0.165477	0.648735	-0.76858	no	no
FAM214B	T.CD4	IAV	0.0867182	0.761088	0.0865926	0.855272	0.00225226	no	no
FAM214B	T.CD8	COV	-0.0601319	0.844618	-0.0212964	0.973184	-0.657311	no	no
FAM214B	T.CD8	IAV	0.112803	0.677015	0.150244	0.724196	-0.624894	no	no
COPZ2	B	COV	0.162681	0.64288	0.117637	0.859058	0.58265	no	no
COPZ2	B	IAV	0.23983	0.311526	0.292506	0.477412	-0.701084	no	no
COPZ2	MYELOID	COV	-0.0263704	0.925986	-0.172404	0.611464	2.62299	no	no
COPZ2	MYELOID	IAV	-0.0533467	0.850377	-0.0862221	0.863337	0.549431	no	no
COPZ2	NK	COV	-0.0567637	0.927635	-0.0136979	0.991448	-0.375228	no	no
COPZ2	NK	IAV	0.281611	0.463253	0.362881	0.581943	-0.747348	no	no
COPZ2	T.CD4	COV	-0.0072951	0.983764	-0.00238799	0.996715	-0.103601	no	no
COPZ2	T.CD4	IAV	0.12968	0.514405	0.14361	0.643987	-0.293906	no	no
COPZ2	T.CD8	COV	-0.0188453	0.971316	-0.213913	0.691191	2.47269	no	no
COPZ2	T.CD8	IAV	0.108648	0.723784	0.0760943	0.914846	0.427079	no	no
PRKAR2B	B	COV	0.0594172	0.912643	-0.0635809	0.937864	1.48707	no	no
PRKAR2B	B	IAV	-0.0364214	0.94776	-0.0626675	0.943405	0.30157	no	no
PRKAR2B	MYELOID	COV	-0.116847	0.704739	-0.0182689	0.982615	-1.26099	no	no
PRKAR2B	MYELOID	IAV	0.192626	0.53517	0.200446	0.706187	-0.102416	no	no
PRKAR2B	NK	COV	-0.0247665	0.976084	0.302897	0.733652	-2.62603	no	no
PRKAR2B	NK	IAV	0.438118	0.216339	0.788719	0.119378	-2.80025	no	no
PRKAR2B	T.CD4	COV	0.132135	0.610332	0.195354	0.555967	-1.13992	no	no
PRKAR2B	T.CD4	IAV	0.160285	0.460258	0.143693	0.691286	0.314254	no	no
PRKAR2B	T.CD8	COV	-0.0715518	0.874287	-0.110914	0.873775	0.494816	no	no
PRKAR2B	T.CD8	IAV	0.176374	0.53093	0.303766	0.402628	-1.85677	no	no
MSL3	B	COV	0.00989352	0.960365	-0.0489462	0.823633	2.16854	no	no
MSL3	B	IAV	-0.025619	0.879526	-0.0884001	0.704228	1.82346	no	no
MSL3	MYELOID	COV	0.0284473	0.863289	0.113051	0.643136	-2.10161	no	no
MSL3	MYELOID	IAV	-0.204743	0.0542691	-0.179734	0.347409	-0.657448	no	no
MSL3	NK	COV	-0.167825	0.0186624	-0.117306	0.427151	-1.82374	no	no
MSL3	NK	IAV	-0.203878	0.0077212	-0.0972688	0.627456	-3.36058	yes	no
MSL3	T.CD4	COV	0.165376	0.00176478	0.148524	0.0448591	0.871967	no	no
MSL3	T.CD4	IAV	0.0641942	0.422411	0.0502727	0.737592	0.671267	no	no
MSL3	T.CD8	COV	0.0100369	0.924893	0.0209779	0.896172	-0.625309	no	no
MSL3	T.CD8	IAV	-0.0866705	0.125817	-0.0829742	0.355052	-0.209968	no	no
CREBBP	B	COV	-0.046497	0.685024	-0.0574677	0.727333	0.47276	no	no
CREBBP	B	IAV	0.0264916	0.857597	0.0274814	0.917173	-0.0361101	no	no
CREBBP	MYELOID	COV	-0.0470793	0.469042	-0.0529319	0.656862	0.319965	no	no
CREBBP	MYELOID	IAV	-0.0520445	0.755993	-0.0308957	0.931137	-0.57535	no	no
CREBBP	NK	COV	0.0109256	0.95227	0.00893178	0.97816	0.0645735	no	no
CREBBP	NK	IAV	-0.0703918	0.509595	-0.00247742	0.994085	-2.32346	no	no
CREBBP	T.CD4	COV	-0.00311343	0.981668	-0.0268727	0.861792	1.3217	no	no
CREBBP	T.CD4	IAV	0.0363872	0.547232	0.0293622	0.784811	0.503726	no	no
CREBBP	T.CD8	COV	-0.0580325	0.346953	-0.0510649	0.638079	-0.418467	no	no
CREBBP	T.CD8	IAV	-0.0186336	0.830201	-0.0216438	0.877586	0.189754	no	no
TSPOAP1	B	COV	0.0282652	0.962211	0.0472644	0.956959	-0.225411	no	no
TSPOAP1	B	IAV	-0.0780347	0.87022	-0.161086	0.82299	0.941069	no	no
TSPOAP1	MYELOID	COV	0.0871237	0.681768	0.0470506	0.930598	0.692427	no	no
TSPOAP1	MYELOID	IAV	0.393838	0.0844941	0.413341	0.240107	-0.257815	no	no
TSPOAP1	NK	COV	0.188062	0.560305	0.255958	0.642113	-0.793405	no	no
TSPOAP1	NK	IAV	0.0216321	0.964413	0.146016	0.835597	-1.38801	no	no
TSPOAP1	T.CD4	COV	-0.0787819	0.807024	-0.133249	0.773879	0.895303	no	no
TSPOAP1	T.CD4	IAV	0.0671701	0.817572	-0.0253683	0.960826	1.8261	no	no
TSPOAP1	T.CD8	COV	-0.263318	0.156013	-0.263524	0.356573	0.00367388	no	no
TSPOAP1	T.CD8	IAV	-0.0366325	0.931705	-0.0681788	0.917529	0.461579	no	no
GCFC2	B	COV	-0.119447	0.568924	-0.108362	0.757224	-0.234884	no	no
GCFC2	B	IAV	-0.057463	0.863163	-0.0777839	0.88921	0.327519	no	no
GCFC2	MYELOID	COV	-0.188991	0.291486	-0.220837	0.490914	0.549872	no	no
GCFC2	MYELOID	IAV	-0.10726	0.713659	-0.0373477	0.95851	-0.970672	no	no
GCFC2	NK	COV	-0.0304707	0.9674	-0.0760497	0.94624	0.411036	no	no
GCFC2	NK	IAV	0.0936543	0.841012	0.188502	0.80965	-0.945872	no	no
GCFC2	T.CD4	COV	0.0759289	0.590721	0.0620546	0.802631	0.442335	no	no
GCFC2	T.CD4	IAV	0.0376506	0.791808	0.0153297	0.956118	0.829556	no	no
GCFC2	T.CD8	COV	0.0465528	0.801482	0.0152855	0.968709	0.856893	no	no
GCFC2	T.CD8	IAV	-0.0550913	0.741348	-0.136002	0.498188	2.30122	no	no
WDR54	B	COV	-0.0902894	0.750478	-0.0460599	0.926894	-0.844076	no	no
WDR54	B	IAV	-0.147164	0.547018	-0.0738339	0.904224	-1.08942	no	no
WDR54	MYELOID	COV	0.252369	0.15568	0.294664	0.425776	-0.571662	no	no
WDR54	MYELOID	IAV	0.420241	0.0208995	0.266465	0.441111	2.42807	no	no
WDR54	NK	COV	-0.0575041	0.871447	-0.0214947	0.976925	-0.51617	no	no
WDR54	NK	IAV	-0.456164	0.00248717	-0.336491	0.263027	-1.84797	yes	yes
WDR54	T.CD4	COV	-0.0678822	0.640609	-0.0329699	0.909984	-1.13294	no	no
WDR54	T.CD4	IAV	0.00953969	0.96342	0.0177463	0.952589	-0.282529	no	no
WDR54	T.CD8	COV	0.0283205	0.894416	-0.0232672	0.953193	1.32927	no	no
WDR54	T.CD8	IAV	0.0622268	0.637756	0.0543438	0.835766	0.245934	no	no
CROT	B	COV	-0.0323631	0.955588	5.90109e-05	0.999938	-0.379992	no	no
CROT	B	IAV	-0.15698	0.715818	-0.229947	0.748827	0.739279	no	no
CROT	MYELOID	COV	0.0162387	0.961327	0.0115818	0.986152	0.0737548	no	no
CROT	MYELOID	IAV	-0.191136	0.393781	-0.258107	0.54074	0.893648	no	no
CROT	NK	COV	0.23159	0.387641	0.285803	0.551163	-0.659776	no	no
CROT	NK	IAV	-0.192869	0.478688	-0.142161	0.835585	-0.578455	no	no
CROT	T.CD4	COV	0.104673	0.473053	0.0844819	0.716941	0.601407	no	no
CROT	T.CD4	IAV	0.014295	0.95431	0.0432343	0.896187	-0.801748	no	no
CROT	T.CD8	COV	0.184576	0.28022	0.150395	0.633946	0.702249	no	no
CROT	T.CD8	IAV	0.130566	0.500323	0.16832	0.496475	-0.858948	no	no
ABCB4	B	COV	-0.0104181	0.982809	-0.0724679	0.894629	1.02591	no	no
ABCB4	B	IAV	-0.0405312	0.914325	-0.0165389	0.981177	-0.367871	no	no
ABCB4	MYELOID	COV	0.187799	0.432187	0.155995	0.773168	0.432461	no	no
ABCB4	MYELOID	IAV	0.00526936	0.990234	-0.0757305	0.895726	1.2689	no	no
ABCB4	NK	COV	-0.195558	0.499536	-0.169987	0.767339	-0.333455	no	no
ABCB4	NK	IAV	-0.00245178	0.996112	0.0648117	0.936563	-0.788263	no	no
ABCB4	T.CD4	COV	-0.0968655	0.564715	-0.0842312	0.773879	-0.328348	no	no
ABCB4	T.CD4	IAV	-0.085855	0.642244	-0.102828	0.722714	0.416348	no	no
ABCB4	T.CD8	COV	0.283883	0.0327901	0.247534	0.29901	0.739287	no	no
ABCB4	T.CD8	IAV	0.193641	0.280256	0.195732	0.529923	-0.0391768	no	no
KMT2E	B	COV	0.0535659	0.569978	0.0689621	0.600253	-0.731471	no	no
KMT2E	B	IAV	-0.0612721	0.636891	-0.0539759	0.773469	-0.282892	no	no
KMT2E	MYELOID	COV	-0.00736693	0.961315	-0.0654931	0.696127	2.35584	no	no
KMT2E	MYELOID	IAV	0.0511467	0.568079	0.0686597	0.697944	-0.646443	no	no
KMT2E	NK	COV	0.0447874	0.514776	0.0149809	0.938138	1.48959	no	no
KMT2E	NK	IAV	-0.0169452	0.867349	0.00995225	0.960349	-1.36449	no	no
KMT2E	T.CD4	COV	-0.0369051	0.375143	-0.0194521	0.804707	-1.73345	no	no
KMT2E	T.CD4	IAV	-0.0369004	0.406346	-0.0193035	0.820016	-1.66087	no	no
KMT2E	T.CD8	COV	-0.0301877	0.528829	-0.00119582	0.992908	-2.35329	no	no
KMT2E	T.CD8	IAV	-0.0199069	0.721571	0.0122494	0.902904	-2.95789	no	no
RHBDD2	B	COV	0.145621	0.688725	0.113229	0.858486	0.435687	no	no
RHBDD2	B	IAV	0.27879	0.326046	0.326019	0.429965	-0.61907	no	no
RHBDD2	MYELOID	COV	0.0597268	0.842326	-0.119449	0.797096	2.99915	no	no
RHBDD2	MYELOID	IAV	0.00435938	0.990907	-0.0424762	0.93694	0.859831	no	no
RHBDD2	NK	COV	-0.188039	0.518272	-0.21948	0.705029	0.362434	no	no
RHBDD2	NK	IAV	0.0838873	0.838768	0.0125015	0.990906	0.697289	no	no
RHBDD2	T.CD4	COV	-0.149092	0.259379	-0.185208	0.356223	0.912853	no	no
RHBDD2	T.CD4	IAV	-0.0549279	0.714222	-0.0390472	0.897038	-0.482902	no	no
RHBDD2	T.CD8	COV	-0.0282555	0.910899	0.104534	0.757216	-2.88142	no	no
RHBDD2	T.CD8	IAV	0.182947	0.195755	0.158491	0.459753	0.625748	no	no
SOX8	B	COV	0.0650496	0.627217	0.054076	0.786632	0.407725	no	no
SOX8	B	IAV	-0.0150805	0.952843	-0.10391	0.736449	2.03919	no	no
SOX8	MYELOID	COV	-0.0359391	0.78519	-0.0215638	0.944815	-0.450664	no	no
SOX8	MYELOID	IAV	-0.0199212	0.89013	-0.036351	0.884949	0.575494	no	no
SOX8	NK	COV	-8.52787e-05	0.999798	-0.0409326	0.947093	0.634357	no	no
SOX8	NK	IAV	0.0604728	0.787816	0.0412599	0.935693	0.355495	no	no
SOX8	T.CD4	COV	-0.401026	0.00661615	-0.362978	0.0879749	-0.7251	yes	yes
SOX8	T.CD4	IAV	-0.0467613	0.8789	0.0200368	0.972393	-1.23918	no	no
SOX8	T.CD8	COV	-0.21357	0.429645	-0.239469	0.579523	0.368606	no	no
SOX8	T.CD8	IAV	-0.018191	0.967523	-0.0958532	0.874676	1.11324	no	no
IBTK	B	COV	0.112843	0.407324	0.139052	0.459473	-0.769538	no	no
IBTK	B	IAV	0.120368	0.396395	0.138757	0.564504	-0.458213	no	no
IBTK	MYELOID	COV	-0.0316146	0.801118	-0.0237036	0.918982	-0.328161	no	no
IBTK	MYELOID	IAV	0.154798	0.169985	0.167837	0.446311	-0.310085	no	no
IBTK	NK	COV	-0.00930107	0.97876	-0.061172	0.894757	1.01986	no	no
IBTK	NK	IAV	0.0649979	0.745095	0.0419841	0.926288	0.481535	no	no
IBTK	T.CD4	COV	0.0926923	0.281533	0.0855792	0.548648	0.29827	no	no
IBTK	T.CD4	IAV	0.0291241	0.771418	0.0244152	0.881767	0.254305	no	no
IBTK	T.CD8	COV	0.0892589	0.358162	0.05738	0.762214	1.26047	no	no
IBTK	T.CD8	IAV	-0.0186453	0.901499	-0.0192346	0.934974	0.024586	no	no
ZNF195	B	COV	0.0320125	0.902026	0.0601612	0.867223	-0.677538	no	no
ZNF195	B	IAV	-0.034562	0.896386	0.0418173	0.927255	-1.62244	no	no
ZNF195	MYELOID	COV	-0.0363499	0.839445	0.0197502	0.964109	-1.22671	no	no
ZNF195	MYELOID	IAV	0.196003	0.500386	0.165359	0.773207	0.40495	no	no
ZNF195	NK	COV	0.187863	0.512682	0.277501	0.543239	-1.15241	no	no
ZNF195	NK	IAV	-0.00992993	0.981419	0.00532179	0.994651	-0.208239	no	no
ZNF195	T.CD4	COV	0.0806498	0.472137	0.0381766	0.859527	1.65414	no	no
ZNF195	T.CD4	IAV	0.034021	0.778528	0.0428919	0.808848	-0.398178	no	no
ZNF195	T.CD8	COV	0.121391	0.295342	0.0794232	0.711323	1.36558	no	no
ZNF195	T.CD8	IAV	0.140821	0.109262	0.114184	0.454792	0.960655	no	no
MYCBP2	B	COV	-0.00193642	0.99132	-0.057442	0.683245	2.60437	no	no
MYCBP2	B	IAV	0.0392367	0.548243	-0.0298566	0.804124	4.56145	no	no
MYCBP2	MYELOID	COV	0.0707361	0.548243	0.113957	0.539929	-1.35197	no	no
MYCBP2	MYELOID	IAV	0.161677	0.0159388	0.182691	0.152934	-0.666794	no	no
MYCBP2	NK	COV	-0.083604	0.295009	-0.0775213	0.626441	-0.241337	no	no
MYCBP2	NK	IAV	-0.0169772	0.87579	0.00218474	0.992856	-0.840539	no	no
MYCBP2	T.CD4	COV	0.0249142	0.878377	0.0667422	0.722375	-1.56992	no	no
MYCBP2	T.CD4	IAV	0.0438509	0.402941	0.05616	0.449199	-0.910317	no	no
MYCBP2	T.CD8	COV	0.00312064	0.980664	0.00594305	0.975741	-0.156732	no	no
MYCBP2	T.CD8	IAV	0.0321321	0.441998	0.0299873	0.679792	0.200204	no	no
FBXL3	B	COV	0.0272805	0.88162	0.00761836	0.981498	0.647255	no	no
FBXL3	B	IAV	-0.0174905	0.939571	-0.0419992	0.910165	0.616775	no	no
FBXL3	MYELOID	COV	-0.0924793	0.154616	-0.0230632	0.921366	-2.73203	no	no
FBXL3	MYELOID	IAV	-0.258124	0.0220901	-0.167737	0.496638	-2.06009	no	no
FBXL3	NK	COV	-0.0186728	0.965411	0.0362279	0.960862	-0.743693	no	no
FBXL3	NK	IAV	0.00304782	0.991953	0.110401	0.76071	-2.11951	no	no
FBXL3	T.CD4	COV	-0.0739881	0.39256	-0.109877	0.286428	1.67555	no	no
FBXL3	T.CD4	IAV	0.0121071	0.921429	0.0163857	0.932616	-0.216592	no	no
FBXL3	T.CD8	COV	0.00973668	0.960624	-0.0202378	0.939374	1.1159	no	no
FBXL3	T.CD8	IAV	0.0307411	0.831713	0.0372594	0.876738	-0.239911	no	no
ITGAL	B	COV	0.0959254	0.75139	0.0699717	0.883019	0.472738	no	no
ITGAL	B	IAV	-0.266312	0.269138	-0.194664	0.691185	-0.997814	no	no
ITGAL	MYELOID	COV	-0.112859	0.420312	-0.140972	0.542553	0.71555	no	no
ITGAL	MYELOID	IAV	-0.525053	0.000284097	-0.450383	0.0666254	-1.18578	yes	yes
ITGAL	NK	COV	-0.108644	0.523755	0.0402668	0.929197	-3.14993	no	no
ITGAL	NK	IAV	-0.246179	0.0590759	-0.069258	0.861005	-3.8093	no	no
ITGAL	T.CD4	COV	-0.0826035	0.544331	-0.00378867	0.991332	-2.58691	no	no
ITGAL	T.CD4	IAV	-0.173817	0.101807	-0.0750937	0.744205	-3.1141	no	no
ITGAL	T.CD8	COV	-0.0205875	0.922978	-0.0147914	0.968833	-0.163528	no	no
ITGAL	T.CD8	IAV	-0.00933569	0.965804	0.0116798	0.973633	-0.640519	no	no
PDK2	B	COV	0.194615	0.605596	0.350295	0.426048	-1.90335	no	no
PDK2	B	IAV	0.281975	0.398586	0.286233	0.6463	-0.0442522	no	no
PDK2	MYELOID	COV	0.0287679	0.926595	-0.0109397	0.987651	0.599256	no	no
PDK2	MYELOID	IAV	0.0531767	0.843589	-0.016108	0.980681	1.066	no	no
PDK2	NK	COV	-0.0237408	0.974587	-0.166773	0.873459	1.16227	no	no
PDK2	NK	IAV	-0.371328	0.144331	-0.406378	0.439216	0.340903	no	no
PDK2	T.CD4	COV	-0.150048	0.511989	-0.205019	0.556607	0.947406	no	no
PDK2	T.CD4	IAV	-0.0895999	0.654524	-0.0377015	0.929101	-1.20086	no	no
PDK2	T.CD8	COV	-0.0908088	0.760043	-0.0841016	0.864375	-0.117381	no	no
PDK2	T.CD8	IAV	0.157524	0.487877	0.218073	0.496868	-1.07803	no	no
ITGA3	B	COV	0.157018	0.697952	0.113076	0.885078	0.506208	no	no
ITGA3	B	IAV	-0.0262382	0.965717	0.0532558	0.957397	-0.821081	no	no
ITGA3	MYELOID	COV	-0.070694	0.69803	-0.0904484	0.774486	0.472767	no	no
ITGA3	MYELOID	IAV	-0.00267493	0.99363	-0.0290888	0.955561	0.513771	no	no
ITGA3	NK	COV	-0.194934	0.661924	-0.158369	0.876802	-0.302922	no	no
ITGA3	NK	IAV	-0.0178458	0.980741	-0.00969866	0.993778	-0.0744221	no	no
ITGA3	T.CD4	COV	-0.0605367	0.832383	-0.0678319	0.883807	0.141346	no	no
ITGA3	T.CD4	IAV	0.0424505	0.872387	0.100608	0.760436	-1.31519	no	no
ITGA3	T.CD8	COV	0.105804	0.768221	-0.094156	0.892406	2.59202	no	no
ITGA3	T.CD8	IAV	0.101759	0.787602	-0.0226191	0.979029	1.54277	no	no
ZFX	B	COV	-0.0762325	0.5826	-0.11005	0.573056	1.05814	no	no
ZFX	B	IAV	-0.0527818	0.753823	-0.0682162	0.827246	0.394475	no	no
ZFX	MYELOID	COV	0.00588551	0.968145	0.0040125	0.989121	0.0670519	no	no
ZFX	MYELOID	IAV	-0.0474989	0.789248	-0.0161123	0.968539	-0.805042	no	no
ZFX	NK	COV	0.0551879	0.729184	0.0617672	0.835665	-0.179825	no	no
ZFX	NK	IAV	0.0799977	0.470722	0.162041	0.253958	-2.68902	no	no
ZFX	T.CD4	COV	-0.0156714	0.891468	-0.0106798	0.956867	-0.262499	no	no
ZFX	T.CD4	IAV	-0.0188195	0.839383	-0.0311499	0.805129	0.772385	no	no
ZFX	T.CD8	COV	0.0680134	0.469313	0.0407887	0.802449	1.28187	no	no
ZFX	T.CD8	IAV	0.0570259	0.491179	0.0590745	0.685499	-0.0953601	no	no
LAMP2	B	COV	-0.0126815	0.961071	-0.0429084	0.892357	0.857395	no	no
LAMP2	B	IAV	-0.0237302	0.912938	-0.0539457	0.871227	0.786583	no	no
LAMP2	MYELOID	COV	0.0325012	0.551169	0.0504157	0.536962	-1.2889	no	no
LAMP2	MYELOID	IAV	0.0511333	0.437356	0.0486615	0.713985	0.12782	no	no
LAMP2	NK	COV	-0.0526489	0.770313	0.0370811	0.922669	-2.24822	no	no
LAMP2	NK	IAV	-0.103316	0.385841	-0.0239484	0.942635	-2.40148	no	no
LAMP2	T.CD4	COV	-0.00216337	0.991292	0.0549333	0.749927	-2.38723	no	no
LAMP2	T.CD4	IAV	-0.115444	0.121404	-0.0649452	0.604668	-2.4312	no	no
LAMP2	T.CD8	COV	0.0288997	0.829866	0.0369229	0.869123	-0.310645	no	no
LAMP2	T.CD8	IAV	-0.00712087	0.961071	0.0125069	0.957397	-0.865595	no	no
GDE1	B	COV	-0.133475	0.613432	-0.0766952	0.884949	-0.965965	no	no
GDE1	B	IAV	-0.207566	0.438958	-0.205343	0.668993	-0.0309439	no	no
GDE1	MYELOID	COV	0.0574991	0.699433	0.0488939	0.896187	0.193599	no	no
GDE1	MYELOID	IAV	0.0144258	0.972035	0.0647654	0.909284	-0.837593	no	no
GDE1	NK	COV	-0.155907	0.602996	-0.20507	0.699717	0.625903	no	no
GDE1	NK	IAV	0.0499322	0.88827	0.00154243	0.998372	0.711585	no	no
GDE1	T.CD4	COV	-0.0359331	0.825508	-0.0133231	0.965238	-0.776675	no	no
GDE1	T.CD4	IAV	0.09398	0.42112	0.0924573	0.63337	0.0510025	no	no
GDE1	T.CD8	COV	0.0801414	0.606211	0.0293316	0.93795	1.3352	no	no
GDE1	T.CD8	IAV	0.117437	0.3893	0.0795736	0.781104	1.01218	no	no
REX1BD	B	COV	0.0703416	0.671877	0.128141	0.525931	-1.67248	no	no
REX1BD	B	IAV	-0.0822423	0.612804	0.0504219	0.877466	-3.59218	no	no
REX1BD	MYELOID	COV	0.225021	0.0361456	0.251156	0.282054	-0.488589	no	no
REX1BD	MYELOID	IAV	0.0247127	0.921125	0.0415488	0.928703	-0.34264	no	no
REX1BD	NK	COV	0.0959514	0.45826	0.179928	0.302971	-2.32373	no	no
REX1BD	NK	IAV	-0.175595	0.0631128	-0.0396534	0.894892	-4.12482	no	no
REX1BD	T.CD4	COV	0.129885	0.0207749	0.1455	0.0459404	-0.821932	no	no
REX1BD	T.CD4	IAV	0.0328321	0.667445	0.0342086	0.771691	-0.0882186	no	no
REX1BD	T.CD8	COV	0.0439608	0.578878	0.0372607	0.8252	0.316833	no	no
REX1BD	T.CD8	IAV	0.0657069	0.20527	0.0524697	0.604668	0.816977	no	no
OSBPL7	B	COV	-0.198848	0.58535	-0.208975	0.697249	0.128907	no	no
OSBPL7	B	IAV	-0.149042	0.704574	-0.210832	0.734466	0.714997	no	no
OSBPL7	MYELOID	COV	0.133128	0.345291	0.182069	0.446123	-1.08709	no	no
OSBPL7	MYELOID	IAV	0.0251283	0.91351	0.01947	0.964326	0.133613	no	no
OSBPL7	NK	COV	0.135748	0.644857	0.218663	0.643721	-1.13035	no	no
OSBPL7	NK	IAV	-0.438539	0.0444593	-0.455499	0.198818	0.214155	no	no
OSBPL7	T.CD4	COV	0.231721	0.056784	0.187963	0.339887	1.11974	no	no
OSBPL7	T.CD4	IAV	0.123836	0.556575	0.0818387	0.846005	0.839087	no	no
OSBPL7	T.CD8	COV	0.137262	0.446995	0.0907228	0.734689	1.15446	no	no
OSBPL7	T.CD8	IAV	0.0533646	0.860885	0.148839	0.646273	-1.90832	no	no
MAP3K14	B	COV	0.0509833	0.88017	0.0733747	0.884746	-0.397715	no	no
MAP3K14	B	IAV	0.0746173	0.805536	0.00874703	0.990897	0.967991	no	no
MAP3K14	MYELOID	COV	-0.147526	0.534422	-0.0635573	0.918607	-1.27425	no	no
MAP3K14	MYELOID	IAV	-0.154771	0.632374	-0.156334	0.815317	0.0183656	no	no
MAP3K14	NK	COV	-0.288171	0.303317	-0.442879	0.249463	1.87554	no	no
MAP3K14	NK	IAV	-0.147863	0.702069	-0.270835	0.656832	1.30543	no	no
MAP3K14	T.CD4	COV	-0.0288472	0.902576	-0.0201498	0.962079	-0.210438	no	no
MAP3K14	T.CD4	IAV	-0.0176878	0.929789	-0.0489887	0.849636	1.01955	no	no
MAP3K14	T.CD8	COV	0.0077771	0.980488	0.0433816	0.917327	-0.823005	no	no
MAP3K14	T.CD8	IAV	-0.025062	0.922036	-0.0327971	0.936981	0.185491	no	no
AP2B1	B	COV	0.0778429	0.466726	0.09515	0.490214	-0.701035	no	no
AP2B1	B	IAV	0.0297867	0.870092	0.0383663	0.887414	-0.283775	no	no
AP2B1	MYELOID	COV	-0.0276231	0.7563	-0.0611988	0.655844	1.56307	no	no
AP2B1	MYELOID	IAV	-0.0586514	0.743601	-0.0501495	0.886083	-0.217218	no	no
AP2B1	NK	COV	0.0416001	0.802604	0.0130378	0.970499	0.872753	no	no
AP2B1	NK	IAV	0.0812061	0.491429	0.00508582	0.988789	2.32396	no	no
AP2B1	T.CD4	COV	-0.0364402	0.660969	-0.0300205	0.846074	-0.34942	no	no
AP2B1	T.CD4	IAV	-0.0272147	0.781707	-0.0107054	0.954248	-0.908959	no	no
AP2B1	T.CD8	COV	0.0155303	0.867878	-0.0225746	0.867996	2.42957	no	no
AP2B1	T.CD8	IAV	0.11095	0.016934	0.0554462	0.584209	3.3874	no	no
ZNF263	B	COV	-0.190331	0.555711	-0.218402	0.640944	0.389369	no	no
ZNF263	B	IAV	-0.239422	0.390287	-0.204751	0.744193	-0.387628	no	no
ZNF263	MYELOID	COV	-0.116126	0.344766	-0.149711	0.51612	0.803488	no	no
ZNF263	MYELOID	IAV	0.0153358	0.9685	-0.0416433	0.94228	1.00039	no	no
ZNF263	NK	COV	-0.118287	0.805228	-0.0978385	0.926894	-0.179015	no	no
ZNF263	NK	IAV	-0.267202	0.381424	-0.314598	0.574264	0.503447	no	no
ZNF263	T.CD4	COV	0.0166206	0.945176	-0.0487616	0.891028	1.65518	no	no
ZNF263	T.CD4	IAV	0.0111253	0.964441	-0.0365	0.916368	1.32783	no	no
ZNF263	T.CD8	COV	0.133171	0.476014	0.19273	0.431448	-1.3161	no	no
ZNF263	T.CD8	IAV	0.126964	0.424223	0.123758	0.636468	0.0796968	no	no
TNFRSF12A	B	COV	-0.0943561	0.838915	-0.0910792	0.906485	-0.0396056	no	no
TNFRSF12A	B	IAV	-0.0976008	0.809521	-0.0142358	0.9881	-0.963399	no	no
TNFRSF12A	MYELOID	COV	0.355383	0.0289347	0.239229	0.421712	2.09787	no	no
TNFRSF12A	MYELOID	IAV	0.198263	0.434353	0.173976	0.757729	0.308596	no	no
TNFRSF12A	NK	COV	-0.0889455	0.893094	-0.251257	0.786111	1.34482	no	no
TNFRSF12A	NK	IAV	0.309301	0.492846	0.304193	0.719841	0.0422088	no	no
TNFRSF12A	T.CD4	COV	-0.164227	0.579737	-0.265665	0.441027	1.58711	no	no
TNFRSF12A	T.CD4	IAV	0.0165269	0.967358	0.0497731	0.930747	-0.570301	no	no
TNFRSF12A	T.CD8	COV	-0.0895697	0.833352	-0.102019	0.884432	0.159808	no	no
TNFRSF12A	T.CD8	IAV	0.313976	0.288772	0.285612	0.533278	0.363247	no	no
MAP3K9	B	COV	-0.161667	0.70456	-0.0824712	0.923196	-0.901919	no	no
MAP3K9	B	IAV	-0.14573	0.74559	-0.00303248	0.99768	-1.52534	no	no
MAP3K9	MYELOID	COV	0.0708067	0.581301	-0.0392403	0.914631	2.68251	no	no
MAP3K9	MYELOID	IAV	-0.00145207	0.994559	-0.0274345	0.931512	0.783406	no	no
MAP3K9	NK	COV	-0.16016	0.74727	-0.35424	0.618423	1.71534	no	no
MAP3K9	NK	IAV	-0.0352499	0.951306	-0.102321	0.915456	0.650716	no	no
MAP3K9	T.CD4	COV	-0.180852	0.444742	-0.233856	0.498394	0.877456	no	no
MAP3K9	T.CD4	IAV	-0.0654722	0.821555	-0.0830154	0.843458	0.346874	no	no
MAP3K9	T.CD8	COV	-0.421669	0.0170074	-0.522336	0.0298019	1.5594	no	no
MAP3K9	T.CD8	IAV	0.00435017	0.99373	0.036699	0.959354	-0.457627	no	no
RALA	B	COV	-0.0891271	0.529314	-0.0618565	0.813616	-0.83692	no	no
RALA	B	IAV	-0.0419946	0.819242	-0.0317661	0.92325	-0.302217	no	no
RALA	MYELOID	COV	0.0609482	0.648603	0.0253503	0.9304	1.20387	no	no
RALA	MYELOID	IAV	0.156208	0.200868	0.12037	0.615608	0.947646	no	no
RALA	NK	COV	0.044572	0.777923	-0.0327253	0.919826	2.2705	no	no
RALA	NK	IAV	0.0724042	0.594495	-0.0150818	0.970368	2.20655	no	no
RALA	T.CD4	COV	-0.0870233	0.280562	-0.0581195	0.698436	-1.32984	no	no
RALA	T.CD4	IAV	-0.0723613	0.24744	-0.0633282	0.524026	-0.529516	no	no
RALA	T.CD8	COV	0.0250536	0.839218	0.0151787	0.948055	0.436142	no	no
RALA	T.CD8	IAV	-0.013922	0.906719	-0.0442734	0.744673	1.62323	no	no
KDM7A	B	COV	0.0936719	0.773868	0.13525	0.762398	-0.691305	no	no
KDM7A	B	IAV	-0.200598	0.463996	-0.0848252	0.887057	-1.74533	no	no
KDM7A	MYELOID	COV	0.255835	0.00160606	0.157433	0.340717	2.97987	yes	no
KDM7A	MYELOID	IAV	0.244723	0.108426	0.203538	0.470531	0.809263	no	no
KDM7A	NK	COV	0.413212	0.00397078	0.381743	0.114596	0.535613	yes	yes
KDM7A	NK	IAV	-0.302534	0.0367028	-0.303038	0.20645	0.00945317	no	no
KDM7A	T.CD4	COV	-0.0141249	0.937316	-0.0539347	0.795518	1.49159	no	no
KDM7A	T.CD4	IAV	-0.0675728	0.588217	-0.0932364	0.569298	0.946427	no	no
KDM7A	T.CD8	COV	0.104071	0.438854	0.131076	0.527301	-0.761813	no	no
KDM7A	T.CD8	IAV	0.0257134	0.881467	0.0670215	0.761465	-1.40247	no	no
AGK	B	COV	0.355994	0.055942	0.396566	0.123903	-0.664521	no	no
AGK	B	IAV	0.0911797	0.746602	0.0711565	0.897424	0.332604	no	no
AGK	MYELOID	COV	-0.136676	0.425984	0.0136227	0.982092	-2.53303	no	no
AGK	MYELOID	IAV	-0.149603	0.521075	-0.197558	0.52663	0.895985	no	no
AGK	NK	COV	-0.149111	0.3064	-0.0680264	0.865337	-1.69011	no	no
AGK	NK	IAV	-0.0377892	0.867552	0.0159432	0.975255	-1.10189	no	no
AGK	T.CD4	COV	-0.00475355	0.98502	0.0310407	0.921971	-1.1002	no	no
AGK	T.CD4	IAV	0.0339044	0.860045	0.0837532	0.727049	-1.48392	no	no
AGK	T.CD8	COV	-0.109163	0.484052	-0.0666778	0.835597	-1.09411	no	no
AGK	T.CD8	IAV	-0.0446027	0.814016	0.0644437	0.823463	-3.08936	no	no
ALDH3B1	B	COV	-0.0926874	0.717597	-0.112598	0.771564	0.389799	no	no
ALDH3B1	B	IAV	-0.0354328	0.909172	-0.0533217	0.914349	0.347887	no	no
ALDH3B1	MYELOID	COV	0.299366	0.00181188	0.358368	0.0313178	-1.25026	yes	yes
ALDH3B1	MYELOID	IAV	-0.158104	0.471755	-0.153814	0.712805	-0.0712233	no	no
ALDH3B1	NK	COV	0.0370924	0.922537	0.0861505	0.885792	-0.729692	no	no
ALDH3B1	NK	IAV	0.0321203	0.92988	0.0879128	0.880986	-0.829103	no	no
ALDH3B1	T.CD4	COV	-0.0233168	0.918825	-0.0244183	0.949552	0.0291805	no	no
ALDH3B1	T.CD4	IAV	0.0371579	0.829899	0.050329	0.838094	-0.440274	no	no
ALDH3B1	T.CD8	COV	-0.0577149	0.810684	-0.0797053	0.859777	0.403416	no	no
ALDH3B1	T.CD8	IAV	-0.0174102	0.954388	0.00169115	0.997362	-0.430707	no	no
TTC22	B	COV	0.0877364	0.862551	0.088698	0.917529	-0.0108168	no	no
TTC22	B	IAV	-0.0846484	0.860323	-0.0300982	0.975765	-0.587238	no	no
TTC22	MYELOID	COV	-0.0443206	0.529718	-0.107601	0.26673	2.9658	no	no
TTC22	MYELOID	IAV	0.0470083	0.559776	0.0533228	0.703545	-0.310948	no	no
TTC22	NK	COV	0.204351	0.663647	-0.140979	0.886083	3.13783	no	no
TTC22	NK	IAV	0.133677	0.778704	0.203541	0.816482	-0.623701	no	no
TTC22	T.CD4	COV	0.228284	0.239754	0.223182	0.450132	0.0947087	no	no
TTC22	T.CD4	IAV	-0.0128202	0.971316	0.00291459	0.995926	-0.3214	no	no
TTC22	T.CD8	COV	0.309752	0.0905135	0.291978	0.272634	0.318529	no	no
TTC22	T.CD8	IAV	0.431731	0.0317739	0.424038	0.191511	0.105771	no	no
PHTF2	B	COV	-0.0199187	0.943876	0.00771799	0.986039	-0.687874	no	no
PHTF2	B	IAV	0.0174271	0.95189	-0.00361445	0.994132	0.498697	no	no
PHTF2	MYELOID	COV	0.205825	0.102915	0.189525	0.503426	0.309744	no	no
PHTF2	MYELOID	IAV	-0.0240929	0.922556	0.0431135	0.925333	-1.3727	no	no
PHTF2	NK	COV	-0.104032	0.797989	-0.117589	0.875784	0.156554	no	no
PHTF2	NK	IAV	-0.0442243	0.916164	-0.0712251	0.923926	0.346677	no	no
PHTF2	T.CD4	COV	-0.0696036	0.674887	-0.124593	0.543805	1.59347	no	no
PHTF2	T.CD4	IAV	-0.0545588	0.671795	-0.0355056	0.885698	-0.694543	no	no
PHTF2	T.CD8	COV	-0.0948083	0.585575	-0.113053	0.647433	0.482134	no	no
PHTF2	T.CD8	IAV	0.12932	0.383693	0.117457	0.615373	0.321363	no	no
FARP2	B	COV	0.206548	0.182152	0.196925	0.374331	0.222993	no	no
FARP2	B	IAV	0.112642	0.583385	0.103776	0.773859	0.187215	no	no
FARP2	MYELOID	COV	-0.0476013	0.771054	-0.0478349	0.889521	0.00588933	no	no
FARP2	MYELOID	IAV	-0.0799121	0.738629	-0.0219285	0.970221	-1.04913	no	no
FARP2	NK	COV	-0.416619	0.333723	-0.764429	0.18458	2.6464	no	no
FARP2	NK	IAV	-0.128462	0.811736	-0.311049	0.693091	1.55577	no	no
FARP2	T.CD4	COV	0.0930948	0.744612	0.107955	0.823823	-0.249936	no	no
FARP2	T.CD4	IAV	0.0945047	0.704926	0.146632	0.644898	-1.06321	no	no
FARP2	T.CD8	COV	0.0760342	0.825821	0.111457	0.810904	-0.60111	no	no
FARP2	T.CD8	IAV	0.0256473	0.948839	-0.00148162	0.998168	0.450964	no	no
GGCT	B	COV	-0.0919475	0.748355	-0.0431903	0.93126	-0.930232	no	no
GGCT	B	IAV	-0.032838	0.902879	0.127618	0.657949	-3.68956	no	no
GGCT	MYELOID	COV	-0.233687	0.0563285	-0.181948	0.521682	-1.01098	no	no
GGCT	MYELOID	IAV	-0.109583	0.663862	-0.0701388	0.894629	-0.678215	no	no
GGCT	NK	COV	-0.237484	0.335429	-0.205904	0.688309	-0.410879	no	no
GGCT	NK	IAV	-0.0248426	0.951953	-0.0783099	0.905918	0.736076	no	no
GGCT	T.CD4	COV	0.0929688	0.34307	0.0603004	0.752947	1.25995	no	no
GGCT	T.CD4	IAV	0.0872295	0.354584	0.0784781	0.616006	0.356207	no	no
GGCT	T.CD8	COV	0.0496399	0.80723	0.0619623	0.829951	-0.346117	no	no
GGCT	T.CD8	IAV	0.0637282	0.555203	0.0297811	0.894126	1.38408	no	no
DBF4	B	COV	0.0516706	0.862625	0.0973841	0.818386	-0.876974	no	no
DBF4	B	IAV	-0.0447432	0.879247	0.0466974	0.931628	-1.62659	no	no
DBF4	MYELOID	COV	-0.296338	0.152606	-0.436971	0.219078	1.70678	no	no
DBF4	MYELOID	IAV	0.177028	0.632278	0.216828	0.754631	-0.414889	no	no
DBF4	NK	COV	-0.0362206	0.918436	-0.194454	0.613918	2.59985	no	no
DBF4	NK	IAV	0.141833	0.480055	0.0949221	0.844789	0.788425	no	no
DBF4	T.CD4	COV	-0.0307801	0.832186	-0.0489815	0.821344	0.685767	no	no
DBF4	T.CD4	IAV	0.0444554	0.683608	0.0164743	0.937579	1.30218	no	no
DBF4	T.CD8	COV	0.0623017	0.662957	0.0731992	0.784527	-0.308169	no	no
DBF4	T.CD8	IAV	0.150859	0.088408	0.169969	0.14747	-0.70198	no	no
IFRD1	B	COV	0.0474488	0.874531	0.0403377	0.933289	0.143856	no	no
IFRD1	B	IAV	-0.0624656	0.824702	-0.0184076	0.976615	-0.743146	no	no
IFRD1	MYELOID	COV	-0.0350704	0.798188	0.0424095	0.895352	-1.9878	no	no
IFRD1	MYELOID	IAV	-0.00699415	0.974418	0.0869246	0.696132	-2.88828	no	no
IFRD1	NK	COV	0.116876	0.649367	0.0811408	0.897508	0.496247	no	no
IFRD1	NK	IAV	0.15113	0.498829	0.204644	0.657146	-0.7131	no	no
IFRD1	T.CD4	COV	0.0113587	0.953151	-0.0206619	0.945707	1.07479	no	no
IFRD1	T.CD4	IAV	-0.00373256	0.983371	0.0260387	0.90714	-1.25478	no	no
IFRD1	T.CD8	COV	0.0731116	0.534334	0.0764566	0.688728	-0.119907	no	no
IFRD1	T.CD8	IAV	0.0315528	0.83412	0.0591639	0.810503	-0.885122	no	no
COX10	B	COV	0.167136	0.636331	0.214384	0.688142	-0.604964	no	no
COX10	B	IAV	-0.0169255	0.970768	0.0413782	0.953011	-0.851368	no	no
COX10	MYELOID	COV	-0.00957325	0.972206	0.0278059	0.954524	-0.752742	no	no
COX10	MYELOID	IAV	-0.0890909	0.740878	-0.131298	0.789113	0.646767	no	no
COX10	NK	COV	-0.284615	0.388095	-0.392208	0.509621	0.995588	no	no
COX10	NK	IAV	-0.239495	0.393018	-0.299583	0.547134	0.702095	no	no
COX10	T.CD4	COV	0.10444	0.401337	0.131951	0.453772	-0.859665	no	no
COX10	T.CD4	IAV	0.0473117	0.821759	0.042471	0.905098	0.127292	no	no
COX10	T.CD8	COV	0.0774235	0.733562	0.0865913	0.837411	-0.178068	no	no
COX10	T.CD8	IAV	0.0196766	0.942114	0.0171636	0.969952	0.0597441	no	no
PAF1	B	COV	-0.122394	0.577354	-0.0780478	0.845352	-0.925637	no	no
PAF1	B	IAV	0.0598219	0.771062	0.0928086	0.760436	-0.811975	no	no
PAF1	MYELOID	COV	-0.0373229	0.750478	-0.0157278	0.95766	-0.718484	no	no
PAF1	MYELOID	IAV	-0.128744	0.370542	-0.121254	0.670917	-0.173273	no	no
PAF1	NK	COV	-0.0316734	0.927104	-0.0893978	0.86699	0.922233	no	no
PAF1	NK	IAV	0.0256288	0.9478	-0.0410469	0.953814	0.941758	no	no
PAF1	T.CD4	COV	-0.0801398	0.443218	-0.0885808	0.563198	0.332296	no	no
PAF1	T.CD4	IAV	0.0128128	0.94119	0.023019	0.930229	-0.380703	no	no
PAF1	T.CD8	COV	-0.152702	0.0621149	-0.149106	0.311247	-0.118175	no	no
PAF1	T.CD8	IAV	0.040287	0.799584	0.00381451	0.991877	1.08449	no	no
VPS41	B	COV	0.0052704	0.983131	0.0216999	0.949334	-0.496115	no	no
VPS41	B	IAV	-0.0402298	0.801288	-0.011227	0.97439	-0.896605	no	no
VPS41	MYELOID	COV	8.29639e-05	0.999597	0.0198626	0.9297	-0.858165	no	no
VPS41	MYELOID	IAV	0.0427779	0.817803	0.0209581	0.957678	0.564601	no	no
VPS41	NK	COV	0.00351119	0.990184	0.0141082	0.975741	-0.242311	no	no
VPS41	NK	IAV	-0.1098	0.476484	-0.173433	0.468803	1.44932	no	no
VPS41	T.CD4	COV	0.0992845	0.280745	0.0904439	0.617309	0.306631	no	no
VPS41	T.CD4	IAV	-0.00753729	0.965199	0.0289908	0.888836	-1.57072	no	no
VPS41	T.CD8	COV	0.0173255	0.936817	0.0323243	0.924478	-0.428493	no	no
VPS41	T.CD8	IAV	0.0432197	0.755823	0.0755453	0.724081	-1.06454	no	no
ELAC2	B	COV	0.0106579	0.98261	0.0182017	0.977949	-0.12218	no	no
ELAC2	B	IAV	0.0776946	0.796163	0.128297	0.792441	-0.800984	no	no
ELAC2	MYELOID	COV	0.0373191	0.865749	0.156086	0.554595	-2.64279	no	no
ELAC2	MYELOID	IAV	-0.0546538	0.854178	-0.0494273	0.93247	-0.0860279	no	no
ELAC2	NK	COV	-0.183145	0.586489	-0.121151	0.875682	-0.688179	no	no
ELAC2	NK	IAV	-0.00694742	0.991646	0.132503	0.880623	-1.38184	no	no
ELAC2	T.CD4	COV	0.0187995	0.939595	0.071027	0.821008	-1.35884	no	no
ELAC2	T.CD4	IAV	0.0575014	0.769451	0.0486719	0.887922	0.230886	no	no
ELAC2	T.CD8	COV	0.00450457	0.987065	0.0148625	0.972853	-0.251621	no	no
ELAC2	T.CD8	IAV	0.0451317	0.817581	0.0257859	0.944815	0.530675	no	no
SCIN	B	COV	-0.0173126	0.984993	-0.0630872	0.955031	0.413539	no	no
SCIN	B	IAV	0.382917	0.347795	0.248748	0.761346	1.22784	no	no
SCIN	MYELOID	COV	0.222137	0.576511	0.0999867	0.92805	1.0208	no	no
SCIN	MYELOID	IAV	0.12952	0.73409	0.0466917	0.959665	0.891154	no	no
SCIN	NK	COV	0.154998	0.626229	0.0204966	0.981055	1.64252	no	no
SCIN	NK	IAV	0.0614163	0.883487	0.0126739	0.98995	0.52005	no	no
SCIN	T.CD4	COV	0.152156	0.418731	0.161173	0.554957	-0.197408	no	no
SCIN	T.CD4	IAV	0.013473	0.969441	0.0421122	0.931137	-0.577771	no	no
SCIN	T.CD8	COV	0.0763332	0.782603	0.02138	0.973633	0.901403	no	no
SCIN	T.CD8	IAV	-0.00283542	0.994461	-0.0639537	0.902904	1.08746	no	no
ARSD	B	COV	0.25156	0.5426	0.311438	0.581572	-0.647946	no	no
ARSD	B	IAV	0.33537	0.39748	0.372883	0.569916	-0.346812	no	no
ARSD	MYELOID	COV	0.130617	0.447857	0.145651	0.692177	-0.264509	no	no
ARSD	MYELOID	IAV	-0.142725	0.585575	-0.142552	0.784469	-0.00250968	no	no
ARSD	NK	COV	0.188698	0.649518	0.193775	0.785413	-0.0550914	no	no
ARSD	NK	IAV	0.192675	0.658916	0.195397	0.834162	-0.023084	no	no
ARSD	T.CD4	COV	-0.0934656	0.724226	-0.149272	0.681485	1.04223	no	no
ARSD	T.CD4	IAV	-0.275689	0.0778033	-0.298885	0.167162	0.470706	no	no
ARSD	T.CD8	COV	0.0383735	0.93415	-0.122699	0.838677	2.22348	no	no
ARSD	T.CD8	IAV	0.124548	0.666926	0.148859	0.756641	-0.375909	no	no
PNPLA4	B	COV	0.158881	0.717492	0.200881	0.768571	-0.465947	no	no
PNPLA4	B	IAV	0.0534594	0.914103	0.141321	0.84499	-1.0176	no	no
PNPLA4	MYELOID	COV	0.165741	0.423791	0.16519	0.714342	0.0081653	no	no
PNPLA4	MYELOID	IAV	0.0609168	0.86597	-0.0610587	0.926773	1.78306	no	no
PNPLA4	NK	COV	-0.313131	0.553168	-0.241919	0.82935	-0.514657	no	no
PNPLA4	NK	IAV	-0.0977229	0.877062	-0.100423	0.931399	0.0225578	no	no
PNPLA4	T.CD4	COV	0.167638	0.383222	0.143772	0.661346	0.484265	no	no
PNPLA4	T.CD4	IAV	0.0421852	0.864897	0.0544402	0.885698	-0.290687	no	no
PNPLA4	T.CD8	COV	-0.00254767	0.99534	0.00286918	0.99708	-0.0838235	no	no
PNPLA4	T.CD8	IAV	-0.0169537	0.962473	0.0259329	0.965512	-0.747287	no	no
ADIPOR2	B	COV	-0.106134	0.646868	-0.107918	0.772179	0.0363621	no	no
ADIPOR2	B	IAV	-0.0180667	0.956912	-0.0130939	0.982721	-0.0898829	no	no
ADIPOR2	MYELOID	COV	-0.0601451	0.567289	-0.082416	0.671635	0.742662	no	no
ADIPOR2	MYELOID	IAV	-0.119026	0.562932	-0.145491	0.689984	0.489323	no	no
ADIPOR2	NK	COV	0.0557279	0.867775	-0.066735	0.908775	1.98182	no	no
ADIPOR2	NK	IAV	0.21554	0.180512	0.118612	0.783996	1.66339	no	no
ADIPOR2	T.CD4	COV	-0.0862309	0.478927	-0.120872	0.446593	1.19239	no	no
ADIPOR2	T.CD4	IAV	-0.0406663	0.756411	-0.0381072	0.865541	-0.0984184	no	no
ADIPOR2	T.CD8	COV	-0.00184327	0.99398	-0.0215859	0.947939	0.614496	no	no
ADIPOR2	T.CD8	IAV	0.192833	0.024605	0.161622	0.293319	0.980494	no	no
CDKL3	B	COV	0.0488012	0.934096	0.118703	0.871544	-0.817175	no	no
CDKL3	B	IAV	0.13689	0.733906	0.0556316	0.949187	0.960438	no	no
CDKL3	MYELOID	COV	0.0635707	0.7943	0.105018	0.824019	-0.674179	no	no
CDKL3	MYELOID	IAV	0.144666	0.481721	0.176613	0.667201	-0.496613	no	no
CDKL3	NK	COV	-0.140987	0.823617	-0.227028	0.846846	0.589854	no	no
CDKL3	NK	IAV	-0.174624	0.771084	-0.306581	0.753449	0.980917	no	no
CDKL3	T.CD4	COV	0.114648	0.661086	0.150062	0.689064	-0.64486	no	no
CDKL3	T.CD4	IAV	0.0733471	0.797328	0.0303793	0.958465	0.762929	no	no
CDKL3	T.CD8	COV	0.161677	0.597691	0.164661	0.756093	-0.041801	no	no
CDKL3	T.CD8	IAV	0.264194	0.279956	0.289496	0.408037	-0.383959	no	no
MARK4	B	COV	0.301884	0.435282	0.430468	0.34562	-1.40762	no	no
MARK4	B	IAV	0.156082	0.648141	0.261706	0.614271	-1.27903	no	no
MARK4	MYELOID	COV	-0.00977805	0.970962	-0.00177837	0.997275	-0.176823	no	no
MARK4	MYELOID	IAV	-0.0489288	0.881467	0.0411178	0.949523	-1.39255	no	no
MARK4	NK	COV	-0.101374	0.794072	-0.290415	0.555758	2.27637	no	no
MARK4	NK	IAV	0.221291	0.473467	0.167231	0.829063	0.541308	no	no
MARK4	T.CD4	COV	-0.0474292	0.867509	-0.0964778	0.801641	1.01105	no	no
MARK4	T.CD4	IAV	0.0781736	0.718224	0.0901917	0.796863	-0.26944	no	no
MARK4	T.CD8	COV	-0.150646	0.527893	-0.208295	0.493663	1.06957	no	no
MARK4	T.CD8	IAV	0.0335379	0.926721	-0.0800911	0.871102	2.00701	no	no
CCDC124	B	COV	-0.127443	0.458701	-0.0966357	0.722476	-0.783472	no	no
CCDC124	B	IAV	-0.148583	0.493515	-0.0821931	0.843779	-1.3258	no	no
CCDC124	MYELOID	COV	0.00786543	0.961637	0.0485514	0.839939	-1.34166	no	no
CCDC124	MYELOID	IAV	-0.210074	0.218722	-0.224111	0.497461	0.234361	no	no
CCDC124	NK	COV	-0.0906164	0.691843	-0.146337	0.6792	1.05718	no	no
CCDC124	NK	IAV	0.0664727	0.66205	-0.0189914	0.95851	2.38138	no	no
CCDC124	T.CD4	COV	0.00336032	0.986115	-0.0124318	0.964109	0.598165	no	no
CCDC124	T.CD4	IAV	0.0141006	0.934122	0.0255778	0.919432	-0.439029	no	no
CCDC124	T.CD8	COV	-0.026085	0.867903	-0.0613709	0.752088	1.33674	no	no
CCDC124	T.CD8	IAV	0.0335535	0.8325	-0.00634124	0.983193	1.45183	no	no
CEACAM21	B	COV	-0.0674249	0.914176	-0.13304	0.884907	0.643884	no	no
CEACAM21	B	IAV	0.230938	0.615803	0.313541	0.682171	-0.725643	no	no
CEACAM21	MYELOID	COV	-0.00359374	0.992151	0.0514219	0.920739	-1.01872	no	no
CEACAM21	MYELOID	IAV	0.129545	0.590846	0.1891	0.630599	-0.968196	no	no
CEACAM21	NK	COV	-0.499575	0.211014	-0.283526	0.756679	-1.74634	no	no
CEACAM21	NK	IAV	-0.186252	0.740649	-0.0858713	0.940413	-0.876132	no	no
CEACAM21	T.CD4	COV	0.0597242	0.801222	0.042643	0.927594	0.354282	no	no
CEACAM21	T.CD4	IAV	-0.00989549	0.977368	-0.0998542	0.802634	1.77959	no	no
CEACAM21	T.CD8	COV	-0.141098	0.615582	-0.10555	0.860615	-0.499077	no	no
CEACAM21	T.CD8	IAV	0.00238558	0.996132	0.127702	0.82876	-1.73885	no	no
PAFAH1B1	B	COV	0.0234265	0.833967	0.0293002	0.850992	-0.311693	no	no
PAFAH1B1	B	IAV	0.0273819	0.802071	0.0164931	0.940909	0.487393	no	no
PAFAH1B1	MYELOID	COV	-0.00217745	0.982796	0.0157914	0.906864	-1.2423	no	no
PAFAH1B1	MYELOID	IAV	-0.00593216	0.961209	0.0431092	0.742391	-2.72156	no	no
PAFAH1B1	NK	COV	0.0902051	0.21597	0.0474901	0.79572	1.7939	no	no
PAFAH1B1	NK	IAV	0.0502917	0.502545	0.0128223	0.951798	1.77486	no	no
PAFAH1B1	T.CD4	COV	-0.0536694	0.265812	-0.0472562	0.563241	-0.474641	no	no
PAFAH1B1	T.CD4	IAV	-0.0160943	0.827091	0.00733973	0.957023	-1.78572	no	no
PAFAH1B1	T.CD8	COV	-0.0369609	0.533994	-0.0562932	0.488251	1.3487	no	no
PAFAH1B1	T.CD8	IAV	0.0362454	0.489266	0.0416548	0.613211	-0.417263	no	no
KIAA0100	B	COV	-0.100524	0.600164	-0.107284	0.740669	0.151366	no	no
KIAA0100	B	IAV	-0.0497695	0.809825	-0.0972613	0.774878	1.03571	no	no
KIAA0100	MYELOID	COV	0.0897763	0.413482	0.0836934	0.727198	0.173592	no	no
KIAA0100	MYELOID	IAV	-0.0658809	0.705783	-0.0693272	0.828682	0.0876714	no	no
KIAA0100	NK	COV	-0.0410643	0.903531	-0.0919493	0.848136	0.893823	no	no
KIAA0100	NK	IAV	-0.140515	0.554868	-0.206726	0.583808	1.07179	no	no
KIAA0100	T.CD4	COV	0.0610631	0.602614	0.0293004	0.898546	1.26152	no	no
KIAA0100	T.CD4	IAV	0.134044	0.137494	0.0913408	0.626893	1.4599	no	no
KIAA0100	T.CD8	COV	0.165687	0.118955	0.138113	0.430319	0.852312	no	no
KIAA0100	T.CD8	IAV	0.164767	0.0497699	0.170548	0.214123	-0.190767	no	no
GAS7	B	COV	0.361466	0.370327	0.464062	0.372979	-1.01379	no	no
GAS7	B	IAV	0.0794052	0.88127	0.182534	0.792139	-1.15896	no	no
GAS7	MYELOID	COV	0.0656288	0.824609	0.123291	0.821626	-0.816129	no	no
GAS7	MYELOID	IAV	0.148076	0.510511	0.173053	0.675512	-0.400001	no	no
GAS7	NK	COV	0.225877	0.564183	0.25663	0.715663	-0.303676	no	no
GAS7	NK	IAV	0.24572	0.400938	0.287636	0.608507	-0.455032	no	no
GAS7	T.CD4	COV	0.24225	0.141207	0.161577	0.588404	1.67118	no	no
GAS7	T.CD4	IAV	0.187196	0.224522	0.129805	0.643982	1.33746	no	no
GAS7	T.CD8	COV	0.109968	0.767387	-0.097848	0.884021	2.78854	no	no
GAS7	T.CD8	IAV	0.244624	0.344548	0.13959	0.779945	1.60256	no	no
TRAPPC6A	B	COV	0.206485	0.235109	0.25992	0.192579	-1.17459	no	no
TRAPPC6A	B	IAV	0.075971	0.615145	0.127081	0.517227	-1.51194	no	no
TRAPPC6A	MYELOID	COV	0.101259	0.493023	0.216988	0.367358	-2.27961	no	no
TRAPPC6A	MYELOID	IAV	-0.12505	0.576329	-0.0747708	0.881759	-0.887057	no	no
TRAPPC6A	NK	COV	-0.125041	0.676972	-0.0863544	0.893669	-0.539158	no	no
TRAPPC6A	NK	IAV	-0.0530551	0.838985	0.0949117	0.825184	-2.76656	no	no
TRAPPC6A	T.CD4	COV	0.190951	0.0042138	0.190115	0.0647786	0.0319112	no	no
TRAPPC6A	T.CD4	IAV	0.0320038	0.793117	0.0115718	0.961813	0.871491	no	no
TRAPPC6A	T.CD8	COV	0.208434	0.00677369	0.256182	0.0146247	-1.63414	yes	yes
TRAPPC6A	T.CD8	IAV	0.0170002	0.90912	-0.00528528	0.985035	0.879556	no	no
MATK	B	COV	0.125019	0.819788	0.173915	0.819391	-0.515529	no	no
MATK	B	IAV	-0.159364	0.731013	-0.0750729	0.941962	-0.817171	no	no
MATK	MYELOID	COV	-0.0684076	0.884165	-0.308456	0.491325	3.04265	no	no
MATK	MYELOID	IAV	-0.292896	0.319286	-0.337245	0.468762	0.528783	no	no
MATK	NK	COV	0.232051	0.0451496	0.25587	0.188549	-0.536325	no	no
MATK	NK	IAV	-0.074712	0.653184	-0.0582051	0.866306	-0.408189	no	no
MATK	T.CD4	COV	0.0901742	0.7774	0.0348379	0.952279	0.960319	no	no
MATK	T.CD4	IAV	0.0635258	0.851271	0.00414019	0.995746	0.914631	no	no
MATK	T.CD8	COV	0.165788	0.371057	0.177486	0.460709	-0.262278	no	no
MATK	T.CD8	IAV	0.192068	0.172434	0.116655	0.644099	1.932	no	no
CD79B	B	COV	-0.0729602	0.762957	-0.011099	0.981661	-1.37821	no	no
CD79B	B	IAV	0.00667526	0.985012	0.0338244	0.941379	-0.593687	no	no
CD79B	MYELOID	COV	0.379832	0.02163	0.210314	0.578524	2.7308	no	no
CD79B	MYELOID	IAV	0.359385	0.0760039	0.268592	0.473513	1.3541	no	no
CD79B	NK	COV	-0.406817	0.184036	-0.157063	0.849636	-2.51548	no	no
CD79B	NK	IAV	-0.391448	0.192884	-0.0834007	0.933978	-2.92367	no	no
CD79B	T.CD4	COV	-0.0475864	0.870099	0.0225652	0.96794	-1.33044	no	no
CD79B	T.CD4	IAV	0.0456747	0.865572	0.135577	0.643728	-1.99828	no	no
CD79B	T.CD8	COV	-0.291806	0.179894	-0.274557	0.452056	-0.259317	no	no
CD79B	T.CD8	IAV	-0.175733	0.411615	-0.19042	0.582714	0.261536	no	no
ST7L	B	COV	0.0421434	0.936714	0.0708414	0.925347	-0.367703	no	no
ST7L	B	IAV	0.106721	0.81504	0.134773	0.861172	-0.311487	no	no
ST7L	MYELOID	COV	0.0526049	0.776903	0.0762702	0.842578	-0.481855	no	no
ST7L	MYELOID	IAV	-0.044872	0.872306	-0.042183	0.935506	-0.0504386	no	no
ST7L	NK	COV	0.174147	0.682407	0.252031	0.727333	-0.756226	no	no
ST7L	NK	IAV	0.00279068	0.996214	0.0785834	0.928112	-0.843817	no	no
ST7L	T.CD4	COV	-0.153052	0.423094	-0.155563	0.609979	0.0521492	no	no
ST7L	T.CD4	IAV	-0.0454253	0.853568	-0.0379269	0.928703	-0.173388	no	no
ST7L	T.CD8	COV	0.0593429	0.830919	0.0959786	0.824381	-0.690674	no	no
ST7L	T.CD8	IAV	-0.0109643	0.977581	0.00905828	0.986566	-0.40704	no	no
RPUSD1	B	COV	-0.0795043	0.848061	0.0256778	0.975433	-1.38101	no	no
RPUSD1	B	IAV	-0.271668	0.384834	-0.254454	0.637897	-0.207515	no	no
RPUSD1	MYELOID	COV	-0.00994103	0.972035	0.0745696	0.86468	-1.55513	no	no
RPUSD1	MYELOID	IAV	-0.0255484	0.950001	-0.0366003	0.955474	0.174531	no	no
RPUSD1	NK	COV	0.0233262	0.973321	0.0632042	0.953988	-0.37257	no	no
RPUSD1	NK	IAV	0.0717366	0.876352	-0.0310375	0.974682	1.11716	no	no
RPUSD1	T.CD4	COV	-0.059307	0.808169	-0.140048	0.66156	1.67761	no	no
RPUSD1	T.CD4	IAV	0.0956727	0.561036	0.050546	0.881759	1.18897	no	no
RPUSD1	T.CD8	COV	-0.00523423	0.989187	-0.128559	0.734184	2.34716	no	no
RPUSD1	T.CD8	IAV	-0.0175817	0.953071	-0.0333146	0.943556	0.338086	no	no
LUC7L	B	COV	-0.106213	0.476981	-0.0937698	0.705906	-0.348178	no	no
LUC7L	B	IAV	-0.0559511	0.780434	-0.0390908	0.927741	-0.374619	no	no
LUC7L	MYELOID	COV	-0.149585	0.0884551	-0.138895	0.413062	-0.327934	no	no
LUC7L	MYELOID	IAV	-0.0655828	0.658126	-0.129408	0.525957	1.81556	no	no
LUC7L	NK	COV	0.0947816	0.646182	0.0802761	0.856551	0.27129	no	no
LUC7L	NK	IAV	0.0630643	0.703199	0.0581324	0.865188	0.121352	no	no
LUC7L	T.CD4	COV	-0.0615808	0.529117	-0.100382	0.419778	1.67304	no	no
LUC7L	T.CD4	IAV	0.0144044	0.887327	0.0324312	0.822798	-1.01921	no	no
LUC7L	T.CD8	COV	0.0302811	0.796951	0.00674517	0.97763	1.05132	no	no
LUC7L	T.CD8	IAV	0.0754012	0.332691	0.0641159	0.610962	0.564999	no	no
TSR3	B	COV	0.0815675	0.577427	0.135676	0.466218	-1.61614	no	no
TSR3	B	IAV	0.0361978	0.869992	0.100628	0.804222	-1.14939	no	no
TSR3	MYELOID	COV	-0.029197	0.854913	0.0144218	0.971169	-1.08045	no	no
TSR3	MYELOID	IAV	-0.210232	0.112053	-0.241881	0.270504	0.677194	no	no
TSR3	NK	COV	-0.0834166	0.611777	-0.0800761	0.813058	-0.0779228	no	no
TSR3	NK	IAV	-0.0846082	0.502215	-0.0288762	0.930229	-1.63756	no	no
TSR3	T.CD4	COV	-0.0758484	0.416768	-0.125465	0.261147	2.1065	no	no
TSR3	T.CD4	IAV	0.0153215	0.885173	0.000115334	0.999671	0.814661	no	no
TSR3	T.CD8	COV	-0.0203094	0.877567	-0.0389652	0.858052	0.721381	no	no
TSR3	T.CD8	IAV	0.0451133	0.680357	0.0134558	0.95607	1.3417	no	no
PIGQ	B	COV	0.243371	0.52747	0.160145	0.824352	0.93899	no	no
PIGQ	B	IAV	0.0709944	0.879759	0.0309058	0.974289	0.448469	no	no
PIGQ	MYELOID	COV	-0.104333	0.553412	-0.0345781	0.94332	-1.41382	no	no
PIGQ	MYELOID	IAV	-0.0808114	0.800778	-0.10623	0.842647	0.397267	no	no
PIGQ	NK	COV	-0.243867	0.541448	-0.440075	0.454676	1.79729	no	no
PIGQ	NK	IAV	-0.150723	0.698024	-0.291642	0.642543	1.41572	no	no
PIGQ	T.CD4	COV	0.218894	0.120026	0.210358	0.353268	0.191431	no	no
PIGQ	T.CD4	IAV	0.149916	0.357828	0.179738	0.493476	-0.642935	no	no
PIGQ	T.CD8	COV	-0.0219239	0.959028	-0.0879127	0.878496	1.01704	no	no
PIGQ	T.CD8	IAV	0.0502442	0.872306	0.0162441	0.979909	0.570808	no	no
CRAMP1	B	COV	-0.142411	0.74985	-0.161675	0.825023	0.215065	no	no
CRAMP1	B	IAV	-0.0638774	0.889968	-0.0176911	0.98381	-0.586332	no	no
CRAMP1	MYELOID	COV	0.0121669	0.962237	0.0159765	0.974448	-0.0783298	no	no
CRAMP1	MYELOID	IAV	-0.238313	0.273483	-0.252162	0.49865	0.210794	no	no
CRAMP1	NK	COV	0.0671096	0.896323	-0.0246941	0.982655	0.863383	no	no
CRAMP1	NK	IAV	-0.279936	0.2748	-0.39591	0.408262	1.20083	no	no
CRAMP1	T.CD4	COV	0.106095	0.655551	0.105784	0.798793	0.0059004	no	no
CRAMP1	T.CD4	IAV	0.118832	0.520984	0.130591	0.649021	-0.269586	no	no
CRAMP1	T.CD8	COV	0.0901363	0.740213	0.180592	0.642847	-1.50875	no	no
CRAMP1	T.CD8	IAV	0.0878138	0.71051	0.0655562	0.894451	0.406688	no	no
DNAJC11	B	COV	0.172073	0.468349	0.215178	0.493073	-0.774718	no	no
DNAJC11	B	IAV	-0.063554	0.888705	-0.0192754	0.981055	-0.588472	no	no
DNAJC11	MYELOID	COV	-0.172027	0.134897	-0.108132	0.720948	-1.42068	no	no
DNAJC11	MYELOID	IAV	0.0276613	0.9375	0.0143584	0.983571	0.20742	no	no
DNAJC11	NK	COV	0.0900487	0.83496	0.118599	0.875806	-0.327928	no	no
DNAJC11	NK	IAV	0.146706	0.711018	0.145095	0.857935	0.0165506	no	no
DNAJC11	T.CD4	COV	0.087482	0.659383	0.0834952	0.812447	0.0913583	no	no
DNAJC11	T.CD4	IAV	0.0372452	0.846933	0.00156965	0.996923	1.09102	no	no
DNAJC11	T.CD8	COV	0.114379	0.564213	0.17256	0.516706	-1.26823	no	no
DNAJC11	T.CD8	IAV	0.0352313	0.865837	0.0613065	0.847907	-0.687061	no	no
MYLIP	B	COV	0.241273	0.300001	0.229669	0.462384	0.199598	no	no
MYLIP	B	IAV	0.116898	0.677184	0.109822	0.830464	0.113447	no	no
MYLIP	MYELOID	COV	-0.00452133	0.987022	-0.0512315	0.889998	1.12563	no	no
MYLIP	MYELOID	IAV	-0.0320039	0.91253	-0.102256	0.801988	1.35389	no	no
MYLIP	NK	COV	-0.270861	0.019846	-0.273037	0.178482	0.0464638	no	no
MYLIP	NK	IAV	-0.124245	0.451687	-0.0882893	0.793379	-0.830594	no	no
MYLIP	T.CD4	COV	-0.0281301	0.853443	-0.0541315	0.813391	0.913329	no	no
MYLIP	T.CD4	IAV	0.0733194	0.54997	0.0461153	0.835536	1.00262	no	no
MYLIP	T.CD8	COV	-0.0668043	0.613766	-0.117632	0.459418	1.76381	no	no
MYLIP	T.CD8	IAV	0.0429562	0.790787	0.0491255	0.849375	-0.201205	no	no
PSMB1	B	COV	-0.00665231	0.963832	-0.000971848	0.99708	-0.267822	no	no
PSMB1	B	IAV	-0.021143	0.9015	0.0372552	0.875043	-2.15829	no	no
PSMB1	MYELOID	COV	-0.00626424	0.947198	0.0295759	0.824823	-2.133	no	no
PSMB1	MYELOID	IAV	-0.0304469	0.671513	-0.0371409	0.769493	0.39702	no	no
PSMB1	NK	COV	-0.0692843	0.343018	-0.0828041	0.469954	0.654491	no	no
PSMB1	NK	IAV	-0.00510515	0.961647	-0.0104698	0.95437	0.294504	no	no
PSMB1	T.CD4	COV	-0.0325783	0.500449	-0.040323	0.619339	0.605666	no	no
PSMB1	T.CD4	IAV	-0.0427737	0.397137	-0.0425144	0.606696	-0.0198195	no	no
PSMB1	T.CD8	COV	-0.0100093	0.905987	-0.0160209	0.897103	0.445707	no	no
PSMB1	T.CD8	IAV	-0.0125516	0.877779	-0.048964	0.55321	2.6456	no	no
JARID2	B	COV	-0.121928	0.462246	-0.0817112	0.771704	-1.06054	no	no
JARID2	B	IAV	-0.0937635	0.609598	-0.0369066	0.932419	-1.27297	no	no
JARID2	MYELOID	COV	0.0206203	0.916997	-0.046031	0.895287	1.67993	no	no
JARID2	MYELOID	IAV	-0.187201	0.386507	-0.265849	0.452056	1.19178	no	no
JARID2	NK	COV	0.0970864	0.43105	0.0567809	0.83822	1.19635	no	no
JARID2	NK	IAV	0.0865249	0.373598	0.0735196	0.727049	0.42793	no	no
JARID2	T.CD4	COV	-0.0327113	0.843232	-0.0256344	0.930563	-0.236364	no	no
JARID2	T.CD4	IAV	0.02521	0.875189	0.0862546	0.592133	-2.33334	no	no
JARID2	T.CD8	COV	0.0871534	0.417596	0.00541255	0.983802	3.28018	no	no
JARID2	T.CD8	IAV	0.0628531	0.619103	0.0868288	0.624443	-0.868541	no	no
CDKL5	B	COV	0.232737	0.592921	0.170877	0.815726	0.671467	no	no
CDKL5	B	IAV	0.282784	0.456023	0.236068	0.741954	0.473402	no	no
CDKL5	MYELOID	COV	0.187897	0.3687	0.0953165	0.87449	1.26556	no	no
CDKL5	MYELOID	IAV	0.132058	0.5969	0.130839	0.794747	0.0185422	no	no
CDKL5	NK	COV	-0.170428	0.775493	-0.438796	0.564671	2.11492	no	no
CDKL5	NK	IAV	0.0788968	0.895955	-0.146982	0.885556	1.95379	no	no
CDKL5	T.CD4	COV	0.0127815	0.968852	0.0270725	0.956035	-0.301637	no	no
CDKL5	T.CD4	IAV	0.062025	0.803158	0.084752	0.804378	-0.519868	no	no
CDKL5	T.CD8	COV	-0.0463719	0.898675	-0.10396	0.856273	0.842439	no	no
CDKL5	T.CD8	IAV	-0.0523526	0.890129	-0.0304353	0.965729	-0.324323	no	no
CDK11A	B	COV	0.0731716	0.566069	0.0766133	0.714506	-0.115602	no	no
CDK11A	B	IAV	0.077164	0.593787	0.105613	0.586193	-0.903411	no	no
CDK11A	MYELOID	COV	0.0472327	0.652465	0.0439312	0.845441	0.119171	no	no
CDK11A	MYELOID	IAV	0.0137391	0.940888	0.0616807	0.82422	-1.35151	no	no
CDK11A	NK	COV	0.109958	0.334913	0.10292	0.631109	0.21086	no	no
CDK11A	NK	IAV	0.225143	0.000760728	0.226643	0.0439276	-0.0495474	yes	yes
CDK11A	T.CD4	COV	0.00588185	0.964452	-0.0541022	0.671474	3.16785	no	no
CDK11A	T.CD4	IAV	0.0539326	0.454869	0.0174449	0.922368	1.98978	no	no
CDK11A	T.CD8	COV	-0.0627348	0.490431	-0.0623969	0.692531	-0.0147029	no	no
CDK11A	T.CD8	IAV	0.00332997	0.978367	-0.0139422	0.92805	1.09005	no	no
NADK	B	COV	0.0149402	0.957012	0.0531165	0.882271	-0.953689	no	no
NADK	B	IAV	0.0525052	0.816605	0.054132	0.888245	-0.0381524	no	no
NADK	MYELOID	COV	-0.0677598	0.720597	0.0649717	0.902674	-2.00617	no	no
NADK	MYELOID	IAV	-0.148126	0.0984731	-0.101632	0.598169	-1.49234	no	no
NADK	NK	COV	-0.0207018	0.957594	0.0401355	0.948664	-1.00178	no	no
NADK	NK	IAV	0.0806489	0.773186	0.151934	0.699503	-1.25079	no	no
NADK	T.CD4	COV	-0.027563	0.906298	-0.0478309	0.888245	0.537321	no	no
NADK	T.CD4	IAV	0.144632	0.294693	0.119076	0.631303	0.667605	no	no
NADK	T.CD8	COV	-0.00538313	0.984386	0.00618699	0.988927	-0.288318	no	no
NADK	T.CD8	IAV	0.184027	0.0929077	0.158329	0.426221	0.69412	no	no
CYTH3	B	COV	-0.0968668	0.834442	-0.125696	0.855613	0.354031	no	no
CYTH3	B	IAV	0.0188915	0.975381	0.101675	0.905896	-0.894433	no	no
CYTH3	MYELOID	COV	0.112124	0.606544	0.145202	0.756553	-0.486819	no	no
CYTH3	MYELOID	IAV	0.130917	0.638121	0.194939	0.668652	-0.929643	no	no
CYTH3	NK	COV	-0.545622	0.0972863	-0.513432	0.399766	-0.273875	no	no
CYTH3	NK	IAV	-0.991154	0.00023391	-0.966011	0.0283166	-0.20756	yes	yes
CYTH3	T.CD4	COV	-0.0417978	0.899528	-0.165355	0.682592	2.05921	no	no
CYTH3	T.CD4	IAV	0.272485	0.0782056	0.159261	0.590139	2.3708	no	no
CYTH3	T.CD8	COV	-0.435115	0.0248081	-0.363216	0.187569	-1.1533	no	no
CYTH3	T.CD8	IAV	-0.466675	0.0024732	-0.394634	0.147868	-1.12495	yes	yes
ADAM22	B	COV	0.0733338	0.860655	0.162307	0.753352	-1.26735	no	no
ADAM22	B	IAV	0.305701	0.260691	0.237445	0.660296	0.835586	no	no
ADAM22	MYELOID	COV	0.0617103	0.456592	0.0815685	0.55844	-0.843811	no	no
ADAM22	MYELOID	IAV	0.103057	0.379625	0.169707	0.287913	-2.00636	no	no
ADAM22	NK	COV	0.496389	0.134077	0.47287	0.450647	0.201695	no	no
ADAM22	NK	IAV	-0.0270996	0.96922	-0.0255582	0.9831	-0.0140279	no	no
ADAM22	T.CD4	COV	-0.0725034	0.75613	-0.0627382	0.879713	-0.20983	no	no
ADAM22	T.CD4	IAV	-0.0775154	0.755776	-0.0606926	0.896873	-0.330492	no	no
ADAM22	T.CD8	COV	0.163039	0.582277	0.207507	0.664142	-0.620405	no	no
ADAM22	T.CD8	IAV	0.0738794	0.834296	0.154244	0.751692	-1.21759	no	no
SYPL1	B	COV	-0.0624874	0.600164	-0.0378813	0.872302	-0.912381	no	no
SYPL1	B	IAV	-0.0332027	0.84861	-0.0418484	0.88332	0.272234	no	no
SYPL1	MYELOID	COV	0.0487104	0.585397	0.0389419	0.842578	0.40757	no	no
SYPL1	MYELOID	IAV	0.0655231	0.687602	0.059914	0.855426	0.142727	no	no
SYPL1	NK	COV	-0.125227	0.723504	-0.132129	0.853897	0.0792552	no	no
SYPL1	NK	IAV	0.218711	0.320199	0.282152	0.47357	-0.866604	no	no
SYPL1	T.CD4	COV	-0.0778347	0.26984	-0.127869	0.0779993	2.73073	no	no
SYPL1	T.CD4	IAV	-0.0224967	0.816578	-0.00538128	0.977031	-0.985678	no	no
SYPL1	T.CD8	COV	-0.0448467	0.715193	-0.0740414	0.64866	1.18071	no	no
SYPL1	T.CD8	IAV	-0.0015559	0.992562	0.00389984	0.989121	-0.209071	no	no
CYB561	B	COV	0.0583372	0.914694	0.12972	0.85902	-0.834577	no	no
CYB561	B	IAV	0.171703	0.719165	0.205312	0.81868	-0.299591	no	no
CYB561	MYELOID	COV	0.131032	0.445782	0.151929	0.646595	-0.400816	no	no
CYB561	MYELOID	IAV	-0.0334705	0.936256	0.0467855	0.949523	-1.0956	no	no
CYB561	NK	COV	-0.141538	0.767826	-0.138547	0.891972	-0.0255657	no	no
CYB561	NK	IAV	-0.630023	0.0219834	-0.534168	0.353294	-0.811899	no	no
CYB561	T.CD4	COV	0.0764318	0.642711	0.0687437	0.824823	0.201643	no	no
CYB561	T.CD4	IAV	0.116539	0.407779	0.0500244	0.886305	1.70085	no	no
CYB561	T.CD8	COV	-0.187099	0.195549	-0.189233	0.305536	0.0552183	no	no
CYB561	T.CD8	IAV	-0.0529135	0.791406	-0.0204123	0.96122	-0.794841	no	no
SPAG9	B	COV	-0.051278	0.779846	-0.019171	0.954362	-0.973348	no	no
SPAG9	B	IAV	-0.0400149	0.805308	-0.0133166	0.967012	-0.882463	no	no
SPAG9	MYELOID	COV	-0.134653	0.113071	-0.206058	0.0810775	2.39304	no	no
SPAG9	MYELOID	IAV	-0.0146	0.933504	-0.0489674	0.830693	1.23671	no	no
SPAG9	NK	COV	0.0632784	0.616498	-0.0402545	0.88215	3.39569	no	no
SPAG9	NK	IAV	0.0543436	0.622491	-0.0553594	0.81868	3.52284	no	no
SPAG9	T.CD4	COV	-0.0572869	0.452516	-0.0692882	0.546008	0.624007	no	no
SPAG9	T.CD4	IAV	-0.00499901	0.974287	0.009656	0.965121	-0.698026	no	no
SPAG9	T.CD8	COV	0.0195452	0.863327	0.0120199	0.954813	0.367063	no	no
SPAG9	T.CD8	IAV	0.0992772	0.145671	0.0615056	0.628296	1.91263	no	no
AASS	B	COV	-0.0204381	0.974072	-0.052574	0.950679	0.385987	no	no
AASS	B	IAV	0.208922	0.600829	0.316332	0.57234	-1.17039	no	no
AASS	MYELOID	COV	0.0982139	0.735309	0.0979026	0.860882	0.00472073	no	no
AASS	MYELOID	IAV	0.117036	0.728176	0.0790976	0.918257	0.461248	no	no
AASS	NK	COV	0.10593	0.860323	0.0403175	0.976615	0.492493	no	no
AASS	NK	IAV	0.127199	0.761501	-0.00692677	0.995854	1.07649	no	no
AASS	T.CD4	COV	-0.0838306	0.749016	-0.0798507	0.846846	-0.0803409	no	no
AASS	T.CD4	IAV	-0.0336841	0.91136	-0.0784326	0.842503	0.946676	no	no
AASS	T.CD8	COV	0.0648798	0.858823	0.0138501	0.986268	0.698875	no	no
AASS	T.CD8	IAV	0.154641	0.587274	0.0880139	0.884246	0.992333	no	no
SS18L2	B	COV	-0.0704265	0.508841	-0.0627357	0.701751	-0.320264	no	no
SS18L2	B	IAV	-0.0200107	0.905794	0.00511532	0.987817	-0.848503	no	no
SS18L2	MYELOID	COV	0.0650595	0.50536	0.124935	0.365719	-2.17723	no	no
SS18L2	MYELOID	IAV	-0.139527	0.389303	-0.139373	0.591626	-0.00368207	no	no
SS18L2	NK	COV	-0.204272	0.0212438	-0.255413	0.0676279	1.41399	no	no
SS18L2	NK	IAV	0.0150512	0.940219	-0.0720596	0.807926	2.24925	no	no
SS18L2	T.CD4	COV	-0.0894135	0.0424279	-0.107395	0.0675915	1.21559	no	no
SS18L2	T.CD4	IAV	0.00725559	0.925135	0.0285637	0.728464	-1.83536	no	no
SS18L2	T.CD8	COV	-0.0714275	0.151547	-0.0847065	0.208098	0.898272	no	no
SS18L2	T.CD8	IAV	0.0252047	0.764352	0.00525923	0.975741	1.24397	no	no
MPND	B	COV	-0.0857351	0.831915	-0.141576	0.79544	0.795237	no	no
MPND	B	IAV	-0.229207	0.35643	-0.0931681	0.881251	-1.94289	no	no
MPND	MYELOID	COV	0.0153005	0.949346	-0.00209387	0.99708	0.351396	no	no
MPND	MYELOID	IAV	-0.0068478	0.986581	0.0646635	0.911874	-1.14358	no	no
MPND	NK	COV	0.139208	0.804375	-0.0632199	0.960186	1.58981	no	no
MPND	NK	IAV	0.356921	0.348236	0.159664	0.870128	1.73313	no	no
MPND	T.CD4	COV	0.134138	0.500178	0.0655242	0.874387	1.45326	no	no
MPND	T.CD4	IAV	0.0238976	0.931376	-0.0295182	0.94308	1.29686	no	no
MPND	T.CD8	COV	0.117782	0.66903	0.0895861	0.871102	0.443171	no	no
MPND	T.CD8	IAV	0.160379	0.432151	0.17333	0.642592	-0.22401	no	no
MGST1	B	COV	-0.0674257	0.857359	-0.0829701	0.876971	0.252426	no	no
MGST1	B	IAV	-0.00344034	0.994461	-0.004984	0.99562	0.0201895	no	no
MGST1	MYELOID	COV	0.253954	0.0305689	0.228267	0.212525	0.640783	no	no
MGST1	MYELOID	IAV	-0.0035414	0.99363	-0.00903948	0.989915	0.0868658	no	no
MGST1	NK	COV	-0.0783536	0.852384	0.0197244	0.983395	-1.12482	no	no
MGST1	NK	IAV	-0.205435	0.487398	-0.0603314	0.940516	-1.76939	no	no
MGST1	T.CD4	COV	0.000820535	0.997895	0.0624223	0.869213	-1.40211	no	no
MGST1	T.CD4	IAV	-0.0356283	0.890493	-0.0344858	0.932616	-0.0272865	no	no
MGST1	T.CD8	COV	0.122511	0.527074	0.263137	0.224592	-2.99194	no	no
MGST1	T.CD8	IAV	0.0114907	0.971222	-0.00446983	0.99304	0.342019	no	no
CRY1	B	COV	-0.704263	0.00973055	-0.657215	0.0732025	-0.509489	yes	yes
CRY1	B	IAV	-0.203712	0.652803	-0.178547	0.832839	-0.244826	no	no
CRY1	MYELOID	COV	-0.180531	0.225223	-0.275711	0.2646	1.73747	no	no
CRY1	MYELOID	IAV	-0.0171946	0.96589	-0.0809005	0.896675	0.908367	no	no
CRY1	NK	COV	-0.0802812	0.851019	-0.00417343	0.996709	-0.920926	no	no
CRY1	NK	IAV	-0.0541402	0.901381	-0.0625771	0.940009	0.0991546	no	no
CRY1	T.CD4	COV	-0.0172437	0.948507	-0.0723958	0.839529	1.27793	no	no
CRY1	T.CD4	IAV	0.0505264	0.807408	0.0132719	0.973837	0.992191	no	no
CRY1	T.CD8	COV	-0.113309	0.540095	-0.13681	0.596937	0.564207	no	no
CRY1	T.CD8	IAV	0.0689406	0.719579	0.143896	0.55233	-1.85734	no	no
NFIX	B	COV	0.0975783	0.835677	0.0923641	0.906485	0.0621001	no	no
NFIX	B	IAV	0.0965355	0.82099	0.0776707	0.925635	0.219421	no	no
NFIX	MYELOID	COV	-0.299572	0.152223	-0.0939827	0.871273	-3.08293	no	no
NFIX	MYELOID	IAV	0.00220547	0.996112	-0.000806419	0.999504	0.0359641	no	no
NFIX	NK	COV	-0.240709	0.649032	-0.306043	0.737115	0.512683	no	no
NFIX	NK	IAV	-0.0507471	0.924858	-0.0727045	0.941678	0.216831	no	no
NFIX	T.CD4	COV	0.0197553	0.953717	-0.0250983	0.964109	0.835795	no	no
NFIX	T.CD4	IAV	0.271457	0.0277867	0.278696	0.0958751	-0.176535	no	no
NFIX	T.CD8	COV	0.157455	0.615846	0.184641	0.676238	-0.411263	no	no
NFIX	T.CD8	IAV	0.400598	0.066321	0.301919	0.446593	1.36278	no	no
ST3GAL1	B	COV	0.2062	0.579121	0.289126	0.540398	-1.03188	no	no
ST3GAL1	B	IAV	0.179793	0.456015	0.285918	0.429708	-1.56154	no	no
ST3GAL1	MYELOID	COV	0.0645965	0.694175	0.00412697	0.992761	1.43048	no	no
ST3GAL1	MYELOID	IAV	0.0260426	0.92449	0.0353643	0.937877	-0.204784	no	no
ST3GAL1	NK	COV	-0.187742	0.22917	-0.118411	0.741879	-1.38262	no	no
ST3GAL1	NK	IAV	-0.198498	0.327962	-0.0463675	0.938469	-2.49385	no	no
ST3GAL1	T.CD4	COV	-0.143699	0.197306	-0.0916986	0.700954	-1.50009	no	no
ST3GAL1	T.CD4	IAV	0.0600256	0.640146	0.120598	0.383451	-2.26711	no	no
ST3GAL1	T.CD8	COV	-0.123775	0.233758	-0.100049	0.607541	-0.767416	no	no
ST3GAL1	T.CD8	IAV	0.0541944	0.63747	0.094834	0.525352	-1.59378	no	no
IL32	B	COV	0.418718	0.341734	0.392587	0.573699	0.228546	no	no
IL32	B	IAV	0.11022	0.853699	0.204256	0.829033	-0.809363	no	no
IL32	MYELOID	COV	0.0480036	0.863613	0.065784	0.907057	-0.281105	no	no
IL32	MYELOID	IAV	0.267602	0.406338	0.211691	0.765564	0.580701	no	no
IL32	NK	COV	-0.231521	0.149212	-0.296281	0.174854	1.31099	no	no
IL32	NK	IAV	-0.15879	0.336697	-0.146805	0.667451	-0.228663	no	no
IL32	T.CD4	COV	-0.03434	0.818433	-0.000374624	0.999316	-1.11846	no	no
IL32	T.CD4	IAV	0.0183887	0.912296	0.0288874	0.908494	-0.394578	no	no
IL32	T.CD8	COV	-0.114815	0.119525	-0.131904	0.246091	0.699863	no	no
IL32	T.CD8	IAV	0.00817985	0.952105	-0.00786452	0.970733	0.805826	no	no
PKD1	B	COV	0.0306736	0.954242	0.0894367	0.901687	-0.754969	no	no
PKD1	B	IAV	0.0576338	0.908268	0.162535	0.805403	-1.26833	no	no
PKD1	MYELOID	COV	0.0140273	0.956585	-0.0112891	0.982706	0.509662	no	no
PKD1	MYELOID	IAV	-0.0355628	0.920899	-0.0980441	0.868329	0.885636	no	no
PKD1	NK	COV	0.18953	0.653694	0.17121	0.849372	0.16622	no	no
PKD1	NK	IAV	0.120919	0.796163	0.156866	0.86482	-0.323253	no	no
PKD1	T.CD4	COV	0.173991	0.249006	0.17161	0.493814	0.0539839	no	no
PKD1	T.CD4	IAV	0.13169	0.411532	0.138383	0.616928	-0.153756	no	no
PKD1	T.CD8	COV	0.106882	0.655617	0.0927447	0.825889	0.273734	no	no
PKD1	T.CD8	IAV	0.197573	0.196162	0.163253	0.582714	0.707239	no	no
MED24	B	COV	-0.161872	0.577354	-0.138824	0.768029	-0.366448	no	no
MED24	B	IAV	0.00511524	0.990646	0.0479477	0.943398	-0.625259	no	no
MED24	MYELOID	COV	-0.00720679	0.976591	0.072041	0.843132	-1.69024	no	no
MED24	MYELOID	IAV	-0.0876644	0.719589	-0.0181707	0.975765	-1.23111	no	no
MED24	NK	COV	-0.140641	0.76953	-0.306637	0.650754	1.59942	no	no
MED24	NK	IAV	0.142325	0.662567	0.203193	0.724125	-0.732819	no	no
MED24	T.CD4	COV	-0.109622	0.486334	-0.12182	0.639008	0.306139	no	no
MED24	T.CD4	IAV	0.0469708	0.803511	0.0609176	0.846349	-0.372175	no	no
MED24	T.CD8	COV	-0.0841805	0.746987	-0.0661387	0.869597	-0.377832	no	no
MED24	T.CD8	IAV	0.0548324	0.819479	-0.0560336	0.885915	2.55436	no	no
RHOBTB2	B	COV	-0.255961	0.50241	-0.115746	0.881242	-1.60379	no	no
RHOBTB2	B	IAV	-0.0887568	0.873468	-0.133723	0.88002	0.452077	no	no
RHOBTB2	MYELOID	COV	-0.254815	0.189785	-0.270402	0.481317	0.218883	no	no
RHOBTB2	MYELOID	IAV	-0.348383	0.0318876	-0.320243	0.249601	-0.471076	no	no
RHOBTB2	NK	COV	-0.160706	0.774513	-0.270552	0.776852	0.858654	no	no
RHOBTB2	NK	IAV	0.213058	0.584747	0.109647	0.916586	0.911675	no	no
RHOBTB2	T.CD4	COV	-0.135229	0.607982	-0.119292	0.801616	-0.266133	no	no
RHOBTB2	T.CD4	IAV	0.116543	0.656379	0.130291	0.737534	-0.254168	no	no
RHOBTB2	T.CD8	COV	0.205953	0.471178	0.216444	0.643845	-0.146985	no	no
RHOBTB2	T.CD8	IAV	0.201587	0.46933	0.175326	0.710566	0.388492	no	no
HEATR5B	B	COV	0.0710828	0.838169	0.0889941	0.874042	-0.28022	no	no
HEATR5B	B	IAV	-0.130622	0.585895	-0.0609561	0.909939	-1.22636	no	no
HEATR5B	MYELOID	COV	0.131206	0.499827	0.0454147	0.937475	1.3957	no	no
HEATR5B	MYELOID	IAV	0.248035	0.101285	0.0491612	0.905314	4.46857	no	no
HEATR5B	NK	COV	0.122336	0.666748	0.0786138	0.905413	0.600458	no	no
HEATR5B	NK	IAV	-0.0135123	0.97421	0.0114632	0.987934	-0.36407	no	no
HEATR5B	T.CD4	COV	-0.0536682	0.780934	-0.065958	0.837108	0.317345	no	no
HEATR5B	T.CD4	IAV	0.0659091	0.581197	0.071701	0.702774	-0.213856	no	no
HEATR5B	T.CD8	COV	0.0512749	0.810718	0.0684957	0.841376	-0.420909	no	no
HEATR5B	T.CD8	IAV	0.104728	0.394187	0.0898316	0.652853	0.490414	no	no
SEC62	B	COV	0.0767454	0.297991	0.0709334	0.560518	0.288224	no	no
SEC62	B	IAV	-0.0188628	0.906612	-0.0209264	0.931512	0.0824925	no	no
SEC62	MYELOID	COV	0.225989	0.00451458	0.172752	0.243421	1.66094	yes	yes
SEC62	MYELOID	IAV	0.0427583	0.813586	0.0333343	0.930747	0.234192	no	no
SEC62	NK	COV	-0.142379	0.0221275	-0.134775	0.23655	-0.302711	no	no
SEC62	NK	IAV	-0.0839241	0.12642	-0.101615	0.258657	0.911579	no	no
SEC62	T.CD4	COV	-0.0471924	0.283111	-0.056086	0.370682	0.732705	no	no
SEC62	T.CD4	IAV	0.00506629	0.953036	0.0157568	0.894493	-0.823085	no	no
SEC62	T.CD8	COV	-0.0737712	0.0155317	-0.0592579	0.264678	-1.29468	no	no
SEC62	T.CD8	IAV	0.0101593	0.869278	0.00278668	0.979525	0.730666	no	no
RPS20	B	COV	0.0145429	0.715614	0.00853589	0.900376	0.795292	no	no
RPS20	B	IAV	-0.000703255	0.991181	-0.00833151	0.917088	0.921744	no	no
RPS20	MYELOID	COV	0.068736	0.0259521	0.0862328	0.0634079	-1.46296	no	no
RPS20	MYELOID	IAV	-0.043352	0.505495	-0.047088	0.671954	0.225796	no	no
RPS20	NK	COV	-0.0430405	0.240789	-0.0496908	0.396819	0.593809	no	no
RPS20	NK	IAV	-0.0487649	0.0426169	-0.0401444	0.392209	-0.950286	no	no
RPS20	T.CD4	COV	-0.00921186	0.721365	-0.0073349	0.883277	-0.336518	no	no
RPS20	T.CD4	IAV	-0.00976584	0.767706	-0.00805914	0.897161	-0.251347	no	no
RPS20	T.CD8	COV	-0.0198994	0.618751	-0.0106507	0.912253	-0.896114	no	no
RPS20	T.CD8	IAV	-0.0468622	0.0527092	-0.0455274	0.179395	-0.17413	no	no
CSDE1	B	COV	-0.0157705	0.885476	-0.0214621	0.890484	0.326094	no	no
CSDE1	B	IAV	-0.0489238	0.43186	-0.0383759	0.767488	-0.607662	no	no
CSDE1	MYELOID	COV	-0.0373456	0.561975	0.0241289	0.884718	-3.1489	no	no
CSDE1	MYELOID	IAV	-0.0193487	0.87644	0.0378825	0.841051	-2.52677	no	no
CSDE1	NK	COV	-0.00522003	0.974551	-0.00923616	0.970998	0.169841	no	no
CSDE1	NK	IAV	0.0707378	0.259631	0.0536996	0.65862	0.92902	no	no
CSDE1	T.CD4	COV	-0.0154056	0.74985	-0.00328396	0.972852	-1.3348	no	no
CSDE1	T.CD4	IAV	-0.00189421	0.97098	0.00331199	0.966253	-0.702764	no	no
CSDE1	T.CD8	COV	-0.00779893	0.904298	-0.00837429	0.943647	0.0487349	no	no
CSDE1	T.CD8	IAV	0.0216509	0.63775	0.0624362	0.110795	-4.28542	no	no
UBE3C	B	COV	0.151882	0.33339	0.177357	0.393052	-0.640174	no	no
UBE3C	B	IAV	0.0997851	0.612323	0.101304	0.79572	-0.0297846	no	no
UBE3C	MYELOID	COV	-0.0386379	0.631419	-0.0935984	0.412834	2.45244	no	no
UBE3C	MYELOID	IAV	0.110512	0.493065	0.0585021	0.8675	1.28863	no	no
UBE3C	NK	COV	0.0902157	0.673042	0.0660746	0.883243	0.476309	no	no
UBE3C	NK	IAV	-0.0487886	0.814217	-0.0742723	0.842823	0.554828	no	no
UBE3C	T.CD4	COV	-0.0652671	0.502091	-0.109856	0.403765	1.78904	no	no
UBE3C	T.CD4	IAV	-0.0297072	0.791849	-0.068215	0.596615	1.86041	no	no
UBE3C	T.CD8	COV	0.0360926	0.815351	0.042992	0.864068	-0.237165	no	no
UBE3C	T.CD8	IAV	0.0643472	0.576511	0.0495208	0.816406	0.56329	no	no
REV3L	B	COV	-0.10741	0.631752	-0.0151063	0.975515	-2.00998	no	no
REV3L	B	IAV	-0.0788272	0.746902	0.00928119	0.987817	-1.63054	no	no
REV3L	MYELOID	COV	0.0384007	0.919252	0.066713	0.923889	-0.382076	no	no
REV3L	MYELOID	IAV	0.0521191	0.921796	0.0709957	0.94829	-0.167463	no	no
REV3L	NK	COV	0.0858544	0.783054	0.0566798	0.929197	0.444472	no	no
REV3L	NK	IAV	-0.039582	0.904921	-0.0967766	0.849842	0.930022	no	no
REV3L	T.CD4	COV	0.00634217	0.97339	-0.0375481	0.871302	1.6541	no	no
REV3L	T.CD4	IAV	-0.0130534	0.928035	-0.0165613	0.941341	0.156751	no	no
REV3L	T.CD8	COV	0.0680991	0.604519	0.0541116	0.811371	0.493436	no	no
REV3L	T.CD8	IAV	0.0773608	0.421865	0.0392818	0.829793	1.68017	no	no
TENM1	B	COV	0.0225369	0.876685	0.0140914	0.953066	0.358502	no	no
TENM1	B	IAV	-0.013352	0.936653	-0.014433	0.954679	0.0437825	no	no
TENM1	MYELOID	COV	0.0244046	0.788395	0.00428026	0.983995	1.03071	no	no
TENM1	MYELOID	IAV	0.0829604	0.29842	0.0771778	0.571803	0.25834	no	no
TENM1	NK	COV	-0.356302	0.249045	-0.18663	0.81563	-1.67741	no	no
TENM1	NK	IAV	-0.226334	0.537316	0.0827052	0.929445	-3.2063	no	no
TENM1	T.CD4	COV	-0.186768	0.259604	-0.145476	0.647091	-0.852343	no	no
TENM1	T.CD4	IAV	-0.0983072	0.632809	-0.00457554	0.992559	-2.13769	no	no
TENM1	T.CD8	COV	0.136246	0.400938	0.133256	0.674015	0.062494	no	no
TENM1	T.CD8	IAV	0.207715	0.139169	0.281126	0.127326	-1.68649	no	no
FAM76A	B	COV	-0.0969347	0.667283	-0.0875548	0.802449	-0.20867	no	no
FAM76A	B	IAV	0.0361462	0.903523	0.149286	0.620514	-2.39271	no	no
FAM76A	MYELOID	COV	0.14776	0.218798	0.191569	0.35039	-1.0488	no	no
FAM76A	MYELOID	IAV	-0.0509803	0.863163	-0.0497737	0.934169	-0.0189934	no	no
FAM76A	NK	COV	-0.0438322	0.920661	-0.0255299	0.974506	-0.248878	no	no
FAM76A	NK	IAV	-0.110717	0.662567	-0.0455485	0.94304	-1.01007	no	no
FAM76A	T.CD4	COV	-0.0437682	0.713712	-0.0484341	0.805194	0.189425	no	no
FAM76A	T.CD4	IAV	-0.0195802	0.887368	-0.0191398	0.929204	-0.0198391	no	no
FAM76A	T.CD8	COV	-0.115224	0.139819	-0.139417	0.257276	0.917424	no	no
FAM76A	T.CD8	IAV	-0.0299434	0.847976	-0.067041	0.757729	1.26837	no	no
TRAF3IP3	B	COV	-0.109363	0.488251	-0.0694257	0.816082	-1.07816	no	no
TRAF3IP3	B	IAV	-0.00842149	0.973758	0.0506155	0.872304	-1.63724	no	no
TRAF3IP3	MYELOID	COV	0.195689	0.344633	0.207893	0.610924	-0.182936	no	no
TRAF3IP3	MYELOID	IAV	0.0693853	0.867926	0.0319924	0.969316	0.482057	no	no
TRAF3IP3	NK	COV	0.0404311	0.86242	0.183554	0.445091	-3.23984	no	no
TRAF3IP3	NK	IAV	-0.223345	0.0437855	-0.025691	0.945923	-5.3218	no	no
TRAF3IP3	T.CD4	COV	-0.105477	0.419348	-0.113617	0.570658	0.247414	no	no
TRAF3IP3	T.CD4	IAV	0.0464631	0.722788	0.0636436	0.752889	-0.627939	no	no
TRAF3IP3	T.CD8	COV	0.0225026	0.919664	0.0728713	0.790191	-1.42728	no	no
TRAF3IP3	T.CD8	IAV	0.050272	0.662967	0.102916	0.415203	-2.21599	no	no
VTA1	B	COV	-0.117924	0.438561	-0.135597	0.521715	0.483814	no	no
VTA1	B	IAV	-0.117621	0.442804	-0.054065	0.876516	-1.61366	no	no
VTA1	MYELOID	COV	-0.0118211	0.914176	-0.0184678	0.92214	0.339831	no	no
VTA1	MYELOID	IAV	-0.0317495	0.79005	-0.0549673	0.783922	0.873002	no	no
VTA1	NK	COV	0.206638	0.170991	0.248612	0.334398	-0.798078	no	no
VTA1	NK	IAV	0.156672	0.295617	0.100072	0.77063	1.23735	no	no
VTA1	T.CD4	COV	0.0431707	0.6545	0.0428203	0.760283	0.0182106	no	no
VTA1	T.CD4	IAV	0.0509588	0.58782	0.0576968	0.680775	-0.325065	no	no
VTA1	T.CD8	COV	-0.0118237	0.938944	-0.0327908	0.879713	0.861684	no	no
VTA1	T.CD8	IAV	0.0679883	0.495181	0.0184493	0.937322	2.0996	no	no
BAZ1B	B	COV	-0.0163946	0.914827	0.0163614	0.940693	-1.44251	no	no
BAZ1B	B	IAV	0.0283285	0.83412	0.0543663	0.781076	-1.02148	no	no
BAZ1B	MYELOID	COV	0.0165619	0.899528	0.038469	0.862835	-0.813523	no	no
BAZ1B	MYELOID	IAV	-0.00719808	0.981001	0.00878665	0.986038	-0.350662	no	no
BAZ1B	NK	COV	0.00599493	0.973028	-0.018767	0.946364	0.892187	no	no
BAZ1B	NK	IAV	0.0139802	0.925342	0.0080752	0.977529	0.217864	no	no
BAZ1B	T.CD4	COV	-0.0368458	0.604928	-0.0572852	0.581907	1.20874	no	no
BAZ1B	T.CD4	IAV	-0.0050891	0.958534	-0.00317334	0.98453	-0.130631	no	no
BAZ1B	T.CD8	COV	-0.0291645	0.703829	-0.0504006	0.682737	1.14562	no	no
BAZ1B	T.CD8	IAV	0.0333972	0.684973	-0.00728205	0.967469	2.41892	no	no
RANBP9	B	COV	-0.0701755	0.824133	-0.0610041	0.900376	-0.170892	no	no
RANBP9	B	IAV	0.0593196	0.829919	0.111077	0.81347	-0.863686	no	no
RANBP9	MYELOID	COV	0.000559982	0.997784	0.0118136	0.977211	-0.26765	no	no
RANBP9	MYELOID	IAV	-0.148886	0.379847	-0.156287	0.639855	0.140474	no	no
RANBP9	NK	COV	0.0470044	0.874789	0.0731896	0.893959	-0.422887	no	no
RANBP9	NK	IAV	-0.0386045	0.874438	0.0118456	0.983147	-0.951292	no	no
RANBP9	T.CD4	COV	-0.0504333	0.751467	-0.0597323	0.835478	0.264661	no	no
RANBP9	T.CD4	IAV	-0.00950919	0.952005	-0.018888	0.938377	0.382713	no	no
RANBP9	T.CD8	COV	-0.0383154	0.766795	-0.0646496	0.740392	0.976284	no	no
RANBP9	T.CD8	IAV	0.0430399	0.76661	0.0289125	0.918734	0.481936	no	no
ETV7	B	COV	-0.0319588	0.96224	-0.157858	0.835462	1.35945	no	no
ETV7	B	IAV	0.169826	0.691842	0.0711267	0.949352	0.864705	no	no
ETV7	MYELOID	COV	0.134462	0.818036	0.26835	0.813058	-0.878065	no	no
ETV7	MYELOID	IAV	0.11466	0.827683	0.16955	0.843779	-0.533563	no	no
ETV7	NK	COV	0.278759	0.502009	0.0372919	0.97439	2.24895	no	no
ETV7	NK	IAV	0.400337	0.310431	0.189426	0.840382	1.86799	no	no
ETV7	T.CD4	COV	0.184237	0.586489	0.259751	0.575837	-0.995668	no	no
ETV7	T.CD4	IAV	0.263987	0.349247	0.310774	0.394664	-0.667053	no	no
ETV7	T.CD8	COV	0.53641	0.00855042	0.532041	0.0485841	0.0622587	yes	yes
ETV7	T.CD8	IAV	0.598496	0.000370757	0.529442	0.021919	1.09668	yes	yes
SPRTN	B	COV	0.0538134	0.856507	0.0589233	0.89975	-0.10073	no	no
SPRTN	B	IAV	0.183237	0.41934	0.127187	0.77675	0.955343	no	no
SPRTN	MYELOID	COV	0.0675239	0.651922	0.120408	0.592848	-1.44016	no	no
SPRTN	MYELOID	IAV	-0.0873022	0.778381	-0.0871397	0.88504	-0.0023929	no	no
SPRTN	NK	COV	0.23148	0.216192	0.175407	0.655433	0.931831	no	no
SPRTN	NK	IAV	0.0984112	0.683964	0.0475606	0.9297	0.91985	no	no
SPRTN	T.CD4	COV	0.0581231	0.660257	0.0173329	0.953011	1.42577	no	no
SPRTN	T.CD4	IAV	0.0864347	0.386544	0.0688043	0.711378	0.663618	no	no
SPRTN	T.CD8	COV	0.0862371	0.433252	0.0727499	0.766218	0.402985	no	no
SPRTN	T.CD8	IAV	-0.0181972	0.918127	-0.049066	0.847139	1.01862	no	no
EEF1AKNMT	B	COV	-0.244335	0.30224	-0.269123	0.35868	0.419404	no	no
EEF1AKNMT	B	IAV	-0.305307	0.0692137	-0.384182	0.107941	1.36178	no	no
EEF1AKNMT	MYELOID	COV	-0.0773031	0.707296	-0.0619218	0.906356	-0.251671	no	no
EEF1AKNMT	MYELOID	IAV	-0.213418	0.21772	-0.253388	0.301317	0.798808	no	no
EEF1AKNMT	NK	COV	-0.229282	0.465681	-0.28127	0.611732	0.584577	no	no
EEF1AKNMT	NK	IAV	-0.137791	0.631752	-0.164828	0.771712	0.349687	no	no
EEF1AKNMT	T.CD4	COV	0.0084483	0.97067	-0.0135988	0.970352	0.649855	no	no
EEF1AKNMT	T.CD4	IAV	0.0204436	0.919568	0.0129641	0.969657	0.236391	no	no
EEF1AKNMT	T.CD8	COV	-0.0159072	0.946758	-0.0562808	0.859777	1.08356	no	no
EEF1AKNMT	T.CD8	IAV	0.0537778	0.788717	0.111967	0.686248	-1.42705	no	no
DYRK4	B	COV	-0.316357	0.171649	-0.2497	0.531413	-0.982829	no	no
DYRK4	B	IAV	-0.0709272	0.859956	0.115307	0.872135	-2.20126	no	no
DYRK4	MYELOID	COV	-0.084488	0.695325	-0.171125	0.623576	1.52861	no	no
DYRK4	MYELOID	IAV	-0.0923211	0.791622	-0.182302	0.693912	1.33573	no	no
DYRK4	NK	COV	-0.319575	0.282763	-0.342694	0.540307	0.238952	no	no
DYRK4	NK	IAV	-0.270176	0.419788	-0.296015	0.649085	0.253767	no	no
DYRK4	T.CD4	COV	0.0128294	0.960494	-0.0166854	0.965596	0.80524	no	no
DYRK4	T.CD4	IAV	-0.0580186	0.743238	-0.117064	0.577882	1.71798	no	no
DYRK4	T.CD8	COV	-0.065519	0.822721	-0.0514653	0.922099	-0.260571	no	no
DYRK4	T.CD8	IAV	0.000462635	0.998746	-0.0797532	0.803418	1.98078	no	no
ZNF207	B	COV	-0.0897988	0.022296	-0.0803791	0.147738	-0.72863	no	no
ZNF207	B	IAV	-9.78883e-05	0.999321	0.0156737	0.937514	-0.761969	no	no
ZNF207	MYELOID	COV	0.0342458	0.433939	0.0274516	0.788721	0.493062	no	no
ZNF207	MYELOID	IAV	0.144217	0.000745714	0.172862	0.0106391	-1.44762	no	no
ZNF207	NK	COV	0.0366157	0.683196	0.00318741	0.989811	1.47774	no	no
ZNF207	NK	IAV	0.104402	0.0336383	0.0400171	0.787007	3.27199	no	no
ZNF207	T.CD4	COV	-0.0512272	0.142368	-0.0570872	0.31321	0.50678	no	no
ZNF207	T.CD4	IAV	0.00762424	0.92235	0.00657894	0.95877	0.0843434	no	no
ZNF207	T.CD8	COV	-0.0414575	0.18546	-0.0606589	0.0955494	2.15313	no	no
ZNF207	T.CD8	IAV	0.0111891	0.855267	0.00350881	0.976615	0.689769	no	no
UQCRC1	B	COV	-0.00293597	0.991634	0.0219575	0.95088	-0.711129	no	no
UQCRC1	B	IAV	-0.00527384	0.988251	0.0124716	0.981866	-0.352322	no	no
UQCRC1	MYELOID	COV	-0.0121589	0.929611	-0.0248629	0.919629	0.482242	no	no
UQCRC1	MYELOID	IAV	-0.00428764	0.986193	0.048122	0.900585	-1.17814	no	no
UQCRC1	NK	COV	-0.171291	0.42979	-0.191238	0.659485	0.293574	no	no
UQCRC1	NK	IAV	0.015421	0.958834	0.0205645	0.972991	-0.0838749	no	no
UQCRC1	T.CD4	COV	-0.0738379	0.486305	-0.0806234	0.627618	0.263564	no	no
UQCRC1	T.CD4	IAV	-0.0231156	0.859891	-0.0264854	0.897643	0.150019	no	no
UQCRC1	T.CD8	COV	0.0137452	0.926659	-0.0100296	0.971245	0.911328	no	no
UQCRC1	T.CD8	IAV	0.110368	0.116433	0.0836118	0.527258	1.18455	no	no
STARD3NL	B	COV	-0.0239712	0.940399	0.0400705	0.931512	-1.34649	no	no
STARD3NL	B	IAV	-0.0783254	0.78343	0.0514535	0.9297	-2.16663	no	no
STARD3NL	MYELOID	COV	0.044883	0.616092	0.010459	0.963962	1.53964	no	no
STARD3NL	MYELOID	IAV	-0.0950317	0.382709	-0.0963468	0.596403	0.0451577	no	no
STARD3NL	NK	COV	0.147183	0.382756	0.187104	0.487597	-0.83127	no	no
STARD3NL	NK	IAV	0.208888	0.118677	0.26739	0.240131	-1.15246	no	no
STARD3NL	T.CD4	COV	-0.197087	0.0621237	-0.269248	0.03475	2.1327	no	no
STARD3NL	T.CD4	IAV	-0.117743	0.27823	-0.123813	0.457782	0.200984	no	no
STARD3NL	T.CD8	COV	0.0512999	0.756343	0.00756326	0.9831	1.35342	no	no
STARD3NL	T.CD8	IAV	0.284377	0.00145069	0.267057	0.046969	0.494881	yes	yes
CD9	B	COV	-0.11968	0.761916	-0.0937126	0.886712	-0.352786	no	no
CD9	B	IAV	-0.130979	0.782045	-0.0195942	0.985395	-1.16481	no	no
CD9	MYELOID	COV	0.137481	0.294886	0.0432405	0.910686	2.27589	no	no
CD9	MYELOID	IAV	0.190649	0.246005	0.0880592	0.823228	2.12663	no	no
CD9	NK	COV	-0.0593813	0.921204	0.155882	0.87274	-1.88065	no	no
CD9	NK	IAV	-0.34093	0.375178	-0.247621	0.773879	-0.80883	no	no
CD9	T.CD4	COV	0.095956	0.725792	0.124828	0.752119	-0.537038	no	no
CD9	T.CD4	IAV	0.156604	0.448978	0.219787	0.405502	-1.26423	no	no
CD9	T.CD8	COV	0.0693679	0.85795	0.0789949	0.893643	-0.147861	no	no
CD9	T.CD8	IAV	0.0817651	0.811258	-0.0369375	0.95607	1.83268	no	no
NCAPD2	B	COV	0.0424756	0.918431	0.0788118	0.894757	-0.557115	no	no
NCAPD2	B	IAV	-0.0765942	0.856615	-0.00672509	0.994343	-0.813966	no	no
NCAPD2	MYELOID	COV	0.113486	0.622201	0.0695085	0.910493	0.630019	no	no
NCAPD2	MYELOID	IAV	0.191785	0.41905	0.137049	0.805837	0.761736	no	no
NCAPD2	NK	COV	-0.210801	0.590108	-0.220556	0.74366	0.105388	no	no
NCAPD2	NK	IAV	-0.160507	0.653444	-0.110883	0.886209	-0.568583	no	no
NCAPD2	T.CD4	COV	-0.0611725	0.771708	-0.124232	0.668343	1.45478	no	no
NCAPD2	T.CD4	IAV	0.183959	0.122198	0.168133	0.344136	0.448785	no	no
NCAPD2	T.CD8	COV	-0.0742475	0.689824	-0.0389245	0.924436	-0.833703	no	no
NCAPD2	T.CD8	IAV	0.0494552	0.807755	0.0725415	0.813104	-0.607901	no	no
IFFO1	B	COV	-0.0468764	0.928454	-0.150571	0.825548	1.23826	no	no
IFFO1	B	IAV	-0.0177954	0.977328	-0.0375441	0.970821	0.204484	no	no
IFFO1	MYELOID	COV	0.219544	0.118834	0.140583	0.66757	1.58746	no	no
IFFO1	MYELOID	IAV	0.238719	0.359951	0.199499	0.688598	0.536632	no	no
IFFO1	NK	COV	-0.0866197	0.884848	-0.0838921	0.943552	-0.0227449	no	no
IFFO1	NK	IAV	-0.136081	0.765148	-0.0275737	0.980498	-1.01986	no	no
IFFO1	T.CD4	COV	-0.0312277	0.92913	-0.0779134	0.868027	0.864014	no	no
IFFO1	T.CD4	IAV	-0.0636358	0.819973	-0.138519	0.685443	1.49006	no	no
IFFO1	T.CD8	COV	0.0457684	0.909737	0.0256548	0.9684	0.326484	no	no
IFFO1	T.CD8	IAV	0.0744332	0.830429	0.000285231	0.999757	1.13765	no	no
GIPR	B	COV	0.1509	0.511321	0.0929805	0.844249	1.02926	no	no
GIPR	B	IAV	0.184344	0.380041	0.0597748	0.917327	2.06812	no	no
GIPR	MYELOID	COV	0.0249197	0.806823	0.0376336	0.860021	-0.46927	no	no
GIPR	MYELOID	IAV	0.0268312	0.820775	0.0354508	0.88473	-0.299406	no	no
GIPR	NK	COV	0.124478	0.826084	-0.119653	0.906906	2.23528	no	no
GIPR	NK	IAV	0.131343	0.74662	-0.144944	0.856073	2.86689	no	no
GIPR	T.CD4	COV	0.042298	0.85603	0.0368194	0.928112	0.131417	no	no
GIPR	T.CD4	IAV	0.0863578	0.669368	0.0719111	0.827438	0.35434	no	no
GIPR	T.CD8	COV	-0.0739365	0.833702	-0.0539532	0.941945	-0.265658	no	no
GIPR	T.CD8	IAV	-0.0121834	0.97998	-0.0230347	0.972741	0.172119	no	no
PHF7	B	COV	0.0918988	0.861471	0.150283	0.825926	-0.683146	no	no
PHF7	B	IAV	-0.0703351	0.902308	-0.20713	0.794747	1.33519	no	no
PHF7	MYELOID	COV	-0.118617	0.574088	-0.152447	0.725684	0.520366	no	no
PHF7	MYELOID	IAV	-0.161397	0.457737	-0.191393	0.686728	0.399728	no	no
PHF7	NK	COV	-0.0383381	0.951307	0.0962972	0.928112	-1.19541	no	no
PHF7	NK	IAV	-0.176824	0.661664	-0.211229	0.793766	0.319815	no	no
PHF7	T.CD4	COV	-0.0972444	0.664801	-0.0828322	0.844126	-0.287375	no	no
PHF7	T.CD4	IAV	-0.099563	0.571322	-0.0984812	0.708399	-0.0283515	no	no
PHF7	T.CD8	COV	0.13815	0.578152	0.092343	0.857905	0.757971	no	no
PHF7	T.CD8	IAV	0.16182	0.55974	0.122074	0.824352	0.589453	no	no
NISCH	B	COV	-0.124874	0.749489	-0.105732	0.883946	-0.237657	no	no
NISCH	B	IAV	-0.150231	0.658447	-0.126051	0.8685	-0.265088	no	no
NISCH	MYELOID	COV	-0.140808	0.531234	-0.145312	0.71378	0.0796724	no	no
NISCH	MYELOID	IAV	-0.17141	0.494094	-0.237235	0.561646	0.959957	no	no
NISCH	NK	COV	0.171715	0.468316	0.132027	0.78996	0.616205	no	no
NISCH	NK	IAV	0.13975	0.617948	0.138299	0.806159	0.0201395	no	no
NISCH	T.CD4	COV	-0.0595923	0.654603	-0.0977868	0.565511	1.35666	no	no
NISCH	T.CD4	IAV	0.0347094	0.83221	0.0335332	0.887751	0.0431557	no	no
NISCH	T.CD8	COV	0.1333	0.278672	0.183482	0.263313	-1.45291	no	no
NISCH	T.CD8	IAV	0.119468	0.369219	0.083	0.71047	1.12349	no	no
STAB1	B	COV	-0.143092	0.601045	-0.153506	0.703602	0.177706	no	no
STAB1	B	IAV	0.00813016	0.986107	0.0399855	0.953499	-0.475776	no	no
STAB1	MYELOID	COV	0.0981393	0.484009	0.122799	0.659017	-0.559609	no	no
STAB1	MYELOID	IAV	0.22764	0.312784	0.219323	0.60439	0.122034	no	no
STAB1	NK	COV	-0.138346	0.706312	-0.107234	0.882647	-0.382745	no	no
STAB1	NK	IAV	-0.0351416	0.932976	0.0140307	0.987817	-0.570155	no	no
STAB1	T.CD4	COV	-0.00236975	0.994601	0.00218411	0.997068	-0.0962129	no	no
STAB1	T.CD4	IAV	-0.0677103	0.767337	-0.0926455	0.785727	0.56489	no	no
STAB1	T.CD8	COV	-0.0118185	0.979883	-0.0805822	0.893506	1.04054	no	no
STAB1	T.CD8	IAV	0.120712	0.590267	-0.0278388	0.957359	2.97553	no	no
FUZ	B	COV	0.274992	0.443989	0.327175	0.524899	-0.592474	no	no
FUZ	B	IAV	0.0391846	0.939452	0.216411	0.751753	-1.85276	no	no
FUZ	MYELOID	COV	0.230972	0.134726	0.147755	0.700835	1.44224	no	no
FUZ	MYELOID	IAV	0.291871	0.0636936	0.3072	0.301547	-0.242657	no	no
FUZ	NK	COV	0.0350569	0.962107	0.232899	0.805633	-1.64272	no	no
FUZ	NK	IAV	-0.256041	0.523806	-0.134741	0.89306	-1.0785	no	no
FUZ	T.CD4	COV	0.21588	0.299079	0.264175	0.351602	-0.864478	no	no
FUZ	T.CD4	IAV	0.0929909	0.680255	0.129534	0.664151	-0.810028	no	no
FUZ	T.CD8	COV	-0.00256461	0.995317	-0.0647002	0.910165	1.0282	no	no
FUZ	T.CD8	IAV	0.144452	0.65874	0.221694	0.613591	-1.1168	no	no
IDS	B	COV	0.0683025	0.399127	0.0875325	0.394845	-0.975652	no	no
IDS	B	IAV	0.0110366	0.931073	0.00526713	0.980475	0.292026	no	no
IDS	MYELOID	COV	0.144413	0.0262768	0.154089	0.204614	-0.344985	no	no
IDS	MYELOID	IAV	-0.0393797	0.785501	-0.00184078	0.99655	-1.05164	no	no
IDS	NK	COV	0.117949	0.208072	0.11925	0.49704	-0.04141	no	no
IDS	NK	IAV	-0.0964668	0.167621	-0.0130015	0.95845	-3.36847	no	no
IDS	T.CD4	COV	-0.00523737	0.96342	-0.0256817	0.855272	1.23701	no	no
IDS	T.CD4	IAV	-0.00785122	0.930427	0.00221598	0.988899	-0.711888	no	no
IDS	T.CD8	COV	0.0221944	0.82942	0.0246715	0.879619	-0.135146	no	no
IDS	T.CD8	IAV	0.016043	0.854417	0.005547	0.973395	0.681219	no	no
ZNF200	B	COV	-0.0124294	0.978705	-0.0585222	0.922603	0.745574	no	no
ZNF200	B	IAV	-0.182677	0.502499	-0.192422	0.722254	0.124344	no	no
ZNF200	MYELOID	COV	0.0430114	0.786945	0.0505063	0.869886	-0.205606	no	no
ZNF200	MYELOID	IAV	0.148647	0.436058	0.146884	0.703215	0.0308772	no	no
ZNF200	NK	COV	-0.211365	0.396345	-0.244639	0.627456	0.405935	no	no
ZNF200	NK	IAV	0.0427054	0.905419	0.0751306	0.913546	-0.429047	no	no
ZNF200	T.CD4	COV	-0.0749929	0.465011	-0.0446324	0.821723	-1.24658	no	no
ZNF200	T.CD4	IAV	-0.0012583	0.995257	0.032003	0.887838	-1.27992	no	no
ZNF200	T.CD8	COV	-0.0157842	0.936641	-0.0349178	0.915948	0.550852	no	no
ZNF200	T.CD8	IAV	-0.00550477	0.981941	-0.0539479	0.851932	1.41569	no	no
CD4	B	COV	0.2421	0.268163	0.231181	0.452056	0.192411	no	no
CD4	B	IAV	0.0168544	0.972698	0.0628388	0.920311	-0.703759	no	no
CD4	MYELOID	COV	0.288916	0.00403243	0.231726	0.222923	1.35724	yes	yes
CD4	MYELOID	IAV	0.00291862	0.992721	-0.0610298	0.872519	1.46863	no	no
CD4	NK	COV	0.0475783	0.914188	-0.0651749	0.936452	1.33461	no	no
CD4	NK	IAV	-0.0533279	0.911571	-0.318672	0.556461	2.87129	no	no
CD4	T.CD4	COV	-0.00928132	0.966243	0.0726747	0.732777	-2.74807	no	no
CD4	T.CD4	IAV	-0.109242	0.167607	-0.0617525	0.655433	-2.20601	no	no
CD4	T.CD8	COV	-0.140544	0.745471	-0.291042	0.546953	1.83957	no	no
CD4	T.CD8	IAV	-0.0864469	0.819075	-0.024401	0.973837	-0.901344	no	no
LRRC23	B	COV	0.0119846	0.984119	-0.0501438	0.952121	0.763784	no	no
LRRC23	B	IAV	-0.00512561	0.993401	-0.0652158	0.938207	0.712525	no	no
LRRC23	MYELOID	COV	0.197317	0.13086	0.0581205	0.88473	3.07803	no	no
LRRC23	MYELOID	IAV	-0.169569	0.48732	-0.1386	0.755445	-0.516714	no	no
LRRC23	NK	COV	0.203863	0.714433	0.346934	0.719013	-1.00854	no	no
LRRC23	NK	IAV	0.0845711	0.875417	0.0526916	0.964834	0.265571	no	no
LRRC23	T.CD4	COV	0.0720567	0.729594	0.0871987	0.790095	-0.359128	no	no
LRRC23	T.CD4	IAV	0.0354639	0.885298	0.0182291	0.964149	0.437697	no	no
LRRC23	T.CD8	COV	0.120278	0.490069	0.0275595	0.94752	2.26574	no	no
LRRC23	T.CD8	IAV	0.0648657	0.709362	0.0153043	0.969844	1.32483	no	no
BTK	B	COV	-0.0820023	0.433158	-0.0577959	0.759666	-0.954065	no	no
BTK	B	IAV	-0.118327	0.282401	-0.0520893	0.82518	-2.28102	no	no
BTK	MYELOID	COV	-0.0321013	0.830513	0.0569626	0.815173	-2.92335	no	no
BTK	MYELOID	IAV	-0.0205109	0.920885	0.0242228	0.948978	-1.20669	no	no
BTK	NK	COV	0.165204	0.622201	0.299663	0.550471	-1.57613	no	no
BTK	NK	IAV	0.0623574	0.877403	-0.102809	0.886732	2.01328	no	no
BTK	T.CD4	COV	0.0268508	0.930685	0.00829467	0.987799	0.39081	no	no
BTK	T.CD4	IAV	-0.00766216	0.981324	0.0272484	0.952457	-0.78589	no	no
BTK	T.CD8	COV	0.0101945	0.978933	-0.145747	0.69648	2.87181	no	no
BTK	T.CD8	IAV	-0.0227361	0.948172	-0.115809	0.780761	1.71625	no	no
HFE	B	COV	0.173064	0.688095	0.223697	0.738723	-0.547052	no	no
HFE	B	IAV	0.247666	0.589412	0.264516	0.751594	-0.147702	no	no
HFE	MYELOID	COV	0.0313708	0.923962	0.212574	0.539305	-3.05571	no	no
HFE	MYELOID	IAV	-0.214494	0.371057	-0.245858	0.5041	0.48923	no	no
HFE	NK	COV	-0.24623	0.544624	-0.173823	0.841091	-0.692715	no	no
HFE	NK	IAV	-0.17367	0.66854	-0.154957	0.848554	-0.191738	no	no
HFE	T.CD4	COV	0.297793	0.200837	0.366115	0.26188	-0.992869	no	no
HFE	T.CD4	IAV	0.129427	0.548278	0.152275	0.648359	-0.450243	no	no
HFE	T.CD8	COV	0.208715	0.438561	0.361241	0.382758	-1.86284	no	no
HFE	T.CD8	IAV	0.24181	0.305005	0.301356	0.376788	-0.906768	no	no
SCMH1	B	COV	-0.118816	0.822389	-0.142838	0.859969	0.253494	no	no
SCMH1	B	IAV	0.0905368	0.867811	0.240524	0.721808	-1.57585	no	no
SCMH1	MYELOID	COV	0.114065	0.518282	0.078945	0.845609	0.713453	no	no
SCMH1	MYELOID	IAV	0.209399	0.238793	0.17172	0.676215	0.591329	no	no
SCMH1	NK	COV	-0.157124	0.741819	-0.302425	0.659507	1.39749	no	no
SCMH1	NK	IAV	-0.0129641	0.985877	-0.117568	0.915181	0.878651	no	no
SCMH1	T.CD4	COV	-0.0433873	0.893094	-0.16531	0.673065	2.08641	no	no
SCMH1	T.CD4	IAV	0.0120172	0.971494	0.00505506	0.992802	0.136084	no	no
SCMH1	T.CD8	COV	-0.0166641	0.972011	-0.0757403	0.907688	0.849881	no	no
SCMH1	T.CD8	IAV	-0.063239	0.872306	-0.146547	0.800803	1.1266	no	no
FYN	B	COV	0.358171	0.118957	0.348602	0.210518	0.149671	no	no
FYN	B	IAV	0.301168	0.11914	0.298151	0.289702	0.0518938	no	no
FYN	MYELOID	COV	-0.0982068	0.556053	-0.121287	0.671696	0.537772	no	no
FYN	MYELOID	IAV	-0.365579	0.0203143	-0.37598	0.0814755	0.193983	no	no
FYN	NK	COV	-0.18114	0.00324111	-0.162356	0.113921	-0.755374	no	no
FYN	NK	IAV	-0.142581	0.00395917	-0.0468196	0.707529	-5.35646	no	no
FYN	T.CD4	COV	-0.200665	0.0257242	-0.126267	0.434903	-2.49466	no	no
FYN	T.CD4	IAV	-0.0162051	0.9015	0.0377861	0.827984	-2.54173	no	no
FYN	T.CD8	COV	-0.21297	0.00311133	-0.146709	0.140345	-2.75259	yes	no
FYN	T.CD8	IAV	-0.0362928	0.728176	0.0383424	0.780225	-3.91002	no	no
HIVEP2	B	COV	0.141102	0.520245	0.10978	0.769588	0.628462	no	no
HIVEP2	B	IAV	0.0565955	0.828547	0.00557694	0.992475	0.960086	no	no
HIVEP2	MYELOID	COV	0.0410399	0.84024	0.0612894	0.877586	-0.427938	no	no
HIVEP2	MYELOID	IAV	0.307276	0.00997678	0.351078	0.148485	-0.708765	yes	yes
HIVEP2	NK	COV	-0.183307	0.199415	-0.173192	0.515564	-0.217131	no	no
HIVEP2	NK	IAV	-0.0355009	0.863289	5.98133e-05	0.999886	-0.874862	no	no
HIVEP2	T.CD4	COV	0.0341152	0.766385	0.0838906	0.463905	-2.36997	no	no
HIVEP2	T.CD4	IAV	0.0491804	0.423436	0.0821121	0.227421	-2.21924	no	no
HIVEP2	T.CD8	COV	-0.0787333	0.370436	-0.0657583	0.652289	-0.585317	no	no
HIVEP2	T.CD8	IAV	-0.0817228	0.287394	-0.0441387	0.767566	-1.88388	no	no
ELOA	B	COV	0.0107622	0.9677	0.0302215	0.93329	-0.528561	no	no
ELOA	B	IAV	0.0622661	0.709169	0.107775	0.618654	-1.34264	no	no
ELOA	MYELOID	COV	-0.0197981	0.899718	0.00425242	0.990906	-0.698346	no	no
ELOA	MYELOID	IAV	0.00123603	0.996671	-0.0487016	0.908786	1.09079	no	no
ELOA	NK	COV	0.0165544	0.960835	-0.0457834	0.931791	1.11824	no	no
ELOA	NK	IAV	0.0733771	0.747991	-0.00226547	0.99708	1.45777	no	no
ELOA	T.CD4	COV	0.109456	0.219461	0.0905136	0.521885	0.776465	no	no
ELOA	T.CD4	IAV	0.000589849	0.997296	-0.0440864	0.812095	1.93994	no	no
ELOA	T.CD8	COV	-0.0364333	0.817999	-0.0926156	0.631247	1.88719	no	no
ELOA	T.CD8	IAV	0.0394102	0.789254	-0.000564565	0.998612	1.39209	no	no
LYPLA2	B	COV	-0.0567313	0.771608	-0.0169104	0.962969	-1.11644	no	no
LYPLA2	B	IAV	0.00855212	0.972813	0.0340918	0.923942	-0.694839	no	no
LYPLA2	MYELOID	COV	-0.0824725	0.321175	-0.128281	0.402178	1.46071	no	no
LYPLA2	MYELOID	IAV	-0.0498915	0.803826	-0.0470329	0.906854	-0.0654344	no	no
LYPLA2	NK	COV	-0.10113	0.701364	-0.215913	0.560953	1.83755	no	no
LYPLA2	NK	IAV	0.00579195	0.985789	-0.0783635	0.846109	1.71848	no	no
LYPLA2	T.CD4	COV	0.0286558	0.833186	0.0088436	0.974336	0.78236	no	no
LYPLA2	T.CD4	IAV	-0.053266	0.678105	-0.0282796	0.909489	-0.948571	no	no
LYPLA2	T.CD8	COV	0.0190944	0.911206	-0.0365159	0.878695	2.06023	no	no
LYPLA2	T.CD8	IAV	0.105764	0.305177	0.0664554	0.747659	1.39921	no	no
CLCN6	B	COV	0.110354	0.753735	0.241295	0.553992	-1.92696	no	no
CLCN6	B	IAV	0.0610964	0.862115	0.190409	0.724955	-1.60795	no	no
CLCN6	MYELOID	COV	-0.00633636	0.981355	-0.0800792	0.826229	1.55877	no	no
CLCN6	MYELOID	IAV	-0.0391707	0.898392	-0.0694344	0.897311	0.50521	no	no
CLCN6	NK	COV	0.257315	0.568733	0.280265	0.763699	-0.178053	no	no
CLCN6	NK	IAV	0.06522	0.918469	0.165541	0.867169	-0.868832	no	no
CLCN6	T.CD4	COV	0.045516	0.862489	0.0265302	0.952892	0.432812	no	no
CLCN6	T.CD4	IAV	-0.108046	0.621034	-0.0628101	0.88295	-0.950715	no	no
CLCN6	T.CD8	COV	0.153414	0.54854	0.175582	0.6773	-0.355196	no	no
CLCN6	T.CD8	IAV	0.00508872	0.989948	-0.0248001	0.967945	0.511894	no	no
BTBD7	B	COV	0.0208735	0.910756	0.0503086	0.853861	-0.911616	no	no
BTBD7	B	IAV	-0.0747118	0.58855	-0.0740327	0.76095	-0.0208913	no	no
BTBD7	MYELOID	COV	0.15936	0.0111451	0.223361	0.0107467	-2.55081	no	no
BTBD7	MYELOID	IAV	-0.169597	0.174206	-0.156679	0.513047	-0.306375	no	no
BTBD7	NK	COV	0.128145	0.369381	0.13877	0.558632	-0.269154	no	no
BTBD7	NK	IAV	0.176383	0.111184	0.222413	0.172976	-1.23562	no	no
BTBD7	T.CD4	COV	0.0494381	0.620962	0.0594765	0.685443	-0.464917	no	no
BTBD7	T.CD4	IAV	0.0113035	0.936774	0.0348945	0.848554	-1.08795	no	no
BTBD7	T.CD8	COV	0.0319611	0.765759	-0.0136579	0.95226	2.04751	no	no
BTBD7	T.CD8	IAV	0.115262	0.0763824	0.0979831	0.407623	0.771772	no	no
APBA3	B	COV	-0.0277655	0.95966	0.031103	0.970205	-0.765418	no	no
APBA3	B	IAV	0.262858	0.407568	0.310768	0.529637	-0.568553	no	no
APBA3	MYELOID	COV	-0.136564	0.380025	-0.171945	0.542393	0.721691	no	no
APBA3	MYELOID	IAV	-0.208013	0.370472	-0.234781	0.559107	0.397255	no	no
APBA3	NK	COV	-0.14874	0.741871	-0.271408	0.666591	1.30548	no	no
APBA3	NK	IAV	-0.100495	0.826456	-0.149598	0.835863	0.560978	no	no
APBA3	T.CD4	COV	-0.0888305	0.548651	-0.0790982	0.776987	-0.265619	no	no
APBA3	T.CD4	IAV	-0.130907	0.321594	-0.118527	0.618771	-0.331543	no	no
APBA3	T.CD8	COV	-0.0601403	0.817422	-0.172444	0.581905	2.20564	no	no
APBA3	T.CD8	IAV	0.027729	0.904066	0.00307637	0.994176	0.674282	no	no
MKS1	B	COV	-0.0176613	0.979749	0.000433603	0.999757	-0.201896	no	no
MKS1	B	IAV	-0.0868114	0.877533	-0.00317816	0.997892	-0.776214	no	no
MKS1	MYELOID	COV	0.0400265	0.875985	0.149534	0.664954	-2.05858	no	no
MKS1	MYELOID	IAV	-0.010263	0.973278	0.0491592	0.919001	-1.14748	no	no
MKS1	NK	COV	0.00184108	0.997876	0.212555	0.825023	-1.74601	no	no
MKS1	NK	IAV	0.0402223	0.9478	0.398131	0.516174	-3.3009	no	no
MKS1	T.CD4	COV	0.0272492	0.940011	-0.00642294	0.992138	0.578048	no	no
MKS1	T.CD4	IAV	-0.0407798	0.911031	-0.107707	0.834177	1.07096	no	no
MKS1	T.CD8	COV	0.0108158	0.983824	0.0240806	0.975581	-0.183587	no	no
MKS1	T.CD8	IAV	-0.0635439	0.867234	-0.110425	0.847907	0.687134	no	no
ABHD5	B	COV	-0.0485616	0.914408	-0.00509706	0.995079	-0.613487	no	no
ABHD5	B	IAV	-0.00743546	0.99045	0.0336824	0.971418	-0.468544	no	no
ABHD5	MYELOID	COV	0.111915	0.393601	0.0913958	0.747902	0.518302	no	no
ABHD5	MYELOID	IAV	0.146973	0.518984	0.144045	0.777029	0.0418552	no	no
ABHD5	NK	COV	-0.145015	0.654026	-0.236288	0.621853	1.21612	no	no
ABHD5	NK	IAV	0.228024	0.308092	0.146096	0.794103	1.10326	no	no
ABHD5	T.CD4	COV	-0.070859	0.674403	-0.0810149	0.761676	0.284871	no	no
ABHD5	T.CD4	IAV	-0.0210516	0.909788	-0.0154093	0.960862	-0.18525	no	no
ABHD5	T.CD8	COV	0.0180622	0.949178	-0.00728847	0.988353	0.565697	no	no
ABHD5	T.CD8	IAV	0.0033007	0.991742	-0.000996825	0.99815	0.107164	no	no
AKAP8L	B	COV	-0.154917	0.284472	-0.134271	0.557555	-0.540812	no	no
AKAP8L	B	IAV	-0.0266097	0.912427	0.00355838	0.994156	-0.721333	no	no
AKAP8L	MYELOID	COV	-0.0797831	0.388803	-0.0971856	0.605284	0.548782	no	no
AKAP8L	MYELOID	IAV	0.0112531	0.977394	0.00911353	0.988971	0.0362513	no	no
AKAP8L	NK	COV	-0.00780381	0.977353	-0.046342	0.902995	0.933611	no	no
AKAP8L	NK	IAV	0.0104271	0.964104	-0.021608	0.955739	0.838295	no	no
AKAP8L	T.CD4	COV	-0.0462761	0.713796	-0.0576764	0.780222	0.422708	no	no
AKAP8L	T.CD4	IAV	-0.00255326	0.989888	0.045604	0.83305	-1.8351	no	no
AKAP8L	T.CD8	COV	-0.050121	0.715688	-0.0731051	0.752088	0.723467	no	no
AKAP8L	T.CD8	IAV	0.101402	0.268963	0.0467389	0.830459	2.0599	no	no
MBTD1	B	COV	-0.187302	0.44682	-0.19264	0.605209	0.0898599	no	no
MBTD1	B	IAV	-0.172166	0.494277	-0.157409	0.733324	-0.22937	no	no
MBTD1	MYELOID	COV	-0.157731	0.31865	-0.119695	0.786416	-0.603139	no	no
MBTD1	MYELOID	IAV	-0.0699394	0.840433	-0.0754502	0.909939	0.077161	no	no
MBTD1	NK	COV	0.245939	0.214303	0.270787	0.469616	-0.356523	no	no
MBTD1	NK	IAV	-0.0318796	0.942165	0.134971	0.833056	-2.08586	no	no
MBTD1	T.CD4	COV	-0.00278707	0.992495	-0.0775283	0.821079	1.77317	no	no
MBTD1	T.CD4	IAV	0.0440873	0.808085	0.00256229	0.994837	1.2167	no	no
MBTD1	T.CD8	COV	0.0880831	0.587969	0.0366454	0.930229	1.17319	no	no
MBTD1	T.CD8	IAV	0.0830916	0.553338	0.125087	0.521283	-1.2551	no	no
UTP18	B	COV	-0.0588382	0.714732	-0.0198117	0.946865	-1.29261	no	no
UTP18	B	IAV	-0.122883	0.306542	-0.0969521	0.66156	-0.78031	no	no
UTP18	MYELOID	COV	0.0222008	0.889614	0.124582	0.477963	-3.18305	no	no
UTP18	MYELOID	IAV	-0.133953	0.261285	-0.0875013	0.765662	-1.15452	no	no
UTP18	NK	COV	-0.148228	0.563926	-0.0734786	0.918079	-0.952073	no	no
UTP18	NK	IAV	-0.0435877	0.891921	-0.031577	0.961911	-0.179832	no	no
UTP18	T.CD4	COV	0.0130802	0.93069	-0.0342108	0.870871	1.96158	no	no
UTP18	T.CD4	IAV	0.0106503	0.945523	0.0239372	0.912525	-0.582542	no	no
UTP18	T.CD8	COV	-0.00841985	0.969438	-0.0312259	0.926573	0.649809	no	no
UTP18	T.CD8	IAV	-0.0404617	0.790034	-0.0880324	0.696888	1.42522	no	no
RNF216	B	COV	-0.0924449	0.522123	-0.0944648	0.661297	0.0618223	no	no
RNF216	B	IAV	0.0465431	0.788408	0.0312232	0.934714	0.384702	no	no
RNF216	MYELOID	COV	0.00726492	0.967854	-0.0196953	0.955303	0.726259	no	no
RNF216	MYELOID	IAV	0.073256	0.721135	0.0969802	0.818409	-0.431849	no	no
RNF216	NK	COV	-0.0190913	0.916868	-0.0163638	0.960773	-0.083778	no	no
RNF216	NK	IAV	-0.0555508	0.730382	-0.0453382	0.887312	-0.285605	no	no
RNF216	T.CD4	COV	-0.0114187	0.91494	-0.00149477	0.994391	-0.524039	no	no
RNF216	T.CD4	IAV	0.0296341	0.721381	0.0345822	0.798635	-0.287595	no	no
RNF216	T.CD8	COV	-0.0406918	0.528725	-0.0470658	0.637298	0.415998	no	no
RNF216	T.CD8	IAV	-0.0706395	0.254513	-0.0471647	0.68358	-1.37897	no	no
TTC19	B	COV	0.103885	0.442718	0.121164	0.547961	-0.51222	no	no
TTC19	B	IAV	0.0357066	0.840197	0.0669666	0.769493	-1.02969	no	no
TTC19	MYELOID	COV	0.0321232	0.865756	0.0931367	0.773101	-1.33912	no	no
TTC19	MYELOID	IAV	0.0406013	0.883872	0.0779919	0.872201	-0.651528	no	no
TTC19	NK	COV	-0.0956325	0.360744	-0.138318	0.407198	1.32743	no	no
TTC19	NK	IAV	-0.0716981	0.603242	-0.128863	0.550571	1.54133	no	no
TTC19	T.CD4	COV	0.0447251	0.58165	0.00963704	0.959069	1.91654	no	no
TTC19	T.CD4	IAV	0.0152238	0.87022	-0.00211895	0.990906	1.07136	no	no
TTC19	T.CD8	COV	-0.0256973	0.789445	-0.0493558	0.682097	1.33047	no	no
TTC19	T.CD8	IAV	-0.0434461	0.59967	-0.0648066	0.509126	1.23033	no	no
PTBP1	B	COV	-0.0370022	0.808965	-0.00303414	0.991887	-1.26599	no	no
PTBP1	B	IAV	-0.0888069	0.562237	-0.043581	0.896885	-1.23756	no	no
PTBP1	MYELOID	COV	-0.104837	0.138615	-0.120392	0.386648	0.5526	no	no
PTBP1	MYELOID	IAV	-0.0473389	0.731213	0.00341314	0.992537	-1.51797	no	no
PTBP1	NK	COV	-0.0607049	0.795214	-0.101639	0.80074	0.783908	no	no
PTBP1	NK	IAV	0.0496714	0.742317	0.0115807	0.97623	1.01884	no	no
PTBP1	T.CD4	COV	-0.044828	0.602225	-0.0505615	0.730424	0.279129	no	no
PTBP1	T.CD4	IAV	-0.01788	0.856041	-0.00473077	0.981055	-0.708294	no	no
PTBP1	T.CD8	COV	-0.0841467	0.179505	-0.121826	0.104136	2.0739	no	no
PTBP1	T.CD8	IAV	-0.0201603	0.843607	-0.0218394	0.905358	0.0851569	no	no
LARS2	B	COV	0.21748	0.564076	0.191691	0.751345	0.311737	no	no
LARS2	B	IAV	0.117484	0.805358	0.127521	0.872102	-0.110687	no	no
LARS2	MYELOID	COV	-0.0484372	0.864261	0.0193017	0.975765	-1.09741	no	no
LARS2	MYELOID	IAV	0.206183	0.388267	0.291357	0.530626	-1.00213	no	no
LARS2	NK	COV	0.017132	0.985104	-0.00412768	0.997675	0.169783	no	no
LARS2	NK	IAV	0.0637583	0.914825	-0.0111442	0.992537	0.699279	no	no
LARS2	T.CD4	COV	-0.184053	0.266894	-0.176315	0.531138	-0.16145	no	no
LARS2	T.CD4	IAV	-0.0439433	0.86688	-0.0382973	0.932634	-0.121773	no	no
LARS2	T.CD8	COV	-0.0740246	0.786444	-0.127589	0.722925	1.05482	no	no
LARS2	T.CD8	IAV	0.176703	0.355973	0.122477	0.73833	1.07112	no	no
PIK3C2A	B	COV	0.0178402	0.947938	-0.000251044	0.999671	0.444819	no	no
PIK3C2A	B	IAV	-0.1929	0.236611	-0.219582	0.344136	0.581505	no	no
PIK3C2A	MYELOID	COV	-0.110515	0.303196	-0.146739	0.38961	1.09771	no	no
PIK3C2A	MYELOID	IAV	-0.0965239	0.620962	-0.133153	0.678751	0.76444	no	no
PIK3C2A	NK	COV	0.205283	0.183629	0.109445	0.773369	1.89959	no	no
PIK3C2A	NK	IAV	0.153544	0.265859	0.111363	0.716941	0.946988	no	no
PIK3C2A	T.CD4	COV	0.0697328	0.493118	0.0800504	0.649021	-0.383287	no	no
PIK3C2A	T.CD4	IAV	0.0138952	0.922018	0.0352044	0.846846	-0.978107	no	no
PIK3C2A	T.CD8	COV	-0.00911469	0.962473	-0.0600777	0.770064	1.87773	no	no
PIK3C2A	T.CD8	IAV	0.0308663	0.820775	-0.0429309	0.846349	2.79705	no	no
PLAUR	B	COV	-0.453535	0.154252	-0.53397	0.185474	0.884798	no	no
PLAUR	B	IAV	-0.265783	0.49507	-0.284012	0.699148	0.16854	no	no
PLAUR	MYELOID	COV	0.211603	0.16243	0.0165563	0.973544	4.21776	no	no
PLAUR	MYELOID	IAV	0.124225	0.289673	0.0775523	0.752535	1.4004	no	no
[truncated: 124,551 more rows]

## Sheet: TableS4D
Supplementary Table 4d. Variation in cellular composition mediates pathway-level population differences in response to viral stimulation
For each lineage and condition, we report normalized enrichment scores (NES) obtained through gene set enrichment analysis against all Gene Ontology Biological Process pathways, using the sets of differentially expressed (DE) or differentially responding (DR) genes between Central Africans and West Europeans, before (raw) or after (lineage) adjusting for cellular composition differences between t…
For each discovery, we provide raw and Benjamini-Hochberg-adjusted fgsea's permutation-based p-values.
For each pathway, lineage and condition, we also report the list of genes driving the enrichment (leadingEdge).
				DE_raw				DE_lineage				DR_raw				DR_lineage
Pathway	Lineage	Condition	Size	p-value	NES	p-value_adj	leadingEdge	p-value	NES	p-value_adj	leadingEdge	p-value	NES	p-value_adj	leadingEdge	p-value	NES	p-value_adj	leadingEdge
'DE NOVO' POSTTRANSLATIONAL PROTEIN FOLDING%GOBP%GO:0051084	B	COV	30	0.701546	-0.850168	0.887655	DNAJC18|ERO1A|DNAJB5|GAK|CHCHD4|DNAJB12|UGGT1|HSPA9|SDF2|SDF2L1|HSPA5|DNAJC7	0.95979	-0.632662	1	DNAJC18|DNAJB5|HSPA2|UGGT1|DNAJB12|CHCHD4|ERO1A	0.397569	1.06538	0.908992	ENTPD5|HSPA6|HSPA1B|HSPA13	0.726651	-0.843174	1	DNAJC18|UGGT1|CHCHD4|ERO1A|HSPA2|DNAJB5
'DE NOVO' POSTTRANSLATIONAL PROTEIN FOLDING%GOBP%GO:0051084	B	IAV	30	0.942238	-0.613664	0.981549	HSPA6|SDF2L1|HSPA5|HSPE1|HSPA9|DNAJC18|UGGT1|DNAJB12|CHCHD4|DNAJC7|HSPA13|CCT2|DNAJB1|SDF2|HSPA8|GAK|ST13|ERO1A|PTGES3	0.647482	0.86199	0.985847	HSPA14|CHCHD4|DNAJB5|HSPA1A|DNAJB4|HSPA2|SDF2|HSPA1B	0.666667	0.860961	0.939741	DNAJB5|HSPA1B|ENTPD5|HSPA14|HSPA2|DNAJB4|HSPA13|BAG1|HSPA1A|DNAJB14|ST13|HSPA6	0.714777	0.844041	1	DNAJB5|HSPA14|HSPA2|HSPA13|HSPA5|HSPA1L|ENTPD5|DNAJB4|ST13|CHCHD4
'DE NOVO' POSTTRANSLATIONAL PROTEIN FOLDING%GOBP%GO:0051084	B	NS	30	0.665882	-0.863092	0.85283	HSPA6|ENTPD5|HSPA13|DNAJB5|HSPA1B|DNAJB12|HSPA14|HSPA5|ST13|DNAJC18|DNAJB14|SDF2|HSPE1|ERO1A|HSPA1L|PTGES3|HSPA9|HSPA1A|BAG1|DNAJC7|SDF2L1|CHCHD4|SELENOF|HSPA2	0.460405	-0.987471	0.830218	HSPA13|HSPA5|DNAJB5|ENTPD5|HSPA14|SDF2L1|HSPA2|DNAJB1|HSPE1|CCT2|SELENOF|HSPA1A|DNAJB4|ST13|HSPA1L|DNAJC7
'DE NOVO' POSTTRANSLATIONAL PROTEIN FOLDING%GOBP%GO:0051084	MYELOID	COV	30	0.030281	1.49274	0.286444	HSPA1B|HSPA6|ENTPD5|HSPA1A|HSPA14|HSPA2|DNAJB5|HSPA8|HSPE1|CCT2|ST13|PTGES3|HSPA9|GAK	0.479804	1.0081	0.840787	ENTPD5|HSPA1B|CCT2|HSPE1|HSPA14|HSPA8|BAG1|HSPA1A|PTGES3|CHCHD4|SDF2L1|HSPA9|ST13|ERO1A|HSPA6	0.163522	1.25977	0.438443	HSPA6|HSPA1B|DNAJB1|ENTPD5|ERO1A|HSPA14	0.860048	0.708175	0.996405	ENTPD5|HSPA6|HSPA1B|DNAJB1
'DE NOVO' POSTTRANSLATIONAL PROTEIN FOLDING%GOBP%GO:0051084	MYELOID	IAV	30	0.175705	1.24867	0.568023	DNAJB5|DNAJB4|HSPE1|CHCHD4|ENTPD5|CCT2|HSPA1B|HSPA9|ERO1A|UGGT1|BAG1|HSPA8|DNAJC7|HSPA1A|ST13|SDF2	0.264055	1.17199	0.601269	DNAJB5|CHCHD4|HSPE1|CCT2|UGGT1|ENTPD5|ST13|HSPA8|DNAJC7|BAG1|DNAJB4|DNAJB12	0.550308	0.92883	0.740773	ERO1A|HSPA6|DNAJB5|ENTPD5|UGGT1|SDF2|HSPE1	0.966216	0.613451	1	DNAJB5|UGGT1|HSPA6|ENTPD5|DNAJB12|ERO1A
'DE NOVO' POSTTRANSLATIONAL PROTEIN FOLDING%GOBP%GO:0051084	MYELOID	NS	30	0.292531	1.12501	0.532283	DNAJB4|CHCHD4|DNAJB5|ST13|HSPA8|HSPA9|CCT2|HSPE1|HSPA1B|HSPA2|HSPA13|HSPA1A	0.475382	0.980559	0.719046	CHCHD4|DNAJB4|SDF2L1|HSPA1B|CCT2|HSPE1|HSPA9|ST13|DNAJB5|HSPA5|HSPA8|HSPA13|HSPA2|GAK
'DE NOVO' POSTTRANSLATIONAL PROTEIN FOLDING%GOBP%GO:0051084	NK	COV	30	0.939024	0.671465	1	HSPA6|SDF2L1|HSPA5|ERO1A|HSPA13|GAK|HSPA1B	0.54461	0.952145	1	HSPA6|ENTPD5|HSPA14|ERO1A	0.769231	-0.810514	1	DNAJC18|HSPA1L|CHCHD4|BAG1|HSPA8|DNAJB12|CCT2|HSPE1|SELENOF|HSPA2|PTGES3|HSPA13|DNAJC7|DNAJB4|ENTPD5|UGGT1	0.94152	-0.674785	1	CHCHD4|DNAJB12|HSPA5|HSPA8|HSPA13|PTGES3|HSPA9|HSPA1A|SELENOF|UGGT1|HSPE1|DNAJC7|CCT2
'DE NOVO' POSTTRANSLATIONAL PROTEIN FOLDING%GOBP%GO:0051084	NK	IAV	30	0.000284683	2.00019	0.0184547	SDF2L1|HSPA1B|HSPA5|HSPA1A|HSPA13|HSPA6|DNAJB4|HSPA8|CCT2|HSPA9|HSPE1|ST13|HSPA14|SDF2|DNAJB1|DNAJB12|HSPA2	0.0206714	1.59116	0.662173	HSPA1B|HSPA1A|DNAJB4|GAK|HSPA1L|HSPA8|HSPA14|ERO1A|CHCHD4|SDF2|DNAJB1|SDF2L1|HSPE1|DNAJC18|HSPA5|CCT2|HSPA2	0.00800628	1.77494	0.262143	HSPA1A|HSPA1B|SDF2L1|DNAJB1|HSPA6|HSPA5|HSPA8|DNAJB4|HSPA9|HSPA14|SDF2|GAK|HSPE1|HSPA13	0.230303	1.14836	0.997719	HSPA1B|HSPA1L|DNAJB4|HSPA1A|GAK|DNAJC18|ERO1A|DNAJB1|SDF2L1|HSPA6|HSPA2
'DE NOVO' POSTTRANSLATIONAL PROTEIN FOLDING%GOBP%GO:0051084	NK	NS	30	0.297872	1.11496	0.805982	HSPA13|HSPA5|BAG1|ERO1A|CCT2|HSPA14|CHCHD4|HSPA2|ENTPD5|DNAJB12|ST13|DNAJB4|HSPA1L|SDF2L1|HSPA8|HSPE1	0.341121	1.08418	1	ENTPD5|HSPA14|DNAJB12|HSPA13|HSPA6|HSPA5|GAK|ST13|HSPE1|BAG1|HSPA9|HSPA2|HSPA8|ERO1A|CCT2
'DE NOVO' POSTTRANSLATIONAL PROTEIN FOLDING%GOBP%GO:0051084	T.CD4	COV	30	0.863109	0.741579	0.98619	HSPA1B|SDF2L1|HSPA6|HSPA1L|HSPA5	0.820408	0.776777	1	HSPA1B|ENTPD5|HSPA6|DNAJB4|HSPA1L|SDF2L1|HSPA5	0.718966	0.838003	0.935992	HSPA6|SDF2L1|HSPA1B|ENTPD5|HSPA5|HSPA1L|UGGT1|HSPA14	0.785571	-0.79423	1	DNAJC18|CHCHD4|DNAJC7|HSPA1A|DNAJB1
'DE NOVO' POSTTRANSLATIONAL PROTEIN FOLDING%GOBP%GO:0051084	T.CD4	IAV	30	0.989619	-0.539531	1	ERO1A|HSPA13|HSPA1A|DNAJB5	0.334975	1.10118	0.930115	ENTPD5|HSPA1B|HSPA8|HSPA5|BAG1|DNAJB12|HSPA6|UGGT1|HSPA14	0.626594	0.889125	0.921021	HSPA6|DNAJC18|HSPA14|ENTPD5|HSPA5|SDF2L1|HSPA1B|CHCHD4|BAG1	0.23617	1.18484	0.946264	ENTPD5|HSPA14|UGGT1|HSPA6|DNAJC18|HSPA5|CHCHD4|DNAJB5|DNAJB12|HSPA1B|HSPA8
'DE NOVO' POSTTRANSLATIONAL PROTEIN FOLDING%GOBP%GO:0051084	T.CD4	NS	30	0.85413	-0.751361	1	DNAJC18|ERO1A|HSPA6|HSPA13|HSPE1|SELENOF|UGGT1|HSPA14|HSPA9|ENTPD5|SDF2|DNAJB14|DNAJB5|PTGES3	0.781885	-0.783008	1	ENTPD5|DNAJB5|DNAJC18|HSPE1|CHCHD4|SELENOF|UGGT1|HSPA14|SDF2L1
'DE NOVO' POSTTRANSLATIONAL PROTEIN FOLDING%GOBP%GO:0051084	T.CD8	COV	30	0.120301	1.35903	0.49008	HSPA1B|HSPA6|SDF2L1|HSPA5|HSPA1A|CCT2|DNAJB1|HSPA1L	0.0585073	1.47392	0.576868	HSPA6|HSPA1B|HSPA1A|DNAJB1|HSPA5|SDF2L1|DNAJB4	0.464789	0.98767	0.969526	HSPA1B|HSPA6|SDF2L1|HSPA1A	0.981197	-0.580745	1	DNAJC18|HSPA1L|DNAJC7|CHCHD4|HSPE1|CCT2|HSPA2|DNAJB5
'DE NOVO' POSTTRANSLATIONAL PROTEIN FOLDING%GOBP%GO:0051084	T.CD8	IAV	30	0.0098519	1.72122	0.551274	HSPA1B|SDF2L1|DNAJB5|HSPA5|HSPA1L|HSPA1A|HSPA6|CCT2|HSPA8|CHCHD4|DNAJB1|ST13|HSPE1	0.0304558	1.50037	0.576137	HSPA1L|HSPA1B|HSPA1A|HSPA8|HSPA6|HSPA5|SDF2L1|DNAJB5	0.441982	1.01262	0.763845	HSPA1B|HSPA6|HSPA1A|SDF2L1|DNAJB12|UGGT1|DNAJB5|BAG1|GAK|HSPA8|HSPA5|DNAJB14|SDF2|DNAJB1|CCT2	0.846154	0.741457	1	HSPA1L|DNAJB12|ERO1A|DNAJB5|HSPA8|HSPA6|DNAJB14|DNAJB1|BAG1|GAK|HSPA14
'DE NOVO' POSTTRANSLATIONAL PROTEIN FOLDING%GOBP%GO:0051084	T.CD8	NS	30	0.121429	1.26989	0.585784	HSPA1L|HSPA1B|SDF2L1|HSPA5|DNAJB5|CCT2|CHCHD4|ST13|DNAJC18|HSPE1|ENTPD5|HSPA8	0.234201	1.17012	1	HSPA1B|HSPA6|HSPA1A|HSPA1L|CCT2|DNAJB5|HSPA5|HSPA2|DNAJC18|DNAJB1|SDF2L1|HSPA8|HSPE1|ST13
'DE NOVO' PROTEIN FOLDING%GOBP%GO:0006458	B	COV	34	0.604265	-0.913562	0.832997	DNAJC18|ERO1A|DNAJB5|GAK|CHCHD4|FKBP1A|DNAJB12|UGGT1|FKBP1B|HSPA9|SDF2|SDF2L1|HSPA5|DNAJC7	0.905263	-0.684059	1	DNAJC18|DNAJB5|HSPA2|UGGT1|DNAJB12|FKBP1A|CHCHD4|ERO1A	0.505515	0.977937	0.943576	ENTPD5|HSPA6|HSPA1B|HSPA13	0.79661	-0.805708	1	DNAJC18|UGGT1|CHCHD4|ERO1A|HSPA2|DNAJB5
'DE NOVO' PROTEIN FOLDING%GOBP%GO:0006458	B	IAV	34	0.76969	-0.780825	0.88464	HSPA6|HSPD1|FKBP1A|SDF2L1|HSPA5|HSPE1|HSPA9|DNAJC18|UGGT1|DNAJB12|CHCHD4|DNAJC2|DNAJC7|HSPA13	0.399527	1.03333	0.928458	FKBP1B|HSPA14|CHCHD4|DNAJB5|HSPA1A|DNAJB4|HSPA2	0.883333	0.731948	1	DNAJB5|HSPA1B|ENTPD5|HSPA14|HSPA2|FKBP1B|DNAJB4|HSPA13|BAG1	0.75089	0.834573	1	DNAJB5|HSPA14|FKBP1B|HSPA2|HSPA13|HSPA5|HSPA1L|ENTPD5|DNAJB4|ST13|CHCHD4
'DE NOVO' PROTEIN FOLDING%GOBP%GO:0006458	B	NS	34	0.637749	-0.900257	0.841555	HSPA6|ENTPD5|HSPA13|DNAJB5|HSPA1B|DNAJB12|HSPA14|HSPA5|ST13|DNAJC2|FKBP1A|DNAJC18|DNAJB14|SDF2|HSPE1|FKBP1B|ERO1A|HSPA1L|PTGES3|HSPA9|HSPA1A|BAG1|DNAJC7|HSPD1|SDF2L1|CHCHD4|SELENOF|HSPA2	0.779006	-0.805364	0.954233	HSPA13|HSPA5|DNAJB5|ENTPD5|HSPA14|SDF2L1|HSPA2|FKBP1A
'DE NOVO' PROTEIN FOLDING%GOBP%GO:0006458	MYELOID	COV	34	0.0334333	1.51771	0.295737	HSPA1B|HSPA6|ENTPD5|HSPA1A|HSPD1|HSPA14|HSPA2|DNAJB5|HSPA8|HSPE1|CCT2|ST13|FKBP1B|PTGES3|HSPA9|GAK|DNAJC2|FKBP1A	0.347932	1.09378	0.718681	ENTPD5|HSPA1B|CCT2|HSPE1|HSPA14|HSPD1|HSPA8|FKBP1B|BAG1|HSPA1A|DNAJC2|PTGES3|CHCHD4|SDF2L1|HSPA9|ST13|ERO1A|HSPA6	0.215252	1.19883	0.505837	HSPA6|HSPA1B|DNAJB1|ENTPD5|ERO1A|HSPA14	0.92757	0.665457	1	ENTPD5|HSPA6|HSPA1B|DNAJB1
'DE NOVO' PROTEIN FOLDING%GOBP%GO:0006458	MYELOID	IAV	34	0.0676856	1.41152	0.380585	DNAJB5|DNAJB4|HSPD1|HSPE1|CHCHD4|ENTPD5|DNAJC2|CCT2|HSPA1B|HSPA9|ERO1A|UGGT1|FKBP1B|FKBP1A|BAG1|HSPA8|DNAJC7	0.142857	1.2998	0.447321	DNAJB5|CHCHD4|HSPE1|CCT2|UGGT1|ENTPD5|FKBP1A|DNAJC2|HSPD1|ST13|HSPA8|DNAJC7|BAG1|DNAJB4|DNAJB12	0.68476	0.853466	0.827601	ERO1A|HSPA6|DNAJB5|ENTPD5|UGGT1|SDF2|HSPE1	0.978155	-0.619228	1	HSPA2|HSPA5|HSPA1L|DNAJB4|FKBP1B|HSPA9|GAK|HSPA14|HSPA1B|HSPA13
'DE NOVO' PROTEIN FOLDING%GOBP%GO:0006458	MYELOID	NS	34	0.156989	1.26992	0.374828	DNAJB4|CHCHD4|DNAJB5|DNAJC2|HSPD1|ST13|HSPA8|HSPA9|CCT2|FKBP1A|HSPE1|HSPA1B|HSPA2|HSPA13|HSPA1A	0.282051	1.12085	0.557444	CHCHD4|DNAJB4|FKBP1A|SDF2L1|HSPA1B|CCT2|HSPE1|HSPA9|ST13|DNAJB5|DNAJC2|HSPD1|HSPA5|HSPA8|HSPA13|HSPA2|GAK
'DE NOVO' PROTEIN FOLDING%GOBP%GO:0006458	NK	COV	34	0.949875	0.655708	1	HSPA6|SDF2L1|HSPA5|ERO1A|DNAJC2|HSPA13|GAK|HSPA1B	0.799632	0.80455	1	HSPA6|ENTPD5|HSPA14|ERO1A	0.644128	-0.884086	1	DNAJC18|HSPA1L|CHCHD4|BAG1|HSPD1|HSPA8|DNAJB12|CCT2|HSPE1|SELENOF|FKBP1A|HSPA2|PTGES3|HSPA13|DNAJC7|DNAJB4|ENTPD5|UGGT1	0.563953	-0.936128	1	FKBP1B|CHCHD4|DNAJB12|HSPA5|HSPA8|HSPD1|HSPA13|PTGES3|HSPA9|HSPA1A|SELENOF|UGGT1|HSPE1|DNAJC7|CCT2|DNAJB14|FKBP1A|DNAJB5
'DE NOVO' PROTEIN FOLDING%GOBP%GO:0006458	NK	IAV	34	7.93478e-05	2.05217	0.00939537	SDF2L1|HSPA1B|HSPA5|HSPA1A|HSPA13|HSPA6|DNAJB4|HSPD1|HSPA8|DNAJC2|CCT2|HSPA9|HSPE1|FKBP1A|ST13|HSPA14|SDF2|DNAJB1|DNAJB12|HSPA2	0.0142705	1.66508	0.622507	HSPA1B|HSPA1A|DNAJB4|GAK|HSPA1L|HSPA8|HSPA14|ERO1A|CHCHD4|SDF2|DNAJB1|FKBP1B|SDF2L1|HSPE1|DNAJC18|HSPA5|CCT2|HSPA2|HSPD1|ST13|FKBP1A|DNAJC2|BAG1|DNAJB12	0.00236634	1.80817	0.132722	HSPA1A|HSPA1B|SDF2L1|DNAJB1|HSPA6|HSPA5|FKBP1B|HSPA8|DNAJB4|HSPA9|HSPA14|SDF2|GAK|HSPE1|HSPA13|DNAJC2	0.319106	1.05627	1	HSPA1B|HSPA1L|DNAJB4|HSPA1A|GAK|DNAJC18|ERO1A|DNAJB1|SDF2L1|HSPA6|HSPA2
'DE NOVO' PROTEIN FOLDING%GOBP%GO:0006458	NK	NS	34	0.368182	1.05697	0.846818	HSPD1|HSPA13|HSPA5|BAG1|ERO1A|CCT2|HSPA14|DNAJC2|CHCHD4|HSPA2|ENTPD5|DNAJB12|ST13|DNAJB4|FKBP1A|HSPA1L|SDF2L1|HSPA8	0.251563	1.16189	1	ENTPD5|HSPA14|DNAJB12|HSPA13|HSPD1|HSPA6|HSPA5|GAK|DNAJC2|ST13|HSPE1|FKBP1B|BAG1|HSPA9|HSPA2|FKBP1A|HSPA8|ERO1A|CCT2
'DE NOVO' PROTEIN FOLDING%GOBP%GO:0006458	T.CD4	COV	34	0.932203	-0.673772	1	DNAJC18|ERO1A|HSPA1A|HSPE1|DNAJC7|CHCHD4|FKBP1A|HSPA13|HSPA8|DNAJB12|HSPD1|SDF2|SELENOF|BAG1	0.899029	0.721606	1	HSPA1B|ENTPD5|HSPA6|DNAJB4|HSPA1L|SDF2L1|HSPA5	0.778547	0.795116	0.96592	HSPA6|SDF2L1|HSPA1B|ENTPD5|HSPA5	0.900826	-0.727887	1	DNAJC18|CHCHD4|DNAJC7|HSPA1A|DNAJB1
'DE NOVO' PROTEIN FOLDING%GOBP%GO:0006458	T.CD4	IAV	34	0.99308	-0.544857	1	ERO1A|HSPA13|HSPA1A|DNAJB5|HSPE1|SELENOF|DNAJC7|UGGT1|HSPA9|FKBP1A|DNAJC18|HSPD1|DNAJB4|PTGES3	0.438119	1.01666	0.95936	ENTPD5|HSPA1B|HSPA8|HSPA5|BAG1|DNAJB12|HSPA6|UGGT1|HSPA14	0.661896	0.858001	0.926036	HSPA6|DNAJC18|HSPA14|ENTPD5|HSPA5|SDF2L1|HSPA1B|CHCHD4	0.24612	1.16693	0.946264	ENTPD5|HSPA14|UGGT1|HSPA6|DNAJC18|HSPA5|CHCHD4|DNAJB5|DNAJB12|FKBP1B|HSPA1B|HSPA8
'DE NOVO' PROTEIN FOLDING%GOBP%GO:0006458	T.CD4	NS	34	0.848333	-0.752319	1	DNAJC18|ERO1A|HSPA6|HSPA13|HSPE1|SELENOF|UGGT1|HSPA14|HSPD1|HSPA9|ENTPD5|SDF2|DNAJB14|DNAJB5|PTGES3	0.611009	-0.904072	1	ENTPD5|DNAJB5|DNAJC18|HSPE1|CHCHD4|HSPD1|SELENOF|DNAJC2|UGGT1|HSPA14|SDF2L1
'DE NOVO' PROTEIN FOLDING%GOBP%GO:0006458	T.CD8	COV	34	0.147287	1.29198	0.526118	HSPA1B|HSPA6|SDF2L1|HSPA5|HSPA1A|DNAJC2|CCT2|DNAJB1|HSPA1L	0.0923721	1.41066	0.63372	HSPA6|HSPA1B|HSPA1A|DNAJB1|HSPA5|SDF2L1|DNAJB4	0.593368	0.911009	1	HSPA1B|HSPA6|SDF2L1|HSPA1A	0.936752	-0.700085	1	DNAJC18|HSPA1L|FKBP1A|DNAJC7|CHCHD4|HSPE1|CCT2|FKBP1B|HSPA2|DNAJB5
'DE NOVO' PROTEIN FOLDING%GOBP%GO:0006458	T.CD8	IAV	34	0.00750244	1.79787	0.521419	HSPA1B|FKBP1B|SDF2L1|DNAJB5|HSPA5|HSPA1L|HSPA1A|HSPA6|CCT2|HSPA8|CHCHD4|DNAJB1|HSPD1|FKBP1A|ST13|HSPE1	0.009523	1.65556	0.38626	FKBP1B|HSPA1L|HSPA1B|HSPA1A|HSPA8|HSPA6|HSPA5|SDF2L1|DNAJB5	0.191517	1.23703	0.63252	FKBP1B|HSPA1B|HSPA6|HSPA1A|SDF2L1|DNAJB12|UGGT1|DNAJB5|BAG1|GAK|HSPD1|HSPA8|HSPA5	0.370642	1.06934	0.979138	FKBP1B|HSPA1L|DNAJB12|ERO1A|DNAJB5|HSPA8|HSPA6|DNAJB14|DNAJB1|BAG1|GAK|HSPD1|HSPA14
'DE NOVO' PROTEIN FOLDING%GOBP%GO:0006458	T.CD8	NS	34	0.206478	1.1874	0.697001	HSPA1L|HSPA1B|SDF2L1|HSPA5|DNAJB5|CCT2|FKBP1A|CHCHD4|ST13|DNAJC18|HSPE1|ENTPD5|HSPA8	0.230912	1.18121	1	HSPA1B|HSPA6|HSPA1A|FKBP1B|HSPA1L|CCT2|DNAJB5|HSPA5|HSPA2|DNAJC18|DNAJB1|SDF2L1|HSPA8
2'-DEOXYRIBONUCLEOTIDE METABOLIC PROCESS%GOBP%GO:0009394	B	COV	25	0.920635	-0.652604	0.984063	NTHL1|DTYMK|NUDT15|GUK1|UNG	0.348028	1.06168	0.89005	NEIL2|SMUG1|NUDT18|RRM1|CMPK2|NUDT16	0.401848	-1.04115	0.908992	NTHL1|NEIL1|UNG|DTYMK|CMPK2	0.406742	-1.01336	1	CMPK2|UNG|NEIL1|NTHL1|NUDT15
2'-DEOXYRIBONUCLEOTIDE METABOLIC PROCESS%GOBP%GO:0009394	B	IAV	25	0.707711	-0.83585	0.849621	NTHL1|NUDT15|GUK1|UNG|DTYMK|DCTPP1|NT5C|DGUOK|RRM1|DCTD|OGG1	0.555035	0.923013	0.969601	RRM1|SMUG1|AK9|DUT|DTYMK|PNP|DCTD|NUDT15|NUDT18|CMPK2|RRM2B	0.673866	-0.864868	0.942906	UNG|NTHL1|CMPK2|NUDT15|NT5C|NEIL1|DCTPP1|TDG	0.845601	0.75312	1	DTYMK|AK9|NUDT16|RRM1|SMUG1|NUDT18|RRM2B|DGUOK|DCTD|DUT
2'-DEOXYRIBONUCLEOTIDE METABOLIC PROCESS%GOBP%GO:0009394	B	NS	25	0.787879	0.773651	0.92372	CMPK2|NEIL1|UNG|DUT	0.88582	-0.716708	0.992279	SAMHD1|NUDT16|DTYMK|RRM1|GUK1|DGUOK
2'-DEOXYRIBONUCLEOTIDE METABOLIC PROCESS%GOBP%GO:0009394	MYELOID	COV	25	0.5625	0.947059	0.841239	RRM1|PNP|SMUG1|RRM2B|CMPK2|SAMHD1|NEIL2|OGG1|AK9|DUT|NT5C|NUDT16|AK5|NTHL1|DTYMK|NEIL1	0.50375	0.99125	0.859565	RRM1|NT5C|CMPK2|SAMHD1|NUDT16|DUT|SMUG1|DTYMK|RRM2B|NEIL1|DCTPP1|NUDT18	0.673602	0.865981	0.889211	PNP|RRM1|NUDT16|DGUOK|SMUG1|RRM2B|SAMHD1|OGG1|DUT	0.587912	-0.902595	0.898595	CMPK2|UNG|NUDT15
2'-DEOXYRIBONUCLEOTIDE METABOLIC PROCESS%GOBP%GO:0009394	MYELOID	IAV	25	0.163569	-1.2586	0.549873	NUDT16|NUDT18|DGUOK|DCTD|NT5C|DCTPP1|NTHL1|PNP|DUT|NEIL2|MBD4	0.517361	0.954663	0.806438	RRM1|RRM2B|DTYMK|AK9|CMPK2	0.0894632	-1.35371	0.295164	NUDT15|DCTPP1|NUDT18|DCTD|NT5C|MBD4|NTHL1|NEIL2|NUDT16|UNG|DUT|AK9|AK5	0.622549	-0.89286	0.933094	CMPK2|NTHL1|NEIL2|NUDT16|NUDT15|AK5|MBD4|DCTPP1|UNG|SAMHD1|SMUG1|NT5C|NUDT18|TDG|DCTD
2'-DEOXYRIBONUCLEOTIDE METABOLIC PROCESS%GOBP%GO:0009394	MYELOID	NS	25	0.989775	-0.567582	1	PNP|NUDT16|DGUOK|GUK1	0.881956	0.703042	0.966614	NUDT15|AK9|UNG|NTHL1|DCTPP1
2'-DEOXYRIBONUCLEOTIDE METABOLIC PROCESS%GOBP%GO:0009394	NK	COV	25	0.879102	-0.710346	1	UNG|NUDT15|NUDT18|NTHL1|SMUG1|DTYMK	0.908915	0.684727	1	NEIL1|RRM2B|NT5C|AK5|NUDT16	0.04363	-1.45011	0.349951	UNG|SMUG1|DTYMK|NUDT15|CMPK2|NUDT18|NTHL1|DCTPP1|DCTD|RRM1|NUDT16	0.871648	-0.729334	1	DTYMK|SMUG1|CMPK2|OGG1|DCTD|DCTPP1|RRM1|AK9
2'-DEOXYRIBONUCLEOTIDE METABOLIC PROCESS%GOBP%GO:0009394	NK	IAV	25	0.492147	0.968478	0.821186	AK5|TDG|PNP|NT5C|DCTPP1|MBD4|DCTD|NUDT16|SAMHD1	0.647638	0.880624	1	UNG|NTHL1|OGG1|DTYMK|NUDT16|SAMHD1|NEIL2|TDG|CMPK2|PNP|DCTD|DGUOK|AK9|AK5	0.680578	-0.857425	1	NEIL1|UNG|RRM2B|NTHL1|SMUG1|NEIL2|CMPK2	0.494253	-0.971922	1	NEIL1|SMUG1|RRM2B|DCTPP1
2'-DEOXYRIBONUCLEOTIDE METABOLIC PROCESS%GOBP%GO:0009394	NK	NS	25	0.181223	1.23388	0.726879	NEIL1|CMPK2|AK5|NT5C|TDG|RRM2B|UNG|DTYMK|SMUG1|OGG1|PNP|DCTPP1	0.46395	0.998544	1	NEIL1|UNG|NTHL1|DTYMK|DCTPP1|SMUG1
2'-DEOXYRIBONUCLEOTIDE METABOLIC PROCESS%GOBP%GO:0009394	T.CD4	COV	25	0.128736	1.29313	0.343783	AK5|NEIL2|RRM1|CMPK2|DUT|NEIL1|TDG|SMUG1|DTYMK|NUDT16	0.656904	0.868252	0.96819	CMPK2|NUDT18|RRM1|NUDT16|SAMHD1|NEIL2|DUT|OGG1|TDG|SMUG1|DCTD	0.853547	-0.721498	0.994755	AK5|SAMHD1	0.251521	-1.16831	0.759241	AK5|NTHL1|CMPK2
2'-DEOXYRIBONUCLEOTIDE METABOLIC PROCESS%GOBP%GO:0009394	T.CD4	IAV	25	0.207059	1.24065	0.677517	AK5|SMUG1|RRM1|PNP|NUDT16|CMPK2|DCTPP1|DUT|NEIL2|OGG1|NUDT15|RRM2B|MBD4|AK9|UNG	0.677885	0.829345	1	PNP|NUDT16|MBD4|SAMHD1|AK5|CMPK2|NUDT15|RRM2B|OGG1	0.599278	0.904852	0.913396	PNP|DCTPP1|SMUG1|RRM1|NUDT16|MBD4|RRM2B|NUDT15|OGG1|NEIL2|UNG	0.755179	-0.799931	1	CMPK2|NTHL1|DTYMK|AK5
2'-DEOXYRIBONUCLEOTIDE METABOLIC PROCESS%GOBP%GO:0009394	T.CD4	NS	25	0.132118	1.29687	0.595744	AK5|CMPK2|DUT|SAMHD1|NEIL1|NUDT18|RRM1|TDG|SMUG1	0.321429	1.11338	1	AK5|RRM1|SAMHD1|TDG|UNG|NEIL1|DUT|CMPK2|NUDT18|NUDT16|OGG1|SMUG1
2'-DEOXYRIBONUCLEOTIDE METABOLIC PROCESS%GOBP%GO:0009394	T.CD8	COV	25	0.376712	1.03819	0.750537	DCTPP1|PNP|AK5|DUT|NUDT18|RRM2B|DTYMK|NEIL1|NT5C|CMPK2|NUDT15|TDG	0.47191	0.993373	0.942499	CMPK2|NUDT18|PNP|DUT|DCTPP1|SAMHD1|NT5C|AK5|RRM1	0.967366	-0.598809	1	SMUG1|CMPK2|NUDT16|NTHL1|SAMHD1|NEIL1|AK5|UNG	0.41541	-1.03152	1	UNG|CMPK2|SMUG1
2'-DEOXYRIBONUCLEOTIDE METABOLIC PROCESS%GOBP%GO:0009394	T.CD8	IAV	25	0.15812	1.28634	0.864989	PNP|NEIL1|RRM1|TDG|DTYMK|RRM2B|DCTPP1|DUT|SMUG1|NUDT15|MBD4|NUDT16	0.935185	0.630131	1	NEIL1|SAMHD1|TDG|DTYMK|OGG1|CMPK2|UNG	0.985175	0.497285	1	PNP|RRM1|OGG1|NUDT18|DTYMK|RRM2B|NTHL1|MBD4|DUT|DGUOK|NUDT15|TDG	0.665914	-0.863248	1	CMPK2|NEIL2|DCTPP1|NUDT18|SMUG1|RRM1|NTHL1|NUDT16|PNP|UNG
2'-DEOXYRIBONUCLEOTIDE METABOLIC PROCESS%GOBP%GO:0009394	T.CD8	NS	25	0.175084	1.23236	0.663052	AK5|CMPK2|DCTPP1|NEIL1|SMUG1|PNP|TDG|UNG	0.797048	0.78152	1	UNG|NEIL2|PNP|SMUG1|RRM1|NUDT16
ACETYL-COA METABOLIC PROCESS%GOBP%GO:0006084	B	COV	20	0.257822	-1.15878	0.570637	MVD|ACSS1|NUDT8|DIP2A|MVK|NUDT7|HMGCS1|PMVK	0.0476317	-1.46745	0.672519	ACSS1|NUDT7|MVK|NUDT8|HMGCS1|DLD|DIP2A	0.471223	0.983755	0.933905	ACACB|ACACA|MVK|HMGCS1|NUDT8|NUDT7|PPCS|PDHX	0.958569	0.620468	1	NUDT8|ACACA|PDHX|ACAT1|ACLY|MVK|PPCS
ACETYL-COA METABOLIC PROCESS%GOBP%GO:0006084	B	IAV	20	0.0167186	-1.59962	0.165121	ACSS1|MVD|MVK|NUDT8|PMVK|NUDT7|ACACA|PDHA1|HMGCS1	0.139616	-1.30052	0.759103	NUDT8|MVK|HMGCS1|ACSS1|DLAT	0.414894	-1.03918	0.832018	ACSS1|MVD|PMVK	0.660633	-0.864946	1	PMVK|DLAT|DLD|PDHA1|ACACB
ACETYL-COA METABOLIC PROCESS%GOBP%GO:0006084	B	NS	20	0.177914	-1.25792	0.504828	MVK|NUDT8|HMGCS1|NUDT7|ACACA|DIP2A|MVD|ACACB|ACSS1|PDHA1|ACLY	0.337711	-1.09081	0.776637	NUDT8|MVK|HMGCS1|NUDT7|DIP2A
ACETYL-COA METABOLIC PROCESS%GOBP%GO:0006084	MYELOID	COV	20	0.646302	-0.864606	0.878498	MVD|HMGCS1|TDO2|NUDT7	0.790989	0.783411	0.974502	ACAT1|PMVK|DLAT|ACACA|DLD|ACLY|NUDT8|ACSS1|PDHB|ACACB|PPCS|PDHX|NUDT7|MLYCD	0.36965	-1.06553	0.674939	MVD|PDHA1|HMGCS1|PDHX|PDHB|MVK|DLD|ACACB	0.724299	-0.825827	0.95712	MVD|TDO2
ACETYL-COA METABOLIC PROCESS%GOBP%GO:0006084	MYELOID	IAV	20	0.960334	0.595704	1	DLAT|DLD|ACSS1	0.682211	0.854269	0.888226	DLAT|DLD|ACACA|PDHX|MLYCD|ACSS1|PDHB|NUDT8	0.760618	-0.784332	0.874414	PDHA1|DIP2A|ACACA|MLYCD|PDHX|ACACB|MVK|ACAT1|PMVK	0.683962	-0.84897	0.96882	DIP2A|ACACB|MVD|MVK|PMVK|PDHA1
ACETYL-COA METABOLIC PROCESS%GOBP%GO:0006084	MYELOID	NS	20	0.890538	0.695886	0.980501	DLAT|PDHB|PDHA1|DLD|PDHX|ACACA|ACLY|MVD|ACACB	0.610169	0.894901	0.817749	MVK|MVD|ACACA|DLAT|PDHA1|MLYCD|PDHB|PMVK|ACACB
ACETYL-COA METABOLIC PROCESS%GOBP%GO:0006084	NK	COV	20	0.846501	0.709102	1	DIP2A|MVD|HMGCS1|ACSS1|PDHA1	0.70082	-0.84706	1	NUDT7|ACACB|MVK	0.537209	0.936571	0.959838	DIP2A|HMGCS1|PDHX|MVD|ACSS1|DLD|PPCS|DLAT	0.735113	0.812422	1	PDHX|ACSS1|DLAT|DIP2A
ACETYL-COA METABOLIC PROCESS%GOBP%GO:0006084	NK	IAV	20	0.298077	-1.13464	0.665005	NUDT7|ACSS1|ACACB|ACAT1	0.255952	-1.16928	0.941732	ACACB|DIP2A|NUDT7|ACACA|ACAT1|ACSS1|MVD|MLYCD	0.537438	-0.950383	0.964676	ACSS1|NUDT7|ACAT1|MLYCD|ACACB	0.429924	-1.01152	1	ACACB|MVK|MVD|ACLY|ACAT1|NUDT7|PDHA1|PMVK|MLYCD
ACETYL-COA METABOLIC PROCESS%GOBP%GO:0006084	NK	NS	20	0.491493	-0.980182	0.903048	NUDT7|ACACB|PDHX|DIP2A	0.535831	0.949567	1	ACACB|MVK|PMVK|NUDT8|MVD|PDHA1|MLYCD
ACETYL-COA METABOLIC PROCESS%GOBP%GO:0006084	T.CD4	COV	20	0.959911	0.6096	1	DIP2A|MVK|DLAT|PPCS|DLD|ACACA|NUDT8|PDHX|ACACB	0.973635	-0.583298	1	MVD|NUDT7|PMVK|PDHB|HMGCS1|ACAT1|ACSS1|PDHA1|ACACA|MVK	0.786492	-0.768323	0.968573	ACSS1|PMVK|ACAT1|PDHB|HMGCS1	0.713725	-0.842141	0.982148	DLAT|ACSS1|PMVK|MVD|HMGCS1|PDHB|MVK|PDHA1|ACAT1
ACETYL-COA METABOLIC PROCESS%GOBP%GO:0006084	T.CD4	IAV	20	0.756881	0.767894	0.979114	DLAT|MVD|ACACB|DIP2A|HMGCS1|DLD|PDHB	0.764499	-0.786357	1	NUDT8|MVK|PDHX|PMVK|MLYCD|ACLY|PPCS	0.503282	-0.966397	0.894487	MVK|ACSS1|PMVK|ACLY|ACAT1	0.801512	-0.770975	1	NUDT8|DLAT|ACSS1|MVK
ACETYL-COA METABOLIC PROCESS%GOBP%GO:0006084	T.CD4	NS	20	0.775982	0.777297	0.970385	ACSS1|MVK|DLAT|ACAT1|HMGCS1|PDHB|NUDT8|ACACB|DLD|DIP2A	0.996466	-0.430672	1	NUDT7
ACETYL-COA METABOLIC PROCESS%GOBP%GO:0006084	T.CD8	COV	20	0.788352	-0.764522	0.97575	ACSS1|NUDT7|MLYCD|ACACB|MVD	0.243816	-1.20086	0.802647	ACSS1|NUDT7|MVD|ACACB|NUDT8|MLYCD	0.246046	1.18026	0.917587	MVK|MLYCD|DIP2A|ACACA|PPCS|HMGCS1	0.826599	-0.73847	1	MVD|ACACB|ACSS1|PDHB|HMGCS1
ACETYL-COA METABOLIC PROCESS%GOBP%GO:0006084	T.CD8	IAV	20	0.978541	0.583003	1	HMGCS1|MVK|PMVK|PDHX|MVD|PDHB	0.571429	0.916019	1	MVK|HMGCS1|ACACB|ACLY|PMVK	0.305898	1.14519	0.706234	MVK|HMGCS1|PDHX|DIP2A|MLYCD|PMVK|MVD	0.35436	1.06362	0.977471	MVK|MLYCD|HMGCS1|NUDT7
ACETYL-COA METABOLIC PROCESS%GOBP%GO:0006084	T.CD8	NS	20	0.348315	-1.09776	0.82176	MLYCD|MVK|ACSS1|DIP2A|NUDT7|ACACA|HMGCS1|PPCS	0.714836	0.831046	1	ACACB|MVD|PDHX|ACLY|ACAT1|DLAT|DLD|PDHB
ACTIN CYTOSKELETON ORGANIZATION%GOBP%GO:0030036	B	COV	282	0.000657487	-1.435	0.0412025	PDGFA|RHOB|FGD6|LIMA1|GAS7|CALD1|IQGAP2|FSCN1|TRIP10|FHOD1|CORO1C|TPM1|RHOBTB2|VASP|MICAL1|MCU|TPM2|SRC|SSH1|PHACTR2|EPB41L4A|TRIOBP|IKBKB|FGD4|TNF|CORO1B|TPM4|MYO1C|PREX1|SCIN|LLGL1|PLEK|PDLIM5|ARPC1B|PDLIM2|EPS8|FHL3|WDR1|MYO1F|RHOG|EPB41L2|PSTPIP2|FLNA|RHOC|ZYX|MYO6|ELMO2|ARAP1|PLS1|EPB41L5|AGAP2|ARPC5|MAD2L2|ACTN4|SH3BP1|MYO19|MINK1|TNFAIP1|RACGAP1|ACTB|CORO1A|ARPC2|RUFY3|RAC1|NF2|TYROBP|MYO1…	0.00307653	-1.40859	0.327855	PDGFA|RHOB|TPM2|MINK1|EPB41L5|MCU|IKBKB|SRC|FGD6|AUTS2|EPB41L2|TNFAIP1|SSH1|INPPL1|MYO6|PLS1|CSRP2|BLOC1S6|TNF|TRIP10|TRIOBP|ARAP1|VASP|IQGAP2|RUFY3|SPTAN1|CORO1B|PIK3CA|TESK2|GAS7|NPHP1|ABI2|PDLIM2|S1PR1|MAD2L2|RACGAP1|MYO1C|AGAP2|ARPC1A|TPM4|ATP2C1|ARPC1B|CORO1C|KLHL17|DMD|PDCL3|MICAL1|EPB41L4A|ARPC5|EPB41|FGD3|ELMO2|ARFIP2|WDR1|OBSCN|RHOC|SETD3|SH3KBP1|DTNBP1|ACTN4|CRK|ALKBH4|FLII|RHOF|MYOM2|S…	0.969419	0.801923	1	MYOM2|FGD4|ANXA1|GAS7|MYO6|MYO1F|PSTPIP1|PAK1|TAOK2|RFLNB|MTSS1|RHOB|ADD2|IQGAP2|EPB41L4A|SVIL|MYH11|AGAP2|FARP2|CXCL1|SRF|MYO1G|ABL1|ZYX|LLGL2|FER|RHOBTB3|PDLIM7|JMY|RAP2A|NF1|PTPN1|FRMD3|FSCN1|INPP5K|TNIK|ITGB1|CASS4|PIP5K1C|JAK2|MYO5A|ARHGEF10|CAPN10|TWF2|MYO1B|VILL|ARHGAP25|WASF2|PDGFRB|ARRB1|ABI1|S1PR2|CRK|GSN|NUAK2|ALDOA	0.906863	0.847149	1	ANXA1|PSTPIP1|LIMK2|GAS2|MYO18A|FSCN1|ALDOA|VILL|MYH11|MYOM2|GAS7|FHL3|IQGAP2|ARRB1|CAPN10|FHOD1|NAA80|RFLNB|RHOBTB3|TAOK2|SRF|WASL|ERMN|RAP2A|WASHC5|INPP5K|FGD4|RHOB|CORO7|MYO1D|AGAP2|JMY|TPM1|EPB41L4A|CDC42EP2|MYO6|ABL1|FARP2|WASHC1|ZBED3|KCTD13|ARPC4|NF2|MYO1F|TMOD2|PIP5K1C|RHOG|FRMD3|ARHGEF11|SVIL
ACTIN CYTOSKELETON ORGANIZATION%GOBP%GO:0030036	B	IAV	282	0.0143161	-1.28447	0.158869	PDGFA|GAS7|RHOB|FGD6|IQGAP2|MYO1G|VASP|TPM1|FGD4|PLEK|MYO1F|MINK1|MICAL1|FLNA|FHOD1|CORO1C|PHACTR2|CALD1|TPM2|SRC|EPB41L4A|TPM4|FSCN1|ARPC5L|MYO6|ALDOA|RAP2A|ARPC1B|TNF|MAD2L2|SRF|MYH9|TMOD2|MYOM2|CORO1A|PREX1|ELMO2|ADD2|ZYX|IKBKB|WDR1|PDLIM2|NEB|GRB2|RHOBTB2|MPRIP|AGAP2|ACTB|CORO7|PSTPIP2|TRIOBP|PTPN1|PARVB|ARPC2|EPB41L3|DOCK2|LCP1|DBNL|ARHGAP35|ITGB1|SPIRE1|CORO1B|LIMK2|ARPC4|TNIK|LIMA1|MYO5A|F…	0.515924	-0.982922	0.964864	RHOB|GAS7|RHOBTB3|FSCN1|IQGAP2|PDGFA|AGAP2|KCTD13|TRIP10|VASP|MINK1|TMOD2|TNF|NPHP1|SVIL|PARVB|MICAL1|HIP1|MYO6|MYO1G|IKBKB|GAS2|TPM4|EPB41L3|SRC|TESK1|MYO1F|MAD2L2|GPR65|CYTH2|SCIN|NUAK2|FLNA|LCP1|SRF|PLEK|ACTB|LIMK2|TRIOBP|MYH9|NEB|CALD1|TPM1|SPIRE1|CORO1A|KLHL17|MYO1E|RAC2|ELMO2|AUTS2|WDR1|FGD3|FHL3|STRIP1|ARAP1|WAS|FGD4|ARHGAP25|HIP1R|MYO1D|PTPN1|SSH1|RALA|TPM2|SETD3|EZR|CORO7|FHOD1|ITGB1|WAS…	0.0546875	1.23211	0.501545	MYO1B|PDGFRB|ANXA1|SCIN|MYOM2|PIP5K1C|FGD4|PDLIM7|CXCL1|F11R|MCU|NF1|ATP2C1|ARHGAP26|FSCN1|INPPL1|LLGL2|TAOK2|FHL3|PAK1|MYO6|ARHGEF10|MYH11|ROCK2|RHOB|EPB41L4A|PSTPIP1|AUTS2|AGAP2|CRK|MYO19|LLGL1|INPP5K|TBCK|FMNL2|LMOD3|ZYX|EPB41L2|NAA80|RAB13|KIT|MYO1F|NUAK2|CARMIL2|DMD|CASS4|IQGAP2|PDPK1|PDGFA|CSRP2|WASF2|FRMD3|TRIP10|HIP1|EPS8|SPECC1L|PDLIM5|MYO1C|WASL|ARRB1|FARP2|ARAP1|FMNL3|RHOBTB3|TPM3|RHOQ…	0.311927	1.04546	0.935449	F11R|INPP5K|ANXA1|MYO1B|RACGAP1|AIF1|PSTPIP1|ARHGEF10|EPB41L4A|MYO18A|MYOM2|MCU|TNFAIP1|WASL|ATP2C1|ALKBH4|ARHGEF18|ARRB1|BIN3|TAOK2|VILL|RAP2A|NF2|ARHGAP12|LIMA1|NF1|MYO1C|CARMIL2|PDGFA|SPECC1|MYH11|DMD|CSRP2|PIP5K1A|FHL3|RFLNB|LLGL2|PIP5K1C|TPM1|ARHGAP26|IQGAP2|ZYX|LLGL1|KANK1|NRP1|PDGFRB|FGD6|PDPK1|ARPC1B|PHACTR4|PDLIM5
ACTIN CYTOSKELETON ORGANIZATION%GOBP%GO:0030036	B	NS	282	2.28962e-05	-1.51038	0.00231715	RHOB|PDGFA|GAS7|FGD4|IQGAP2|MYOM2|FSCN1|MYO1F|EPB41L4A|ANXA1|MYO6|FGD6|MICAL1|AGAP2|ZYX|TPM1|MYO1G|FHOD1|TNF|FHL3|RAP2A|PAK1|SRF|PHACTR2|MCU|ARPC1B|PDLIM7|PTPN1|PLEK|SCIN|FARP2|PIP5K1C|LLGL2|PDLIM5|VASP|RHOG|TPM2|CORO1B|IKBKB|ARAP1|ELMO2|ACTB|FLNA|PDLIM2|ARPC2|MPRIP|TRIP10|TYROBP|ARPC5|RHOBTB3|KIT|TNIK|TPM3|CORO1A|EPB41L2|CRK|ALDOA|ARHGAP25|CXCL1|TNFAIP1|TPM4|ACTR3|RHOA|PREX1|ARHGEF10|LMOD3|CORO7…	0.0478395	-1.26649	0.527572	RHOB|PDGFA|GAS7|IQGAP2|AGAP2|TPM1|MYOM2|FGD6|FSCN1|LIMK2|GAS2|MICAL1|ANXA1|MYO6|WASL|MYO18A|FGD4|FHL3|FHOD1|ZYX|ARPC1B|TNFAIP1|IKBKB|ARPC5|WASHC5|RACGAP1|MCU|NAA80|LIMA1|VASP|PDLIM5|ABL1|MAD2L2|CORO7|ARRB1|ALDOA|PSTPIP1|EPB41L2|SRF|RAP2A|TPM4|JAK2|MYO1F|ACTB|RHOG|KIT|PTPN1|PDLIM7|CORO1C|NRP1|ACTR3|ARPC2|TRIP10|ATP2C1|ARPC4|TNF|EPB41L4A|PIK3CA|RHOBTB3|FARP2|TPM3|ARAP1|INPP5K|RHOQ|WASHC3|LCP1|SETD3…
ACTIN CYTOSKELETON ORGANIZATION%GOBP%GO:0030036	MYELOID	COV	282	0.372776	-1.03603	0.745066	CXCL1|FSCN1|FMNL2|NEDD9|ADD2|DPYSL3|TNF|MICAL1|RAC2|VASP|LIMK2|DMD|FRMD3|SH3BP1|EPS8|ACTB|PREX1|EPB41L4A|RHOG|LIMA1|SH3KBP1|TRIP10|PTPN1|CARMIL1|TTN|ZYX|DTNBP1|MTSS1|SIPA1L1|MINK1|PSTPIP2|FHOD1|RHOH|CFLAR|CORO1A|PLEK|JMY|ARHGAP35|RHOQ|WDR1|MSRB1|SPTAN1|STRIP1|MSRB2|TRIOBP|ARPC2|PDGFRB|LLGL1|GAS2L3|FARP2|CYTH2|MYO18A|ARAP1|BLOC1S6|RHOBTB3|FHL3|ABI1|LMOD3|TPM2|WASF2|ALKBH4|MRTFA|ITGB1|RHOB|ARRB1				CXCL1|DPYSL3|FMNL2|RAC2|GAS2L3|LIMK2|NEDD9|NRP1|DMD|SH3KBP1|PHACTR1|MTSS1|FSCN1|RHOH|VASP|ARHGAP35|GPR65|EPS8|NF1|ABI2|NEB|RHOQ|HIP1R|TRIM27|ZYX|BLOC1S6|PDLIM7|PLEK|TRIP10|ITGB1|ADD2|GAS2|CDC42EP2|MICAL1|EPB41L3|ARPC5L|TESK2|CARMIL1|TPM2|SIPA1L1|PSTPIP2|DBN1|FMNL3|RHOG|SSH1	0.718466	0.924772	0.911086	EPB41L3|SIPA1L1|ARHGAP26|TMOD2|FGD2|PDGFA|AIF1|S1PR2|WAS|KANK1|TPM1|ANXA1|CORO1A|FGD4|FGD3|PHACTR4|PSTPIP1|PDLIM2|NRP1|MSRB2|CD2AP|GRB2|ELMO1|MYO1F|SCIN|NCKAP1L|AVIL|CSRP1|CORO1B|ACTN1|GPR65|EPS8|CALD1|TWF2|MYH11|PAK1|MYO5A|MYO1G|MPRIP|ARPC1B|WASHC3|RFLNB|ROCK1|ARF6|JAK2|RAP2A|CAPG|SVIL|DOCK2|ABL1|TWF1|ALDOA|MYOM2|PSTPIP2|EHBP1L1|RHOBTB3|TBCK|LLGL2|CORO7|RUFY3|TPM2|DSTN|ARHGEF10|GAB1|ACTN4|FER|MT…	0.972892	0.709699	1	FRMD3|PSTPIP1|AIF1|MARCKSL1|PAK1|TMOD2|ARRB1|FGD2|EPB41L3|CORO1A|CSRP2|WAS|ARHGAP26|RUFY3|ARHGAP25|WASHC3|MINK1|MYH11|TPM1|NCKAP1L|PHACTR4|AMOTL2|GAB1|FGD3|ANXA1|MYO5A|JAK2|SSH2|RFLNB|KANK1|ACTN4|PDLIM2|S1PR2|NF2|UTRN|GRB2|PPP1R9B|PREX1|GAS7|ADD1|MYO1F|ARPC1B|LLGL2|RAP2A|SPECC1|ABL1|DBNL|SIPA1L1|GSN|MYO1G|SPIRE1|EPS8|INPP5K|EHBP1L1|ELMO1|RICTOR|CD2AP|ARF6|RAC1|WASHC1|PDPK1|MPRIP|FGD4|WASF2|ATXN3|…
ACTIN CYTOSKELETON ORGANIZATION%GOBP%GO:0030036	MYELOID	IAV	282	0.00952235	-1.36071	0.184503	EPS8|EPB41L4A|FRMD3|CORO1A|PDGFA|RAC2|VASP|ADD2|PREX1|TRIP10|MYO18A|GPR65|ZYX|MTSS1|ARAP1|DTNBP1|FMNL2|MINK1|GAS2L3|SH3BP1|WAS|TNF|ARHGAP12|LIMK2|AIF1|DOCK2|PTPN1|FGD3|ACTB|TMOD2|MSRB2|STRIP1|TPM1|MYO1F|EPB41L3|NRP1|ALDOA|IQSEC1|RHOH|CXCL1|WASHC3|INPP5K|LMOD3|SETD3|LIMA1|MYO1G|EVL|DMD|DIAPH1|WASHC5|WASF2|PDPK1|ARPC2|EHBP1L1|MYO6|CSRP1|CYTH2|MYO1C|RHOG|NCKAP1L|MYH11|SIPA1L1|WDR1|PDCL3|ARPC1B|SH3KB…	0.102564	-1.18129	0.371345	EPB41L4A|NRP1|TRIP10|EPS8|PDGFA|ADD2|FGD3|FER|PREX1|GPR65|PHACTR1|DMD|RHOH|ZYX|FRMD3|CXCL1|LIMK2|WAS|PTPN1|LMOD3|VASP|ATP2C1|ALDOA|RHOF|SPECC1L|STRIP1|RHOG|CORO1A|SETD3|TMOD2|RAC2|ARAP1|MYO1G|WASL|DTNBP1|DPYSL3|NEB|GAS2L3|MTSS1|TPM1|EHBP1L1|PDLIM2|MINK1|EPB41L3|WASHC3|ACTB|ARRB1|DBN1|ARHGAP26|ABL1|WASHC5|ITGB1|CSRP1|ARHGAP12|DLG1|CRK|PDPK1|RHOB|NUAK2|BLOC1S6|CAPN10|MYO1F|PIP5K1A|MYO6|MYH10|SH3KBP…	0.591753	0.969206	0.772177	AMOTL2|SIPA1L1|CXCL1|RHOBTB3|AUTS2|PSTPIP2|NEDD9|EPB41L3|MARCKSL1|FGD2|MICAL1|NUAK2|PSTPIP1|CD2AP|PDGFRB|RHOB|ACTN1|RAB13|PHACTR4|RAP2A|TMOD2|FGD4|PDLIM7|CSRP2|LLGL1|FMNL2|CASS4|ADD1|HIP1R|JAK2|FMNL1|SSH1|TNIK|MYOM2|MPRIP|CDC42EP2|SH3KBP1|RALA|GAS7|DPYSL3|CARMIL1|INPPL1|FHL3|ARHGAP26|GRB2|SVIL|CAPG|SCIN|PDLIM2|IKBKB|LLGL2	0.88806	-0.881646	1	EPB41L4A|ADD2|ARHGAP12|TRIP10|RHOF|RHOBTB2|KANK1|AGAP2|PHACTR1|ANKRD1|BAIAP2|LMOD3|SPTBN1|ZBED3|FGD6|CAPN10|VILL|STRIP1|DBN1|PIP5K1A|SETD3|FGD3|ALDOA|LIMK2|PTPN1|SPECC1L|MYO6|GAS2L3|SPIRE1|ZYX|TESK2|KLHL17|PDPK1|NRP1|FER|WASL|SCIN|FRMD3|TNFAIP1|TNF|LLGL1|LIMA1|ARAP1|WASHC5|GPR65|RHOH|ARHGEF18|MEF2A|EZR|NEB|ARHGEF10|EHBP1L1
ACTIN CYTOSKELETON ORGANIZATION%GOBP%GO:0030036	MYELOID	NS	282	0.0624	-1.23862	0.208893	CXCL1|SIPA1L1|EPB41L3|FMNL2|TMOD2|PDGFA|CORO1A|EPS8|NEDD9|FGD2|MSRB2|MICAL1|PREX1|LIMK2|SH3KBP1|PSTPIP2|WAS|NRP1|MTSS1|DPYSL3|PDLIM2|DMD|RAC2|FGD4|PSTPIP1|FRMD3|GPR65|AIF1|MYO1G|VASP|CARMIL1|ARHGAP26|MINK1|RHOBTB3|TNF|CORO1B|TPM1|TPM2|RAP2A|PDGFRB|RHOG|RHOB|CSRP1|RHOH|SH3BP1|ADD2|WASHC3|TTN|ITGB1|MYO18A|ALDOA|ARPC1B|DOCK2|FGD3|PDCL3|MYO1F|ARF6|ACTB|LMOD3|EPB41L4A|INPP5K|FHL3|IQSEC1|PTPN1|TRIOBP|W…	0.635452	-0.951253	0.836073	CXCL1|DPYSL3|EPB41L3|FMNL2|NRP1|PSTPIP1|ARHGAP26|CORO1A|EPS8|PDGFA|CDC42EP2|PDLIM2|PREX1|SH3KBP1|WAS|MINK1|SIPA1L1|MTSS1|TMOD2|MSRB2|FRMD3|RHOH|ITGB1|RHOG|WASHC1|RAC1|LIMK2|TPM1|MYO1G|WASHC3|MICAL1|DTNBP1|NF1|GAB1|TWF1|MPRIP|GAS2|RAC2|MARCKSL1|FGD3|VASP|FER|ANXA1
ACTIN CYTOSKELETON ORGANIZATION%GOBP%GO:0030036	NK	COV	282	0.0114602	1.31524	0.158262	SPTBN1|PAWR|KIT|HIP1|TPM1|RHOF|FHL3|GAB1|MICAL2|GAS7|LLGL2|LIMK1|MYO1E|RFLNB|FMNL3|MICAL1|ARRB1|SPECC1|RHOBTB3|ARHGEF2|PHACTR4|EHBP1L1|PSTPIP2|RALA|S1PR1|ERMN|ARAP1|MEF2A|SSH2|TYROBP|ARHGAP26|FMNL1|MYO1F|EPB41L2|GSN|TESK1|SVIL|SDCBP|FGD3|MYH11|F11R|KLHL17|SETD3|PIP5K1C|EPB41L3|AUTS2|PDXP|RHOQ|PREX1|INPPL1|MYO1B|PSTPIP1|FHOD1|EVL|MICAL3|TRIP10|EPB41|FER|PIK3CA|BAIAP2|ZBED3|CAPG|PPP1R9B	0.730354	0.907072	1	SPTBN1|PAWR|TPM1|MYO1F|HIP1|RHOF|KIT|MYO1G|EHBP1L1|CORO1C|MYO1E|BAIAP2|LLGL2|TTN|ERMN|WASHC1|SSH1|WASL|MICAL1|ATP2C1|PDLIM7|PSTPIP1|TNFAIP1|LIMK1|MRAS|NUAK2|EVL|MEF2A|FLNA|MYH10|S1PR2|LIMK2|FGD3|SHTN1|ARHGEF2|ZBED3|TRIOBP|AGAP2|PSTPIP2|CRK|FER|S1PR1|CALD1|PIK3CA|MYO18A|FMNL1|TESK2|BIN3|CORO1A|AIF1|RHOB|EPS8|GSN|CXCL1|KANK1|TYROBP|NAA80|JMY|TWF1|MYO5A|ARHGAP12|RFLNB|SPECC1	0.196429	1.09327	0.692143	TPM1|LLGL2|MYOM2|DBN1|PAK1|RHOF|EHBP1L1|CORO1C|LIMK1|ARHGAP12|PDGFA|PAWR|MYO1F|S1PR1|MYO5A|HIP1|MEF2A|FLNA|ERMN|TTN|MYO1G|RHOBTB3|ARHGEF2|SPTBN1|ATP2C1|FMNL1|WASHC5|MTSS1|PDLIM7|NRP1|GAS7|ARRB1|MYH9|EPB41L4A|SSH1|NEB|CORO1A|TBCK|EPB41|SRF|MARCKS|CXCL1|EZR|PDPK1|MYO1B|BIN3|ARPC1A|PSTPIP1|AUTS2|MCU|SCIN|STRIP1|LIMK2|TWF1|RHOH|RHOQ|PHACTR4|NCKAP1|ARHGAP35|CRK|FGD3|NUAK2|DBNL|PHACTR1|WASHC1|PIP5K1A|A…	0.447257	0.998666	1	MYOM2|PAWR|CORO1C|TTN|PDGFA|TPM1|EHBP1L1|ATP2C1|LLGL2|MYO1F|PSTPIP1|HIP1|CAPG|MYH10|MYO1G|RHOF|SHTN1|MYO1E|TRIOBP|TNFAIP1|PDPK1|NRP1|CSRP2|WASHC1|CARMIL1|SSH1|KIT|JMY|MEF2A|WASL|PDLIM7|FLNA|BAIAP2|TWF1|JAK2|PSTPIP2|TMOD2|PAK1|CRK|ARHGAP12|LIMK1|CARMIL2|ARHGEF2|CORO1A|FGD3|MRAS|AGAP2|SRC|EPB41|MARCKS|NUAK2|LMOD3|CALD1
ACTIN CYTOSKELETON ORGANIZATION%GOBP%GO:0030036	NK	IAV	282	0.0535059	1.19666	0.310533	PAWR|FHL3|SPTBN1|GAB1|EPB41L2|F11R|PHACTR4|GAS7|CAPG|MICAL2|ARHGAP26|MYO1E|RFLNB|RHOBTB2|SPECC1|MICAL3|EPS8|EPB41L5|SPIRE1|LIMK1|ARRB1|PSTPIP2|GSN|TNF|TESK1|RALA|SDCBP|RHOQ|NEDD9|RHOC|RHOBTB3|TESK2|CD2AP|HSP90B1|ARPC5L|PLEK|ARFIP2|S1PR2|TWF2|PHACTR2|TYROBP|CARMIL2|PDXP|TPM4|MEF2A|MYO1B|SIPA1L1|SETD3|RHOF|MYH11|VASP|FER|RUFY3	0.236842	1.08519	0.929704	PAWR|F11R|SPTBN1|TESK2|AVIL|EPB41L2|BAIAP2|ERMN|SPECC1|MICAL3|EPB41L5|VILL|CSRP2|NUAK2|CARMIL1|PDXP|KIT|ARFIP2|CDC42EP2|RHOBTB3|MICAL2|TNF|MYO18A|CSRP1|CXCL1|HIP1R|LIMK1|SPIRE1|CARMIL2|MYO1B|FSCN1|RFLNB|NRP1|TNFAIP1|ALDOA|FARP2|RHOC|MRAS|ARHGAP26|FER|GAS7|AIF1|PPP1R9B|PDLIM7|PIP5K1C|SCIN|TRIOBP|TBCK|FLII|NEDD9|MICAL1|TNIK|INPP5K|SDCBP	0.825137	0.902174	1	PAWR|CAPG|PAK1|DBN1|GAS2|PHACTR4|MYOM2|CARMIL2|MAD2L2|RHOQ|VASP|NEDD9|LIMK1|MYO5A|TRIOBP|RHOC|GAS7|LLGL2|F11R|MEF2A|TWF2|MYO1C|ARPC5L|HSP90B1|EPB41L5|RHOBTB3|SRF|SPIRE1|NRP1|ACTB|RHOBTB2|ARRB1|ATP2C1|TWF1|TESK1|MCU|PLEK|CXCL1|NEB|STRIP1|MYO1B|S1PR2|ARHGEF11|PIP5K1A|ERMN|SDCBP|LCP1|TESK2|VPS4A|ARPC1A|RUFY3|FLII|TRIM27|VILL|WDR1|RHOH|LIMK2|ZYX|CD2AP|TNF|TNFAIP1|BIN3|ARHGAP26|JAK2|FER|TPM3|EPB41L4A|…	0.0627803	1.23181	0.833896	MYOM2|PAWR|CARMIL1|CSRP2|RHOBTB3|CAPG|EPB41L5|HIP1R|BAIAP2|ARFIP2|SPECC1|EPB41L4A|PDGFA|NRP1|CARMIL2|TESK2|SPIRE1|MICAL2|TRIOBP|PAK1|FRMD3|GAS2|GAS7|VILL|NUAK2|JAK2|F11R|TNFAIP1|ARHGEF18|ALDOA|MYO18A|MYO1B|RUFY3|PSTPIP2|PDPK1|TNF|LIMK1|CAPN10|ARHGEF10L|LMOD3|PIP5K1C|RHOC|CXCL1|FLII|TWF1|NEDD9|JMY|PHACTR1|CORO1C|TTN|TBCK|PSTPIP1|RHOBTB2|MYO1C|RFLNB|KIT|SCIN|ARHGEF11
ACTIN CYTOSKELETON ORGANIZATION%GOBP%GO:0030036	NK	NS	282	0.240106	1.07631	0.767126	SPTBN1|EPB41L2|MICAL2|GAB1|MICAL3|SPECC1|GSN|KIT|MYO1E|FHL3|SVIL|PAWR|RFLNB|EPS8|ARHGAP26|MICAL1|TYROBP|HIP1|FMNL3|OBSCN|SIPA1L1|F11R|PLS1|GAS7|BAIAP2|TPM2|RALA|RHOBTB2|PSTPIP2|MYH11|GPR65|PIP5K1C|ZBED3|PDXP|TNF|FRMD3|SETD3|PDCL3|FARP2|PREX1|ARAP1|SSH2|GHRL|PHACTR4|ACTN4|EPB41L5|TPM4|CDC42BPB|CORO7|WHAMM|SPIRE1|SDCBP|ARRB1|UTRN|MRTFA|ARFIP2|CD2AP|MSRB2|TESK1|PHACTR2|EVL	0.843902	0.862116	1	SPTBN1|EPB41L2|MICAL1|NAA80|MICAL3|SPECC1|KLHL17|LIMK2|F11R|CORO7|RAB13|FARP2|KANK1|TPM2|RACGAP1|ZBED3|S1PR2|FER|MYO1D|OBSCN|AVIL|FMNL3|GHRL|AIF1|ERMN|MYH11|TNF|EPB41L3|PDLIM1|CDC42EP2|ABI2|MYO1E|FSCN1|LLGL1|ACTN1|CXCL1|ARHGEF10|NUAK2|EHBP1|RFLNB|MARCKSL1|ARHGAP26|MSRB1|PDLIM5|PIP5K1C|TESK2|SVIL|BAIAP2
ACTIN CYTOSKELETON ORGANIZATION%GOBP%GO:0030036	T.CD4	COV	282	0.000153682	-1.59613	0.0040605	EPB41L3|FMNL2|GPR65|TPM4|NCKAP1|AUTS2|TRIP10|CAPG|LIMA1|PREX1|RHOC|MYO1G|ITGB1|MINK1|ACTN4|CORO1C|FHL3|SPIRE1|ARPC1B|LLGL2|MYO1C|RHOB|ZYX|CYTH2|LCP1|WDR1|IQGAP2|ELMO2|PDGFA|ACTB|CORO1B|ARHGAP12|PLS1|EZR|PAK1|RHOG|VASP|MYO5A|PHACTR2|MSRB1|TESK1|S1PR1|PDLIM2|TWF2|MICAL2|FHOD1|CORO1A|PDLIM7|PPP1R9B|SH3KBP1|NAA80|DOCK2|IQSEC1|CAPZA1|MARCKSL1|MYH9|FSCN1|PDCL3|RHOBTB2|SIPA1L1|RAC1|SH3BP1|PTPN1|MICAL3|A…	0.0045097	-1.37335	0.114425	TRIP10|EPB41L3|FMNL2|MINK1|RHOB|GPR65|PAK1|TPM4|PREX1|PLS1|MYOM2|FHOD1|TWF2|CAPG|INPPL1|S1PR1|PDCL3|CYTH2|FHL3|MYO1G|MARCKSL1|CORO1B|MICAL2|NCKAP1|LLGL2|ACTN4|MYO1C|PPP1R9B|LIMK2|PDGFA|ZYX|WASL|VASP|WASHC5|ARHGAP12|WDR1|ADD2|PDLIM7|SRC|CXCL1|LCP1|AUTS2|SSH1|ACTB|EZR|RHOC|ARPC1B|CORO1A|TNFAIP1|LIMA1|MAD2L2|PIP5K1C|SPIRE1|ARHGEF10|SETD3|NAA80|TESK1|RHOG|NF2|EPB41L5|CAPN10|SPECC1|SRF|ITGB1|SH3BP1|CS…	0.00129242	-1.42312	0.037907	RFLNB|PLS1|MSRB1|TRIP10|EPB41L3|GPR65|EPB41L5|ARHGEF11|ELMO2|F11R|NAA80|MARCKSL1|FMNL2|CSRP2|ANXA1|LIMA1|S1PR1|KLHL17|EPB41L2|EHBP1|ACTN4|RHOH|CDC42BPB|GHRL|MYO1C|RHOBTB2|ITGB1|RHOB|VASP|RACGAP1|RHOG|CYTH2|MYH10|TESK1|RHOC|MYO1B|LMOD3|ARHGEF2|ABI2|FSCN1|WDR1|ZYX|WASL|DLG1|DIAPH1|TWF2|ARPC1B|ARHGAP12|LIMK2|IQSEC1|ACTN1|ARHGEF18|CD2AP|SPIRE1|CORO1C|CORO1A|BAIAP2|KIT|CORO7|TPM4|RAC2|ARPC5|MICAL3|BIN…	0.225673	-1.08672	0.730101	PLS1|RFLNB|TRIP10|CSRP2|BAIAP2|EPB41L5|WASL|MINK1|ACTN4|TWF2|S1PR1|TNFAIP1|MSRB1|MYO1B|INPPL1|MARCKSL1|ARHGEF10L|ARHGEF10|VASP|CXCL1|EPB41L2|RHOF|RACGAP1|PDCL3|MYH10|LLGL2|WDR1|MYO6|PREX1|ANXA1|SPECC1|PPP1R9B|HIP1|TPM4|GPR65|NAA80|WASHC5|TNF|RHOH|TPM2|CYTH2|FHOD1|MYH11|FSCN1|ARHGAP12|RHOB|ZBED3|EPB41L3|RALA|ARHGEF18|SSH1|SETD3|IQSEC1|MYO1E|CDC42BPB|PDGFA|MYO5A|RAP2A|ITGB1|TWF1|DLG1|ARHGEF2|ALDOA|…
ACTIN CYTOSKELETON ORGANIZATION%GOBP%GO:0030036	T.CD4	IAV	282	0.0126475	-1.38674	0.258054	EPB41L3|CAPG|TPM4|GPR65|AUTS2|RHOC|PREX1|LIMA1|MTSS1|ACTN4|ARPC1B|CORO1C|FMNL2|SH3KBP1|MICAL2|PDLIM2|NCKAP1|ACTB|ALDOA|ADD2|MYO1G|ELMO2|ITGB1|EPB41L4A|CORO1B|TWF2|ZYX|ARHGAP35|RAC2|CORO1A|PSTPIP1|SPIRE1|PDGFA|MICAL1|MYO1C|PTPN1|IQGAP2|AGAP2|CAPZA1|VASP|LLGL2|ARPC5L|FHOD1|ARPC2|MYO1F|LCP1|TRIP10|MSRB2|PDLIM7|SVIL|CSRP1|TRIOBP|RFLNB|WDR1|EZR|MINK1|MYO1B|RHOB|CYTH2|EHBP1L1|RHOG|FHL3|DTNBP1|MYO18A|RA…	0.266399	-1.09243	0.920976	EPB41L3|ADD2|MICAL2|CORO1B|RHOC|PREX1|CAPG|GPR65|CORO1A|ACTB|ARPC1B|RHOBTB3|SPIRE1|CASS4|TPM4|LIMA1|CORO1C|AGAP2|ZYX|MYO1B|LCP1|FMNL3|SRF|EPB41L4A|RHOQ|FLNA|LLGL2|MSRB2|TRIOBP|MYO1G|TWF2|ERMN|RHOB|SRC|MINK1|LIMK2|NEB|FMNL2|ARHGAP35|KCTD13|FHOD1|ALDOA|RAC2|GHRL|VASP|CYTH2|ARPC5L|PDLIM2|PDGFA|PDLIM1|PDCL3|CORO7|EHBP1L1|CAPN10|WDR1|ABI2|WASHC1|DTNBP1|MYO1F|PIP5K1C|PDLIM7|MICAL1|CSRP1|PAK1|PDCD10|SPE…	0.485452	0.985279	0.88945	ARHGEF10|KANK1|MEF2A|FHL3|PARVB|MYO6|GAS7|S1PR2|FER|DBN1|FMNL2|SPECC1|PPP1R9B|RHOBTB3|TESK1|PDLIM1|FGD6|NCKAP1|RAB13|MINK1|AVIL|ATP2C1|PDXP|PHACTR2|GSN|PLEK|MYO19|AIF1|SPTBN1|SRC|MAD2L2|FRMD3|NF1|RHOBTB2|MYO1G|TNFAIP1|NPHP1|PAK1|BAIAP2|TNF|ROCK2|HIP1|MYO1F|ARHGAP12|DTNBP1|FARP2|PDGFA|GAS2|INPP5K|CDC42EP2|FGD2|UTRN|FMNL1|NF2|MICAL2|CFLAR|ELMO1|LIMK1|EPB41|CARMIL2|ABL1	0.573566	0.968486	0.977028	FGD2|FER|KANK1|PARVB|FHL3|MEF2A|AMOTL2|MARCKS|FGD6|FMNL2|MYOM2|GSN|TESK1|PDXP|FRMD3|DBN1|RAB13|MTSS1|CARMIL2|PAK1|TRIP10|AUTS2|ATP2C1|MYO6|MAD2L2|SPTBN1|CFLAR|MICAL3|DTNBP1|NEB|TESK2|JAK2|MYO19|FARP2|NEDD9|CDC42BPB|ARHGEF10|FAM171A1|NF1|AVIL|MYO1D|ROCK2|ZBED3|NF2|PDLIM1|TBCK|MYO18A|PDPK1|NCKAP1L|RICTOR|ELMO1|ACTN1|ARAP1|IQGAP2|ARHGAP12|TMOD2|SHTN1|HIP1R|AIF1
ACTIN CYTOSKELETON ORGANIZATION%GOBP%GO:0030036	T.CD4	NS	282	0.0232729	-1.32727	0.330682	CAPG|FMNL2|EPB41L3|NCKAP1|AUTS2|MYO1G|FHL3|MICAL2|TPM4|PDGFA|MINK1|MYO1F|PREX1|PHACTR2|MAD2L2|RHOC|GPR65|MTSS1|FHOD1|DTNBP1|LCP1|CORO1B|PDLIM7|ACTB|PSTPIP1|PDLIM1|IQGAP2|ITGB1|CORO1C|LIMA1|ARPC5L|FLNA|SPIRE1|GAS7|PAK1|EPB41L4A|LLGL2|ACTN4|SRF|MYO6|ARPC1B|FGD2|PPP1R9B|ADD2|ARPC2|LLGL1|ARHGAP35|MICAL1|TNF|TRIOBP|ATP2C1|SRC|CSRP1|EZR|ACTR3|ZYX|MYO5A|DBN1|RAB13|RHOBTB3|TRIP10|NEB|WDR1|ABL1|MYOM2|TNFA…	0.162872	-1.13861	1	CAPG|RHOBTB3|ADD2|FHL3|PDLIM1|NEB|FMNL2|DTNBP1|MTSS1|PDLIM7|MYOM2|PAK1|EPB41L3|RHOB|NCKAP1|DBN1|MSRB2|MYO19|TRIP10|MAD2L2|FGD6|TPM4|CORO1C|EPB41L4A|LIMK2|ABL1|MYO1G|FGD2|SHTN1|CARMIL1|SPIRE1|RHOC|GHRL|CORO1B|RHOQ|GPR65|MINK1|TESK2|MYO1D|MICAL2|PREX1|CARMIL2|ATP2C1|FAM171A1|TRIOBP|WASHC1|ACTR3|ARPC5L|ACTB|LCP1|ARAP1|MYO18A|FHOD1|NAA80|PPP1R9B|ARFIP2|PDGFA|ARPC1B|AUTS2|OBSCN|PDCL3|WASHC5|RAC1
ACTIN CYTOSKELETON ORGANIZATION%GOBP%GO:0030036	T.CD8	COV	282	0.0177916	-1.35305	0.174001	MTSS1|EPB41L4A|ITGB1|PDGFRB|PDGFA|RAP2A|LIMA1|EPB41L3|IQGAP2|IQSEC1|GPR65|TYROBP|MYO1C|CORO1C|MYOM2|MINK1|TRIP10|GAS7|SRC|RHOBTB3|CASS4|PDLIM1|CAPG|PLEK|RHOC|ADD2|SSH1|TAOK2|ANXA1|RHOB|ACTN4|CYTH2|EPB41L5|TRIOBP|NF2|FGD2|PLS1|AUTS2|ELMO2|SPECC1|TNIK|SPTAN1|NEB|FMNL2|SH3KBP1|NCKAP1|LCP1|FSCN1|MCU|UTRN|PTPN1|ARHGAP35|CALD1|LLGL1|PPP1R9B|TESK1|PAK1|TPM4|MAD2L2|PIP5K1C|CFLAR|LIMK1|RAB13|MYO1F|MYO1G|R…	0.0159134	-1.36575	0.382273	RHOBTB3|MTSS1|MYOM2|MYO1C|TRIP10|RAB13|EPB41L4A|PDGFA|ADD2|FGD2|FMNL3|GPR65|FHOD1|SPTAN1|CYTH2|BAIAP2|PLS1|SPIRE1|TAOK2|CORO1C|TESK1|GAS7|NCKAP1|MINK1|NEB|AUTS2|ARHGEF18|RHOC|S1PR1|MYO1B|SPECC1|CAPG|LIMA1|DBN1|RAP2A|CASS4|AGAP2|EPB41L3|TYROBP|PDCL3|EPB41|ITGB1|SRC|CDC42EP2|EHBP1|EPB41L5|IQSEC1|PAK1|ZBED3|NF2|MCU|TPM4|TWF2|VILL|MYO1D|CORO1B|ARPC1B|MAD2L2|EPB41L2|LCP1|ARFIP2|IQGAP2|MYH9|RHOG|PREX1|…	0.578635	-0.966842	1	EPB41L3|RFLNB|EPB41L2|PLS1|ANXA1|ADD2|CALD1|MYO1D|MYO1C|RAB13|GPR65|CYTH2|TRIP10|MICAL3|FMNL3|ZBED3|LIMA1|EPB41L5|RAP2A|SIPA1L1|ARHGEF18|TNIK|FGD2|IQSEC1|RHOH|CAPG|HIP1R|IQGAP2|ACTN4|ELMO2|CDC42BPB|MARCKSL1|AGAP2|PDLIM5|ARFIP2|SH3KBP1|NF2|CORO7|SPTAN1|TPM4|SRC|MSRB2|ATXN3|FHOD1|PARVB|FMNL2|ARHGAP26|CRK|MRTFA	0.102453	-1.18334	0.989053	MYO1C|RAB13|FGD2|BAIAP2|ZBED3|FMNL3|RFLNB|SPIRE1|SVIL|MICAL1|CYTH2|CDC42EP2|SPTAN1|MYO1D|GPR65|TWF2|AGAP2|EPB41L3|MYO1B|PPP1R9B|CAPG|PARVB|FHOD1|TPM4|PLS1|ARHGEF18|MCU|SPECC1|EPB41L2|PDCL3|ANXA1|ABL1|ARFIP2|RHOBTB3|PHACTR4|TAOK2|CORO7|EHBP1|S1PR1|MICAL3|TWF1|RHOC|EPS8|EPB41|SDCBP|MYOM2|MRTFA|MYH9|ARPC5|MARCKSL1|SH3KBP1|ADD2|TTN|SRF|TNIK|RAP2A|PDLIM2|IQSEC1|MSRB1|WDR1|FLII|SPECC1L|PIP5K1C|CDC42BPB…
ACTIN CYTOSKELETON ORGANIZATION%GOBP%GO:0030036	T.CD8	IAV	282	0.471989	-0.99451	0.997735	MTSS1|MYOM2|EPB41L4A|PDGFRB|ITGB1|PDGFA|CORO1C|EPB41L3|FGD2|LIMA1|CASS4|ADD2|IQGAP2|DTNBP1|RAP2A|AUTS2|MICAL1|FMNL3|IQSEC1|PREX1|NCKAP1|GPR65|MSRB2|RHOBTB3|MYO1G|MYO1F|CALD1|NEB|BLOC1S6|GAS7|RHOC|TPM4|PTPN1|TRIOBP|TRIP10|ARPC1B|ELMO2|NRP1|RHOB|MYO1C|SSH1|ACTN4|TBCK|FGD6|LLGL2|MINK1|HIP1|ARHGAP35|OBSCN|MARCKS|CAPN10|ZYX|FLNA|LLGL1|ARPC2|CDC42EP2|LCP1|DOCK2|NCKAP1L|TPM1|CAPG|ACTR3|FRMD3|MYO5A|SH3KB…	0.483307	-0.988453	1	MTSS1|MYOM2|GAS7|CORO1C|LIMA1|RHOBTB3|FMNL3|ADD2|PREX1|CASS4|EPB41L3|AUTS2|MINK1|FSCN1|TRIOBP|TPM4|DTNBP1|TBCK|FGD2|DBN1|BLOC1S6|TRIP10|INPPL1|GPR65|PDGFA|FARP2|ARPC1B|ITGB1|MCU|TAOK2|ARHGEF18|CORO1B|DOCK2|EPB41L4A|SCIN|CAPG|ZYX|ARHGEF10|LCP1|TYROBP|LIMK2|KCTD13|HIP1|DMD|MSRB2|MYO1C|PPP1R9B|SPECC1|RHOC|PSTPIP1|NEB|ACTB|NCKAP1|MYO1G|PDLIM7|RAC2|PDLIM2|OBSCN	0.138776	1.169	0.576036	TYROBP|MYO1B|PDGFA|EPB41L4A|RHOBTB3|NCKAP1|MTSS1|MYO6|GAS7|PDLIM1|MRAS|SPIRE1|EPB41L5|PPP1R9B|PIP5K1C|S1PR2|CSRP1|RHOBTB2|F11R|PLEK|CSRP2|TNFAIP1|TESK1|SPECC1|LLGL2|ARHGAP12|MINK1|INPPL1|NF2|PDXP|FSCN1|MYO1G|PDPK1|SPTBN1|ITGB1|MEF2A|SRC|NUAK2|PSTPIP1|RHOC|SH3BP1|ABI2|EHBP1L1|MYO19|ARHGEF10|RHOF|MCU|FER|CORO1B|MYO18A|KANK1|TAOK2|EHBP1|LIMK1|WASL|FMNL1|EPB41|ARPC1A|MYO1F|PAK1|FMNL2|WASHC5|HSP90B1|V…	0.422777	1.01201	0.994568	EPB41L4A|EPB41L5|KANK1|TYROBP|CSRP2|CARMIL1|AVIL|ARHGAP12|PIP5K1C|ARAP1|PDLIM1|TESK1|SRC|NCKAP1|PDGFRB|JAK2|MYO1E|MYO1F|NPHP1|MTSS1|S1PR1|LLGL2|HIP1R|PDGFA|PAK1|NF2|VILL|S1PR2|ERMN|CSRP1|MYO5A|MEF2A|ELMO1|BIN3|ALDOA|MYO19|GAS2|RHOBTB3|FRMD3
ACTIN CYTOSKELETON ORGANIZATION%GOBP%GO:0030036	T.CD8	NS	282	0.228238	-1.12362	0.718816	MTSS1|EPB41L4A|PDGFA|TYROBP|RHOBTB3|NCKAP1|ITGB1|PDGFRB|GAS7|MYOM2|PDLIM1|AUTS2|MYO1G|CORO1C|RHOC|LLGL2|DTNBP1|MYO1F|MINK1|RAP2A|LIMA1|RHOB|PLEK|SPECC1|FSCN1|MRAS|CASS4|IQGAP2|MCU|SSH1|FLNA|MYO6|NEB|IQSEC1|ARHGEF10|SRC|ARHGAP35|PSTPIP1|RHOBTB2|TAOK2|SPIRE1|CORO1B|HIP1|MYO19|PREX1|PAK1|CSRP1|ARPC2|LCP1|TRIOBP|ZYX|LLGL1|CAPG|LIMK1|INPPL1|CFLAR|GPR65|TESK1|TRIP10|MYO18A|ARPC5L|RHOQ|MYO1C|TPM3|NRP1|M…	0.963145	-0.812616	1	MTSS1|EPB41L4A|TYROBP|MYOM2|RHOBTB3|PDGFA|TRIP10|GAS7|PAK1|SRC|PDGFRB|NCKAP1|NEB|EPB41L5|MINK1|ADD2|ITGB1|DTNBP1|MYH10|ARAP1
ACTIN CYTOSKELETON REORGANIZATION%GOBP%GO:0031532	B	COV	39	0.810905	-0.7899	0.943105	MCU|PLEK|FLNA|ARAP1|MINK1|KIT|RAP2A|RHOA|PTPN1|PARVG|PIP5K1A|MYH9|EZR	0.216638	-1.17764	0.809645	MINK1|MCU|AUTS2|ARAP1|S1PR1|ATP2C1|DTNBP1|KIT|FLNA|PARVG|RICTOR|WHAMM|NRP1|PIP5K1A|PTPN1|EZR|MYH9|PLEK|GAB1|RALA|TNIK|RHOA	0.315884	1.09025	0.885862	ANXA1|PAK1|FARP2|FER|RAP2A|PTPN1|TNIK|CASS4|CAPN10|S1PR2|GSN|ATP2C1|GRB2	0.494382	-0.973526	1	MINK1|GAB1|S1PR1|AUTS2|RICTOR|WHAMM|S1PR2|SIPA1L1|MKLN1|MCU|PHACTR1|DTNBP1|GSN|PARVG|ARAP1|NEDD9|ATP2C1
ACTIN CYTOSKELETON REORGANIZATION%GOBP%GO:0031532	B	IAV	39	0.243275	-1.18116	0.559913	PLEK|MINK1|FLNA|RAP2A|MYH9|GRB2|PTPN1|PARVB|TNIK|FARP2|ANXA1|RHOA|EZR	0.421793	-1.03557	0.930242	MINK1|PARVB|GPR65|FLNA|PLEK|MYH9|AUTS2|ARAP1|PTPN1|RALA|EZR|CASS4|GAB1|GRB2|FARP2|PHACTR1|PARVG|RHOA|SIPA1L1	0.675875	0.859717	0.942906	ANXA1|MCU|ATP2C1|PAK1|AUTS2|KIT|CASS4|FARP2|ARAP1|NRP1|PTPN1|CAPN10|S1PR2|FER	0.901384	0.730571	1	ANXA1|MCU|ATP2C1|RAP2A|PIP5K1A|NRP1|FARP2|PAK1
ACTIN CYTOSKELETON REORGANIZATION%GOBP%GO:0031532	B	NS	39	0.239631	-1.18815	0.574971	ANXA1|RAP2A|PAK1|MCU|PTPN1|PLEK|FARP2|ARAP1|FLNA|KIT|TNIK|RHOA|GRB2|ATP2C1|CASS4|CAPN10|EZR	0.756318	-0.816113	0.947352	ANXA1|MCU|RAP2A|KIT|PTPN1|NRP1|ATP2C1|FARP2|ARAP1|PARVG|PLEK|FLNA|RHOA|PAK1|FER|GRB2|EZR|PIP5K1A|MYH9|TNIK
ACTIN CYTOSKELETON REORGANIZATION%GOBP%GO:0031532	MYELOID	COV	39	0.582763	0.93497	0.85463	ANXA1|GSN|S1PR2|CASS4|GRB2|FLNA|RALA|TNIK|PAK1	0.815789	-0.794598	0.982447	NEDD9|NRP1|PHACTR1|GPR65	0.249106	1.16431	0.544366	SIPA1L1|S1PR2|ANXA1|NRP1|GRB2|GPR65|PAK1|RAP2A|GAB1|FER|ATP2C1	0.56106	0.945519	0.892945	PAK1|MINK1|GAB1|ANXA1|S1PR2|GRB2|RAP2A|SIPA1L1|GSN|RICTOR|S1PR1|TNIK
ACTIN CYTOSKELETON REORGANIZATION%GOBP%GO:0031532	MYELOID	IAV	39	0.622727	0.893314	0.858074	AUTS2|CASS4|GSN|RALA|TNIK|FLNA	0.269327	-1.13919	0.608661	NRP1|FER|GPR65|PHACTR1|PTPN1|ATP2C1|ARAP1|DTNBP1|MINK1	0.350731	1.07037	0.60026	SIPA1L1|AUTS2|NEDD9|RAP2A|CASS4|TNIK|RALA|GRB2	0.447412	0.997267	0.848889	PAK1|NEDD9|AUTS2|CASS4|SIPA1L1|RAP2A|GSN
ACTIN CYTOSKELETON REORGANIZATION%GOBP%GO:0031532	MYELOID	NS	39	0.281905	-1.12284	0.523374	SIPA1L1|NEDD9|NRP1|GPR65|MINK1|RAP2A	0.785714	-0.78934	0.918774	NRP1|MINK1|SIPA1L1|DTNBP1|GAB1|FER|ANXA1|ATP2C1
ACTIN CYTOSKELETON REORGANIZATION%GOBP%GO:0031532	NK	COV	39	0.582716	0.926638	0.919518	KIT|GAB1|RALA|S1PR1|ARAP1|GSN|AUTS2|FER	0.970522	-0.64114	1	CASS4|RAP2A|MINK1|MCU|SIPA1L1|PTPN1|TNIK|GPR65|RALA	0.862069	-0.758154	1	CASS4|FARP2|GSN|PTPN1|GPR65|ANXA1|TNIK|SIPA1L1|RAP2A|GAB1|WHAMM	0.968932	-0.652049	1	FARP2|CASS4|MINK1|SIPA1L1|CDC42BPB|ANXA1|TNIK|RALA|NEDD9|PTPN1
ACTIN CYTOSKELETON REORGANIZATION%GOBP%GO:0031532	NK	IAV	39	0.605422	0.919837	0.892836	GAB1|GSN|RALA|NEDD9|PLEK|S1PR2|SIPA1L1|FER|KIT	0.980237	0.61108	1	KIT|NRP1|FARP2|FER|NEDD9|TNIK|GSN|CDC42BPB|PAK1|ARAP1|PLEK|CAPN10|PHACTR1|GAB1|RHOA|ANXA1|SIPA1L1|RICTOR	0.778761	0.81925	1	PAK1|NEDD9|NRP1|ATP2C1|MCU|PLEK|S1PR2|PIP5K1A	0.696099	0.864491	1	NRP1|PAK1|CAPN10|NEDD9|PHACTR1|KIT|CDC42BPB|PIP5K1A|RICTOR|TNIK|DTNBP1|GSN|ARAP1|AUTS2|GAB1|GRB2|RAP2A|CASS4|MYH9
ACTIN CYTOSKELETON REORGANIZATION%GOBP%GO:0031532	NK	NS	39	0.358108	1.0707	0.839986	GAB1|GSN|KIT|SIPA1L1|RALA|GPR65|FARP2|ARAP1|CDC42BPB|WHAMM	0.587432	-0.924784	1	CASS4|PAK1|MCU|DTNBP1|NRP1|AUTS2|ATP2C1|PIP5K1A|RAP2A
ACTIN CYTOSKELETON REORGANIZATION%GOBP%GO:0031532	T.CD4	COV	39	0.0613288	-1.44479	0.2429	GPR65|AUTS2|MINK1|EZR|PAK1|S1PR1|MYH9|SIPA1L1|PTPN1|ANXA1|TNIK|FLNA	0.277559	-1.11827	0.782113	MINK1|GPR65|PAK1|S1PR1|AUTS2|EZR|CAPN10|MYH9|RALA|PIP5K1A|GAB1|GRB2|CDC42BPB|DTNBP1	0.382423	-1.04292	0.71678	GPR65|ANXA1|S1PR1|CDC42BPB|KIT|GAB1|RALA|SIPA1L1|PIP5K1A|EZR|RAP2A|CAPN10|TNIK|PHACTR1|MYH9|RICTOR	0.961066	-0.648143	1	MINK1|S1PR1|ANXA1|GPR65|RALA|CDC42BPB|RAP2A|CAPN10|EZR|MYH9|GAB1|PAK1|MKLN1|GRB2
ACTIN CYTOSKELETON REORGANIZATION%GOBP%GO:0031532	T.CD4	IAV	39	0.549488	-0.93989	0.895811	GPR65|AUTS2|PTPN1|EZR|MINK1|DTNBP1|FLNA|CASS4|NRP1|TNIK|MYH9|S1PR1|PIP5K1A|RHOA|PARVG|RICTOR|GRB2|SIPA1L1|CAPN10|PAK1	0.742647	0.81916	1	FER|PARVB|CDC42BPB|ANXA1|GSN|NEDD9|GAB1|PLEK|WHAMM|ATP2C1	0.0907504	1.35727	0.783883	PARVB|S1PR2|FER|MINK1|ATP2C1|GSN|PLEK|PAK1|DTNBP1|FARP2	0.0346195	1.45917	0.761271	FER|PARVB|GSN|PAK1|AUTS2|ATP2C1|DTNBP1|FARP2|NEDD9|CDC42BPB|RICTOR|ARAP1
ACTIN CYTOSKELETON REORGANIZATION%GOBP%GO:0031532	T.CD4	NS	39	0.122867	-1.28493	0.582837	AUTS2|MINK1|GPR65|DTNBP1|FLNA|PAK1|ATP2C1|EZR|NRP1|MYH9|S1PR2|PLEK|PTPN1|CASS4|FARP2	0.472628	-0.981853	1	DTNBP1|PAK1|GPR65|MINK1|ATP2C1|ARAP1|AUTS2|EZR|FLNA
ACTIN CYTOSKELETON REORGANIZATION%GOBP%GO:0031532	T.CD8	COV	39	0.133952	-1.28703	0.509816	RAP2A|GPR65|MINK1|CASS4|PLEK|ANXA1|AUTS2|TNIK|MCU|PTPN1|PAK1|RICTOR	0.229202	-1.17669	0.794812	GPR65|MINK1|AUTS2|S1PR1|RAP2A|CASS4|PAK1|MCU|MYH9|TNIK|PARVG	0.5962	-0.928543	1	ANXA1|GPR65|RAP2A|SIPA1L1|TNIK|CDC42BPB|PARVB|PTPN1	0.628763	-0.900797	1	GPR65|PARVB|MCU|ANXA1|S1PR1|MYH9|TNIK|RAP2A|CDC42BPB|PARVG|NEDD9|CAPN10|AUTS2
ACTIN CYTOSKELETON REORGANIZATION%GOBP%GO:0031532	T.CD8	IAV	39	0.326425	-1.09688	0.99696	CASS4|DTNBP1|RAP2A|AUTS2|GPR65|PTPN1|NRP1|MINK1|CAPN10|FLNA	0.587826	-0.916394	1	CASS4|AUTS2|MINK1|DTNBP1|GPR65|FARP2|MCU	0.810914	0.759749	0.94344	S1PR2|PLEK|MINK1|MCU|FER|PAK1|FLNA|GSN|AUTS2|MKLN1|PARVG|WHAMM|NEDD9|ARAP1	0.964618	0.657614	1	ARAP1|S1PR1|PAK1|S1PR2|GAB1|PARVG|PARVB|RAP2A
ACTIN CYTOSKELETON REORGANIZATION%GOBP%GO:0031532	T.CD8	NS	39	0.277926	-1.15476	0.782092	AUTS2|DTNBP1|MINK1|RAP2A|PLEK|CASS4|MCU|FLNA	0.854077	-0.738477	1	PAK1|MINK1|DTNBP1|ARAP1|AUTS2|RAP2A|CASS4|ATP2C1|FLNA
ACTIN FILAMENT BUNDLE ASSEMBLY%GOBP%GO:0051017	B	COV	32	0.0390071	-1.43062	0.258579	LIMA1|CALD1|FSCN1|MICAL1|SRC|CORO1B|EPS8|ZYX|PLS1|TNFAIP1	0.746903	-0.823895	0.996157	SRC|TNFAIP1|PLS1|CORO1B|MICAL1|LCP1|ZYX|LIMA1|EPS8	0.0309008	-1.49428	0.450041	LIMA1|CALD1|SRC|PLS1|PAWR|AIF1|NEDD9	0.352423	-1.05592	1	SRC|PLS1|BAIAP2|PAWR|CALD1|SPIRE1|PHACTR1|DPYSL3|PDXP|CORO1B|PDCD10|NEDD9|PDLIM1|CUL3
ACTIN FILAMENT BUNDLE ASSEMBLY%GOBP%GO:0051017	B	IAV	32	0.208086	-1.22717	0.524067	MICAL1|CALD1|SRC|FSCN1|ADD2|ZYX|LCP1|ITGB1|SPIRE1|CORO1B|LIMA1|RHOA|KCTD13|PDXP|EZR	0.590753	-0.922159	0.97453	FSCN1|KCTD13|MICAL1|SRC|LCP1|CALD1|SPIRE1|EZR|ITGB1|ADD1|ZYX	0.757511	-0.827558	0.979677	CALD1|SRC|PHACTR1|BAIAP2|SPIRE1|PAWR	0.181609	-1.21452	0.844406	CALD1|SRC|SPIRE1|BAIAP2|KCTD13|PLS1|PHACTR1
ACTIN FILAMENT BUNDLE ASSEMBLY%GOBP%GO:0051017	B	NS	32	0.358824	-1.09101	0.680476	FSCN1|MICAL1|ZYX|CORO1B|TNFAIP1|RHOA|EPS8|ADD2|ARRB1|LIMA1|EZR|ITGB1|LCP1	0.449462	1.00596	0.825608	BAIAP2|PLS1|PAWR|PDXP|MYO1B|PHACTR1|SRC
ACTIN FILAMENT BUNDLE ASSEMBLY%GOBP%GO:0051017	MYELOID	COV	32	0.0220217	-1.62017	0.251441	FSCN1|NEDD9|ADD2|DPYSL3|MICAL1|EPS8|LIMA1|ZYX	0.188172	-1.24975	0.562028	DPYSL3|NEDD9|PHACTR1|FSCN1|EPS8|ZYX|ITGB1|ADD2|MICAL1	0.226131	-1.15296	0.516777	FSCN1|ADD2|ZYX|ARRB1|LIMA1|DPYSL3	0.548387	-0.939992	0.888541	PHACTR1|DPYSL3|FSCN1|NEDD9|ADD2
ACTIN FILAMENT BUNDLE ASSEMBLY%GOBP%GO:0051017	MYELOID	IAV	32	0.101633	-1.35595	0.447551	EPS8|ADD2|ZYX|AIF1	0.125604	-1.31868	0.413975	EPS8|ADD2|PHACTR1|ZYX|DPYSL3|ARRB1|ITGB1	0.214286	-1.17746	0.472789	EPS8|ZYX|ADD2|BAIAP2|SPIRE1|KCTD13|ARRB1|CALD1	0.312958	-1.10888	0.737412	ADD2|PHACTR1|BAIAP2|SPIRE1|ZYX|TNFAIP1|LIMA1|EZR|KCTD13|ARRB1|HSP90B1
ACTIN FILAMENT BUNDLE ASSEMBLY%GOBP%GO:0051017	MYELOID	NS	32	0.209125	-1.20445	0.442179	EPS8|NEDD9|MICAL1|DPYSL3|AIF1|CORO1B|ADD2|ITGB1	0.747596	-0.812543	0.893576	DPYSL3|EPS8|ITGB1|MICAL1
ACTIN FILAMENT BUNDLE ASSEMBLY%GOBP%GO:0051017	NK	COV	32	0.505051	-0.973734	0.876572	LIMA1|PDLIM1|CALD1	0.614953	0.904909	1	PAWR|BAIAP2|MICAL1|TNFAIP1|CALD1|AIF1|EPS8	0.4875	-0.967536	0.934051	PLS1|CALD1|LIMA1|EPS8|PDLIM1	0.976285	-0.596897	1	PDLIM1|PLS1|SPIRE1|LCP1|NEDD9|ARRB1|AIF1|ITGB1|MICAL1|CORO1B|PDXP|PDCD10|RHOA|KCTD13|FSCN1
ACTIN FILAMENT BUNDLE ASSEMBLY%GOBP%GO:0051017	NK	IAV	32	0.269886	1.10534	0.639605	PAWR|EPS8|SPIRE1|ARRB1|NEDD9|HSP90B1|PDXP|MYO1B|LCP1|PLS1	0.0909091	1.34962	0.761561	PAWR|BAIAP2|PDXP|SPIRE1|MYO1B|FSCN1|TNFAIP1|AIF1|NEDD9|MICAL1	0.642667	0.890514	1	PAWR|NEDD9|HSP90B1|SPIRE1|ARRB1|MYO1B|LCP1|ZYX|TNFAIP1	0.298387	1.07088	1	PAWR|BAIAP2|SPIRE1|TNFAIP1|MYO1B|NEDD9|PHACTR1
ACTIN FILAMENT BUNDLE ASSEMBLY%GOBP%GO:0051017	NK	NS	32	0.39738	1.0328	0.862427	PAWR|EPS8|MICAL1|PLS1|BAIAP2|PDXP|SPIRE1|ARRB1	0.265842	1.13903	1	MICAL1|AIF1|PDLIM1|FSCN1|BAIAP2|EPS8|CORO1B|SPIRE1|KCTD13|PDXP
ACTIN FILAMENT BUNDLE ASSEMBLY%GOBP%GO:0051017	T.CD4	COV	32	0.257191	-1.15996	0.513259	LIMA1|ITGB1|SPIRE1|ZYX|LCP1|CORO1B|PLS1|EZR	0.492032	-0.997211	0.924063	PLS1|CORO1B|ZYX|ADD2|SRC|LCP1|EZR|TNFAIP1|LIMA1|SPIRE1|ITGB1	0.236534	-1.15021	0.559319	PLS1|LIMA1|ITGB1|MYO1B|FSCN1|ZYX|SPIRE1|BAIAP2|PDCD10|EZR	0.479424	-0.96121	0.895706	PLS1|BAIAP2|TNFAIP1|MYO1B
ACTIN FILAMENT BUNDLE ASSEMBLY%GOBP%GO:0051017	T.CD4	IAV	32	0.227915	-1.17281	0.701294	LIMA1|ADD2|ITGB1|CORO1B|ZYX|SPIRE1|MICAL1|LCP1|EZR|MYO1B	0.128814	-1.31333	0.880093	ADD2|CORO1B|SPIRE1|LIMA1|ZYX|MYO1B|LCP1|SRC|KCTD13	0.807207	0.785076	0.983103	PDLIM1|PDXP|AIF1|SRC|TNFAIP1|BAIAP2|FAM171A1|HSP90B1|ADD1|LCP1	0.0177059	-1.54711	0.761271	FSCN1|MYO1B|ADD2|BAIAP2|LIMA1|MICAL1|PAWR|PHACTR1|LCP1|ARRB1|KCTD13|SRC|SPIRE1|PLS1|CORO1B
ACTIN FILAMENT BUNDLE ASSEMBLY%GOBP%GO:0051017	T.CD4	NS	32	0.456294	-0.993063	0.834949	LCP1|CORO1B|PDLIM1|ITGB1|LIMA1|SPIRE1|ADD2|MICAL1|SRC|EZR|ZYX|TNFAIP1	0.650794	0.886162	1	PAWR|EPS8|PLS1|MICAL1|FSCN1|TNFAIP1|MYO1B|BAIAP2
ACTIN FILAMENT BUNDLE ASSEMBLY%GOBP%GO:0051017	T.CD8	COV	32	0.5	-0.985811	0.839885	ITGB1|LIMA1|SRC|PDLIM1|ADD2|PLS1|LCP1|FSCN1|CALD1	0.360068	-1.0676	0.888296	ADD2|BAIAP2|PLS1|SPIRE1|MYO1B|LIMA1|ITGB1|SRC	0.35446	-1.07344	0.937678	PLS1|ADD2|CALD1|LIMA1	0.203704	-1.20693	1	BAIAP2|SPIRE1|MICAL1|MYO1B|PLS1
ACTIN FILAMENT BUNDLE ASSEMBLY%GOBP%GO:0051017	T.CD8	IAV	32	0.428904	1.01826	0.99696	AIF1|MYO1B|PAWR|ARRB1|EPS8|HSP90B1|PLS1|TNFAIP1|PDXP|PHACTR1	0.416955	-1.01998	1	LIMA1|ADD2|FSCN1|ITGB1|CORO1B|ZYX|LCP1|KCTD13	0.362934	1.081	0.726559	MYO1B|PDLIM1|SPIRE1|TNFAIP1|PDXP|FSCN1|ITGB1|SRC|CORO1B|HSP90B1|ADD1|CUL3|EPS8	0.835886	-0.771231	1	PDXP|LIMA1|MICAL1|KCTD13
ACTIN FILAMENT BUNDLE ASSEMBLY%GOBP%GO:0051017	T.CD8	NS	32	0.620924	-0.910046	0.94843	ITGB1|PDLIM1|LIMA1|FSCN1|SRC|SPIRE1|CORO1B|LCP1|ZYX	0.283088	1.1225	1	PAWR|EPS8|AIF1|PDXP|MICAL1
ACTIN FILAMENT BUNDLE ORGANIZATION%GOBP%GO:0061572	B	COV	34	0.0556872	-1.38057	0.303196	LIMA1|CALD1|FSCN1|MICAL1|SRC|CORO1B|EPS8|ZYX|PLS1|TNFAIP1	0.807018	-0.757112	1	SRC|TNFAIP1|PLS1|CORO1B|MICAL1|LCP1|ZYX|LIMA1|EPS8	0.0764192	-1.34707	0.651499	LIMA1|CALD1|SRC|PLS1|PAWR|AIF1|NEDD9	0.53178	-0.953354	1	SRC|PLS1|BAIAP2|PAWR
ACTIN FILAMENT BUNDLE ORGANIZATION%GOBP%GO:0061572	B	IAV	34	0.195704	-1.22632	0.508512	MICAL1|CALD1|SRC|FSCN1|ADD2|ZYX|LCP1|ITGB1|SPIRE1|CORO1B|LIMA1|RHOA|KCTD13|PDXP|EZR|ADD1|RFLNB|PDCD10	0.595855	-0.929833	0.976493	FSCN1|KCTD13|MICAL1|SRC|LCP1|CALD1|SPIRE1|EZR|ITGB1|ADD1|ZYX	0.798701	-0.81764	0.99204	CALD1|SRC|PHACTR1|BAIAP2|SPIRE1|PAWR	0.247727	-1.15397	0.907454	CALD1|SRC|SPIRE1|BAIAP2|KCTD13|PLS1|PHACTR1
ACTIN FILAMENT BUNDLE ORGANIZATION%GOBP%GO:0061572	B	NS	34	0.311841	-1.12925	0.642435	FSCN1|MICAL1|ZYX|CORO1B|TNFAIP1|RHOA|EPS8|RFLNB|ADD2|ARRB1|LIMA1|EZR|ITGB1|LCP1	0.437908	1.00176	0.817379	BAIAP2|PLS1|PAWR|PDXP|MYO1B|PHACTR1|SRC
ACTIN FILAMENT BUNDLE ORGANIZATION%GOBP%GO:0061572	MYELOID	COV	34	0.0540846	-1.48391	0.346191	FSCN1|NEDD9|ADD2|DPYSL3|MICAL1|EPS8|LIMA1|ZYX	0.211111	-1.18635	0.585172	DPYSL3|NEDD9|PHACTR1|FSCN1|EPS8|ZYX|ITGB1|ADD2|MICAL1	0.31746	-1.08386	0.622043	FSCN1|ADD2|ZYX|ARRB1|LIMA1|DPYSL3	0.684932	-0.867191	0.946453	PHACTR1|DPYSL3|FSCN1|NEDD9|ADD2
ACTIN FILAMENT BUNDLE ORGANIZATION%GOBP%GO:0061572	MYELOID	IAV	34	0.172794	-1.24469	0.564849	EPS8|ADD2|ZYX|AIF1	0.152334	-1.25338	0.459013	EPS8|ADD2|PHACTR1|ZYX|DPYSL3|ARRB1|ITGB1	0.248566	-1.16353	0.50391	EPS8|ZYX|ADD2|BAIAP2|SPIRE1|KCTD13|ARRB1|CALD1	0.349515	-1.06311	0.767768	ADD2|PHACTR1|BAIAP2|SPIRE1|ZYX|TNFAIP1|LIMA1|EZR|KCTD13|ARRB1|HSP90B1
ACTIN FILAMENT BUNDLE ORGANIZATION%GOBP%GO:0061572	MYELOID	NS	34	0.275605	-1.13189	0.514667	EPS8|NEDD9|MICAL1|DPYSL3|AIF1|CORO1B|ADD2|ITGB1	0.841727	-0.736813	0.947535	DPYSL3|EPS8|ITGB1|MICAL1
ACTIN FILAMENT BUNDLE ORGANIZATION%GOBP%GO:0061572	NK	COV	34	0.61194	-0.897924	0.931163	LIMA1|PDLIM1|CALD1	0.498162	0.979225	1	PAWR|BAIAP2|MICAL1|TNFAIP1|SHTN1|CALD1|AIF1|EPS8|RFLNB	0.494662	-0.973327	0.934081	PLS1|CALD1|LIMA1|EPS8|PDLIM1	0.882716	0.732108	1	PAWR|SHTN1|TNFAIP1|BAIAP2|SRC|CALD1
ACTIN FILAMENT BUNDLE ORGANIZATION%GOBP%GO:0061572	NK	IAV	34	0.170029	1.22055	0.537136	PAWR|RFLNB|EPS8|SPIRE1|ARRB1|NEDD9|HSP90B1|PDXP|MYO1B|LCP1|PLS1	0.0712909	1.38458	0.731871	PAWR|BAIAP2|PDXP|SPIRE1|MYO1B|FSCN1|RFLNB|TNFAIP1|AIF1|NEDD9|MICAL1	0.737838	0.8467	1	PAWR|NEDD9|HSP90B1|SPIRE1|ARRB1|MYO1B|LCP1|ZYX|TNFAIP1	0.29065	1.07648	1	PAWR|BAIAP2|SPIRE1|TNFAIP1|MYO1B|NEDD9|PHACTR1|RFLNB
ACTIN FILAMENT BUNDLE ORGANIZATION%GOBP%GO:0061572	NK	NS	34	0.275	1.11681	0.78881	PAWR|RFLNB|EPS8|MICAL1|PLS1|BAIAP2|PDXP|SPIRE1|ARRB1	0.248438	1.16567	1	MICAL1|AIF1|PDLIM1|FSCN1|RFLNB|BAIAP2|EPS8|CORO1B|SPIRE1|KCTD13|PDXP
ACTIN FILAMENT BUNDLE ORGANIZATION%GOBP%GO:0061572	T.CD4	COV	34	0.249153	-1.15581	0.504779	LIMA1|ITGB1|SPIRE1|ZYX|LCP1|CORO1B|PLS1|EZR	0.548255	-0.951867	0.940316	PLS1|CORO1B|ZYX|ADD2|SRC|LCP1|EZR|TNFAIP1|LIMA1|SPIRE1|ITGB1	0.0340497	-1.5002	0.22057	RFLNB|PLS1|LIMA1|ITGB1|MYO1B|FSCN1|ZYX|SPIRE1|BAIAP2|SHTN1|PDCD10|EZR	0.256198	-1.16549	0.759241	PLS1|RFLNB|BAIAP2|TNFAIP1|MYO1B
ACTIN FILAMENT BUNDLE ORGANIZATION%GOBP%GO:0061572	T.CD4	IAV	34	0.188581	-1.20916	0.664236	LIMA1|ADD2|ITGB1|CORO1B|ZYX|SPIRE1|MICAL1|LCP1|RFLNB|EZR|MYO1B	0.148829	-1.27572	0.902325	ADD2|CORO1B|SPIRE1|LIMA1|ZYX|MYO1B|LCP1|SRC|KCTD13	0.261851	-1.13209	0.835016	RFLNB|MYO1B|CALD1|LIMA1	0.00709243	-1.62858	0.647843	RFLNB|FSCN1|MYO1B|ADD2|BAIAP2|LIMA1|MICAL1|PAWR|PHACTR1|LCP1|ARRB1|KCTD13|SRC|SPIRE1|PLS1|CORO1B
ACTIN FILAMENT BUNDLE ORGANIZATION%GOBP%GO:0061572	T.CD4	NS	34	0.383085	1.04988	0.795942	RFLNB|EPS8|AIF1|PHACTR1|ARRB1|CALD1|PLS1|PAWR	0.40919	1.03279	1	PAWR|RFLNB|EPS8|PLS1|MICAL1|FSCN1|TNFAIP1|MYO1B|BAIAP2
ACTIN FILAMENT BUNDLE ORGANIZATION%GOBP%GO:0061572	T.CD8	COV	34	0.517473	-0.968729	0.849755	ITGB1|LIMA1|SRC|PDLIM1|ADD2|PLS1|LCP1|FSCN1|CALD1	0.375862	-1.06241	0.898735	ADD2|BAIAP2|PLS1|SPIRE1|MYO1B|LIMA1|ITGB1|SRC	0.0979021	-1.33882	0.787877	RFLNB|PLS1|ADD2|CALD1|LIMA1	0.0683761	-1.36661	0.989053	BAIAP2|RFLNB|SPIRE1|MICAL1|MYO1B|PLS1
ACTIN FILAMENT BUNDLE ORGANIZATION%GOBP%GO:0061572	T.CD8	IAV	34	0.248244	1.14433	0.963338	AIF1|MYO1B|PAWR|RFLNB|ARRB1|EPS8|HSP90B1|PLS1|TNFAIP1|PDXP|PHACTR1	0.557292	-0.927895	1	LIMA1|ADD2|FSCN1|ITGB1|CORO1B|ZYX|LCP1|KCTD13	0.446015	1.01873	0.768631	MYO1B|PDLIM1|SPIRE1|TNFAIP1|PDXP|FSCN1|ITGB1|SRC|CORO1B	0.787746	-0.804751	1	PDXP|LIMA1|MICAL1|KCTD13|RFLNB|LCP1
ACTIN FILAMENT BUNDLE ORGANIZATION%GOBP%GO:0061572	T.CD8	NS	34	0.764238	-0.795552	0.986674	ITGB1|PDLIM1|LIMA1|FSCN1|SRC|SPIRE1|CORO1B|LCP1|ZYX	0.195531	1.23274	1	PAWR|EPS8|AIF1|RFLNB|PDXP|MICAL1
ACTIN FILAMENT CAPPING%GOBP%GO:0051693	B	COV	17	0.509248	-0.972785	0.769166	TRIOBP|SCIN|EPS8|FLII|CAPZB	0.904872	0.665687	1	AVIL|VILL|SVIL	0.514388	0.970974	0.945024	ADD2|ADD3|SVIL|TWF2|VILL|GSN	0.967213	0.577186	1	VILL|SVIL|TWF1
ACTIN FILAMENT CAPPING%GOBP%GO:0051693	B	IAV	17	0.364812	-1.09103	0.649579	ADD2|TRIOBP|ADD3|ADD1|CAPZB|FLII|TWF2|TWF1|SVIL|CAPZA1|VILL|GSN|EPS8|AVIL	0.546263	-0.941223	0.964864	SVIL|SCIN|TRIOBP|ADD1|TWF1|CAPZB|ADD3|AVIL|FLII	0.886364	-0.696944	1	AVIL	0.357942	-1.068	0.93835	AVIL|SVIL
ACTIN FILAMENT CAPPING%GOBP%GO:0051693	B	NS	17	0.464596	-1.01415	0.751442	SCIN|ADD3|EPS8|ADD2|FLII|TWF2|VILL|TRIOBP|CAPZB|CAPZA2|CAPZA1|ADD1	0.513742	0.947271	0.843268	AVIL|CAPG
ACTIN FILAMENT CAPPING%GOBP%GO:0051693	MYELOID	COV	17	0.376081	1.08345	0.747565	SCIN|GSN|AVIL|TWF2|CAPG|SVIL	0.571611	0.940597	0.891917	SCIN|GSN|VILL|TWF2|CAPG|FLII	0.220408	1.20528	0.510654	ADD3|SCIN|AVIL|EPS8|TWF2|CAPG|SVIL|TWF1	0.529183	0.967267	0.882571	ADD3|ADD1|GSN|EPS8|FLII|TWF1|SVIL|CAPZA2|TWF2|CAPG|SCIN
ACTIN FILAMENT CAPPING%GOBP%GO:0051693	MYELOID	IAV	17	0.431298	-1.03356	0.766021	EPS8|ADD2	0.580311	0.915187	0.843681	SCIN|GSN|AVIL|CAPG|TWF2|FLII	0.428571	-1.02425	0.665396	EPS8|ADD2|VILL	0.552448	0.930896	0.90272	ADD3|CAPZB|AVIL|GSN|ADD1|SVIL|CAPZA2|TRIOBP|FLII
ACTIN FILAMENT CAPPING%GOBP%GO:0051693	MYELOID	NS	17	0.529915	-0.931502	0.747633	EPS8|ADD3|CAPZB|ADD2|TRIOBP|ADD1|TWF1	0.880383	-0.675093	0.966478	ADD3|EPS8|CAPZB|TWF1
ACTIN FILAMENT CAPPING%GOBP%GO:0051693	NK	COV	17	0.762443	0.777067	0.987255	GSN|SVIL|CAPG|EPS8	0.841808	0.734621	1	TRIOBP|EPS8|GSN|TWF1	0.349123	-1.09864	0.845418	GSN|SVIL|EPS8	0.825462	0.748553	1	CAPG|TRIOBP|TWF1|ADD3|EPS8
ACTIN FILAMENT CAPPING%GOBP%GO:0051693	NK	IAV	17	0.13388	1.30914	0.479382	CAPG|EPS8|GSN|TWF2|TRIOBP|FLII|TWF1	0.0916667	1.3968	0.761561	AVIL|VILL|SCIN|TRIOBP|FLII|TWF2|GSN	0.354271	1.07977	0.908264	CAPG|TRIOBP|TWF2|TWF1|FLII|VILL	0.0912779	1.40568	0.864213	CAPG|TRIOBP|VILL|FLII|TWF1|SCIN
ACTIN FILAMENT CAPPING%GOBP%GO:0051693	NK	NS	17	0.154506	1.32155	0.689537	GSN|SVIL|EPS8	0.592784	-0.884822	1	CAPG|TWF1|ADD3|TRIOBP
ACTIN FILAMENT CAPPING%GOBP%GO:0051693	T.CD4	COV	17	0.833021	-0.724559	0.971276	CAPG|TWF2|CAPZA1|ADD3	0.8	-0.753847	1	TWF2|CAPG|ADD2	0.557971	0.924851	0.846756	AVIL|SCIN|GSN|TRIOBP|ADD2	0.206478	1.23037	0.722078	GSN|SCIN|AVIL|ADD2|TRIOBP
ACTIN FILAMENT CAPPING%GOBP%GO:0051693	T.CD4	IAV	17	0.144112	-1.32453	0.620662	CAPG|ADD2|TWF2|CAPZA1|SVIL|TRIOBP|ADD3	0.10274	-1.37364	0.839581	ADD2|CAPG|TRIOBP|TWF2|CAPZB|ADD3	0.658798	-0.851174	0.926036	SVIL|TWF2|ADD3|ADD2	0.76779	-0.775319	1	ADD2|TWF2|TRIOBP|ADD3|CAPZB|SVIL|FLII
ACTIN FILAMENT CAPPING%GOBP%GO:0051693	T.CD4	NS	17	0.57539	-0.899157	0.89877	CAPG|ADD2|TRIOBP|CAPZA1|AVIL	0.333929	-1.1115	1	CAPG|ADD2
ACTIN FILAMENT CAPPING%GOBP%GO:0051693	T.CD8	COV	17	0.763504	-0.780241	0.964791	CAPG|ADD2|TRIOBP|ADD3|FLII|CAPZA1|VILL|CAPZB|TWF1	0.561497	-0.933306	0.983082	ADD2|CAPG|TWF2|VILL|FLII|ADD3	0.394144	-1.04363	0.946716	ADD2|CAPG|TWF2|TRIOBP|FLII|VILL|ADD3|CAPZB	0.0949914	-1.39258	0.989053	SVIL|TWF2|CAPG|TWF1|EPS8|ADD2|FLII|VILL
ACTIN FILAMENT CAPPING%GOBP%GO:0051693	T.CD8	IAV	17	0.661765	-0.833534	1	ADD2|ADD3|TRIOBP|CAPG|CAPZA1|CAPZB|SCIN	0.507143	-0.949555	1	ADD2|TRIOBP|ADD3|SCIN|CAPG	0.111111	-1.36438	0.544956	ADD2|SVIL|ADD3	0.603486	-0.896571	1	CAPG|SCIN|TRIOBP|SVIL
ACTIN FILAMENT CAPPING%GOBP%GO:0051693	T.CD8	NS	17	0.951613	0.579539	1	SVIL|EPS8|AVIL|TWF2|GSN	0.381503	1.05904	1	EPS8|SVIL|TWF2|GSN
ACTIN FILAMENT ORGANIZATION%GOBP%GO:0007015	B	COV	144	0.000136173	-1.5828	0.0240167	RHOB|LIMA1|GAS7|CALD1|IQGAP2|FSCN1|FHOD1|CORO1C|TPM1|RHOBTB2|MICAL1|MCU|TPM2|SRC|TRIOBP|CORO1B|TPM4|MYO1C|PREX1|SCIN|ARPC1B|EPS8|WDR1|MYO1F|RHOG|PSTPIP2|FLNA|RHOC|ZYX|MYO6|ELMO2|ARAP1|PLS1|ARPC5|MAD2L2|SH3BP1|MYO19|TNFAIP1|CORO1A|ARPC2|RUFY3|RAC1|MPRIP|FLII|CORO7|MYO1G|INPPL1|RHOF|GHRL|ARPC5L|LMOD3|TMOD2	0.284298	-1.08285	0.865618	RHOB|TPM2|MCU|SRC|TNFAIP1|INPPL1|MYO6|PLS1|TRIOBP|ARAP1|IQGAP2|RUFY3|CORO1B|GAS7|ABI2|MAD2L2|MYO1C|ARPC1A|TPM4|ARPC1B|CORO1C|MICAL1|ARPC5|ELMO2|WDR1|RHOC|SH3KBP1|FLII|RHOF|HIP1R|TMOD3|SCIN|LCP1|FLNA|ZYX|MYO19|WAS|MPRIP|RAC1|LIMA1	0.17037	-1.13665	0.797069	LIMA1|CALD1|AVIL|GHRL|SRC|ZBED3|PLS1|CORO1C|RHOBTB2|TRIOBP|RHOH|WHAMM|CARMIL1|MYO1C|PAWR|MYO1E|ARHGAP12|NEB|AIF1|NEDD9|TPM2|CARMIL2|MYO1D|TPM4|PREX1|DSTN|FHOD1|CDC42EP2|RHOC|HIP1R	0.445	1.00496	1	PSTPIP1|GAS2|FSCN1|ALDOA|VILL|GAS7|IQGAP2|ARRB1|FHOD1|RFLNB|RHOBTB3|WASL|ERMN|WASHC5|RHOB|CORO7|MYO1D|JMY|TPM1|CDC42EP2|MYO6|WASHC1|ZBED3|KCTD13|ARPC4|MYO1F|TMOD2|RHOG|SVIL|HSP90B1|MYO1G
ACTIN FILAMENT ORGANIZATION%GOBP%GO:0007015	B	IAV	144	0.000975312	-1.5057	0.0375287	GAS7|RHOB|IQGAP2|MYO1G|TPM1|MYO1F|MICAL1|FLNA|FHOD1|CORO1C|CALD1|TPM2|SRC|TPM4|FSCN1|ARPC5L|MYO6|ALDOA|ARPC1B|MAD2L2|TMOD2|CORO1A|PREX1|ELMO2|ADD2|ZYX|WDR1|NEB|RHOBTB2|MPRIP|CORO7|PSTPIP2|TRIOBP|ARPC2|LCP1|ITGB1|SPIRE1|CORO1B|ARPC4|LIMA1|MYO5A|MSRB2|SH3KBP1|RHOA|GAS2|KCTD13|ARHGAP25|RHOG|PDXP|EZR|HIP1R|ACTR3|RUFY3	0.0496	-1.31106	0.567172	RHOB|GAS7|RHOBTB3|FSCN1|IQGAP2|KCTD13|TMOD2|SVIL|MICAL1|HIP1|MYO6|MYO1G|GAS2|TPM4|SRC|MYO1F|MAD2L2|SCIN|FLNA|LCP1|TRIOBP|NEB|CALD1|TPM1|SPIRE1|CORO1A|MYO1E|RAC2|ELMO2|WDR1|ARAP1|WAS|ARHGAP25|HIP1R|MYO1D|TPM2|EZR|CORO7|FHOD1|ITGB1|WASHC3|ARPC4|ADD1|MSRB2|ZYX|ZBED3|TWF1|ARPC1B|ARPC5L	0.480952	-0.986945	0.867918	NEB|AVIL|ZBED3|CALD1|SRC|MYO1E|RHOH|PHACTR1|MYO1G|CORO1C|HIP1R|BAIAP2|FLNA|MAD2L2|TPM4|ARPC5L|SPIRE1|DSTN|PAWR|TPM2|TPM1|TMOD2|ALDOA|PDCD10|GAS2	0.337662	-1.05062	0.93835	AVIL|RHOBTB2|NEB|CALD1|SRC|SPIRE1|TMOD2|BAIAP2|SVIL|ZBED3|KCTD13|PLS1|MSRB2|RHOH|RHOBTB3
ACTIN FILAMENT ORGANIZATION%GOBP%GO:0007015	B	NS	144	0.00273273	-1.48161	0.0464473	RHOB|GAS7|IQGAP2|FSCN1|MYO1F|MYO6|MICAL1|ZYX|TPM1|MYO1G|FHOD1|MCU|ARPC1B|SCIN|RHOG|TPM2|CORO1B|ARAP1|ELMO2|FLNA|ARPC2|MPRIP|ARPC5|RHOBTB3|TPM3|CORO1A|ALDOA|ARHGAP25|TNFAIP1|TPM4|ACTR3|RHOA|PREX1|LMOD3|CORO7|ARPC5L|EPS8|CORO1C|WDR1|RFLNB|WASL|ADD2|FLII|PSTPIP1|ARRB1|MSRB2|PSTPIP2|TWF2|VILL|HIP1|CASS4|ARPC4|DIAPH1|SH3BP1|LIMA1|RHOBTB2|EZR|ITGB1|LCP1|RUFY3|TMOD2|TRIOBP|MAD2L2|INPPL1|ARPC3|RAC1|WAS|C…	0.126603	-1.21533	0.658304	RHOB|GAS7|IQGAP2|TPM1|FSCN1|GAS2|MICAL1|MYO6|WASL|FHOD1|ZYX|ARPC1B|TNFAIP1|ARPC5|WASHC5|MCU|LIMA1|MAD2L2|CORO7|ARRB1|ALDOA|PSTPIP1|TPM4|JAK2|MYO1F|RHOG|CORO1C|ACTR3|ARPC2|ARPC4|RHOBTB3|TPM3|ARAP1|WASHC3|LCP1|CORO1B|TRIOBP|RAC2|WAS|ARPC3|ARHGAP12|ARPC5L|WDR1|ITGB1|MYO1C|CARMIL2|TRIM27|CORO1A|FLNA|CFL1|RHOA|DIAPH1|VILL
ACTIN FILAMENT ORGANIZATION%GOBP%GO:0007015	MYELOID	COV	144	0.492424	-0.981022	0.811507	FSCN1|NEDD9|ADD2|DPYSL3|MICAL1|RAC2|SH3BP1|EPS8|PREX1|RHOG|LIMA1|SH3KBP1|CARMIL1|TTN|ZYX|PSTPIP2|FHOD1|RHOH|CORO1A|JMY|WDR1|MSRB1|MSRB2|TRIOBP|ARPC2	0.823529	-0.851563	0.984066	DPYSL3|RAC2|GAS2L3|NEDD9|SH3KBP1|PHACTR1|FSCN1|RHOH|EPS8|ABI2|NEB|HIP1R|TRIM27|ZYX|ITGB1|ADD2|GAS2|CDC42EP2|MICAL1|ARPC5L|CARMIL1|TPM2|PSTPIP2|DBN1|RHOG	0.910788	0.767863	1	TMOD2|AIF1|WAS|TPM1|CORO1A|PSTPIP1|MSRB2|CD2AP|ELMO1|MYO1F|SCIN|AVIL|CORO1B|ACTN1|EPS8|CALD1|TWF2|MYO5A|MYO1G|MPRIP|ARPC1B|WASHC3|RFLNB|JAK2|CAPG|SVIL|TWF1|ALDOA|PSTPIP2|RHOBTB3|CORO7|RUFY3|TPM2|DSTN	0.917339	-0.922542	1	GAS2L3|RHOBTB2|HIP1R|PHACTR1|RAC2|DPYSL3|MICAL2|RHOBTB3|FSCN1|NEDD9|TPM2|RHOC|DBN1|ADD2|ARPC5L|TRIM27|ARHGAP12|MSRB1|GHRL|GAS2|CALD1|MYO1D|MYO1C
ACTIN FILAMENT ORGANIZATION%GOBP%GO:0007015	MYELOID	IAV	144	0.079258	-1.24952	0.404524	EPS8|CORO1A|RAC2|ADD2|PREX1|ZYX|ARAP1|GAS2L3|SH3BP1|WAS|ARHGAP12|AIF1|TMOD2|MSRB2|TPM1|MYO1F|ALDOA|RHOH|WASHC3|LMOD3|LIMA1|MYO1G|EVL|DIAPH1|WASHC5|ARPC2|MYO6|MYO1C|RHOG	0.400585	-1.02257	0.723542	EPS8|ADD2|PREX1|PHACTR1|RHOH|ZYX|WAS|LMOD3|ALDOA|RHOF|RHOG|CORO1A|TMOD2|RAC2|ARAP1|MYO1G|WASL|DPYSL3|NEB|GAS2L3|TPM1|WASHC3|ARRB1|DBN1|WASHC5|ITGB1|ARHGAP12|DLG1	0.0940499	-1.22215	0.305556	ARHGAP12|EVL|ZBED3|EPS8|GAS2L3|MYO6|ARAP1|RHOBTB2|ZYX|RHOC|ADD2|RAC2|MYO1C|BAIAP2|MYO1D|SPIRE1|VILL|WASL|WASHC5|DIAPH1|KCTD13|ARRB1|SH3BP1	0.927215	-0.810948	1	ADD2|ARHGAP12|RHOF|RHOBTB2|PHACTR1|BAIAP2|LMOD3|ZBED3|VILL|DBN1|ALDOA|MYO6|GAS2L3|SPIRE1|ZYX|WASL|SCIN|TNFAIP1|LIMA1|ARAP1|WASHC5|RHOH|EZR|NEB|IQGAP2|KCTD13|RHOC|DLG1|EVL|ACTN1|ARRB1|TPM4|HSP90B1
ACTIN FILAMENT ORGANIZATION%GOBP%GO:0007015	MYELOID	NS	144	0.267797	-1.09055	0.50765	TMOD2|CORO1A|EPS8|NEDD9|MSRB2|MICAL1|PREX1|SH3KBP1|PSTPIP2|WAS|DPYSL3|RAC2|PSTPIP1|AIF1|MYO1G|CARMIL1|RHOBTB3|CORO1B|TPM1|TPM2|RHOG|RHOB|RHOH|SH3BP1|ADD2|WASHC3|TTN|ITGB1|ALDOA|ARPC1B	0.742222	0.868555	0.890841	RHOBTB2|SCIN|ZBED3|EVL|CASS4|BAIAP2|MYO1D|GSN|ARHGAP12|RFLNB|PDLIM1|MICAL3|MCU|RHOC|MICAL2|HIP1R|GAS2L3|VILL|SPIRE1
ACTIN FILAMENT ORGANIZATION%GOBP%GO:0007015	NK	COV	144	0.194529	1.12305	0.606797	PAWR|HIP1|TPM1|RHOF|MICAL2|GAS7|MYO1E|RFLNB|MICAL1|ARRB1|RHOBTB3|ARHGEF2|PSTPIP2|ERMN|ARAP1|MYO1F|GSN|SVIL|PDXP|PREX1|INPPL1|MYO1B|PSTPIP1|FHOD1|EVL|MICAL3|BAIAP2|ZBED3|CAPG|PPP1R9B|CORO1C|HSP90B1|BIN3|CD2AP|CORO1A|EPS8|RAC2	0.226974	1.11046	1	PAWR|TPM1|MYO1F|HIP1|RHOF|MYO1G|CORO1C|MYO1E|BAIAP2|TTN|ERMN|WASHC1|WASL|MICAL1|PSTPIP1|TNFAIP1|EVL|FLNA|SHTN1|ARHGEF2|ZBED3|TRIOBP|PSTPIP2|CALD1|BIN3|CORO1A|AIF1|RHOB|EPS8|GSN|JMY|TWF1|MYO5A|ARHGAP12|RFLNB	0.292479	1.05423	0.795115	TPM1|DBN1|RHOF|CORO1C|ARHGAP12|PAWR|MYO1F|MYO5A|HIP1|FLNA|ERMN|TTN|MYO1G|RHOBTB3|ARHGEF2|WASHC5|GAS7|ARRB1|NEB|CORO1A|MARCKS|EZR|MYO1B|BIN3|ARPC1A|PSTPIP1|MCU|SCIN|TWF1|RHOH	0.09375	1.21884	0.71875	PAWR|CORO1C|TTN|TPM1|MYO1F|PSTPIP1|HIP1|CAPG|MYO1G|RHOF|SHTN1|MYO1E|TRIOBP|TNFAIP1|WASHC1|CARMIL1|JMY|WASL|FLNA|BAIAP2|TWF1|JAK2|PSTPIP2|TMOD2|ARHGAP12|CARMIL2|ARHGEF2|CORO1A|SRC|MARCKS|LMOD3|CALD1
ACTIN FILAMENT ORGANIZATION%GOBP%GO:0007015	NK	IAV	144	0.351111	1.03284	0.718894	PAWR|GAS7|CAPG|MICAL2|MYO1E|RFLNB|RHOBTB2|MICAL3|EPS8|SPIRE1|ARRB1|PSTPIP2|GSN|NEDD9|RHOC|RHOBTB3|CD2AP|HSP90B1|ARPC5L|TWF2|CARMIL2|PDXP|TPM4|MYO1B|RHOF|RUFY3|LCP1|ERMN|PLS1	0.201232	1.11369	0.898184	PAWR|AVIL|BAIAP2|ERMN|MICAL3|VILL|CARMIL1|PDXP|CDC42EP2|RHOBTB3|MICAL2|HIP1R|SPIRE1|CARMIL2|MYO1B|FSCN1|RFLNB|TNFAIP1|ALDOA|RHOC|GAS7|AIF1|PPP1R9B|SCIN|TRIOBP|FLII|NEDD9|MICAL1|TWF2|GSN|PSTPIP2|RHOG|RUFY3|CD2AP|ELMO2|ARHGEF2|TMOD3|MYO1F|ARAP1|LMOD3|HIP1|CORO7|EVL|ACTN1|JAK2|DBN1	0.493776	0.980407	0.950614	PAWR|CAPG|DBN1|GAS2|CARMIL2|MAD2L2|NEDD9|MYO5A|TRIOBP|RHOC|GAS7|TWF2|MYO1C|ARPC5L|HSP90B1|RHOBTB3|SPIRE1|RHOBTB2|ARRB1|TWF1|MCU|NEB|MYO1B|ERMN|LCP1|ARPC1A|RUFY3|FLII|TRIM27|VILL|WDR1|RHOH|ZYX|CD2AP|TNFAIP1|BIN3|JAK2	0.0188623	1.3758	0.655463	PAWR|CARMIL1|RHOBTB3|CAPG|HIP1R|BAIAP2|CARMIL2|SPIRE1|MICAL2|TRIOBP|GAS2|GAS7|VILL|JAK2|TNFAIP1|ALDOA|MYO1B|RUFY3|PSTPIP2|LMOD3|RHOC|FLII|TWF1|NEDD9|JMY|PHACTR1|CORO1C|TTN|PSTPIP1|RHOBTB2|MYO1C|RFLNB|SCIN
ACTIN FILAMENT ORGANIZATION%GOBP%GO:0007015	NK	NS	144	0.700499	-0.897745	0.994827	MYO6|DBN1|RHOB|PDLIM1|LIMA1|ARHGAP12|RHOH|GAS2|MYO1C|TTN|TMOD2|MYO1G|MYO5A|CORO1C|MCU|NEB|EZR|MAD2L2|FLNA|LMOD3|SH3BP1|CORO1B|WASHC5	0.991968	-0.698923	1	CAPG|CARMIL1|CASS4|GAS2|CORO1C|JAK2|TTN|MCU|TMOD2|TWF1|SRC|HIP1R|CARMIL2|NEB|RHOBTB2|RHOBTB3|RHOH|TPM1|PAWR|TRIOBP|MYO1B
ACTIN FILAMENT ORGANIZATION%GOBP%GO:0007015	T.CD4	COV	144	0.00587353	-1.51401	0.0546924	TPM4|CAPG|LIMA1|PREX1|RHOC|MYO1G|ITGB1|CORO1C|SPIRE1|ARPC1B|MYO1C|RHOB|ZYX|LCP1|WDR1|IQGAP2|ELMO2|CORO1B|ARHGAP12|PLS1|EZR|RHOG|MYO5A|MSRB1|TWF2|MICAL2|FHOD1|CORO1A|PPP1R9B|SH3KBP1|MARCKSL1|FSCN1|RHOBTB2|RAC1|SH3BP1|MICAL3|RAC2|MAD2L2|ARPC2|PDCD10|PSTPIP1|FLNA|TPM3|DIAPH1|WASHC5|ARPC5L|SRC	0.0701403	-1.24672	0.43799	RHOB|TPM4|PREX1|PLS1|FHOD1|TWF2|CAPG|INPPL1|MYO1G|MARCKSL1|CORO1B|MICAL2|MYO1C|PPP1R9B|ZYX|WASL|WASHC5|ARHGAP12|WDR1|ADD2|SRC|LCP1|EZR|RHOC|ARPC1B|CORO1A|TNFAIP1|LIMA1|MAD2L2|SPIRE1|RHOG|ITGB1|SH3BP1|ABI2|GAS2|CORO1C|MSRB1|HIP1R|ARPC5L|MYO6|MYO5A|RHOF|ARPC3|NEB|BAIAP2|RAC1|RFLNB|ARPC2|ZBED3|SVIL|FSCN1|PDXP|MYO1B|DLG1	0.00433427	-1.46393	0.078731	RFLNB|PLS1|MSRB1|ELMO2|MARCKSL1|LIMA1|RHOH|GHRL|MYO1C|RHOBTB2|ITGB1|RHOB|RHOG|RHOC|MYO1B|LMOD3|ARHGEF2|ABI2|FSCN1|WDR1|ZYX|WASL|DLG1|DIAPH1|TWF2|ARPC1B|ARHGAP12|ACTN1|CD2AP|SPIRE1|CORO1C|CORO1A|BAIAP2|CORO7|TPM4|RAC2|ARPC5|MICAL3|BIN3|SH3KBP1|TPM2|PREX1|SHTN1|INPPL1|PDCD10|RAC1|EZR|SH3BP1	0.565502	-0.949235	0.935216	PLS1|RFLNB|BAIAP2|WASL|TWF2|TNFAIP1|MSRB1|MYO1B|INPPL1|MARCKSL1|RHOF|WDR1|MYO6|PREX1|PPP1R9B|HIP1|TPM4|WASHC5|RHOH|TPM2|FHOD1|FSCN1|ARHGAP12|RHOB|ZBED3|MYO1E|MYO5A|ITGB1|TWF1|DLG1|ARHGEF2|ALDOA|CORO1A|SRC|PAWR|LIMA1|EZR|RHOG|HIP1R|ARPC5|CORO7|LCP1|ARPC1B|DIAPH1|SH3KBP1|ABI2|JMY|BIN3|SVIL|LMOD3|MPRIP|ZYX|RHOBTB2|FLII|ARRB1
ACTIN FILAMENT ORGANIZATION%GOBP%GO:0007015	T.CD4	IAV	144	0.00297555	-1.54555	0.161235	CAPG|TPM4|RHOC|PREX1|LIMA1|ARPC1B|CORO1C|SH3KBP1|MICAL2|ALDOA|ADD2|MYO1G|ELMO2|ITGB1|CORO1B|TWF2|ZYX|RAC2|CORO1A|PSTPIP1|SPIRE1|MICAL1|MYO1C|IQGAP2|ARPC5L|FHOD1|ARPC2|MYO1F|LCP1|MSRB2|SVIL|TRIOBP|RFLNB|WDR1|EZR|MYO1B|RHOB|RHOG|RAC1|MYO5A|FLNA|TPM3|MAD2L2	0.0181509	-1.4153	0.538523	ADD2|MICAL2|CORO1B|RHOC|PREX1|CAPG|CORO1A|ARPC1B|RHOBTB3|SPIRE1|CASS4|TPM4|LIMA1|CORO1C|ZYX|MYO1B|LCP1|FLNA|MSRB2|TRIOBP|MYO1G|TWF2|ERMN|RHOB|SRC|NEB|KCTD13|FHOD1|ALDOA|RAC2|GHRL	0.276284	-1.06817	0.84583	RFLNB|ALDOA|LMOD3|ELMO2|MYO1B|SH3KBP1|CALD1|RAC2|SVIL|LIMA1|RHOH|TWF2|MSRB1|CORO1A|ARPC1B|RHOC|ARRB1|ARHGEF2|MYO1C|ADD2|PREX1|CORO1C|MSRB2|ARPC5|ZYX|MARCKSL1|TPM1|TMOD2|DIAPH1|BIN3|ARPC1A|ARPC4|MICAL1|TPM4|GHRL|PHACTR1|ARHGAP25|WASL|CORO7|RHOG	0.0857664	-1.24019	0.897186	RFLNB|LMOD3|FSCN1|MYO1B|MICAL2|TPM2|ADD2|BAIAP2|ERMN|CORO1A|ARPC1B|ALDOA|LIMA1|MICAL1|TWF2|PAWR|CORO1C|PHACTR1|RAC2|CORO7|BIN3|FLNA|LCP1|PREX1|ARRB1|ABI2|GAS2L3|ARPC4|KCTD13|SRC|WASL|SPIRE1|SH3KBP1|PLS1|WDR1|MYO1F
ACTIN FILAMENT ORGANIZATION%GOBP%GO:0007015	T.CD4	NS	144	0.101744	-1.25267	0.564076	CAPG|MYO1G|MICAL2|TPM4|MYO1F|PREX1|MAD2L2|RHOC|FHOD1|LCP1|CORO1B|PSTPIP1|PDLIM1|IQGAP2|ITGB1|CORO1C|LIMA1|ARPC5L|FLNA|SPIRE1|GAS7|MYO6|ARPC1B|PPP1R9B|ADD2|ARPC2|MICAL1|TRIOBP|SRC|EZR|ACTR3|ZYX|MYO5A|DBN1|RHOBTB3|NEB|WDR1|TNFAIP1|WASHC1|ARHGAP12|AVIL|RHOB|MYO19|MYO1C	0.272727	-1.0907	1	CAPG|RHOBTB3|ADD2|PDLIM1|NEB|RHOB|DBN1|MSRB2|MYO19|MAD2L2|TPM4|CORO1C|MYO1G|SHTN1|CARMIL1|SPIRE1|RHOC|GHRL|CORO1B|MYO1D|MICAL2|PREX1|CARMIL2|FAM171A1|TRIOBP|WASHC1|ACTR3|ARPC5L|LCP1|ARAP1
ACTIN FILAMENT ORGANIZATION%GOBP%GO:0007015	T.CD8	COV	144	0.3979	-1.03705	0.758611	ITGB1|LIMA1|IQGAP2|MYO1C|CORO1C|GAS7|SRC|RHOBTB3|CASS4|PDLIM1|CAPG|RHOC|ADD2|RHOB|TRIOBP|PLS1|ELMO2|NEB|SH3KBP1|LCP1|FSCN1|MCU|CALD1|PPP1R9B|TPM4|MAD2L2|MYO1F|MYO1G|ARHGAP12|RAC1|ARPC1B|RHOG|FHOD1|DIAPH1|TPM3|TPM2|SPIRE1|MSRB1|ARPC5|FLII|LMOD3|PDCD10|WAS|ZYX|ARPC5L|JAK2|ARPC2	0.188291	-1.13862	0.764888	RHOBTB3|MYO1C|ADD2|FHOD1|BAIAP2|PLS1|SPIRE1|CORO1C|GAS7|NEB|RHOC|MYO1B|CAPG|LIMA1|DBN1|CASS4|ITGB1|SRC|CDC42EP2|ZBED3|MCU|TPM4|TWF2|VILL|MYO1D|CORO1B|ARPC1B|MAD2L2|LCP1|IQGAP2|RHOG|PREX1|MPRIP|MICAL1|FLII|ABI2	0.901515	-0.829931	1	RFLNB|PLS1|ADD2|CALD1|MYO1D|MYO1C|MICAL3|ZBED3|LIMA1|RHOH|CAPG|HIP1R|IQGAP2|ELMO2|MARCKSL1|SH3KBP1|CORO7|TPM4|SRC|MSRB2|FHOD1	0.0704225	-1.2601	0.989053	MYO1C|BAIAP2|ZBED3|RFLNB|SPIRE1|SVIL|MICAL1|CDC42EP2|MYO1D|TWF2|MYO1B|PPP1R9B|CAPG|FHOD1|TPM4|PLS1|MCU|RHOBTB3|CORO7|MICAL3|TWF1|RHOC|EPS8|ARPC5|MARCKSL1|SH3KBP1|ADD2|TTN|MSRB1|WDR1|FLII|MPRIP|VILL|TMOD2|LCP1|GHRL|DBN1|SH3BP1|RHOF|IQGAP2|RHOH
ACTIN FILAMENT ORGANIZATION%GOBP%GO:0007015	T.CD8	IAV	144	0.74212	0.883022	1	AIF1|MICAL3|MYO1B|PAWR|RFLNB|ACTN1|ARRB1|ZBED3|GHRL|EPS8|RHOF|TTN|DBN1|MICAL2|AVIL|PPP1R9B|GSN|BIN3|MYO1D|HSP90B1|PLS1|MYO6|ABI2|WASL|TNFAIP1|PDXP	0.621533	-0.935886	1	GAS7|CORO1C|LIMA1|RHOBTB3|ADD2|PREX1|CASS4|FSCN1|TRIOBP|TPM4|DBN1|INPPL1|ARPC1B|ITGB1|MCU|CORO1B|SCIN|CAPG|ZYX|LCP1|KCTD13|HIP1|MSRB2|MYO1C|PPP1R9B|RHOC|PSTPIP1|NEB	0.33545	1.0621	0.720237	MYO1B|RHOBTB3|MYO6|GAS7|PDLIM1|SPIRE1|PPP1R9B|RHOBTB2|TNFAIP1|ARHGAP12|INPPL1|PDXP|FSCN1|MYO1G|ITGB1|SRC|PSTPIP1|RHOC|SH3BP1|ABI2|MYO19|RHOF|MCU|CORO1B|WASL|ARPC1A|MYO1F|WASHC5|HSP90B1|RUFY3|FLNA|RHOB|ADD1|TRIM27|TTC17|PSTPIP2|GSN|ARPC5L|ARHGEF2|CUL3|EPS8|MSRB1|MYO1E|EVL|DIAPH1|GHRL|DLG1|ELMO1|DSTN|FHOD1|AVIL|ARPC4|ARRB1	0.944444	0.767226	1	CARMIL1|AVIL|ARHGAP12|ARAP1|PDLIM1|SRC|JAK2|MYO1E|MYO1F|HIP1R|VILL|ERMN|MYO5A|ELMO1|BIN3|ALDOA|MYO19|GAS2|RHOBTB3
ACTIN FILAMENT ORGANIZATION%GOBP%GO:0007015	T.CD8	NS	144	0.712173	-0.88511	0.975082	RHOBTB3|ITGB1|GAS7|PDLIM1|MYO1G|CORO1C|RHOC|MYO1F|LIMA1|RHOB|FSCN1|CASS4|IQGAP2|MCU|FLNA|MYO6|NEB|SRC|PSTPIP1|RHOBTB2|SPIRE1|CORO1B|HIP1|MYO19|PREX1|ARPC2|LCP1|TRIOBP|ZYX|CAPG|INPPL1|ARPC5L|MYO1C|TPM3|MYO1E|MYO5A|ARHGAP12|ACTR3|RUFY3|MARCKS|ARPC1A|PSTPIP2|MAD2L2|DSTN|DIAPH1|PPP1R9B|ARPC1B|ADD1|TNFAIP1|CUL3	0.424138	1.00802	1	MICAL3|PAWR|EPS8|AIF1|RFLNB|ZBED3|TTN|GAS2|GHRL|ERMN|PDXP|MICAL1|SVIL|PPP1R9B|ACTN1|BIN3|ARRB1|MYO1D|RHOF|TWF2|CALD1|MSRB1|SH3BP1|GSN|WASL|CARMIL2|KCTD13|CORO7|MARCKSL1|PSTPIP2|BAIAP2|MYO6|MYO1B|RHOH
ACTIN FILAMENT POLYMERIZATION%GOBP%GO:0030041	B	COV	18	0.18262	-1.24682	0.492286	GAS7|PREX1|PSTPIP2|RAC1|CORO7|DIAPH1|WAS|WASL	0.871194	0.699717	1	PSTPIP1|MSRB2|PSTPIP2|WASHC5|MSRB1|GSN|JAK2|TTC17	0.362007	1.0702	0.897921	GAS7|PSTPIP1|JAK2|GSN|MSRB2	0.00861533	1.71476	0.499594	PSTPIP1|GAS7|WASL|WASHC5|CORO7
ACTIN FILAMENT POLYMERIZATION%GOBP%GO:0030041	B	IAV	18	0.164313	-1.30157	0.46888	GAS7|PREX1|CORO7|PSTPIP2|SPIRE1|MSRB2	0.69863	0.819477	1	AIF1|PSTPIP1	0.791667	0.780994	0.98914	PSTPIP1|WASL|GAS7|JAK2|DIAPH1|WASHC3|TTC17|RAC1	0.18018	1.24893	0.844406	AIF1|PSTPIP1|WASL
ACTIN FILAMENT POLYMERIZATION%GOBP%GO:0030041	B	NS	18	0.0488998	-1.47163	0.276608	GAS7|PREX1|CORO7|WASL|PSTPIP1|MSRB2|PSTPIP2|DIAPH1|RAC1|WAS|WASHC3	0.140977	-1.33881	0.671691	GAS7|WASL|WASHC5|CORO7|PSTPIP1|JAK2
ACTIN FILAMENT POLYMERIZATION%GOBP%GO:0030041	MYELOID	COV	18	0.520349	0.951257	0.816873	GSN|SPIRE1|GAS7|AIF1|WASL|CORO7|TTC17	0.172544	1.24597	0.539819	SPIRE1|AIF1|GSN|JAK2|WASHC3|PSTPIP1|GAS7|CORO7	0.136546	1.30799	0.392524	AIF1|WAS|PSTPIP1|MSRB2|WASHC3|JAK2|PSTPIP2|CORO7|RAC1|GSN|PREX1|GAS7|TTC17	0.0210912	1.53292	0.201791	PSTPIP1|AIF1|WAS|WASHC3|JAK2|PREX1|GAS7|GSN|SPIRE1|RAC1|MSRB2|CORO7
ACTIN FILAMENT POLYMERIZATION%GOBP%GO:0030041	MYELOID	IAV	18	0.115312	-1.38238	0.467532	PREX1|WAS|AIF1|MSRB2|WASHC3|DIAPH1|WASHC5	0.432243	-0.998992	0.742947	PREX1|WAS|WASL|WASHC3|WASHC5	0.736402	0.809252	0.85669	PSTPIP2|PSTPIP1|JAK2|GAS7	0.576923	0.920021	0.915015	TTC17|PSTPIP1|GSN|PSTPIP2|MSRB2
ACTIN FILAMENT POLYMERIZATION%GOBP%GO:0030041	MYELOID	NS	18	0.0882353	-1.42784	0.262897	MSRB2|PREX1|PSTPIP2|WAS|PSTPIP1|AIF1|WASHC3	0.0739857	-1.43994	0.275037	PSTPIP1|PREX1|WAS|MSRB2|RAC1|WASHC3
ACTIN FILAMENT POLYMERIZATION%GOBP%GO:0030041	NK	COV	18	0.0774487	1.45509	0.404555	GAS7|PSTPIP2|GSN|PREX1|PSTPIP1	0.699048	0.835998	1	WASL|PSTPIP1|PSTPIP2|AIF1|GSN|JAK2|MSRB1|GAS7|TTC17	0.721053	-0.829273	1	GSN|WASL|CORO7|MSRB1|MSRB2	0.656504	0.86075	1	PSTPIP1|WASL|JAK2|PSTPIP2
ACTIN FILAMENT POLYMERIZATION%GOBP%GO:0030041	NK	IAV	18	0.0756757	1.47046	0.376846	GAS7|SPIRE1|PSTPIP2|GSN|JAK2|AIF1|CORO7	0.486598	0.968946	1	SPIRE1|GAS7|AIF1|GSN|PSTPIP2|CORO7|JAK2|TTC17|WASL|RAC1	0.976589	-0.548039	1	PREX1|GSN|WASL|WASHC3|WAS	0.465696	0.997505	1	SPIRE1|GAS7|JAK2|PSTPIP2|PSTPIP1
ACTIN FILAMENT POLYMERIZATION%GOBP%GO:0030041	NK	NS	18	0.0324468	1.56806	0.500199	GSN|GAS7|PSTPIP2|PREX1|CORO7|SPIRE1|MSRB2	0.746269	0.809813	1	CORO7|AIF1|MSRB1|SPIRE1|TTC17|PREX1|GSN
ACTIN FILAMENT POLYMERIZATION%GOBP%GO:0030041	T.CD4	COV	18	0.599634	-0.899507	0.823467	PREX1|SPIRE1|MSRB1|RAC1|PSTPIP1|DIAPH1|WASHC5	0.859287	-0.715975	1	PREX1|WASL|WASHC5|SPIRE1|MSRB1	0.610619	-0.888568	0.872664	MSRB1|WASL|DIAPH1|SPIRE1|CORO7|PREX1|RAC1	0.765182	0.782867	0.998485	AIF1|GSN|MSRB2|JAK2|PSTPIP1
ACTIN FILAMENT POLYMERIZATION%GOBP%GO:0030041	T.CD4	IAV	18	0.629825	-0.87525	0.926804	PREX1|PSTPIP1|SPIRE1|MSRB2	0.361111	-1.08843	0.938795	PREX1|SPIRE1|MSRB2|CORO7|PSTPIP1	0.564486	0.919638	0.910985	GAS7|GSN|AIF1	0.938662	-0.638748	1	CORO7|PREX1|WASL|SPIRE1
ACTIN FILAMENT POLYMERIZATION%GOBP%GO:0030041	T.CD4	NS	18	0.512324	-0.969277	0.857988	PREX1|PSTPIP1|SPIRE1|GAS7	0.400353	-1.05122	1	MSRB2|SPIRE1|PREX1|WASHC5|RAC1|PSTPIP1
ACTIN FILAMENT POLYMERIZATION%GOBP%GO:0030041	T.CD8	COV	18	0.837748	0.739718	0.993428	AIF1|PSTPIP2|WASHC5	0.566893	0.936999	0.983484	AIF1|GSN|PSTPIP2|JAK2	0.234657	1.19565	0.917587	PSTPIP2|PSTPIP1|WASHC5|TTC17|GAS7	0.962877	0.571072	1	GSN|WASHC3|JAK2|PSTPIP2|TTC17
ACTIN FILAMENT POLYMERIZATION%GOBP%GO:0030041	T.CD8	IAV	18	0.678112	0.844707	1	AIF1|GSN|WASL	0.730769	-0.785659	1	GAS7|PREX1	0.262517	1.18399	0.672624	GAS7|SPIRE1|PSTPIP1|WASL|WASHC5|TTC17|PSTPIP2|GSN|MSRB1|DIAPH1	0.907895	-0.65756	1	MSRB2|PREX1
ACTIN FILAMENT POLYMERIZATION%GOBP%GO:0030041	T.CD8	NS	18	0.861071	-0.701603	1	GAS7|PSTPIP1|SPIRE1|PREX1|PSTPIP2|DIAPH1|TTC17|WASHC5|RAC1|MSRB1|WAS|JAK2	0.815175	0.756291	1	AIF1|MSRB1|GSN|WASL|CORO7|PSTPIP2
ACTIN FILAMENT-BASED MOVEMENT%GOBP%GO:0030048	B	COV	40	0.121839	-1.26985	0.411191	TPM1|NEDD4L|MYO1C|SUN2|SYNE2|MYL6B|MYO9B|MYO1F|MYO6|ACTN4|MYO19|MYO1G|KCNQ1|KCNE5|ATP1A1|WAS|MYH9|WASL|SCN1B|MYO1D|MYL6	0.3125	-1.1139	0.876001	SUN2|NEDD4L|SYNE2|MYO6|PIK3CA|MYO1C|SCN1B|ACTN4|CAMK2D|MYO19|WAS|MYL6B|KCNQ1|KCNE5|MYO9B	0.805455	0.786406	1	MYO6|MYO1F|CACNB2|CCDC88C|MYO1G|MYO5A|KCNQ1|MYO1B|GSN|WIPF2|KCNJ2|WIPF1|GPD1L	0.450805	1.00742	1	CACNB2|GPD1L|WASL|KCNJ2|MYO1D|TPM1|CCDC88C|MYO6|SNTA1|MYO1F
ACTIN FILAMENT-BASED MOVEMENT%GOBP%GO:0030048	B	IAV	40	0.395566	-1.06341	0.675697	MYO1G|TPM1|MYO1F|ATP1A1|MYO6|MYH9|SUN2|KCNQ1|NEDD4L|SYNE2|MYO5A|ACTN4|CAMK2D|MYO1E|SNTA1|CCDC88C|WAS	0.824645	0.772152	1	MYO1B|FNBP1L|KCNQ1|SNTA1|MYH10|CACNB2|NEDD4L|SCN1B|WASL	0.350649	1.08086	0.809273	MYO1B|NEDD4L|MYO6|MYO19|MYO1F|KCNJ2|CACNB2|WIPF2|FNBP1L|MYO1C|WASL|GPD1L|KCNQ1|SCN1B|SYNE2	0.0447116	1.48986	0.716876	MYO1B|CACNB2|WASL|SNTA1|FNBP1L|MYO1C|NEDD4L|GPD1L|TPM1|KCNE5|KCNQ1
ACTIN FILAMENT-BASED MOVEMENT%GOBP%GO:0030048	B	NS	40	0.177419	-1.24422	0.504828	MYO1F|MYO6|NEDD4L|TPM1|MYO1G|KCNQ1|SYNE2|CACNB2|ATP1A1|WASL|ACTN4|SNTA1|SUN2|GPD1L|WAS|MYO19|MYL6|MYO1C|WIPF2	0.16548	-1.24446	0.680175	CACNB2|TPM1|SYNE2|MYO6|WASL|GPD1L
ACTIN FILAMENT-BASED MOVEMENT%GOBP%GO:0030048	MYELOID	COV	40	0.291723	1.12851	0.681649	NEDD4L|KCNE3|GSN|MYO5A|WIPF1|MYO1B|ATP1A1|SHTN1|ACTN4|MYO1D|MYO9B|TPM1|WASL|GPD1L	0.155477	1.2427	0.523164	KCNE5|SYNE2|GSN|NEDD4L|KCNE3|WIPF1|MYO5A|KCNJ2|MYO1B|MYL6B|TPM1|CCDC88C|MYO1E|ACTN4|GPD1L	0.27491	1.13345	0.572819	PDPN|NEDD4L|WAS|TPM1|SYNE2|WIPF1|KCNE3|MYO1F|MYO5A|MYO1G	0.34873	1.09801	0.757881	KCNE5|SYNE2|PDPN|WIPF1|WAS|TPM1|MYO5A|ACTN4|NEDD4L|MYO1F|GSN|MYO1G|KCNE3
ACTIN FILAMENT-BASED MOVEMENT%GOBP%GO:0030048	MYELOID	IAV	40	0.352941	-1.08142	0.716188	PDPN|WAS|KCNQ1|SUN2|TPM1|MYO1F|KCNE1|MYO1G|MYO6|SYNE2|MYO1C	0.100737	-1.31262	0.366789	PDPN|SYNE2|WAS|SCN1B|MYO1G|WASL|TPM1|KCNQ1|KCNJ2|MYO1F|SUN2|MYO6|MYH10|MYH9|PIK3CA	0.0712946	-1.33685	0.256293	MYO6|CCDC88C|KCNE1|MYO1C|SUN2|MYO1D|WASL|KCNQ1	0.075	-1.36152	0.511247	SCN1B|KCNJ2|MYL6B|SYNE2|CCDC88C|MYO6|WASL|KCNQ1
ACTIN FILAMENT-BASED MOVEMENT%GOBP%GO:0030048	MYELOID	NS	40	0.645161	0.88823	0.831211	GSN|MYO1D|CCDC88C|MYO6|SCN1B|KCNE3|ATP1A1|MYO1B|GPD1L|MYO5A|MYO1E|SHTN1|MYL6B|NEDD4L|WASL|KCNE1|MYO9B|MYO1C	0.738636	0.830749	0.889089	CCDC88C|MYO1D|GSN|MYL6B|GPD1L|KCNE3|KCNJ2|ATP1A1
ACTIN FILAMENT-BASED MOVEMENT%GOBP%GO:0030048	NK	COV	40	0.601485	0.923105	0.927714	TPM1|MYO1E|MYO1F|GSN|MYO9B|CAMK2D|MYO1B|PIK3CA	0.0631769	1.36991	0.92411	TPM1|MYO1F|MYO1G|MYO1E|MYO9B|WASL|CCDC88C|CAMK2D|MYH10|SHTN1|SNTA1|GPD1L|PIK3CA|GSN|MYO5A	0.308411	1.08477	0.80747	TPM1|MYO1F|MYO5A|MYO1G|MYH9|CAMK2D|MYO1B|CACNB2|KCNJ2|MYO9B|MYO1C|SUN2|ATP1A1|PIK3CA|WIPF2|MYO6|MYO19	0.0769231	1.39384	0.683229	TPM1|MYO1F|MYH10|MYO1G|SHTN1|MYO1E|WASL|MYO9B|NEDD4L|CCDC88C|CACNB2|MYO19|CAMK2D|KCNQ1|MYO5A|PIK3CA|KCNE5
ACTIN FILAMENT-BASED MOVEMENT%GOBP%GO:0030048	NK	IAV	40	0.401786	-1.04379	0.755402	MYO6|MYO1G|CCDC88C|SUN2|MYO1F|MYO1D|MYH10|TPM1|MYO19	0.909804	0.735616	1	KCNE1|MYL6B|MYO9B|SNTA1|MYO1B|PDPN|GSN|MYO1F|FNBP1L|CACNB2|NEDD4L|MYO5A	0.892749	-0.720181	1	GPD1L|MYO1F|CCDC88C|SUN2|GSN|MYO1D	0.693416	0.860494	1	NEDD4L|KCNE1|CACNB2|MYO1B|MYL6B|MYO9B|MYO1C|MYO1F|KCNQ1|SNTA1|KCNE5|ATP1A1|KCNE3|GSN|FNBP1L
ACTIN FILAMENT-BASED MOVEMENT%GOBP%GO:0030048	NK	NS	40	0.70073	-0.867443	0.994827	MYO6|MYO1C|MYO1G|MYO5A|ATP1A1|MYH10|KCNJ2|TPM1|CACNB2|MYH9|SYNE2|MYO19	0.940157	0.674768	1	MYO1D|GPD1L|MYO1E|CAMK2D|SNTA1
ACTIN FILAMENT-BASED MOVEMENT%GOBP%GO:0030048	T.CD4	COV	40	0.171233	-1.23321	0.406922	FNBP1L|MYO1G|ACTN4|MYO1C|SUN2|MYO5A|MYH9|MYL6	0.25098	-1.12837	0.754291	FNBP1L|ATP1A1|MYO1G|ACTN4|MYO1C|WASL|SUN2|MYL6|MYH9|MYO9B|KCNQ1|MYO6|MYO5A|CAMK2D|SNTA1|MYO1B	0.0604651	-1.41873	0.312289	MYL6B|SUN2|SNTA1|ACTN4|NEDD4L|KCNQ1|FNBP1L|MYO1C|MYH10|MYO1B|WASL|ATP1A1|SHTN1|KCNE5|MYO9B|MYO5A|CAMK2D|MYH9|GPD1L	0.283333	-1.13242	0.786982	WASL|ACTN4|MYO1B|ATP1A1|MYH10|CAMK2D|KCNQ1|MYO6|SUN2|SNTA1|MYO9B|MYO1E|MYO5A|FNBP1L|MYH9|MYL6|NEDD4L
ACTIN FILAMENT-BASED MOVEMENT%GOBP%GO:0030048	T.CD4	IAV	40	0.415808	-1.02555	0.840035	ACTN4|MYO1G|MYO1C|MYO1F|MYO1B|MYO9B|SNTA1|MYL6|MYO5A	0.982759	0.558844	1	MYL6B|GSN|GPD1L|MYO1D|MYO6|SYNE2|KCNJ2|WIPF1	0.402746	-1.03343	0.872757	SNTA1|MYO1B|MYH10|NEDD4L|KCNQ1|CAMK2D|GPD1L|ACTN4|MYO9B|MYO1C|KCNJ2|TPM1	0.837004	0.768996	1	GSN|MYO6|MYL6B|MYO19|SYNE2|KCNE1|MYO1D|FNBP1L|SHTN1
ACTIN FILAMENT-BASED MOVEMENT%GOBP%GO:0030048	T.CD4	NS	40	0.589916	-0.920966	0.907838	MYO1G|MYO1F|FNBP1L|SYNE2|ACTN4|MYO6|MYO5A|MYL6|MYH9|MYO19|MYO1C	0.854348	0.732361	1	NEDD4L|MYH10|SNTA1|ACTN4|KCNQ1|MYO1B|CAMK2D|MYO6|KCNJ2|MYO9B|GPD1L
ACTIN FILAMENT-BASED MOVEMENT%GOBP%GO:0030048	T.CD8	COV	40	0.62367	-0.914354	0.907171	MYO1C|ACTN4|SUN2|MYO1F|MYO1G|FNBP1L|WIPF1|SYNE2|MYO9B|WAS|MYH9|WIPF2|MYO5A|CAMK2D|MYL6|MYO19|KCNE1|KCNJ2|MYO1E	0.707276	-0.849826	1	MYO1C|FNBP1L|MYO1B|NEDD4L|ATP1A1|MYO1D|MYH9|MYO19|MYO9B|CAMK2D	0.802353	-0.828562	1	SCN1B|MYO1D|MYO1C|FNBP1L|ACTN4|KCNQ1	0.0420168	-1.41223	0.989053	MYO1C|SCN1B|FNBP1L|MYO1D|GPD1L|MYO1B|NEDD4L
ACTIN FILAMENT-BASED MOVEMENT%GOBP%GO:0030048	T.CD8	IAV	40	0.303529	1.10851	0.990067	MYO1B|SNTA1|GPD1L|MYL6B|SCN1B|GSN|MYO1D|MYO6|WASL	0.375587	1.03726	1	MYL6B|SNTA1|GPD1L|CACNB2|MYO1F|MYO6	0.340479	1.09281	0.723745	MYO1B|MYO6|SNTA1|MYL6B|MYO1G|CACNB2|MYO19|SYNE2|WASL|MYO1F	0.769653	0.813518	1	MYL6B|SNTA1|MYO1E|MYO1F|CACNB2|MYO5A|MYO19|KCNJ2
ACTIN FILAMENT-BASED MOVEMENT%GOBP%GO:0030048	T.CD8	NS	40	0.922061	-0.666957	1	MYO1G|MYO1F|SYNE2|MYO6|MYO19|CCDC88C|SUN2|MYO1C|MYO1E|MYO5A|MYO9B|ACTN4	0.912313	0.704545	1	GPD1L|SCN1B|MYL6B|MYO1D|GSN|WASL|MYO6|MYO1B|KCNQ1|KCNE1|MYO1C
ACTIN FILAMENT-BASED PROCESS%GOBP%GO:0030029	B	COV	308	0.000253672	-1.43362	0.0252077	PDGFA|RHOB|FGD6|LIMA1|GAS7|CALD1|IQGAP2|FSCN1|TRIP10|FHOD1|CORO1C|TPM1|RHOBTB2|VASP|MICAL1|MCU|TPM2|SRC|NEDD4L|SSH1|PHACTR2|EPB41L4A|TRIOBP|IKBKB|FGD4|TNF|CORO1B|TPM4|MYO1C|SUN2|PREX1|SCIN|LLGL1|PLEK|PDLIM5|SYNE2|MYL6B|ARPC1B|MYO9B|PDLIM2|EPS8|FHL3|GMFG|WDR1|MYO1F|RHOG|EPB41L2|PSTPIP2|FLNA|RHOC|ZYX|MYO6|ELMO2|ARAP1|PLS1|EPB41L5|AGAP2|ARPC5|MAD2L2|ACTN4|SH3BP1|MYO19|MINK1|TNFAIP1|RACGAP1|ACTB|CORO…	0.00105289	-1.4497	0.313827	PDGFA|RHOB|TPM2|SUN2|NEDD4L|MINK1|EPB41L5|MCU|IKBKB|SRC|FGD6|AUTS2|SYNE2|EPB41L2|TNFAIP1|SSH1|INPPL1|MYO6|PLS1|CSRP2|BLOC1S6|TNF|TRIP10|TRIOBP|ARAP1|VASP|IQGAP2|RUFY3|SPTAN1|GMFG|CORO1B|PIK3CA|TESK2|GAS7|NPHP1|ABI2|PDLIM2|S1PR1|MAD2L2|RACGAP1|MYO1C|AGAP2|ARPC1A|TPM4|ATP2C1|ARPC1B|CORO1C|KLHL17|DMD|PDCL3|MICAL1|EPB41L4A|ARPC5|EPB41|FGD3|ELMO2|SCN1B|ARFIP2|WDR1|OBSCN|RHOC|SETD3|SH3KBP1|ACAP2|DTNBP1…	0.979907	0.78646	1	MYOM2|FGD4|ANXA1|GAS7|MYO6|MYO1F|PSTPIP1|PAK1|TAOK2|RFLNB|MTSS1|CACNB2|RHOB|ADD2|IQGAP2|EPB41L4A|SVIL|MYH11|AGAP2|FARP2|CXCL1|CCDC88C|SRF|MYO1G|ABL1|ZYX|LLGL2|FER|RHOBTB3|PDLIM7|JMY|RAP2A|NF1|PTPN1|FRMD3|FSCN1|INPP5K|TNIK|ITGB1|CASS4|PIP5K1C|JAK2|MYO5A|ARHGEF10|CAPN10|KCNQ1|TWF2|MYO1B|VILL|SRGAP2|ARHGAP25|WASF2|PDGFRB|ARRB1|ABI1|S1PR2|CRK|GSN|WIPF2|NUAK2|ALDOA|TPM3|ARPC4|ATP2C1|RAC2|KCNJ2|MSRB2|W…	0.826367	0.886336	1	ANXA1|CACNB2|PSTPIP1|LIMK2|GAS2|MYO18A|FSCN1|ALDOA|VILL|MYH11|MYOM2|GAS7|FHL3|GPD1L|IQGAP2|ARRB1|CAPN10|FHOD1|NAA80|RFLNB|RHOBTB3|TAOK2|SRF|WASL|ERMN|RAP2A|WASHC5|INPP5K|FGD4|RHOB|CORO7|KCNJ2|MYO1D|AGAP2|GMFB|JMY|TPM1|EPB41L4A|CDC42EP2|CCDC88C|MYO6|ABL1|FARP2|SNTA1|WASHC1|ZBED3|KCTD13|ARPC4|NF2|MYO1F|TMOD2|PIP5K1C|RHOG|FRMD3|ARHGEF11|SVIL
ACTIN FILAMENT-BASED PROCESS%GOBP%GO:0030029	B	IAV	308	0.027	-1.25204	0.215087	PDGFA|GAS7|RHOB|FGD6|IQGAP2|MYO1G|VASP|TPM1|FGD4|PLEK|MYO1F|MINK1|MICAL1|FLNA|FHOD1|CORO1C|PHACTR2|CALD1|TPM2|SRC|EPB41L4A|ATP1A1|TPM4|FSCN1|ARPC5L|MYO6|ALDOA|RAP2A|ARPC1B|TNF|MAD2L2|SRF|MYH9|TMOD2|MYOM2|CORO1A|SUN2|PREX1|ELMO2|ADD2|ZYX|IKBKB|WDR1|PDLIM2|NEB|GRB2|RHOBTB2|MPRIP|AGAP2|ACTB|CORO7|PSTPIP2|TRIOBP|PTPN1|PARVB|ARPC2|EPB41L3|DOCK2|LCP1|DBNL|ARHGAP35|ITGB1|SPIRE1|KCNQ1|CORO1B|LIMK2|ARPC4|…	0.667707	-0.932154	0.991942	RHOB|GAS7|RHOBTB3|FSCN1|IQGAP2|PDGFA|AGAP2|KCTD13|TRIP10|VASP|MINK1|TMOD2|TNF|NPHP1|SVIL|PARVB|MICAL1|HIP1|MYO6|MYO1G|IKBKB|GAS2|TPM4|EPB41L3|SRC|TESK1|MYO1F|MAD2L2|GPR65|CYTH2|SYNE2|SCIN|NUAK2|FLNA|LCP1|SRF|PLEK|ACTB|LIMK2|TRIOBP|MYH9|NEB|CALD1|TPM1|SPIRE1|CORO1A|KLHL17|MYO1E|RAC2|ELMO2|AUTS2|WDR1|FGD3|FHL3|STRIP1|KCNE3|ATP1A1|ARAP1|WAS|FGD4|ARHGAP25|HIP1R|MYO1D|PTPN1|SSH1|RALA|TPM2|SETD3|EZR|CO…	0.0401929	1.24152	0.465568	MYO1B|PDGFRB|ANXA1|SCIN|MYOM2|PIP5K1C|FGD4|PDLIM7|CXCL1|F11R|MCU|NF1|ATP2C1|ARHGAP26|FSCN1|INPPL1|LLGL2|TAOK2|FHL3|PAK1|NEDD4L|MYO6|ARHGEF10|MYH11|ROCK2|RHOB|EPB41L4A|PSTPIP1|AUTS2|AGAP2|CRK|MYO19|LLGL1|INPP5K|TBCK|FMNL2|LMOD3|ZYX|EPB41L2|NAA80|RAB13|KIT|MYO1F|KCNJ2|NUAK2|SRGAP2|CARMIL2|DMD|CASS4|IQGAP2|CACNB2|PDPK1|PDGFA|CSRP2|WASF2|FRMD3|TRIP10|HIP1|EPS8|SPECC1L|WIPF2|PDLIM5|FNBP1L|MYO1C|WASL|A…	0.147813	1.134	0.805923	F11R|INPP5K|ANXA1|MYO1B|RACGAP1|CACNB2|AIF1|PSTPIP1|ARHGEF10|EPB41L4A|MYO18A|MYOM2|MCU|TNFAIP1|WASL|ATP2C1|ALKBH4|ARHGEF18|SNTA1|ARRB1|BIN3|TAOK2|VILL|RAP2A|FNBP1L|NF2|ARHGAP12|LIMA1|NF1|MYO1C|CARMIL2|PDGFA|SPECC1|MYH11|DMD|CSRP2|PIP5K1A|FHL3|RFLNB|LLGL2|NEDD4L|PIP5K1C|GPD1L|TPM1|ARHGAP26|IQGAP2|ZYX|GMFB|LLGL1|KANK1|KCNE5|NRP1|PDGFRB|KCNQ1|FGD6|PDPK1|ARPC1B|PHACTR4|PDLIM5
ACTIN FILAMENT-BASED PROCESS%GOBP%GO:0030029	B	NS	308	3.91249e-05	-1.4937	0.0032589	RHOB|PDGFA|GAS7|FGD4|IQGAP2|MYOM2|FSCN1|MYO1F|EPB41L4A|ANXA1|MYO6|FGD6|MICAL1|AGAP2|ZYX|NEDD4L|TPM1|MYO1G|FHOD1|TNF|FHL3|RAP2A|PAK1|SRF|PHACTR2|MCU|ARPC1B|PDLIM7|PTPN1|PLEK|KCNQ1|SCIN|FARP2|PIP5K1C|LLGL2|SYNE2|PDLIM5|VASP|RHOG|TPM2|CORO1B|IKBKB|ARAP1|ELMO2|ACTB|FLNA|PDLIM2|ARPC2|CACNB2|MPRIP|TRIP10|TYROBP|ARPC5|RHOBTB3|KIT|SRGAP2|TNIK|TPM3|CORO1A|EPB41L2|CRK|ALDOA|ARHGAP25|CXCL1|TNFAIP1|TPM4|ACTR…	0.0132269	-1.32022	0.320981	RHOB|PDGFA|CACNB2|GAS7|IQGAP2|AGAP2|TPM1|MYOM2|FGD6|FSCN1|LIMK2|GAS2|MICAL1|ANXA1|SYNE2|MYO6|WASL|MYO18A|GPD1L|FGD4|FHL3|FHOD1|ZYX|ARPC1B|TNFAIP1|IKBKB|SRGAP2|GMFB|ARPC5|WASHC5|RACGAP1|MCU|NAA80|LIMA1|VASP|PDLIM5|ABL1|MAD2L2|CORO7|ARRB1|ALDOA|PSTPIP1|EPB41L2|SRF|RAP2A|TPM4|JAK2|MYO1F|ACTB|RHOG|KIT|PTPN1|NEDD4L|PDLIM7|CORO1C|NRP1|ACTR3|ARPC2|TRIP10|ATP2C1|ARPC4|TNF|EPB41L4A|PIK3CA|RHOBTB3|FARP2|TP…
ACTIN FILAMENT-BASED PROCESS%GOBP%GO:0030029	MYELOID	COV	308	0.47359	-1.05612	0.799294	CXCL1|FSCN1|FMNL2|NEDD9|ADD2|DPYSL3|TNF|MICAL1|RAC2|VASP|LIMK2|DMD|FRMD3|KCNE1|SH3BP1|EPS8|ACTB|PREX1|EPB41L4A|RHOG|LIMA1|PDPN|SH3KBP1|TRIP10|PTPN1|CARMIL1|TTN|ZYX|DTNBP1|MTSS1|SIPA1L1|MINK1|PSTPIP2|FHOD1|RHOH|SUN2|CFLAR|CORO1A|PLEK|CCDC88C|CAMK2D|GMFG|JMY|KCNE5|ARHGAP35|RHOQ|WDR1|MSRB1|SPTAN1|STRIP1|MSRB2|TRIOBP|ARPC2|PDGFRB|LLGL1|GAS2L3|FARP2|KCNQ1|CYTH2|MYO18A|ARAP1|SNTA1|BLOC1S6|RHOBTB3|FHL3|…	0.98993	0.703242	1	SCIN|KANK1|ANKRD1|KCNE5|FGD2|SPIRE1|AIF1|PHACTR4|SYNE2|GSN|S1PR2|PAK1|FRMD3|BAIAP2|LIMK1|ARHGAP25|RUFY3|NEDD4L|CASS4|PDLIM1|RFLNB|SRGAP2|KLHL17|KCNE3|WIPF1|FGD6|ARRB1|IQGAP2|PPP1R9B|MRAS|MYO5A|EVL|JAK2|NF2|CD2AP|KCNJ2|ELMO1|AMOTL2|PARVB|WASHC3|VILL|ARHGEF10L|ZBED3|UTRN|GRB2|ANXA1|MYO1B|ARHGEF11|NCKAP1L|TWF2|TESK1|MYL6B|ARHGEF10|ARHGAP12|TPM1|CCDC88C|MYO1E|LIMA1|CSRP2|ACTN4|GPD1L|PSTPIP1|SSH2|RICT…	0.660606	0.947559	0.882171	PDPN|EPB41L3|SIPA1L1|ARHGAP26|TMOD2|FGD2|PDGFA|AIF1|NEDD4L|S1PR2|WAS|KANK1|TPM1|ANXA1|CORO1A|FGD4|SRGAP2|SYNE2|FGD3|PHACTR4|PSTPIP1|PDLIM2|WIPF1|NRP1|MSRB2|CD2AP|GRB2|ELMO1|KCNE3|MYO1F|SCIN|NCKAP1L|AVIL|CSRP1|CORO1B|ACTN1|GPR65|EPS8|CALD1|TWF2|MYH11|PAK1|MYO5A|MYO1G|MPRIP|ARPC1B|WASHC3|RFLNB|ROCK1|ARF6|JAK2|RAP2A|CAPG|SVIL|DOCK2|ABL1|TWF1|ALDOA|MYOM2|PSTPIP2|EHBP1L1|RHOBTB3|TBCK|LLGL2|CORO7|RUFY3…	0.945892	0.765953	1	KCNE5|SYNE2|FRMD3|PSTPIP1|AIF1|MARCKSL1|PAK1|PDPN|TMOD2|ARRB1|FGD2|EPB41L3|WIPF1|CORO1A|SRGAP2|CSRP2|WAS|ARHGAP26|RUFY3|ARHGAP25|WASHC3|MINK1|MYH11|TPM1|NCKAP1L|PHACTR4|AMOTL2|GAB1|FGD3|ANXA1|MYO5A|JAK2|SSH2|RFLNB|KANK1|ACTN4|PDLIM2|S1PR2|NF2|UTRN|GRB2|PPP1R9B|PREX1|GAS7|ADD1|NEDD4L|MYO1F|ARPC1B|LLGL2|RAP2A|SPECC1|ABL1|DBNL|SIPA1L1|GSN|MYO1G|KCNE3|SPIRE1|EPS8|INPP5K|EHBP1L1|ELMO1|RICTOR|CD2AP|ARF…
ACTIN FILAMENT-BASED PROCESS%GOBP%GO:0030029	MYELOID	IAV	308	0.00525079	-1.37272	0.159874	EPS8|EPB41L4A|PDPN|FRMD3|CORO1A|PDGFA|RAC2|VASP|ADD2|PREX1|TRIP10|MYO18A|GPR65|ZYX|MTSS1|ARAP1|DTNBP1|FMNL2|MINK1|GAS2L3|SH3BP1|WAS|KCNQ1|GMFG|TNF|ARHGAP12|LIMK2|AIF1|SUN2|DOCK2|PTPN1|FGD3|ACTB|TMOD2|MSRB2|STRIP1|TPM1|MYO1F|EPB41L3|NRP1|ALDOA|IQSEC1|RHOH|CXCL1|KCNE1|WASHC3|INPP5K|LMOD3|SETD3|LIMA1|MYO1G|EVL|DMD|DIAPH1|WASHC5|WASF2|PDPK1|ARPC2|EHBP1L1|MYO6|SYNE2|CSRP1|CYTH2|MYO1C|RHOG|NCKAP1L|MYH1…	0.0315714	-1.24473	0.19299	PDPN|EPB41L4A|NRP1|TRIP10|EPS8|PDGFA|SYNE2|ADD2|FGD3|FER|PREX1|GPR65|PHACTR1|DMD|RHOH|ZYX|FRMD3|CXCL1|LIMK2|WAS|PTPN1|LMOD3|VASP|ATP2C1|ALDOA|RHOF|SPECC1L|STRIP1|RHOG|CORO1A|SCN1B|SETD3|TMOD2|RAC2|ARAP1|MYO1G|WASL|DTNBP1|DPYSL3|NEB|GAS2L3|MTSS1|TPM1|EHBP1L1|PDLIM2|MINK1|KCNQ1|EPB41L3|WASHC3|GMFG|ACTB|ARRB1|DBN1|ARHGAP26|ABL1|WASHC5|KCNJ2|ITGB1|CSRP1|ARHGAP12|DLG1|CRK|PDPK1|RHOB|NUAK2|BLOC1S6|CAPN…	0.464583	0.995995	0.688887	AMOTL2|SIPA1L1|CXCL1|RHOBTB3|AUTS2|PSTPIP2|NEDD9|KCNE3|EPB41L3|MARCKSL1|FGD2|MICAL1|NUAK2|PSTPIP1|CD2AP|FNBP1L|PDGFRB|RHOB|ACTN1|RAB13|PHACTR4|RAP2A|SRGAP2|TMOD2|FGD4|PDLIM7|CSRP2|LLGL1|FMNL2|CASS4|ADD1|HIP1R|JAK2|FMNL1|SSH1|TNIK|MYOM2|MPRIP|CDC42EP2|SH3KBP1|RALA|PDPN|GAS7|DPYSL3|CARMIL1|INPPL1|KCNE5|FHL3|ARHGAP26|GRB2|SVIL|CAPG|NEDD4L|SCIN|PDLIM2|IKBKB|LLGL2	0.587302	-0.974299	0.916242	EPB41L4A|ADD2|ARHGAP12|SCN1B|TRIP10|RHOF|KCNJ2|RHOBTB2|KANK1|AGAP2|PHACTR1|ANKRD1|BAIAP2|LMOD3|SPTBN1|ZBED3|FGD6|CAPN10|VILL|STRIP1|DBN1|MYL6B|PIP5K1A|SYNE2|SETD3|FGD3|ALDOA|LIMK2|PTPN1|SPECC1L|CCDC88C|MYO6|GAS2L3|SPIRE1|ZYX|TESK2|KLHL17|PDPK1|NRP1|FER|WASL|KCNQ1|SCIN|FRMD3|TNFAIP1|TNF|LLGL1|LIMA1|ARAP1|WASHC5|GPR65|RHOH|ARHGEF18|MEF2A|EZR|NEB|ARHGEF10|EHBP1L1
ACTIN FILAMENT-BASED PROCESS%GOBP%GO:0030029	MYELOID	NS	308	0.0399386	-1.26783	0.153836	PDPN|CXCL1|SIPA1L1|EPB41L3|FMNL2|TMOD2|PDGFA|CORO1A|EPS8|NEDD9|FGD2|MSRB2|MICAL1|PREX1|LIMK2|SH3KBP1|PSTPIP2|WAS|NRP1|MTSS1|DPYSL3|PDLIM2|DMD|RAC2|FGD4|PSTPIP1|GMFG|FRMD3|GPR65|AIF1|MYO1G|VASP|CARMIL1|ARHGAP26|MINK1|SRGAP2|RHOBTB3|TNF|CORO1B|TPM1|TPM2|RAP2A|PDGFRB|RHOG|RHOB|SYNE2|CSRP1|RHOH|SH3BP1|ADD2|WASHC3|TTN|ITGB1|MYO18A|ALDOA|ARPC1B|DOCK2|KCNE5|KCNQ1|FGD3|PDCL3|MYO1F|ARF6|ACTB|LMOD3|EPB41L4…	0.518771	-0.981928	0.748088	CXCL1|PDPN|DPYSL3|EPB41L3|FMNL2|NRP1|PSTPIP1|ARHGAP26|CORO1A|EPS8|PDGFA|CDC42EP2|PDLIM2|PREX1|SH3KBP1|WAS|MINK1|SIPA1L1|MTSS1|TMOD2|MSRB2|FRMD3|KCNE5|RHOH|ITGB1|RHOG|WASHC1|RAC1|LIMK2|TPM1|SRGAP2|MYO1G|WASHC3|MICAL1|DTNBP1|NF1|GAB1|TWF1|MPRIP|CACNB2|GAS2|RAC2|MARCKSL1|FGD3|VASP|FER|ANXA1
ACTIN FILAMENT-BASED PROCESS%GOBP%GO:0030029	NK	COV	308	0.00854136	1.29218	0.138574	SPTBN1|PAWR|KIT|HIP1|TPM1|RHOF|FHL3|GAB1|MICAL2|GAS7|LLGL2|LIMK1|MYO1E|RFLNB|FMNL3|MICAL1|ARRB1|SPECC1|RHOBTB3|ARHGEF2|PHACTR4|EHBP1L1|PSTPIP2|RALA|S1PR1|ERMN|ARAP1|MEF2A|SSH2|TYROBP|ARHGAP26|FMNL1|MYO1F|EPB41L2|GSN|TESK1|MYO9B|SVIL|SDCBP|FGD3|MYH11|F11R|KLHL17|SETD3|PIP5K1C|EPB41L3|AUTS2|PDXP|CAMK2D|RHOQ|PREX1|INPPL1|MYO1B|PSTPIP1|FHOD1|EVL|MICAL3|TRIP10|EPB41|FER|PIK3CA|BAIAP2|ZBED3|CAPG|PPP1R9B	0.678354	0.931353	1	SPTBN1|PAWR|TPM1|MYO1F|HIP1|RHOF|KIT|MYO1G|EHBP1L1|CORO1C|MYO1E|BAIAP2|LLGL2|TTN|ERMN|WASHC1|SSH1|MYO9B|WASL|MICAL1|CCDC88C|ATP2C1|PDLIM7|PSTPIP1|TNFAIP1|CAMK2D|LIMK1|MRAS|NUAK2|EVL|MEF2A|FLNA|MYH10|S1PR2|LIMK2|FGD3|SHTN1|ARHGEF2|ZBED3|SNTA1|TRIOBP|AGAP2|PSTPIP2|CRK|FER|S1PR1|CALD1|GPD1L|PIK3CA|MYO18A|FMNL1|TESK2|BIN3|CORO1A|AIF1|RHOB|EPS8|GSN|CXCL1|KANK1|TYROBP|NAA80|JMY|TWF1|MYO5A|ARHGAP12|RFLN…	0.202055	1.08813	0.699162	TPM1|LLGL2|MYOM2|DBN1|PAK1|RHOF|EHBP1L1|CORO1C|LIMK1|ARHGAP12|PDGFA|PAWR|MYO1F|S1PR1|MYO5A|HIP1|MEF2A|FLNA|ERMN|TTN|MYO1G|RHOBTB3|ARHGEF2|SPTBN1|ATP2C1|FMNL1|WASHC5|MTSS1|PDLIM7|NRP1|GAS7|ARRB1|MYH9|EPB41L4A|SSH1|NEB|CORO1A|TBCK|EPB41|SRF|MARCKS|CXCL1|EZR|CAMK2D|PDPK1|MYO1B|BIN3|ARPC1A|CACNB2|PSTPIP1|AUTS2|MCU|SCIN|STRIP1|LIMK2|TWF1|RHOH|RHOQ|PHACTR4|KCNJ2|MYO9B|NCKAP1|ARHGAP35|CRK|FGD3|NUAK2|DBN…	0.649007	0.948197	1	MYOM2|PAWR|CORO1C|TTN|PDGFA|TPM1|EHBP1L1|ATP2C1|LLGL2|MYO1F|PSTPIP1|HIP1|CAPG|MYH10|MYO1G|RHOF|SHTN1|MYO1E|TRIOBP|TNFAIP1|PDPK1|NRP1|CSRP2|WASHC1|CARMIL1|SSH1|KIT|JMY|MEF2A|WASL|PDLIM7|FLNA|MYO9B|BAIAP2|TWF1|JAK2|PSTPIP2|TMOD2|PAK1|CRK|ARHGAP12|LIMK1|CARMIL2|ARHGEF2|CORO1A|FGD3|NEDD4L|MRAS|AGAP2|SRC|EPB41|MARCKS|NUAK2|LMOD3|CALD1|CCDC88C|CACNB2|MYO19|SRF|GAS2|DBNL|CAMK2D|ARHGEF10L|TRIM27|S1PR1|DT…
ACTIN FILAMENT-BASED PROCESS%GOBP%GO:0030029	NK	IAV	308	0.0929202	1.1527	0.416359	PAWR|FHL3|SPTBN1|GAB1|EPB41L2|F11R|PHACTR4|GAS7|CAPG|MICAL2|ARHGAP26|MYO1E|RFLNB|RHOBTB2|SPECC1|MICAL3|EPS8|EPB41L5|SPIRE1|LIMK1|ARRB1|PSTPIP2|GSN|TNF|TESK1|RALA|SDCBP|RHOQ|NEDD9|RHOC|RHOBTB3|TESK2|CD2AP|HSP90B1|ARPC5L|PLEK|ARFIP2|S1PR2|CACNB2|TWF2|PHACTR2|TYROBP|CARMIL2|PDXP|TPM4|MEF2A|MYO1B|SIPA1L1|SETD3|RHOF|SRGAP2|MYH11|VASP|FER|RUFY3|LCP1|KIT|MYO9B|ERMN|PLS1	0.169265	1.11635	0.866284	PAWR|F11R|SPTBN1|TESK2|AVIL|EPB41L2|BAIAP2|ERMN|SPECC1|MICAL3|EPB41L5|VILL|CSRP2|NUAK2|CARMIL1|PDXP|KIT|ARFIP2|CDC42EP2|RHOBTB3|MICAL2|TNF|KCNE1|MYO18A|MYL6B|CSRP1|CXCL1|MYO9B|HIP1R|LIMK1|SPIRE1|SNTA1|CARMIL2|MYO1B|FSCN1|RFLNB|NRP1|TNFAIP1|ALDOA|FARP2|RHOC|MRAS|ARHGAP26|FER|GAS7|AIF1|PPP1R9B|PDLIM7|PIP5K1C|SCIN|PDPN|TRIOBP|TBCK|FLII|NEDD9|MICAL1|TNIK|INPP5K|SDCBP	0.838926	0.890725	1	PAWR|CAPG|PAK1|CACNB2|DBN1|GAS2|PHACTR4|MYOM2|CARMIL2|MAD2L2|RHOQ|VASP|NEDD9|LIMK1|MYO5A|SRGAP2|TRIOBP|RHOC|GAS7|LLGL2|F11R|MEF2A|TWF2|MYO1C|ARPC5L|HSP90B1|EPB41L5|RHOBTB3|SRF|SPIRE1|NRP1|ACTB|RHOBTB2|ARRB1|ATP2C1|TWF1|TESK1|MCU|KCNJ2|PLEK|CXCL1|NEB|STRIP1|MYO1B|S1PR2|ARHGEF11|PIP5K1A|ERMN|SDCBP|ATP1A1|LCP1|TESK2|PDPN|VPS4A|ARPC1A|RUFY3|FLII|TRIM27|VILL|WDR1|RHOH|LIMK2|ZYX|CD2AP|TNF|TNFAIP1|BIN3|…	0.0559284	1.24717	0.833896	MYOM2|PAWR|CARMIL1|CSRP2|RHOBTB3|CAPG|EPB41L5|HIP1R|BAIAP2|NEDD4L|ARFIP2|SPECC1|EPB41L4A|PDGFA|NRP1|KCNE1|CARMIL2|TESK2|SPIRE1|MICAL2|TRIOBP|CACNB2|PAK1|FRMD3|GAS2|GAS7|VILL|NUAK2|JAK2|F11R|TNFAIP1|ARHGEF18|ALDOA|MYO18A|MYO1B|RUFY3|PSTPIP2|PDPK1|TNF|LIMK1|CAPN10|MYL6B|ARHGEF10L|LMOD3|PIP5K1C|RHOC|CXCL1|FLII|TWF1|NEDD9|JMY|PHACTR1|CORO1C|TTN|TBCK|PSTPIP1|MYO9B|RHOBTB2|MYO1C|RFLNB|KIT|SCIN|ARHGEF11
ACTIN FILAMENT-BASED PROCESS%GOBP%GO:0030029	NK	NS	308	0.250689	1.05925	0.772026	SPTBN1|EPB41L2|MICAL2|GAB1|MICAL3|SPECC1|GSN|KIT|MYO1E|FHL3|SVIL|PAWR|RFLNB|EPS8|ARHGAP26|MICAL1|TYROBP|HIP1|FMNL3|OBSCN|SIPA1L1|F11R|PLS1|GAS7|BAIAP2|GPD1L|TPM2|RALA|RHOBTB2|PSTPIP2|MYH11|GPR65|PIP5K1C|ZBED3|PDXP|TNF|FRMD3|SETD3|PDCL3|FARP2|PREX1|ARAP1|SSH2|GHRL|PHACTR4|NEDD4L|ACTN4|FNBP1L|EPB41L5|TPM4|CDC42BPB|CORO7|WHAMM|SPIRE1|SDCBP|ARRB1|UTRN|MRTFA|ARFIP2|CD2AP|MSRB2|TESK1|PHACTR2|EVL|SNTA1|…	0.808383	0.879301	1	SPTBN1|EPB41L2|MICAL1|NAA80|MICAL3|SPECC1|KLHL17|LIMK2|F11R|CORO7|RAB13|FARP2|KANK1|TPM2|RACGAP1|ZBED3|S1PR2|FER|MYO1D|OBSCN|GPD1L|AVIL|FMNL3|GHRL|AIF1|ERMN|MYH11|TNF|EPB41L3|PDLIM1|CDC42EP2|ABI2|MYO1E|FSCN1|LLGL1|ACTN1|CXCL1|ARHGEF10|NUAK2|CAMK2D|EHBP1|RFLNB|MARCKSL1|ARHGAP26|GMFB|MSRB1|PDLIM5|SNTA1|PIP5K1C|TESK2|SVIL|BAIAP2
ACTIN FILAMENT-BASED PROCESS%GOBP%GO:0030029	T.CD4	COV	308	0.000162817	-1.58418	0.00419779	EPB41L3|FMNL2|GPR65|TPM4|NCKAP1|FNBP1L|AUTS2|TRIP10|CAPG|LIMA1|PREX1|RHOC|MYO1G|ITGB1|MINK1|ACTN4|CORO1C|FHL3|SPIRE1|ARPC1B|LLGL2|MYO1C|RHOB|ZYX|CYTH2|LCP1|WDR1|IQGAP2|ELMO2|PDGFA|ACTB|CORO1B|SUN2|ARHGAP12|PLS1|EZR|PAK1|RHOG|VASP|MYO5A|PHACTR2|MSRB1|TESK1|S1PR1|PDLIM2|TWF2|MICAL2|FHOD1|CORO1A|PDLIM7|PPP1R9B|SH3KBP1|NAA80|DOCK2|IQSEC1|CAPZA1|MARCKSL1|MYH9|FSCN1|PDCL3|RHOBTB2|MYL6|SIPA1L1|RAC1|SH3B…	0.00761278	-1.35433	0.146711	TRIP10|EPB41L3|FMNL2|MINK1|RHOB|GPR65|PAK1|TPM4|PREX1|PLS1|MYOM2|FHOD1|TWF2|CAPG|FNBP1L|INPPL1|S1PR1|PDCL3|ATP1A1|CYTH2|FHL3|MYO1G|MARCKSL1|CORO1B|MICAL2|NCKAP1|LLGL2|ACTN4|MYO1C|PPP1R9B|LIMK2|PDGFA|ZYX|WASL|VASP|WASHC5|ARHGAP12|WDR1|ADD2|PDLIM7|SRC|CXCL1|SUN2|LCP1|AUTS2|SSH1|ACTB|EZR|RHOC|ARPC1B|CORO1A|TNFAIP1|LIMA1|MAD2L2|PIP5K1C|SPIRE1|ARHGEF10|SETD3|MYL6|NAA80|TESK1|RHOG|NF2|EPB41L5|CAPN10|SP…	0.000535065	-1.46832	0.0216532	RFLNB|PLS1|MSRB1|TRIP10|EPB41L3|GPR65|EPB41L5|MYL6B|ARHGEF11|ELMO2|F11R|SUN2|NAA80|MARCKSL1|FMNL2|CSRP2|ANXA1|LIMA1|S1PR1|KLHL17|EPB41L2|SNTA1|EHBP1|ACTN4|NEDD4L|KCNQ1|FNBP1L|RHOH|CDC42BPB|GHRL|MYO1C|RHOBTB2|ITGB1|RHOB|VASP|RACGAP1|RHOG|CYTH2|MYH10|TESK1|RHOC|MYO1B|LMOD3|ARHGEF2|ABI2|FSCN1|WDR1|ZYX|WASL|DLG1|DIAPH1|TWF2|ARPC1B|ARHGAP12|LIMK2|IQSEC1|ACTN1|ARHGEF18|CD2AP|SPIRE1|CORO1C|CORO1A|BAIAP2…	0.195745	-1.10484	0.716853	PLS1|RFLNB|TRIP10|CSRP2|BAIAP2|EPB41L5|WASL|MINK1|ACTN4|TWF2|S1PR1|TNFAIP1|MSRB1|MYO1B|ATP1A1|INPPL1|MARCKSL1|ARHGEF10L|ARHGEF10|VASP|CXCL1|EPB41L2|RHOF|RACGAP1|PDCL3|MYH10|LLGL2|CAMK2D|WDR1|KCNQ1|MYO6|PREX1|ANXA1|SPECC1|PPP1R9B|HIP1|TPM4|SUN2|SNTA1|GPR65|NAA80|WASHC5|TNF|RHOH|TPM2|CYTH2|FHOD1|MYH11|FSCN1|ARHGAP12|RHOB|ZBED3|EPB41L3|RALA|ARHGEF18|MYO9B|SSH1|SETD3|IQSEC1|MYO1E|CDC42BPB|PDGFA|MYO5A…
ACTIN FILAMENT-BASED PROCESS%GOBP%GO:0030029	T.CD4	IAV	308	0.00825316	-1.36009	0.237473	EPB41L3|CAPG|TPM4|GPR65|AUTS2|RHOC|PREX1|LIMA1|MTSS1|ACTN4|ARPC1B|CORO1C|FMNL2|SH3KBP1|MICAL2|PDLIM2|NCKAP1|ACTB|ALDOA|ADD2|MYO1G|ELMO2|ITGB1|EPB41L4A|CORO1B|TWF2|ZYX|ARHGAP35|RAC2|CORO1A|PSTPIP1|SPIRE1|PDGFA|MICAL1|MYO1C|PTPN1|IQGAP2|AGAP2|CAPZA1|VASP|LLGL2|ARPC5L|FHOD1|ARPC2|MYO1F|LCP1|TRIP10|MSRB2|PDLIM7|SVIL|CSRP1|TRIOBP|RFLNB|WDR1|EZR|MINK1|MYO1B|MYO9B|RHOB|CYTH2|EHBP1L1|RHOG|SNTA1|FHL3|DTNB…	0.34076	-1.04826	0.930115	EPB41L3|ADD2|MICAL2|CORO1B|RHOC|PREX1|CAPG|GPR65|CORO1A|ACTB|ARPC1B|RHOBTB3|SPIRE1|CASS4|TPM4|LIMA1|CORO1C|AGAP2|ZYX|MYO1B|LCP1|FMNL3|SRF|EPB41L4A|RHOQ|FLNA|LLGL2|MSRB2|TRIOBP|MYO1G|TWF2|ERMN|RHOB|SRC|MINK1|LIMK2|NEB|FMNL2|ARHGAP35|KCTD13|CAMK2D|FHOD1|ALDOA|RAC2|GHRL|VASP|CYTH2|ARPC5L|PDLIM2|PDGFA|PDLIM1|PDCL3|CORO7|EHBP1L1|CAPN10|WDR1|ABI2|WASHC1|DTNBP1|MYO1F|PIP5K1C|PDLIM7|MICAL1|CSRP1|MYL6|PAK…	0.518349	0.97772	0.898804	ARHGEF10|KANK1|MEF2A|FHL3|PARVB|MYO6|GAS7|S1PR2|SYNE2|FER|DBN1|FMNL2|SPECC1|PPP1R9B|FNBP1L|RHOBTB3|TESK1|PDLIM1|FGD6|NCKAP1|RAB13|MINK1|AVIL|ATP2C1|PDXP|PHACTR2|GSN|PLEK|MYO19|AIF1|SPTBN1|SCN1B|SRC|MAD2L2|FRMD3|NF1|RHOBTB2|MYO1G|TNFAIP1|NPHP1|PAK1|BAIAP2|KCNE1|TNF|ROCK2|HIP1|MYO1F|ARHGAP12|DTNBP1|FARP2|PDGFA|GAS2|INPP5K|KCNE3|CDC42EP2|FGD2|UTRN|FMNL1|NF2|SRGAP2|MICAL2|CFLAR|ELMO1|LIMK1|EPB41|CARM…	0.59596	0.967728	0.977068	FGD2|FER|KANK1|PARVB|FHL3|MEF2A|AMOTL2|MARCKS|FGD6|FMNL2|MYOM2|GSN|TESK1|PDXP|FRMD3|DBN1|RAB13|MTSS1|CARMIL2|PAK1|TRIP10|AUTS2|ATP2C1|MYO6|MAD2L2|SPTBN1|CFLAR|MICAL3|DTNBP1|NEB|MYL6B|TESK2|JAK2|MYO19|FARP2|NEDD9|SYNE2|CDC42BPB|KCNE1|ARHGEF10|FAM171A1|NF1|AVIL|MYO1D|ROCK2|ZBED3|NF2|PDLIM1|TBCK|MYO18A|PDPK1|NCKAP1L|RICTOR|ELMO1|ACTN1|ARAP1|IQGAP2|ARHGAP12|FNBP1L|TMOD2|SHTN1|HIP1R|SRGAP2|AIF1
ACTIN FILAMENT-BASED PROCESS%GOBP%GO:0030029	T.CD4	NS	308	0.0445946	-1.26332	0.446925	CAPG|FMNL2|EPB41L3|NCKAP1|AUTS2|MYO1G|FHL3|MICAL2|TPM4|PDGFA|MINK1|MYO1F|PREX1|PHACTR2|FNBP1L|MAD2L2|RHOC|GPR65|MTSS1|FHOD1|DTNBP1|LCP1|CORO1B|PDLIM7|ACTB|PSTPIP1|PDLIM1|IQGAP2|ITGB1|CORO1C|LIMA1|ARPC5L|SYNE2|FLNA|SPIRE1|GAS7|PAK1|EPB41L4A|LLGL2|ACTN4|SRF|MYO6|ARPC1B|FGD2|PPP1R9B|ADD2|ARPC2|LLGL1|ARHGAP35|MICAL1|TNF|TRIOBP|ATP2C1|SRC|CSRP1|EZR|ACTR3|ZYX|MYO5A|DBN1|RAB13|RHOBTB3|TRIP10|NEB|WDR1|AB…	0.243902	-1.08958	1	CAPG|RHOBTB3|ADD2|FHL3|PDLIM1|NEB|FMNL2|DTNBP1|MTSS1|PDLIM7|MYOM2|PAK1|EPB41L3|RHOB|NCKAP1|DBN1|MSRB2|MYO19|TRIP10|MAD2L2|FGD6|TPM4|CORO1C|EPB41L4A|LIMK2|ABL1|MYO1G|FGD2|SHTN1|CARMIL1|SPIRE1|RHOC|GHRL|CORO1B|RHOQ|GPR65|SYNE2|MINK1|TESK2|MYO1D|FNBP1L|MICAL2|PREX1|CARMIL2|ATP2C1|FAM171A1|TRIOBP|WASHC1|ACTR3|ARPC5L|ACTB|LCP1|ARAP1|MYO18A|GMFB|FHOD1|NAA80|PPP1R9B|ARFIP2|PDGFA|ARPC1B|AUTS2|OBSCN|PDCL3…
ACTIN FILAMENT-BASED PROCESS%GOBP%GO:0030029	T.CD8	COV	308	0.0233132	-1.31062	0.20364	MTSS1|EPB41L4A|ITGB1|PDGFRB|PDGFA|RAP2A|LIMA1|EPB41L3|IQGAP2|IQSEC1|GPR65|TYROBP|MYO1C|CORO1C|MYOM2|MINK1|TRIP10|GAS7|SRC|RHOBTB3|CASS4|PDLIM1|CAPG|PLEK|RHOC|ADD2|SSH1|TAOK2|ANXA1|RHOB|ACTN4|CYTH2|EPB41L5|TRIOBP|NF2|FGD2|PLS1|AUTS2|ELMO2|SPECC1|TNIK|SPTAN1|SRGAP2|NEB|FMNL2|SH3KBP1|NCKAP1|LCP1|FSCN1|MCU|UTRN|PTPN1|ARHGAP35|CALD1|LLGL1|PPP1R9B|TESK1|SUN2|PAK1|TPM4|MAD2L2|PIP5K1C|CFLAR|LIMK1|RAB13|M…	0.0136875	-1.32765	0.369369	RHOBTB3|MTSS1|MYOM2|MYO1C|TRIP10|RAB13|EPB41L4A|PDGFA|ADD2|FGD2|FMNL3|GPR65|FHOD1|SPTAN1|CYTH2|BAIAP2|PLS1|SPIRE1|FNBP1L|TAOK2|CORO1C|TESK1|GAS7|NCKAP1|MINK1|NEB|AUTS2|ARHGEF18|RHOC|S1PR1|MYO1B|NEDD4L|SPECC1|CAPG|LIMA1|DBN1|RAP2A|CASS4|AGAP2|EPB41L3|TYROBP|PDCL3|EPB41|ITGB1|SRC|CDC42EP2|EHBP1|EPB41L5|IQSEC1|PAK1|ZBED3|NF2|MCU|TPM4|ATP1A1|TWF2|VILL|MYO1D|CORO1B|ARPC1B|MAD2L2|EPB41L2|LCP1|ARFIP2|IQ…	0.53012	-0.978663	0.999889	EPB41L3|RFLNB|EPB41L2|PLS1|ANXA1|SCN1B|ADD2|CALD1|MYO1D|MYO1C|RAB13|GPR65|CYTH2|TRIP10|MICAL3|FMNL3|ZBED3|LIMA1|EPB41L5|RAP2A|SIPA1L1|ARHGEF18|TNIK|FGD2|IQSEC1|RHOH|CAPG|HIP1R|FNBP1L|IQGAP2|ACTN4|KCNQ1|ELMO2|CDC42BPB|MARCKSL1|AGAP2|PDLIM5|ARFIP2|SH3KBP1|NF2|CORO7|SPTAN1|TPM4|SRC|MSRB2|ATXN3|FHOD1|PARVB|FMNL2|SRGAP2|ARHGAP26|CRK|MRTFA	0.0732394	-1.19905	0.989053	MYO1C|RAB13|FGD2|BAIAP2|ZBED3|FMNL3|SCN1B|RFLNB|SPIRE1|SVIL|MICAL1|CYTH2|CDC42EP2|SPTAN1|FNBP1L|MYO1D|GPD1L|GPR65|TWF2|AGAP2|EPB41L3|MYO1B|NEDD4L|PPP1R9B|CAPG|PARVB|FHOD1|TPM4|PLS1|ARHGEF18|MCU|SPECC1|EPB41L2|PDCL3|ANXA1|ABL1|GMFB|ARFIP2|RHOBTB3|PHACTR4|TAOK2|CORO7|EHBP1|S1PR1|MICAL3|TWF1|RHOC|EPS8|EPB41|SDCBP|MYOM2|MRTFA|MYH9|ARPC5|MARCKSL1|SH3KBP1|ADD2|TTN|SRF|TNIK|RAP2A|PDLIM2|IQSEC1|MSRB1|WDR…
ACTIN FILAMENT-BASED PROCESS%GOBP%GO:0030029	T.CD8	IAV	308	0.637518	-0.938294	1	MTSS1|MYOM2|EPB41L4A|PDGFRB|ITGB1|PDGFA|CORO1C|EPB41L3|FGD2|LIMA1|CASS4|ADD2|IQGAP2|DTNBP1|RAP2A|AUTS2|MICAL1|FMNL3|IQSEC1|PREX1|CAMK2D|NCKAP1|GPR65|MSRB2|RHOBTB3|MYO1G|MYO1F|CALD1|NEB|BLOC1S6|GAS7|RHOC|TPM4|PTPN1|TRIOBP|TRIP10|ARPC1B|ELMO2|NRP1|RHOB|MYO1C	0.725429	-0.913509	1	MTSS1|MYOM2|GAS7|CORO1C|LIMA1|RHOBTB3|FMNL3|ADD2|CAMK2D|PREX1|CASS4|EPB41L3|AUTS2|MINK1|FSCN1|TRIOBP|TPM4|DTNBP1|TBCK|FGD2|DBN1|BLOC1S6|TRIP10|INPPL1|GPR65|PDGFA|FARP2|ARPC1B|ITGB1|MCU|TAOK2|ARHGEF18|CORO1B|DOCK2|EPB41L4A|SCIN|CAPG|NEDD4L|ZYX|ARHGEF10|LCP1|TYROBP|LIMK2|KCTD13|HIP1|DMD|MSRB2|MYO1C|PPP1R9B|SPECC1|RHOC|PSTPIP1|NEB|ACTB|NCKAP1|MYO1G|PDLIM7|RAC2|PDLIM2|OBSCN	0.204268	1.12322	0.644637	TYROBP|MYO1B|PDGFA|EPB41L4A|RHOBTB3|NCKAP1|MTSS1|MYO6|GAS7|PDLIM1|MRAS|SNTA1|SPIRE1|EPB41L5|PPP1R9B|PIP5K1C|S1PR2|MYL6B|CSRP1|RHOBTB2|F11R|PLEK|CSRP2|TNFAIP1|TESK1|SPECC1|LLGL2|ARHGAP12|MINK1|INPPL1|NF2|PDXP|FSCN1|MYO1G|PDPK1|SPTBN1|ITGB1|CACNB2|MEF2A|SRC|NUAK2|PSTPIP1|RHOC|SH3BP1|ABI2|EHBP1L1|MYO19|ARHGEF10|RHOF|MCU|FER|CORO1B|MYO18A|SYNE2|KANK1|TAOK2|EHBP1|LIMK1|WASL|FMNL1|EPB41|ARPC1A|MYO1F|PA…	0.400922	1.0232	0.989617	EPB41L4A|EPB41L5|KANK1|TYROBP|CSRP2|CARMIL1|AVIL|MYL6B|ARHGAP12|PIP5K1C|ARAP1|PDLIM1|TESK1|SRC|NCKAP1|PDGFRB|SNTA1|JAK2|MYO1E|MYO1F|NPHP1|MTSS1|S1PR1|CACNB2|LLGL2|SRGAP2|HIP1R|PDGFA|PAK1|NF2|VILL|S1PR2|ERMN|CSRP1|MYO5A|MEF2A|ELMO1|BIN3|ALDOA|MYO19|GAS2|RHOBTB3|FRMD3|KCNJ2
ACTIN FILAMENT-BASED PROCESS%GOBP%GO:0030029	T.CD8	NS	308	0.381857	-1.04848	0.838323	MTSS1|EPB41L4A|PDGFA|TYROBP|RHOBTB3|NCKAP1|ITGB1|PDGFRB|GAS7|MYOM2|PDLIM1|AUTS2|MYO1G|CORO1C|RHOC|LLGL2|DTNBP1|MYO1F|MINK1|RAP2A|LIMA1|RHOB|PLEK|SPECC1|FSCN1|MRAS|CASS4|IQGAP2|SYNE2|MCU|SSH1|FLNA|MYO6|NEB|IQSEC1|ARHGEF10|SRC|ARHGAP35|PSTPIP1|RHOBTB2|TAOK2|SPIRE1|CORO1B|HIP1|MYO19|PREX1|PAK1|CSRP1|ARPC2|LCP1|TRIOBP|ZYX|LLGL1|CAPG|LIMK1|INPPL1|CFLAR|GPR65|TESK1|TRIP10|MYO18A|CCDC88C|ARPC5L|SUN2|RHO…	0.997642	-0.766495	1	MTSS1|EPB41L4A|TYROBP|MYOM2|RHOBTB3|PDGFA|TRIP10|GAS7|PAK1|SRC|PDGFRB|NCKAP1|NEB|EPB41L5|MINK1|ADD2|ITGB1|DTNBP1|MYH10|KCNE5|ARAP1
ACTIN NUCLEATION%GOBP%GO:0045010	B	COV	16	0.256757	-1.17534	0.570632	IQGAP2|SCIN|ARPC1B|ARPC5|ARPC2|ARPC5L|LMOD3	0.487805	-0.98156	0.923927	IQGAP2|ARPC1A|ARPC1B|ARPC5|SCIN|WHAMM|ARPC3|ACTR2|ARPC2|ACTR3	0.794118	0.770471	1	IQGAP2|JMY|ARPC4|ACTR3|WASHC1|ARPC2|ARPC1B|ACTR2|LMOD3|ARPC5L|ARPC3	0.333948	1.10214	1	IQGAP2|JMY|WASHC1|ARPC4|LMOD3|ARPC5L|ARPC1B|ARPC2|TRIM27|ACTR3
ACTIN NUCLEATION%GOBP%GO:0045010	B	IAV	16	0.149606	-1.30809	0.448958	IQGAP2|ARPC5L|ARPC1B|ARPC2|ARPC4|ACTR3|ARPC5|ARPC3	0.623675	-0.864115	0.985847	IQGAP2|SCIN|ARPC4|ARPC1B|ARPC5L|ARPC5|ARPC3|ARPC2|ACTR3	0.165385	1.24564	0.660169	SCIN|LMOD3|IQGAP2|ARPC5|WASHC1	0.148479	1.30255	0.805923	IQGAP2|ARPC1B|LMOD3|JMY|TRIM27|ARPC2|ARPC5|ARPC1A|ACTR2|ACTR3
ACTIN NUCLEATION%GOBP%GO:0045010	B	NS	16	0.0555556	-1.44647	0.293966	IQGAP2|ARPC1B|SCIN|ARPC2|ARPC5|ACTR3|LMOD3|ARPC5L|ARPC4	0.0641509	-1.50179	0.546908	IQGAP2|ARPC1B|ARPC5|ACTR3|ARPC2|ARPC4|ARPC3|ARPC5L|TRIM27|ARPC1A|ACTR2|SCIN|WASHC1
ACTIN NUCLEATION%GOBP%GO:0045010	MYELOID	COV	16	0.369408	1.09757	0.742725	SCIN|IQGAP2	0.330719	1.11388	0.703933	SCIN|IQGAP2	0.784447	0.754799	0.945782	SCIN|ARPC1B|WASHC1|ACTR2|ARPC3|IQGAP2|ARPC1A|ARPC5|LMOD3	0.937759	-0.651198	1	ARPC5L|TRIM27|LMOD3|WHAMM|ARPC2|ACTR3|ARPC1A|ARPC5|ARPC3|JMY|ARPC4|IQGAP2|ACTR2|SCIN|WASHC1|ARPC1B
ACTIN NUCLEATION%GOBP%GO:0045010	MYELOID	IAV	16	0.777083	0.769184	0.929262	SCIN|IQGAP2	0.478261	0.997844	0.774962	SCIN|ARPC1A|ARPC5L	0.936255	0.623352	0.983066	SCIN|ARPC1A|WASHC1|ARPC3|ACTR2|ARPC1B|TRIM27|JMY|ARPC4|ARPC5L|ACTR3|IQGAP2|ARPC5|LMOD3|ARPC2|WHAMM	0.988584	-0.532555	1	LMOD3|SCIN|IQGAP2
ACTIN NUCLEATION%GOBP%GO:0045010	MYELOID	NS	16	0.804143	0.766713	0.927099	SCIN|IQGAP2	0.647555	0.873547	0.844108	SCIN|WHAMM
ACTIN NUCLEATION%GOBP%GO:0045010	NK	COV	16	0.391228	-1.05669	0.805093	LMOD3|IQGAP2|ACTR3|JMY|ARPC1B|ACTR2|ARPC5	0.971751	0.534816	1	WASHC1|JMY|ARPC4|WHAMM|TRIM27|ARPC5L|SCIN|ARPC2|ACTR3|ARPC1B|LMOD3|ACTR2|ARPC3|ARPC1A|ARPC5|IQGAP2	0.988426	0.498948	1	ARPC1A|SCIN|WASHC1|ARPC4|ARPC2|TRIM27	0.518072	0.947039	1	WASHC1|JMY|LMOD3|TRIM27|ARPC4|SCIN|ARPC1A
ACTIN NUCLEATION%GOBP%GO:0045010	NK	IAV	16	0.369841	-1.08441	0.736749	JMY|LMOD3|IQGAP2	0.682171	-0.836757	1	WASHC1|ARPC1A|ARPC1B|IQGAP2|ARPC5|TRIM27|JMY|ACTR3|ARPC2|ARPC4	0.732558	-0.806501	1	JMY|LMOD3|IQGAP2|WHAMM|WASHC1	0.806982	0.759994	1	LMOD3|JMY|SCIN|TRIM27|ACTR2|ARPC1A
ACTIN NUCLEATION%GOBP%GO:0045010	NK	NS	16	0.242481	-1.22224	0.76906	LMOD3|ARPC1A|SCIN|ARPC2|IQGAP2|JMY|ARPC1B|ACTR2|TRIM27	0.403023	-1.04706	1	WASHC1|JMY|ARPC1A|SCIN|IQGAP2|TRIM27|ARPC2|ARPC1B|ACTR2|ARPC5|ARPC4
ACTIN NUCLEATION%GOBP%GO:0045010	T.CD4	COV	16	0.419355	-1.02584	0.680547	ARPC1B|IQGAP2|ARPC2|ARPC5L|ARPC3|ARPC5|ACTR2	0.982824	-0.485663	1	ARPC1B|ARPC5L|ARPC3|ARPC2|ARPC5	0.940109	0.622124	1	SCIN|WASHC1|ACTR3|ARPC5L|TRIM27	0.732932	0.802869	0.985773	SCIN|WASHC1|TRIM27|IQGAP2
ACTIN NUCLEATION%GOBP%GO:0045010	T.CD4	IAV	16	0.0909091	-1.42951	0.545284	ARPC1B|IQGAP2|ARPC5L|ARPC2|ARPC4|ARPC3|ACTR2|ARPC1A|ARPC5|ACTR3|WASHC1|LMOD3	0.175559	-1.27105	0.917883	ARPC1B|ARPC5L|WASHC1|ARPC2|ARPC4|ARPC3|LMOD3|ACTR3|ARPC5|ACTR2|ARPC1A	0.204641	-1.22792	0.820896	LMOD3|ARPC1B|ARPC5|ARPC1A|ARPC4	0.237569	-1.19663	0.946264	LMOD3|ARPC1B|ARPC4|ARPC1A|ARPC5|ARPC5L
ACTIN NUCLEATION%GOBP%GO:0045010	T.CD4	NS	16	0.238261	-1.22734	0.713889	IQGAP2|ARPC5L|ARPC1B|ARPC2|ACTR3|WASHC1	0.258407	-1.19427	1	WASHC1|ACTR3|ARPC5L|ARPC1B|ARPC3|SCIN|ARPC2|IQGAP2
ACTIN NUCLEATION%GOBP%GO:0045010	T.CD8	COV	16	0.254786	-1.20718	0.647611	IQGAP2|ARPC1B|ARPC5|LMOD3|ARPC5L|ARPC2|ACTR2|ARPC3	0.987433	-0.489551	1	ARPC1B|IQGAP2|ARPC5|SCIN|ACTR2|ARPC3	0.967816	-0.550115	1	IQGAP2|ARPC5|LMOD3|ARPC1B|ACTR2|ARPC3|JMY|ARPC5L|WHAMM|ARPC2|ARPC1A|ARPC4|TRIM27|ACTR3|SCIN|WASHC1	0.949914	-0.593379	1	ARPC5|IQGAP2|ARPC1B|SCIN|ACTR2|ARPC3|ARPC1A
ACTIN NUCLEATION%GOBP%GO:0045010	T.CD8	IAV	16	0.206704	-1.22405	0.909905	IQGAP2|ARPC1B|ARPC2|ACTR3|SCIN|ARPC5|ARPC3|ACTR2|ARPC5L|WASHC1|LMOD3	0.273874	-1.17724	1	ARPC1B|SCIN|ACTR3|ARPC5|ARPC1A|ARPC2|ARPC3|LMOD3|ARPC5L	0.768698	0.76134	0.92493	ARPC1A|TRIM27|ARPC5L|ARPC4|WHAMM|JMY|ARPC2	0.252137	-1.17748	0.939698	SCIN|ARPC1B|ARPC5|ARPC1A|ARPC5L|ACTR3|ARPC3|WASHC1|LMOD3|ACTR2
ACTIN NUCLEATION%GOBP%GO:0045010	T.CD8	NS	16	0.201149	-1.22729	0.69536	IQGAP2|ARPC2|ARPC5L|ACTR3|ARPC1A|ARPC1B|ARPC4|ACTR2|SCIN|WASHC1|TRIM27|ARPC3|LMOD3|JMY	0.892453	0.682569	1	WHAMM|WASHC1|SCIN|ARPC4|ARPC5L|ACTR2|LMOD3|TRIM27|ARPC5|ARPC1A|ARPC3|ARPC2|IQGAP2|ACTR3|JMY|ARPC1B
ACTIN POLYMERIZATION OR DEPOLYMERIZATION%GOBP%GO:0008154	B	COV	36	0.199765	-1.2045	0.513223	GAS7|MICAL1|PREX1|SCIN|WDR1|PSTPIP2|RAC1|FLII|CORO7|GHRL|DIAPH1	0.761021	0.81532	0.997613	PSTPIP1|AVIL|VILL|MSRB2|DSTN|SVIL|PSTPIP2|WASHC5	0.87027	0.734579	1	GAS7|PSTPIP1|SVIL|JAK2|TWF2|VILL|ABI1|GSN|MSRB2|EVL	0.195933	1.22142	0.959737	PSTPIP1|VILL|GAS7|WASL|WASHC5|CORO7|SVIL|DSTN|PSTPIP2|TWF1
ACTIN POLYMERIZATION OR DEPOLYMERIZATION%GOBP%GO:0008154	B	IAV	36	0.390533	-1.07351	0.670684	GAS7|MICAL1|PREX1|WDR1|CORO7|PSTPIP2|SPIRE1|MSRB2|FLII|WAS|CFL1|TWF2|TWF1|RAC1|DSTN	0.636792	0.874896	0.985847	AIF1|GHRL|PSTPIP1|VILL	0.988806	0.564319	1	SCIN|PSTPIP1|WASL|VILL|GAS7|GHRL|JAK2|DIAPH1|WASHC3|ABI1|EVL|TWF2|FLII	0.460317	0.988737	0.983402	AIF1|PSTPIP1|WASL|VILL
ACTIN POLYMERIZATION OR DEPOLYMERIZATION%GOBP%GO:0008154	B	NS	36	0.0947368	-1.33036	0.385215	GAS7|MICAL1|SCIN|PREX1|CORO7|WDR1|WASL|FLII|PSTPIP1|MSRB2|PSTPIP2|TWF2|VILL|DIAPH1|RAC1|WAS|CFL1|WASHC3	0.429616	-1.02366	0.813346	GAS7|MICAL1|WASL|WASHC5|CORO7|PSTPIP1|JAK2
ACTIN POLYMERIZATION OR DEPOLYMERIZATION%GOBP%GO:0008154	MYELOID	COV	36	0.366528	1.07232	0.740961	SCIN|GSN|MICAL3|SPIRE1|AVIL|TWF2|CAPG|SVIL|GAS7|AIF1|WASL|CORO7|TTC17	0.211285	1.19246	0.585172	SCIN|SPIRE1|AIF1|GSN|EVL|JAK2|WASHC3|VILL|TWF2|PSTPIP1|GAS7|CAPG|FLII|CORO7	0.240876	1.17362	0.532533	AIF1|WAS|PSTPIP1|MSRB2|SCIN|AVIL|TWF2|WASHC3|JAK2|CAPG|SVIL|TWF1|PSTPIP2|CORO7|DSTN	0.378664	1.06936	0.78602	PSTPIP1|AIF1|WAS|WASHC3|JAK2|PREX1|GAS7|GSN|SPIRE1|RAC1|MSRB2|CORO7|FLII|TWF1|SVIL|TWF2|DSTN
ACTIN POLYMERIZATION OR DEPOLYMERIZATION%GOBP%GO:0008154	MYELOID	IAV	36	0.6	-0.906948	0.848761	PREX1|WAS|AIF1|MSRB2|WASHC3|EVL|DIAPH1|WASHC5	0.250417	1.15437	0.589118	SCIN|GSN|MICAL3|MICAL2|TTC17|AVIL|ABI2|EVL|GHRL|PSTPIP2|CAPG|TWF2|FLII	0.76834	-0.822358	0.875716	EVL|SPIRE1|VILL|WASL|WASHC5|DIAPH1	0.567164	0.924349	0.91358	ABI2|TTC17|PSTPIP1|AVIL|GSN|PSTPIP2|MSRB2|MICAL1|SVIL|MICAL2|FLII|MICAL3|TWF1|AIF1|RAC1|GHRL
ACTIN POLYMERIZATION OR DEPOLYMERIZATION%GOBP%GO:0008154	MYELOID	NS	36	0.365348	-1.06266	0.605505	MSRB2|MICAL1|PREX1|PSTPIP2|WAS|PSTPIP1|AIF1	0.555927	0.935722	0.77713	SCIN|EVL|GSN|MICAL3|MICAL2|VILL|SPIRE1
ACTIN POLYMERIZATION OR DEPOLYMERIZATION%GOBP%GO:0008154	NK	COV	36	0.00815326	1.70422	0.135057	MICAL2|GAS7|MICAL1|PSTPIP2|GSN|SVIL|PREX1|PSTPIP1|EVL|MICAL3|CAPG	0.802178	0.804949	1	WASL|MICAL1|PSTPIP1|EVL|PSTPIP2|AIF1|GSN|TWF1|GHRL|ABI1|JAK2|MSRB1|GAS7|WDR1|TTC17	0.208406	-1.19252	0.704253	MICAL3|GSN|SVIL|MICAL2|ABI2|WASL|CORO7|GHRL|MSRB1|MSRB2	0.904297	-0.74066	1	MICAL3|CORO7|AVIL|SVIL|SPIRE1|MSRB2|VILL|GHRL|MICAL2|AIF1|MSRB1|MICAL1|ABI2
ACTIN POLYMERIZATION OR DEPOLYMERIZATION%GOBP%GO:0008154	NK	IAV	36	0.0106204	1.64981	0.13799	GAS7|CAPG|MICAL2|MICAL3|SPIRE1|PSTPIP2|GSN|TWF2|MICAL1|ABI2|FLII|TWF1|JAK2|AIF1|CORO7	0.0324049	1.58386	0.686083	AVIL|MICAL3|VILL|MICAL2|SPIRE1|GAS7|AIF1|SCIN|FLII|MICAL1|TWF2|GSN|PSTPIP2|CORO7|EVL|JAK2	0.894246	-0.713896	1	SVIL|PREX1|MICAL2|GSN|MICAL3|MICAL1|WASL|GHRL	0.119342	1.26689	0.892662	CAPG|SPIRE1|MICAL2|GAS7|VILL|JAK2|PSTPIP2|FLII|TWF1|PSTPIP1|SCIN
ACTIN POLYMERIZATION OR DEPOLYMERIZATION%GOBP%GO:0008154	NK	NS	36	0.0035818	1.7405	0.238563	MICAL2|MICAL3|GSN|SVIL|MICAL1|GAS7|PSTPIP2|PREX1|GHRL|CORO7|SPIRE1|MSRB2|EVL|ABI2	0.322981	1.09664	1	MICAL1|MICAL3|CORO7|AVIL|GHRL|AIF1|ABI2|MSRB1|SVIL|SPIRE1|MICAL2|TWF2|DSTN|TTC17
ACTIN POLYMERIZATION OR DEPOLYMERIZATION%GOBP%GO:0008154	T.CD4	COV	36	0.359589	-1.0676	0.627086	CAPG|PREX1|SPIRE1|WDR1|MSRB1|TWF2|MICAL2|RAC1|MICAL3|PSTPIP1|DIAPH1|WASHC5	0.528455	-0.9533	0.940316	PREX1|TWF2|CAPG|MICAL2|WASL|WASHC5|WDR1|SPIRE1|ABI2|MSRB1	0.557319	0.938697	0.846756	GAS7|AVIL|AIF1|PSTPIP2|MICAL2|SCIN	0.669884	0.86181	0.973886	AIF1|GSN|SCIN|AVIL|GHRL|MSRB2|JAK2|EVL|PSTPIP1
ACTIN POLYMERIZATION OR DEPOLYMERIZATION%GOBP%GO:0008154	T.CD4	IAV	36	0.0689655	-1.40307	0.502194	CAPG|PREX1|MICAL2|TWF2|PSTPIP1|SPIRE1|MICAL1|MSRB2|SVIL|WDR1	0.105528	-1.33	0.841642	MICAL2|PREX1|CAPG|SPIRE1|MSRB2|TWF2|GHRL|CORO7|WDR1|ABI2|MICAL1|PSTPIP1	0.85078	-0.766816	0.992283	SVIL|TWF2|MSRB1|PREX1|MSRB2|DIAPH1|MICAL1|GHRL|WASL|CORO7|TTC17|RAC1|VILL	0.488971	-0.977059	0.97665	MICAL2|MICAL1|TWF2|CORO7|PREX1|ABI2|WASL|SPIRE1|WDR1
ACTIN POLYMERIZATION OR DEPOLYMERIZATION%GOBP%GO:0008154	T.CD4	NS	36	0.248299	-1.14128	0.722989	CAPG|MICAL2|PREX1|PSTPIP1|SPIRE1|GAS7|MICAL1|WDR1|AVIL	0.308797	-1.10221	1	CAPG|MSRB2|SPIRE1|GHRL|MICAL2|PREX1|WASHC5|RAC1|SCIN|PSTPIP1
ACTIN POLYMERIZATION OR DEPOLYMERIZATION%GOBP%GO:0008154	T.CD8	COV	36	0.267717	1.13813	0.6599	AIF1|MICAL3|MICAL2|SVIL|PSTPIP2|AVIL|WASHC5|GHRL	0.841727	0.765095	1	AIF1|MICAL3|GSN|PSTPIP2|JAK2|EVL|AVIL	0.848797	0.755469	1	PSTPIP2|PSTPIP1|WASHC5|TTC17|GAS7|EVL|SCIN|PREX1	0.122034	-1.29635	0.989053	SPIRE1|SVIL|MICAL1|TWF2|CAPG|CORO7|MICAL3|TWF1|MSRB1|WDR1|FLII|VILL|GHRL
ACTIN POLYMERIZATION OR DEPOLYMERIZATION%GOBP%GO:0008154	T.CD8	IAV	36	0.190821	1.22261	0.894847	AIF1|MICAL3|GHRL|MICAL2|AVIL|GSN|ABI2|WASL|SVIL	0.618391	0.893587	1	AIF1|MICAL3|AVIL|JAK2|MSRB1|VILL|GHRL|ABI1|SVIL|TWF1|TTC17|EVL|SPIRE1|MICAL2	0.837388	0.749371	0.951361	GAS7|SPIRE1|PSTPIP1|ABI2|WASL|WASHC5|TTC17|PSTPIP2|GSN|MSRB1|EVL|DIAPH1|GHRL|DSTN|AVIL|ABI1	0.376906	-1.04962	0.979138	CAPG|MSRB2|PREX1|SCIN|MICAL3|MICAL1|SVIL|GHRL|WDR1
ACTIN POLYMERIZATION OR DEPOLYMERIZATION%GOBP%GO:0008154	T.CD8	NS	36	0.155738	1.22862	0.637004	AIF1|MICAL3|SVIL|MICAL2|GHRL	0.177215	1.24115	1	MICAL3|AIF1|GHRL|MICAL1|SVIL|TWF2|MSRB1|GSN|WASL|CORO7|PSTPIP2
[truncated: 47,730 more rows]

## Sheet: TableS4E
Supplementary Table 4e. List of loci associated with cellular proportions genome-wide
[truncated: 2,920 more rows]

## Sheet: TableS4F
Supplementary Table 4f. Fraction of population differences in cell type frequency explained by cytomegalovirus seropositivity
[truncated: 25 more rows]

## Sheet: TableS4G
Supplementary Table 4g. Differences in gene expression and response to viral stimulation between memory and non-memory immune subsets of the same lineage
[truncated: 506,885+ more rows]

[truncated: 1 more sheets: TableS4H]
