# Supplementary material for: Dissecting human population variation in single-cell responses to SARS-CoV-2
Source: Nature. 2023 Aug 9;621(7977):120–8. doi: 10.1038/s41586-023-06422-9 (PMC10482701; doi:10.1038/s41586-023-06422-9)
Supplement: Supplementary file 8 — Mapping of eQTLs and reQTLs across major immune lineages and cell types, along with replicability of the results across studies. [file 41586_2023_6422_MOESM8_ESM.xlsx]

## Sheet: TableS5A
Supplementary Table 5a. Fine-mapping of expression quantitative trait loci (eQTLs) across immune lineages
In each lineage and condition, we report the index SNP of each expression quantitative trait locus (eQTL)
The index SNP for each eQTL was chosen as the variant with the highest posterior inclusion probability (PIP; i.e., top component), as computed by SuSiE (https://annahutch.github.io/PhD/SuSiE.html)
For each eQTL, we also report the distance in base pair (cis_dist) to the transcription start/end site of the gene whose expression it is associated to (0, if inside the gene boundaries), the strength of this association (beta, R2), the raw and Benjamini-Hochberg-adjusted two-sided Student's t-test p-value, and the allele frequency in continental populations.
Reported allele frequency are computed from YRI, CEU, and CHS individuals from the 1000 genome project. For SNPs that were absent in the GRCH38 high coverage dataset (grayed cells), we report the frequency estimated in AFB, EUB and ASH individuals. Variants that are common in one population (MAF>5%) and absent from other populations (MAF<1%) are considered as ancestry-specific.
GeneID	Symbol	rsID	cis_distance	Lineage	Condition	beta	R2	p-value	FDR	PIP_top_component	frequency (YRI/AFB)	frequency (CEU/EUB)	frequency (CHS/ASH)	Ancestry-specific	missing from 1kG (30x)
ENSG00000164308	ERAP2	rs2927608	0	T CD8	NS	0.706864	0.818959	8.7843e-76	0	0.5	0.3935	0.4545	0.4238
ENSG00000164308	ERAP2	rs2927608	0	NK	IAV	0.842369	0.820047	3.55152e-74	0	0.5	0.3935	0.4545	0.4238
ENSG00000164308	ERAP2	rs2927608	0	NK	NS	0.85182	0.772771	4.80073e-63	0	0.5	0.3935	0.4545	0.4238
ENSG00000164308	ERAP2	rs2927608	0	B	NS	0.725452	0.710958	5.39523e-55	0	0.5	0.3935	0.4545	0.4238
ENSG00000164308	ERAP2	rs2927608	0	MYELOID	COV	0.993702	0.715684	7.04743e-55	0	0.499998	0.3935	0.4545	0.4238
ENSG00000164308	ERAP2	rs2927608	0	MYELOID	IAV	1.14652	0.643572	1.96696e-44	0	0.48914	0.3935	0.4545	0.4238
ENSG00000164308	ERAP2	rs18059	96648	T CD8	NS	-0.634209	0.62018	1.05297e-43	0	0.980611	0.5926	0.4293	0.6524
ENSG00000164308	ERAP2	rs147837667	24821	B	NS	0.663616	0.57305	2.92141e-38	0	0.0905037	0.3704	0.4545	0.3429
ENSG00000166750	SLFN5	rs11080327	0	B	COV	1.45779	0.818648	1.35935e-74	0	1	0.7037	0.4899	0.5429
ENSG00000166750	SLFN5	rs11080327	0	T CD4	COV	0.621182	0.802564	1.66162e-74	0	1	0.7037	0.4899	0.5429
ENSG00000166750	SLFN5	rs11080327	0	T CD4	IAV	0.583361	0.792936	1.02359e-72	0	1	0.7037	0.4899	0.5429
ENSG00000166750	SLFN5	rs11080327	0	NK	IAV	0.634338	0.808289	1.65904e-71	0	1	0.7037	0.4899	0.5429
ENSG00000166750	SLFN5	rs11080327	0	B	IAV	1.38344	0.800968	1.25133e-70	0	1	0.7037	0.4899	0.5429
ENSG00000166750	SLFN5	rs11080327	0	NK	COV	0.771571	0.799168	1.35333e-70	0	1	0.7037	0.4899	0.5429
ENSG00000166750	SLFN5	rs11080327	0	T CD8	IAV	0.58583	0.792285	7.76272e-70	0	1	0.7037	0.4899	0.5429
ENSG00000166750	SLFN5	rs11080327	0	MYELOID	IAV	0.966595	0.769555	1.82837e-62	0	1	0.7037	0.4899	0.5429
ENSG00000166750	SLFN5	rs11080327	0	MYELOID	COV	0.804635	0.698742	1.95624e-52	0	0.99986	0.7037	0.4899	0.5429
ENSG00000166750	SLFN5	rs11080327	0	T CD8	COV	0.570613	0.573984	1.5316e-38	0	0.999998	0.7037	0.4899	0.5429
ENSG00000166750	SLFN5	rs11080327	0	NK	NS	0.331637	0.546558	1.82324e-34	0	0.999949	0.7037	0.4899	0.5429
ENSG00000166750	SLFN5	rs11080327	0	B	NS	0.864058	0.506312	5.06862e-32	0	1	0.7037	0.4899	0.5429
ENSG00000166750	SLFN5	rs11867191	976	T CD8	NS	0.214331	0.416722	4.40249e-25	0	0.453837	0.7269	0.4899	0.5238
ENSG00000166750	SLFN5	rs11867191	976	MYELOID	NS	0.500397	0.417454	4.51808e-24	0	0.462895	0.7269	0.4899	0.5238
ENSG00000166750	SLFN5	rs7221768	7314	T CD4	NS	0.195078	0.321001	1.24447e-18	0	0.0866286	0.412	0.399	0.2667
ENSG00000203875	SNHG5	rs1059307	0	NK	IAV	0.988917	0.792108	4.34325e-68	0	0.999932	0.2454	0.6061	0.319
ENSG00000203875	SNHG5	rs1059307	0	MYELOID	COV	0.959696	0.762111	2.10891e-62	0	0.999966	0.2454	0.6061	0.319
ENSG00000203875	SNHG5	rs1059307	0	MYELOID	IAV	0.730577	0.52255	2.50612e-32	0	0.931869	0.2454	0.6061	0.319
ENSG00000203875	SNHG5	rs142373019	19108	MYELOID	COV	0.688161	0.405524	1.09973e-23	0	0.273261	0.5093	0.6263	0.381
ENSG00000203875	SNHG5	rs142373019	19108	NK	IAV	0.649412	0.367237	4.91637e-21	0	0.32163	0.5093	0.6263	0.381
ENSG00000203875	SNHG5	rs35736725	11251	NK	IAV	-0.559989	0.119607	6.8737e-07	0	0.970088	0.2731	0.0202	0.05238
ENSG00000010030	ETV7	rs6905318	1595	NK	IAV	1.32679	0.781367	5.79323e-66	0	0.99285	0.2593	0.6111	0.4667
ENSG00000010030	ETV7	rs6905318	1595	NK	COV	1.31101	0.692563	2.38163e-52	0	0.91266	0.2593	0.6111	0.4667
ENSG00000010030	ETV7	rs6905318	1595	T CD8	COV	0.928323	0.686151	1.02138e-51	0	0.924225	0.2593	0.6111	0.4667
ENSG00000010030	ETV7	rs6905318	1595	T CD4	COV	0.698498	0.643535	4.97457e-48	0	0.79263	0.2593	0.6111	0.4667
ENSG00000010030	ETV7	rs6905318	1595	B	COV	0.906823	0.656683	2.20558e-47	0	0.192059	0.2593	0.6111	0.4667
ENSG00000010030	ETV7	rs6905318	1595	B	IAV	0.784496	0.635799	7.30755e-45	0	0.943207	0.2593	0.6111	0.4667
ENSG00000010030	ETV7	rs6905318	1595	NK	NS	0.758489	0.258244	5.30285e-14	0	0.125085	0.2593	0.6111	0.4667
ENSG00000010030	ETV7	rs6905318	1595	T CD8	NS	0.44346	0.235726	2.76894e-13	0	0.480459	0.2593	0.6111	0.4667
ENSG00000010030	ETV7	rs6905318	1595	MYELOID	COV	0.376827	0.162878	4.48029e-09	0	0.229173	0.2593	0.6111	0.4667
ENSG00000010030	ETV7	rs6905318	1595	MYELOID	IAV	0.414208	0.154967	1.61543e-08	0	0.271383	0.2593	0.6111	0.4667
ENSG00000010030	ETV7	rs6905318	1595	B	NS	0.431022	0.127447	2.26788e-07	0	0.402864	0.2593	0.6111	0.4667
ENSG00000010030	ETV7	rs6905318	1595	T CD4	NS	0.296865	0.112963	9.46296e-07	0.00107009	0.508481	0.2593	0.6111	0.4667
ENSG00000010030	ETV7	rs2234071	0	T CD8	IAV	0.928745	0.684384	9.9913e-52	0	0.99994	0.2407	0.5859	0.4619
ENSG00000010030	ETV7	rs2234071	0	B	COV	0.918981	0.661563	5.40314e-48	0	0.773692	0.2407	0.5859	0.4619
ENSG00000010030	ETV7	rs2234071	0	T CD4	COV	0.704983	0.63428	7.02251e-47	0	0.057566	0.2407	0.5859	0.4619
ENSG00000010030	ETV7	rs2234071	0	T CD4	IAV	0.632904	0.619209	2.80138e-45	0	0.998904	0.2407	0.5859	0.4619
ENSG00000010030	ETV7	rs2234071	0	NK	NS	0.789087	0.272041	8.68887e-15	0	0.719181	0.2407	0.5859	0.4619
ENSG00000010030	ETV7	rs2234071	0	T CD8	NS	0.422148	0.212675	5.59496e-12	0	0.026598	0.2407	0.5859	0.4619
ENSG00000010030	ETV7	rs2234071	0	MYELOID	COV	0.382036	0.159313	6.8369e-09	0	0.124445	0.2407	0.5859	0.4619
ENSG00000010030	ETV7	rs2234071	0	MYELOID	IAV	0.402982	0.143989	5.69917e-08	0	0.0831079	0.2407	0.5859	0.4619
ENSG00000010030	ETV7	rs2234071	0	B	NS	0.403762	0.10774	2.21244e-06	0	0.0488643	0.2407	0.5859	0.4619
ENSG00000010030	ETV7	rs6457910	16624	T CD8	IAV	0.707609	0.407712	2.04531e-24	0	0.0878118	0.3611	0.5808	0.4381
ENSG00000010030	ETV7	rs6457910	16624	T CD4	IAV	0.489645	0.376858	4.91726e-23	0	0.0141398	0.3611	0.5808	0.4381
ENSG00000010030	ETV7	rs6457910	16624	T CD8	COV	0.696223	0.374374	6.28031e-22	0	0.0117284	0.3611	0.5808	0.4381
ENSG00000010030	ETV7	rs6901513	0	NK	IAV	-0.746045	0.17721	8.06354e-10	0	0.769653	0.3657	0.2323	0.3429
ENSG00000010030	ETV7	rs6901513	0	T CD8	COV	-0.487607	0.140086	4.7693e-08	0	0.27471	0.3657	0.2323	0.3429
ENSG00000010030	ETV7	rs6901513	0	T CD4	IAV	-0.335372	0.127225	1.15148e-07	0	0.0224792	0.3657	0.2323	0.3429
ENSG00000196756	SNHG17	rs3752278	0	T CD4	IAV	0.725861	0.757531	1.30294e-65	0	0.472133	0.4722	0.1364	0.1048
ENSG00000196756	SNHG17	rs3752278	0	T CD4	COV	0.6977	0.697062	2.52011e-55	0	0.410908	0.4722	0.1364	0.1048
ENSG00000196756	SNHG17	rs3752278	0	T CD8	IAV	0.764294	0.701652	3.65604e-54	0	0.309634	0.4722	0.1364	0.1048
ENSG00000196756	SNHG17	rs3752278	0	MYELOID	NS	0.908184	0.715906	8.17625e-54	0	0.406192	0.4722	0.1364	0.1048
ENSG00000196756	SNHG17	rs3752278	0	T CD8	COV	0.712119	0.669165	1.90891e-49	0	0.0873191	0.4722	0.1364	0.1048
ENSG00000196756	SNHG17	rs3752278	0	T CD4	NS	0.621052	0.65004	1.03764e-47	0	0.453534	0.4722	0.1364	0.1048
ENSG00000196756	SNHG17	rs3752278	0	T CD8	NS	0.617018	0.630436	6.85482e-45	0	0.433638	0.4722	0.1364	0.1048
ENSG00000196756	SNHG17	rs3752278	0	B	COV	0.81958	0.633648	1.30359e-44	0	0.311213	0.4722	0.1364	0.1048
ENSG00000196756	SNHG17	rs3752278	0	B	NS	0.857088	0.628232	3.35395e-44	0	0.25597	0.4722	0.1364	0.1048
ENSG00000196756	SNHG17	rs3752278	0	B	IAV	0.815704	0.56889	1.16353e-37	0	0.391814	0.4722	0.1364	0.1048
ENSG00000196756	SNHG17	rs3752278	0	MYELOID	COV	0.699516	0.498564	6.71972e-31	0	0.291188	0.4722	0.1364	0.1048
ENSG00000196756	SNHG17	rs3752278	0	NK	IAV	0.922837	0.476744	4.27765e-29	0	0.219551	0.4722	0.1364	0.1048
ENSG00000196756	SNHG17	rs3752278	0	NK	NS	0.949424	0.441413	8.13524e-26	0	0.0610902	0.4722	0.1364	0.1048
ENSG00000196756	SNHG17	rs3752278	0	NK	COV	0.785027	0.324843	1.5498e-18	0	0.0695652	0.4722	0.1364	0.1048
ENSG00000196756	SNHG17	rs3752278	0	MYELOID	IAV	0.617687	0.256627	6.54141e-14	0	0.0994635	0.4722	0.1364	0.1048
ENSG00000196756	SNHG17	rs805529	9230	T CD4	NS	-0.416841	0.321779	1.10769e-18	0	0.504835	0.5046	0.7929	0.8857
ENSG00000111639	MRPL51	rs11610774	4716	MYELOID	NS	-0.513534	0.774733	2.10387e-63	0	0.0814193	0.5648	0.3333	0.2095
ENSG00000111639	MRPL51	rs11610774	4716	MYELOID	IAV	-1.02737	0.61512	2.96522e-41	0	0.0265369	0.5648	0.3333	0.2095
ENSG00000111639	MRPL51	rs11610774	4716	NK	IAV	-0.284977	0.396647	4.68145e-23	0	0.0226285	0.5648	0.3333	0.2095
ENSG00000111639	MRPL51	rs11610774	4716	NK	COV	-0.201396	0.262165	1.0788e-14	0	0.0218849	0.5648	0.3333	0.2095
ENSG00000111639	MRPL51	rs11610774	4716	T CD8	COV	-0.0806741	0.147919	1.87905e-08	0	0.0165096	0.5648	0.3333	0.2095
ENSG00000111639	MRPL51	rs11610774	4716	T CD8	IAV	-0.0741197	0.140106	4.402e-08	0	0.0172865	0.5648	0.3333	0.2095
ENSG00000111639	MRPL51	rs11610774	4716	B	COV	-0.0911279	0.13069	1.66999e-07	0	0.0124194	0.5648	0.3333	0.2095
ENSG00000111639	MRPL51	rs2532501	38299	MYELOID	NS	0.435459	0.596236	2.85026e-39	0	0.131764	0.5694	0.6465	0.7905
ENSG00000183172	SMDT1	rs112903584	1019	T CD4	COV	-0.738393	0.73993	3.66016e-62	0	0.155392	0.4074	0.3232	0.1333
ENSG00000183172	SMDT1	rs112903584	1019	T CD8	COV	-0.585851	0.753533	3.96207e-62	0	0.270751	0.4074	0.3232	0.1333
ENSG00000183172	SMDT1	rs112903584	1019	T CD8	IAV	-0.482506	0.748171	1.67592e-61	0	0.258573	0.4074	0.3232	0.1333
ENSG00000183172	SMDT1	rs112903584	1019	T CD4	IAV	-0.626618	0.720938	2.77824e-59	0	0.263396	0.4074	0.3232	0.1333
ENSG00000183172	SMDT1	rs112903584	1019	T CD8	NS	-0.662401	0.732638	6.53403e-59	0	0.227627	0.4074	0.3232	0.1333
ENSG00000183172	SMDT1	rs112903584	1019	B	NS	-0.475334	0.72925	8.50906e-58	0	0.247095	0.4074	0.3232	0.1333
ENSG00000183172	SMDT1	rs112903584	1019	B	COV	-0.387847	0.64775	2.75289e-46	0	0.197793	0.4074	0.3232	0.1333
ENSG00000183172	SMDT1	rs112903584	1019	B	IAV	-0.387567	0.629285	4.17355e-44	0	0.0786058	0.4074	0.3232	0.1333
ENSG00000183172	SMDT1	rs112903584	1019	NK	NS	-0.447406	0.611977	6.43718e-41	0	0.132827	0.4074	0.3232	0.1333
ENSG00000183172	SMDT1	rs112903584	1019	NK	COV	-0.279995	0.335436	3.2139e-19	0	0.118208	0.4074	0.3232	0.1333
ENSG00000183172	SMDT1	rs112903584	1019	NK	IAV	-0.255854	0.298323	1.23133e-16	0	0.0553563	0.4074	0.3232	0.1333
ENSG00000183172	SMDT1	rs112903584	1019	MYELOID	NS	-0.0832872	0.156355	1.37613e-08	0	0.0638145	0.4074	0.3232	0.1333
ENSG00000013573	DDX11	rs34873612	0	T CD4	COV	-1.15698	0.739277	4.74024e-62	0	0.0379454	0.7315	0.4141	0.8
ENSG00000013573	DDX11	rs34873612	0	T CD4	IAV	-1.25635	0.733918	1.99046e-61	0	0.042694	0.7315	0.4141	0.8
ENSG00000013573	DDX11	rs34873612	0	T CD8	IAV	-1.3684	0.734762	2.95042e-59	0	0.0398015	0.7315	0.4141	0.8
ENSG00000013573	DDX11	rs34873612	0	T CD8	NS	-1.13879	0.698955	8.96743e-54	0	0.0483994	0.7315	0.4141	0.8
ENSG00000013573	DDX11	rs34873612	0	T CD4	NS	-1.02996	0.689403	6.24293e-53	0	0.0376072	0.7315	0.4141	0.8
ENSG00000013573	DDX11	rs34873612	0	T CD8	COV	-1.18813	0.67356	5.06181e-50	0	0.031121	0.7315	0.4141	0.8
ENSG00000013573	DDX11	rs34873612	0	NK	IAV	-1.33366	0.572316	1.24712e-37	0	0.0321438	0.7315	0.4141	0.8
ENSG00000013573	DDX11	rs34873612	0	MYELOID	COV	-0.826866	0.55715	3.71269e-36	0	0.0402127	0.7315	0.4141	0.8
ENSG00000013573	DDX11	rs34873612	0	NK	NS	-1.21577	0.487735	2.0775e-29	0	0.0320916	0.7315	0.4141	0.8
ENSG00000013573	DDX11	rs34873612	0	NK	COV	-1.28395	0.464294	1.65016e-28	0	0.0271061	0.7315	0.4141	0.8
ENSG00000013573	DDX11	rs34873612	0	B	NS	-0.605561	0.386114	1.21349e-22	0	0.0140262	0.7315	0.4141	0.8
ENSG00000013573	DDX11	rs34873612	0	B	IAV	-0.665982	0.353991	2.40013e-20	0	0.0125206	0.7315	0.4141	0.8
ENSG00000013573	DDX11	rs34873612	0	MYELOID	IAV	-0.564697	0.342763	4.71916e-19	0	0.0184691	0.7315	0.4141	0.8
ENSG00000013573	DDX11	rs67241714	0	T CD4	IAV	-1.2555	0.734171	1.80365e-61	0	0.0467953	0.7222	0.4091	0.7762
ENSG00000013573	DDX11	rs67241714	0	T CD8	IAV	-1.36302	0.732902	5.92198e-59	0	0.0199343	0.7222	0.4091	0.7762
ENSG00000013573	DDX11	rs67241714	0	T CD8	COV	-1.19047	0.67453	3.76835e-50	0	0.0416929	0.7222	0.4091	0.7762
ENSG00000013573	DDX11	rs67241714	0	NK	IAV	-1.32268	0.569449	2.39034e-37	0	0.0169025	0.7222	0.4091	0.7762
ENSG00000013573	DDX11	rs67241714	0	MYELOID	COV	-0.823344	0.553707	7.89269e-36	0	0.0190961	0.7222	0.4091	0.7762
ENSG00000013573	DDX11	rs67241714	0	NK	COV	-1.28357	0.464611	1.55621e-28	0	0.0287155	0.7222	0.4091	0.7762
ENSG00000013573	DDX11	rs67241714	0	B	NS	-0.600861	0.384946	1.46563e-22	0	0.0116581	0.7222	0.4091	0.7762
ENSG00000013573	DDX11	rs67241714	0	B	IAV	-0.661279	0.354047	2.37965e-20	0	0.0126259	0.7222	0.4091	0.7762
ENSG00000013573	DDX11	rs67241714	0	MYELOID	IAV	-0.581563	0.362356	2.59118e-20	0	0.313774	0.7222	0.4091	0.7762
ENSG00000013573	DDX11	rs7952861	0	MYELOID	NS	-0.921771	0.685578	1.27834e-49	0	0.0953253	0.7639	0.4242	0.7905
ENSG00000013573	DDX11	rs7952861	0	B	COV	-0.81054	0.398337	2.13073e-23	0	0.0714395	0.7639	0.4242	0.7905
ENSG00000013573	DDX11	rs7952861	0	B	IAV	-0.666184	0.35399	2.40056e-20	0	0.0125184	0.7639	0.4242	0.7905
ENSG00000197728	RPS26	rs1131017	0	T CD4	NS	-1.52934	0.716294	6.83527e-57	0	1	0.125	0.5859	0.7619
ENSG00000197728	RPS26	rs1131017	0	T CD8	NS	-1.44846	0.711562	1.25959e-55	0	1	0.125	0.5859	0.7619
ENSG00000197728	RPS26	rs1131017	0	T CD4	IAV	-1.43914	0.697323	1.26536e-55	0	1	0.125	0.5859	0.7619
ENSG00000197728	RPS26	rs1131017	0	NK	COV	-0.985424	0.710479	6.35372e-55	0	1	0.125	0.5859	0.7619
ENSG00000197728	RPS26	rs1131017	0	B	IAV	-1.02746	0.711844	7.44147e-55	0	1	0.125	0.5859	0.7619
ENSG00000197728	RPS26	rs1131017	0	T CD4	COV	-1.47356	0.686193	9.58297e-54	0	1	0.125	0.5859	0.7619
ENSG00000197728	RPS26	rs1131017	0	T CD8	COV	-1.32152	0.696454	3.72257e-53	0	1	0.125	0.5859	0.7619
ENSG00000197728	RPS26	rs1131017	0	NK	NS	-1.05245	0.702392	6.82279e-52	0	1	0.125	0.5859	0.7619
ENSG00000197728	RPS26	rs1131017	0	T CD8	IAV	-1.20978	0.684702	9.03576e-52	0	1	0.125	0.5859	0.7619
ENSG00000197728	RPS26	rs1131017	0	MYELOID	COV	-0.378864	0.687507	6.8767e-51	0	1	0.125	0.5859	0.7619
ENSG00000197728	RPS26	rs1131017	0	NK	IAV	-0.783525	0.640076	6.39133e-45	0	1	0.125	0.5859	0.7619
ENSG00000197728	RPS26	rs1131017	0	MYELOID	NS	-0.41217	0.63279	3.36426e-43	0	1	0.125	0.5859	0.7619
ENSG00000197728	RPS26	rs1131017	0	MYELOID	IAV	-0.700241	0.56672	2.38001e-36	0	0.999999	0.125	0.5859	0.7619
ENSG00000197728	RPS26	rs35830890	62576	T CD4	NS	0.768467	0.264994	3.93263e-15	0	0.628463	0.375	0.404	0.2524
ENSG00000197728	RPS26	rs35830890	62576	T CD8	NS	0.690442	0.24928	4.54355e-14	0	0.930453	0.375	0.404	0.2524
ENSG00000197728	RPS26	rs35830890	62576	NK	NS	0.513677	0.243448	3.562e-13	0	0.63276	0.375	0.404	0.2524
ENSG00000186230	ZNF749	rs3746224	0	T CD4	COV	0.974227	0.735103	2.44025e-61	0	1	0.1991	0.5051	0.6429
ENSG00000186230	ZNF749	rs3746224	0	T CD4	NS	0.94075	0.716031	7.50192e-57	0	1	0.1991	0.5051	0.6429
ENSG00000186230	ZNF749	rs3746224	0	T CD4	IAV	0.912933	0.693992	3.93687e-55	0	1	0.1991	0.5051	0.6429
ENSG00000186230	ZNF749	rs3746224	0	T CD8	IAV	0.943306	0.686808	4.63228e-52	0	0.999994	0.1991	0.5051	0.6429
ENSG00000186230	ZNF749	rs3746224	0	T CD8	COV	0.930287	0.649455	5.96027e-47	0	1	0.1991	0.5051	0.6429
ENSG00000186230	ZNF749	rs3746224	0	T CD8	NS	0.882821	0.623055	4.9322e-44	0	0.999935	0.1991	0.5051	0.6429
ENSG00000186230	ZNF749	rs3746224	0	B	NS	1.07972	0.60477	1.41797e-41	0	1	0.1991	0.5051	0.6429
ENSG00000186230	ZNF749	rs3746224	0	MYELOID	NS	0.612934	0.470431	4.96428e-28	0	0.857374	0.1991	0.5051	0.6429
ENSG00000186230	ZNF749	rs3746224	0	B	COV	0.88819	0.457221	8.23516e-28	0	0.943351	0.1991	0.5051	0.6429
ENSG00000186230	ZNF749	rs3746224	0	B	IAV	0.889767	0.380565	3.77709e-22	0	0.999897	0.1991	0.5051	0.6429
ENSG00000186230	ZNF749	rs3746224	0	NK	IAV	0.758604	0.298754	1.15936e-16	0	0.998624	0.1991	0.5051	0.6429
ENSG00000186230	ZNF749	rs3746224	0	NK	NS	0.854299	0.286191	1.31369e-15	0	0.988129	0.1991	0.5051	0.6429
ENSG00000186230	ZNF749	rs3746224	0	MYELOID	COV	0.350904	0.172386	1.44042e-09	0	0.539424	0.1991	0.5051	0.6429
ENSG00000186230	ZNF749	rs3746224	0	NK	COV	0.632595	0.159931	4.85775e-09	0	0.59003	0.1991	0.5051	0.6429
ENSG00000187624	C17orf97	rs7503725	0	T CD4	NS	1.54426	0.743379	2.8011e-61	0	0.91402	0.6019	0.2121	0.2952
ENSG00000187624	C17orf97	rs7503725	0	T CD4	COV	1.44057	0.721682	4.00205e-59	0	0.567056	0.6019	0.2121	0.2952
ENSG00000187624	C17orf97	rs7503725	0	T CD8	NS	1.62752	0.730694	1.34536e-58	0	0.555565	0.6019	0.2121	0.2952
ENSG00000187624	C17orf97	rs7503725	0	T CD8	IAV	1.43077	0.726522	6.22728e-58	0	0.838677	0.6019	0.2121	0.2952
ENSG00000187624	C17orf97	rs7503725	0	T CD4	IAV	1.29513	0.710663	1.18056e-57	0	0.409195	0.6019	0.2121	0.2952
ENSG00000187624	C17orf97	rs7503725	0	T CD8	COV	1.37292	0.646889	1.22943e-46	0	0.165179	0.6019	0.2121	0.2952
ENSG00000187624	C17orf97	rs7503725	0	B	NS	1.50813	0.59668	1.05044e-40	0	0.401481	0.6019	0.2121	0.2952
ENSG00000187624	C17orf97	rs7503725	0	B	COV	1.261	0.562715	4.71332e-37	0	0.250858	0.6019	0.2121	0.2952
ENSG00000187624	C17orf97	rs7503725	0	MYELOID	NS	0.93435	0.550916	7.25648e-35	0	0.405912	0.6019	0.2121	0.2952
ENSG00000187624	C17orf97	rs7503725	0	NK	IAV	1.18587	0.532039	7.9975e-34	0	0.725878	0.6019	0.2121	0.2952
ENSG00000187624	C17orf97	rs7503725	0	B	IAV	1.2103	0.516473	9.33187e-33	0	0.436452	0.6019	0.2121	0.2952
ENSG00000187624	C17orf97	rs7503725	0	NK	NS	1.31174	0.436612	1.84405e-25	0	0.51402	0.6019	0.2121	0.2952
ENSG00000187624	C17orf97	rs7503725	0	NK	COV	1.16103	0.415309	9.64254e-25	0	0.41374	0.6019	0.2121	0.2952
ENSG00000187624	C17orf97	rs7503725	0	MYELOID	COV	0.581959	0.369426	3.50252e-21	0	0.519816	0.6019	0.2121	0.2952
ENSG00000187624	C17orf97	rs7503725	0	MYELOID	IAV	0.528921	0.2801	2.97551e-15	0	0.385962	0.6019	0.2121	0.2952
ENSG00000198502	HLA-DRB5	rs9270123	56968	B	COV	-3.27483	0.724244	9.90537e-57	0	0.994264	0.602	0.557562	0.553226		yes
ENSG00000198502	HLA-DRB5	rs9270123	56968	B	NS	-3.14031	0.695697	8.66163e-53	0	0.997603	0.602	0.557562	0.553226		yes
ENSG00000198502	HLA-DRB5	rs9270123	56968	MYELOID	NS	-3.07534	0.680729	5.49014e-49	0	0.974855	0.602	0.557562	0.553226		yes
ENSG00000198502	HLA-DRB5	rs9270123	56968	T CD8	IAV	-1.32883	0.563577	1.11091e-37	0	0.398442	0.602	0.557562	0.553226		yes
ENSG00000198502	HLA-DRB5	rs9270123	56968	T CD8	COV	-1.31657	0.55276	1.92129e-36	0	0.831646	0.602	0.557562	0.553226		yes
ENSG00000198502	HLA-DRB5	rs9270123	56968	NK	IAV	-1.58918	0.543476	7.17814e-35	0	0.910659	0.602	0.557562	0.553226		yes
ENSG00000198502	HLA-DRB5	rs9270123	56968	NK	COV	-1.34428	0.444833	5.66348e-27	0	0.114816	0.602	0.557562	0.553226		yes
ENSG00000198502	HLA-DRB5	rs9270123	56968	T CD4	COV	-0.667404	0.427304	9.82991e-27	0	0.16005	0.602	0.557562	0.553226		yes
ENSG00000198502	HLA-DRB5	rs9270123	56968	NK	NS	-1.45451	0.444449	4.83142e-26	0	0.935847	0.602	0.557562	0.553226		yes
ENSG00000198502	HLA-DRB5	rs1141883	48528	MYELOID	IAV	-3.14458	0.628875	9.24307e-43	0	0.243755	0.632625	0.580688	0.565403		yes
ENSG00000198502	HLA-DRB5	rs1141883	48528	T CD8	NS	-1.32735	0.512429	7.15885e-33	0	0.954632	0.632625	0.580688	0.565403		yes
ENSG00000198502	HLA-DRB5	rs1141883	48528	T CD4	NS	-0.75697	0.472984	8.98036e-30	0	0.979172	0.632625	0.580688	0.565403		yes
ENSG00000198502	HLA-DRB5	rs9270081	56179	MYELOID	IAV	-3.08443	0.623453	3.68157e-42	0	0.726765	0.589938	0.559813	0.553306		yes
ENSG00000198502	HLA-DRB5	rs9270081	56179	T CD8	IAV	-1.33845	0.566004	6.36458e-38	0	0.596287	0.589938	0.559813	0.553306		yes
ENSG00000198502	HLA-DRB5	rs9270081	56179	T CD8	COV	-1.30208	0.545263	1.00285e-35	0	0.162658	0.589938	0.559813	0.553306		yes
ENSG00000198502	HLA-DRB5	rs9270081	56179	NK	IAV	-1.56716	0.530562	1.08703e-33	0	0.0623228	0.589938	0.559813	0.553306		yes
ENSG00000198502	HLA-DRB5	rs9270081	56179	T CD4	IAV	-0.80716	0.503272	2.74623e-33	0	0.996436	0.589938	0.559813	0.553306		yes
ENSG00000198502	HLA-DRB5	rs9270081	56179	NK	COV	-1.32697	0.440066	1.3218e-26	0	0.0499118	0.589938	0.559813	0.553306		yes
ENSG00000198502	HLA-DRB5	rs113676040	43711	MYELOID	IAV	1.94945	0.125249	4.75915e-07	0	0.0132446	0.08796	0.2071	0.1952
ENSG00000268001	CARD8-AS1	rs1421674	1472	T CD4	COV	-0.698522	0.729465	2.14378e-60	0	0.0576175	0.2778	0.2222	0.3333
ENSG00000268001	CARD8-AS1	rs1421674	1472	T CD4	NS	-0.660995	0.727214	1.31318e-58	0	0.108429	0.2778	0.2222	0.3333
ENSG00000268001	CARD8-AS1	rs1421674	1472	T CD8	NS	-0.661291	0.707087	5.846e-55	0	0.110415	0.2778	0.2222	0.3333
ENSG00000268001	CARD8-AS1	rs1421674	1472	T CD4	IAV	-0.653163	0.682909	1.57693e-53	0	0.100021	0.2778	0.2222	0.3333
ENSG00000268001	CARD8-AS1	rs1421674	1472	T CD8	IAV	-0.625779	0.695412	2.87974e-53	0	0.107968	0.2778	0.2222	0.3333
ENSG00000268001	CARD8-AS1	rs1421674	1472	T CD8	COV	-0.617115	0.64779	9.53929e-47	0	0.103637	0.2778	0.2222	0.3333
ENSG00000268001	CARD8-AS1	rs1421674	1472	NK	IAV	-0.626041	0.475858	5.04494e-29	0	0.0981211	0.2778	0.2222	0.3333
ENSG00000268001	CARD8-AS1	rs1421674	1472	NK	COV	-0.670497	0.416339	8.09526e-25	0	0.104406	0.2778	0.2222	0.3333
ENSG00000268001	CARD8-AS1	rs1421674	1472	NK	NS	-0.724322	0.397979	1.05157e-22	0	0.0973268	0.2778	0.2222	0.3333
ENSG00000100321	SYNGR1	rs2069235	0	NK	NS	1.526	0.752455	1.66021e-59	0	0.752041	0.4861	0.303	0.7524
ENSG00000100321	SYNGR1	rs2069235	0	T CD8	NS	1.24607	0.704727	1.30123e-54	0	0.973566	0.4861	0.303	0.7524
ENSG00000100321	SYNGR1	rs2069235	0	NK	IAV	1.36282	0.61108	1.20087e-41	0	0.950053	0.4861	0.303	0.7524
ENSG00000100321	SYNGR1	rs2069235	0	T CD8	IAV	1.02341	0.564848	8.30065e-38	0	0.715613	0.4861	0.303	0.7524
ENSG00000100321	SYNGR1	rs2069235	0	NK	COV	1.43942	0.561476	4.11292e-37	0	0.583923	0.4861	0.303	0.7524
ENSG00000100321	SYNGR1	rs2069235	0	T CD8	COV	0.983986	0.553602	1.59303e-36	0	0.72162	0.4861	0.303	0.7524
ENSG00000100321	SYNGR1	rs2069235	0	B	NS	1.11874	0.462153	2.4497e-28	0	0.969522	0.4861	0.303	0.7524
ENSG00000100321	SYNGR1	rs2049985	0	B	IAV	0.945102	0.327056	1.3661e-18	0	0.163406	0.009259	0.2323	0.7619
ENSG00000100321	SYNGR1	rs2049985	0	B	COV	1.03508	0.305659	3.0334e-17	0	0.167946	0.009259	0.2323	0.7619
ENSG00000100321	SYNGR1	rs76547504	587	MYELOID	NS	-0.579086	0.152923	2.04508e-08	0	0.764824	0.08333	0.005051	0.1476
ENSG00000130775	THEMIS2	rs9701457	3540	NK	COV	-1.10017	0.738081	3.22702e-59	0	0.151704	0.6111	0.3838	0.5476
ENSG00000130775	THEMIS2	rs9701457	3540	NK	NS	-1.11618	0.710047	5.70982e-53	0	0.156609	0.6111	0.3838	0.5476
ENSG00000130775	THEMIS2	rs2749119	23052	NK	COV	-1.0908	0.735836	7.49229e-59	0	0.066506	0.6111	0.399	0.5476
ENSG00000130775	THEMIS2	rs2749119	23052	NK	IAV	-1.12991	0.718556	2.62625e-55	0	0.0890632	0.6111	0.399	0.5476
ENSG00000130775	THEMIS2	rs2749119	23052	NK	NS	-1.10534	0.707006	1.54126e-52	0	0.0585098	0.6111	0.399	0.5476
ENSG00000130775	THEMIS2	rs2749119	23052	T CD4	COV	-0.717014	0.568052	2.06625e-39	0	0.0355478	0.6111	0.399	0.5476
ENSG00000130775	THEMIS2	rs6564	0	T CD8	IAV	-1.21141	0.721659	3.60915e-57	0	0.915363	0.6065	0.3939	0.5524
ENSG00000130775	THEMIS2	rs6564	0	T CD8	NS	-0.849438	0.680373	3.52107e-51	0	0.114787	0.6065	0.3939	0.5524
ENSG00000130775	THEMIS2	rs6564	0	T CD8	COV	-1.31124	0.679451	8.30761e-51	0	0.49069	0.6065	0.3939	0.5524
ENSG00000130775	THEMIS2	rs6564	0	T CD4	NS	-0.564516	0.646916	2.54083e-47	0	0.742022	0.6065	0.3939	0.5524
ENSG00000130775	THEMIS2	rs6564	0	T CD4	COV	-0.719402	0.576197	2.88785e-40	0	0.24873	0.6065	0.3939	0.5524
ENSG00000130775	THEMIS2	rs6564	0	T CD4	IAV	-0.70994	0.5539	3.85771e-38	0	0.370181	0.6065	0.3939	0.5524
ENSG00000130775	THEMIS2	rs3766398	0	MYELOID	NS	-0.145883	0.215778	1.14508e-11	0	0.96684	0.1481	0.6869	0.5667
ENSG00000130775	THEMIS2	rs3766398	0	MYELOID	COV	-0.181384	0.177227	8.0473e-10	0	0.954596	0.1481	0.6869	0.5667
ENSG00000130775	THEMIS2	rs3766398	0	B	NS	-0.266594	0.126801	2.44533e-07	0	0.345593	0.1481	0.6869	0.5667
ENSG00000112139	MDGA1	rs4711510	2559	T CD8	IAV	-2.03957	0.729184	2.34866e-58	0	0.852278	0.8102	0.4495	0.5619
ENSG00000112139	MDGA1	rs4711510	2559	T CD4	IAV	-1.76956	0.685009	7.91516e-54	0	0.673353	0.8102	0.4495	0.5619
ENSG00000112139	MDGA1	rs4711510	2559	NK	COV	-2.48049	0.663348	1.86001e-48	0	0.477649	0.8102	0.4495	0.5619
ENSG00000112139	MDGA1	rs4711510	2559	T CD4	COV	-1.68536	0.644098	4.22565e-48	0	0.771022	0.8102	0.4495	0.5619
ENSG00000112139	MDGA1	rs4711510	2559	T CD8	COV	-1.88173	0.651825	3.03978e-47	0	0.676378	0.8102	0.4495	0.5619
ENSG00000112139	MDGA1	rs4711510	2559	B	IAV	-1.94937	0.625537	1.1218e-43	0	0.313699	0.8102	0.4495	0.5619
ENSG00000112139	MDGA1	rs4711510	2559	NK	IAV	-2.31185	0.618615	1.78925e-42	0	0.205816	0.8102	0.4495	0.5619
ENSG00000112139	MDGA1	rs4711510	2559	B	NS	-1.57819	0.606109	1.01389e-41	0	0.694218	0.8102	0.4495	0.5619
ENSG00000112139	MDGA1	rs4711510	2559	T CD8	NS	-1.44559	0.595336	5.87511e-41	0	0.817412	0.8102	0.4495	0.5619
ENSG00000112139	MDGA1	rs4711510	2559	B	COV	-1.84131	0.593246	3.81636e-40	0	0.192774	0.8102	0.4495	0.5619
ENSG00000112139	MDGA1	rs4711510	2559	NK	NS	-2.01851	0.596454	2.70697e-39	0	0.188904	0.8102	0.4495	0.5619
ENSG00000112139	MDGA1	rs4711510	2559	T CD4	NS	-1.01487	0.557815	1.81157e-37	0	0.900563	0.8102	0.4495	0.5619
ENSG00000112139	MDGA1	rs4711510	2559	MYELOID	IAV	-1.29774	0.513929	1.38311e-31	0	0.367302	0.8102	0.4495	0.5619
ENSG00000112139	MDGA1	rs4711510	2559	MYELOID	COV	-0.749521	0.406467	9.4183e-24	0	0.547109	0.8102	0.4495	0.5619
ENSG00000213512	GBP7	rs1142888	10398	T CD8	IAV	2.58701	0.729182	2.35037e-58	0	0.209318	0.1065	0.4545	0.4381
ENSG00000213512	GBP7	rs1142888	10398	MYELOID	COV	1.74287	0.722214	7.36678e-56	0	0.406914	0.1065	0.4545	0.4381
ENSG00000213512	GBP7	rs1142888	10398	T CD4	IAV	2.53479	0.689705	1.66659e-54	0	0.191145	0.1065	0.4545	0.4381
ENSG00000213512	GBP7	rs1142888	10398	MYELOID	IAV	1.82684	0.701747	8.38496e-52	0	0.119506	0.1065	0.4545	0.4381
ENSG00000213512	GBP7	rs1142888	10398	T CD8	COV	2.47644	0.681409	4.52317e-51	0	0.452688	0.1065	0.4545	0.4381
ENSG00000213512	GBP7	rs1142888	10398	T CD4	COV	2.29262	0.655755	1.35631e-49	0	0.41672	0.1065	0.4545	0.4381
ENSG00000213512	GBP7	rs1142888	10398	NK	IAV	2.68905	0.673001	5.6681e-49	0	0.211912	0.1065	0.4545	0.4381
ENSG00000213512	GBP7	rs1142888	10398	B	IAV	3.00945	0.655306	3.2688e-47	0	0.140429	0.1065	0.4545	0.4381
ENSG00000213512	GBP7	rs1142888	10398	NK	COV	2.67042	0.632083	1.19912e-44	0	0.395953	0.1065	0.4545	0.4381
ENSG00000213512	GBP7	rs1142888	10398	B	COV	2.45441	0.613812	2.32328e-42	0	0.422726	0.1065	0.4545	0.4381
ENSG00000213512	GBP7	rs1142888	10398	T CD8	NS	0.939126	0.547686	3.95571e-36	0	0.20224	0.1065	0.4545	0.4381
ENSG00000213512	GBP7	rs1142888	10398	T CD4	NS	0.74531	0.519822	7.42811e-34	0	0.181141	0.1065	0.4545	0.4381
ENSG00000213512	GBP7	rs1142888	10398	B	NS	1.06065	0.433385	4.28357e-26	0	0.270934	0.1065	0.4545	0.4381
ENSG00000213512	GBP7	rs1142888	10398	NK	NS	1.20541	0.41185	1.1293e-23	0	0.198005	0.1065	0.4545	0.4381
ENSG00000213512	GBP7	rs1142888	10398	MYELOID	NS	0.710934	0.371893	6.11263e-21	0	0.24521	0.1065	0.4545	0.4381
ENSG00000168653	NDUFS5	rs76289224	0	MYELOID	COV	-0.414389	0.734974	7.62881e-58	0	0.476631	0.1111	0.3535	0.2952
ENSG00000168653	NDUFS5	rs76289224	0	MYELOID	NS	-0.356077	0.690628	2.73557e-50	0	0.489615	0.1111	0.3535	0.2952
ENSG00000168653	NDUFS5	rs76289224	0	T CD4	NS	-0.159703	0.496991	8.08795e-32	0	0.31826	0.1111	0.3535	0.2952
ENSG00000168653	NDUFS5	rs76289224	0	T CD8	IAV	-0.180237	0.484391	1.91849e-30	0	0.0971392	0.1111	0.3535	0.2952
ENSG00000168653	NDUFS5	rs76289224	0	T CD8	COV	-0.215414	0.467017	7.25369e-29	0	0.271569	0.1111	0.3535	0.2952
ENSG00000168653	NDUFS5	rs76289224	0	T CD8	NS	-0.193342	0.459926	1.98272e-28	0	0.116474	0.1111	0.3535	0.2952
ENSG00000168653	NDUFS5	rs76289224	0	T CD4	COV	-0.164084	0.443972	4.60473e-28	0	0.0827546	0.1111	0.3535	0.2952
ENSG00000168653	NDUFS5	rs76289224	0	B	NS	-0.193872	0.395279	2.72653e-23	0	0.159452	0.1111	0.3535	0.2952
ENSG00000168653	NDUFS5	rs76289224	0	B	COV	-0.200533	0.381762	3.11967e-22	0	0.211878	0.1111	0.3535	0.2952
ENSG00000168653	NDUFS5	rs76289224	0	MYELOID	IAV	-0.551551	0.387897	5.15756e-22	0	0.131893	0.1111	0.3535	0.2952
ENSG00000168653	NDUFS5	rs76289224	0	NK	COV	-0.215836	0.340214	1.56792e-19	0	0.0765191	0.1111	0.3535	0.2952
ENSG00000168653	NDUFS5	rs76289224	0	NK	IAV	-0.21682	0.27653	2.48193e-15	0	0.0219904	0.1111	0.3535	0.2952
ENSG00000168653	NDUFS5	rs76289224	0	NK	NS	-0.183628	0.258097	5.4054e-14	0	0.0945244	0.1111	0.3535	0.2952
ENSG00000168653	NDUFS5	rs76289224	0	B	IAV	-0.162066	0.201635	3.23913e-11	0	0.0753145	0.1111	0.3535	0.2952
ENSG00000168653	NDUFS5	rs11205522	26851	T CD4	NS	-0.158331	0.486347	6.70533e-31	0	0.0395707	0.1389	0.3535	0.2952
ENSG00000168653	NDUFS5	rs11205522	26851	T CD8	NS	-0.193452	0.458555	2.55523e-28	0	0.090577	0.1389	0.3535	0.2952
ENSG00000168653	NDUFS5	rs11205522	26851	T CD4	IAV	-0.147467	0.439282	8.21265e-28	0	0.143502	0.1389	0.3535	0.2952
ENSG00000168653	NDUFS5	rs11205522	26851	B	NS	-0.194204	0.397018	2.04855e-23	0	0.211019	0.1389	0.3535	0.2952
ENSG00000168653	NDUFS5	rs11205522	26851	B	COV	-0.200187	0.379507	4.47055e-22	0	0.148977	0.1389	0.3535	0.2952
ENSG00000168653	NDUFS5	rs11205522	26851	MYELOID	IAV	-0.552225	0.384552	8.69235e-22	0	0.0791297	0.1389	0.3535	0.2952
ENSG00000168653	NDUFS5	rs11205522	26851	NK	COV	-0.219696	0.351962	2.62793e-20	0	0.437786	0.1389	0.3535	0.2952
ENSG00000168653	NDUFS5	rs11205522	26851	NK	IAV	-0.21884	0.282328	1.12573e-15	0	0.0455773	0.1389	0.3535	0.2952
ENSG00000168653	NDUFS5	rs11205522	26851	NK	NS	-0.181483	0.250206	1.49906e-13	0	0.0353103	0.1389	0.3535	0.2952
ENSG00000168653	NDUFS5	rs11205522	26851	B	IAV	-0.164555	0.207292	1.59229e-11	0	0.148589	0.1389	0.3535	0.2952
ENSG00000160305	DIP2A	rs2070435	0	NK	NS	0.77581	0.7106	4.76064e-53	0	0.592303	0.5741	0.3939	0.4476
ENSG00000160305	DIP2A	rs2070435	0	NK	COV	0.703256	0.548891	6.75055e-36	0	0.546862	0.5741	0.3939	0.4476
ENSG00000160305	DIP2A	rs2070435	0	NK	IAV	0.562366	0.451379	4.33522e-27	0	0.513587	0.5741	0.3939	0.4476
ENSG00000160305	DIP2A	rs2839301	0	T CD8	NS	0.368177	0.561957	1.60815e-37	0	0.0560043	0.2685	0.3788	0.4429
ENSG00000160305	DIP2A	rs2839301	0	T CD8	COV	0.321509	0.390673	4.50839e-23	0	0.58639	0.2685	0.3788	0.4429
ENSG00000160305	DIP2A	rs11910707	52586	T CD4	COV	0.166128	0.141834	2.06343e-08	0	0.618905	0.6204	0.2929	0.1
ENSG00000160305	DIP2A	rs11910707	52586	MYELOID	COV	0.14822	0.13009	2.06828e-07	0	0.470602	0.6204	0.2929	0.1
ENSG00000160305	DIP2A	rs1008549	0	T CD8	IAV	0.287035	0.355675	9.51897e-21	0	0.267704	0.3009	0.3788	0.4333
ENSG00000160305	DIP2A	rs58428452	0	T CD4	NS	0.206233	0.274225	1.086e-15	0	0.351042	0.06019	0.2677	0.4429
ENSG00000244879	GABPB1-AS1	rs504781	0	T CD4	COV	0.593346	0.706002	1.14451e-56	0	1	0.3426	0.5202	0.004762
ENSG00000244879	GABPB1-AS1	rs504781	0	T CD8	NS	0.53656	0.705766	9.15471e-55	0	1	0.3426	0.5202	0.004762
ENSG00000244879	GABPB1-AS1	rs504781	0	T CD4	NS	0.536383	0.696213	6.69382e-54	0	1	0.3426	0.5202	0.004762
ENSG00000244879	GABPB1-AS1	rs504781	0	T CD4	IAV	0.593342	0.685124	7.62138e-54	0	1	0.3426	0.5202	0.004762
ENSG00000244879	GABPB1-AS1	rs504781	0	B	NS	0.641823	0.698053	4.02267e-53	0	1	0.3426	0.5202	0.004762
ENSG00000244879	GABPB1-AS1	rs504781	0	T CD8	COV	0.570625	0.690504	2.55458e-52	0	1	0.3426	0.5202	0.004762
ENSG00000244879	GABPB1-AS1	rs504781	0	B	COV	0.685486	0.640332	2.13389e-45	0	1	0.3426	0.5202	0.004762
ENSG00000244879	GABPB1-AS1	rs504781	0	T CD8	IAV	0.565703	0.633452	3.02641e-45	0	1	0.3426	0.5202	0.004762
ENSG00000244879	GABPB1-AS1	rs504781	0	NK	NS	0.655843	0.587082	2.41606e-38	0	1	0.3426	0.5202	0.004762
ENSG00000244879	GABPB1-AS1	rs504781	0	NK	IAV	0.771242	0.5723	1.25188e-37	0	1	0.3426	0.5202	0.004762
ENSG00000244879	GABPB1-AS1	rs504781	0	MYELOID	NS	0.615948	0.577257	2.27486e-37	0	1	0.3426	0.5202	0.004762
ENSG00000244879	GABPB1-AS1	rs504781	0	B	IAV	0.566274	0.545483	2.1134e-35	0	1	0.3426	0.5202	0.004762
ENSG00000244879	GABPB1-AS1	rs504781	0	NK	COV	0.65512	0.535368	1.25366e-34	0	1	0.3426	0.5202	0.004762
ENSG00000244879	GABPB1-AS1	rs504781	0	MYELOID	COV	0.468521	0.292252	2.86823e-16	0	0.992816	0.3426	0.5202	0.004762
ENSG00000244879	GABPB1-AS1	rs526045	1626	T CD4	COV	0.423092	0.397273	1.96912e-24	0	0.491613	0.375	0.6616	0.07619
ENSG00000244879	GABPB1-AS1	rs62022564	57724	MYELOID	IAV	0.570112	0.13666	1.31269e-07	0	0.0552526	0.01852	0.5202	0.004762
ENSG00000145287	PLAC8	rs11947454	87309	NK	IAV	0.617132	0.684733	1.62358e-50	0	0.999232	0.5463	0.2424	0.3238
ENSG00000145287	PLAC8	rs11947454	87309	B	IAV	0.457167	0.669332	5.51842e-49	0	0.954268	0.5463	0.2424	0.3238
ENSG00000145287	PLAC8	rs11947454	87309	NK	COV	0.467686	0.605739	1.11265e-41	0	0.998132	0.5463	0.2424	0.3238
ENSG00000145287	PLAC8	rs11947454	87309	B	COV	0.450536	0.549274	9.26879e-36	0	0.588157	0.5463	0.2424	0.3238
ENSG00000145287	PLAC8	rs11947454	87309	T CD4	IAV	0.311774	0.503447	2.64755e-33	0	0.999076	0.5463	0.2424	0.3238
ENSG00000145287	PLAC8	rs11947454	87309	T CD8	IAV	0.328941	0.499223	1.03586e-31	0	0.999335	0.5463	0.2424	0.3238
ENSG00000145287	PLAC8	rs11947454	87309	T CD4	COV	0.277882	0.446495	2.87451e-28	0	0.999397	0.5463	0.2424	0.3238
ENSG00000145287	PLAC8	rs11947454	87309	T CD8	COV	0.300973	0.4301	5.72178e-26	0	0.986477	0.5463	0.2424	0.3238
ENSG00000145287	PLAC8	rs17006484	0	MYELOID	COV	0.523004	0.133999	1.31792e-07	0	0.990916	0.412	0	0	YRI-specific
ENSG00000145287	PLAC8	rs77957477	0	T CD4	NS	0.102034	0.120845	3.73995e-07	0.000581734	0.480144	0.01389	0.4646	0.5381
ENSG00000172543	CTSW	rs656980	5070	T CD8	IAV	-1.1858	0.713818	5.75681e-56	0	0.355187	0.5093	0.2273	0.4952
ENSG00000172543	CTSW	rs656980	5070	T CD8	NS	-1.07916	0.693539	5.30692e-53	0	0.247297	0.5093	0.2273	0.4952
ENSG00000172543	CTSW	rs656980	5070	NK	NS	-0.810793	0.649089	4.44979e-45	0	0.060139	0.5093	0.2273	0.4952
ENSG00000172543	CTSW	rs656980	5070	NK	COV	-0.660585	0.553427	2.485e-36	0	0.244863	0.5093	0.2273	0.4952
ENSG00000172543	CTSW	rs656980	5070	NK	IAV	-0.689634	0.55701	3.82811e-36	0	0.210141	0.5093	0.2273	0.4952
ENSG00000172543	CTSW	rs656980	5070	T CD4	IAV	-0.805527	0.532087	5.5047e-36	0	0.103487	0.5093	0.2273	0.4952
ENSG00000172543	CTSW	rs656980	5070	T CD4	NS	-0.801353	0.468061	2.29805e-29	0	0.204339	0.5093	0.2273	0.4952
ENSG00000172543	CTSW	rs656980	5070	MYELOID	NS	-0.213721	0.0888379	2.68257e-05	0.00474684	0.0297597	0.5093	0.2273	0.4952
ENSG00000172543	CTSW	rs601863	751	NK	NS	0.820994	0.653555	1.31356e-45	0	0.208656	0.4907	0.7626	0.5048
ENSG00000172543	CTSW	rs601863	751	NK	IAV	0.692743	0.554453	6.70568e-36	0	0.120815	0.4907	0.7626	0.5048
ENSG00000172543	CTSW	rs601863	751	NK	COV	0.662242	0.548855	6.8042e-36	0	0.0905668	0.4907	0.7626	0.5048
ENSG00000172543	CTSW	rs601863	751	T CD4	IAV	0.809038	0.53015	8.4563e-36	0	0.0685024	0.4907	0.7626	0.5048
ENSG00000172543	CTSW	rs601863	751	T CD4	COV	0.83115	0.505396	2.50708e-33	0	0.297647	0.4907	0.7626	0.5048
ENSG00000172543	CTSW	rs601863	751	T CD4	NS	0.801642	0.461279	8.26809e-29	0	0.0578062	0.4907	0.7626	0.5048
ENSG00000172543	CTSW	rs601863	751	MYELOID	NS	0.218287	0.0912893	2.05137e-05	0.00474684	0.0378468	0.4907	0.7626	0.5048
ENSG00000120899	PTK2B	rs1429938	0	T CD4	IAV	-0.556826	0.697422	1.22326e-55	0	0.514217	0.1528	0.5303	0.2238
ENSG00000120899	PTK2B	rs1429938	0	T CD4	COV	-0.488034	0.58762	1.71438e-41	0	0.504958	0.1528	0.5303	0.2238
ENSG00000120899	PTK2B	rs1429938	0	T CD8	IAV	-0.363959	0.570448	2.27668e-38	0	0.505994	0.1528	0.5303	0.2238
ENSG00000120899	PTK2B	rs1429938	0	NK	IAV	-0.301965	0.43181	1.32687e-25	0	0.500251	0.1528	0.5303	0.2238
ENSG00000120899	PTK2B	rs1429938	0	T CD8	COV	-0.261613	0.384743	1.18484e-22	0	0.497286	0.1528	0.5303	0.2238
ENSG00000120899	PTK2B	rs1429938	0	B	COV	-0.325318	0.306018	2.88195e-17	0	0.482469	0.1528	0.5303	0.2238
ENSG00000120899	PTK2B	rs1429938	0	B	IAV	-0.334467	0.289088	3.1439e-16	0	0.48627	0.1528	0.5303	0.2238
ENSG00000120899	PTK2B	rs1429938	0	NK	COV	-0.179629	0.135351	8.9981e-08	0	0.148128	0.1528	0.5303	0.2238
ENSG00000161016	RPL8	rs2954658	0	B	NS	-0.185484	0.711933	3.86547e-55	0	1	0.1759	0.5051	0.2905
ENSG00000161016	RPL8	rs2954658	0	B	COV	-0.191446	0.688647	1.49292e-51	0	1	0.1759	0.5051	0.2905
ENSG00000161016	RPL8	rs2954658	0	B	IAV	-0.186412	0.658048	1.49141e-47	0	0.999999	0.1759	0.5051	0.2905
ENSG00000161016	RPL8	rs2954658	0	T CD4	NS	-0.131353	0.563427	4.99431e-38	0	0.999898	0.1759	0.5051	0.2905
ENSG00000161016	RPL8	rs2954658	0	T CD4	IAV	-0.145362	0.538298	1.37289e-36	0	0.999923	0.1759	0.5051	0.2905
ENSG00000161016	RPL8	rs2954658	0	T CD4	COV	-0.134836	0.53702	2.69558e-36	0	0.998715	0.1759	0.5051	0.2905
ENSG00000161016	RPL8	rs2954658	0	T CD8	IAV	-0.141862	0.506895	2.21256e-32	0	0.999904	0.1759	0.5051	0.2905
ENSG00000161016	RPL8	rs2954658	0	T CD8	NS	-0.139046	0.484924	1.72999e-30	0	0.997205	0.1759	0.5051	0.2905
ENSG00000161016	RPL8	rs2954658	0	T CD8	COV	-0.133779	0.443293	5.5472e-27	0	0.945621	0.1759	0.5051	0.2905
ENSG00000161016	RPL8	rs2954658	0	MYELOID	NS	-0.139818	0.355471	7.25484e-20	0	0.993009	0.1759	0.5051	0.2905
ENSG00000161016	RPL8	rs2954658	0	NK	IAV	-0.112996	0.266546	9.54702e-15	0	0.972603	0.1759	0.5051	0.2905
ENSG00000161016	RPL8	rs2954658	0	MYELOID	COV	-0.113431	0.19772	6.61494e-11	0	0.705463	0.1759	0.5051	0.2905
ENSG00000161016	RPL8	rs2954658	0	NK	COV	-0.103532	0.178642	5.01319e-10	0	0.563996	0.1759	0.5051	0.2905
ENSG00000161016	RPL8	rs2954658	0	NK	NS	-0.0813839	0.136295	1.36815e-07	0	0.742573	0.1759	0.5051	0.2905
ENSG00000161016	RPL8	rs2954658	0	MYELOID	IAV	-0.275047	0.110808	2.38613e-06	0.00338983	0.477992	0.1759	0.5051	0.2905
ENSG00000123737	EXOSC9	rs3828485	104	MYELOID	COV	0.838992	0.714822	9.45619e-55	0	0.857077	0.05556	0.3838	0.2
ENSG00000123737	EXOSC9	rs3828485	104	B	IAV	0.571457	0.660491	7.37351e-48	0	0.567728	0.05556	0.3838	0.2
ENSG00000123737	EXOSC9	rs3828485	104	MYELOID	IAV	1.14325	0.668704	1.85709e-47	0	0.0339582	0.05556	0.3838	0.2
ENSG00000123737	EXOSC9	rs3828485	104	NK	IAV	0.739957	0.654849	1.08436e-46	0	0.931073	0.05556	0.3838	0.2
ENSG00000123737	EXOSC9	rs3828485	104	T CD4	IAV	0.445994	0.628228	2.32667e-46	0	0.294574	0.05556	0.3838	0.2
ENSG00000123737	EXOSC9	rs3828485	104	T CD8	IAV	0.453987	0.612667	7.43657e-43	0	0.320298	0.05556	0.3838	0.2
ENSG00000123737	EXOSC9	rs3828485	104	NK	COV	0.631657	0.557098	1.09854e-36	0	0.825104	0.05556	0.3838	0.2
ENSG00000123737	EXOSC9	rs3828485	104	T CD4	COV	0.337722	0.536756	2.8592e-36	0	0.231749	0.05556	0.3838	0.2
ENSG00000123737	EXOSC9	rs3828485	104	T CD8	COV	0.406955	0.497169	2.20486e-31	0	0.559299	0.05556	0.3838	0.2
ENSG00000123737	EXOSC9	rs3828485	104	MYELOID	NS	0.214313	0.157115	1.2603e-08	0	0.0451541	0.05556	0.3838	0.2
ENSG00000123737	EXOSC9	rs6838153	1473	MYELOID	COV	0.835994	0.704523	2.97486e-53	0	0.0280299	0.05556	0.3838	0.2
ENSG00000123737	EXOSC9	rs6838153	1473	MYELOID	IAV	1.15522	0.677649	1.36987e-48	0	0.449325	0.05556	0.3838	0.2
ENSG00000123737	EXOSC9	rs6838153	1473	B	IAV	0.571966	0.656711	2.18814e-47	0	0.193283	0.05556	0.3838	0.2
ENSG00000123737	EXOSC9	rs6838153	1473	T CD4	IAV	0.447175	0.628662	2.06102e-46	0	0.332152	0.05556	0.3838	0.2
ENSG00000123737	EXOSC9	rs6838153	1473	T CD8	IAV	0.455309	0.612865	7.0678e-43	0	0.336829	0.05556	0.3838	0.2
ENSG00000123737	EXOSC9	rs6838153	1473	B	COV	0.571677	0.618175	7.60417e-43	0	0.514439	0.05556	0.3838	0.2
ENSG00000123737	EXOSC9	rs6838153	1473	T CD4	COV	0.339376	0.538833	1.79647e-36	0	0.366715	0.05556	0.3838	0.2
ENSG00000123737	EXOSC9	rs6838153	1473	NK	COV	0.628571	0.54692	1.03904e-35	0	0.0897123	0.05556	0.3838	0.2
ENSG00000123737	EXOSC9	rs6838153	1473	T CD8	COV	0.408403	0.493036	4.97928e-31	0	0.232884	0.05556	0.3838	0.2
ENSG00000123737	EXOSC9	rs6838153	1473	MYELOID	NS	0.219307	0.162632	6.64503e-09	0	0.0833959	0.05556	0.3838	0.2
ENSG00000026297	RNASET2	rs364283	13071	T CD4	NS	-0.32708	0.666638	7.75912e-50	0	0.0899113	0.2269	0.4798	0.381
ENSG00000026297	RNASET2	rs364283	13071	T CD4	COV	-0.288073	0.476779	8.46567e-31	0	0.440653	0.2269	0.4798	0.381
ENSG00000026297	RNASET2	rs364283	13071	T CD4	IAV	-0.257105	0.395128	2.20868e-24	0	0.347108	0.2269	0.4798	0.381
ENSG00000026297	RNASET2	rs364283	13071	T CD8	IAV	-0.242915	0.284544	3.553e-16	0	0.0537896	0.2269	0.4798	0.381
ENSG00000026297	RNASET2	rs364283	13071	MYELOID	NS	-0.291919	0.189131	2.91555e-10	0	0.0585787	0.2269	0.4798	0.381
ENSG00000026297	RNASET2	rs364283	13071	MYELOID	IAV	-0.459697	0.099515	8.31407e-06	0.00439078	0.0147739	0.2269	0.4798	0.381
ENSG00000026297	RNASET2	rs408087	28273	T CD8	NS	-0.280013	0.504323	3.72229e-32	0	0.21569	0.3704	0.4798	0.381
ENSG00000026297	RNASET2	rs408087	28273	NK	NS	-0.296507	0.168708	3.26969e-09	0	0.0295434	0.3704	0.4798	0.381
ENSG00000026297	RNASET2	rs140748	40028	T CD8	COV	-0.260552	0.323187	1.62281e-18	0	0.0199026	0.25	0.4798	0.381
ENSG00000026297	RNASET2	rs140748	40028	NK	COV	-0.274999	0.112802	1.23675e-06	0.00151286	0.0103453	0.25	0.4798	0.381
ENSG00000026297	RNASET2	rs142804409	1521	B	NS	0.13653	0.159765	4.95567e-09	0	0.141899	0.5093	0.3687	0.519
ENSG00000026297	RNASET2	rs2247325	0	MYELOID	COV	0.25495	0.107739	2.64407e-06	0.000536193	0.0954089	0.7731	0.3939	0.7238
ENSG00000272501	AL662844,4	rs9404983	1014	T CD4	COV	0.920817	0.679746	7.82158e-53	0	0.0521069	0.1713	0.2222	0.4429
ENSG00000272501	AL662844,4	rs9404983	1014	T CD8	COV	0.983756	0.690208	2.80859e-52	0	0.0610738	0.1713	0.2222	0.4429
ENSG00000272501	AL662844,4	rs9404983	1014	T CD8	IAV	0.914529	0.658633	2.49497e-48	0	0.0488152	0.1713	0.2222	0.4429
ENSG00000272501	AL662844,4	rs9404983	1014	T CD4	NS	0.891563	0.623454	1.66284e-44	0	0.0692499	0.1713	0.2222	0.4429
ENSG00000272501	AL662844,4	rs9404983	1014	T CD8	NS	0.898114	0.604507	5.95889e-42	0	0.0375154	0.1713	0.2222	0.4429
ENSG00000272501	AL662844,4	rs9404983	1014	NK	IAV	1.12685	0.586006	5.25284e-39	0	0.0511877	0.1713	0.2222	0.4429
ENSG00000272501	AL662844,4	rs9404983	1014	NK	COV	1.10525	0.567565	1.03197e-37	0	0.0277764	0.1713	0.2222	0.4429
ENSG00000272501	AL662844,4	rs9404983	1014	B	COV	0.908895	0.534435	2.2462e-34	0	0.0306022	0.1713	0.2222	0.4429
ENSG00000272501	AL662844,4	rs9404983	1014	MYELOID	COV	0.860738	0.536046	3.45988e-34	0	0.0299492	0.1713	0.2222	0.4429
ENSG00000272501	AL662844,4	rs9404983	1014	NK	NS	1.14702	0.541144	5.6585e-34	0	0.0470491	0.1713	0.2222	0.4429
ENSG00000272501	AL662844,4	rs9404983	1014	B	IAV	1.01243	0.526016	1.31108e-33	0	0.0590123	0.1713	0.2222	0.4429
ENSG00000272501	AL662844,4	rs9404983	1014	B	NS	0.948625	0.506098	5.29147e-32	0	0.0587398	0.1713	0.2222	0.4429
ENSG00000272501	AL662844,4	rs6922842	0	T CD4	IAV	0.90314	0.655815	7.79694e-50	0	0.0456603	0.1713	0.2222	0.4429
ENSG00000272501	AL662844,4	rs6922842	0	NK	NS	1.15505	0.537863	1.11667e-33	0	0.0240598	0.1713	0.2222	0.4429
ENSG00000272501	AL662844,4	rs9404980	483	NK	NS	1.13692	0.543447	3.5007e-34	0	0.0755628	0.1713	0.2222	0.4286
ENSG00000272501	AL662844,4	rs9404980	483	MYELOID	NS	0.789759	0.489627	1.45915e-29	0	0.963924	0.1713	0.2222	0.4286
ENSG00000272501	AL662844,4	rs6922051	8157	MYELOID	IAV	0.837611	0.479101	1.02558e-28	0	0.999747	0.3472	0.3131	0.5333
ENSG00000272501	AL662844,4	rs9264179	54055	T CD8	COV	0.397471	0.140852	4.35529e-08	0	0.145347	0.412	0.6111	0.4905
ENSG00000140105	WARS	rs10142340	0	B	IAV	-0.597762	0.654455	4.16543e-47	0	0.0599897	0.4954	0.7475	0.781
ENSG00000140105	WARS	rs10142340	0	B	COV	-0.631349	0.57584	2.35199e-38	0	0.0677384	0.4954	0.7475	0.781
ENSG00000140105	WARS	rs10142340	0	T CD8	COV	-0.449003	0.4437	5.15737e-27	0	0.043936	0.4954	0.7475	0.781
ENSG00000140105	WARS	rs10142340	0	T CD4	COV	-0.370156	0.429164	7.01682e-27	0	0.0995106	0.4954	0.7475	0.781
ENSG00000140105	WARS	rs10142340	0	T CD4	IAV	-0.356559	0.427093	7.71169e-27	0	0.0680738	0.4954	0.7475	0.781
ENSG00000140105	WARS	rs10142340	0	T CD8	IAV	-0.418542	0.420526	2.28583e-25	0	0.0375079	0.4954	0.7475	0.781
ENSG00000140105	WARS	rs10142340	0	B	NS	-0.463848	0.408915	2.83633e-24	0	0.023692	0.4954	0.7475	0.781
ENSG00000140105	WARS	rs10142340	0	NK	IAV	-0.548822	0.373497	1.85888e-21	0	0.0612937	0.4954	0.7475	0.781
ENSG00000140105	WARS	rs10142340	0	T CD8	NS	-0.137183	0.0723558	0.000112821	0.00548986	0.0201469	0.4954	0.7475	0.781
ENSG00000140105	WARS	rs1570305	0	T CD8	COV	-0.491428	0.453687	8.48835e-28	0	0.258985	0.5833	0.7677	0.8619
ENSG00000140105	WARS	rs1570305	0	NK	COV	-0.693303	0.395301	2.71662e-23	0	0.531218	0.5833	0.7677	0.8619
ENSG00000140105	WARS	rs1570305	0	T CD8	NS	-0.144028	0.0674579	0.000196561	0.00548986	0.0130407	0.5833	0.7677	0.8619
ENSG00000140105	WARS	rs113376138	0	MYELOID	COV	-0.332086	0.124971	3.7232e-07	0	0.3107	0.04167	0.01515	0.07619
ENSG00000184752	NDUFA12	rs10859822	0	T CD4	NS	0.412364	0.685124	2.47725e-52	0	1	0.2454	0.3333	0.419
ENSG00000184752	NDUFA12	rs10859822	0	MYELOID	COV	0.516493	0.681789	4.00862e-50	0	1	0.2454	0.3333	0.419
ENSG00000184752	NDUFA12	rs10859822	0	T CD4	COV	0.350432	0.598837	9.9203e-43	0	1	0.2454	0.3333	0.419
ENSG00000184752	NDUFA12	rs10859822	0	T CD8	NS	0.242508	0.51784	2.34621e-33	0	0.996632	0.2454	0.3333	0.419
ENSG00000184752	NDUFA12	rs10859822	0	T CD8	COV	0.247039	0.49766	2.00089e-31	0	0.997264	0.2454	0.3333	0.419
ENSG00000184752	NDUFA12	rs10859822	0	MYELOID	IAV	0.738148	0.509505	3.28511e-31	0	0.999971	0.2454	0.3333	0.419
ENSG00000184752	NDUFA12	rs10859822	0	MYELOID	NS	0.2619	0.465025	1.31025e-27	0	0.999895	0.2454	0.3333	0.419
ENSG00000184752	NDUFA12	rs10859822	0	B	COV	0.216345	0.431243	8.27705e-26	0	0.906017	0.2454	0.3333	0.419
ENSG00000184752	NDUFA12	rs10859822	0	T CD4	IAV	0.204389	0.384871	1.27511e-23	0	0.0354657	0.2454	0.3333	0.419
ENSG00000184752	NDUFA12	rs10859822	0	NK	COV	0.25065	0.317046	4.859e-18	0	0.981716	0.2454	0.3333	0.419
ENSG00000184752	NDUFA12	rs10859822	0	T CD8	IAV	0.145245	0.290084	1.62426e-16	0	0.834296	0.2454	0.3333	0.419
ENSG00000184752	NDUFA12	rs10859822	0	NK	IAV	0.157887	0.255426	4.19429e-14	0	0.591245	0.2454	0.3333	0.419
ENSG00000184752	NDUFA12	rs10859822	0	NK	NS	0.224537	0.251495	1.26975e-13	0	0.168457	0.2454	0.3333	0.419
ENSG00000184752	NDUFA12	rs10859822	0	B	NS	0.135453	0.186345	1.94233e-10	0	0.0400672	0.2454	0.3333	0.419
ENSG00000152219	ARL14EP	rs11826681	0	T CD8	IAV	-0.322008	0.687505	3.70897e-52	0	0.328589	0.5046	0.2222	0.6048
ENSG00000152219	ARL14EP	rs11826681	0	T CD4	IAV	-0.342359	0.656085	7.18638e-50	0	0.0228186	0.5046	0.2222	0.6048
ENSG00000152219	ARL14EP	rs11826681	0	T CD8	NS	-0.303049	0.628904	1.03594e-44	0	0.0569802	0.5046	0.2222	0.6048
ENSG00000152219	ARL14EP	rs11826681	0	T CD4	COV	-0.337177	0.599306	8.7904e-43	0	0.215844	0.5046	0.2222	0.6048
ENSG00000152219	ARL14EP	rs11826681	0	MYELOID	COV	-0.493723	0.610154	1.51366e-41	0	0.295039	0.5046	0.2222	0.6048
ENSG00000152219	ARL14EP	rs11826681	0	T CD8	COV	-0.306426	0.599023	3.73014e-41	0	0.207654	0.5046	0.2222	0.6048
ENSG00000152219	ARL14EP	rs11826681	0	B	IAV	-0.293236	0.501498	1.88078e-31	0	0.0983633	0.5046	0.2222	0.6048
ENSG00000152219	ARL14EP	rs11826681	0	B	COV	-0.305144	0.488556	2.34839e-30	0	0.0969608	0.5046	0.2222	0.6048
ENSG00000152219	ARL14EP	rs11826681	0	MYELOID	NS	-0.373307	0.477968	1.26204e-28	0	0.0975333	0.5046	0.2222	0.6048
ENSG00000152219	ARL14EP	rs11826681	0	B	NS	-0.305507	0.443636	7.01178e-27	0	0.0156277	0.5046	0.2222	0.6048
ENSG00000152219	ARL14EP	rs11826681	0	MYELOID	IAV	-0.660051	0.361547	2.92573e-20	0	0.020204	0.5046	0.2222	0.6048
ENSG00000152219	ARL14EP	rs11826681	0	NK	COV	-0.265442	0.276103	1.60774e-15	0	0.0247994	0.5046	0.2222	0.6048
ENSG00000152219	ARL14EP	rs11826681	0	NK	IAV	-0.241165	0.235471	5.67302e-13	0	0.100082	0.5046	0.2222	0.6048
ENSG00000152219	ARL14EP	rs10835653	0	T CD4	IAV	-0.34495	0.657134	5.23494e-50	0	0.0519767	0.5185	0.2273	0.5857
ENSG00000152219	ARL14EP	rs10835653	0	T CD4	NS	-0.362775	0.667672	5.67515e-50	0	0.127749	0.5185	0.2273	0.5857
ENSG00000152219	ARL14EP	rs10835653	0	T CD8	NS	-0.30322	0.627108	1.67695e-44	0	0.0353711	0.5185	0.2273	0.5857
ENSG00000152219	ARL14EP	rs10835653	0	B	IAV	-0.290986	0.489976	1.78554e-30	0	0.0111711	0.5185	0.2273	0.5857
ENSG00000152219	ARL14EP	rs10835653	0	MYELOID	NS	-0.370297	0.471119	4.38432e-28	0	0.0286667	0.5185	0.2273	0.5857
ENSG00000152219	ARL14EP	rs10835653	0	B	NS	-0.309478	0.450153	2.18123e-27	0	0.073503	0.5185	0.2273	0.5857
ENSG00000152219	ARL14EP	rs10835653	0	NK	NS	-0.387667	0.383896	9.62559e-22	0	0.0705824	0.5185	0.2273	0.5857
ENSG00000152219	ARL14EP	rs10835653	0	NK	COV	-0.265245	0.272842	2.51764e-15	0	0.0164107	0.5185	0.2273	0.5857
ENSG00000152219	ARL14EP	rs10835653	0	NK	IAV	-0.236541	0.224851	2.21097e-12	0	0.027054	0.5185	0.2273	0.5857
ENSG00000152219	ARL14EP	rs11031032	39925	T CD4	IAV	0.19527	0.165291	1.00759e-09	0	0.0482913	0.1667	0.3788	0.1476
ENSG00000166435	XRRA1	rs10899052	0	T CD8	IAV	0.68868	0.686795	4.65048e-52	0	0.144467	0.06944	0.3384	0.5286
ENSG00000166435	XRRA1	rs10899052	0	T CD4	IAV	0.69715	0.659709	2.39462e-50	0	0.130487	0.06944	0.3384	0.5286
ENSG00000166435	XRRA1	rs10899052	0	T CD8	COV	0.669641	0.66704	3.60309e-49	0	0.0899606	0.06944	0.3384	0.5286
ENSG00000166435	XRRA1	rs10899052	0	T CD4	NS	0.592289	0.656511	1.58256e-48	0	0.114706	0.06944	0.3384	0.5286
ENSG00000166435	XRRA1	rs10899052	0	MYELOID	NS	0.741292	0.674468	3.48976e-48	0	0.0324827	0.06944	0.3384	0.5286
ENSG00000166435	XRRA1	rs10899052	0	T CD8	NS	0.589673	0.65733	3.64898e-48	0	0.0471496	0.06944	0.3384	0.5286
ENSG00000166435	XRRA1	rs10899052	0	T CD4	COV	0.638276	0.63528	5.29254e-47	0	0.1145	0.06944	0.3384	0.5286
ENSG00000166435	XRRA1	rs10899052	0	B	COV	0.927447	0.599857	7.61782e-41	0	0.116649	0.06944	0.3384	0.5286
ENSG00000166435	XRRA1	rs10899052	0	B	NS	0.746508	0.567684	1.00442e-37	0	0.0519358	0.06944	0.3384	0.5286
ENSG00000166435	XRRA1	rs10899052	0	MYELOID	COV	0.644395	0.552976	9.25602e-36	0	0.10679	0.06944	0.3384	0.5286
ENSG00000166435	XRRA1	rs10899052	0	NK	IAV	0.728717	0.547681	2.91419e-35	0	0.105507	0.06944	0.3384	0.5286
ENSG00000166435	XRRA1	rs10899052	0	B	IAV	0.7718	0.538648	9.18247e-35	0	0.0509195	0.06944	0.3384	0.5286
ENSG00000166435	XRRA1	rs10899052	0	NK	NS	0.751293	0.546662	1.78375e-34	0	0.0826487	0.06944	0.3384	0.5286
ENSG00000166435	XRRA1	rs10899052	0	NK	COV	0.887203	0.466956	1.00738e-28	0	0.0374343	0.06944	0.3384	0.5286
ENSG00000166435	XRRA1	rs10899052	0	MYELOID	IAV	0.900396	0.405545	3.13357e-23	0	0.0639239	0.06944	0.3384	0.5286
ENSG00000154099	DNAAF1	rs4782899	0	MYELOID	COV	1.24713	0.68706	7.90085e-51	0	0.325656	0.06019	0.3939	0.3619
ENSG00000154099	DNAAF1	rs4782899	0	MYELOID	NS	0.556087	0.246114	2.53381e-13	0	0.132373	0.06019	0.3939	0.3619
ENSG00000154099	DNAAF1	rs3826151	0	MYELOID	IAV	1.45417	0.470509	4.89545e-28	0	0.326374	0.06019	0.3788	0.3571
ENSG00000154099	DNAAF1	rs3826151	0	MYELOID	NS	0.559775	0.243932	3.34858e-13	0	0.101182	0.06019	0.3788	0.3571
ENSG00000154099	DNAAF1	rs2278043	1592	MYELOID	COV	0.553187	0.198771	5.8102e-11	0	0.650781	0.2963	0.4848	0.5143
ENSG00000170291	ELP5	rs4562	480	MYELOID	NS	-0.716883	0.698951	2.03889e-51	0	0.997145	0.9028	0.596	0.6429
ENSG00000170291	ELP5	rs4562	480	T CD4	IAV	-0.351137	0.470796	1.994e-30	0	0.239333	0.9028	0.596	0.6429
ENSG00000170291	ELP5	rs4562	480	T CD4	NS	-0.327074	0.476307	4.74015e-30	0	0.159053	0.9028	0.596	0.6429
ENSG00000170291	ELP5	rs4562	480	T CD8	IAV	-0.395538	0.477598	7.10569e-30	0	0.444682	0.9028	0.596	0.6429
ENSG00000170291	ELP5	rs4562	480	T CD8	COV	-0.387125	0.477598	9.85556e-30	0	0.343413	0.9028	0.596	0.6429
ENSG00000170291	ELP5	rs4562	480	T CD8	NS	-0.375051	0.468821	3.76278e-29	0	0.800111	0.9028	0.596	0.6429
ENSG00000170291	ELP5	rs4562	480	B	NS	-0.439657	0.458864	4.48202e-28	0	0.523265	0.9028	0.596	0.6429
ENSG00000170291	ELP5	rs4562	480	B	COV	-0.489556	0.455566	1.11191e-27	0	0.0686463	0.9028	0.596	0.6429
ENSG00000170291	ELP5	rs4562	480	MYELOID	COV	-0.515231	0.432631	1.15222e-25	0	0.900988	0.9028	0.596	0.6429
ENSG00000170291	ELP5	rs4562	480	B	IAV	-0.455753	0.423233	3.28888e-25	0	0.123662	0.9028	0.596	0.6429
ENSG00000170291	ELP5	rs4562	480	NK	COV	-0.590833	0.309329	1.48746e-17	0	0.0540378	0.9028	0.596	0.6429
ENSG00000170291	ELP5	rs4562	480	NK	NS	-0.583891	0.318564	1.51722e-17	0	0.740083	0.9028	0.596	0.6429
ENSG00000170291	ELP5	rs4562	480	NK	IAV	-0.518799	0.304593	5.10383e-17	0	0.547138	0.9028	0.596	0.6429
ENSG00000170291	ELP5	rs4562	480	MYELOID	IAV	-0.655008	0.283776	1.81811e-15	0	0.403247	0.9028	0.596	0.6429
ENSG00000170291	ELP5	rs112679038	0	T CD4	IAV	-0.350184	0.473182	1.24606e-30	0	0.380312	0.8981	0.596	0.6429
ENSG00000170291	ELP5	rs112679038	0	T CD4	NS	-0.325414	0.480568	2.07616e-30	0	0.358645	0.8981	0.596	0.6429
ENSG00000170291	ELP5	rs112679038	0	T CD8	COV	-0.384256	0.477276	1.04787e-29	0	0.323295	0.8981	0.596	0.6429
ENSG00000170291	ELP5	rs112679038	0	T CD8	IAV	-0.392156	0.475073	1.15097e-29	0	0.276571	0.8981	0.596	0.6429
ENSG00000170291	ELP5	rs112679038	0	B	COV	-0.492474	0.466192	1.59299e-28	0	0.464322	0.8981	0.596	0.6429
ENSG00000170291	ELP5	rs112679038	0	T CD8	NS	-0.368336	0.4572	3.28135e-28	0	0.094958	0.8981	0.596	0.6429
ENSG00000170291	ELP5	rs112679038	0	B	NS	-0.433831	0.454476	9.97697e-28	0	0.238177	0.8981	0.596	0.6429
ENSG00000170291	ELP5	rs112679038	0	T CD4	COV	-0.335151	0.431329	4.73182e-27	0	0.488669	0.8981	0.596	0.6429
ENSG00000170291	ELP5	rs112679038	0	B	IAV	-0.458065	0.430714	9.07201e-26	0	0.438059	0.8981	0.596	0.6429
ENSG00000170291	ELP5	rs112679038	0	MYELOID	COV	-0.500566	0.414906	2.32464e-24	0	0.0471687	0.8981	0.596	0.6429
ENSG00000170291	ELP5	rs112679038	0	NK	COV	-0.600927	0.324057	1.73997e-18	0	0.437089	0.8981	0.596	0.6429
ENSG00000170291	ELP5	rs112679038	0	NK	NS	-0.56558	0.305642	9.22156e-17	0	0.127915	0.8981	0.596	0.6429
ENSG00000170291	ELP5	rs112679038	0	NK	IAV	-0.507233	0.296055	1.69017e-16	0	0.17089	0.8981	0.596	0.6429
ENSG00000170291	ELP5	rs112679038	0	MYELOID	IAV	-0.639286	0.27413	6.58911e-15	0	0.115837	0.8981	0.596	0.6429
ENSG00000111666	CHPT1	rs71440841	0	T CD4	IAV	0.780589	0.666968	2.5567e-51	0	0.994842	0.3472	0.5859	0.3714
ENSG00000111666	CHPT1	rs71440841	0	T CD4	COV	0.61533	0.563634	5.91627e-39	0	0.79008	0.3472	0.5859	0.3714
ENSG00000111666	CHPT1	rs71440841	0	T CD4	NS	0.710725	0.571213	8.12937e-39	0	0.915982	0.3472	0.5859	0.3714
ENSG00000111666	CHPT1	rs71440841	0	T CD8	NS	0.536863	0.552212	1.44839e-36	0	0.881636	0.3472	0.5859	0.3714
ENSG00000111666	CHPT1	rs71440841	0	T CD8	COV	0.55269	0.55215	2.19981e-36	0	0.816756	0.3472	0.5859	0.3714
ENSG00000111666	CHPT1	rs71440841	0	T CD8	IAV	0.565425	0.536863	4.20026e-35	0	0.973104	0.3472	0.5859	0.3714
ENSG00000111666	CHPT1	rs71440841	0	MYELOID	COV	0.451227	0.359436	1.63071e-20	0	0.562092	0.3472	0.5859	0.3714
ENSG00000111666	CHPT1	rs71440841	0	MYELOID	NS	0.305995	0.32462	6.43892e-18	0	0.196128	0.3472	0.5859	0.3714
ENSG00000111666	CHPT1	rs71440841	0	NK	COV	0.56825	0.229214	8.51086e-13	0	0.161107	0.3472	0.5859	0.3714
ENSG00000111666	CHPT1	rs71440841	0	NK	NS	0.417583	0.145791	4.63805e-08	0	0.0205828	0.3472	0.5859	0.3714
ENSG00000111666	CHPT1	rs71440841	0	NK	IAV	0.394548	0.137388	8.90578e-08	0	0.0154444	0.3472	0.5859	0.3714
ENSG00000111666	CHPT1	rs2695293	3710	NK	COV	0.569803	0.206819	1.50154e-11	0	0.0102401	0.3148	0.5657	0.3714
ENSG00000111666	CHPT1	rs2695293	3710	B	IAV	0.155196	0.113011	1.28493e-06	0	0.0477704	0.3148	0.5657	0.3714
ENSG00000111666	CHPT1	rs11110998	10159	B	NS	-0.141584	0.115379	9.1896e-07	0	0.133713	0.7037	0.5202	0.919
ENSG00000287151	C2orf27A	rs6720375	0	T CD4	IAV	0.927612	0.666367	3.082e-51	0	1	0.6019	0.5909	0.7476
ENSG00000287151	C2orf27A	rs6720375	0	MYELOID	COV	1.09974	0.678436	1.1109e-49	0	1	0.6019	0.5909	0.7476
ENSG00000287151	C2orf27A	rs6720375	0	T CD8	NS	0.972703	0.598783	2.50111e-41	0	1	0.6019	0.5909	0.7476
ENSG00000287151	C2orf27A	rs6720375	0	T CD4	NS	0.948805	0.594582	2.8546e-41	0	1	0.6019	0.5909	0.7476
ENSG00000287151	C2orf27A	rs6720375	0	MYELOID	IAV	1.26679	0.614197	3.72572e-41	0	0.999998	0.6019	0.5909	0.7476
ENSG00000287151	C2orf27A	rs6720375	0	T CD4	COV	0.877417	0.580741	9.477e-41	0	0.999998	0.6019	0.5909	0.7476
ENSG00000287151	C2orf27A	rs6720375	0	T CD8	IAV	0.906822	0.588284	3.29733e-40	0	0.999991	0.6019	0.5909	0.7476
ENSG00000287151	C2orf27A	rs6720375	0	MYELOID	NS	1.01637	0.584004	4.90466e-38	0	0.999987	0.6019	0.5909	0.7476
ENSG00000287151	C2orf27A	rs6720375	0	T CD8	COV	0.853298	0.527115	4.90871e-34	0	0.999992	0.6019	0.5909	0.7476
ENSG00000287151	C2orf27A	rs6720375	0	B	COV	0.869878	0.412498	2.02941e-24	0	0.999993	0.6019	0.5909	0.7476
ENSG00000287151	C2orf27A	rs6720375	0	NK	NS	1.01663	0.364835	1.78375e-20	0	0.977172	0.6019	0.5909	0.7476
ENSG00000287151	C2orf27A	rs6720375	0	B	NS	0.723765	0.349415	3.88122e-20	0	0.985692	0.6019	0.5909	0.7476
ENSG00000287151	C2orf27A	rs6720375	0	B	IAV	0.778613	0.339956	2.01166e-19	0	0.994705	0.6019	0.5909	0.7476
ENSG00000287151	C2orf27A	rs6720375	0	NK	IAV	0.809971	0.305215	4.67498e-17	0	0.811516	0.6019	0.5909	0.7476
ENSG00000287151	C2orf27A	rs6720375	0	NK	COV	0.826665	0.279007	1.07665e-15	0	0.976038	0.6019	0.5909	0.7476
ENSG00000122873	CISD1	rs2590331	20562	T CD8	IAV	-0.572796	0.606986	3.18111e-42	0	0.105397	0.7083	0.202	0.4524
ENSG00000122873	CISD1	rs2590331	20562	T CD8	NS	-0.139777	0.104823	2.75314e-06	0.000603865	0.0147153	0.7083	0.202	0.4524
ENSG00000122873	CISD1	rs563762295	91211	T CD4	COV	-0.388464	0.496019	1.75093e-32	0	0.013466	0.713	0.2172	0.4524
ENSG00000122873	CISD1	rs563762295	91211	T CD4	NS	-0.158644	0.141453	3.20355e-08	0	0.0103174	0.713	0.2172	0.4524
ENSG00000122873	CISD1	rs28435896	24971	NK	IAV	-0.78766	0.43478	7.95479e-26	0	0.022565	0.706688	0.1875	0.516129		yes
ENSG00000122873	CISD1	rs28435896	24971	B	IAV	-0.322751	0.278451	1.37215e-15	0	0.015484	0.706688	0.1875	0.516129		yes
ENSG00000122873	CISD1	rs143924439	57414	MYELOID	NS	-0.192686	0.105126	4.47749e-06	0.00138889	0.0143985	0.6898	0.2172	0.4524
ENSG00000122873	CISD1	rs143924439	57414	B	COV	-0.204552	0.0993127	6.12332e-06	0.005	0.011512	0.6898	0.2172	0.4524
ENSG00000122873	CISD1	rs2590373	6525	T CD4	IAV	-0.274533	0.137978	3.07278e-08	0	0.0425353	0.2593	0.1162	0.2571
ENSG00000122873	CISD1	rs2590372	6200	NK	NS	-0.376039	0.136024	1.41097e-07	0	0.0324795	0.537	0.1465	0.2571
ENSG00000248905	FMN1	rs345781	0	T CD4	NS	2.01941	0.673363	9.95968e-51	0	0.992743	0.6435	0.2424	0.6714
ENSG00000248905	FMN1	rs345781	0	T CD4	IAV	1.13834	0.623211	9.35362e-46	0	0.996077	0.6435	0.2424	0.6714
ENSG00000248905	FMN1	rs345781	0	T CD4	COV	1.12706	0.61573	1.16431e-44	0	0.997901	0.6435	0.2424	0.6714
ENSG00000248905	FMN1	rs345781	0	T CD8	NS	1.45923	0.559871	2.58488e-37	0	0.961677	0.6435	0.2424	0.6714
ENSG00000248905	FMN1	rs345781	0	T CD8	IAV	0.701369	0.376573	3.48079e-22	0	0.626048	0.6435	0.2424	0.6714
ENSG00000248905	FMN1	rs345781	0	T CD8	COV	0.622353	0.274496	1.70433e-15	0	0.0621882	0.6435	0.2424	0.6714
ENSG00000248905	FMN1	rs345781	0	NK	NS	0.716347	0.200112	7.77171e-11	0	0.68985	0.6435	0.2424	0.6714
ENSG00000128283	CDC42EP1	rs4821671	5521	MYELOID	NS	-1.22325	0.686203	1.05782e-49	0	0.136311	0.3194	0.6162	0.2952
ENSG00000128283	CDC42EP1	rs4821671	5521	MYELOID	COV	-0.899592	0.52108	7.62988e-33	0	0.16496	0.3194	0.6162	0.2952
ENSG00000128283	CDC42EP1	rs4821671	5521	MYELOID	IAV	-0.793844	0.340215	6.8405e-19	0	0.139363	0.3194	0.6162	0.2952
ENSG00000156261	CCT8	rs2070610	0	T CD4	COV	0.258074	0.664068	1.08683e-50	0	0.999813	0.3009	0.1364	0.219
ENSG00000156261	CCT8	rs2070610	0	T CD4	NS	0.309754	0.648545	1.59455e-47	0	0.999949	0.3009	0.1364	0.219
ENSG00000156261	CCT8	rs2070610	0	T CD8	NS	0.275305	0.625845	2.34994e-44	0	0.998368	0.3009	0.1364	0.219
ENSG00000156261	CCT8	rs2070610	0	T CD4	IAV	0.189426	0.544034	3.74467e-37	0	0.914641	0.3009	0.1364	0.219
ENSG00000156261	CCT8	rs2070610	0	T CD8	COV	0.194388	0.50152	9.28833e-32	0	0.675524	0.3009	0.1364	0.219
ENSG00000156261	CCT8	rs2070610	0	T CD8	IAV	0.142599	0.404508	3.51204e-24	0	0.811898	0.3009	0.1364	0.219
ENSG00000156261	CCT8	rs2070610	0	B	NS	0.170727	0.291587	1.86142e-16	0	0.720684	0.3009	0.1364	0.219
ENSG00000156261	CCT8	rs2070610	0	B	COV	0.122068	0.222319	2.3603e-12	0	0.108967	0.3009	0.1364	0.219
ENSG00000156261	CCT8	rs2070610	0	B	IAV	0.112516	0.148398	2.09379e-08	0	0.264251	0.3009	0.1364	0.219
ENSG00000062194	GPBP1	rs831651	0	T CD4	IAV	-0.201996	0.661217	1.51038e-50	0	0.134601	0.7824	0.7778	0.2381
ENSG00000062194	GPBP1	rs831651	0	T CD8	IAV	-0.194586	0.59704	3.8552e-41	0	0.138337	0.7824	0.7778	0.2381
ENSG00000062194	GPBP1	rs831651	0	T CD8	COV	-0.234647	0.536447	6.7645e-35	0	0.051436	0.7824	0.7778	0.2381
ENSG00000062194	GPBP1	rs831651	0	B	IAV	-0.133724	0.442134	1.22946e-26	0	0.0315891	0.7824	0.7778	0.2381
ENSG00000062194	GPBP1	rs831651	0	NK	COV	-0.286497	0.43176	5.69019e-26	0	0.117371	0.7824	0.7778	0.2381
ENSG00000062194	GPBP1	rs831651	0	NK	IAV	-0.186688	0.371342	2.60095e-21	0	0.12584	0.7824	0.7778	0.2381
ENSG00000062194	GPBP1	rs831651	0	B	COV	-0.137982	0.320014	3.82937e-18	0	0.108151	0.7824	0.7778	0.2381
ENSG00000062194	GPBP1	rs831651	0	MYELOID	COV	-0.0810338	0.185394	2.99283e-10	0	0.112719	0.7824	0.7778	0.2381
ENSG00000062194	GPBP1	rs831651	0	T CD4	NS	-0.0658437	0.163561	2.17417e-09	0	0.117234	0.7824	0.7778	0.2381
ENSG00000062194	GPBP1	rs831651	0	T CD8	NS	-0.049842	0.10185	3.88033e-06	0.000603865	0.0519383	0.7824	0.7778	0.2381
ENSG00000062194	GPBP1	rs831651	0	MYELOID	IAV	-0.248401	0.10519	4.44563e-06	0.00338983	0.0902597	0.7824	0.7778	0.2381
ENSG00000062194	GPBP1	rs831651	0	NK	NS	-0.0634349	0.0816743	5.86313e-05	0.00732218	0.0320676	0.7824	0.7778	0.2381
ENSG00000062194	GPBP1	rs702692	0	T CD4	COV	-0.211313	0.546881	2.90848e-37	0	0.582583	0.7824	0.7727	0.2381
ENSG00000062194	GPBP1	rs702692	0	T CD8	COV	-0.236666	0.547894	5.63265e-36	0	0.598411	0.7824	0.7727	0.2381
ENSG00000062194	GPBP1	rs702692	0	NK	COV	-0.287022	0.434633	3.44209e-26	0	0.192315	0.7824	0.7727	0.2381
ENSG00000062194	GPBP1	rs702692	0	B	COV	-0.138248	0.32178	2.96007e-18	0	0.137015	0.7824	0.7727	0.2381
ENSG00000062194	GPBP1	rs702692	0	MYELOID	COV	-0.0797027	0.178088	7.25322e-10	0	0.0485595	0.7824	0.7727	0.2381
ENSG00000062194	GPBP1	rs702692	0	T CD4	NS	-0.065051	0.159376	3.6346e-09	0	0.0697162	0.7824	0.7727	0.2381
ENSG00000062194	GPBP1	rs702692	0	MYELOID	IAV	-0.254712	0.109404	2.78833e-06	0.00338983	0.137606	0.7824	0.7727	0.2381
ENSG00000062194	GPBP1	rs702692	0	T CD8	NS	-0.0489522	0.0981093	5.96936e-06	0.000603865	0.0350517	0.7824	0.7727	0.2381
ENSG00000062194	GPBP1	rs702692	0	NK	NS	-0.0629634	0.0803261	6.79051e-05	0.00732218	0.0281412	0.7824	0.7727	0.2381
ENSG00000160310	PRMT2	rs9306156	95015	NK	NS	0.478004	0.690727	2.65376e-50	0	0.473476	0.5787	0.3939	0.4476
ENSG00000160310	PRMT2	rs9306156	95015	NK	IAV	0.302357	0.551912	1.16692e-35	0	0.474613	0.5787	0.3939	0.4476
ENSG00000160310	PRMT2	rs9306156	95015	NK	COV	0.377611	0.524851	1.14797e-33	0	0.521389	0.5787	0.3939	0.4476
ENSG00000160310	PRMT2	rs9306156	95015	T CD8	NS	0.205486	0.4423	4.9349e-27	0	0.538781	0.5787	0.3939	0.4476
ENSG00000160310	PRMT2	rs9306156	95015	T CD8	COV	0.139173	0.275395	1.50514e-15	0	0.532855	0.5787	0.3939	0.4476
ENSG00000160310	PRMT2	rs9306156	95015	T CD8	IAV	0.134624	0.263108	6.96149e-15	0	0.531227	0.5787	0.3939	0.4476
ENSG00000160310	PRMT2	rs11910707	12994	T CD4	IAV	0.178445	0.462577	9.91318e-30	0	0.988902	0.6204	0.2929	0.1
ENSG00000160310	PRMT2	rs11910707	12994	T CD4	COV	0.193793	0.41901	4.36415e-26	0	0.998627	0.6204	0.2929	0.1
ENSG00000160310	PRMT2	rs11910707	12994	T CD4	NS	0.164367	0.321768	1.10952e-18	0	0.923916	0.6204	0.2929	0.1
ENSG00000160310	PRMT2	rs11910707	12994	MYELOID	NS	0.117169	0.260706	3.84891e-14	0	0.171254	0.6204	0.2929	0.1
ENSG00000160310	PRMT2	rs11910707	12994	T CD8	COV	0.129012	0.210819	8.01343e-12	0	0.787241	0.6204	0.2929	0.1
ENSG00000160310	PRMT2	rs11910707	12994	MYELOID	COV	0.141211	0.201423	4.1857e-11	0	0.280413	0.6204	0.2929	0.1
ENSG00000160310	PRMT2	rs11910707	12994	T CD8	IAV	0.0974312	0.125552	2.46136e-07	0	0.287171	0.6204	0.2929	0.1
ENSG00000160310	PRMT2	rs7283253	0	MYELOID	NS	-0.183337	0.191777	2.12314e-10	0	0.97121	0.04167	0.1212	0
ENSG00000166927	MS4A7	rs111731338	0	MYELOID	COV	0.61968	0.682876	2.87393e-50	0	0.583042	0.5741	0.6212	0.5762
ENSG00000166927	MS4A7	rs111731338	0	MYELOID	NS	0.436171	0.404543	3.68133e-23	0	0.329695	0.5741	0.6212	0.5762
ENSG00000166927	MS4A7	rs111731338	0	B	NS	0.571556	0.328186	9.45754e-19	0	0.346701	0.5741	0.6212	0.5762
ENSG00000166927	MS4A7	rs111731338	0	MYELOID	IAV	0.455337	0.159029	1.00977e-08	0	0.242637	0.5741	0.6212	0.5762
ENSG00000166927	MS4A7	rs111731338	0	B	COV	0.350246	0.0977769	7.28779e-06	0.00673077	0.169982	0.5741	0.6212	0.5762
ENSG00000166927	MS4A7	rs111731338	0	B	IAV	0.302879	0.0904684	1.66477e-05	0.003276	0.189472	0.5741	0.6212	0.5762
ENSG00000166927	MS4A7	rs4290253	1148	MYELOID	COV	0.503518	0.472587	9.25698e-29	0	0.991531	0.4861	0.6212	0.5762
ENSG00000166927	MS4A7	rs4290253	1148	B	COV	0.311254	0.0804734	5.1229e-05	0.00673077	0.0294191	0.4861	0.6212	0.5762
ENSG00000166927	MS4A7	rs4290253	1148	B	IAV	0.262444	0.0726735	0.000122704	0.003276	0.0227669	0.4861	0.6212	0.5762
ENSG00000237651	C2orf74	rs3213944	0	T CD4	NS	0.500611	0.669097	3.68018e-50	0	0.39503	0.4444	0.3939	0.3476
ENSG00000237651	C2orf74	rs3213944	0	T CD8	NS	0.463785	0.66753	1.79083e-49	0	0.4869	0.4444	0.3939	0.3476
ENSG00000237651	C2orf74	rs3213944	0	MYELOID	NS	0.693417	0.6428	2.41693e-44	0	0.0775182	0.4444	0.3939	0.3476
ENSG00000237651	C2orf74	rs3213944	0	T CD4	COV	0.550351	0.59144	6.55306e-42	0	0.977506	0.4444	0.3939	0.3476
ENSG00000237651	C2orf74	rs3213944	0	T CD4	IAV	0.524371	0.584075	2.67141e-41	0	0.507108	0.4444	0.3939	0.3476
ENSG00000237651	C2orf74	rs3213944	0	T CD8	COV	0.515325	0.578317	5.5465e-39	0	0.71181	0.4444	0.3939	0.3476
ENSG00000237651	C2orf74	rs3213944	0	T CD8	IAV	0.524326	0.533822	8.07875e-35	0	0.451262	0.4444	0.3939	0.3476
ENSG00000237651	C2orf74	rs3213944	0	MYELOID	COV	0.565148	0.414497	2.48883e-24	0	0.0234874	0.4444	0.3939	0.3476
ENSG00000237651	C2orf74	rs3213944	0	B	NS	0.428235	0.396856	2.10411e-23	0	0.0862464	0.4444	0.3939	0.3476
ENSG00000237651	C2orf74	rs3213944	0	B	COV	0.500197	0.346782	7.19305e-20	0	0.0321274	0.4444	0.3939	0.3476
ENSG00000237651	C2orf74	rs3213944	0	NK	NS	0.516896	0.351775	1.25526e-19	0	0.137229	0.4444	0.3939	0.3476
ENSG00000237651	C2orf74	rs3213944	0	NK	IAV	0.607608	0.291379	3.23713e-16	0	0.0178519	0.4444	0.3939	0.3476
ENSG00000237651	C2orf74	rs3213944	0	B	IAV	0.4063	0.242091	1.81612e-13	0	0.0501	0.4444	0.3939	0.3476
ENSG00000237651	C2orf74	rs3213944	0	NK	COV	0.506835	0.239014	2.3652e-13	0	0.0948552	0.4444	0.3939	0.3476
ENSG00000237651	C2orf74	rs3213944	0	MYELOID	IAV	0.412217	0.218408	8.27373e-12	0	0.204061	0.4444	0.3939	0.3476
ENSG00000123219	CENPK	rs154940	43096	NK	NS	-0.616392	0.259413	4.55524e-14	0	0.293368	0.4861	0.6717	0.4333
ENSG00000123219	CENPK	rs456564	4001	NK	IAV	-0.68144	0.200258	4.83473e-11	0	0.0804798	0.3657	0.3182	0.1476
ENSG00000123219	CENPK	rs456564	4001	NK	COV	-0.584888	0.132618	1.23965e-07	0	0.0378721	0.3657	0.3182	0.1476
ENSG00000123219	CENPK	rs12153235	65413	MYELOID	NS	0.347831	0.14517	4.97983e-08	0	0.407594	0.1111	0.2929	0.2476
ENSG00000164978	NUDT2	rs77025004	8979	T CD4	COV	0.706711	0.657822	7.28323e-50	0	0.991469	0.1111	0.1061	0.4714
ENSG00000164978	NUDT2	rs77025004	8979	T CD4	IAV	0.750051	0.641252	5.74701e-48	0	0.84828	0.1111	0.1061	0.4714
ENSG00000164978	NUDT2	rs77025004	8979	T CD4	NS	0.69331	0.626934	6.52286e-45	0	0.99851	0.1111	0.1061	0.4714
ENSG00000164978	NUDT2	rs77025004	8979	T CD8	NS	0.717851	0.604692	5.68763e-42	0	0.66365	0.1111	0.1061	0.4714
ENSG00000164978	NUDT2	rs77025004	8979	T CD8	COV	0.716867	0.585081	1.11236e-39	0	0.833603	0.1111	0.1061	0.4714
ENSG00000164978	NUDT2	rs77025004	8979	T CD8	IAV	0.652436	0.540047	2.10819e-35	0	0.959514	0.1111	0.1061	0.4714
ENSG00000164978	NUDT2	rs77025004	8979	MYELOID	NS	0.574655	0.509774	3.11726e-31	0	0.586489	0.1111	0.1061	0.4714
ENSG00000164978	NUDT2	rs77025004	8979	MYELOID	COV	0.644985	0.477462	3.74133e-29	0	0.945126	0.1111	0.1061	0.4714
ENSG00000164978	NUDT2	rs77025004	8979	B	NS	0.776251	0.467368	9.33151e-29	0	0.911063	0.1111	0.1061	0.4714
ENSG00000164978	NUDT2	rs77025004	8979	B	COV	0.759926	0.446032	6.15751e-27	0	0.858573	0.1111	0.1061	0.4714
ENSG00000164978	NUDT2	rs77025004	8979	B	IAV	0.713176	0.415799	1.16379e-24	0	0.489871	0.1111	0.1061	0.4714
ENSG00000164978	NUDT2	rs77025004	8979	NK	NS	0.81219	0.378706	2.14996e-21	0	0.780539	0.1111	0.1061	0.4714
ENSG00000164978	NUDT2	rs77025004	8979	MYELOID	IAV	0.712592	0.284898	1.56344e-15	0	0.169646	0.1111	0.1061	0.4714
ENSG00000164978	NUDT2	rs11307361	0	T CD4	IAV	0.745173	0.63085	1.1161e-46	0	0.0453005	0.1435	0.1061	0.4714
ENSG00000164978	NUDT2	rs11307361	0	T CD8	NS	0.715269	0.600695	1.55267e-41	0	0.176159	0.1435	0.1061	0.4714
ENSG00000164978	NUDT2	rs11307361	0	T CD8	COV	0.711967	0.574502	1.35731e-38	0	0.0766004	0.1435	0.1061	0.4714
ENSG00000164978	NUDT2	rs11307361	0	MYELOID	NS	0.57224	0.501476	1.54805e-30	0	0.131645	0.1435	0.1061	0.4714
ENSG00000164978	NUDT2	rs11307361	0	B	COV	0.757873	0.431343	8.13535e-26	0	0.0704786	0.1435	0.1061	0.4714
ENSG00000164978	NUDT2	rs11307361	0	B	IAV	0.71767	0.412028	2.19621e-24	0	0.261806	0.1435	0.1061	0.4714
ENSG00000164978	NUDT2	rs11307361	0	NK	IAV	0.645626	0.376945	1.08347e-21	0	0.447453	0.1435	0.1061	0.4714
ENSG00000164978	NUDT2	rs11307361	0	NK	NS	0.797374	0.366195	1.45231e-20	0	0.0983732	0.1435	0.1061	0.4714
ENSG00000164978	NUDT2	rs11307361	0	MYELOID	IAV	0.724263	0.29025	7.59055e-16	0	0.311688	0.1435	0.1061	0.4714
ENSG00000164978	NUDT2	rs66653119	25973	NK	COV	0.81468	0.431098	6.38596e-26	0	0.361463	0.3796	0.1566	0.6143
ENSG00000164978	NUDT2	rs10758252	28112	T CD4	IAV	0.456726	0.213149	1.97974e-12	0	0.136255	0.5741	0.803	0.9619
ENSG00000164978	NUDT2	rs10758252	28112	MYELOID	NS	0.395345	0.213162	1.58045e-11	0	0.178153	0.5741	0.803	0.9619
ENSG00000164978	NUDT2	rs10758252	28112	T CD8	COV	0.457137	0.202916	2.18847e-11	0	0.105539	0.5741	0.803	0.9619
ENSG00000164978	NUDT2	rs10758252	28112	T CD4	NS	0.43183	0.198987	2.55839e-11	0	0.110438	0.5741	0.803	0.9619
ENSG00000164978	NUDT2	rs10758252	28112	T CD8	IAV	0.433781	0.199959	2.83738e-11	0	0.17221	0.5741	0.803	0.9619
ENSG00000164978	NUDT2	rs10758252	28112	B	IAV	0.48194	0.171453	1.32818e-09	0	0.173483	0.5741	0.803	0.9619
ENSG00000197020	ZNF100	rs6511291	21	T CD8	IAV	-0.81396	0.669336	1.04026e-49	0	0.893563	0.3935	0.5556	0.6333
ENSG00000197020	ZNF100	rs6511291	21	T CD8	COV	-0.811121	0.668324	2.45579e-49	0	0.182315	0.3935	0.5556	0.6333
ENSG00000197020	ZNF100	rs6511291	21	T CD4	NS	-0.656982	0.638171	2.99062e-46	0	0.96226	0.3935	0.5556	0.6333
ENSG00000197020	ZNF100	rs6511291	21	T CD4	COV	-0.621527	0.611177	3.93089e-44	0	0.634009	0.3935	0.5556	0.6333
ENSG00000197020	ZNF100	rs6511291	21	T CD4	IAV	-0.645524	0.60373	1.75305e-43	0	0.168263	0.3935	0.5556	0.6333
ENSG00000197020	ZNF100	rs6511291	21	T CD8	NS	-0.801955	0.61591	3.21366e-43	0	0.934202	0.3935	0.5556	0.6333
ENSG00000197020	ZNF100	rs6511291	21	NK	NS	-1.09965	0.542507	4.25998e-34	0	0.365096	0.3935	0.5556	0.6333
ENSG00000197020	ZNF100	rs6511291	21	NK	COV	-0.965462	0.499626	1.91962e-31	0	0.0939269	0.3935	0.5556	0.6333
ENSG00000197020	ZNF100	rs6511291	21	MYELOID	NS	-0.510882	0.496005	4.39028e-30	0	0.2322	0.3935	0.5556	0.6333
ENSG00000197020	ZNF100	rs6511291	21	NK	IAV	-0.970758	0.488354	4.79581e-30	0	0.873192	0.3935	0.5556	0.6333
ENSG00000197020	ZNF100	rs6511291	21	B	NS	-0.565264	0.464196	1.68027e-28	0	0.49317	0.3935	0.5556	0.6333
ENSG00000197020	ZNF100	rs6511291	21	B	IAV	-0.524867	0.403046	9.80806e-24	0	0.61014	0.3935	0.5556	0.6333
ENSG00000197020	ZNF100	rs6511291	21	MYELOID	COV	-0.491409	0.36273	9.84637e-21	0	0.394043	0.3935	0.5556	0.6333
ENSG00000197020	ZNF100	rs6511291	21	B	COV	-0.537029	0.330042	8.79589e-19	0	0.0525399	0.3935	0.5556	0.6333
ENSG00000197020	ZNF100	rs6511291	21	MYELOID	IAV	-0.498644	0.236554	8.54963e-13	0	0.0740255	0.3935	0.5556	0.6333
ENSG00000166928	MS4A14	rs111731338	0	MYELOID	COV	0.970481	0.677655	1.40628e-49	0	0.397346	0.5741	0.6212	0.5762
ENSG00000166928	MS4A14	rs111731338	0	MYELOID	NS	0.647787	0.495746	4.61058e-30	0	0.362586	0.5741	0.6212	0.5762
ENSG00000166928	MS4A14	rs111731338	0	MYELOID	IAV	0.694317	0.24388	3.37089e-13	0	0.111958	0.5741	0.6212	0.5762
ENSG00000146859	TMEM140	rs3778772	0	T CD4	IAV	-0.371488	0.648519	6.87284e-49	0	0.169151	0.375	0.5	0.2476
ENSG00000146859	TMEM140	rs3778772	0	T CD8	IAV	-0.34332	0.651979	1.71191e-47	0	0.0486815	0.375	0.5	0.2476
ENSG00000146859	TMEM140	rs3778772	0	T CD4	COV	-0.444286	0.607624	1.00614e-43	0	0.0667926	0.375	0.5	0.2476
ENSG00000146859	TMEM140	rs3778772	0	NK	IAV	-0.468047	0.588979	2.60423e-39	0	0.149128	0.375	0.5	0.2476
ENSG00000146859	TMEM140	rs3778772	0	T CD8	COV	-0.397473	0.569381	4.45608e-38	0	0.167474	0.375	0.5	0.2476
ENSG00000146859	TMEM140	rs3778772	0	NK	COV	-0.531946	0.538745	6.09252e-35	0	0.163408	0.375	0.5	0.2476
ENSG00000146859	TMEM140	rs3778772	0	MYELOID	COV	-0.573784	0.437633	4.85364e-26	0	0.109084	0.375	0.5	0.2476
ENSG00000146859	TMEM140	rs3778772	0	B	IAV	-0.264988	0.419487	6.22997e-25	0	0.0791606	0.375	0.5	0.2476
ENSG00000146859	TMEM140	rs3778772	0	MYELOID	IAV	-0.649988	0.332513	2.0833e-18	0	0.0145144	0.375	0.5	0.2476
ENSG00000146859	TMEM140	rs3778772	0	B	COV	-0.266711	0.315457	7.4208e-18	0	0.123291	0.375	0.5	0.2476
ENSG00000146859	TMEM140	rs3778772	0	MYELOID	NS	-0.365485	0.300354	1.91202e-16	0	0.122402	0.375	0.5	0.2476
ENSG00000146859	TMEM140	rs3778772	0	T CD8	NS	-0.204533	0.166466	1.83207e-09	0	0.0198968	0.375	0.5	0.2476
ENSG00000146859	TMEM140	rs3778772	0	NK	NS	-0.257066	0.123639	5.70181e-07	0	0.0483735	0.375	0.5	0.2476
ENSG00000136240	KDELR2	rs6796	0	T CD4	IAV	-0.28313	0.647772	8.56775e-49	0	0.970491	0.338	0.1616	0.4571
ENSG00000136240	KDELR2	rs6796	0	T CD8	IAV	-0.312922	0.65431	8.75546e-48	0	0.792891	0.338	0.1616	0.4571
ENSG00000136240	KDELR2	rs6796	0	T CD4	COV	-0.271652	0.5829	5.55887e-41	0	0.823202	0.338	0.1616	0.4571
ENSG00000136240	KDELR2	rs6796	0	T CD4	NS	-0.257742	0.579038	1.26862e-39	0	0.7298	0.338	0.1616	0.4571
ENSG00000136240	KDELR2	rs6796	0	T CD8	COV	-0.283783	0.580578	3.25112e-39	0	0.902385	0.338	0.1616	0.4571
ENSG00000136240	KDELR2	rs6796	0	MYELOID	NS	-0.23922	0.563766	4.55015e-36	0	0.632695	0.338	0.1616	0.4571
ENSG00000136240	KDELR2	rs6796	0	T CD8	NS	-0.292897	0.529984	1.83295e-34	0	0.944168	0.338	0.1616	0.4571
ENSG00000136240	KDELR2	rs6796	0	MYELOID	COV	-0.204903	0.447067	9.30721e-27	0	0.904161	0.338	0.1616	0.4571
ENSG00000136240	KDELR2	rs6796	0	NK	IAV	-0.291855	0.384204	3.44405e-22	0	0.318283	0.338	0.1616	0.4571
ENSG00000136240	KDELR2	rs6796	0	B	COV	-0.286681	0.359649	1.00572e-20	0	0.669862	0.338	0.1616	0.4571
ENSG00000136240	KDELR2	rs6796	0	B	IAV	-0.257251	0.341827	1.51893e-19	0	0.570619	0.338	0.1616	0.4571
ENSG00000136240	KDELR2	rs6796	0	B	NS	-0.219872	0.301452	4.60205e-17	0	0.825071	0.338	0.1616	0.4571
ENSG00000136240	KDELR2	rs6796	0	NK	NS	-0.434952	0.286008	1.34646e-15	0	0.5257	0.338	0.1616	0.4571
ENSG00000136240	KDELR2	rs6796	0	NK	COV	-0.249063	0.179433	4.54931e-10	0	0.322872	0.338	0.1616	0.4571
ENSG00000136240	KDELR2	rs6796	0	MYELOID	IAV	-0.380562	0.15526	1.56179e-08	0	0.348866	0.338	0.1616	0.4571
ENSG00000214078	CPNE1	rs147019139	0	T CD4	COV	-0.487819	0.649305	9.22378e-49	0	0.910082	0.0787	0.08586	0.09524
ENSG00000214078	CPNE1	rs147019139	0	T CD8	COV	-0.529945	0.612746	1.17387e-42	0	0.608873	0.0787	0.08586	0.09524
ENSG00000214078	CPNE1	rs147019139	0	T CD4	IAV	-0.501041	0.567291	1.6265e-39	0	0.0671131	0.0787	0.08586	0.09524
ENSG00000214078	CPNE1	rs147019139	0	T CD8	IAV	-0.539847	0.580282	2.25341e-39	0	0.505154	0.0787	0.08586	0.09524
ENSG00000214078	CPNE1	rs147019139	0	T CD4	NS	-0.441139	0.562493	6.19552e-38	0	0.446049	0.0787	0.08586	0.09524
ENSG00000214078	CPNE1	rs147019139	0	MYELOID	NS	-0.557844	0.513576	1.48243e-31	0	0.426812	0.0787	0.08586	0.09524
ENSG00000214078	CPNE1	rs147019139	0	T CD8	NS	-0.404295	0.479438	4.992e-30	0	0.215952	0.0787	0.08586	0.09524
ENSG00000214078	CPNE1	rs147019139	0	NK	IAV	-0.527047	0.475305	5.59137e-29	0	0.12621	0.0787	0.08586	0.09524
ENSG00000214078	CPNE1	rs147019139	0	MYELOID	COV	-0.623013	0.474589	6.38733e-29	0	0.598135	0.0787	0.08586	0.09524
ENSG00000214078	CPNE1	rs147019139	0	B	IAV	-0.597421	0.470078	7.75361e-29	0	0.389451	0.0787	0.08586	0.09524
ENSG00000214078	CPNE1	rs147019139	0	B	NS	-0.547334	0.45503	9.02167e-28	0	0.398518	0.0787	0.08586	0.09524
ENSG00000214078	CPNE1	rs147019139	0	B	COV	-0.539198	0.438759	2.22847e-26	0	0.462718	0.0787	0.08586	0.09524
ENSG00000214078	CPNE1	rs147019139	0	NK	COV	-0.568536	0.423213	2.50027e-25	0	0.0325734	0.0787	0.08586	0.09524
ENSG00000214078	CPNE1	rs147019139	0	MYELOID	IAV	-1.09676	0.393594	2.10659e-22	0	0.368267	0.0787	0.08586	0.09524
ENSG00000214078	CPNE1	rs147019139	0	NK	NS	-0.461829	0.386775	6.14637e-22	0	0.437395	0.0787	0.08586	0.09524
ENSG00000214078	CPNE1	rs11698796	0	T CD8	COV	-0.323035	0.298791	5.61491e-17	0	0.0162325	0.1435	0.1061	0.09048
ENSG00000214078	CPNE1	rs11698796	0	T CD4	IAV	-0.301036	0.279309	1.95977e-16	0	0.0111893	0.1435	0.1061	0.09048
ENSG00000214078	CPNE1	rs11698796	0	T CD8	IAV	-0.316955	0.26629	4.49967e-15	0	0.0294652	0.1435	0.1061	0.09048
ENSG00000214078	CPNE1	rs6060567	35372	T CD8	COV	-0.233987	0.17423	7.7946e-10	0	0.0170619	0.3148	0.1061	0.1429
ENSG00000214078	CPNE1	rs6060567	35372	T CD4	COV	-0.191646	0.152054	5.81355e-09	0	0.0339705	0.3148	0.1061	0.1429
ENSG00000214078	CPNE1	rs6060567	35372	T CD4	NS	-0.168753	0.120593	3.85319e-07	0.000581734	0.0275239	0.3148	0.1061	0.1429
ENSG00000214078	CPNE1	rs72118863	8333	T CD8	COV	-0.185453	0.138427	5.80424e-08	0	0.0355315	0.2176	0.1667	0.1571
ENSG00000214078	CPNE1	rs72118863	8333	T CD4	IAV	-0.172554	0.123341	1.84984e-07	0	0.0525729	0.2176	0.1667	0.1571
ENSG00000109861	CTSC	rs35784302	24522	MYELOID	COV	1.18228	0.668607	2.0755e-48	0	0.582198	0.5741	0.3081	0.681
ENSG00000109861	CTSC	rs10741423	18311	MYELOID	IAV	1.25301	0.589709	1.31466e-38	0	0.32401	0.6157	0.3081	0.6905
ENSG00000109861	CTSC	rs10741423	18311	MYELOID	NS	0.554031	0.4538	9.53441e-27	0	0.121698	0.6157	0.3081	0.6905
ENSG00000109861	CTSC	rs7107123	16599	MYELOID	COV	0.806193	0.282538	1.0939e-15	0	0.0685414	0.4815	0.1667	0.4381
ENSG00000109861	CTSC	rs7107123	16599	MYELOID	IAV	0.7141	0.179442	9.23927e-10	0	0.591942	0.4815	0.1667	0.4381
ENSG00000109861	CTSC	rs7107123	16599	MYELOID	NS	0.292363	0.117993	1.07246e-06	0.000552486	0.236627	0.4815	0.1667	0.4381
ENSG00000109861	CTSC	rs60189341	0	NK	COV	-0.607668	0.127177	2.34038e-07	0	0.295571	0.03241	0	0
ENSG00000096696	DSP	rs67028397	98865	B	IAV	2.34039	0.664507	2.29e-48	0	0.047264	0.1481	0.5404	0.4714
ENSG00000096696	DSP	rs67028397	98865	B	COV	2.27101	0.656405	2.3886e-47	0	0.12374	0.1481	0.5404	0.4714
ENSG00000096696	DSP	rs67028397	98865	B	NS	1.44184	0.511102	1.93112e-32	0	0.0317439	0.1481	0.5404	0.4714
ENSG00000096696	DSP	rs36058880	96301	B	NS	1.47925	0.520849	2.63233e-33	0	0.22652	0.1481	0.5354	0.4714
ENSG00000096696	DSP	rs73373373	0	MYELOID	COV	1.5832	0.342618	2.06188e-19	0	1	0.09259	0.05051	0.04286
ENSG00000096696	DSP	rs73373373	0	MYELOID	IAV	1.65603	0.285699	1.40376e-15	0	0.999987	0.09259	0.05051	0.04286
ENSG00000096696	DSP	rs73373373	0	NK	IAV	0.52028	0.118993	7.37242e-07	0	0.982834	0.09259	0.05051	0.04286
ENSG00000285535	AC021683,5	rs8075784	0	T CD4	NS	-1.01184	0.655116	2.38049e-48	0	0.992658	0.6713	0.2929	0.2571
ENSG00000285535	AC021683,5	rs8075784	0	T CD8	NS	-1.01923	0.558272	3.71333e-37	0	0.93452	0.6713	0.2929	0.2571
ENSG00000285535	AC021683,5	rs8075784	0	T CD4	IAV	-0.562446	0.442322	4.66294e-28	0	0.953706	0.6713	0.2929	0.2571
ENSG00000285535	AC021683,5	rs8075784	0	T CD4	COV	-0.607583	0.413998	1.06337e-25	0	0.706827	0.6713	0.2929	0.2571
ENSG00000285535	AC021683,5	rs8075784	0	T CD8	COV	-0.548103	0.396054	1.86086e-23	0	0.850004	0.6713	0.2929	0.2571
ENSG00000285535	AC021683,5	rs8075784	0	T CD8	IAV	-0.531039	0.336879	1.70834e-19	0	0.279265	0.6713	0.2929	0.2571
ENSG00000285535	AC021683,5	rs8075784	0	NK	IAV	-0.489253	0.217865	5.35912e-12	0	0.713104	0.6713	0.2929	0.2571
ENSG00000285535	AC021683,5	rs8075784	0	NK	NS	-0.714071	0.200132	7.75264e-11	0	0.333788	0.6713	0.2929	0.2571
ENSG00000285535	AC021683,5	rs8075784	0	NK	COV	-0.493807	0.178752	4.94563e-10	0	0.353009	0.6713	0.2929	0.2571
ENSG00000151689	INPP1	rs3064189	0	B	IAV	-0.682435	0.664226	2.48679e-48	0	0.999998	0.2778	0.2222	0.481
ENSG00000151689	INPP1	rs3064189	0	B	COV	-0.878751	0.65312	6.08359e-47	0	1	0.2778	0.2222	0.481
ENSG00000151689	INPP1	rs3064189	0	T CD4	IAV	-0.426563	0.319543	4.80523e-19	0	0.525546	0.2778	0.2222	0.481
ENSG00000151689	INPP1	rs760307	0	B	COV	-0.647627	0.327943	1.19889e-18	0	0.4961	0.1343	0.197	0.219
ENSG00000151689	INPP1	rs2736622	0	T CD4	COV	0.463061	0.288952	5.68408e-17	0	0.117452	0.1898	0.7172	0.5095
ENSG00000151689	INPP1	rs2736622	0	NK	IAV	0.441646	0.159208	6.92282e-09	0	0.0904535	0.1898	0.7172	0.5095
ENSG00000151689	INPP1	rs2736622	0	T CD8	IAV	0.281755	0.153712	8.62004e-09	0	0.0387582	0.1898	0.7172	0.5095
ENSG00000151689	INPP1	rs2736622	0	T CD8	COV	0.310898	0.144076	2.97002e-08	0	0.0130793	0.1898	0.7172	0.5095
ENSG00000151689	INPP1	rs2736622	0	NK	COV	0.542283	0.143841	3.30889e-08	0	0.0324937	0.1898	0.7172	0.5095
ENSG00000151689	INPP1	rs2736622	0	B	NS	0.370018	0.095329	9.12372e-06	0.00199005	0.111286	0.1898	0.7172	0.5095
ENSG00000223496	EXOSC6	rs4985407	58	MYELOID	NS	-0.516737	0.675266	2.76277e-48	0	0.6309	0.8611	0.5253	0.3952
ENSG00000223496	EXOSC6	rs4985407	58	MYELOID	COV	-0.599738	0.644284	2.03609e-45	0	0.491858	0.8611	0.5253	0.3952
ENSG00000223496	EXOSC6	rs4985407	58	MYELOID	IAV	-0.831541	0.42935	6.27753e-25	0	0.759261	0.8611	0.5253	0.3952
ENSG00000223496	EXOSC6	rs4985407	58	T CD8	IAV	-0.184018	0.333053	3.04489e-19	0	0.707427	0.8611	0.5253	0.3952
ENSG00000223496	EXOSC6	rs4985407	58	T CD4	NS	-0.115144	0.281119	4.1124e-16	0	0.538676	0.8611	0.5253	0.3952
ENSG00000223496	EXOSC6	rs4985407	58	NK	IAV	-0.270144	0.282251	1.13767e-15	0	0.577671	0.8611	0.5253	0.3952
ENSG00000223496	EXOSC6	rs4985407	58	T CD4	IAV	-0.120996	0.257526	4.44372e-15	0	0.388449	0.8611	0.5253	0.3952
ENSG00000223496	EXOSC6	rs4985407	58	T CD8	COV	-0.145557	0.266547	5.08442e-15	0	0.63592	0.8611	0.5253	0.3952
ENSG00000223496	EXOSC6	rs4985407	58	T CD4	COV	-0.121949	0.241599	4.74463e-14	0	0.675908	0.8611	0.5253	0.3952
ENSG00000223496	EXOSC6	rs4985407	58	NK	COV	-0.282865	0.164155	2.92036e-09	0	0.377862	0.8611	0.5253	0.3952
ENSG00000223496	EXOSC6	rs4985407	58	T CD8	NS	-0.0852099	0.129656	1.51829e-07	0	0.508204	0.8611	0.5253	0.3952
ENSG00000223496	EXOSC6	rs4985407	58	B	COV	-0.150254	0.123492	3.84697e-07	0	0.394044	0.8611	0.5253	0.3952
ENSG00000223496	EXOSC6	rs4985407	58	B	IAV	-0.155127	0.122235	4.4483e-07	0	0.393923	0.8611	0.5253	0.3952
ENSG00000277149	TYW1B	rs200711146	0	MYELOID	COV	0.824142	0.521448	7.07929e-33	0	0.0448453	0.26975	0.232625	0.229516		yes
ENSG00000277149	TYW1B	rs200711146	0	T CD8	IAV	0.647284	0.381189	1.65182e-22	0	0.0264807	0.26975	0.232625	0.229516		yes
ENSG00000277149	TYW1B	rs200711146	0	T CD4	IAV	0.506352	0.36427	3.96194e-22	0	0.0378159	0.26975	0.232625	0.229516		yes
ENSG00000277149	TYW1B	rs200711146	0	T CD8	NS	0.598862	0.347258	3.50325e-20	0	0.0345043	0.26975	0.232625	0.229516		yes
ENSG00000277149	TYW1B	rs200711146	0	T CD4	NS	0.483484	0.301122	2.33323e-17	0	0.0323071	0.26975	0.232625	0.229516		yes
ENSG00000277149	TYW1B	rs200711146	0	B	NS	0.739498	0.274161	2.10056e-15	0	0.0261783	0.26975	0.232625	0.229516		yes
ENSG00000277149	TYW1B	rs200711146	0	T CD8	COV	0.548569	0.269277	3.49762e-15	0	0.0118339	0.26975	0.232625	0.229516		yes
ENSG00000277149	TYW1B	rs200711146	0	T CD4	COV	0.444688	0.259949	3.67466e-15	0	0.0353359	0.26975	0.232625	0.229516		yes
ENSG00000277149	TYW1B	rs200711146	0	B	COV	0.722277	0.266144	7.35708e-15	0	0.0329127	0.26975	0.232625	0.229516		yes
ENSG00000277149	TYW1B	rs200711146	0	B	IAV	0.642453	0.230886	7.82754e-13	0	0.0362877	0.26975	0.232625	0.229516		yes
ENSG00000277149	TYW1B	rs200711146	0	MYELOID	IAV	0.377182	0.151959	2.28505e-08	0	0.0324736	0.26975	0.232625	0.229516		yes
ENSG00000277149	TYW1B	rs200711146	0	NK	IAV	0.478799	0.119583	6.89326e-07	0	0.0295801	0.26975	0.232625	0.229516		yes
ENSG00000277149	TYW1B	rs78439690	0	T CD8	IAV	-0.656166	0.394228	1.95242e-23	0	0.214565	0.7454	0.798	0.8143
ENSG00000277149	TYW1B	rs78439690	0	T CD4	IAV	-0.50811	0.368307	2.03803e-22	0	0.0725013	0.7454	0.798	0.8143
ENSG00000277149	TYW1B	rs78439690	0	T CD8	NS	-0.605097	0.356887	7.87938e-21	0	0.148269	0.7454	0.798	0.8143
ENSG00000277149	TYW1B	rs78439690	0	T CD4	NS	-0.484064	0.304664	1.39226e-17	0	0.059614	0.7454	0.798	0.8143
ENSG00000277149	TYW1B	rs78439690	0	T CD4	COV	-0.445115	0.262304	2.63474e-15	0	0.0487724	0.7454	0.798	0.8143
ENSG00000277149	TYW1B	rs78439690	0	B	COV	-0.727059	0.270001	4.35916e-15	0	0.0546272	0.7454	0.798	0.8143
ENSG00000277149	TYW1B	rs78439690	0	MYELOID	IAV	-0.370938	0.148066	3.5741e-08	0	0.0213329	0.7454	0.798	0.8143
ENSG00000277149	TYW1B	rs78439690	0	NK	IAV	-0.477387	0.119445	7.00243e-07	0	0.0291537	0.7454	0.798	0.8143
ENSG00000277149	TYW1B	rs7804668	0	T CD4	NS	-0.470303	0.295363	5.37228e-17	0	0.0158143	0.7083	0.798	0.8143
ENSG00000277149	TYW1B	rs7804668	0	T CD8	COV	-0.560671	0.290823	1.74102e-16	0	0.217465	0.7083	0.798	0.8143
ENSG00000277149	TYW1B	rs7804668	0	B	NS	-0.743931	0.282876	6.29511e-16	0	0.0842103	0.7083	0.798	0.8143
ENSG00000277149	TYW1B	rs7804668	0	B	COV	-0.706537	0.262753	1.16306e-14	0	0.0211283	0.7083	0.798	0.8143
ENSG00000277149	TYW1B	rs7804668	0	NK	IAV	-0.473183	0.120214	6.41448e-07	0	0.0316153	0.7083	0.798	0.8143
ENSG00000277149	TYW1B	rs56004000	0	MYELOID	COV	-0.346103	0.11401	1.29956e-06	0	0.0292877	0.5417	0.7677	0.4524
ENSG00000226899	AL731577,1	rs4962712	12051	T CD4	IAV	-0.996364	0.63947	9.61159e-48	0	0.727464	0.1759	0.7576	0.7524
ENSG00000226899	AL731577,1	rs4962712	12051	T CD8	NS	-1.27755	0.644089	1.60235e-46	0	0.163664	0.1759	0.7576	0.7524
ENSG00000226899	AL731577,1	rs4962712	12051	T CD4	NS	-1.09116	0.615347	1.42346e-43	0	0.124435	0.1759	0.7576	0.7524
ENSG00000226899	AL731577,1	rs4962712	12051	T CD4	COV	-1.00553	0.562689	7.39777e-39	0	0.17524	0.1759	0.7576	0.7524
ENSG00000226899	AL731577,1	rs4962712	12051	T CD8	COV	-1.04758	0.560374	3.48627e-37	0	0.285129	0.1759	0.7576	0.7524
ENSG00000226899	AL731577,1	rs4962712	12051	T CD8	IAV	-0.985999	0.55262	1.32219e-36	0	0.497824	0.1759	0.7576	0.7524
ENSG00000226899	AL731577,1	rs4962712	12051	MYELOID	NS	-0.578694	0.470216	5.16081e-28	0	0.199815	0.1759	0.7576	0.7524
ENSG00000226899	AL731577,1	rs4962712	12051	B	NS	-0.971877	0.435429	2.99347e-26	0	0.220413	0.1759	0.7576	0.7524
ENSG00000226899	AL731577,1	rs4962712	12051	MYELOID	COV	-0.488081	0.384449	3.31266e-22	0	0.0913598	0.1759	0.7576	0.7524
ENSG00000226899	AL731577,1	rs4962712	12051	NK	COV	-1.03518	0.372107	1.14004e-21	0	0.173225	0.1759	0.7576	0.7524
ENSG00000226899	AL731577,1	rs4962712	12051	B	COV	-0.789182	0.336678	3.2843e-19	0	0.0752351	0.1759	0.7576	0.7524
ENSG00000226899	AL731577,1	rs4962712	12051	NK	IAV	-0.953011	0.336495	5.11244e-19	0	0.0470634	0.1759	0.7576	0.7524
ENSG00000226899	AL731577,1	rs4962712	12051	NK	NS	-1.08965	0.33454	1.55589e-18	0	0.122959	0.1759	0.7576	0.7524
ENSG00000226899	AL731577,1	rs4962712	12051	B	IAV	-0.84225	0.303101	4.3671e-17	0	0.0941977	0.1759	0.7576	0.7524
ENSG00000226899	AL731577,1	rs4962712	12051	MYELOID	IAV	-0.297745	0.162032	7.12491e-09	0	0.0787067	0.1759	0.7576	0.7524
ENSG00000166164	BRD7	rs4595801	0	T CD4	NS	0.245126	0.650038	1.03832e-47	0	0.251976	0.5139	0.1313	0.2571
ENSG00000166164	BRD7	rs4595801	0	T CD8	IAV	0.139484	0.441116	6.1029e-27	0	0.224109	0.5139	0.1313	0.2571
ENSG00000166164	BRD7	rs4595801	0	T CD8	COV	0.153632	0.428257	7.89333e-26	0	0.0927875	0.5139	0.1313	0.2571
ENSG00000166164	BRD7	rs4595801	0	NK	NS	0.225792	0.362857	2.40311e-20	0	0.249935	0.5139	0.1313	0.2571
ENSG00000166164	BRD7	rs4595801	0	NK	IAV	0.124104	0.248176	1.08868e-13	0	0.0529034	0.5139	0.1313	0.2571
ENSG00000166164	BRD7	rs4595801	0	NK	COV	0.246342	0.219701	2.90762e-12	0	0.0383502	0.5139	0.1313	0.2571
ENSG00000166164	BRD7	rs35933605	0	T CD8	NS	0.225342	0.549042	2.93026e-36	0	0.966918	0.5185	0.1313	0.2571
ENSG00000166164	BRD7	rs35933605	0	T CD8	IAV	0.138903	0.441895	5.3073e-27	0	0.257092	0.5185	0.1313	0.2571
ENSG00000166164	BRD7	rs35933605	0	T CD4	IAV	0.0971178	0.364174	4.02484e-22	0	0.504131	0.5185	0.1313	0.2571
ENSG00000166164	BRD7	rs35933605	0	T CD4	COV	0.138284	0.34494	1.11857e-20	0	0.141705	0.5185	0.1313	0.2571
ENSG00000166164	BRD7	rs35933605	0	NK	NS	0.221812	0.354399	8.5072e-20	0	0.0727019	0.5185	0.1313	0.2571
ENSG00000166164	BRD7	rs35933605	0	NK	IAV	0.124607	0.252999	5.77787e-14	0	0.0975109	0.5185	0.1313	0.2571
ENSG00000166164	BRD7	rs35933605	0	NK	COV	0.257095	0.24066	1.90454e-13	0	0.528328	0.5185	0.1313	0.2571
ENSG00000166164	BRD7	rs35933605	0	B	IAV	0.129218	0.200222	3.86508e-11	0	0.0745165	0.5185	0.1313	0.2571
ENSG00000166164	BRD7	rs11644259	0	T CD8	COV	0.158631	0.434389	2.69517e-26	0	0.266619	0.463	0.1313	0.2571
ENSG00000166164	BRD7	rs11644259	0	T CD4	IAV	0.0962164	0.351879	2.97093e-21	0	0.0712925	0.463	0.1313	0.2571
ENSG00000166164	BRD7	rs11644259	0	T CD4	COV	0.14055	0.34952	5.39554e-21	0	0.289008	0.463	0.1313	0.2571
ENSG00000166164	BRD7	rs11644259	0	NK	NS	0.219984	0.342909	4.61917e-19	0	0.0139347	0.463	0.1313	0.2571
ENSG00000166164	BRD7	rs11644259	0	B	NS	0.168683	0.289613	2.45638e-16	0	0.199275	0.463	0.1313	0.2571
ENSG00000166164	BRD7	rs11644259	0	NK	COV	0.245904	0.217234	3.98948e-12	0	0.028295	0.463	0.1313	0.2571
ENSG00000166164	BRD7	rs11644259	0	B	IAV	0.130437	0.201491	3.29807e-11	0	0.0867198	0.463	0.1313	0.2571
ENSG00000166164	BRD7	rs11649621	4205	B	COV	0.119925	0.19612	6.44425e-11	0	0.111021	0.3935	0.1616	0.2571
ENSG00000091073	DTX2	rs2430286	9634	MYELOID	COV	0.551807	0.662175	1.34564e-47	0	0.409433	0.6991	0.5758	0.5476
ENSG00000091073	DTX2	rs1638132	21540	MYELOID	NS	0.254343	0.188067	3.31114e-10	0	0.88428	0.5833	0.5505	0.5333
ENSG00000115687	PASK	rs1966368	0	T CD8	COV	-1.08751	0.645481	1.82471e-46	0	0.248557	0.76875	0.19375	0.556452		yes
ENSG00000115687	PASK	rs1966368	0	T CD4	COV	-1.05543	0.611462	3.64438e-44	0	0.246501	0.76875	0.19375	0.556452		yes
ENSG00000115687	PASK	rs1966368	0	T CD8	NS	-0.970892	0.621818	6.84076e-44	0	0.247904	0.76875	0.19375	0.556452		yes
ENSG00000115687	PASK	rs1966368	0	T CD4	IAV	-0.99427	0.572867	4.22839e-40	0	0.0964847	0.76875	0.19375	0.556452		yes
ENSG00000115687	PASK	rs1966368	0	T CD4	NS	-0.859537	0.547166	1.99923e-36	0	0.0132879	0.76875	0.19375	0.556452		yes
ENSG00000115687	PASK	rs1966368	0	T CD8	IAV	-1.05424	0.534546	6.91592e-35	0	0.231938	0.76875	0.19375	0.556452		yes
ENSG00000115687	PASK	rs1966368	0	B	NS	-0.604846	0.301552	4.53694e-17	0	0.0167988	0.76875	0.19375	0.556452		yes
ENSG00000115687	PASK	rs1966368	0	B	COV	-0.489877	0.170208	1.54399e-09	0	0.0419307	0.76875	0.19375	0.556452		yes
ENSG00000115687	PASK	rs575536582	12638	B	IAV	-0.487901	0.181966	3.69409e-10	0	0.0725407	0.65025	0.101	0.451855		yes
ENSG00000178952	TUFM	rs7187776	0	T CD4	NS	0.256214	0.648035	1.845e-47	0	0.951969	0.3704	0.3687	0.3714
ENSG00000178952	TUFM	rs7187776	0	T CD8	NS	0.256297	0.570968	2.01723e-38	0	0.934202	0.3704	0.3687	0.3714
ENSG00000178952	TUFM	rs7187776	0	T CD4	COV	0.225816	0.541052	1.09092e-36	0	0.365213	0.3704	0.3687	0.3714
ENSG00000178952	TUFM	rs7187776	0	T CD8	IAV	0.196186	0.439445	8.22864e-27	0	0.196418	0.3704	0.3687	0.3714
ENSG00000178952	TUFM	rs7187776	0	MYELOID	NS	0.188543	0.444514	4.77785e-26	0	0.333055	0.3704	0.3687	0.3714
ENSG00000178952	TUFM	rs7187776	0	MYELOID	COV	0.177708	0.324102	3.13403e-18	0	0.0849642	0.3704	0.3687	0.3714
ENSG00000178952	TUFM	rs7187776	0	MYELOID	IAV	0.427246	0.264009	2.50032e-14	0	0.223104	0.3704	0.3687	0.3714
ENSG00000178952	TUFM	rs7187776	0	B	COV	0.143767	0.244801	1.27154e-13	0	0.358093	0.3704	0.3687	0.3714
ENSG00000178952	TUFM	rs7187776	0	B	NS	0.128914	0.238254	2.61364e-13	0	0.365369	0.3704	0.3687	0.3714
ENSG00000178952	TUFM	rs7187776	0	NK	NS	0.259285	0.228354	2.39911e-12	0	0.263863	0.3704	0.3687	0.3714
ENSG00000178952	TUFM	rs7187776	0	B	IAV	0.128702	0.165182	2.83026e-09	0	0.460506	0.3704	0.3687	0.3714
ENSG00000178952	TUFM	rs7187776	0	NK	IAV	0.204467	0.122711	4.82264e-07	0	0.180298	0.3704	0.3687	0.3714
ENSG00000178952	TUFM	rs8049439	16217	T CD4	IAV	0.234136	0.626709	3.55271e-46	0	0.994387	0.3843	0.3687	0.3714
ENSG00000178952	TUFM	rs8049439	16217	T CD8	NS	0.25559	0.559278	2.95683e-37	0	0.065798	0.3843	0.3687	0.3714
ENSG00000178952	TUFM	rs8049439	16217	T CD4	COV	0.227432	0.543496	6.28015e-37	0	0.634787	0.3843	0.3687	0.3714
ENSG00000178952	TUFM	rs8049439	16217	T CD8	COV	0.218347	0.517997	3.27968e-33	0	0.99701	0.3843	0.3687	0.3714
ENSG00000178952	TUFM	rs8049439	16217	T CD8	IAV	0.198952	0.447297	2.0045e-27	0	0.803582	0.3843	0.3687	0.3714
ENSG00000178952	TUFM	rs8049439	16217	MYELOID	NS	0.190383	0.448605	2.35659e-26	0	0.666945	0.3843	0.3687	0.3714
ENSG00000178952	TUFM	rs8049439	16217	MYELOID	COV	0.183186	0.340705	2.74046e-19	0	0.915034	0.3843	0.3687	0.3714
ENSG00000178952	TUFM	rs8049439	16217	MYELOID	IAV	0.437112	0.273786	6.89614e-15	0	0.775791	0.3843	0.3687	0.3714
ENSG00000178952	TUFM	rs8049439	16217	B	COV	0.146591	0.249027	7.27659e-14	0	0.613683	0.3843	0.3687	0.3714
ENSG00000178952	TUFM	rs8049439	16217	B	NS	0.130718	0.242573	1.47992e-13	0	0.632295	0.3843	0.3687	0.3714
ENSG00000178952	TUFM	rs8049439	16217	NK	NS	0.265683	0.236737	8.35417e-13	0	0.727759	0.3843	0.3687	0.3714
ENSG00000178952	TUFM	rs8049439	16217	B	IAV	0.129631	0.16618	2.50982e-09	0	0.515954	0.3843	0.3687	0.3714
ENSG00000178952	TUFM	rs8049439	16217	NK	IAV	0.213114	0.131593	1.73965e-07	0	0.464128	0.3843	0.3687	0.3714
ENSG00000178952	TUFM	rs199766562	13531	T CD4	IAV	0.175205	0.18636	6.75035e-11	0	0.0176706	0.00463	0.2879	0.119
ENSG00000160221	GATD3A	rs7676	0	T CD4	IAV	-1.11109	0.636703	2.12515e-47	0	0.589903	0.636188	0.855563	0.821452		yes
ENSG00000160221	GATD3A	rs7676	0	T CD4	NS	-1.33045	0.607995	9.59939e-43	0	0.424055	0.636188	0.855563	0.821452		yes
ENSG00000160221	GATD3A	rs7676	0	T CD8	NS	-1.31192	0.601272	1.34396e-41	0	0.480893	0.636188	0.855563	0.821452		yes
ENSG00000160221	GATD3A	rs7676	0	MYELOID	NS	-1.2193	0.603338	5.24982e-40	0	0.395909	0.636188	0.855563	0.821452		yes
ENSG00000160221	GATD3A	rs7676	0	T CD4	COV	-0.939221	0.553341	6.59012e-38	0	0.43551	0.636188	0.855563	0.821452		yes
ENSG00000160221	GATD3A	rs7676	0	T CD8	IAV	-1.04845	0.553628	1.05544e-36	0	0.490067	0.636188	0.855563	0.821452		yes
ENSG00000160221	GATD3A	rs7676	0	B	NS	-1.44903	0.545004	1.5772e-35	0	0.451933	0.636188	0.855563	0.821452		yes
ENSG00000160221	GATD3A	rs7676	0	T CD8	COV	-1.02713	0.536009	7.43191e-35	0	0.245226	0.636188	0.855563	0.821452		yes
ENSG00000160221	GATD3A	rs7676	0	MYELOID	COV	-0.768445	0.493037	1.95646e-30	0	0.502744	0.636188	0.855563	0.821452		yes
ENSG00000160221	GATD3A	rs7676	0	NK	NS	-1.41786	0.455577	6.98266e-27	0	0.44179	0.636188	0.855563	0.821452		yes
ENSG00000160221	GATD3A	rs7676	0	B	COV	-1.03294	0.39134	6.67371e-23	0	0.137949	0.636188	0.855563	0.821452		yes
ENSG00000160221	GATD3A	rs7676	0	NK	COV	-0.925954	0.314896	6.64415e-18	0	0.27702	0.636188	0.855563	0.821452		yes
ENSG00000160221	GATD3A	rs7676	0	NK	IAV	-0.850933	0.300822	8.67572e-17	0	0.164095	0.636188	0.855563	0.821452		yes
ENSG00000160221	GATD3A	rs59675192	63692	B	IAV	1.01836	0.406655	5.39071e-24	0	0.188498	0.375	0.1212	0.219
ENSG00000160221	GATD3A	rs2850153	26031	MYELOID	IAV	-0.528625	0.188198	3.25984e-10	0	0.0513877	0.181312	0.86075	0.750645		yes
ENSG00000177674	AGTRAP	rs57315755	4230	T CD4	COV	0.941818	0.635959	4.36575e-47	0	1	0.1389	0.3636	0.4667
ENSG00000177674	AGTRAP	rs57315755	4230	T CD4	IAV	1.00195	0.599504	5.27376e-43	0	1	0.1389	0.3636	0.4667
ENSG00000177674	AGTRAP	rs57315755	4230	T CD8	COV	1.11011	0.6138	8.95663e-43	0	1	0.1389	0.3636	0.4667
ENSG00000177674	AGTRAP	rs57315755	4230	T CD8	IAV	1.1964	0.596281	4.65286e-41	0	1	0.1389	0.3636	0.4667
ENSG00000177674	AGTRAP	rs57315755	4230	NK	IAV	1.19467	0.491011	2.88661e-30	0	1	0.1389	0.3636	0.4667
ENSG00000177674	AGTRAP	rs57315755	4230	NK	COV	1.0202	0.352764	2.32377e-20	0	1	0.1389	0.3636	0.4667
ENSG00000177674	AGTRAP	rs57315755	4230	MYELOID	IAV	0.745299	0.295606	3.6634e-16	0	0.999989	0.1389	0.3636	0.4667
ENSG00000177674	AGTRAP	rs57315755	4230	B	COV	0.564775	0.271142	3.73234e-15	0	0.999993	0.1389	0.3636	0.4667
ENSG00000177674	AGTRAP	rs57315755	4230	B	IAV	0.564203	0.245557	1.15105e-13	0	0.983816	0.1389	0.3636	0.4667
ENSG00000177674	AGTRAP	rs33999366	7378	T CD4	NS	-0.212683	0.120697	3.80618e-07	0.000581734	0.408103	0.1806	0.3081	0.05714
ENSG00000177674	AGTRAP	rs33999366	7378	T CD8	NS	-0.240957	0.120616	4.39043e-07	0	0.387024	0.1806	0.3081	0.05714
ENSG00000134202	GSTM3	rs1332018	0	T CD4	IAV	0.942253	0.631318	9.78581e-47	0	0.998954	0.8796	0.5505	0.8857
ENSG00000134202	GSTM3	rs1332018	0	T CD4	COV	0.882592	0.619078	4.71506e-45	0	0.986292	0.8796	0.5505	0.8857
ENSG00000134202	GSTM3	rs1332018	0	T CD4	NS	1.09863	0.602746	3.67042e-42	0	0.999497	0.8796	0.5505	0.8857
ENSG00000134202	GSTM3	rs1332018	0	T CD8	IAV	0.980544	0.516871	2.86777e-33	0	0.921322	0.8796	0.5505	0.8857
ENSG00000134202	GSTM3	rs1332018	0	T CD8	NS	1.01591	0.514147	5.03035e-33	0	0.338467	0.8796	0.5505	0.8857
ENSG00000134202	GSTM3	rs1332018	0	T CD8	COV	1.04347	0.506835	3.19718e-32	0	0.966075	0.8796	0.5505	0.8857
ENSG00000134202	GSTM3	rs1332018	0	MYELOID	COV	0.765222	0.500281	4.80991e-31	0	0.997708	0.8796	0.5505	0.8857
ENSG00000134202	GSTM3	rs1332018	0	MYELOID	NS	0.679082	0.420324	2.81648e-24	0	0.990129	0.8796	0.5505	0.8857
ENSG00000134202	GSTM3	rs1332018	0	NK	IAV	0.845526	0.284342	8.54224e-16	0	0.615343	0.8796	0.5505	0.8857
ENSG00000134202	GSTM3	rs1332018	0	MYELOID	IAV	0.75788	0.262431	3.07329e-14	0	0.341627	0.8796	0.5505	0.8857
ENSG00000134202	GSTM3	rs1332018	0	NK	NS	0.760421	0.148012	3.59632e-08	0	0.318438	0.8796	0.5505	0.8857
ENSG00000134202	GSTM3	rs11101998	5428	T CD4	IAV	0.308946	0.102994	2.16181e-06	0	0.182555	0.5648	0.399	0.7095
ENSG00000134202	GSTM3	rs11101998	5428	T CD4	NS	0.352165	0.0926569	1.00811e-05	0.00408163	0.203791	0.5648	0.399	0.7095
ENSG00000251301	LINC02384	rs731938	0	NK	IAV	1.3638	0.65459	1.16629e-46	0	0.362577	0.9491	0.596	0.619
ENSG00000251301	LINC02384	rs731938	0	NK	COV	1.37666	0.577715	9.85977e-39	0	0.333644	0.9491	0.596	0.619
ENSG00000251301	LINC02384	rs731938	0	T CD8	IAV	1.01911	0.553788	1.01832e-36	0	0.277786	0.9491	0.596	0.619
ENSG00000251301	LINC02384	rs731938	0	T CD8	COV	1.05416	0.528308	3.81809e-34	0	0.172025	0.9491	0.596	0.619
ENSG00000251301	LINC02384	rs731938	0	NK	NS	1.41119	0.454949	7.79593e-27	0	0.249712	0.9491	0.596	0.619
ENSG00000251301	LINC02384	rs731938	0	T CD4	IAV	0.690823	0.419586	2.99279e-26	0	0.293517	0.9491	0.596	0.619
ENSG00000251301	LINC02384	rs731938	0	T CD4	COV	0.62065	0.322472	3.72767e-19	0	0.203323	0.9491	0.596	0.619
ENSG00000251301	LINC02384	rs731938	0	T CD8	NS	0.695302	0.280399	6.3582e-16	0	0.20197	0.9491	0.596	0.619
ENSG00000251301	LINC02384	rs11177241	6811	B	COV	0.451397	0.104242	3.49766e-06	0.00329308	0.29837	0.8241	0.1667	0.5619
ENSG00000156113	KCNMA1	rs816868	0	MYELOID	NS	-1.77102	0.660678	1.81541e-46	0	0.307066	0.8287	0.5	0.819
ENSG00000156113	KCNMA1	rs816868	0	MYELOID	COV	-1.21845	0.581434	1.53019e-38	0	0.174701	0.8287	0.5	0.819
ENSG00000156113	KCNMA1	rs816868	0	MYELOID	IAV	-1.53304	0.533986	2.4785e-33	0	0.289213	0.8287	0.5	0.819
ENSG00000157827	FMNL2	rs10179385	0	MYELOID	COV	0.948186	0.602138	1.09698e-40	0	0.999999	0.4861	0.1717	0.3952
ENSG00000157827	FMNL2	rs10179385	0	MYELOID	NS	0.50329	0.234031	1.17574e-12	0	0.884297	0.4861	0.1717	0.3952
ENSG00000157827	FMNL2	rs10179385	0	MYELOID	IAV	0.374816	0.10712	3.59121e-06	0.00338983	0.130268	0.4861	0.1717	0.3952
ENSG00000269893	SNHG8	rs658642	0	T CD4	NS	0.418856	0.637045	4.08937e-46	0	0.333203	0.03704	0.4242	0.1333
ENSG00000269893	SNHG8	rs658642	0	T CD8	NS	0.428158	0.619425	1.28368e-43	0	0.333282	0.03704	0.4242	0.1333
ENSG00000269893	SNHG8	rs658642	0	T CD4	COV	0.449013	0.597307	1.46992e-42	0	0.333157	0.03704	0.4242	0.1333
ENSG00000269893	SNHG8	rs658642	0	T CD8	COV	0.419506	0.594545	1.12418e-40	0	0.322534	0.03704	0.4242	0.1333
ENSG00000269893	SNHG8	rs658642	0	T CD4	IAV	0.447116	0.569917	8.64327e-40	0	0.328688	0.03704	0.4242	0.1333
ENSG00000269893	SNHG8	rs658642	0	T CD8	IAV	0.39629	0.560324	2.33209e-37	0	0.332914	0.03704	0.4242	0.1333
ENSG00000269893	SNHG8	rs658642	0	B	IAV	0.364356	0.420055	5.65597e-25	0	0.144767	0.03704	0.4242	0.1333
ENSG00000269893	SNHG8	rs658642	0	B	COV	0.284015	0.397478	2.45276e-23	0	0.277768	0.03704	0.4242	0.1333
ENSG00000269893	SNHG8	rs658642	0	B	NS	0.268722	0.394928	2.88812e-23	0	0.157373	0.03704	0.4242	0.1333
ENSG00000269893	SNHG8	rs658642	0	MYELOID	NS	0.419346	0.356095	6.61131e-20	0	0.231371	0.03704	0.4242	0.1333
ENSG00000269893	SNHG8	rs658642	0	MYELOID	COV	0.388825	0.258798	2.68369e-14	0	0.249398	0.03704	0.4242	0.1333
ENSG00000269893	SNHG8	rs658642	0	NK	NS	0.376177	0.260715	3.84432e-14	0	0.0147556	0.03704	0.4242	0.1333
ENSG00000269893	SNHG8	rs658642	0	NK	COV	0.415788	0.252343	4.04202e-14	0	0.0592581	0.03704	0.4242	0.1333
ENSG00000269893	SNHG8	rs658642	0	NK	IAV	0.497062	0.214286	8.41071e-12	0	0.125321	0.03704	0.4242	0.1333
ENSG00000269893	SNHG8	rs34913869	623	MYELOID	COV	-0.306459	0.243876	1.90892e-13	0	0.248423	0.2546	0.2323	0.5286
ENSG00000269893	SNHG8	rs34913869	623	B	NS	-0.161489	0.217053	4.08288e-12	0	0.0665477	0.2546	0.2323	0.5286
ENSG00000269893	SNHG8	rs13119033	96960	MYELOID	IAV	0.586581	0.156532	1.34824e-08	0	0.653949	0.009259	0.3889	0.1667
ENSG00000206503	HLA-A	rs16896742	9079	B	COV	0.258408	0.640739	1.90942e-45	0	1	0.2824	0.404	0.3762
ENSG00000206503	HLA-A	rs16896742	9079	B	IAV	0.239341	0.61796	8.03774e-43	0	1	0.2824	0.404	0.3762
ENSG00000206503	HLA-A	rs16896742	9079	T CD4	COV	0.195814	0.556098	3.47367e-38	0	0.999992	0.2824	0.404	0.3762
ENSG00000206503	HLA-A	rs16896742	9079	T CD8	IAV	0.154611	0.526618	3.74024e-34	0	0.999998	0.2824	0.404	0.3762
ENSG00000206503	HLA-A	rs16896742	9079	NK	IAV	0.155634	0.466845	2.6619e-28	0	0.999946	0.2824	0.404	0.3762
ENSG00000206503	HLA-A	rs16896742	9079	T CD8	COV	0.1223	0.360072	5.99886e-21	0	0.999532	0.2824	0.404	0.3762
ENSG00000206503	HLA-A	rs9260603	9093	T CD4	IAV	0.194919	0.592152	3.48631e-42	0	1	0.4722	0.4798	0.4333
ENSG00000206503	HLA-A	rs28749115	1914	B	NS	0.265082	0.590153	5.13345e-40	0	0.0632391	0.3009	0.3939	0.3476
ENSG00000206503	HLA-A	rs28749115	1914	NK	NS	0.134591	0.282537	2.14692e-15	0	0.0173652	0.3009	0.3939	0.3476
ENSG00000206503	HLA-A	rs28749159	3104	T CD4	NS	0.185217	0.509238	6.71129e-33	0	0.0352423	0.2407	0.3939	0.3476
ENSG00000206503	HLA-A	rs28749159	3104	NK	NS	0.133369	0.277314	4.31533e-15	0	0.010673	0.2407	0.3939	0.3476
ENSG00000206503	HLA-A	rs371581946	3537	MYELOID	NS	0.280094	0.48402	4.14324e-29	0	0.951434	0.516	0.41	0.328065		yes
ENSG00000206503	HLA-A	rs371581946	3537	MYELOID	COV	0.181082	0.319616	5.99378e-18	0	0.505509	0.516	0.41	0.328065		yes
ENSG00000206503	HLA-A	rs2975007	6710	MYELOID	IAV	0.291751	0.445509	4.0251e-26	0	0.722742	0.48225	0.37	0.468226		yes
ENSG00000206503	HLA-A	rs1059514	0	T CD8	NS	0.139348	0.380731	1.77899e-22	0	0.987671	0.40075	0.497812	0.61871		yes
ENSG00000206503	HLA-A	rs148228730	13372	NK	COV	0.126648	0.294804	1.18255e-16	0	0.966867	0.592187	0.56125	0.546129		yes
ENSG00000206503	HLA-A	rs2428521	14988	B	NS	0.124095	0.137101	7.32645e-08	0	0.0856406	0.3796	0.5303	0.6667
ENSG00000182117	NOP10	rs1045238	0	MYELOID	NS	0.374936	0.656581	5.69447e-46	0	0.125392	0.1713	0.1566	0.3524
ENSG00000182117	NOP10	rs1045238	0	MYELOID	COV	0.28165	0.488024	5.10691e-30	0	0.0349538	0.1713	0.1566	0.3524
ENSG00000182117	NOP10	rs1045238	0	MYELOID	IAV	0.886158	0.347504	2.35636e-19	0	0.0685993	0.1713	0.1566	0.3524
ENSG00000182117	NOP10	rs1045238	0	T CD8	IAV	0.0565367	0.0861269	2.35528e-05	0.0019305	0.0483439	0.1713	0.1566	0.3524
ENSG00000197119	SLC25A29	rs8012208	0	T CD4	NS	1.19205	0.635616	6.07725e-46	0	1	0.3102	0.2828	0.281
ENSG00000197119	SLC25A29	rs8012208	0	T CD8	NS	0.911599	0.533843	8.04136e-35	0	1	0.3102	0.2828	0.281
ENSG00000197119	SLC25A29	rs8012208	0	T CD4	IAV	0.698971	0.47586	7.33262e-31	0	1	0.3102	0.2828	0.281
ENSG00000197119	SLC25A29	rs8012208	0	T CD8	IAV	0.687013	0.371252	8.16511e-22	0	1	0.3102	0.2828	0.281
ENSG00000197119	SLC25A29	rs8012208	0	T CD4	COV	0.638929	0.358193	1.33796e-21	0	0.998952	0.3102	0.2828	0.281
ENSG00000197119	SLC25A29	rs8012208	0	NK	IAV	1.10973	0.359814	1.53922e-20	0	0.999648	0.3102	0.2828	0.281
ENSG00000197119	SLC25A29	rs8012208	0	NK	NS	1.13559	0.360632	3.35633e-20	0	1	0.3102	0.2828	0.281
ENSG00000197119	SLC25A29	rs8012208	0	B	IAV	0.637528	0.233455	5.60941e-13	0	0.999804	0.3102	0.2828	0.281
ENSG00000197119	SLC25A29	rs8012208	0	NK	COV	0.733129	0.229608	8.08551e-13	0	0.999966	0.3102	0.2828	0.281
ENSG00000197119	SLC25A29	rs8012208	0	T CD8	COV	0.503547	0.215586	4.35166e-12	0	0.985142	0.3102	0.2828	0.281
ENSG00000197119	SLC25A29	rs8012208	0	B	COV	0.589673	0.164638	3.02154e-09	0	0.939539	0.3102	0.2828	0.281
ENSG00000197119	SLC25A29	rs8012208	0	B	NS	0.444508	0.135232	9.1256e-08	0	0.863313	0.3102	0.2828	0.281
ENSG00000197119	SLC25A29	rs2273804	69753	MYELOID	NS	0.246877	0.10823	3.17599e-06	0.00138889	0.334045	0.0463	0.2525	0.2095
ENSG00000245954	LINC02273	rs13140099	0	T CD4	NS	-1.05363	0.634453	8.37811e-46	0	0.999998	0.1157	0.2677	0.1524
ENSG00000245954	LINC02273	rs13140099	0	T CD4	IAV	-0.857778	0.490673	3.71619e-32	0	0.998696	0.1157	0.2677	0.1524
ENSG00000245954	LINC02273	rs13140099	0	T CD4	COV	-0.885823	0.483888	2.05389e-31	0	0.999592	0.1157	0.2677	0.1524
ENSG00000245954	LINC02273	rs13140099	0	T CD8	NS	-0.863394	0.4669	5.39994e-29	0	0.999975	0.1157	0.2677	0.1524
ENSG00000245954	LINC02273	rs13140099	0	T CD8	COV	-0.488281	0.198718	3.71801e-11	0	0.984211	0.1157	0.2677	0.1524
ENSG00000245954	LINC02273	rs7682568	0	T CD4	NS	-0.864278	0.491111	2.61612e-31	0	0.316341	0.7731	0.6818	0.1619
ENSG00000245954	LINC02273	rs7682568	0	T CD4	IAV	-0.704029	0.373938	8.00727e-23	0	0.288475	0.7731	0.6818	0.1619
ENSG00000245954	LINC02273	rs7682568	0	T CD4	COV	-0.713737	0.349542	5.37682e-21	0	0.179317	0.7731	0.6818	0.1619
ENSG00000245954	LINC02273	rs7682568	0	T CD8	NS	-0.702808	0.349841	2.35247e-20	0	0.28759	0.7731	0.6818	0.1619
ENSG00000245954	LINC02273	rs7682568	0	T CD8	IAV	-0.529357	0.246195	6.87435e-14	0	0.188536	0.7731	0.6818	0.1619
ENSG00000110619	CARS	rs5789294	0	T CD8	NS	-0.454219	0.527119	3.36422e-34	0	0.860768	0.6944	0.3788	0.2
ENSG00000110619	CARS	rs5789294	0	T CD8	COV	-0.268743	0.343902	7.25564e-20	0	0.71749	0.6944	0.3788	0.2
ENSG00000110619	CARS	rs5789294	0	T CD8	IAV	-0.177413	0.258043	1.38931e-14	0	0.341158	0.6944	0.3788	0.2
ENSG00000110619	CARS	rs190251279	8865	T CD4	NS	0.141695	0.129489	1.34167e-07	0	0.104527	0.00463	0.298	0.6429
ENSG00000237541	HLA-DQA2	rs2308891	99159	B	NS	3.79092	0.636066	4.09193e-45	0	0.103839	0.18775	0.256188	0.298387		yes
ENSG00000237541	HLA-DQA2	rs2308891	99159	B	COV	3.77294	0.634035	1.17493e-44	0	0.0504981	0.18775	0.256188	0.298387		yes
ENSG00000237541	HLA-DQA2	rs2308891	99159	MYELOID	COV	3.35627	0.610333	1.44719e-41	0	0.0965185	0.18775	0.256188	0.298387		yes
ENSG00000237541	HLA-DQA2	rs2308891	99159	MYELOID	NS	3.5937	0.607873	1.75453e-40	0	0.107412	0.18775	0.256188	0.298387		yes
ENSG00000237541	HLA-DQA2	rs2308891	99159	MYELOID	IAV	3.65017	0.606467	2.46801e-40	0	0.0952002	0.18775	0.256188	0.298387		yes
ENSG00000237541	HLA-DQA2	rs9272742	99446	T CD8	NS	1.84724	0.565879	6.54923e-38	0	0.5	0.11875	0.13125	0.274194		yes
ENSG00000237541	HLA-DQA2	rs9272742	99446	T CD8	COV	1.56233	0.507017	3.08179e-32	0	0.5	0.11875	0.13125	0.274194		yes
ENSG00000237541	HLA-DQA2	rs9272742	99446	T CD8	IAV	1.46623	0.485479	1.55334e-30	0	0.5	0.11875	0.13125	0.274194		yes
ENSG00000237541	HLA-DQA2	rs9272742	99446	NK	NS	1.96391	0.455096	7.59758e-27	0	0.499799	0.11875	0.13125	0.274194		yes
ENSG00000237541	HLA-DQA2	rs9272742	99446	NK	COV	1.78396	0.410638	2.12334e-24	0	0.468547	0.11875	0.13125	0.274194		yes
ENSG00000237541	HLA-DQA2	rs9272742	99446	NK	IAV	1.80102	0.413847	2.77354e-24	0	0.499944	0.11875	0.13125	0.274194		yes
ENSG00000237541	HLA-DQA2	rs9272742	99446	T CD4	NS	0.514508	0.251921	2.36986e-14	0	0.485759	0.11875	0.13125	0.274194		yes
ENSG00000237541	HLA-DQA2	rs9272742	99446	B	IAV	2.45833	0.248466	7.83811e-14	0	0.452601	0.11875	0.13125	0.274194		yes
ENSG00000237541	HLA-DQA2	rs9272742	99446	T CD4	IAV	0.302479	0.155789	3.34378e-09	0	0.311252	0.11875	0.13125	0.274194		yes
ENSG00000237541	HLA-DQA2	rs17843604	88885	MYELOID	COV	2.0338	0.261089	1.97917e-14	0	0.0178619	0.3843	0.5707	0.4952
ENSG00000237541	HLA-DQA2	rs28383453	99810	MYELOID	NS	3.18539	0.421561	2.29599e-24	0	0.798001	0.106938	0.255063	0.294032		yes
ENSG00000237541	HLA-DQA2	rs1142331	99914	B	IAV	1.51839	0.254953	3.31005e-14	0	0.323115	0.393688	0.492	0.648871		yes
ENSG00000237541	HLA-DQA2	rs28371211	71640	MYELOID	IAV	2.44059	0.258443	5.16758e-14	0	0.954679	0.2222	0.1919	0.2524
ENSG00000287733	AC083862,3	rs3778772	12690	T CD4	IAV	0.405355	0.617063	5.02012e-45	0	0.162519	0.375	0.5	0.2476
ENSG00000287733	AC083862,3	rs3778772	12690	T CD8	IAV	0.434764	0.606757	3.37143e-42	0	0.099302	0.375	0.5	0.2476
ENSG00000287733	AC083862,3	rs3778772	12690	T CD4	COV	0.417433	0.553197	6.81245e-38	0	0.0198832	0.375	0.5	0.2476
ENSG00000287733	AC083862,3	rs3778772	12690	T CD8	COV	0.401924	0.553049	1.80149e-36	0	0.147695	0.375	0.5	0.2476
ENSG00000287733	AC083862,3	rs3778772	12690	NK	IAV	0.473182	0.524302	3.95235e-33	0	0.0512922	0.375	0.5	0.2476
ENSG00000287733	AC083862,3	rs3778772	12690	NK	COV	0.576168	0.405275	5.2152e-24	0	0.0623921	0.375	0.5	0.2476
ENSG00000287733	AC083862,3	rs3778772	12690	B	COV	0.424607	0.369496	2.17377e-21	0	0.0122385	0.375	0.5	0.2476
ENSG00000287733	AC083862,3	rs3778772	12690	NK	NS	0.562663	0.312866	3.37609e-17	0	0.025437	0.375	0.5	0.2476
ENSG00000287733	AC083862,3	rs3778772	12690	MYELOID	IAV	0.39128	0.138218	1.09989e-07	0	0.0130984	0.375	0.5	0.2476
ENSG00000287733	AC083862,3	rs7809906	47837	T CD4	NS	0.408761	0.427696	3.74019e-26	0	0.0196499	0.3796	0.5202	0.2095
ENSG00000287733	AC083862,3	rs7809906	47837	MYELOID	COV	0.411213	0.339467	3.29314e-19	0	0.035107	0.3796	0.5202	0.2095
ENSG00000287733	AC083862,3	rs7809906	47837	B	NS	0.534052	0.319485	3.40358e-18	0	0.0146843	0.3796	0.5202	0.2095
ENSG00000287733	AC083862,3	rs7809906	47837	B	IAV	0.345701	0.317593	5.44491e-18	0	0.0178827	0.3796	0.5202	0.2095
ENSG00000287733	AC083862,3	rs7809906	47837	MYELOID	NS	0.323231	0.174542	1.64795e-09	0	0.0155491	0.3796	0.5202	0.2095
ENSG00000287733	AC083862,3	rs7809906	47837	MYELOID	IAV	0.392614	0.137011	1.26142e-07	0	0.0115267	0.3796	0.5202	0.2095
ENSG00000287733	AC083862,3	rs34089787	81747	T CD8	NS	0.411648	0.440733	6.53569e-27	0	0.231388	0.3981	0.5202	0.2095
ENSG00000287733	AC083862,3	rs34089787	81747	NK	COV	0.562022	0.396605	2.1926e-23	0	0.0152599	0.3981	0.5202	0.2095
ENSG00000287733	AC083862,3	rs34089787	81747	MYELOID	NS	0.337217	0.192975	1.83869e-10	0	0.0935511	0.3981	0.5202	0.2095
ENSG00000149218	ENDOD1	rs640221	0	T CD8	IAV	0.729245	0.631472	5.18058e-45	0	0.475273	0.5556	0.7727	0.9238
ENSG00000149218	ENDOD1	rs640221	0	NK	IAV	1.09039	0.638839	8.92386e-45	0	0.472555	0.5556	0.7727	0.9238
ENSG00000149218	ENDOD1	rs640221	0	T CD4	IAV	0.724828	0.57643	1.77124e-40	0	0.416083	0.5556	0.7727	0.9238
ENSG00000149218	ENDOD1	rs640221	0	NK	COV	1.00186	0.532516	2.29683e-34	0	0.433607	0.5556	0.7727	0.9238
ENSG00000149218	ENDOD1	rs640221	0	T CD8	COV	0.610197	0.498904	1.56334e-31	0	0.410563	0.5556	0.7727	0.9238
ENSG00000149218	ENDOD1	rs640221	0	T CD4	COV	0.532668	0.421551	2.77054e-26	0	0.419803	0.5556	0.7727	0.9238
ENSG00000149218	ENDOD1	rs640221	0	MYELOID	IAV	0.965794	0.352703	1.09417e-19	0	0.410635	0.5556	0.7727	0.9238
ENSG00000149218	ENDOD1	rs640221	0	MYELOID	COV	0.592637	0.329745	1.37803e-18	0	0.338278	0.5556	0.7727	0.9238
ENSG00000149218	ENDOD1	rs640221	0	B	IAV	0.213927	0.168445	1.91028e-09	0	0.378917	0.5556	0.7727	0.9238
ENSG00000149218	ENDOD1	rs1262289	393	T CD4	COV	-0.28574	0.132426	6.55133e-08	0	0.185084	0.1667	0.1111	0.681
ENSG00000149218	ENDOD1	rs1262289	393	B	IAV	-0.162864	0.107993	2.28095e-06	0	0.199202	0.1667	0.1111	0.681
ENSG00000149218	ENDOD1	rs1262289	393	T CD4	IAV	-0.270406	0.0871274	1.43298e-05	0.00187829	0.228716	0.1667	0.1111	0.681
ENSG00000149218	ENDOD1	rs503612	0	B	COV	0.179222	0.12408	3.59422e-07	0	0.33804	0.213	0.4091	0.6286
ENSG00000149218	ENDOD1	rs503612	0	B	IAV	0.139581	0.107613	2.38197e-06	0	0.214245	0.213	0.4091	0.6286
ENSG00000149218	ENDOD1	rs503612	0	NK	NS	0.361689	0.0967304	1.12934e-05	0.00216216	0.158549	0.213	0.4091	0.6286
ENSG00000198015	MRPL42	rs10735319	1312	MYELOID	COV	0.525807	0.63819	1.06251e-44	0	0.0694896	0.5278	0.4798	0.4238
ENSG00000198015	MRPL42	rs10735319	1312	MYELOID	NS	0.381828	0.557213	1.88692e-35	0	0.0668345	0.5278	0.4798	0.4238
ENSG00000198015	MRPL42	rs10735319	1312	T CD4	IAV	0.187336	0.450551	9.9203e-29	0	0.0589051	0.5278	0.4798	0.4238
ENSG00000198015	MRPL42	rs10735319	1312	T CD8	IAV	0.198821	0.449254	1.40526e-27	0	0.0557552	0.5278	0.4798	0.4238
ENSG00000198015	MRPL42	rs10735319	1312	T CD8	COV	0.187824	0.408581	2.3012e-24	0	0.0607264	0.5278	0.4798	0.4238
ENSG00000198015	MRPL42	rs10735319	1312	MYELOID	IAV	0.6889	0.381452	1.40649e-21	0	0.0637745	0.5278	0.4798	0.4238
ENSG00000198015	MRPL42	rs10735319	1312	NK	IAV	0.307855	0.365734	6.20134e-21	0	0.0665827	0.5278	0.4798	0.4238
ENSG00000198015	MRPL42	rs10735319	1312	T CD4	COV	0.152847	0.342876	1.55124e-20	0	0.0611576	0.5278	0.4798	0.4238
ENSG00000198015	MRPL42	rs10735319	1312	B	IAV	0.209226	0.28978	2.85447e-16	0	0.060824	0.5278	0.4798	0.4238
ENSG00000198015	MRPL42	rs10735319	1312	T CD8	NS	0.112686	0.246157	6.90947e-14	0	0.0289162	0.5278	0.4798	0.4238
ENSG00000198015	MRPL42	rs10735319	1312	B	COV	0.196351	0.243515	1.50615e-13	0	0.0514017	0.5278	0.4798	0.4238
ENSG00000198015	MRPL42	rs10735319	1312	NK	COV	0.235339	0.185564	2.13906e-10	0	0.062614	0.5278	0.4798	0.4238
ENSG00000198015	MRPL42	rs10859495	0	T CD4	NS	0.200377	0.247979	4.0497e-14	0	0.311373	0.009259	0.1111	0.219
ENSG00000165502	RPL36AL	rs12160	4588	T CD4	COV	0.184121	0.615788	1.14617e-44	0	0.515894	0.5556	0.798	0.219
ENSG00000165502	RPL36AL	rs12160	4588	T CD4	NS	0.206199	0.607354	1.13193e-42	0	0.394665	0.5556	0.798	0.219
ENSG00000165502	RPL36AL	rs12160	4588	T CD4	IAV	0.164375	0.560523	8.15524e-39	0	0.438772	0.5556	0.798	0.219
ENSG00000165502	RPL36AL	rs12160	4588	T CD8	NS	0.182115	0.513335	5.94517e-33	0	0.476078	0.5556	0.798	0.219
ENSG00000165502	RPL36AL	rs12160	4588	T CD8	COV	0.13676	0.447519	2.59654e-27	0	0.488347	0.5556	0.798	0.219
ENSG00000165502	RPL36AL	rs12160	4588	B	NS	0.135184	0.435543	2.93427e-26	0	0.132849	0.5556	0.798	0.219
ENSG00000165502	RPL36AL	rs12160	4588	NK	NS	0.140771	0.398777	9.26159e-23	0	0.38874	0.5556	0.798	0.219
ENSG00000165502	RPL36AL	rs12160	4588	B	IAV	0.117059	0.382727	2.67367e-22	0	0.223075	0.5556	0.798	0.219
ENSG00000165502	RPL36AL	rs12160	4588	T CD8	IAV	0.120068	0.345149	4.84309e-20	0	0.427731	0.5556	0.798	0.219
ENSG00000165502	RPL36AL	rs12160	4588	B	COV	0.104974	0.311848	1.24917e-17	0	0.28342	0.5556	0.798	0.219
ENSG00000165502	RPL36AL	rs12160	4588	NK	COV	0.0830166	0.135773	8.56392e-08	0	0.0413192	0.5556	0.798	0.219
ENSG00000165502	RPL36AL	rs144202004	18905	MYELOID	NS	0.0367583	0.121933	6.90341e-07	0.000552486	0.160665	0.3472	0.5859	0.1667
ENSG00000121578	B4GALT4	rs4687843	1209	T CD4	IAV	0.504749	0.613453	1.32948e-44	0	0.947467	0.25	0.1667	0.3238
ENSG00000121578	B4GALT4	rs4687843	1209	T CD8	IAV	0.564949	0.589352	2.54399e-40	0	0.34755	0.25	0.1667	0.3238
ENSG00000121578	B4GALT4	rs4687843	1209	T CD8	COV	0.59832	0.537713	5.15448e-35	0	0.743551	0.25	0.1667	0.3238
ENSG00000121578	B4GALT4	rs4687843	1209	T CD4	COV	0.491475	0.504218	3.20695e-33	0	0.0991593	0.25	0.1667	0.3238
ENSG00000121578	B4GALT4	rs4687843	1209	NK	IAV	0.732267	0.463106	5.2634e-28	0	0.490247	0.25	0.1667	0.3238
ENSG00000121578	B4GALT4	rs4687843	1209	NK	COV	0.673838	0.365104	3.43132e-21	0	0.270457	0.25	0.1667	0.3238
ENSG00000121578	B4GALT4	rs4687843	1209	T CD4	NS	0.272899	0.27434	1.06867e-15	0	0.155705	0.25	0.1667	0.3238
ENSG00000121578	B4GALT4	rs4687843	1209	MYELOID	IAV	0.602789	0.260356	4.02851e-14	0	0.0317013	0.25	0.1667	0.3238
ENSG00000121578	B4GALT4	rs4687843	1209	T CD8	NS	0.200751	0.144692	2.5468e-08	0	0.302176	0.25	0.1667	0.3238
ENSG00000121578	B4GALT4	rs4687843	1209	NK	NS	0.477217	0.140725	8.27021e-08	0	0.361173	0.25	0.1667	0.3238
ENSG00000121578	B4GALT4	rs4687843	1209	B	IAV	0.209503	0.086875	2.49555e-05	0	0.0475328	0.25	0.1667	0.3238
ENSG00000121578	B4GALT4	rs4687844	12002	T CD4	IAV	0.285433	0.222204	5.85702e-13	0	0.174672	0.6667	0.2121	0.4762
ENSG00000121578	B4GALT4	rs4687844	12002	T CD4	COV	0.251214	0.148474	9.07333e-09	0	0.26766	0.6667	0.2121	0.4762
ENSG00000225963	AC009950,1	rs34354663	0	T CD4	COV	-0.579615	0.614003	1.85028e-44	0	0.999579	0.1574	0.1465	0.1667
ENSG00000225963	AC009950,1	rs34354663	0	T CD8	IAV	-0.58253	0.618032	1.84862e-43	0	0.994707	0.1574	0.1465	0.1667
ENSG00000225963	AC009950,1	rs34354663	0	B	COV	-0.643532	0.623269	2.0306e-43	0	0.996704	0.1574	0.1465	0.1667
ENSG00000225963	AC009950,1	rs34354663	0	T CD4	IAV	-0.590324	0.594656	1.83934e-42	0	0.990912	0.1574	0.1465	0.1667
ENSG00000225963	AC009950,1	rs34354663	0	NK	IAV	-0.641249	0.612474	8.46688e-42	0	0.993039	0.1574	0.1465	0.1667
ENSG00000225963	AC009950,1	rs34354663	0	T CD8	COV	-0.639922	0.593944	1.30221e-40	0	0.991377	0.1574	0.1465	0.1667
ENSG00000225963	AC009950,1	rs34354663	0	B	IAV	-0.547364	0.571222	6.82311e-38	0	0.981594	0.1574	0.1465	0.1667
ENSG00000225963	AC009950,1	rs34354663	0	NK	COV	-1.03202	0.56046	5.17023e-37	0	0.999512	0.1574	0.1465	0.1667
ENSG00000225963	AC009950,1	rs34354663	0	T CD4	NS	-0.494337	0.509284	6.64892e-33	0	0.999648	0.1574	0.1465	0.1667
ENSG00000225963	AC009950,1	rs34354663	0	T CD8	NS	-0.566308	0.511924	7.93938e-33	0	0.972905	0.1574	0.1465	0.1667
ENSG00000225963	AC009950,1	rs34354663	0	MYELOID	COV	-0.882203	0.487083	6.10911e-30	0	0.640347	0.1574	0.1465	0.1667
ENSG00000225963	AC009950,1	rs34354663	0	MYELOID	IAV	-0.914066	0.431046	4.72176e-25	0	0.908581	0.1574	0.1465	0.1667
ENSG00000225963	AC009950,1	rs34354663	0	NK	NS	-0.705853	0.383869	9.66689e-22	0	0.903797	0.1574	0.1465	0.1667
ENSG00000225963	AC009950,1	rs34354663	0	B	NS	-0.562824	0.366041	2.96284e-21	0	0.924557	0.1574	0.1465	0.1667
ENSG00000225963	AC009950,1	rs34354663	0	MYELOID	NS	-0.504675	0.263078	2.82422e-14	0	0.747177	0.1574	0.1465	0.1667
ENSG00000178607	ERN1	rs16947425	0	T CD8	NS	-0.562248	0.625674	2.45961e-44	0	0.758006	0.162	0.1111	0.4048
ENSG00000178607	ERN1	rs16947425	0	NK	NS	-1.01811	0.639337	6.06119e-44	0	0.789607	0.162	0.1111	0.4048
ENSG00000178607	ERN1	rs16947425	0	NK	COV	-1.02793	0.558647	7.76812e-37	0	0.409909	0.162	0.1111	0.4048
ENSG00000178607	ERN1	rs16947425	0	T CD8	IAV	-0.522895	0.519823	1.55426e-33	0	0.862731	0.162	0.1111	0.4048
ENSG00000178607	ERN1	rs16947425	0	NK	IAV	-0.789828	0.52538	3.16829e-33	0	0.220138	0.162	0.1111	0.4048
ENSG00000178607	ERN1	rs16947425	0	T CD8	COV	-0.51455	0.514384	6.89289e-33	0	0.851181	0.162	0.1111	0.4048
ENSG00000178607	ERN1	rs16947425	0	T CD4	NS	-0.322015	0.421096	1.19314e-25	0	0.130346	0.162	0.1111	0.4048
ENSG00000178607	ERN1	rs16947425	0	T CD4	COV	-0.296665	0.228414	2.87689e-13	0	0.422776	0.162	0.1111	0.4048
ENSG00000178607	ERN1	rs16947425	0	T CD4	IAV	-0.236398	0.187377	5.91575e-11	0	0.540574	0.162	0.1111	0.4048
ENSG00000051620	HEBP2	rs4896351	2904	T CD4	COV	-0.528669	0.611723	3.3996e-44	0	0.651399	0.5139	0.06061	0.07143
ENSG00000051620	HEBP2	rs4896351	2904	T CD8	NS	-0.750563	0.613972	5.31069e-43	0	0.468001	0.5139	0.06061	0.07143
ENSG00000051620	HEBP2	rs4896351	2904	T CD4	IAV	-0.496155	0.597793	8.20934e-43	0	0.366824	0.5139	0.06061	0.07143
ENSG00000051620	HEBP2	rs4896351	2904	T CD8	COV	-0.698463	0.603568	1.20227e-41	0	0.413959	0.5139	0.06061	0.07143
ENSG00000051620	HEBP2	rs4896351	2904	T CD4	NS	-0.519444	0.548053	1.64024e-36	0	0.324983	0.5139	0.06061	0.07143
ENSG00000051620	HEBP2	rs4896351	2904	NK	IAV	-1.16513	0.525878	2.86041e-33	0	0.289156	0.5139	0.06061	0.07143
ENSG00000051620	HEBP2	rs4896351	2904	NK	COV	-1.24516	0.482961	4.92003e-30	0	0.229334	0.5139	0.06061	0.07143
ENSG00000051620	HEBP2	rs4896351	2904	B	NS	-0.65293	0.48253	5.3427e-30	0	0.245158	0.5139	0.06061	0.07143
ENSG00000051620	HEBP2	rs4896351	2904	MYELOID	NS	-0.7918	0.493695	6.79407e-30	0	0.151413	0.5139	0.06061	0.07143
ENSG00000051620	HEBP2	rs4896351	2904	NK	NS	-1.10272	0.461123	2.62426e-27	0	0.0790637	0.5139	0.06061	0.07143
ENSG00000051620	HEBP2	rs4896351	2904	B	COV	-0.537396	0.400753	1.43201e-23	0	0.233588	0.5139	0.06061	0.07143
ENSG00000051620	HEBP2	rs4896351	2904	B	IAV	-0.478238	0.312785	1.09144e-17	0	0.359128	0.5139	0.06061	0.07143
ENSG00000051620	HEBP2	rs4896351	2904	MYELOID	IAV	-0.790582	0.271187	9.72823e-15	0	0.121002	0.5139	0.06061	0.07143
ENSG00000051620	HEBP2	rs11441776	0	T CD4	COV	-0.525864	0.600727	6.0886e-43	0	0.0374661	0.5139	0.06061	0.09524
ENSG00000051620	HEBP2	rs11441776	0	T CD8	NS	-0.743493	0.60628	3.80496e-42	0	0.0653342	0.5139	0.06061	0.09524
ENSG00000051620	HEBP2	rs11441776	0	T CD8	COV	-0.698708	0.601916	1.81682e-41	0	0.270325	0.5139	0.06061	0.09524
ENSG00000051620	HEBP2	rs11441776	0	T CD4	NS	-0.517974	0.546734	2.20119e-36	0	0.243053	0.5139	0.06061	0.09524
ENSG00000051620	HEBP2	rs11441776	0	NK	IAV	-1.16297	0.526898	2.31884e-33	0	0.355667	0.5139	0.06061	0.09524
ENSG00000051620	HEBP2	rs11441776	0	MYELOID	NS	-0.799937	0.499573	2.22759e-30	0	0.454057	0.5139	0.06061	0.09524
ENSG00000051620	HEBP2	rs11441776	0	NK	COV	-1.25129	0.484966	3.34848e-30	0	0.335005	0.5139	0.06061	0.09524
ENSG00000051620	HEBP2	rs11441776	0	B	NS	-0.659505	0.484666	3.54719e-30	0	0.366959	0.5139	0.06061	0.09524
ENSG00000051620	HEBP2	rs11441776	0	NK	NS	-1.12773	0.473382	2.91077e-28	0	0.687491	0.5139	0.06061	0.09524
ENSG00000051620	HEBP2	rs11441776	0	MYELOID	COV	-0.773038	0.442735	1.99375e-26	0	0.518013	0.5139	0.06061	0.09524
ENSG00000051620	HEBP2	rs11441776	0	B	COV	-0.533721	0.386332	1.49925e-22	0	0.0233716	0.5139	0.06061	0.09524
ENSG00000051620	HEBP2	rs11441776	0	B	IAV	-0.476084	0.304043	3.81942e-17	0	0.106155	0.5139	0.06061	0.09524
ENSG00000051620	HEBP2	rs11441776	0	MYELOID	IAV	-0.799983	0.272754	7.90694e-15	0	0.147888	0.5139	0.06061	0.09524
ENSG00000051620	HEBP2	rs6570232	0	T CD8	IAV	-0.796575	0.591122	1.65269e-40	0	0.481831	0.5278	0.06566	0.09524
ENSG00000051620	HEBP2	rs6570232	0	T CD4	NS	-0.518178	0.538372	1.39257e-35	0	0.0393168	0.5278	0.06566	0.09524
ENSG00000220205	VAMP2	rs8064449	12165	T CD4	NS	0.190337	0.619342	4.96953e-44	0	0.951468	0.3796	0.6717	0.5476
ENSG00000220205	VAMP2	rs8064449	12165	T CD8	NS	0.146568	0.453801	6.12897e-28	0	0.739326	0.3796	0.6717	0.5476
ENSG00000220205	VAMP2	rs8064449	12165	T CD8	COV	0.152861	0.389982	5.04793e-23	0	0.118416	0.3796	0.6717	0.5476
ENSG00000220205	VAMP2	rs8064449	12165	NK	NS	0.151543	0.341631	5.5664e-19	0	0.0741487	0.3796	0.6717	0.5476
ENSG00000220205	VAMP2	rs8064449	12165	NK	IAV	0.104073	0.136531	9.83443e-08	0	0.121621	0.3796	0.6717	0.5476
ENSG00000220205	VAMP2	rs8064449	12165	B	COV	0.12942	0.134853	1.02814e-07	0	0.0607536	0.3796	0.6717	0.5476
ENSG00000220205	VAMP2	rs8064449	12165	NK	COV	0.137598	0.121148	4.71603e-07	0	0.298901	0.3796	0.6717	0.5476
ENSG00000220205	VAMP2	rs8064449	12165	MYELOID	COV	0.105987	0.0693146	0.000192784	0.000959233	0.011374	0.3796	0.6717	0.5476
ENSG00000220205	VAMP2	rs8066513	0	T CD4	IAV	0.200508	0.594314	2.00768e-42	0	0.438534	0.3472	0.6717	0.5429
ENSG00000220205	VAMP2	rs8066513	0	T CD4	COV	0.197954	0.505356	2.52823e-33	0	0.410538	0.3472	0.6717	0.5429
ENSG00000220205	VAMP2	rs8066513	0	T CD8	NS	0.146233	0.445869	2.59502e-27	0	0.169833	0.3472	0.6717	0.5429
ENSG00000220205	VAMP2	rs8066513	0	T CD8	COV	0.155396	0.396629	1.69242e-23	0	0.349752	0.3472	0.6717	0.5429
ENSG00000220205	VAMP2	rs8066513	0	T CD8	IAV	0.155089	0.382506	1.33416e-22	0	0.406511	0.3472	0.6717	0.5429
ENSG00000220205	VAMP2	rs8066513	0	NK	NS	0.155529	0.35471	8.12408e-20	0	0.485124	0.3472	0.6717	0.5429
ENSG00000220205	VAMP2	rs8066513	0	B	NS	0.155236	0.30296	3.71083e-17	0	0.317268	0.3472	0.6717	0.5429
ENSG00000220205	VAMP2	rs8066513	0	MYELOID	NS	0.188749	0.252222	1.15625e-13	0	0.233608	0.3472	0.6717	0.5429
ENSG00000220205	VAMP2	rs8066513	0	B	IAV	0.161256	0.211717	9.10786e-12	0	0.28478	0.3472	0.6717	0.5429
ENSG00000220205	VAMP2	rs8066513	0	NK	IAV	0.106733	0.14246	4.94123e-08	0	0.231645	0.3472	0.6717	0.5429
ENSG00000220205	VAMP2	rs8066513	0	B	COV	0.127465	0.129253	1.97357e-07	0	0.0329943	0.3472	0.6717	0.5429
ENSG00000220205	VAMP2	rs8066513	0	NK	COV	0.134257	0.11461	1.00425e-06	0	0.148907	0.3472	0.6717	0.5429
ENSG00000220205	VAMP2	rs8066513	0	MYELOID	COV	0.123141	0.0933491	1.33275e-05	0.000959233	0.124233	0.3472	0.6717	0.5429
ENSG00000220205	VAMP2	rs111431369	36571	T CD4	NS	0.116427	0.162435	2.4971e-09	0	0.631321	0.4954	0.8939	0.5714
ENSG00000220205	VAMP2	rs111431369	36571	T CD4	COV	0.121179	0.140783	2.34896e-08	0	0.0624538	0.4954	0.8939	0.5714
ENSG00000220205	VAMP2	rs111431369	36571	MYELOID	COV	0.131696	0.077191	8.05744e-05	0.000959233	0.0247286	0.4954	0.8939	0.5714
ENSG00000100079	LGALS2	rs4821671	0	MYELOID	NS	-2.01885	0.623485	3.65199e-42	0	0.134282	0.3194	0.6162	0.2952
ENSG00000100079	LGALS2	rs4821671	0	MYELOID	COV	-1.68636	0.605648	4.6311e-41	0	0.165467	0.3194	0.6162	0.2952
ENSG00000100079	LGALS2	rs4821671	0	MYELOID	IAV	-1.83966	0.544945	2.55877e-34	0	0.160731	0.3194	0.6162	0.2952
ENSG00000136156	ITM2B	rs3803188	0	B	IAV	0.322969	0.623889	1.7272e-43	0	0.999882	0.06944	0.2323	0.2476
ENSG00000136156	ITM2B	rs3803188	0	B	COV	0.349817	0.566989	1.79364e-37	0	0.999993	0.06944	0.2323	0.2476
ENSG00000136156	ITM2B	rs3803188	0	B	NS	0.186296	0.329932	7.29978e-19	0	0.799881	0.06944	0.2323	0.2476
ENSG00000136156	ITM2B	rs3803188	0	T CD4	COV	0.109759	0.308184	3.27009e-18	0	0.970976	0.06944	0.2323	0.2476
ENSG00000136156	ITM2B	rs3803188	0	T CD8	COV	0.0944645	0.239435	1.94684e-13	0	0.974905	0.06944	0.2323	0.2476
ENSG00000136156	ITM2B	rs3803188	0	T CD4	IAV	0.0975094	0.225756	3.61896e-13	0	0.691603	0.06944	0.2323	0.2476
ENSG00000136156	ITM2B	rs3803188	0	NK	COV	0.127992	0.234398	4.33125e-13	0	0.770678	0.06944	0.2323	0.2476
ENSG00000136156	ITM2B	rs3803188	0	T CD8	IAV	0.0938289	0.204962	1.50213e-11	0	0.89916	0.06944	0.2323	0.2476
ENSG00000136156	ITM2B	rs3803188	0	NK	IAV	0.103841	0.1565	9.53365e-09	0	0.232784	0.06944	0.2323	0.2476
ENSG00000126698	DNAJC8	rs4243822	0	MYELOID	NS	-0.246762	0.633015	3.17415e-43	0	0.315887	0.5	0.2677	0.1143
ENSG00000126698	DNAJC8	rs4243822	0	MYELOID	COV	-0.333998	0.603369	8.11398e-41	0	0.190872	0.5	0.2677	0.1143
ENSG00000126698	DNAJC8	rs4243822	0	MYELOID	IAV	-0.388419	0.448517	2.39304e-26	0	0.0343624	0.5	0.2677	0.1143
ENSG00000126698	DNAJC8	rs61551936	54930	NK	NS	0.0920742	0.100432	7.51534e-06	0.00216216	0.536149	0.2037	0.2626	0.1238
ENSG00000131634	TMEM204	rs8048206	0	T CD8	NS	0.463956	0.615712	3.3831e-43	0	1	0.4352	0.1263	0.2238
ENSG00000131634	TMEM204	rs8048206	0	T CD4	NS	0.284181	0.543029	5.00485e-36	0	0.999969	0.4352	0.1263	0.2238
ENSG00000131634	TMEM204	rs8048206	0	B	NS	1.12635	0.500869	1.50054e-31	0	0.999684	0.4352	0.1263	0.2238
ENSG00000131634	TMEM204	rs8048206	0	NK	NS	1.01284	0.480035	8.63943e-29	0	0.993668	0.4352	0.1263	0.2238
ENSG00000131634	TMEM204	rs8048206	0	T CD4	IAV	0.502283	0.395647	2.01944e-24	0	0.994236	0.4352	0.1263	0.2238
ENSG00000131634	TMEM204	rs8048206	0	T CD8	IAV	0.520928	0.38216	1.41125e-22	0	0.995072	0.4352	0.1263	0.2238
ENSG00000131634	TMEM204	rs8048206	0	T CD8	COV	0.494915	0.335411	2.62321e-19	0	0.779092	0.4352	0.1263	0.2238
ENSG00000131634	TMEM204	rs8048206	0	T CD4	COV	0.337617	0.277388	3.05425e-16	0	0.0379671	0.4352	0.1263	0.2238
ENSG00000131634	TMEM204	rs8048206	0	NK	COV	0.729522	0.218707	3.30317e-12	0	0.368193	0.4352	0.1263	0.2238
ENSG00000131634	TMEM204	rs8048206	0	B	COV	0.434777	0.160296	5.08552e-09	0	0.207496	0.4352	0.1263	0.2238
ENSG00000131634	TMEM204	rs8048206	0	NK	IAV	0.551804	0.152	1.61944e-08	0	0.0466756	0.4352	0.1263	0.2238
ENSG00000124614	RPS10	rs7757900	5033	T CD4	NS	-0.167841	0.611069	4.34057e-43	0	0.496896	0.3611	0.8131	0.5
ENSG00000124614	RPS10	rs7757900	5033	T CD8	NS	-0.185279	0.585227	6.90106e-40	0	0.342466	0.3611	0.8131	0.5
ENSG00000124614	RPS10	rs7757900	5033	T CD4	COV	-0.168255	0.543068	6.919e-37	0	0.469889	0.3611	0.8131	0.5
ENSG00000124614	RPS10	rs7757900	5033	T CD8	COV	-0.176331	0.555007	1.16454e-36	0	0.0396309	0.3611	0.8131	0.5
ENSG00000124614	RPS10	rs7757900	5033	T CD8	IAV	-0.169488	0.491417	4.86439e-31	0	0.096867	0.3611	0.8131	0.5
ENSG00000124614	RPS10	rs7757900	5033	B	COV	-0.142843	0.469016	9.44436e-29	0	0.402416	0.3611	0.8131	0.5
ENSG00000124614	RPS10	rs7757900	5033	NK	NS	-0.194184	0.456151	6.31311e-27	0	0.311335	0.3611	0.8131	0.5
ENSG00000124614	RPS10	rs7757900	5033	B	IAV	-0.149408	0.433084	6.01115e-26	0	0.452301	0.3611	0.8131	0.5
ENSG00000124614	RPS10	rs7757900	5033	NK	IAV	-0.170072	0.360589	1.36712e-20	0	0.135724	0.3611	0.8131	0.5
ENSG00000124614	RPS10	rs7757900	5033	NK	COV	-0.222759	0.343649	9.3317e-20	0	0.290542	0.3611	0.8131	0.5
ENSG00000124614	RPS10	rs7757900	5033	T CD4	IAV	-0.170573	0.322826	2.89837e-19	0	0.214855	0.3611	0.8131	0.5
ENSG00000124614	RPS10	rs7757900	5033	MYELOID	NS	-0.108087	0.291499	6.40708e-16	0	0.43587	0.3611	0.8131	0.5
ENSG00000124614	RPS10	rs7757900	5033	MYELOID	COV	-0.116781	0.254633	4.65761e-14	0	0.361381	0.3611	0.8131	0.5
ENSG00000124614	RPS10	rs7757586	1690	T CD8	NS	-0.189342	0.586241	5.40491e-40	0	0.316614	0.3611	0.8131	0.5238
ENSG00000124614	RPS10	rs7757586	1690	T CD8	COV	-0.181129	0.569093	4.76216e-38	0	0.920865	0.3611	0.8131	0.5238
ENSG00000124614	RPS10	rs7757586	1690	T CD4	COV	-0.170408	0.536078	3.32605e-36	0	0.0603748	0.3611	0.8131	0.5238
ENSG00000124614	RPS10	rs7757586	1690	T CD8	IAV	-0.174555	0.502458	5.41877e-32	0	0.805377	0.3611	0.8131	0.5238
ENSG00000124614	RPS10	rs7757586	1690	B	COV	-0.145381	0.468112	1.11689e-28	0	0.19587	0.3611	0.8131	0.5238
ENSG00000124614	RPS10	rs7757586	1690	NK	NS	-0.194197	0.457116	5.32697e-27	0	0.367905	0.3611	0.8131	0.5238
ENSG00000124614	RPS10	rs7757586	1690	B	IAV	-0.151321	0.427703	1.52651e-25	0	0.0982913	0.3611	0.8131	0.5238
ENSG00000124614	RPS10	rs7757586	1690	NK	IAV	-0.172889	0.3695	3.46292e-21	0	0.519629	0.3611	0.8131	0.5238
ENSG00000124614	RPS10	rs7757586	1690	NK	COV	-0.224993	0.346063	6.46852e-20	0	0.415545	0.3611	0.8131	0.5238
ENSG00000124614	RPS10	rs7757586	1690	T CD4	IAV	-0.170781	0.313227	1.26251e-18	0	0.0511454	0.3611	0.8131	0.5238
ENSG00000124614	RPS10	rs7757586	1690	MYELOID	NS	-0.108461	0.281798	2.37074e-15	0	0.122529	0.3611	0.8131	0.5238
ENSG00000124614	RPS10	rs7757586	1690	MYELOID	COV	-0.117798	0.251606	6.94035e-14	0	0.245856	0.3611	0.8131	0.5238
ENSG00000124614	RPS10	rs6925243	3294	B	NS	0.162539	0.467862	8.51265e-29	0	0.56648	0.5463	0.07576	0.4571
ENSG00000124614	RPS10	rs6925243	3294	T CD4	IAV	0.191721	0.320438	4.18756e-19	0	0.150055	0.5463	0.07576	0.4571
ENSG00000100336	APOL4	rs5995250	0	B	IAV	1.93925	0.618546	6.91081e-43	0	0.101802	0.4213	0.3535	0.03333
ENSG00000100336	APOL4	rs5995250	0	B	COV	1.52001	0.531753	3.95369e-34	0	0.0983176	0.4213	0.3535	0.03333
ENSG00000100336	APOL4	rs5995250	0	T CD4	IAV	0.373914	0.218102	1.01852e-12	0	0.0841135	0.4213	0.3535	0.03333
ENSG00000100336	APOL4	rs5995250	0	T CD4	COV	0.258185	0.113524	6.48097e-07	0	0.0467917	0.4213	0.3535	0.03333
ENSG00000100336	APOL4	rs9610445	0	MYELOID	NS	-1.14705	0.449598	1.98363e-26	0	0.801765	0.2778	0.1212	0.01905
ENSG00000100336	APOL4	rs9610445	0	MYELOID	IAV	-1.28809	0.431975	4.03854e-25	0	0.25395	0.2778	0.1212	0.01905
ENSG00000100336	APOL4	rs9610445	0	MYELOID	COV	-0.873883	0.252319	6.31909e-14	0	0.426663	0.2778	0.1212	0.01905
ENSG00000204267	TAP2	rs3763364	973	NK	IAV	0.387015	0.620228	1.18467e-42	0	0.337856	0.3194	0.4545	0.4524
ENSG00000204267	TAP2	rs3763364	973	T CD8	IAV	0.281586	0.593275	9.75744e-41	0	0.277021	0.3194	0.4545	0.4524
ENSG00000204267	TAP2	rs3763364	973	B	IAV	0.3125	0.570653	7.77513e-38	0	0.519866	0.3194	0.4545	0.4524
ENSG00000204267	TAP2	rs3763364	973	NK	COV	0.553187	0.538474	6.45707e-35	0	0.392371	0.3194	0.4545	0.4524
ENSG00000204267	TAP2	rs3763364	973	T CD4	IAV	0.273747	0.459764	1.70675e-29	0	0.284979	0.3194	0.4545	0.4524
ENSG00000204267	TAP2	rs3763364	973	T CD4	COV	0.310587	0.440345	9.03139e-28	0	0.317325	0.3194	0.4545	0.4524
ENSG00000204267	TAP2	rs3763364	973	T CD8	COV	0.313752	0.44562	3.65456e-27	0	0.315095	0.3194	0.4545	0.4524
ENSG00000204267	TAP2	rs3763364	973	B	COV	0.276246	0.412292	2.1009e-24	0	0.312068	0.3194	0.4545	0.4524
ENSG00000204267	TAP2	rs3763364	973	MYELOID	COV	0.270006	0.360521	1.38134e-20	0	0.171883	0.3194	0.4545	0.4524
ENSG00000204267	TAP2	rs3763364	973	MYELOID	IAV	0.558089	0.287872	1.04702e-15	0	0.15814	0.3194	0.4545	0.4524
ENSG00000204267	TAP2	rs4148876	0	T CD8	NS	-0.280633	0.122125	3.67937e-07	0	0.495296	0	0.07576	0.05238
ENSG00000140092	FBLN5	rs2267989	0	T CD4	NS	-0.637123	0.607049	1.22418e-42	0	0.5	0.06481	0.4545	0.5
ENSG00000140092	FBLN5	rs2267989	0	T CD4	IAV	-0.714857	0.584101	2.65409e-41	0	0.5	0.06481	0.4545	0.5
ENSG00000140092	FBLN5	rs2267989	0	T CD4	COV	-0.704001	0.579184	1.39022e-40	0	0.5	0.06481	0.4545	0.5
ENSG00000140092	FBLN5	rs2267989	0	T CD8	NS	-0.598798	0.465767	6.67822e-29	0	0.5	0.06481	0.4545	0.5
ENSG00000140092	FBLN5	rs2267989	0	T CD8	IAV	-0.636553	0.373131	6.04789e-22	0	0.5	0.06481	0.4545	0.5
ENSG00000140092	FBLN5	rs2267989	0	T CD8	COV	-0.55926	0.308353	1.42024e-17	0	0.499997	0.06481	0.4545	0.5
ENSG00000159231	CBR3	rs11911059	21514	T CD4	NS	-0.665832	0.607037	1.22805e-42	0	0.982494	0.6852	0.3838	0.4476
ENSG00000159231	CBR3	rs11911059	21514	T CD8	NS	-0.860643	0.550635	2.05798e-36	0	0.0899674	0.6852	0.3838	0.4476
ENSG00000159231	CBR3	rs11911059	21514	T CD8	IAV	-0.533162	0.342493	7.27247e-20	0	0.421512	0.6852	0.3838	0.4476
ENSG00000159231	CBR3	rs11911059	21514	T CD4	IAV	-0.324015	0.325323	1.9702e-19	0	0.569215	0.6852	0.3838	0.4476
ENSG00000159231	CBR3	rs11911059	21514	T CD4	COV	-0.377065	0.32426	2.83207e-19	0	0.114042	0.6852	0.3838	0.4476
ENSG00000159231	CBR3	rs11911059	21514	T CD8	COV	-0.434201	0.256914	1.88361e-14	0	0.828565	0.6852	0.3838	0.4476
ENSG00000159231	CBR3	rs11910986	7456	B	NS	-0.432439	0.116961	7.65584e-07	0	0.323758	0.8611	0.904	0.8619
ENSG00000159231	CBR3	rs7282480	15817	MYELOID	COV	-0.341563	0.109813	2.0912e-06	0	0.072288	0.4352	0.303	0.4381
ENSG00000159231	CBR3	rs72210702	38626	MYELOID	NS	-0.272962	0.0880852	2.91268e-05	0.00649116	0.457238	0.3426	0.2576	0.1857
ENSG00000105321	CCDC9	rs7254371	1092	T CD4	IAV	-0.388119	0.595826	1.3623e-42	0	0.0229384	0.3102	0.4141	0.681
ENSG00000105321	CCDC9	rs7254371	1092	B	IAV	-0.551238	0.494156	7.93897e-31	0	0.43301	0.3102	0.4141	0.681
ENSG00000105321	CCDC9	rs7254371	1092	T CD8	COV	-0.358837	0.442299	6.62572e-27	0	0.261459	0.3102	0.4141	0.681
ENSG00000105321	CCDC9	rs7254371	1092	T CD8	IAV	-0.313554	0.429688	4.63214e-26	0	0.376776	0.3102	0.4141	0.681
ENSG00000105321	CCDC9	rs7254371	1092	B	COV	-0.495916	0.370432	1.87671e-21	0	0.277637	0.3102	0.4141	0.681
ENSG00000105321	CCDC9	rs7254371	1092	MYELOID	COV	-0.369538	0.314807	1.19559e-17	0	0.249779	0.3102	0.4141	0.681
ENSG00000105321	CCDC9	rs7254371	1092	NK	IAV	-0.521644	0.239016	3.58842e-13	0	0.0321427	0.3102	0.4141	0.681
ENSG00000105321	CCDC9	rs7254371	1092	MYELOID	IAV	-0.538325	0.192635	1.91537e-10	0	0.0356095	0.3102	0.4141	0.681
ENSG00000105321	CCDC9	rs10417049	0	T CD4	COV	-0.347278	0.440227	9.23163e-28	0	0.0981687	0.3102	0.399	0.6476
ENSG00000105321	CCDC9	rs10417049	0	NK	COV	-0.553613	0.264135	8.25985e-15	0	0.409196	0.3102	0.399	0.6476
ENSG00000105321	CCDC9	rs10417049	0	NK	IAV	-0.518609	0.240675	2.89415e-13	0	0.0395414	0.3102	0.399	0.6476
ENSG00000196683	TOMM7	rs2270103	251	T CD4	COV	-0.174485	0.583783	4.46458e-41	0	0.988355	0.7361	0.3081	0.681
ENSG00000196683	TOMM7	rs2270103	251	T CD4	NS	-0.156436	0.577602	1.78837e-39	0	0.374967	0.7361	0.3081	0.681
ENSG00000196683	TOMM7	rs2270103	251	T CD8	NS	-0.155481	0.575526	6.94254e-39	0	0.0948664	0.7361	0.3081	0.681
ENSG00000196683	TOMM7	rs2270103	251	T CD8	COV	-0.158608	0.564109	1.49328e-37	0	0.950334	0.7361	0.3081	0.681
ENSG00000196683	TOMM7	rs2270103	251	T CD8	IAV	-0.166713	0.5619	1.62922e-37	0	0.9557	0.7361	0.3081	0.681
ENSG00000196683	TOMM7	rs2270103	251	MYELOID	COV	-0.251544	0.522852	5.31712e-33	0	0.850775	0.7361	0.3081	0.681
ENSG00000196683	TOMM7	rs2270103	251	T CD4	IAV	-0.179709	0.488793	5.45153e-32	0	0.945673	0.7361	0.3081	0.681
ENSG00000196683	TOMM7	rs2270103	251	NK	COV	-0.212132	0.487021	2.25389e-30	0	0.209143	0.7361	0.3081	0.681
ENSG00000196683	TOMM7	rs2270103	251	NK	IAV	-0.195712	0.424519	4.60909e-25	0	0.671402	0.7361	0.3081	0.681
ENSG00000196683	TOMM7	rs2270103	251	MYELOID	IAV	-0.60968	0.40341	4.4161e-23	0	0.857096	0.7361	0.3081	0.681
ENSG00000196683	TOMM7	rs2270103	251	NK	NS	-0.164866	0.401596	5.90536e-23	0	0.0987151	0.7361	0.3081	0.681
ENSG00000196683	TOMM7	rs2270103	251	MYELOID	NS	-0.16271	0.388497	4.69512e-22	0	0.567171	0.7361	0.3081	0.681
ENSG00000196683	TOMM7	rs2270103	251	B	COV	-0.110238	0.309608	1.72366e-17	0	0.318595	0.7361	0.3081	0.681
ENSG00000196683	TOMM7	rs2270103	251	B	IAV	-0.107549	0.281528	8.9796e-16	0	0.402261	0.7361	0.3081	0.681
ENSG00000196683	TOMM7	rs2270103	251	B	NS	-0.0828239	0.199969	3.55934e-11	0	0.204647	0.7361	0.3081	0.681
ENSG00000196126	HLA-DRB1	rs28366308	3418	MYELOID	NS	-0.764847	0.626101	1.87946e-42	0	0.0623454	0.1111	0.4293	0.3238
ENSG00000196126	HLA-DRB1	rs28366308	3418	MYELOID	IAV	-0.971017	0.390036	3.6889e-22	0	0.0161994	0.1111	0.4293	0.3238
ENSG00000196126	HLA-DRB1	rs28366308	3418	T CD8	IAV	-0.419349	0.228733	6.95337e-13	0	0.0162152	0.1111	0.4293	0.3238
ENSG00000196126	HLA-DRB1	rs79537776	1631	B	COV	0.545817	0.585301	2.55765e-39	0	0.121881	0.6898	0.298	0.481
ENSG00000196126	HLA-DRB1	rs34559860	0	MYELOID	COV	-0.747045	0.493991	1.62826e-30	0	0.675177	0.106188	0.252937	0.301452		yes
ENSG00000196126	HLA-DRB1	rs34559860	0	MYELOID	IAV	-0.995726	0.406662	2.61718e-23	0	0.22566	0.106188	0.252937	0.301452		yes
ENSG00000196126	HLA-DRB1	rs34559860	0	T CD4	NS	-0.243464	0.119911	4.17645e-07	0	0.0152163	0.106188	0.252937	0.301452		yes
ENSG00000196126	HLA-DRB1	rs79452641	95258	T CD8	NS	-0.448561	0.271084	2.32393e-15	0	0.160666	0.154938	0.260813	0.298387		yes
ENSG00000196126	HLA-DRB1	rs79452641	95258	NK	IAV	-0.43653	0.174314	1.14276e-09	0	0.0222664	0.154938	0.260813	0.298387		yes
ENSG00000196126	HLA-DRB1	rs79452641	95258	T CD8	COV	-0.320363	0.142917	3.4088e-08	0	0.0424273	0.154938	0.260813	0.298387		yes
ENSG00000196126	HLA-DRB1	rs113520250	0	NK	IAV	-0.460095	0.196223	7.95442e-11	0	0.394268	0.17475	0.383937	0.319113		yes
ENSG00000196126	HLA-DRB1	rs113520250	0	T CD8	COV	-0.338207	0.16969	1.35817e-09	0	0.446235	0.17475	0.383937	0.319113		yes
ENSG00000196126	HLA-DRB1	rs13194770	94976	NK	NS	-0.579544	0.191996	2.06818e-10	0	0.874038	0.162	0.5354	0.3429
ENSG00000196126	HLA-DRB1	rs17205675	79864	NK	IAV	1.14926	0.177719	7.58322e-10	0	0.120986	0.05093	0.005051	0.1
ENSG00000196126	HLA-DRB1	rs35248896	49745	MYELOID	NS	-0.455923	0.167546	3.7458e-09	0	0.0563827	0.107	0.12825	0.274194		yes
ENSG00000196126	HLA-DRB1	rs35979303	95825	T CD4	IAV	-0.202072	0.133275	5.48475e-08	0	0.0287308	0.338562	0.5535	0.403065		yes
ENSG00000196126	HLA-DRB1	rs74323244	42625	T CD4	COV	-0.221203	0.129093	9.84085e-08	0	0.0324523	0.1065	0.4444	0.3571
ENSG00000272221	AL645933,2	rs13437088	6947	T CD4	IAV	-0.724198	0.593257	2.63024e-42	0	0.0986553	0.375	0.2071	0.3095
ENSG00000272221	AL645933,2	rs13437088	6947	MYELOID	COV	-0.593763	0.501929	3.4851e-31	0	0.0430067	0.375	0.2071	0.3095
ENSG00000272221	AL645933,2	rs13437088	6947	T CD8	COV	-0.714165	0.479564	6.77087e-30	0	0.0127632	0.375	0.2071	0.3095
ENSG00000272221	AL645933,2	rs13437088	6947	T CD8	IAV	-0.584663	0.403885	3.89996e-24	0	0.0837337	0.375	0.2071	0.3095
ENSG00000272221	AL645933,2	rs13437088	6947	MYELOID	NS	-0.470346	0.406683	2.60846e-23	0	0.0202637	0.375	0.2071	0.3095
ENSG00000272221	AL645933,2	rs13437088	6947	NK	NS	-0.874804	0.339774	7.29274e-19	0	0.0431368	0.375	0.2071	0.3095
ENSG00000272221	AL645933,2	rs13437088	6947	MYELOID	IAV	-0.585986	0.331163	2.5289e-18	0	0.0304017	0.375	0.2071	0.3095
ENSG00000272221	AL645933,2	rs13437088	6947	NK	COV	-0.689426	0.279712	9.76519e-16	0	0.0636471	0.375	0.2071	0.3095
ENSG00000272221	AL645933,2	rs13437088	6947	NK	IAV	-0.690552	0.256975	3.4172e-14	0	0.0279417	0.375	0.2071	0.3095
ENSG00000272221	AL645933,2	rs13437088	6947	B	IAV	-0.580739	0.229721	9.10061e-13	0	0.0161432	0.375	0.2071	0.3095
ENSG00000272221	AL645933,2	rs13437088	6947	B	NS	-0.406307	0.138493	6.21951e-08	0	0.0207313	0.375	0.2071	0.3095
ENSG00000272221	AL645933,2	rs2596562	7471	T CD4	COV	-0.69741	0.528298	1.85767e-35	0	0.147837	0.5231	0.298	0.3143
ENSG00000272221	AL645933,2	rs2596562	7471	T CD4	NS	-0.616024	0.482809	1.34134e-30	0	0.0679137	0.5231	0.298	0.3143
ENSG00000272221	AL645933,2	rs2596562	7471	T CD8	COV	-0.737305	0.48716	1.56731e-30	0	0.053932	0.5231	0.298	0.3143
ENSG00000272221	AL645933,2	rs2596562	7471	T CD8	NS	-0.659234	0.452404	7.91506e-28	0	0.0427703	0.5231	0.298	0.3143
ENSG00000272221	AL645933,2	rs2596562	7471	B	COV	-0.758085	0.409537	3.33326e-24	0	0.0461956	0.5231	0.298	0.3143
ENSG00000272221	AL645933,2	rs2596562	7471	T CD8	IAV	-0.58848	0.395873	1.48667e-23	0	0.0225424	0.5231	0.298	0.3143
ENSG00000272221	AL645933,2	rs2596562	7471	MYELOID	IAV	-0.594492	0.331108	2.54912e-18	0	0.0293815	0.5231	0.298	0.3143
ENSG00000272221	AL645933,2	rs2596562	7471	NK	IAV	-0.679597	0.249603	9.02996e-14	0	0.0109274	0.5231	0.298	0.3143
ENSG00000272221	AL645933,2	rs2596562	7471	B	NS	-0.406681	0.135546	8.79514e-08	0	0.0148854	0.5231	0.298	0.3143
ENSG00000272221	AL645933,2	rs13196525	3091	T CD4	NS	-0.643277	0.492495	1.98698e-31	0	0.445716	0.5926	0.3333	0.381
ENSG00000272221	AL645933,2	rs13196525	3091	MYELOID	IAV	-0.615635	0.33083	2.65255e-18	0	0.0282024	0.5926	0.3333	0.381
ENSG00000272221	AL645933,2	rs13196525	3091	NK	IAV	-0.7334	0.274226	3.39222e-15	0	0.260821	0.5926	0.3333	0.381
ENSG00000272221	AL645933,2	rs13196525	3091	B	NS	-0.437531	0.146243	2.48961e-08	0	0.0483269	0.5926	0.3333	0.381
ENSG00000002933	TMEM176A	rs1985881	17484	MYELOID	COV	-1.98461	0.596925	3.8943e-40	0	0.39701	0.9259	0.601	0.6143
ENSG00000002933	TMEM176A	rs1985881	17484	MYELOID	IAV	-2.23002	0.566592	2.44805e-36	0	0.128502	0.9259	0.601	0.6143
ENSG00000002933	TMEM176A	rs1985881	17484	MYELOID	NS	-2.02885	0.561472	7.50525e-36	0	0.0513641	0.9259	0.601	0.6143
ENSG00000131018	SYNE1	rs78232801	0	T CD4	IAV	0.595352	0.586839	1.33685e-41	0	0.0890387	0.2083	0.0202	0.1048
ENSG00000131018	SYNE1	rs78232801	0	T CD8	IAV	0.505516	0.503854	4.09153e-32	0	0.0709024	0.2083	0.0202	0.1048
ENSG00000131018	SYNE1	rs78232801	0	T CD4	COV	0.530887	0.491272	4.6209e-32	0	0.0791054	0.2083	0.0202	0.1048
ENSG00000131018	SYNE1	rs78232801	0	B	IAV	0.998862	0.484056	5.56591e-30	0	0.0794887	0.2083	0.0202	0.1048
ENSG00000131018	SYNE1	rs78232801	0	T CD8	COV	0.461785	0.447506	2.60288e-27	0	0.0560464	0.2083	0.0202	0.1048
ENSG00000131018	SYNE1	rs78232801	0	B	COV	0.974218	0.418275	7.65322e-25	0	0.0632561	0.2083	0.0202	0.1048
ENSG00000131018	SYNE1	rs78232801	0	NK	IAV	0.462588	0.300637	8.90421e-17	0	0.015096	0.2083	0.0202	0.1048
ENSG00000131018	SYNE1	rs78232801	0	NK	COV	0.441842	0.276716	1.47746e-15	0	0.0732795	0.2083	0.0202	0.1048
ENSG00000131018	SYNE1	rs9384012	0	T CD8	NS	0.216543	0.244212	8.9621e-14	0	0.564582	0.02778	0.1818	0.3952
ENSG00000131018	SYNE1	rs9384012	0	NK	NS	0.231857	0.180637	8.01906e-10	0	0.0475603	0.02778	0.1818	0.3952
ENSG00000106565	TMEM176B	rs6464099	10734	MYELOID	NS	-2.1448	0.621584	5.90119e-42	0	0.190795	0.9167	0.601	0.6143
ENSG00000106565	TMEM176B	rs6464099	10734	MYELOID	COV	-1.95432	0.584613	7.28537e-39	0	0.135704	0.9167	0.601	0.6143
ENSG00000106565	TMEM176B	rs6464099	10734	MYELOID	IAV	-2.29824	0.57956	1.35122e-37	0	0.167971	0.9167	0.601	0.6143
ENSG00000106565	TMEM176B	rs11546674	0	MYELOID	IAV	-0.94201	0.142465	6.78226e-08	0	0.990868	0.463	0.4444	0.1286
ENSG00000106565	TMEM176B	rs11546674	0	MYELOID	COV	-0.773579	0.129304	2.26406e-07	0	0.960271	0.463	0.4444	0.1286
ENSG00000168765	GSTM4	rs3754450	1589	T CD4	NS	-0.966561	0.598804	9.93364e-42	0	0.894008	0.25	0.3384	0.6238
ENSG00000168765	GSTM4	rs3754450	1589	T CD4	IAV	-0.631048	0.498275	7.77798e-33	0	0.311939	0.25	0.3384	0.6238
ENSG00000168765	GSTM4	rs3754450	1589	T CD8	NS	-0.820824	0.483708	2.19029e-30	0	0.9288	0.25	0.3384	0.6238
ENSG00000168765	GSTM4	rs3754450	1589	T CD4	COV	-0.69528	0.429558	6.53198e-27	0	0.115984	0.25	0.3384	0.6238
ENSG00000168765	GSTM4	rs3754450	1589	T CD8	COV	-0.645507	0.351962	2.11017e-20	0	0.439067	0.25	0.3384	0.6238
ENSG00000168765	GSTM4	rs3754450	1589	MYELOID	NS	-0.545122	0.308102	6.5569e-17	0	0.700862	0.25	0.3384	0.6238
ENSG00000168765	GSTM4	rs3754450	1589	T CD8	IAV	-0.507866	0.27896	7.776e-16	0	0.514596	0.25	0.3384	0.6238
ENSG00000168765	GSTM4	rs3754450	1589	NK	NS	-0.858219	0.283357	1.9233e-15	0	0.444558	0.25	0.3384	0.6238
ENSG00000168765	GSTM4	rs3754450	1589	B	NS	-0.615949	0.245268	1.03621e-13	0	0.0917809	0.25	0.3384	0.6238
ENSG00000168765	GSTM4	rs3754450	1589	B	IAV	-0.623746	0.231827	6.92858e-13	0	0.314107	0.25	0.3384	0.6238
ENSG00000168765	GSTM4	rs3754450	1589	NK	COV	-0.648964	0.176351	6.63567e-10	0	0.176332	0.25	0.3384	0.6238
ENSG00000168765	GSTM4	rs3754450	1589	MYELOID	COV	-0.268236	0.148021	2.58211e-08	0	0.594252	0.25	0.3384	0.6238
ENSG00000168765	GSTM4	rs3754450	1589	B	COV	-0.42431	0.125023	3.22297e-07	0	0.249763	0.25	0.3384	0.6238
ENSG00000124570	SERPINB6	rs6907803	10659	T CD4	NS	-0.78528	0.595369	2.34649e-41	0	0.568187	0.625	0.2677	0.1667
ENSG00000124570	SERPINB6	rs6907803	10659	T CD4	COV	-0.770649	0.539066	1.70483e-36	0	0.487006	0.625	0.2677	0.1667
ENSG00000124570	SERPINB6	rs6907803	10659	T CD8	COV	-0.556756	0.498944	1.55103e-31	0	0.456513	0.625	0.2677	0.1667
ENSG00000124570	SERPINB6	rs6907803	10659	T CD4	IAV	-0.693794	0.472714	1.3665e-30	0	0.346598	0.625	0.2677	0.1667
ENSG00000124570	SERPINB6	rs6907803	10659	T CD8	NS	-0.452875	0.45248	7.80497e-28	0	0.437531	0.625	0.2677	0.1667
ENSG00000124570	SERPINB6	rs6907803	10659	T CD8	IAV	-0.516507	0.436305	1.43949e-26	0	0.464541	0.625	0.2677	0.1667
ENSG00000124570	SERPINB6	rs1980652	0	MYELOID	IAV	0.592918	0.321436	1.01134e-17	0	0.866153	0.3056	0.7121	0.8048
ENSG00000124570	SERPINB6	rs1980652	0	NK	IAV	0.4584	0.315535	1.07735e-17	0	0.920505	0.3056	0.7121	0.8048
ENSG00000124570	SERPINB6	rs1980652	0	MYELOID	COV	0.330707	0.285947	6.85241e-16	0	0.778552	0.3056	0.7121	0.8048
ENSG00000124570	SERPINB6	rs1980652	0	T CD8	IAV	0.365341	0.235411	2.88649e-13	0	0.0144597	0.3056	0.7121	0.8048
ENSG00000124570	SERPINB6	rs1980652	0	NK	COV	0.353015	0.219235	3.08664e-12	0	0.55612	0.3056	0.7121	0.8048
ENSG00000124570	SERPINB6	rs1980652	0	MYELOID	NS	0.153578	0.194392	1.55058e-10	0	0.812238	0.3056	0.7121	0.8048
ENSG00000124570	SERPINB6	rs1980652	0	NK	NS	0.273011	0.174992	1.56286e-09	0	0.539806	0.3056	0.7121	0.8048
ENSG00000124570	SERPINB6	rs73347871	4053	T CD8	IAV	0.552443	0.203044	1.91772e-11	0	0.746536	0.3009	0.07071	0.004762
ENSG00000124570	SERPINB6	rs73347871	4053	B	COV	0.428919	0.14058	5.25895e-08	0	0.482953	0.3009	0.07071	0.004762
ENSG00000124570	SERPINB6	rs73347871	4053	B	IAV	0.396821	0.139139	6.22746e-08	0	0.923718	0.3009	0.07071	0.004762
ENSG00000124570	SERPINB6	rs7757805	29874	NK	COV	-0.382683	0.237733	2.79846e-13	0	0.851894	0.7685	0.3283	0.1667
ENSG00000124570	SERPINB6	rs318454	10975	NK	NS	0.233799	0.140821	8.18008e-08	0	0.266004	0.3287	0.3737	0.4238
ENSG00000124570	SERPINB6	rs148427266	4686	B	NS	0.808961	0.118624	6.31689e-07	0	0.974118	0	0.05556	0	CEU-specific
ENSG00000129925	TMEM8A	rs2363755	0	T CD4	NS	-0.533541	0.597953	1.22977e-41	0	0.357089	0.5787	0.4242	0.319
ENSG00000129925	TMEM8A	rs2363755	0	T CD4	COV	-0.328431	0.429343	6.79137e-27	0	0.313743	0.5787	0.4242	0.319
ENSG00000129925	TMEM8A	rs2363755	0	T CD4	IAV	-0.283776	0.39378	2.78551e-24	0	0.284313	0.5787	0.4242	0.319
ENSG00000129925	TMEM8A	rs2363755	0	T CD8	NS	-0.319755	0.3384	1.35647e-19	0	0.295953	0.5787	0.4242	0.319
ENSG00000129925	TMEM8A	rs2363755	0	MYELOID	NS	-0.201911	0.247386	2.15303e-13	0	0.011377	0.5787	0.4242	0.319
ENSG00000129925	TMEM8A	rs2363755	0	T CD8	COV	-0.252503	0.182567	2.7919e-10	0	0.180771	0.5787	0.4242	0.319
ENSG00000129925	TMEM8A	rs540	0	MYELOID	COV	-0.295579	0.165782	3.17197e-09	0	0.93594	0.8935	0.5758	0.319
ENSG00000129925	TMEM8A	rs3848367	9696	T CD8	IAV	-0.250685	0.17814	4.3603e-10	0	0.568275	0.8796	0.4747	0.2571
ENSG00000168275	COA6	rs10910420	0	MYELOID	NS	0.330318	0.616627	2.04022e-41	0	0.878574	0.9074	0.4444	0.4952
ENSG00000168275	COA6	rs10910420	0	MYELOID	COV	0.378279	0.55778	3.2316e-36	0	0.324026	0.9074	0.4444	0.4952
ENSG00000168275	COA6	rs10910420	0	T CD4	IAV	0.125204	0.240297	4.93609e-14	0	0.470161	0.9074	0.4444	0.4952
ENSG00000168275	COA6	rs10910420	0	T CD4	NS	0.149727	0.22994	4.54805e-13	0	0.413008	0.9074	0.4444	0.4952
ENSG00000168275	COA6	rs10910420	0	T CD8	IAV	0.100849	0.198558	3.38805e-11	0	0.0344277	0.9074	0.4444	0.4952
ENSG00000168275	COA6	rs10910420	0	T CD8	COV	0.120557	0.193502	7.15874e-11	0	0.0303968	0.9074	0.4444	0.4952
ENSG00000168275	COA6	rs10910420	0	MYELOID	IAV	0.417102	0.155606	1.50059e-08	0	0.140239	0.9074	0.4444	0.4952
ENSG00000168275	COA6	rs10910420	0	T CD8	NS	0.134974	0.147846	1.74554e-08	0	0.0254658	0.9074	0.4444	0.4952
ENSG00000168275	COA6	rs10910420	0	B	NS	0.140095	0.1354	8.94738e-08	0	0.232922	0.9074	0.4444	0.4952
ENSG00000168275	COA6	rs611676	58056	T CD4	NS	0.142321	0.235045	2.30641e-13	0	0.985637	0.2546	0.2929	0.5429
ENSG00000168275	COA6	rs611676	58056	T CD8	NS	0.115142	0.127807	1.88793e-07	0	0.921888	0.2546	0.2929	0.5429
ENSG00000168275	COA6	rs10797539	0	T CD8	IAV	0.0906606	0.204493	1.59459e-11	0	0.0708319	0.6667	0.3788	0.5
ENSG00000168275	COA6	rs10797539	0	T CD8	COV	0.105689	0.194909	6.00097e-11	0	0.0352915	0.6667	0.3788	0.5
ENSG00000168275	COA6	rs10797539	0	T CD4	COV	0.0831923	0.157949	2.78342e-09	0	0.251072	0.6667	0.3788	0.5
ENSG00000168275	COA6	rs10797539	0	T CD8	NS	0.124418	0.161149	3.50239e-09	0	0.0404431	0.6667	0.3788	0.5
ENSG00000238121	LINC00426	rs9551897	0	B	NS	-0.942344	0.603183	2.10669e-41	0	0.292	0.125	0.4848	0.5524
ENSG00000238121	LINC00426	rs9551897	0	B	COV	-0.748577	0.305297	3.19419e-17	0	0.289356	0.125	0.4848	0.5524
ENSG00000238121	LINC00426	rs9551897	0	T CD4	NS	-0.333049	0.173945	6.01713e-10	0	0.163161	0.125	0.4848	0.5524
ENSG00000238121	LINC00426	rs17590070	0	B	IAV	0.649265	0.2213	2.68924e-12	0	0.247367	0.2824	0.303	0.2143
ENSG00000198121	LPAR1	rs10980701	703	MYELOID	IAV	-1.80277	0.61502	3.03949e-41	0	0.920897	0.8333	0.8636	0.9524
ENSG00000198121	LPAR1	rs10980701	703	MYELOID	COV	-0.76858	0.37812	9.00857e-22	0	0.838838	0.8333	0.8636	0.9524
ENSG00000198121	LPAR1	rs11359598	49193	MYELOID	NS	0.186126	0.132796	2.03335e-07	0	0.20302	0.625	0.5152	0.7
ENSG00000198121	LPAR1	rs10980720	31107	MYELOID	COV	-0.40968	0.105936	3.2409e-06	0.000536193	0.121355	0.00463	0.2778	0.281
ENSG00000151150	ANK3	rs10821833	0	T CD4	IAV	-0.448978	0.566428	2.00055e-39	0	0.496369	0.1528	0.3586	0.3476
ENSG00000151150	ANK3	rs10821833	0	T CD8	COV	-0.957702	0.577533	6.67059e-39	0	0.404795	0.1528	0.3586	0.3476
ENSG00000151150	ANK3	rs10821833	0	T CD8	IAV	-0.893014	0.565972	6.41117e-38	0	0.499327	0.1528	0.3586	0.3476
ENSG00000151150	ANK3	rs10821833	0	T CD4	COV	-0.409194	0.519918	1.14852e-34	0	0.493447	0.1528	0.3586	0.3476
ENSG00000151150	ANK3	rs10821833	0	T CD4	NS	-0.348105	0.491142	2.60001e-31	0	0.497824	0.1528	0.3586	0.3476
ENSG00000151150	ANK3	rs10821833	0	T CD8	NS	-0.741152	0.484007	2.06676e-30	0	0.497488	0.1528	0.3586	0.3476
ENSG00000151150	ANK3	rs10821833	0	NK	COV	-0.639891	0.10844	2.04174e-06	0	0.0674087	0.1528	0.3586	0.3476
ENSG00000151150	ANK3	rs1993939	0	T CD8	COV	-0.947918	0.574275	1.43111e-38	0	0.190366	0.2639	0.3586	0.3476
ENSG00000151150	ANK3	rs1993939	0	NK	IAV	-0.843361	0.202744	3.5535e-11	0	0.656262	0.2639	0.3586	0.3476
ENSG00000151150	ANK3	rs1993939	0	NK	COV	-0.683846	0.125282	2.91838e-07	0	0.405475	0.2639	0.3586	0.3476
ENSG00000111231	GPN3	rs4766492	22188	MYELOID	NS	0.504293	0.60864	1.45581e-40	0	0.341455	0.3102	0.6869	0.9286
ENSG00000111231	GPN3	rs4766492	22188	MYELOID	IAV	0.448521	0.117301	1.15854e-06	0	0.0491839	0.3102	0.6869	0.9286
ENSG00000035115	SH3YL1	rs17713729	0	T CD4	IAV	-0.511288	0.577054	1.52003e-40	0	0.13333	0.162	0.3586	0.2429
ENSG00000035115	SH3YL1	rs17713729	0	T CD4	COV	-0.552517	0.577958	1.87764e-40	0	0.0767678	0.162	0.3586	0.2429
ENSG00000035115	SH3YL1	rs17713729	0	T CD4	NS	-0.580202	0.580785	8.34047e-40	0	0.122859	0.162	0.3586	0.2429
ENSG00000035115	SH3YL1	rs17713729	0	T CD8	NS	-0.443798	0.424203	1.2082e-25	0	0.0531842	0.162	0.3586	0.2429
ENSG00000035115	SH3YL1	rs17713729	0	T CD8	COV	-0.40853	0.422696	2.0709e-25	0	0.0883849	0.162	0.3586	0.2429
ENSG00000035115	SH3YL1	rs17713729	0	T CD8	IAV	-0.338798	0.375324	4.2548e-22	0	0.151029	0.162	0.3586	0.2429
ENSG00000035115	SH3YL1	rs17713729	0	B	IAV	-0.23308	0.0802888	5.23007e-05	0	0.0144802	0.162	0.3586	0.2429
ENSG00000035115	SH3YL1	rs3936171	23951	B	COV	0.235771	0.0907476	1.61319e-05	0.00857633	0.0810681	0.3194	0.3535	0.6286
ENSG00000135951	TSGA10	rs12987548	0	T CD8	IAV	0.529727	0.591029	1.69097e-40	0	0.0476764	0.2315	0.5657	0.6571
ENSG00000135951	TSGA10	rs12987548	0	T CD8	NS	0.438896	0.581843	1.5534e-39	0	0.0367978	0.2315	0.5657	0.6571
ENSG00000135951	TSGA10	rs12987548	0	T CD4	IAV	0.452777	0.565925	2.25634e-39	0	0.0492584	0.2315	0.5657	0.6571
ENSG00000135951	TSGA10	rs12987548	0	T CD4	NS	0.393073	0.564145	4.23005e-38	0	0.0686953	0.2315	0.5657	0.6571
ENSG00000135951	TSGA10	rs12987548	0	T CD4	COV	0.44898	0.534641	4.57985e-36	0	0.060799	0.2315	0.5657	0.6571
ENSG00000135951	TSGA10	rs12987548	0	T CD8	COV	0.497468	0.511539	1.23234e-32	0	0.0369386	0.2315	0.5657	0.6571
ENSG00000135951	TSGA10	rs12987548	0	NK	IAV	0.920535	0.411243	4.27708e-24	0	0.0292283	0.2315	0.5657	0.6571
ENSG00000135951	TSGA10	rs12987548	0	B	NS	0.423681	0.332459	5.01289e-19	0	0.0446694	0.2315	0.5657	0.6571
ENSG00000135951	TSGA10	rs12987548	0	B	IAV	0.623315	0.308607	1.98983e-17	0	0.031394	0.2315	0.5657	0.6571
ENSG00000135951	TSGA10	rs12987548	0	NK	COV	0.807755	0.293957	1.33297e-16	0	0.0255127	0.2315	0.5657	0.6571
ENSG00000135951	TSGA10	rs12987548	0	NK	NS	0.530273	0.300429	1.89236e-16	0	0.0181281	0.2315	0.5657	0.6571
ENSG00000135951	TSGA10	rs34412914	0	T CD4	NS	0.384605	0.560483	9.83812e-38	0	0.022813	0.2315	0.5657	0.6571
ENSG00000135951	TSGA10	rs34412914	0	NK	IAV	0.898986	0.408544	6.68614e-24	0	0.0188577	0.2315	0.5657	0.6571
ENSG00000135951	TSGA10	rs34412914	0	B	COV	0.609839	0.34267	1.33807e-19	0	0.0823776	0.2315	0.5657	0.6571
ENSG00000135951	TSGA10	rs34412914	0	B	NS	0.410268	0.324603	1.60551e-18	0	0.0143565	0.2315	0.5657	0.6571
ENSG00000135951	TSGA10	rs34412914	0	NK	COV	0.805764	0.303208	3.58138e-17	0	0.0915231	0.2315	0.5657	0.6571
ENSG00000135951	TSGA10	rs57254972	0	NK	NS	-0.524999	0.299835	2.05325e-16	0	0.0186025	0.7685	0.3232	0.3381
ENSG00000135951	TSGA10	rs57254972	0	MYELOID	NS	-0.265424	0.11969	8.87288e-07	0.000552486	0.0403768	0.7685	0.3232	0.3381
ENSG00000187164	SHTN1	rs1905542	0	MYELOID	NS	0.39932	0.606865	2.24111e-40	0	0.90353	0.3426	0.2677	0.5333
ENSG00000187164	SHTN1	rs1905542	0	MYELOID	COV	0.156995	0.13955	6.93019e-08	0	0.234983	0.3426	0.2677	0.5333
ENSG00000187164	SHTN1	rs1637570	21459	MYELOID	NS	-0.212486	0.148603	3.36049e-08	0	0.0921377	0.1343	0.6566	0.4524
ENSG00000185736	ADARB2	rs3793735	0	T CD4	NS	1.4202	0.585653	2.56821e-40	0	0.97398	0	0.3889	0.4143
ENSG00000185736	ADARB2	rs3793735	0	T CD8	NS	1.20336	0.50465	3.48474e-32	0	0.584976	0	0.3889	0.4143
ENSG00000185736	ADARB2	rs3793735	0	T CD4	COV	0.922276	0.465524	7.66964e-30	0	0.504431	0	0.3889	0.4143
ENSG00000185736	ADARB2	rs3793735	0	T CD4	IAV	0.747407	0.446849	1.99574e-28	0	0.882961	0	0.3889	0.4143
ENSG00000185736	ADARB2	rs3793735	0	T CD8	COV	0.799659	0.431923	4.15772e-26	0	0.83522	0	0.3889	0.4143
ENSG00000185736	ADARB2	rs3793735	0	T CD8	IAV	0.638491	0.38952	4.24299e-23	0	0.792723	0	0.3889	0.4143
ENSG00000185736	ADARB2	rs3793735	0	NK	NS	1.41286	0.386883	6.04422e-22	0	0.937691	0	0.3889	0.4143
ENSG00000185736	ADARB2	rs3793735	0	NK	COV	0.955079	0.299461	6.11051e-17	0	0.775475	0	0.3889	0.4143
ENSG00000185736	ADARB2	rs3793735	0	NK	IAV	0.650888	0.222403	3.01785e-12	0	0.118054	0	0.3889	0.4143
ENSG00000001561	ENPP4	rs9472698	0	NK	COV	0.815184	0.592322	3.03833e-40	0	0.0847676	0.2315	0.5859	0.419
ENSG00000001561	ENPP4	rs9472698	0	NK	IAV	0.527452	0.387266	2.11567e-22	0	0.0656684	0.2315	0.5859	0.419
ENSG00000001561	ENPP4	rs9472698	0	NK	NS	0.459225	0.287088	1.16404e-15	0	0.040431	0.2315	0.5859	0.419
ENSG00000001561	ENPP4	rs9472698	0	T CD8	IAV	0.185187	0.121904	3.77581e-07	0	0.0391651	0.2315	0.5859	0.419
ENSG00000001561	ENPP4	rs9472698	0	T CD8	COV	0.157172	0.103085	3.56167e-06	0.0010989	0.0386338	0.2315	0.5859	0.419
ENSG00000001561	ENPP4	rs2223778	3188	NK	IAV	0.52672	0.386462	2.40494e-22	0	0.0579234	0.2315	0.5859	0.419
ENSG00000001561	ENPP4	rs2223778	3188	NK	NS	0.469578	0.300224	1.94658e-16	0	0.303751	0.2315	0.5859	0.419
ENSG00000001561	ENPP4	rs2223778	3188	T CD8	IAV	0.181907	0.117911	6.02263e-07	0	0.0293833	0.2315	0.5859	0.419
ENSG00000001561	ENPP4	rs2223778	3188	T CD8	COV	0.157119	0.102971	3.60836e-06	0.0010989	0.0381778	0.2315	0.5859	0.419
ENSG00000001561	ENPP4	rs545299330	7865	MYELOID	NS	-0.603604	0.256868	6.34026e-14	0	0.976944	0.2176	0.1212	0.2238
ENSG00000001561	ENPP4	rs545299330	7865	MYELOID	COV	-0.589617	0.213176	9.66915e-12	0	0.11053	0.2176	0.1212	0.2238
ENSG00000001561	ENPP4	rs545299330	7865	MYELOID	IAV	-0.653613	0.162329	6.88349e-09	0	0.087296	0.2176	0.1212	0.2238
ENSG00000001561	ENPP4	rs4496799	27319	MYELOID	COV	-0.44805	0.208451	1.74704e-11	0	0.854243	0.6019	0.7121	0.6286
ENSG00000001561	ENPP4	rs4496799	27319	T CD4	IAV	-0.15193	0.109627	9.74224e-07	0	0.0925982	0.6019	0.7121	0.6286
ENSG00000204525	HLA-C	rs9264666	0	T CD8	IAV	-0.27558	0.588593	3.05928e-40	0	1	0.46875	0.6	0.693548		yes
ENSG00000204525	HLA-C	rs9264666	0	NK	IAV	-0.30682	0.596703	4.10877e-40	0	1	0.46875	0.6	0.693548		yes
ENSG00000204525	HLA-C	rs9264666	0	T CD4	IAV	-0.24262	0.544273	3.54625e-37	0	1	0.46875	0.6	0.693548		yes
ENSG00000204525	HLA-C	rs9264666	0	NK	COV	-0.283592	0.508861	3.03666e-32	0	1	0.46875	0.6	0.693548		yes
ENSG00000204525	HLA-C	rs9264666	0	MYELOID	IAV	-0.327958	0.461439	2.48099e-27	0	0.999979	0.46875	0.6	0.693548		yes
ENSG00000204525	HLA-C	rs9264666	0	T CD8	COV	-0.227595	0.429019	6.91043e-26	0	1	0.46875	0.6	0.693548		yes
ENSG00000204525	HLA-C	rs2074492	0	T CD4	COV	-0.233813	0.476118	9.64646e-31	0	0.530911	0.356312	0.413625	0.233952		yes
ENSG00000204525	HLA-C	rs2074492	0	NK	NS	-0.223589	0.361166	3.09792e-20	0	0.453707	0.356312	0.413625	0.233952		yes
ENSG00000204525	HLA-C	rs2074492	0	MYELOID	COV	-0.264025	0.342918	1.97158e-19	0	0.270438	0.356312	0.413625	0.233952		yes
ENSG00000204525	HLA-C	rs5010528	1125	B	IAV	0.320484	0.481068	9.83296e-30	0	0.245477	0.2778	0.09091	0.05714
ENSG00000204525	HLA-C	rs5010528	1125	MYELOID	COV	0.421089	0.476874	4.17569e-29	0	0.25742	0.2778	0.09091	0.05714
ENSG00000204525	HLA-C	rs5010528	1125	B	COV	0.303075	0.434641	4.58311e-26	0	0.136791	0.2778	0.09091	0.05714
ENSG00000204525	HLA-C	rs5010528	1125	MYELOID	NS	0.389867	0.442247	7.0519e-26	0	0.0932527	0.2778	0.09091	0.05714
ENSG00000204525	HLA-C	rs5010528	1125	B	NS	0.348225	0.429582	8.31406e-26	0	0.0105316	0.2778	0.09091	0.05714
ENSG00000204525	HLA-C	rs5010528	1125	NK	NS	0.312689	0.400536	6.99566e-23	0	0.0489118	0.2778	0.09091	0.05714
ENSG00000204525	HLA-C	rs17886880	0	T CD4	NS	0.217289	0.459117	1.23953e-28	0	0.505864	0.31875	0.35625	0.530968		yes
ENSG00000204525	HLA-C	rs17886880	0	B	NS	0.259667	0.464456	1.60155e-28	0	0.484772	0.31875	0.35625	0.530968		yes
ENSG00000204525	HLA-C	rs17886880	0	T CD8	NS	0.193934	0.420037	2.48742e-25	0	0.531679	0.31875	0.35625	0.530968		yes
ENSG00000204525	HLA-C	rs17886880	0	B	COV	0.1997	0.380286	3.94877e-22	0	0.335192	0.31875	0.35625	0.530968		yes
ENSG00000204525	HLA-C	rs17886880	0	NK	COV	0.179148	0.21776	3.72937e-12	0	0.41799	0.31875	0.35625	0.530968		yes
ENSG00000204525	HLA-C	rs1131123	0	T CD8	NS	-0.129759	0.180325	3.32642e-10	0	0.975515	0.39375	0.51875	0.709677		yes
ENSG00000204525	HLA-C	rs1131123	0	T CD4	NS	-0.116286	0.12688	1.82981e-07	0	0.677196	0.39375	0.51875	0.709677		yes
ENSG00000204525	HLA-C	rs2074489	221	MYELOID	IAV	0.219211	0.201314	6.71772e-11	0	0.104949	0.3472	0.2374	0.3381
ENSG00000204525	HLA-C	rs7767581	0	NK	IAV	-0.1548	0.119136	7.25305e-07	0	0.108614	0.662687	0.769875	0.76621		yes
ENSG00000145088	EAF2	rs6438652	73655	B	COV	-0.640763	0.590655	7.1264e-40	0	0.202187	0.7685	0.6566	0.2333
ENSG00000145088	EAF2	rs6438652	73655	B	NS	-0.43082	0.399863	1.28119e-23	0	0.0153012	0.7685	0.6566	0.2333
ENSG00000145088	EAF2	rs10711478	48684	B	COV	-0.623285	0.578356	1.30999e-38	0	0.0114396	0.7593	0.6566	0.2524
ENSG00000145088	EAF2	rs10711478	48684	B	IAV	-0.467801	0.501698	1.80793e-31	0	0.0331793	0.7593	0.6566	0.2524
ENSG00000145088	EAF2	rs10711478	48684	B	NS	-0.425389	0.399395	1.38442e-23	0	0.0141818	0.7593	0.6566	0.2524
ENSG00000002549	LAP3	rs3796812	0	B	IAV	-0.530207	0.590246	7.8611e-40	0	0.201527	0.09259	0.6414	0.8381
ENSG00000002549	LAP3	rs3796812	0	B	COV	-0.52147	0.535798	1.68326e-34	0	0.201218	0.09259	0.6414	0.8381
ENSG00000002549	LAP3	rs3796812	0	T CD4	IAV	-0.201575	0.374151	7.72816e-23	0	0.188883	0.09259	0.6414	0.8381
ENSG00000002549	LAP3	rs3796812	0	T CD4	COV	-0.235637	0.260881	3.22192e-15	0	0.114119	0.09259	0.6414	0.8381
ENSG00000002549	LAP3	rs3796812	0	NK	COV	-0.362771	0.160491	4.54127e-09	0	0.0213838	0.09259	0.6414	0.8381
ENSG00000002549	LAP3	rs3796812	0	MYELOID	NS	-0.211465	0.143825	5.80685e-08	0	0.0604404	0.09259	0.6414	0.8381
ENSG00000002549	LAP3	rs3796812	0	T CD8	COV	-0.18425	0.12879	1.80572e-07	0	0.041085	0.09259	0.6414	0.8381
ENSG00000002549	LAP3	rs1003413	0	T CD4	COV	-0.225898	0.25728	5.35093e-15	0	0.0698197	0.8611	0.6566	0.9048
ENSG00000002549	LAP3	rs1003413	0	NK	COV	-0.360846	0.174332	8.4925e-10	0	0.104619	0.8611	0.6566	0.9048
ENSG00000002549	LAP3	rs1003413	0	T CD8	IAV	-0.102187	0.151606	1.111e-08	0	0.148486	0.8611	0.6566	0.9048
ENSG00000002549	LAP3	rs1003413	0	MYELOID	NS	-0.202919	0.143744	5.86122e-08	0	0.0599163	0.8611	0.6566	0.9048
ENSG00000002549	LAP3	rs1003413	0	T CD8	COV	-0.18146	0.137238	6.68051e-08	0	0.103808	0.8611	0.6566	0.9048
ENSG00000002549	LAP3	rs1003413	0	NK	IAV	-0.0946166	0.126861	2.99774e-07	0	0.092109	0.8611	0.6566	0.9048
ENSG00000221923	ZNF880	rs4802926	0	T CD4	IAV	0.593894	0.568981	1.08314e-39	0	0.989577	0.1898	0.399	0.2619
ENSG00000221923	ZNF880	rs4802926	0	MYELOID	NS	0.87974	0.57699	2.41599e-37	0	0.131138	0.1898	0.399	0.2619
ENSG00000221923	ZNF880	rs4802926	0	T CD4	COV	0.582725	0.527186	2.36997e-35	0	0.999906	0.1898	0.399	0.2619
ENSG00000221923	ZNF880	rs4802926	0	T CD8	IAV	0.624571	0.48808	9.35601e-31	0	0.998033	0.1898	0.399	0.2619
ENSG00000221923	ZNF880	rs4802926	0	MYELOID	COV	0.825554	0.47066	1.32098e-28	0	0.0565731	0.1898	0.399	0.2619
ENSG00000221923	ZNF880	rs4802926	0	T CD4	NS	0.480363	0.422955	8.61663e-26	0	0.860175	0.1898	0.399	0.2619
ENSG00000221923	ZNF880	rs4802926	0	B	COV	0.757171	0.395767	3.24553e-23	0	0.986782	0.1898	0.399	0.2619
ENSG00000221923	ZNF880	rs4802926	0	B	IAV	0.755225	0.391615	6.38219e-23	0	0.430056	0.1898	0.399	0.2619
ENSG00000221923	ZNF880	rs4802926	0	T CD8	COV	0.516032	0.330439	5.52611e-19	0	0.888468	0.1898	0.399	0.2619
ENSG00000221923	ZNF880	rs4802926	0	NK	NS	0.810439	0.341482	5.68807e-19	0	0.0708292	0.1898	0.399	0.2619
ENSG00000221923	ZNF880	rs4802926	0	T CD8	NS	0.441389	0.325251	9.79763e-19	0	0.938392	0.1898	0.399	0.2619
ENSG00000221923	ZNF880	rs4802926	0	B	NS	0.57358	0.315141	6.41177e-18	0	0.160689	0.1898	0.399	0.2619
ENSG00000221923	ZNF880	rs4802926	0	MYELOID	IAV	0.649069	0.306302	8.416e-17	0	0.0586143	0.1898	0.399	0.2619
ENSG00000221923	ZNF880	rs4802926	0	NK	COV	0.79193	0.278283	1.1901e-15	0	0.226918	0.1898	0.399	0.2619
ENSG00000221923	ZNF880	rs1993531	0	MYELOID	NS	0.851598	0.57536	3.48634e-37	0	0.0912836	0.1898	0.404	0.3286
ENSG00000221923	ZNF880	rs1993531	0	MYELOID	COV	0.800264	0.467974	2.16464e-28	0	0.0573198	0.1898	0.404	0.3286
ENSG00000221923	ZNF880	rs1993531	0	T CD4	NS	0.451655	0.39833	5.91622e-24	0	0.0135339	0.1898	0.404	0.3286
ENSG00000221923	ZNF880	rs1993531	0	NK	IAV	0.727449	0.408448	6.79303e-24	0	0.0927178	0.1898	0.404	0.3286
ENSG00000221923	ZNF880	rs1993531	0	B	IAV	0.72114	0.379216	4.6822e-22	0	0.0610812	0.1898	0.404	0.3286
ENSG00000221923	ZNF880	rs1993531	0	NK	NS	0.78344	0.34068	6.39301e-19	0	0.0632006	0.1898	0.404	0.3286
ENSG00000221923	ZNF880	rs1993531	0	B	NS	0.553072	0.310379	1.27827e-17	0	0.0820915	0.1898	0.404	0.3286
ENSG00000221923	ZNF880	rs1993531	0	MYELOID	IAV	0.631044	0.30996	5.06393e-17	0	0.0960465	0.1898	0.404	0.3286
ENSG00000221923	ZNF880	rs1993531	0	NK	COV	0.75244	0.26728	5.38644e-15	0	0.059173	0.1898	0.404	0.3286
ENSG00000050344	NFE2L3	rs62446330	45185	MYELOID	NS	-0.905795	0.599539	1.30257e-39	0	0.934152	0.1898	0.2424	0.1571
ENSG00000050344	NFE2L3	rs62446330	45185	MYELOID	COV	-0.97244	0.554941	6.0266e-36	0	0.929359	0.1898	0.2424	0.1571
ENSG00000050344	NFE2L3	rs62446330	45185	MYELOID	IAV	-1.10228	0.540811	6.06417e-34	0	0.727269	0.1898	0.2424	0.1571
ENSG00000050344	NFE2L3	rs62446330	45185	T CD4	NS	-0.225341	0.119039	4.62934e-07	0.000581734	0.0597658	0.1898	0.2424	0.1571
ENSG00000165997	ARL5B	rs11015435	288	MYELOID	COV	-0.614188	0.581134	1.64068e-38	0	0.937356	0.2361	0.1717	0.2048
ENSG00000165997	ARL5B	rs11015435	288	MYELOID	IAV	-0.951756	0.479022	1.04055e-28	0	0.91122	0.2361	0.1717	0.2048
ENSG00000165997	ARL5B	rs11015435	288	T CD4	IAV	-0.256744	0.267001	1.15568e-15	0	0.3182	0.2361	0.1717	0.2048
ENSG00000165997	ARL5B	rs11015435	288	B	IAV	-0.409647	0.255142	3.22766e-14	0	0.589099	0.2361	0.1717	0.2048
ENSG00000165997	ARL5B	rs11015435	288	B	COV	-0.27678	0.16096	4.69686e-09	0	0.0674915	0.2361	0.1717	0.2048
ENSG00000165997	ARL5B	rs11015435	288	T CD4	COV	-0.177391	0.131695	7.16363e-08	0	0.0297317	0.2361	0.1717	0.2048
ENSG00000165997	ARL5B	rs11015435	288	NK	IAV	-0.303827	0.12669	3.0572e-07	0	0.0270043	0.2361	0.1717	0.2048
ENSG00000165997	ARL5B	rs11015435	288	T CD8	IAV	-0.156845	0.121965	3.74889e-07	0	0.0404775	0.2361	0.1717	0.2048
ENSG00000165997	ARL5B	rs11015435	288	NK	COV	-0.415891	0.12122	4.67722e-07	0	0.0515684	0.2361	0.1717	0.2048
ENSG00000152465	NMT2	rs10906857	28806	T CD4	NS	-0.38303	0.578526	1.43405e-39	0	1	0.4352	0.4747	0.4429
ENSG00000152465	NMT2	rs10906857	28806	T CD8	NS	-0.294798	0.46667	5.63799e-29	0	1	0.4352	0.4747	0.4429
ENSG00000152465	NMT2	rs10906857	28806	T CD8	IAV	-0.193211	0.188861	1.14825e-10	0	0.999727	0.4352	0.4747	0.4429
ENSG00000152465	NMT2	rs10906857	28806	T CD4	IAV	-0.163297	0.151841	5.48511e-09	0	0.994905	0.4352	0.4747	0.4429
ENSG00000152465	NMT2	rs10906857	28806	T CD4	COV	-0.149748	0.151354	6.34341e-09	0	0.999574	0.4352	0.4747	0.4429
ENSG00000152465	NMT2	rs10906857	28806	T CD8	COV	-0.153863	0.123335	3.41823e-07	0	0.98317	0.4352	0.4747	0.4429
ENSG00000152465	NMT2	rs10906843	0	MYELOID	NS	-0.597136	0.510876	2.51497e-31	0	1	0.5231	0.08081	0.1762
ENSG00000152465	NMT2	rs10906843	0	MYELOID	COV	-0.671902	0.441177	2.61826e-26	0	1	0.5231	0.08081	0.1762
ENSG00000152465	NMT2	rs10906843	0	MYELOID	IAV	-0.542357	0.162662	6.62191e-09	0	0.980606	0.5231	0.08081	0.1762
ENSG00000100376	FAM118A	rs62231146	69702	T CD8	COV	1.51566	0.583439	1.64695e-39	0	0.99992	0.03704	0.1364	0.1762
ENSG00000100376	FAM118A	rs62231146	69702	NK	COV	1.78674	0.558522	7.98851e-37	0	0.991655	0.03704	0.1364	0.1762
ENSG00000100376	FAM118A	rs62231146	69702	T CD8	NS	1.49226	0.534046	7.69898e-35	0	0.999214	0.03704	0.1364	0.1762
ENSG00000100376	FAM118A	rs62231146	69702	NK	IAV	1.53387	0.54276	8.36169e-35	0	0.99992	0.03704	0.1364	0.1762
ENSG00000100376	FAM118A	rs62231146	69702	T CD4	COV	1.4201	0.520347	1.04698e-34	0	0.973995	0.03704	0.1364	0.1762
ENSG00000100376	FAM118A	rs62231146	69702	T CD4	NS	1.49927	0.513272	2.917e-33	0	0.982344	0.03704	0.1364	0.1762
ENSG00000100376	FAM118A	rs62231146	69702	B	IAV	1.33778	0.509685	3.6824e-32	0	0.996949	0.03704	0.1364	0.1762
ENSG00000100376	FAM118A	rs62231146	69702	MYELOID	NS	1.18768	0.517221	7.23071e-32	0	0.207389	0.03704	0.1364	0.1762
ENSG00000100376	FAM118A	rs62231146	69702	T CD4	IAV	1.40336	0.477185	5.63441e-31	0	0.962949	0.03704	0.1364	0.1762
ENSG00000100376	FAM118A	rs62231146	69702	B	COV	1.39103	0.47101	6.51855e-29	0	0.999827	0.03704	0.1364	0.1762
ENSG00000100376	FAM118A	rs62231146	69702	NK	NS	1.48573	0.479834	8.96352e-29	0	0.994403	0.03704	0.1364	0.1762
ENSG00000100376	FAM118A	rs62231146	69702	MYELOID	IAV	1.39218	0.476281	1.71762e-28	0	0.998721	0.03704	0.1364	0.1762
ENSG00000100376	FAM118A	rs62231146	69702	B	NS	1.25636	0.432952	4.62021e-26	0	0.997852	0.03704	0.1364	0.1762
ENSG00000100376	FAM118A	rs5766654	0	T CD8	IAV	-1.28313	0.540667	1.84261e-35	0	0.499723	0.9352	0.8586	0.8333
ENSG00000100376	FAM118A	rs5766654	0	MYELOID	COV	-0.948189	0.489034	4.21238e-30	0	0.434763	0.9352	0.8586	0.8333
ENSG00000132507	EIF5A	rs1054378	0	T CD4	IAV	-0.190086	0.567092	1.70598e-39	0	0.847976	0.4167	0.596	0.6857
ENSG00000132507	EIF5A	rs1054378	0	MYELOID	COV	-0.196611	0.559908	2.02033e-36	0	0.550844	0.4167	0.596	0.6857
ENSG00000132507	EIF5A	rs1054378	0	MYELOID	NS	-0.190788	0.56414	4.19296e-36	0	0.831601	0.4167	0.596	0.6857
ENSG00000132507	EIF5A	rs1054378	0	T CD8	IAV	-0.191756	0.545542	6.34483e-36	0	0.655862	0.4167	0.596	0.6857
ENSG00000132507	EIF5A	rs1054378	0	T CD8	COV	-0.188737	0.519842	2.23978e-33	0	0.725584	0.4167	0.596	0.6857
ENSG00000132507	EIF5A	rs1054378	0	T CD8	NS	-0.183058	0.502506	5.3664e-32	0	0.513641	0.4167	0.596	0.6857
ENSG00000132507	EIF5A	rs1054378	0	B	IAV	-0.186324	0.486966	3.18804e-30	0	0.493874	0.4167	0.596	0.6857
ENSG00000132507	EIF5A	rs1054378	0	NK	IAV	-0.226791	0.477417	3.7733e-29	0	0.470963	0.4167	0.596	0.6857
ENSG00000132507	EIF5A	rs1054378	0	T CD4	NS	-0.173408	0.44551	1.52774e-27	0	0.575188	0.4167	0.596	0.6857
ENSG00000132507	EIF5A	rs1054378	0	B	NS	-0.191327	0.442148	9.13647e-27	0	0.217766	0.4167	0.596	0.6857
ENSG00000132507	EIF5A	rs1054378	0	B	COV	-0.172751	0.428636	1.29959e-25	0	0.590282	0.4167	0.596	0.6857
ENSG00000132507	EIF5A	rs1054378	0	NK	COV	-0.333008	0.348554	4.42658e-20	0	0.709277	0.4167	0.596	0.6857
ENSG00000132507	EIF5A	rs1054378	0	MYELOID	IAV	-0.237936	0.309929	5.08587e-17	0	0.609218	0.4167	0.596	0.6857
ENSG00000132507	EIF5A	rs1054378	0	NK	NS	-0.221216	0.292589	5.52548e-16	0	0.220938	0.4167	0.596	0.6857
ENSG00000132507	EIF5A	rs4796402	6966	T CD4	COV	-0.183898	0.478677	5.81026e-31	0	0.488469	0.4444	0.5455	0.6619
ENSG00000132507	EIF5A	rs4796402	6966	T CD4	NS	-0.169229	0.429282	2.82481e-26	0	0.0326828	0.4444	0.5455	0.6619
ENSG00000132507	EIF5A	rs4796402	6966	B	COV	-0.167275	0.414725	1.39514e-24	0	0.057421	0.4444	0.5455	0.6619
ENSG00000132507	EIF5A	rs4796402	6966	NK	COV	-0.321674	0.329186	8.1546e-19	0	0.0412666	0.4444	0.5455	0.6619
ENSG00000132507	EIF5A	rs4796402	6966	NK	NS	-0.217806	0.286483	1.26303e-15	0	0.099079	0.4444	0.5455	0.6619
ENSG00000185883	ATP6V0C	rs28707189	0	MYELOID	COV	0.417337	0.539855	1.54967e-34	0	0.883888	0.2083	0	0	YRI-specific
ENSG00000185883	ATP6V0C	rs28707189	0	MYELOID	NS	0.466137	0.54642	1.8773e-34	0	0.138971	0.2083	0	0	YRI-specific
ENSG00000185883	ATP6V0C	rs28707189	0	MYELOID	IAV	0.892154	0.412224	1.06256e-23	0	0.0568199	0.2083	0	0	YRI-specific
ENSG00000185883	ATP6V0C	rs28707189	0	B	NS	0.219832	0.143475	3.45529e-08	0	0.0852679	0.2083	0	0	YRI-specific
ENSG00000185883	ATP6V0C	rs28707189	0	B	COV	0.141099	0.0877525	2.26082e-05	0	0.0169573	0.2083	0	0	YRI-specific
ENSG00000167768	KRT1	rs2741159	0	T CD4	IAV	0.905942	0.566612	1.91426e-39	0	1	0.375	0.404	0.02381
ENSG00000167768	KRT1	rs2741159	0	T CD4	NS	2.02977	0.527961	1.32258e-34	0	1	0.375	0.404	0.02381
ENSG00000167768	KRT1	rs2741159	0	T CD4	COV	0.903314	0.408816	2.64944e-25	0	1	0.375	0.404	0.02381
ENSG00000167768	KRT1	rs2741159	0	T CD8	NS	0.25428	0.12117	4.11481e-07	0	0.211863	0.375	0.404	0.02381
ENSG00000146574	CCZ1B	rs7789081	0	T CD4	COV	-0.829739	0.567356	2.43997e-39	0	0.999959	0.6445	0.472125	0.646774		yes
ENSG00000146574	CCZ1B	rs7789081	0	T CD4	IAV	-0.763389	0.522753	4.2891e-35	0	0.999462	0.6445	0.472125	0.646774		yes
ENSG00000146574	CCZ1B	rs7789081	0	T CD8	COV	-0.800216	0.522006	1.42908e-33	0	0.991252	0.6445	0.472125	0.646774		yes
ENSG00000146574	CCZ1B	rs7789081	0	T CD8	IAV	-0.701766	0.510597	1.04165e-32	0	0.41334	0.6445	0.472125	0.646774		yes
ENSG00000146574	CCZ1B	rs7789081	0	T CD4	NS	-0.665043	0.494709	1.27757e-31	0	0.884416	0.6445	0.472125	0.646774		yes
ENSG00000146574	CCZ1B	rs7789081	0	B	COV	-1.00345	0.469911	7.99807e-29	0	0.995056	0.6445	0.472125	0.646774		yes
ENSG00000146574	CCZ1B	rs7789081	0	MYELOID	COV	-0.815438	0.459972	9.28886e-28	0	0.99197	0.6445	0.472125	0.646774		yes
ENSG00000146574	CCZ1B	rs7789081	0	NK	IAV	-0.931797	0.451563	4.19506e-27	0	0.988665	0.6445	0.472125	0.646774		yes
ENSG00000146574	CCZ1B	rs7789081	0	MYELOID	NS	-0.672639	0.455715	6.81541e-27	0	0.726853	0.6445	0.472125	0.646774		yes
ENSG00000146574	CCZ1B	rs7789081	0	MYELOID	IAV	-0.95733	0.432052	3.98703e-25	0	0.995778	0.6445	0.472125	0.646774		yes
ENSG00000146574	CCZ1B	rs7789081	0	B	NS	-0.755077	0.387246	1.0104e-22	0	0.993207	0.6445	0.472125	0.646774		yes
ENSG00000146574	CCZ1B	rs7789081	0	NK	COV	-0.821107	0.36563	3.15996e-21	0	0.826481	0.6445	0.472125	0.646774		yes
ENSG00000146574	CCZ1B	rs7789081	0	T CD8	NS	-0.54051	0.346101	4.18516e-20	0	0.378778	0.6445	0.472125	0.646774		yes
ENSG00000146574	CCZ1B	rs7807849	11432	B	IAV	-0.8619	0.472308	5.11704e-29	0	0.609692	0.4769	0.4747	0.4381
ENSG00000146574	CCZ1B	rs7807849	11432	MYELOID	NS	-0.622953	0.444876	4.48873e-26	0	0.114018	0.4769	0.4747	0.4381
ENSG00000146574	CCZ1B	rs7807849	11432	NK	NS	-0.645853	0.244616	3.06865e-13	0	0.481227	0.4769	0.4747	0.4381
ENSG00000146574	CCZ1B	rs7805238	2361	MYELOID	COV	-0.818154	0.180441	5.45839e-10	0	0.325437	0.2037	0.04545	0.004762
ENSG00000146574	CCZ1B	rs7805238	2361	T CD4	IAV	-0.686859	0.166448	8.69943e-10	0	0.185781	0.2037	0.04545	0.004762
ENSG00000146574	CCZ1B	rs7805238	2361	T CD8	IAV	-0.653619	0.167832	1.55025e-09	0	0.33703	0.2037	0.04545	0.004762
ENSG00000146574	CCZ1B	rs7805238	2361	T CD8	COV	-0.703981	0.160131	4.33547e-09	0	0.320699	0.2037	0.04545	0.004762
ENSG00000146574	CCZ1B	rs7805238	2361	T CD8	NS	-0.58689	0.157908	5.19041e-09	0	0.315097	0.2037	0.04545	0.004762
ENSG00000146574	CCZ1B	rs7805238	2361	NK	COV	-0.810028	0.140267	5.04663e-08	0	0.300816	0.2037	0.04545	0.004762
ENSG00000117226	GBP3	rs10493821	0	T CD8	IAV	-0.430214	0.579703	2.58597e-39	0	0.893462	0.02315	0.3636	0.1619
ENSG00000117226	GBP3	rs10493821	0	T CD4	IAV	-0.392306	0.556951	1.89064e-38	0	0.939049	0.02315	0.3636	0.1619
ENSG00000117226	GBP3	rs10493821	0	MYELOID	IAV	-1.07021	0.558019	1.58578e-35	0	0.790751	0.02315	0.3636	0.1619
ENSG00000117226	GBP3	rs10493821	0	MYELOID	COV	-0.989933	0.532098	7.89909e-34	0	0.953587	0.02315	0.3636	0.1619
ENSG00000117226	GBP3	rs10493821	0	NK	IAV	-0.464406	0.498578	6.70102e-31	0	0.843612	0.02315	0.3636	0.1619
ENSG00000117226	GBP3	rs10493821	0	T CD8	COV	-0.425957	0.429974	5.84909e-26	0	0.639227	0.02315	0.3636	0.1619
ENSG00000117226	GBP3	rs10493821	0	MYELOID	NS	-0.78736	0.440946	8.8122e-26	0	0.514285	0.02315	0.3636	0.1619
ENSG00000117226	GBP3	rs10493821	0	T CD8	NS	-0.313579	0.399762	7.78129e-24	0	0.234175	0.02315	0.3636	0.1619
ENSG00000117226	GBP3	rs10493821	0	T CD4	COV	-0.370275	0.360493	9.21461e-22	0	0.212598	0.02315	0.3636	0.1619
ENSG00000117226	GBP3	rs10493821	0	T CD4	NS	-0.339768	0.36647	1.10101e-21	0	0.0635706	0.02315	0.3636	0.1619
ENSG00000117226	GBP3	rs10493821	0	B	IAV	-0.428892	0.363273	5.73846e-21	0	0.751031	0.02315	0.3636	0.1619
ENSG00000117226	GBP3	rs10493821	0	NK	COV	-0.474469	0.356463	1.31447e-20	0	0.867624	0.02315	0.3636	0.1619
ENSG00000117226	GBP3	rs10493821	0	NK	NS	-0.388148	0.30996	5.06377e-17	0	0.111982	0.02315	0.3636	0.1619
ENSG00000117226	GBP3	rs10493821	0	B	NS	-0.302496	0.0991065	5.93554e-06	0.00199005	0.137581	0.02315	0.3636	0.1619
ENSG00000117226	GBP3	rs61798916	5380	T CD8	IAV	-0.419909	0.564838	8.31929e-38	0	0.0274841	0.02315	0.3737	0.1619
ENSG00000117226	GBP3	rs61798916	5380	MYELOID	IAV	-1.04021	0.546203	1.96495e-34	0	0.0622535	0.02315	0.3737	0.1619
ENSG00000117226	GBP3	rs61798916	5380	B	IAV	-0.421486	0.347538	6.41415e-20	0	0.0568894	0.02315	0.3737	0.1619
ENSG00000117226	GBP3	rs61798916	5380	B	COV	-0.491698	0.308629	1.98348e-17	0	0.242941	0.02315	0.3737	0.1619
ENSG00000117226	GBP3	rs61798916	5380	NK	NS	-0.370484	0.293415	4.93853e-16	0	0.011689	0.02315	0.3737	0.1619
ENSG00000117226	GBP3	rs61798916	5380	B	NS	-0.281276	0.0890623	1.8575e-05	0.00199005	0.0492195	0.02315	0.3737	0.1619
ENSG00000240065	PSMB9	rs1351382	0	T CD4	IAV	0.150905	0.564974	2.83261e-39	0	0.0962523	0.4537	0.3838	0.381
ENSG00000240065	PSMB9	rs1351382	0	NK	IAV	0.154765	0.502395	3.18106e-31	0	0.0997802	0.4537	0.3838	0.381
ENSG00000240065	PSMB9	rs1351382	0	T CD8	IAV	0.132696	0.463458	1.02816e-28	0	0.0966651	0.4537	0.3838	0.381
ENSG00000240065	PSMB9	rs1351382	0	B	IAV	0.136296	0.454248	1.41115e-27	0	0.0996917	0.4537	0.3838	0.381
ENSG00000240065	PSMB9	rs1351382	0	NK	COV	0.219653	0.412328	1.59679e-24	0	0.0994158	0.4537	0.3838	0.381
ENSG00000240065	PSMB9	rs1351382	0	MYELOID	COV	0.318942	0.410157	5.12006e-24	0	0.0902204	0.4537	0.3838	0.381
ENSG00000240065	PSMB9	rs1351382	0	MYELOID	IAV	0.492779	0.398915	9.05957e-23	0	0.0869406	0.4537	0.3838	0.381
ENSG00000240065	PSMB9	rs1351382	0	T CD8	COV	0.175775	0.330866	5.18476e-19	0	0.0902101	0.4537	0.3838	0.381
ENSG00000240065	PSMB9	rs1351382	0	T CD8	NS	0.129862	0.324719	1.06057e-18	0	0.0903732	0.4537	0.3838	0.381
ENSG00000240065	PSMB9	rs1351382	0	B	COV	0.145523	0.313653	9.6303e-18	0	0.0819716	0.4537	0.3838	0.381
ENSG00000240065	PSMB9	rs1351382	0	NK	NS	0.160025	0.309443	5.44151e-17	0	0.0795878	0.4537	0.3838	0.381
ENSG00000240065	PSMB9	rs1351382	0	T CD4	NS	0.154846	0.281275	4.02268e-16	0	0.0886075	0.4537	0.3838	0.381
ENSG00000240065	PSMB9	rs1351382	0	MYELOID	NS	0.216126	0.2879	1.04311e-15	0	0.0773361	0.4537	0.3838	0.381
ENSG00000240065	PSMB9	rs1351382	0	B	NS	0.15043	0.21771	3.75338e-12	0	0.0823655	0.4537	0.3838	0.381
ENSG00000240065	PSMB9	rs1351382	0	T CD4	COV	0.143503	0.116901	4.31507e-07	0	0.0716843	0.4537	0.3838	0.381
ENSG00000137106	GRHPR	rs4878690	7	T CD4	IAV	0.397458	0.56463	3.07478e-39	0	1	0.06944	0.3182	0.4333
ENSG00000137106	GRHPR	rs4878690	7	T CD8	IAV	0.402837	0.513286	6.00448e-33	0	1	0.06944	0.3182	0.4333
ENSG00000137106	GRHPR	rs4878690	7	T CD4	NS	0.380484	0.48017	2.24317e-30	0	0.999999	0.06944	0.3182	0.4333
ENSG00000137106	GRHPR	rs4878690	7	T CD4	COV	0.345205	0.463372	1.16283e-29	0	0.999335	0.06944	0.3182	0.4333
ENSG00000137106	GRHPR	rs4878690	7	T CD8	COV	0.35412	0.444682	4.32519e-27	0	0.953764	0.06944	0.3182	0.4333
ENSG00000137106	GRHPR	rs4878690	7	T CD8	NS	0.315438	0.403944	3.86128e-24	0	0.99969	0.06944	0.3182	0.4333
ENSG00000137106	GRHPR	rs4878690	7	MYELOID	NS	0.238378	0.347474	2.36678e-19	0	0.999913	0.06944	0.3182	0.4333
ENSG00000137106	GRHPR	rs4878690	7	B	IAV	0.385329	0.280637	1.01545e-15	0	0.995828	0.06944	0.3182	0.4333
ENSG00000137106	GRHPR	rs4878690	7	NK	IAV	0.484449	0.282855	1.0474e-15	0	0.270343	0.06944	0.3182	0.4333
ENSG00000137106	GRHPR	rs4878690	7	MYELOID	COV	0.295948	0.280097	1.52715e-15	0	0.969041	0.06944	0.3182	0.4333
ENSG00000137106	GRHPR	rs4878690	7	B	COV	0.287226	0.215316	5.76933e-12	0	0.633593	0.06944	0.3182	0.4333
ENSG00000137106	GRHPR	rs4878690	7	NK	NS	0.417125	0.205856	3.86663e-11	0	0.994196	0.06944	0.3182	0.4333
ENSG00000137106	GRHPR	rs4878690	7	B	NS	0.222583	0.185568	2.13805e-10	0	0.0772597	0.06944	0.3182	0.4333
ENSG00000137106	GRHPR	rs4878690	7	MYELOID	IAV	0.522542	0.15719	1.24948e-08	0	0.841321	0.06944	0.3182	0.4333
ENSG00000137106	GRHPR	rs4878690	7	NK	COV	0.406503	0.15075	1.45711e-08	0	0.717156	0.06944	0.3182	0.4333
ENSG00000164346	NSA2	rs150747026	21030	T CD8	COV	0.264426	0.580282	3.48692e-39	0	0.0501064	0.2963	0.101	0.03333
ENSG00000164346	NSA2	rs150747026	21030	T CD4	NS	0.255238	0.571401	7.77879e-39	0	0.0500752	0.2963	0.101	0.03333
ENSG00000164346	NSA2	rs150747026	21030	T CD4	COV	0.263565	0.557248	2.65694e-38	0	0.0527629	0.2963	0.101	0.03333
ENSG00000164346	NSA2	rs150747026	21030	T CD8	NS	0.252125	0.558154	3.81419e-37	0	0.0501201	0.2963	0.101	0.03333
ENSG00000164346	NSA2	rs150747026	21030	T CD4	IAV	0.258218	0.537367	1.69246e-36	0	0.0488263	0.2963	0.101	0.03333
ENSG00000164346	NSA2	rs150747026	21030	T CD8	IAV	0.246092	0.543366	1.02254e-35	0	0.0515675	0.2963	0.101	0.03333
ENSG00000164346	NSA2	rs150747026	21030	B	COV	0.233759	0.518499	6.17144e-33	0	0.0481807	0.2963	0.101	0.03333
ENSG00000164346	NSA2	rs150747026	21030	B	IAV	0.254023	0.475707	2.70683e-29	0	0.049355	0.2963	0.101	0.03333
ENSG00000164346	NSA2	rs150747026	21030	B	NS	0.248683	0.463849	1.79174e-28	0	0.0509398	0.2963	0.101	0.03333
ENSG00000164346	NSA2	rs150747026	21030	MYELOID	NS	0.242202	0.443236	5.95133e-26	0	0.0467907	0.2963	0.101	0.03333
ENSG00000164346	NSA2	rs150747026	21030	MYELOID	COV	0.225027	0.409163	6.036e-24	0	0.0485518	0.2963	0.101	0.03333
ENSG00000164346	NSA2	rs150747026	21030	NK	NS	0.236178	0.371058	6.94288e-21	0	0.047012	0.2963	0.101	0.03333
ENSG00000164346	NSA2	rs150747026	21030	NK	IAV	0.261808	0.360948	1.29394e-20	0	0.0498725	0.2963	0.101	0.03333
ENSG00000164346	NSA2	rs150747026	21030	NK	COV	0.209786	0.246339	8.99094e-14	0	0.0462283	0.2963	0.101	0.03333
ENSG00000164346	NSA2	rs150747026	21030	MYELOID	IAV	0.489422	0.194042	1.61734e-10	0	0.0444019	0.2963	0.101	0.03333
ENSG00000196352	CD55	rs6681853	0	MYELOID	COV	0.763996	0.587717	3.50969e-39	0	0.157768	0.6898	0.7273	0.3762
ENSG00000196352	CD55	rs6681853	0	MYELOID	NS	0.366276	0.244855	2.97629e-13	0	0.0195541	0.6898	0.7273	0.3762
ENSG00000196352	CD55	rs6681853	0	B	NS	-0.17314	0.214069	5.97848e-12	0	0.0737272	0.6898	0.7273	0.3762
ENSG00000196352	CD55	rs6681853	0	MYELOID	IAV	0.492204	0.178992	9.74484e-10	0	0.137778	0.6898	0.7273	0.3762
ENSG00000196352	CD55	rs7535029	73673	T CD4	COV	-0.246785	0.220027	8.91956e-13	0	0.229893	0.9769	0.7273	0.4
ENSG00000196352	CD55	rs7535029	73673	T CD8	COV	-0.223547	0.187425	1.52818e-10	0	0.118927	0.9769	0.7273	0.4
ENSG00000196352	CD55	rs7535029	73673	T CD4	IAV	-0.213055	0.171507	4.56739e-10	0	0.111028	0.9769	0.7273	0.4
ENSG00000196352	CD55	rs7535029	73673	T CD4	NS	-0.169968	0.158255	4.16919e-09	0	0.025229	0.9769	0.7273	0.4
ENSG00000196352	CD55	rs7535029	73673	B	COV	-0.187637	0.146571	2.59841e-08	0	0.0716874	0.9769	0.7273	0.4
ENSG00000196352	CD55	rs7535029	73673	T CD8	IAV	-0.178341	0.123857	3.00324e-07	0	0.0113109	0.9769	0.7273	0.4
ENSG00000196352	CD55	rs7535029	73673	T CD8	NS	-0.139819	0.0901828	1.48168e-05	0.00163755	0.0282686	0.9769	0.7273	0.4
ENSG00000172954	LCLAT1	rs829623	0	T CD4	NS	0.611031	0.574749	3.52683e-39	0	0.0485067	0.2593	0.2222	0.3571
ENSG00000172954	LCLAT1	rs829623	0	T CD8	NS	0.434474	0.410265	1.32654e-24	0	0.0224682	0.2593	0.2222	0.3571
ENSG00000172954	LCLAT1	rs829623	0	T CD4	COV	0.474779	0.370397	1.82212e-22	0	0.0728484	0.2593	0.2222	0.3571
ENSG00000172954	LCLAT1	rs829623	0	T CD4	IAV	0.473195	0.363252	4.68132e-22	0	0.0334181	0.2593	0.2222	0.3571
ENSG00000172954	LCLAT1	rs829623	0	B	IAV	0.409395	0.147369	2.36475e-08	0	0.0742656	0.2593	0.2222	0.3571
ENSG00000172954	LCLAT1	rs829623	0	MYELOID	NS	0.301793	0.102236	6.16026e-06	0.00138889	0.0419351	0.2593	0.2222	0.3571
ENSG00000172954	LCLAT1	rs1723175	2392	T CD8	NS	0.445334	0.422281	1.68679e-25	0	0.14537	0.2407	0.2273	0.3524
ENSG00000172954	LCLAT1	rs1723175	2392	T CD4	IAV	0.488549	0.378165	3.95028e-23	0	0.476355	0.2407	0.2273	0.3524
ENSG00000172954	LCLAT1	rs1723175	2392	T CD4	COV	0.47491	0.361078	8.37858e-22	0	0.0199998	0.2407	0.2273	0.3524
ENSG00000172954	LCLAT1	rs1723175	2392	T CD8	IAV	0.426328	0.287398	2.37567e-16	0	0.0148534	0.2407	0.2273	0.3524
ENSG00000172954	LCLAT1	rs1723175	2392	T CD8	COV	0.344182	0.161535	3.65875e-09	0	0.206648	0.2407	0.2273	0.3524
ENSG00000172954	LCLAT1	rs1723175	2392	MYELOID	NS	0.301063	0.0991503	8.6546e-06	0.00138889	0.026817	0.2407	0.2273	0.3524
ENSG00000172954	LCLAT1	rs72856700	0	T CD8	COV	0.695984	0.107315	2.18962e-06	0.0010989	0.0913424	0.05093	0	0	YRI-specific
ENSG00000185697	MYBL1	rs13682	93733	T CD8	COV	0.661044	0.580181	3.57166e-39	0	0.0751213	0.75	0.4697	0.3571
ENSG00000185697	MYBL1	rs13682	93733	T CD8	IAV	0.57475	0.445756	2.6485e-27	0	0.0421276	0.75	0.4697	0.3571
ENSG00000185697	MYBL1	rs13682	93733	NK	COV	0.672559	0.342478	1.11412e-19	0	0.0504574	0.75	0.4697	0.3571
ENSG00000185697	MYBL1	rs13682	93733	T CD4	COV	0.333186	0.215115	1.72134e-12	0	0.0564533	0.75	0.4697	0.3571
ENSG00000185697	MYBL1	rs13682	93733	NK	IAV	0.368377	0.205475	2.53145e-11	0	0.0631227	0.75	0.4697	0.3571
ENSG00000185697	MYBL1	rs13682	93733	T CD4	IAV	0.295843	0.183277	1.00648e-10	0	0.0503215	0.75	0.4697	0.3571
ENSG00000185697	MYBL1	rs13682	93733	T CD8	NS	0.194741	0.132137	1.13278e-07	0	0.0583412	0.75	0.4697	0.3571
ENSG00000144909	OSBPL11	rs2922169	30383	MYELOID	NS	0.283206	0.595245	3.60055e-39	0	0.055035	0.4722	0.202	0.1429
ENSG00000144909	OSBPL11	rs200871720	31804	MYELOID	COV	0.170488	0.145238	3.57475e-08	0	0.103789	0.24775	0.130938	0.0703226		yes
ENSG00000144909	OSBPL11	rs1055419	0	B	COV	-0.227915	0.134845	1.02904e-07	0	0.167126	0.1944	0.05556	0.06667
ENSG00000144909	OSBPL11	rs1055419	0	T CD4	COV	-0.164947	0.0938109	6.81775e-06	0.00141243	0.0144814	0.1944	0.05556	0.06667
ENSG00000144909	OSBPL11	rs1055419	0	T CD4	NS	-0.132014	0.0803225	4.17824e-05	0.00428516	0.0213832	0.1944	0.05556	0.06667
ENSG00000198468	FLVCR1-DT	rs61832055	10225	T CD4	COV	0.800524	0.564631	4.67009e-39	0	0.241214	0.1574	0.5909	0.5
ENSG00000198468	FLVCR1-DT	rs61832055	10225	T CD8	NS	0.788404	0.573794	1.04268e-38	0	0.249588	0.1574	0.5909	0.5
ENSG00000198468	FLVCR1-DT	rs61832055	10225	T CD4	NS	0.843864	0.558547	1.53265e-37	0	0.162523	0.1574	0.5909	0.5
ENSG00000198468	FLVCR1-DT	rs61832055	10225	T CD4	IAV	0.699357	0.489483	4.73697e-32	0	0.0677169	0.1574	0.5909	0.5
ENSG00000198468	FLVCR1-DT	rs61832055	10225	T CD8	IAV	0.772579	0.449944	1.23963e-27	0	0.0477883	0.1574	0.5909	0.5
ENSG00000198468	FLVCR1-DT	rs61832055	10225	B	IAV	0.848638	0.380766	3.65765e-22	0	0.160759	0.1574	0.5909	0.5
ENSG00000198468	FLVCR1-DT	rs61832055	10225	B	NS	0.867748	0.359428	8.30811e-21	0	0.15059	0.1574	0.5909	0.5
ENSG00000198468	FLVCR1-DT	rs61832055	10225	B	COV	0.790569	0.321832	2.93752e-18	0	0.0581219	0.1574	0.5909	0.5
ENSG00000198468	FLVCR1-DT	rs61832055	10225	NK	IAV	0.783613	0.304326	5.29961e-17	0	0.0430398	0.1574	0.5909	0.5
ENSG00000198468	FLVCR1-DT	rs61832055	10225	NK	NS	0.825552	0.268819	1.32953e-14	0	0.0317158	0.1574	0.5909	0.5
ENSG00000198468	FLVCR1-DT	rs61832055	10225	NK	COV	0.761308	0.23473	4.14733e-13	0	0.109116	0.1574	0.5909	0.5
ENSG00000198468	FLVCR1-DT	rs4951644	13718	T CD8	COV	0.766521	0.481199	4.95043e-30	0	0.140885	0.1759	0.5909	0.5048
ENSG00000198468	FLVCR1-DT	rs4951644	13718	MYELOID	NS	0.52896	0.357168	5.63436e-20	0	0.0518903	0.1759	0.5909	0.5048
ENSG00000198468	FLVCR1-DT	rs4951644	13718	B	NS	0.825545	0.34245	1.11884e-19	0	0.0118681	0.1759	0.5909	0.5048
ENSG00000198468	FLVCR1-DT	rs4951644	13718	B	COV	0.768783	0.314245	8.84133e-18	0	0.0198676	0.1759	0.5909	0.5048
ENSG00000198468	FLVCR1-DT	rs4951644	13718	NK	NS	0.809909	0.265726	1.99643e-14	0	0.0214084	0.1759	0.5909	0.5048
ENSG00000198468	FLVCR1-DT	rs4951644	13718	NK	COV	0.720213	0.218072	3.58321e-12	0	0.0137206	0.1759	0.5909	0.5048
ENSG00000198468	FLVCR1-DT	rs4951644	13718	MYELOID	IAV	0.207641	0.112952	1.88057e-06	0	0.0148057	0.1759	0.5909	0.5048
ENSG00000172057	ORMDL3	rs12936231	48174	T CD8	COV	-0.364042	0.57801	5.96253e-39	0	0.795573	0.5602	0.4949	0.2238
ENSG00000172057	ORMDL3	rs12936231	48174	T CD8	NS	-0.356858	0.510142	1.14297e-32	0	0.461041	0.5602	0.4949	0.2238
ENSG00000172057	ORMDL3	rs12936231	48174	T CD8	IAV	-0.367619	0.491641	4.65456e-31	0	0.38618	0.5602	0.4949	0.2238
ENSG00000172057	ORMDL3	rs12936231	48174	NK	IAV	-0.568584	0.403562	1.51748e-23	0	0.3469	0.5602	0.4949	0.2238
ENSG00000172057	ORMDL3	rs12936231	48174	B	COV	-0.450575	0.378667	5.10933e-22	0	0.609528	0.5602	0.4949	0.2238
ENSG00000172057	ORMDL3	rs12936231	48174	B	NS	-0.431044	0.364879	3.55406e-21	0	0.507088	0.5602	0.4949	0.2238
ENSG00000172057	ORMDL3	rs12936231	48174	NK	COV	-0.584984	0.357629	1.09772e-20	0	0.607681	0.5602	0.4949	0.2238
ENSG00000172057	ORMDL3	rs12936231	48174	B	IAV	-0.403076	0.348731	5.35194e-20	0	0.438515	0.5602	0.4949	0.2238
ENSG00000172057	ORMDL3	rs12936231	48174	NK	NS	-0.453942	0.282379	2.19311e-15	0	0.486195	0.5602	0.4949	0.2238
ENSG00000172057	ORMDL3	rs11651596	21178	T CD4	COV	-0.317958	0.359663	1.05435e-21	0	0.517834	0.2037	0.4596	0.2238
ENSG00000172057	ORMDL3	rs11651596	21178	T CD4	IAV	-0.255548	0.293148	2.57328e-17	0	0.0828511	0.2037	0.4596	0.2238
ENSG00000172057	ORMDL3	rs11078926	14318	T CD4	NS	-0.27869	0.359751	3.2073e-21	0	0.12784	0.06481	0.4596	0.2238
ENSG00000172057	ORMDL3	rs11078926	14318	T CD4	IAV	-0.268925	0.288466	5.13653e-17	0	0.0424788	0.06481	0.4596	0.2238
ENSG00000153814	JAZF1	rs4722758	0	T CD4	IAV	0.524159	0.561839	5.97213e-39	0	0.399437	0.4583	0.1667	0.7571
ENSG00000153814	JAZF1	rs4722758	0	T CD4	COV	0.564581	0.502031	5.0576e-33	0	0.358317	0.4583	0.1667	0.7571
ENSG00000153814	JAZF1	rs4722758	0	T CD4	NS	0.48843	0.443915	2.04264e-27	0	0.383582	0.4583	0.1667	0.7571
ENSG00000153814	JAZF1	rs4722758	0	T CD8	NS	0.346129	0.334029	2.62824e-19	0	0.279958	0.4583	0.1667	0.7571
ENSG00000153814	JAZF1	rs4722758	0	T CD8	COV	0.288839	0.274817	1.63035e-15	0	0.147732	0.4583	0.1667	0.7571
ENSG00000153814	JAZF1	rs4722758	0	T CD8	IAV	0.217954	0.231113	5.08696e-13	0	0.220134	0.4583	0.1667	0.7571
ENSG00000153814	JAZF1	rs4722758	0	NK	IAV	0.175636	0.111851	1.66036e-06	0	0.0963712	0.4583	0.1667	0.7571
ENSG00000153814	JAZF1	rs886664	0	T CD8	COV	0.348849	0.255516	2.27454e-14	0	0.0114961	0.02778	0.1061	0.4619
ENSG00000153814	JAZF1	rs886664	0	NK	NS	0.347488	0.107691	3.37103e-06	0	0.101662	0.02778	0.1061	0.4619
ENSG00000153814	JAZF1	rs886664	0	NK	COV	0.240198	0.0937037	1.09741e-05	0	0.0180071	0.02778	0.1061	0.4619
ENSG00000153814	JAZF1	rs66537264	0	NK	COV	0.254414	0.120753	4.9369e-07	0	0.310689	0.04167	0.09596	0.4619
ENSG00000153814	JAZF1	rs66537264	0	NK	IAV	0.213779	0.111779	1.67386e-06	0	0.0943921	0.04167	0.09596	0.4619
ENSG00000153814	JAZF1	rs59910025	23936	T CD8	NS	0.231251	0.138051	5.62061e-08	0	0.0801605	0.3056	0.1364	0.6571
ENSG00000153814	JAZF1	rs59910025	23936	B	NS	0.196356	0.122066	4.23983e-07	0	0.173268	0.3056	0.1364	0.6571
ENSG00000153814	JAZF1	rs67689368	0	T CD4	IAV	0.21807	0.0898304	1.03968e-05	0.00115875	0.879798	0.3981	0.07071	0.3
ENSG00000104043	ATP8B4	rs111262440	0	MYELOID	COV	-1.31863	0.567218	3.95372e-37	0	0.19812	0.08796	0.3636	0.4048
ENSG00000104043	ATP8B4	rs111262440	0	MYELOID	IAV	-0.634335	0.217168	9.64542e-12	0	0.0501889	0.08796	0.3636	0.4048
ENSG00000104043	ATP8B4	rs12902997	0	MYELOID	NS	-1.24612	0.549634	9.52481e-35	0	0.426003	0.1435	0.601	0.4048
ENSG00000104043	ATP8B4	rs12902997	0	MYELOID	IAV	-0.630463	0.231299	1.65815e-12	0	0.272147	0.1435	0.601	0.4048
ENSG00000104043	ATP8B4	rs113119217	0	NK	COV	-0.549363	0.163232	3.26444e-09	0	0.316973	0.04167	0.2172	0.3048
ENSG00000135968	GCC2	rs1898557	0	T CD4	NS	0.178361	0.570452	9.72222e-39	0	0.540642	0.6019	0.5758	0.981
ENSG00000135968	GCC2	rs1898557	0	T CD8	NS	0.192274	0.540494	1.91318e-35	0	0.483038	0.6019	0.5758	0.981
ENSG00000135968	GCC2	rs1898557	0	NK	NS	0.293603	0.513473	1.51269e-31	0	0.350866	0.6019	0.5758	0.981
ENSG00000135968	GCC2	rs1898557	0	T CD4	IAV	0.173978	0.449123	1.29975e-28	0	0.113474	0.6019	0.5758	0.981
ENSG00000135968	GCC2	rs1898557	0	MYELOID	NS	0.251469	0.465985	1.10374e-27	0	0.0711995	0.6019	0.5758	0.981
ENSG00000135968	GCC2	rs1898557	0	T CD4	COV	0.167827	0.434664	2.57246e-27	0	0.55305	0.6019	0.5758	0.981
ENSG00000135968	GCC2	rs1898557	0	T CD8	COV	0.152878	0.430918	4.95855e-26	0	0.419927	0.6019	0.5758	0.981
ENSG00000135968	GCC2	rs1898557	0	NK	COV	0.23266	0.36889	1.89416e-21	0	0.320194	0.6019	0.5758	0.981
ENSG00000135968	GCC2	rs1898557	0	T CD8	IAV	0.128856	0.3595	5.23625e-21	0	0.292413	0.6019	0.5758	0.981
ENSG00000135968	GCC2	rs1898557	0	NK	IAV	0.244152	0.334923	6.44593e-19	0	0.138269	0.6019	0.5758	0.981
ENSG00000135968	GCC2	rs1898557	0	B	NS	0.163129	0.276998	1.42122e-15	0	0.224589	0.6019	0.5758	0.981
ENSG00000135968	GCC2	rs1898557	0	MYELOID	COV	0.200935	0.271033	5.22213e-15	0	0.0664889	0.6019	0.5758	0.981
ENSG00000254682	AP002387,2	rs12793530	0	T CD4	NS	0.670213	0.569746	1.14744e-38	0	0.0693065	0.1343	0.702	0.419
ENSG00000254682	AP002387,2	rs12793530	0	T CD4	COV	0.666051	0.516923	2.18531e-34	0	0.059754	0.1343	0.702	0.419
ENSG00000254682	AP002387,2	rs12793530	0	T CD4	IAV	0.689863	0.490827	3.60085e-32	0	0.0644917	0.1343	0.702	0.419
ENSG00000254682	AP002387,2	rs12793530	0	T CD8	NS	0.652301	0.490371	5.97409e-31	0	0.0621359	0.1343	0.702	0.419
ENSG00000254682	AP002387,2	rs12793530	0	T CD8	COV	0.678003	0.442658	6.21378e-27	0	0.0594653	0.1343	0.702	0.419
ENSG00000254682	AP002387,2	rs12793530	0	T CD8	IAV	0.671359	0.438084	1.04904e-26	0	0.0613194	0.1343	0.702	0.419
ENSG00000254682	AP002387,2	rs12793530	0	NK	NS	0.905753	0.377996	2.39857e-21	0	0.0473727	0.1343	0.702	0.419
ENSG00000254682	AP002387,2	rs12793530	0	B	NS	0.758265	0.316552	5.22213e-18	0	0.0506222	0.1343	0.702	0.419
ENSG00000254682	AP002387,2	rs12793530	0	B	COV	0.686346	0.20781	1.49184e-11	0	0.0497468	0.1343	0.702	0.419
ENSG00000254682	AP002387,2	rs12793530	0	NK	IAV	0.617235	0.189149	1.89368e-10	0	0.0538045	0.1343	0.702	0.419
ENSG00000254682	AP002387,2	rs12793530	0	B	IAV	0.575742	0.150529	1.62701e-08	0	0.0453933	0.1343	0.702	0.419
ENSG00000254682	AP002387,2	rs59601821	0	T CD4	NS	-0.694744	0.221801	1.33106e-12	0	0.101332	0.1806	0	0	YRI-specific
ENSG00000254682	AP002387,2	rs59601821	0	T CD8	NS	-0.741049	0.219313	2.37428e-12	0	0.0830861	0.1806	0	0	YRI-specific
ENSG00000254682	AP002387,2	rs59601821	0	T CD4	COV	-0.696138	0.20532	6.31472e-12	0	0.102069	0.1806	0	0	YRI-specific
ENSG00000254682	AP002387,2	rs59601821	0	T CD4	IAV	-0.67437	0.165989	9.22136e-10	0	0.0927069	0.1806	0	0	YRI-specific
ENSG00000254682	AP002387,2	rs59601821	0	T CD8	COV	-0.71748	0.172025	1.02115e-09	0	0.0862777	0.1806	0	0	YRI-specific
ENSG00000254682	AP002387,2	rs59601821	0	T CD8	IAV	-0.649436	0.141701	3.63985e-08	0	0.074513	0.1806	0	0	YRI-specific
ENSG00000254682	AP002387,2	rs59601821	0	NK	IAV	-0.826459	0.128674	2.43419e-07	0	0.0539763	0.1806	0	0	YRI-specific
ENSG00000254682	AP002387,2	rs59601821	0	NK	COV	-0.863558	0.103982	3.40204e-06	0.00873908	0.0991269	0.1806	0	0	YRI-specific
ENSG00000254682	AP002387,2	rs542119568	2435	NK	NS	0.449725	0.122493	6.48344e-07	0	0.139055	0.3148	0.702	0.419
ENSG00000135541	AHI1	rs13197384	0	T CD4	NS	-0.416182	0.569254	1.28754e-38	0	0.256467	0.1574	0.3939	0.3381
ENSG00000135541	AHI1	rs13197384	0	T CD4	COV	-0.327849	0.42881	7.48202e-27	0	0.980035	0.1574	0.3939	0.3381
ENSG00000135541	AHI1	rs13197384	0	T CD8	IAV	-0.343961	0.346028	4.2319e-20	0	0.529339	0.1574	0.3939	0.3381
ENSG00000135541	AHI1	rs13197384	0	T CD4	IAV	-0.261206	0.24642	2.11035e-14	0	0.343833	0.1574	0.3939	0.3381
ENSG00000135541	AHI1	rs13197384	0	B	COV	-0.362304	0.238066	3.07636e-13	0	0.251472	0.1574	0.3939	0.3381
ENSG00000135541	AHI1	rs13197384	0	MYELOID	NS	-0.298252	0.18521	4.6566e-10	0	0.383578	0.1574	0.3939	0.3381
ENSG00000135541	AHI1	rs13197384	0	NK	NS	-0.260742	0.146104	4.47469e-08	0	0.290983	0.1574	0.3939	0.3381
ENSG00000135541	AHI1	rs13197384	0	NK	IAV	-0.312307	0.110188	2.0043e-06	0	0.109099	0.1574	0.3939	0.3381
ENSG00000135541	AHI1	rs58761508	16998	T CD4	NS	0.44261	0.567439	1.96776e-38	0	0.168649	0.8519	0.601	0.6571
ENSG00000135541	AHI1	rs58761508	16998	T CD8	NS	0.335277	0.441923	5.28086e-27	0	0.243915	0.8519	0.601	0.6571
ENSG00000135541	AHI1	rs58761508	16998	T CD8	COV	0.367482	0.379915	2.58478e-22	0	0.256489	0.8519	0.601	0.6571
ENSG00000135541	AHI1	rs58761508	16998	T CD8	IAV	0.357295	0.334904	2.30312e-19	0	0.101245	0.8519	0.601	0.6571
ENSG00000135541	AHI1	rs58761508	16998	B	NS	0.383121	0.295449	1.07954e-16	0	0.10085	0.8519	0.601	0.6571
ENSG00000135541	AHI1	rs58761508	16998	T CD4	IAV	0.272186	0.239227	5.722e-14	0	0.13117	0.8519	0.601	0.6571
ENSG00000135541	AHI1	rs58761508	16998	B	COV	0.370367	0.22737	1.23292e-12	0	0.0660748	0.8519	0.601	0.6571
ENSG00000135541	AHI1	rs58761508	16998	B	IAV	0.391393	0.206132	1.84269e-11	0	0.0686628	0.8519	0.601	0.6571
ENSG00000135541	AHI1	rs58761508	16998	MYELOID	NS	0.298349	0.164133	5.57916e-09	0	0.0364058	0.8519	0.601	0.6571
ENSG00000135541	AHI1	rs58761508	16998	NK	NS	0.270911	0.136014	1.41256e-07	0	0.0994579	0.8519	0.601	0.6571
ENSG00000135541	AHI1	rs58761508	16998	NK	IAV	0.330349	0.109445	2.18013e-06	0	0.100449	0.8519	0.601	0.6571
ENSG00000135541	AHI1	rs11154806	54818	B	NS	0.375227	0.304432	3.00607e-17	0	0.349476	0.7361	0.6061	0.6524
ENSG00000135541	AHI1	rs11154806	54818	B	IAV	0.389626	0.222668	2.25698e-12	0	0.5145	0.7361	0.6061	0.6524
ENSG00000183542	KLRC4	rs17513937	11645	T CD8	NS	0.797248	0.571478	1.7913e-38	0	0.977735	0.2315	0.6566	0.619
ENSG00000183542	KLRC4	rs17513937	11645	T CD8	COV	0.694381	0.407679	2.67886e-24	0	0.0635812	0.2315	0.6566	0.619
ENSG00000183542	KLRC4	rs17513937	11645	T CD4	NS	0.386284	0.173495	6.36275e-10	0	0.214126	0.2315	0.6566	0.619
ENSG00000183542	KLRC4	rs17513937	11645	T CD4	COV	0.310742	0.149734	7.75947e-09	0	0.142449	0.2315	0.6566	0.619
ENSG00000183542	KLRC4	rs17513937	11645	T CD4	IAV	0.190519	0.0809989	2.96056e-05	0.000884564	0.0138958	0.2315	0.6566	0.619
ENSG00000183542	KLRC4	rs1351111	4533	T CD8	IAV	0.724565	0.488383	8.81728e-31	0	0.476762	0.2546	0.6869	0.6095
ENSG00000183542	KLRC4	rs1351111	4533	T CD8	COV	0.699343	0.414996	7.75837e-25	0	0.214525	0.2546	0.6869	0.6095
ENSG00000183542	KLRC4	rs1351111	4533	T CD4	NS	0.369003	0.15867	3.96248e-09	0	0.0385494	0.2546	0.6869	0.6095
ENSG00000183542	KLRC4	rs1351111	4533	T CD4	COV	0.302359	0.141928	2.03958e-08	0	0.0573942	0.2546	0.6869	0.6095
ENSG00000183542	KLRC4	rs2734425	18539	NK	COV	-0.523446	0.181097	3.70868e-10	0	0.187538	0.02315	0.3889	0.5571
ENSG00000183542	KLRC4	rs2734425	18539	NK	NS	-0.418489	0.167413	3.80442e-09	0	0.16362	0.02315	0.3889	0.5571
ENSG00000183542	KLRC4	rs2734425	18539	T CD8	NS	0.364941	0.08881	1.73356e-05	0.00469043	0.458377	0.02315	0.3889	0.5571
ENSG00000183542	KLRC4	rs117236878	16952	NK	IAV	0.530439	0.137064	9.24577e-08	0	0.177442	0.009259	0.2626	0.02857
ENSG00000100596	SPTLC2	rs8003812	0	NK	IAV	-0.630014	0.58074	1.79816e-38	0	0.243335	0.06481	0.4798	0.9048
ENSG00000100596	SPTLC2	rs8003812	0	B	COV	-0.535467	0.527074	1.05222e-33	0	0.309339	0.06481	0.4798	0.9048
ENSG00000100596	SPTLC2	rs8003812	0	B	IAV	-0.503136	0.512612	2.04202e-32	0	0.165794	0.06481	0.4798	0.9048
ENSG00000100596	SPTLC2	rs8003812	0	NK	COV	-0.629428	0.488685	1.63369e-30	0	0.091757	0.06481	0.4798	0.9048
ENSG00000100596	SPTLC2	rs8003812	0	MYELOID	COV	-0.50545	0.333367	8.1046e-19	0	0.0308872	0.06481	0.4798	0.9048
ENSG00000100596	SPTLC2	rs8003812	0	T CD4	IAV	-0.233466	0.287236	6.15461e-17	0	0.0565362	0.06481	0.4798	0.9048
ENSG00000100596	SPTLC2	rs8003812	0	MYELOID	IAV	-0.505189	0.306273	8.44995e-17	0	0.182516	0.06481	0.4798	0.9048
ENSG00000100596	SPTLC2	rs8003812	0	T CD8	IAV	-0.236839	0.262549	7.5153e-15	0	0.143386	0.06481	0.4798	0.9048
ENSG00000100596	SPTLC2	rs8003812	0	T CD4	COV	-0.210795	0.244736	3.07688e-14	0	0.156522	0.06481	0.4798	0.9048
ENSG00000100596	SPTLC2	rs8003812	0	T CD8	COV	-0.176783	0.143548	3.1627e-08	0	0.0870825	0.06481	0.4798	0.9048
ENSG00000100596	SPTLC2	rs8003812	0	B	NS	-0.153655	0.0887757	1.91876e-05	0.00199005	0.0408794	0.06481	0.4798	0.9048
ENSG00000100596	SPTLC2	rs76092557	0	T CD4	COV	0.379265	0.160001	2.15175e-09	0	0.322941	0.0787	0	0	YRI-specific
ENSG00000168824	NSG1	rs2369107	0	T CD8	NS	1.05155	0.571064	1.97274e-38	0	0.0586355	0.6343	0.7525	0.9524
ENSG00000168824	NSG1	rs2369107	0	T CD8	COV	0.954372	0.466149	8.53029e-29	0	0.0515163	0.6343	0.7525	0.9524
ENSG00000168824	NSG1	rs2369107	0	T CD8	IAV	0.872465	0.449031	1.46336e-27	0	0.046778	0.6343	0.7525	0.9524
ENSG00000168824	NSG1	rs2369107	0	T CD4	NS	0.763476	0.42417	6.9627e-26	0	0.0543895	0.6343	0.7525	0.9524
ENSG00000168824	NSG1	rs2369107	0	T CD4	COV	0.528237	0.209053	3.85457e-12	0	0.0487237	0.6343	0.7525	0.9524
ENSG00000168824	NSG1	rs12696696	3258	T CD4	NS	0.595174	0.423667	7.60578e-26	0	0.100738	0.3843	0.3838	0.5286
ENSG00000168824	NSG1	rs12696696	3258	NK	NS	1.25849	0.397549	1.12583e-22	0	0.101147	0.3843	0.3838	0.5286
ENSG00000168824	NSG1	rs12696696	3258	T CD4	IAV	0.440215	0.308719	2.50248e-18	0	0.328868	0.3843	0.3838	0.5286
ENSG00000168824	NSG1	rs12696696	3258	NK	IAV	0.627888	0.269205	6.68031e-15	0	0.396423	0.3843	0.3838	0.5286
ENSG00000168824	NSG1	rs12696696	3258	NK	COV	0.613992	0.255765	2.55599e-14	0	0.15964	0.3843	0.3838	0.5286
ENSG00000168824	NSG1	rs12696696	3258	T CD4	COV	0.405716	0.206881	5.1381e-12	0	0.0142781	0.3843	0.3838	0.5286
ENSG00000168824	NSG1	rs549538967	0	T CD4	IAV	0.55102	0.249757	1.32454e-14	0	0.811677	0.7555	0.828812	0.998629		yes
ENSG00000130592	LSP1	rs907612	0	T CD8	COV	-0.317563	0.572378	2.226e-38	0	1	0.5139	0.4242	0.3476
ENSG00000130592	LSP1	rs907612	0	T CD8	IAV	-0.313266	0.507159	2.0973e-32	0	1	0.5139	0.4242	0.3476
ENSG00000130592	LSP1	rs907612	0	T CD8	NS	-0.17688	0.420972	2.11619e-25	0	1	0.5139	0.4242	0.3476
ENSG00000130592	LSP1	rs907612	0	NK	COV	-0.268824	0.423638	2.32394e-25	0	1	0.5139	0.4242	0.3476
ENSG00000130592	LSP1	rs907612	0	NK	IAV	-0.248397	0.38547	2.8166e-22	0	0.999513	0.5139	0.4242	0.3476
ENSG00000130592	LSP1	rs907612	0	T CD4	COV	-0.198578	0.36353	5.62014e-22	0	0.993354	0.5139	0.4242	0.3476
ENSG00000130592	LSP1	rs907612	0	MYELOID	NS	0.261868	0.369794	8.41526e-21	0	1	0.5139	0.4242	0.3476
ENSG00000130592	LSP1	rs907612	0	MYELOID	COV	0.342881	0.339408	3.32209e-19	0	1	0.5139	0.4242	0.3476
ENSG00000130592	LSP1	rs907612	0	T CD4	NS	-0.106912	0.299534	2.93828e-17	0	0.999882	0.5139	0.4242	0.3476
ENSG00000130592	LSP1	rs907612	0	T CD4	IAV	-0.183842	0.290444	3.83808e-17	0	0.98701	0.5139	0.4242	0.3476
ENSG00000130592	LSP1	rs907612	0	NK	NS	-0.15473	0.292213	5.81507e-16	0	0.984769	0.5139	0.4242	0.3476
ENSG00000130592	LSP1	rs907612	0	MYELOID	IAV	0.461613	0.224244	4.00904e-12	0	0.999999	0.5139	0.4242	0.3476
ENSG00000158525	CPA5	rs17164864	0	T CD4	COV	1.34459	0.557733	2.37212e-38	0	0.782841	0.4213	0.2323	0.02381
ENSG00000158525	CPA5	rs17164864	0	T CD4	NS	1.19435	0.515	2.03669e-33	0	0.83733	0.4213	0.2323	0.02381
ENSG00000158525	CPA5	rs17164864	0	T CD4	IAV	1.26914	0.486404	8.8534e-32	0	0.450207	0.4213	0.2323	0.02381
ENSG00000158525	CPA5	rs17164864	0	T CD8	COV	1.24364	0.499271	1.45347e-31	0	0.0775556	0.4213	0.2323	0.02381
ENSG00000158525	CPA5	rs17164864	0	T CD8	NS	1.49835	0.470882	2.55018e-29	0	0.456767	0.4213	0.2323	0.02381
ENSG00000158525	CPA5	rs17164864	0	T CD8	IAV	1.12295	0.414837	6.082e-25	0	0.671217	0.4213	0.2323	0.02381
ENSG00000127311	HELB	rs7131920	0	T CD8	IAV	0.233384	0.569375	2.921e-38	0	0.547034	0.6991	0.5758	0.3667
ENSG00000127311	HELB	rs7131920	0	NK	IAV	0.373076	0.526732	2.39935e-33	0	0.447111	0.6991	0.5758	0.3667
ENSG00000127311	HELB	rs7131920	0	T CD4	IAV	0.235275	0.446456	2.14902e-28	0	0.417874	0.6991	0.5758	0.3667
ENSG00000127311	HELB	rs7131920	0	NK	COV	0.471611	0.430357	7.26526e-26	0	0.514157	0.6991	0.5758	0.3667
ENSG00000127311	HELB	rs7131920	0	T CD8	COV	0.295368	0.400393	9.0663e-24	0	0.472519	0.6991	0.5758	0.3667
ENSG00000127311	HELB	rs7131920	0	MYELOID	COV	0.374251	0.371834	2.40919e-21	0	0.0131907	0.6991	0.5758	0.3667
ENSG00000127311	HELB	rs7131920	0	T CD4	COV	0.27108	0.334542	5.74921e-20	0	0.0354592	0.6991	0.5758	0.3667
ENSG00000127311	HELB	rs7131920	0	MYELOID	IAV	0.400363	0.145505	4.79263e-08	0	0.010384	0.6991	0.5758	0.3667
ENSG00000127311	HELB	rs7131920	0	B	NS	0.180372	0.0773919	6.93489e-05	0	0.0118269	0.6991	0.5758	0.3667
ENSG00000127311	HELB	rs3741605	70	MYELOID	NS	0.352816	0.439653	1.09912e-25	0	0.643818	0.5833	0.5758	0.2238
ENSG00000127311	HELB	rs3741605	70	MYELOID	COV	0.393557	0.384565	3.25228e-22	0	0.0937083	0.5833	0.5758	0.2238
ENSG00000127311	HELB	rs3741605	70	MYELOID	IAV	0.450108	0.17527	1.51249e-09	0	0.273589	0.5833	0.5758	0.2238
ENSG00000127311	HELB	rs3741605	70	B	COV	0.23705	0.168836	1.82227e-09	0	0.0845702	0.5833	0.5758	0.2238
ENSG00000127311	HELB	rs3741605	70	T CD8	NS	0.108712	0.093949	9.62509e-06	0	0.0108156	0.5833	0.5758	0.2238
ENSG00000127311	HELB	rs3741605	70	B	NS	0.193032	0.0851231	2.90017e-05	0	0.0259292	0.5833	0.5758	0.2238
ENSG00000127311	HELB	rs2028095	9780	MYELOID	COV	0.41452	0.376152	1.22693e-21	0	0.0255361	0.5694	0.5758	0.1619
ENSG00000127311	HELB	rs2028095	9780	B	IAV	0.183057	0.259537	1.79233e-14	0	0.669515	0.5694	0.5758	0.1619
ENSG00000127311	HELB	rs2028095	9780	B	COV	0.263919	0.184788	2.61378e-10	0	0.53526	0.5694	0.5758	0.1619
ENSG00000127311	HELB	rs2028095	9780	MYELOID	IAV	0.448153	0.151443	2.42497e-08	0	0.0177566	0.5694	0.5758	0.1619
ENSG00000127311	HELB	rs2028095	9780	B	NS	0.223121	0.100979	4.79449e-06	0	0.132454	0.5694	0.5758	0.1619
ENSG00000127311	HELB	rs6581672	10939	T CD4	COV	0.28289	0.346157	9.22118e-21	0	0.212069	0.6065	0.5758	0.3714
ENSG00000127311	HELB	rs6581672	10939	T CD4	NS	0.116361	0.242445	8.55414e-14	0	0.892085	0.6065	0.5758	0.3714
ENSG00000127311	HELB	rs6581672	10939	B	NS	0.193456	0.0868004	2.3993e-05	0	0.0307704	0.6065	0.5758	0.3714
ENSG00000127311	HELB	rs1168295	0	T CD4	NS	-0.102309	0.198446	2.74129e-11	0	0.137993	0.4491	0.3485	0.6
ENSG00000127311	HELB	rs1168295	0	T CD8	NS	-0.104876	0.0974821	6.41565e-06	0	0.0156602	0.4491	0.3485	0.6
ENSG00000108384	RAD51C	rs9303399	97625	MYELOID	COV	1.05057	0.548664	2.35768e-35	0	0.0294396	0.162	0.197	0.1857
ENSG00000108384	RAD51C	rs9303399	97625	MYELOID	NS	0.977575	0.553269	4.39617e-35	0	0.0292239	0.162	0.197	0.1857
ENSG00000108384	RAD51C	rs9303399	97625	MYELOID	IAV	1.01699	0.404046	3.98734e-23	0	0.0254653	0.162	0.197	0.1857
ENSG00000108384	RAD51C	rs9303399	97625	T CD4	IAV	0.327132	0.347091	6.40696e-21	0	0.0185966	0.162	0.197	0.1857
ENSG00000108384	RAD51C	rs9303399	97625	T CD8	IAV	0.418957	0.301753	3.06308e-17	0	0.0273994	0.162	0.197	0.1857
ENSG00000108384	RAD51C	rs9303399	97625	T CD4	COV	0.267825	0.194895	2.47818e-11	0	0.0200052	0.162	0.197	0.1857
ENSG00000108384	RAD51C	rs9303399	97625	T CD8	NS	0.250701	0.191096	8.67756e-11	0	0.025808	0.162	0.197	0.1857
ENSG00000108384	RAD51C	rs9303399	97625	B	IAV	0.457307	0.185611	2.36239e-10	0	0.0141803	0.162	0.197	0.1857
ENSG00000108384	RAD51C	rs9303399	97625	T CD4	NS	0.187606	0.16814	1.23597e-09	0	0.02269	0.162	0.197	0.1857
ENSG00000108384	RAD51C	rs9303399	97625	B	COV	0.375504	0.147525	2.32131e-08	0	0.0233029	0.162	0.197	0.1857
ENSG00000108384	RAD51C	rs9303399	97625	NK	COV	0.524265	0.123243	3.69872e-07	0	0.0208823	0.162	0.197	0.1857
ENSG00000108384	RAD51C	rs9303399	97625	B	NS	0.26713	0.117566	7.13866e-07	0	0.0200662	0.162	0.197	0.1857
ENSG00000108384	RAD51C	rs9303399	97625	NK	NS	0.443493	0.11166	2.17088e-06	0	0.0199813	0.162	0.197	0.1857
ENSG00000108384	RAD51C	rs2116450	24373	NK	IAV	0.855617	0.351412	5.51501e-20	0	0.117641	0.162	0.1768	0.1857
ENSG00000108384	RAD51C	rs2116450	24373	T CD8	COV	0.388834	0.293355	1.21672e-16	0	0.145788	0.162	0.1768	0.1857
ENSG00000108384	RAD51C	rs2116450	24373	B	IAV	0.486884	0.197679	5.30796e-11	0	0.0589075	0.162	0.1768	0.1857
ENSG00000108384	RAD51C	rs2116450	24373	T CD8	NS	0.253408	0.186437	1.55478e-10	0	0.0147947	0.162	0.1768	0.1857
ENSG00000108384	RAD51C	rs2116450	24373	B	COV	0.386961	0.147722	2.26796e-08	0	0.0238174	0.162	0.1768	0.1857
ENSG00000108384	RAD51C	rs2116450	24373	NK	COV	0.531185	0.120187	5.2716e-07	0	0.0151087	0.162	0.1768	0.1857
ENSG00000108384	RAD51C	rs2116450	24373	B	NS	0.272527	0.115322	9.25008e-07	0	0.0157961	0.162	0.1768	0.1857
ENSG00000108384	RAD51C	rs144895767	60827	T CD8	IAV	0.414003	0.300511	3.66315e-17	0	0.0230236	0.162	0.202	0.1857
ENSG00000108384	RAD51C	rs144895767	60827	T CD4	COV	0.274283	0.211996	2.60794e-12	0	0.172975	0.162	0.202	0.1857
ENSG00000108384	RAD51C	rs144895767	60827	T CD4	NS	0.183237	0.163611	2.16068e-09	0	0.0133629	0.162	0.202	0.1857
ENSG00000108384	RAD51C	rs144895767	60827	NK	COV	0.546872	0.13686	7.53689e-08	0	0.0899145	0.162	0.202	0.1857
ENSG00000108384	RAD51C	rs144895767	60827	B	NS	0.266175	0.118703	6.25976e-07	0	0.0226561	0.162	0.202	0.1857
ENSG00000108384	RAD51C	rs144895767	60827	NK	NS	0.444311	0.115214	1.46209e-06	0	0.0287142	0.162	0.202	0.1857
ENSG00000115977	AAK1	rs7579933	0	MYELOID	IAV	-1.10717	0.581983	7.78682e-38	0	1	0.2639	0.4798	0.5524
ENSG00000115977	AAK1	rs7579933	0	MYELOID	COV	-0.379951	0.556105	4.66987e-36	0	1	0.2639	0.4798	0.5524
ENSG00000115977	AAK1	rs116861957	85502	MYELOID	NS	-0.376624	0.117194	1.17244e-06	0.000552486	0.861485	0	0	0.09048	CHS-specific
ENSG00000115977	AAK1	rs59906554	16266	NK	NS	-0.186469	0.111059	2.32076e-06	0	0.276395	0.1157	0	0	YRI-specific
ENSG00000142188	TMEM50B	rs34046682	0	T CD4	NS	-0.363318	0.559545	1.21998e-37	0	0.0745481	0.8704	0.4747	0.881
ENSG00000142188	TMEM50B	rs34046682	0	T CD4	IAV	-0.33114	0.456663	3.09624e-29	0	0.0127093	0.8704	0.4747	0.881
ENSG00000142188	TMEM50B	rs34046682	0	NK	NS	-0.48617	0.309939	5.0789e-17	0	0.192283	0.8704	0.4747	0.881
ENSG00000142188	TMEM50B	rs34046682	0	NK	IAV	-0.40973	0.226078	1.89106e-12	0	0.0584104	0.8704	0.4747	0.881
ENSG00000142188	TMEM50B	rs34046682	0	B	IAV	-0.45431	0.202034	3.0815e-11	0	0.0205181	0.8704	0.4747	0.881
ENSG00000142188	TMEM50B	rs2834224	0	T CD8	NS	-0.363556	0.55564	6.72237e-37	0	0.0792689	0.8889	0.4848	0.881
ENSG00000142188	TMEM50B	rs2834224	0	T CD4	COV	-0.338012	0.463959	1.03819e-29	0	0.0122802	0.8889	0.4848	0.881
ENSG00000142188	TMEM50B	rs2834224	0	T CD8	COV	-0.359693	0.468279	5.7293e-29	0	0.027883	0.8889	0.4848	0.881
ENSG00000142188	TMEM50B	rs2834224	0	T CD8	IAV	-0.35262	0.426347	8.31424e-26	0	0.0398115	0.8889	0.4848	0.881
ENSG00000142188	TMEM50B	rs2834224	0	NK	COV	-0.387213	0.258186	1.84575e-14	0	0.0446425	0.8889	0.4848	0.881
ENSG00000142188	TMEM50B	rs2834224	0	B	IAV	-0.450758	0.198973	4.51735e-11	0	0.0142326	0.8889	0.4848	0.881
ENSG00000142188	TMEM50B	rs2834224	0	MYELOID	NS	-0.188613	0.19998	7.89694e-11	0	0.0397926	0.8889	0.4848	0.881
ENSG00000142188	TMEM50B	rs2834224	0	B	COV	-0.318844	0.168868	1.81532e-09	0	0.016318	0.8889	0.4848	0.881
ENSG00000142188	TMEM50B	rs2834224	0	B	NS	-0.234906	0.131824	1.36039e-07	0	0.0162514	0.8889	0.4848	0.881
ENSG00000142188	TMEM50B	rs2834224	0	MYELOID	COV	-0.189728	0.0745234	0.000108302	0.00973899	0.0166463	0.8889	0.4848	0.881
ENSG00000241316	SUCLG2-AS1	rs11718788	0	T CD4	IAV	0.909262	0.470759	2.00841e-30	0	1	0.02778	0.3182	0.3
ENSG00000241316	SUCLG2-AS1	rs11718788	0	T CD8	IAV	0.973615	0.419705	2.63411e-25	0	1	0.02778	0.3182	0.3
ENSG00000241316	SUCLG2-AS1	rs11718788	0	T CD4	COV	0.83115	0.369889	1.98127e-22	0	1	0.02778	0.3182	0.3
ENSG00000241316	SUCLG2-AS1	rs11718788	0	T CD8	COV	0.845948	0.360999	5.1907e-21	0	1	0.02778	0.3182	0.3
ENSG00000241316	SUCLG2-AS1	rs11718788	0	B	IAV	1.02537	0.340705	1.79778e-19	0	1	0.02778	0.3182	0.3
ENSG00000241316	SUCLG2-AS1	rs11718788	0	B	COV	0.673191	0.179319	5.10528e-10	0	0.999383	0.02778	0.3182	0.3
ENSG00000163568	AIM2	rs113659112	0	T CD4	COV	-0.723103	0.548669	1.93243e-37	0	0.183664	0.05556	0.04545	0.3857
ENSG00000163568	AIM2	rs113659112	0	T CD8	NS	-0.869643	0.501239	6.92011e-32	0	0.113039	0.05556	0.04545	0.3857
ENSG00000163568	AIM2	rs113659112	0	T CD4	NS	-0.79099	0.491352	2.49376e-31	0	0.137734	0.05556	0.04545	0.3857
ENSG00000163568	AIM2	rs113659112	0	T CD8	IAV	-0.640896	0.489024	7.77825e-31	0	0.0369848	0.05556	0.04545	0.3857
ENSG00000163568	AIM2	rs113659112	0	T CD8	COV	-0.691876	0.476654	1.17961e-29	0	0.0853087	0.05556	0.04545	0.3857
ENSG00000163568	AIM2	rs113659112	0	T CD4	IAV	-0.630967	0.454329	4.83721e-29	0	0.0488325	0.05556	0.04545	0.3857
ENSG00000163568	AIM2	rs113659112	0	NK	COV	-0.778926	0.208722	1.17992e-11	0	0.105346	0.05556	0.04545	0.3857
ENSG00000163568	AIM2	rs113659112	0	NK	IAV	-0.748907	0.183317	3.85195e-10	0	0.0862454	0.05556	0.04545	0.3857
ENSG00000163568	AIM2	rs113659112	0	B	IAV	-0.221228	0.103866	3.65064e-06	0	0.037218	0.05556	0.04545	0.3857
ENSG00000163568	AIM2	rs80033126	0	B	COV	-0.37201	0.216748	4.80878e-12	0	0.604783	0.01389	0.04545	0.381
ENSG00000163568	AIM2	rs80033126	0	B	NS	-0.300852	0.102942	3.83168e-06	0	0.0600313	0.01389	0.04545	0.381
ENSG00000163568	AIM2	rs2793845	19	MYELOID	COV	0.385217	0.161501	5.27607e-09	0	0.731619	0.75	0.899	0.6143
ENSG00000180817	PPA1	rs7077538	0	T CD4	NS	0.367455	0.556198	2.61835e-37	0	0.992325	0.03241	0.3737	0.0619
ENSG00000180817	PPA1	rs7077538	0	T CD4	COV	0.29183	0.509366	1.08888e-33	0	0.871935	0.03241	0.3737	0.0619
ENSG00000180817	PPA1	rs7077538	0	T CD8	NS	0.403487	0.516824	2.8958e-33	0	0.987766	0.03241	0.3737	0.0619
ENSG00000180817	PPA1	rs7077538	0	T CD8	COV	0.290404	0.421171	2.69385e-25	0	0.738972	0.03241	0.3737	0.0619
ENSG00000180817	PPA1	rs7077538	0	T CD8	IAV	0.284669	0.406911	2.34173e-24	0	0.904636	0.03241	0.3737	0.0619
ENSG00000180817	PPA1	rs7077538	0	T CD4	IAV	0.261561	0.323896	2.45681e-19	0	0.0722665	0.03241	0.3737	0.0619
ENSG00000180817	PPA1	rs7077538	0	NK	NS	0.389559	0.1138	1.71116e-06	0	0.114078	0.03241	0.3737	0.0619
ENSG00000180817	PPA1	rs12220737	0	B	NS	-0.26069	0.273886	2.18156e-15	0	0.173029	0.1852	0.06566	0.219
ENSG00000180817	PPA1	rs12220737	0	B	IAV	-0.182407	0.165691	2.66201e-09	0	0.054051	0.1852	0.06566	0.219
ENSG00000180817	PPA1	rs12220737	0	B	COV	-0.188781	0.162368	3.96788e-09	0	0.0135514	0.1852	0.06566	0.219
ENSG00000180817	PPA1	rs12220737	0	MYELOID	COV	-0.291022	0.0973565	8.50765e-06	0.000959233	0.0589769	0.1852	0.06566	0.219
ENSG00000180817	PPA1	rs12220737	0	MYELOID	NS	-0.329241	0.0990657	8.73555e-06	0.00173686	0.0715881	0.1852	0.06566	0.219
ENSG00000180817	PPA1	rs6480443	37145	NK	COV	0.290229	0.158563	5.72496e-09	0	0.721584	0.3565	0.4394	0
ENSG00000141698	NT5C3B	rs1319763	0	MYELOID	COV	-1.22508	0.568949	2.67639e-37	0	0.0541836	0.7917	0.7374	0.8524
ENSG00000141698	NT5C3B	rs1319763	0	MYELOID	NS	-1.43989	0.56527	3.27313e-36	0	0.0656059	0.7917	0.7374	0.8524
ENSG00000141698	NT5C3B	rs1319763	0	T CD8	IAV	-0.408228	0.375087	4.41965e-22	0	0.0486904	0.7917	0.7374	0.8524
ENSG00000141698	NT5C3B	rs1319763	0	NK	COV	-1.16811	0.36673	2.65938e-21	0	0.0412563	0.7917	0.7374	0.8524
ENSG00000141698	NT5C3B	rs1319763	0	B	COV	-0.636864	0.340342	1.8983e-19	0	0.0561925	0.7917	0.7374	0.8524
ENSG00000141698	NT5C3B	rs1319763	0	B	NS	-0.47666	0.323165	1.98392e-18	0	0.0612689	0.7917	0.7374	0.8524
ENSG00000141698	NT5C3B	rs1319763	0	MYELOID	IAV	-0.842446	0.318993	1.42826e-17	0	0.0498298	0.7917	0.7374	0.8524
ENSG00000141698	NT5C3B	rs1319763	0	B	IAV	-0.584766	0.288829	3.25934e-16	0	0.0269337	0.7917	0.7374	0.8524
ENSG00000141698	NT5C3B	rs1319763	0	NK	IAV	-0.910639	0.26959	6.34253e-15	0	0.0278564	0.7917	0.7374	0.8524
ENSG00000141698	NT5C3B	rs9897034	72	T CD4	IAV	-0.442029	0.536389	2.10768e-36	0	0.182375	0.7778	0.7374	0.8524
ENSG00000141698	NT5C3B	rs9897034	72	T CD4	NS	-0.398757	0.477696	3.62412e-30	0	0.238016	0.7778	0.7374	0.8524
ENSG00000141698	NT5C3B	rs9897034	72	T CD4	COV	-0.382481	0.449994	1.49006e-28	0	0.137235	0.7778	0.7374	0.8524
ENSG00000141698	NT5C3B	rs9897034	72	NK	NS	-1.31711	0.42048	2.74509e-24	0	0.169325	0.7778	0.7374	0.8524
ENSG00000141698	NT5C3B	rs9897034	72	T CD8	IAV	-0.394037	0.371857	7.41329e-22	0	0.0293466	0.7778	0.7374	0.8524
ENSG00000141698	NT5C3B	rs9897034	72	T CD8	COV	-0.407941	0.36832	1.6424e-21	0	0.181637	0.7778	0.7374	0.8524
ENSG00000141698	NT5C3B	rs9897034	72	NK	COV	-1.12321	0.369115	1.82826e-21	0	0.0595238	0.7778	0.7374	0.8524
ENSG00000141698	NT5C3B	rs9897034	72	T CD8	NS	-0.380602	0.357793	6.83908e-21	0	0.157683	0.7778	0.7374	0.8524
ENSG00000141698	NT5C3B	rs9897034	72	B	IAV	-0.567204	0.291648	2.1982e-16	0	0.0394781	0.7778	0.7374	0.8524
ENSG00000141698	NT5C3B	rs9897034	72	NK	IAV	-0.871792	0.26893	6.93161e-15	0	0.0255612	0.7778	0.7374	0.8524
ENSG00000141698	NT5C3B	rs4427855	39565	MYELOID	NS	-0.662767	0.10479	4.6465e-06	0.00138889	0.0932749	0.7593	0.7778	0.9667
ENSG00000141698	NT5C3B	rs4427855	39565	MYELOID	COV	-0.521653	0.0928151	1.41479e-05	0.00357942	0.150421	0.7593	0.7778	0.9667
ENSG00000107771	CCSER2	rs4934005	0	T CD4	COV	-0.340733	0.547213	2.69654e-37	0	0.21361	0.00463	0.1313	0.1048
ENSG00000107771	CCSER2	rs4934005	0	T CD4	NS	-0.325735	0.484931	8.85555e-31	0	0.200771	0.00463	0.1313	0.1048
ENSG00000107771	CCSER2	rs4934005	0	T CD4	IAV	-0.32245	0.470724	2.02217e-30	0	0.198327	0.00463	0.1313	0.1048
ENSG00000107771	CCSER2	rs4934005	0	T CD8	COV	-0.354346	0.435026	2.4089e-26	0	0.124243	0.00463	0.1313	0.1048
ENSG00000107771	CCSER2	rs4934005	0	T CD8	NS	-0.32977	0.415063	5.85116e-25	0	0.193618	0.00463	0.1313	0.1048
ENSG00000107771	CCSER2	rs4934005	0	NK	COV	-0.501293	0.361574	5.95215e-21	0	0.017593	0.00463	0.1313	0.1048
ENSG00000107771	CCSER2	rs4934005	0	NK	IAV	-0.353714	0.291323	3.2626e-16	0	0.135428	0.00463	0.1313	0.1048
ENSG00000107771	CCSER2	rs4934005	0	NK	NS	-0.435142	0.284087	1.74366e-15	0	0.190721	0.00463	0.1313	0.1048
ENSG00000107771	CCSER2	rs140414893	0	NK	COV	-0.528679	0.369423	1.74174e-21	0	0.0585335	0	0.1313	0.1048
ENSG00000107771	CCSER2	rs140414893	0	T CD8	IAV	-0.297779	0.342408	7.36772e-20	0	0.0554693	0	0.1313	0.1048
ENSG00000107771	CCSER2	rs7083602	18361	MYELOID	IAV	0.424806	0.178115	1.08093e-09	0	0.0979872	0.1759	0.6515	0.6286
ENSG00000035720	STAP1	rs10013617	0	MYELOID	IAV	-1.12521	0.575781	3.17179e-37	0	0.157048	0.4954	0.7778	0.4429
ENSG00000035720	STAP1	rs10013617	0	B	IAV	-0.252362	0.453916	1.49828e-27	0	0.340584	0.4954	0.7778	0.4429
ENSG00000035720	STAP1	rs10013617	0	B	COV	-0.242543	0.270769	3.92644e-15	0	0.266279	0.4954	0.7778	0.4429
ENSG00000035720	STAP1	rs10013617	0	MYELOID	COV	-0.503399	0.233863	6.97847e-13	0	0.136395	0.4954	0.7778	0.4429
ENSG00000035720	STAP1	rs355462	45146	T CD4	IAV	-0.58791	0.242513	3.63183e-14	0	0.143164	0.8056	0.904	0.8905
ENSG00000035720	STAP1	rs355462	45146	T CD4	COV	-0.582623	0.199066	1.43685e-11	0	0.112736	0.8056	0.904	0.8905
ENSG00000083845	RPS5	rs731835	0	T CD4	NS	-0.128791	0.554217	4.10326e-37	0	1	0.4861	0.3081	0.2381
ENSG00000083845	RPS5	rs731835	0	T CD4	COV	-0.121937	0.501031	6.22441e-33	0	1	0.4861	0.3081	0.2381
ENSG00000083845	RPS5	rs731835	0	T CD4	IAV	-0.128496	0.457648	2.56349e-29	0	0.999991	0.4861	0.3081	0.2381
ENSG00000083845	RPS5	rs731835	0	T CD8	NS	-0.131394	0.463166	1.08571e-28	0	0.999984	0.4861	0.3081	0.2381
ENSG00000083845	RPS5	rs731835	0	T CD8	COV	-0.133443	0.44082	8.62686e-27	0	0.999999	0.4861	0.3081	0.2381
ENSG00000083845	RPS5	rs731835	0	T CD8	IAV	-0.131488	0.438418	9.88302e-27	0	0.999999	0.4861	0.3081	0.2381
[truncated: 22,616 more rows]

## Sheet: TableS5B
Supplementary Table 5b. Fine-mapping of expression quantitative trait loci (eQTLs) across immune cell types
In each cell type and condition, we report the index SNP of each expression quantitative trait locus (eQTL)
The index SNP for each eQTL was chosen as the variant with the highest posterior inclusion probability (PIP; i.e., top component), as computed by SuSiE (https://annahutch.github.io/PhD/SuSiE.html)
For each eQTL, we also report the distance in base pair (cis_dist) to the transcription start/end site of the gene whose expression it is associated to (0, if inside the gene boundaries), the strength of this association (beta, R2), the raw and Benjamini-Hochberg-adjusted two-sided Student's t-test p-value, and the allele frequency in continental populations.
Reported allele frequency are computed from YRI, CEU, and CHS individuals from the 1000 genome project. For SNPs that were absent in the GRCH38 high coverage dataset (grayed cells), we report the frequency estimated in AFB, EUB and ASH individuals. Variants that are common in one population (MAF>5%) and absent from other populations (MAF<1%) are considered as ancestry-specific.
GeneID	Symbol	rsID	cis_dist	Cell type	Condition	beta	R2	p-value	FDR	PIP_top_component	frequency (YRI/AFB)	frequency (CEU/EUB)	frequency (CHS/ASH)	Ancestry-specific	missing from 1kG (30x)
ENSG00000164308	ERAP2	rs2927608	0	T CD4 E	NS	0.757784	0.800096	3.82149e-71	0	0.5	0.3935	0.4545	0.4238
ENSG00000164308	ERAP2	rs2927608	0	NK CD56dim	COV	1.0478	0.747861	9.4879e-62	0	0.499999	0.3935	0.4545	0.4238
ENSG00000164308	ERAP2	rs2927608	0	NK CD56dim	IAV	1.07331	0.751297	3.92026e-61	0	0.5	0.3935	0.4545	0.4238
ENSG00000164308	ERAP2	rs2927608	0	B M K	COV	0.881258	0.727048	1.89284e-57	0	0.5	0.3935	0.4545	0.4238
ENSG00000164308	ERAP2	rs2927608	0	MONO CD14	COV	0.977979	0.718884	4.43506e-55	0	0.5	0.3935	0.4545	0.4238
ENSG00000164308	ERAP2	rs2927608	0	Reg T	COV	0.87871	0.691723	8.47102e-55	0	0.5	0.3935	0.4545	0.4238
ENSG00000164308	ERAP2	rs2927608	0	NK CD56dim	NS	0.996017	0.718728	8.84623e-55	0	0.499238	0.3935	0.4545	0.4238
ENSG00000164308	ERAP2	rs2927608	0	T CD8 N	NS	0.744432	0.713616	2.66993e-54	0	0.499998	0.3935	0.4545	0.4238
ENSG00000164308	ERAP2	rs2927608	0	T CD8 CM EM	NS	0.734521	0.693103	1.86746e-53	0	0.499998	0.3935	0.4545	0.4238
ENSG00000164308	ERAP2	rs2927608	0	B M K	IAV	0.949949	0.706627	9.418e-53	0	0.49451	0.3935	0.4545	0.4238
ENSG00000164308	ERAP2	rs2927608	0	T CD8 EMRA	IAV	0.907726	0.664238	2.22065e-47	0	0.499981	0.3935	0.4545	0.4238
ENSG00000164308	ERAP2	rs2927608	0	B M K	NS	0.886424	0.623314	1.22881e-43	0	0.5	0.3935	0.4545	0.4238
ENSG00000164308	ERAP2	rs2927608	0	MAIT	IAV	1.04946	0.623983	1.68557e-43	0	0.494922	0.3935	0.4545	0.4238
ENSG00000164308	ERAP2	rs2927608	0	NK M LIKE	IAV	1.61422	0.588978	1.90619e-41	0	0.499979	0.3935	0.4545	0.4238
ENSG00000164308	ERAP2	rs2927608	0	T CD8 EMRA	COV	0.928027	0.597094	9.48869e-41	0	0.498541	0.3935	0.4545	0.4238
ENSG00000164308	ERAP2	rs2927608	0	B N K	IAV	1.16399	0.58676	1.80855e-39	0	0.499572	0.3935	0.4545	0.4238
ENSG00000164308	ERAP2	rs2927608	0	MAIT	NS	0.914841	0.584474	4.83935e-39	0	0.496307	0.3935	0.4545	0.4238
ENSG00000164308	ERAP2	rs2927608	0	MONO CD16	NS	1.48412	0.607974	1.8993e-38	0	0.495387	0.3935	0.4545	0.4238
ENSG00000164308	ERAP2	rs2927608	0	B N K	COV	0.959462	0.54165	3.09443e-36	0	0.463311	0.3935	0.4545	0.4238
ENSG00000164308	ERAP2	rs2927608	0	MONO CD14	IAV	1.27295	0.566919	2.84964e-35	0	0.490009	0.3935	0.4545	0.4238
ENSG00000164308	ERAP2	rs2927608	0	MAIT	COV	1.06929	0.536989	4.08804e-35	0	0.493374	0.3935	0.4545	0.4238
ENSG00000164308	ERAP2	rs2927608	0	MONO CD14 INFECTED	IAV	1.38657	0.53037	5.18258e-33	0	0.48626	0.3935	0.4545	0.4238
ENSG00000164308	ERAP2	rs2927608	0	NK CD56brt	IAV	1.55018	0.48064	1.05821e-30	0	0.287631	0.3935	0.4545	0.4238
ENSG00000164308	ERAP2	rs2927608	0	T CD8 EMRA	NS	1.31317	0.45016	2.63912e-28	0	0.023171	0.3935	0.4545	0.4238
ENSG00000164308	ERAP2	rs2927608	0	B N L	COV	0.978394	0.425221	1.08312e-26	0	0.474066	0.3935	0.4545	0.4238
ENSG00000164308	ERAP2	rs2927608	0	Reg T	NS	1.31921	0.428215	1.46468e-26	0	0.39395	0.3935	0.4545	0.4238
ENSG00000164308	ERAP2	rs2927608	0	NK M LIKE	COV	1.6611	0.444613	1.92915e-26	0	0.424846	0.3935	0.4545	0.4238
ENSG00000164308	ERAP2	rs2927608	0	B M L	COV	1.67477	0.413871	3.61767e-24	0	0.0432435	0.3935	0.4545	0.4238
ENSG00000164308	ERAP2	rs2927608	0	B M L	IAV	1.3596	0.394626	6.63392e-24	0	0.349003	0.3935	0.4545	0.4238
ENSG00000164308	ERAP2	rs2927608	0	NK M LIKE	NS	1.87892	0.36261	1.02935e-21	0	0.227687	0.3935	0.4545	0.4238
ENSG00000164308	ERAP2	rs2927608	0	B N K	NS	0.911836	0.356925	4.00984e-21	0	0.143314	0.3935	0.4545	0.4238
ENSG00000164308	ERAP2	rs2927608	0	B N L	IAV	0.901925	0.35213	5.51047e-21	0	0.424862	0.3935	0.4545	0.4238
ENSG00000164308	ERAP2	rs2927608	0	B M L	NS	1.33621	0.313918	1.66409e-18	0	0.303281	0.3935	0.4545	0.4238
ENSG00000164308	ERAP2	rs2927608	0	B N L	NS	1.15439	0.276631	2.08099e-16	0	0.363052	0.3935	0.4545	0.4238
ENSG00000164308	ERAP2	rs2927608	0	MONO CD16	IAV	1.02256	0.299721	2.62152e-15	0	0.0330471	0.3935	0.4545	0.4238
ENSG00000164308	ERAP2	rs2927608	0	T gd	IAV	1.55475	0.232358	2.84788e-12	0	0.0249702	0.3935	0.4545	0.4238
ENSG00000164308	ERAP2	rs2927608	0	MONO CD16	COV	0.973798	0.209608	5.6699e-11	0	0.0692262	0.3935	0.4545	0.4238
ENSG00000164308	ERAP2	rs2927608	0	T gd	COV	1.68954	0.196565	1.96872e-09	0	0.0207309	0.3935	0.4545	0.4238
ENSG00000164308	ERAP2	rs2927608	0	cDC	IAV	1.26335	0.199703	1.5656e-08	0	0.0131715	0.3935	0.4545	0.4238
ENSG00000164308	ERAP2	rs18059	96648	MONO CD16	IAV	-1.04218	0.296947	3.72869e-15	0	0.0234066	0.5926	0.4293	0.6524
ENSG00000164308	ERAP2	rs147837667	24821	MONO CD16	COV	0.963934	0.196672	2.58119e-10	0	0.0163392	0.3704	0.4545	0.3429
ENSG00000164308	ERAP2	rs147837667	24821	T gd	COV	1.74825	0.198606	1.58826e-09	0	0.0253976	0.3704	0.4545	0.3429
ENSG00000164308	ERAP2	rs2617439	19734	NK CD56brt	COV	2.20899	0.396719	7.7556e-24	0	0.0807255	0.2963	0.4394	0.2952
ENSG00000164308	ERAP2	rs6556942	0	B M K	NS	-0.723983	0.358313	9.87567e-21	0	0.135106	0.6806	0.5455	0.6857
ENSG00000164308	ERAP2	rs2548532	0	NK CD56brt	NS	-1.81789	0.190437	2.23784e-10	0	0.0694477	0.7778	0.5556	0.7048
ENSG00000164308	ERAP2	rs2548532	0	cDC	NS	-1.55642	0.200343	4.16148e-08	0	0.183461	0.7778	0.5556	0.7048
ENSG00000164308	ERAP2	rs9686078	0	cDC	IAV	-1.39875	0.226837	1.23039e-09	0	0.144868	0.1852	0.0202	0.04286
ENSG00000164308	ERAP2	rs9686078	0	Plasmablast	NS	-1.468	0.222381	4.9568e-07	0	0.062411	0.1852	0.0202	0.04286
ENSG00000164308	ERAP2	rs38033	66716	pDC	COV	1.33677	0.170477	7.37309e-06	0	0.01505	0.4074	0.4545	0.3429
ENSG00000166750	SLFN5	rs11080327	0	T CD4 N	IAV	0.554552	0.794228	1.27626e-71	0	1	0.7037	0.4899	0.5429
ENSG00000166750	SLFN5	rs11080327	0	T CD4 E	IAV	0.623928	0.791911	4.2261e-70	0	1	0.7037	0.4899	0.5429
ENSG00000166750	SLFN5	rs11080327	0	T CD8 EMRA	IAV	0.781963	0.796616	2.55224e-68	0	1	0.7037	0.4899	0.5429
ENSG00000166750	SLFN5	rs11080327	0	B M K	COV	1.30848	0.780123	1.02832e-66	0	1	0.7037	0.4899	0.5429
ENSG00000166750	SLFN5	rs11080327	0	B N K	IAV	1.566	0.779058	3.53322e-66	0	1	0.7037	0.4899	0.5429
ENSG00000166750	SLFN5	rs11080327	0	NK CD56dim	IAV	0.639465	0.77818	5.21297e-66	0	1	0.7037	0.4899	0.5429
ENSG00000166750	SLFN5	rs11080327	0	NK CD56dim	COV	0.766206	0.769608	1.13195e-65	0	1	0.7037	0.4899	0.5429
ENSG00000166750	SLFN5	rs11080327	0	T CD8 CM EM	IAV	0.622977	0.774818	1.0185e-64	0	1	0.7037	0.4899	0.5429
ENSG00000166750	SLFN5	rs11080327	0	T CD4 N	COV	0.595848	0.755493	5.24209e-64	0	1	0.7037	0.4899	0.5429
ENSG00000166750	SLFN5	rs11080327	0	B M K	IAV	1.28161	0.773734	1.52093e-63	0	1	0.7037	0.4899	0.5429
ENSG00000166750	SLFN5	rs11080327	0	B M L	IAV	1.89606	0.751968	2.24615e-63	0	1	0.7037	0.4899	0.5429
ENSG00000166750	SLFN5	rs11080327	0	T CD8 N	IAV	0.525403	0.770927	2.17037e-62	0	1	0.7037	0.4899	0.5429
ENSG00000166750	SLFN5	rs11080327	0	B N K	COV	1.6282	0.743244	7.54595e-62	0	1	0.7037	0.4899	0.5429
ENSG00000166750	SLFN5	rs11080327	0	T CD8 CM EM	COV	0.635229	0.749653	1.86476e-61	0	0.999999	0.7037	0.4899	0.5429
ENSG00000166750	SLFN5	rs11080327	0	B N L	COV	1.66225	0.726061	4.06688e-60	0	1	0.7037	0.4899	0.5429
ENSG00000166750	SLFN5	rs11080327	0	B N L	IAV	1.63248	0.731073	4.32983e-60	0	1	0.7037	0.4899	0.5429
ENSG00000166750	SLFN5	rs11080327	0	MAIT	IAV	0.743904	0.743607	7.79096e-60	0	1	0.7037	0.4899	0.5429
ENSG00000166750	SLFN5	rs11080327	0	Reg T	IAV	0.654078	0.731661	2.5097e-59	0	1	0.7037	0.4899	0.5429
ENSG00000166750	SLFN5	rs11080327	0	T CD8 EMRA	COV	0.637679	0.728282	1.21012e-57	0	0.999959	0.7037	0.4899	0.5429
ENSG00000166750	SLFN5	rs11080327	0	NK M LIKE	IAV	0.756768	0.696896	4.85446e-55	0	1	0.7037	0.4899	0.5429
ENSG00000166750	SLFN5	rs11080327	0	NK CD56brt	IAV	0.761321	0.698605	9.05577e-55	0	1	0.7037	0.4899	0.5429
ENSG00000166750	SLFN5	rs11080327	0	MONO CD16	IAV	0.896869	0.747105	1.9946e-54	0	1	0.7037	0.4899	0.5429
ENSG00000166750	SLFN5	rs11080327	0	MONO CD14	IAV	1.10015	0.72557	1.4906e-53	0	1	0.7037	0.4899	0.5429
ENSG00000166750	SLFN5	rs11080327	0	MONO CD14 INFECTED	IAV	0.991941	0.713282	1.96206e-53	0	1	0.7037	0.4899	0.5429
ENSG00000166750	SLFN5	rs11080327	0	MONO CD14	COV	0.810516	0.704172	6.15427e-53	0	0.99986	0.7037	0.4899	0.5429
ENSG00000166750	SLFN5	rs11080327	0	MAIT	COV	0.811183	0.693028	6.26544e-53	0	0.999535	0.7037	0.4899	0.5429
ENSG00000166750	SLFN5	rs11080327	0	Reg T	COV	0.842573	0.666639	2.83201e-51	0	0.999983	0.7037	0.4899	0.5429
ENSG00000166750	SLFN5	rs11080327	0	T CD4 E	COV	0.646357	0.655643	1.19432e-48	0	1	0.7037	0.4899	0.5429
ENSG00000166750	SLFN5	rs11080327	0	T CD8 N	COV	0.534683	0.653624	1.53051e-46	0	1	0.7037	0.4899	0.5429
ENSG00000166750	SLFN5	rs11080327	0	B M L	COV	1.60416	0.627208	3.19931e-43	0	1	0.7037	0.4899	0.5429
ENSG00000166750	SLFN5	rs11080327	0	NK CD56brt	COV	0.769489	0.565775	2.89884e-38	0	0.999964	0.7037	0.4899	0.5429
ENSG00000166750	SLFN5	rs11080327	0	NK M LIKE	COV	1.21712	0.527955	2.72087e-33	0	0.999999	0.7037	0.4899	0.5429
ENSG00000166750	SLFN5	rs11080327	0	MONO CD16	COV	0.778582	0.507985	5.38183e-30	0	0.572019	0.7037	0.4899	0.5429
ENSG00000166750	SLFN5	rs11080327	0	NK CD56dim	NS	0.332722	0.449297	1.14498e-26	0	0.990282	0.7037	0.4899	0.5429
ENSG00000166750	SLFN5	rs11080327	0	B N K	NS	1.30076	0.418617	1.39829e-25	0	0.992021	0.7037	0.4899	0.5429
ENSG00000166750	SLFN5	rs11080327	0	B N L	NS	1.54584	0.374478	4.55657e-23	0	0.997665	0.7037	0.4899	0.5429
ENSG00000166750	SLFN5	rs11080327	0	MAIT	NS	0.266883	0.391117	8.88979e-23	0	0.387006	0.7037	0.4899	0.5429
ENSG00000166750	SLFN5	rs11080327	0	B M K	NS	0.832931	0.347945	4.85735e-20	0	0.9999	0.7037	0.4899	0.5429
ENSG00000166750	SLFN5	rs11080327	0	pDC	COV	2.25592	0.516007	1.01288e-18	0	0.988106	0.7037	0.4899	0.5429
ENSG00000166750	SLFN5	rs11080327	0	MONO CD16	NS	0.790302	0.329667	2.37744e-17	0	0.975499	0.7037	0.4899	0.5429
ENSG00000166750	SLFN5	rs11080327	0	T gd	COV	1.1804	0.316418	2.55366e-15	0	0.989126	0.7037	0.4899	0.5429
ENSG00000166750	SLFN5	rs11080327	0	Plasmablast	COV	1.67808	0.482499	1.66465e-13	0	0.956757	0.7037	0.4899	0.5429
ENSG00000166750	SLFN5	rs11080327	0	Plasmablast	IAV	2.38618	0.524613	6.44548e-13	0	0.721121	0.7037	0.4899	0.5429
ENSG00000166750	SLFN5	rs11080327	0	pDC	IAV	2.35903	0.324248	6.9957e-13	0	0.188485	0.7037	0.4899	0.5429
ENSG00000166750	SLFN5	rs11080327	0	cDC	IAV	0.995815	0.295282	1.3714e-12	0	0.082032	0.7037	0.4899	0.5429
ENSG00000166750	SLFN5	rs11080327	0	NK M LIKE	NS	0.794991	0.211297	3.64553e-12	0	0.96401	0.7037	0.4899	0.5429
ENSG00000166750	SLFN5	rs11080327	0	Reg T	NS	0.248858	0.20636	6.9685e-12	0	0.1436	0.7037	0.4899	0.5429
ENSG00000166750	SLFN5	rs11080327	0	cDC	COV	1.22129	0.275897	1.17852e-11	0	0.369338	0.7037	0.4899	0.5429
ENSG00000166750	SLFN5	rs11080327	0	B M L	NS	1.0423	0.144524	1.60415e-08	0	0.541199	0.7037	0.4899	0.5429
ENSG00000166750	SLFN5	rs11651305	6788	T CD4 E	IAV	0.507917	0.484163	1.43685e-30	0	0.5181	0.412	0.399	0.2667
ENSG00000166750	SLFN5	rs11651305	6788	MONO CD14	NS	0.516415	0.3865	8.21297e-22	0	0.0871295	0.412	0.399	0.2667
ENSG00000166750	SLFN5	rs11651305	6788	T CD4 E	NS	0.20276	0.320657	2.35707e-18	0	0.144425	0.412	0.399	0.2667
ENSG00000166750	SLFN5	rs11867191	976	MONO CD16	COV	0.765402	0.501867	1.67722e-29	0	0.18678	0.7269	0.4899	0.5238
ENSG00000166750	SLFN5	rs11867191	976	MONO CD14	NS	0.496303	0.391399	3.82644e-22	0	0.184004	0.7269	0.4899	0.5238
ENSG00000166750	SLFN5	rs11867191	976	MAIT	NS	0.273919	0.379959	5.29596e-22	0	0.104072	0.7269	0.4899	0.5238
ENSG00000166750	SLFN5	rs11867191	976	T CD8 CM EM	NS	0.253035	0.364386	1.53573e-21	0	0.455638	0.7269	0.4899	0.5238
ENSG00000166750	SLFN5	rs11867191	976	T CD8 EMRA	NS	0.514288	0.316635	1.33791e-18	0	0.298791	0.7269	0.4899	0.5238
ENSG00000166750	SLFN5	rs11867191	976	T gd	IAV	1.07095	0.300801	4.45627e-16	0	0.147103	0.7269	0.4899	0.5238
ENSG00000166750	SLFN5	rs11867191	976	cDC	IAV	1.02622	0.308805	3.32657e-13	0	0.320806	0.7269	0.4899	0.5238
ENSG00000166750	SLFN5	rs11867191	976	pDC	IAV	2.35799	0.316654	1.47944e-12	0	0.0964746	0.7269	0.4899	0.5238
ENSG00000166750	SLFN5	rs11867191	976	T CD8 N	NS	0.161841	0.226521	2.03724e-12	0	0.293613	0.7269	0.4899	0.5238
ENSG00000166750	SLFN5	rs11867191	976	Reg T	NS	0.260667	0.210063	4.28809e-12	0	0.238281	0.7269	0.4899	0.5238
ENSG00000166750	SLFN5	rs11867191	976	Plasmablast	IAV	2.3413	0.488135	8.8695e-12	0	0.0580061	0.7269	0.4899	0.5238
ENSG00000166750	SLFN5	rs11867191	976	cDC	COV	1.22199	0.258771	6.46345e-11	0	0.0724603	0.7269	0.4899	0.5238
ENSG00000166750	SLFN5	rs11867191	976	ILC	COV	1.33686	0.328747	5.55175e-10	0	0.167161	0.7269	0.4899	0.5238
ENSG00000166750	SLFN5	rs11867191	976	NK CD56brt	NS	0.86928	0.143828	5.35803e-08	0	0.206941	0.7269	0.4899	0.5238
ENSG00000166750	SLFN5	rs11867191	976	B M L	NS	1.02429	0.129828	9.6666e-08	0	0.100535	0.7269	0.4899	0.5238
ENSG00000166750	SLFN5	rs7221768	7314	T CD4 E	NS	0.198994	0.312995	7.2393e-18	0	0.0471793	0.412	0.399	0.2667
ENSG00000166750	SLFN5	rs7221768	7314	T CD4 N	NS	0.187601	0.260117	1.4227e-14	0	0.0986639	0.412	0.399	0.2667
ENSG00000166750	SLFN5	rs34701040	10103	T CD8 EMRA	IAV	0.490065	0.254855	6.10064e-14	0	0.999977	0.6111	0.09091	0.5095
ENSG00000166750	SLFN5	rs17547201	49973	T CD8 EMRA	IAV	0.607592	0.225021	2.80591e-12	0	0.59786	0.1065	0.404	0.009524
ENSG00000203875	SNHG5	rs1059307	0	B M K	IAV	1.26961	0.782861	2.96381e-65	0	1	0.2454	0.6061	0.319
ENSG00000203875	SNHG5	rs1059307	0	MAIT	NS	0.987827	0.766464	1.6903e-63	0	0.973795	0.2454	0.6061	0.319
ENSG00000203875	SNHG5	rs1059307	0	T CD8 EMRA	COV	1.06362	0.74283	5.30504e-60	0	0.996825	0.2454	0.6061	0.319
ENSG00000203875	SNHG5	rs1059307	0	NK CD56dim	NS	0.968132	0.742859	1.58451e-58	0	0.983707	0.2454	0.6061	0.319
ENSG00000203875	SNHG5	rs1059307	0	MAIT	IAV	0.986727	0.733174	3.91088e-58	0	0.999996	0.2454	0.6061	0.319
ENSG00000203875	SNHG5	rs1059307	0	MONO CD14	COV	0.974038	0.737562	5.75421e-58	0	0.999402	0.2454	0.6061	0.319
ENSG00000203875	SNHG5	rs1059307	0	NK CD56dim	IAV	1.25138	0.731682	6.75962e-58	0	1	0.2454	0.6061	0.319
ENSG00000203875	SNHG5	rs1059307	0	Reg T	IAV	0.83099	0.697985	3.7141e-54	0	0.997224	0.2454	0.6061	0.319
ENSG00000203875	SNHG5	rs1059307	0	T CD8 EMRA	NS	1.57565	0.692351	4.04774e-54	0	0.959932	0.2454	0.6061	0.319
ENSG00000203875	SNHG5	rs1059307	0	Reg T	COV	1.00068	0.678031	7.68493e-53	0	0.999726	0.2454	0.6061	0.319
ENSG00000203875	SNHG5	rs1059307	0	B M L	NS	1.51239	0.669938	3.07276e-51	0	0.958404	0.2454	0.6061	0.319
ENSG00000203875	SNHG5	rs1059307	0	B N K	COV	0.936671	0.65025	3.39953e-48	0	0.993766	0.2454	0.6061	0.319
ENSG00000203875	SNHG5	rs1059307	0	NK CD56brt	IAV	1.59865	0.632191	5.71048e-46	0	0.738855	0.2454	0.6061	0.319
ENSG00000203875	SNHG5	rs1059307	0	MONO CD16	NS	1.43124	0.660144	4.77807e-44	0	0.997032	0.2454	0.6061	0.319
ENSG00000203875	SNHG5	rs1059307	0	NK M LIKE	IAV	1.81894	0.610366	7.82852e-44	0	0.131002	0.2454	0.6061	0.319
ENSG00000203875	SNHG5	rs1059307	0	B N K	IAV	0.846436	0.625358	1.17575e-43	0	0.999959	0.2454	0.6061	0.319
ENSG00000203875	SNHG5	rs1059307	0	B N L	COV	0.85031	0.601728	2.95767e-43	0	0.632303	0.2454	0.6061	0.319
ENSG00000203875	SNHG5	rs1059307	0	B M L	IAV	1.24877	0.578249	6.43156e-40	0	0.790203	0.2454	0.6061	0.319
ENSG00000203875	SNHG5	rs1059307	0	B N L	IAV	1.15576	0.572936	1.50042e-39	0	0.867262	0.2454	0.6061	0.319
ENSG00000203875	SNHG5	rs1059307	0	B N L	NS	0.997179	0.559837	4.20058e-39	0	0.736079	0.2454	0.6061	0.319
ENSG00000203875	SNHG5	rs1059307	0	MONO CD16	COV	1.42523	0.57509	7.54516e-36	0	0.992598	0.2454	0.6061	0.319
ENSG00000203875	SNHG5	rs1059307	0	B M L	COV	1.9344	0.470936	1.73071e-28	0	0.113874	0.2454	0.6061	0.319
ENSG00000203875	SNHG5	rs1059307	0	MONO CD14	IAV	0.950533	0.482968	3.69913e-28	0	0.587712	0.2454	0.6061	0.319
ENSG00000203875	SNHG5	rs1059307	0	NK M LIKE	COV	1.39179	0.440242	4.13038e-26	0	0.673221	0.2454	0.6061	0.319
ENSG00000203875	SNHG5	rs1059307	0	cDC	NS	2.49507	0.550901	3.13311e-25	0	0.931375	0.2454	0.6061	0.319
ENSG00000203875	SNHG5	rs1059307	0	pDC	NS	2.49662	0.557414	1.61856e-23	0	0.185833	0.2454	0.6061	0.319
ENSG00000203875	SNHG5	rs1059307	0	pDC	COV	2.81253	0.594249	6.92774e-23	0	0.996783	0.2454	0.6061	0.319
ENSG00000203875	SNHG5	rs1059307	0	NK CD56brt	COV	1.83303	0.372391	4.2516e-22	0	0.151585	0.2454	0.6061	0.319
ENSG00000203875	SNHG5	rs1059307	0	T gd	NS	1.73687	0.377954	3.0687e-21	0	0.0576838	0.2454	0.6061	0.319
ENSG00000203875	SNHG5	rs1059307	0	NK M LIKE	NS	1.71761	0.347773	1.09832e-20	0	0.311323	0.2454	0.6061	0.319
ENSG00000203875	SNHG5	rs1059307	0	cDC	COV	2.41827	0.448389	3.31779e-20	0	0.122846	0.2454	0.6061	0.319
ENSG00000203875	SNHG5	rs1059307	0	T gd	IAV	1.97962	0.356482	1.9034e-19	0	0.629665	0.2454	0.6061	0.319
ENSG00000203875	SNHG5	rs1059307	0	pDC	IAV	2.21271	0.434693	4.66026e-18	0	0.373274	0.2454	0.6061	0.319
ENSG00000203875	SNHG5	rs1059307	0	NK CD56brt	NS	2.35236	0.27929	2.80764e-15	0	0.477641	0.2454	0.6061	0.319
ENSG00000203875	SNHG5	rs1059307	0	cDC	IAV	1.95951	0.341133	1.00787e-14	0	0.792315	0.2454	0.6061	0.319
ENSG00000203875	SNHG5	rs1059307	0	MONO CD16	IAV	1.09388	0.271628	8.75709e-14	0	0.153991	0.2454	0.6061	0.319
ENSG00000203875	SNHG5	rs1059307	0	T gd	COV	2.29896	0.270892	5.61981e-13	0	0.0230567	0.2454	0.6061	0.319
ENSG00000203875	SNHG5	rs1059307	0	MONO CD14 INFECTED	IAV	0.688494	0.212009	1.82089e-11	0	0.265521	0.2454	0.6061	0.319
ENSG00000203875	SNHG5	rs1059307	0	Plasmablast	COV	2.19125	0.364449	9.60531e-10	0	0.320205	0.2454	0.6061	0.319
ENSG00000203875	SNHG5	rs1059307	0	Plasmablast	NS	2.31829	0.281389	8.25683e-09	0	0.2046	0.2454	0.6061	0.319
ENSG00000203875	SNHG5	rs1059307	0	Plasmablast	IAV	1.95107	0.340212	7.58768e-08	0	0.0350914	0.2454	0.6061	0.319
ENSG00000203875	SNHG5	rs10617710	76429	NK CD56brt	IAV	1.56299	0.61641	4.11041e-44	0	0.0107091	0.25	0.6111	0.2714
ENSG00000203875	SNHG5	rs10617710	76429	B M L	COV	1.90412	0.468466	2.71975e-28	0	0.0729931	0.25	0.6111	0.2714
ENSG00000203875	SNHG5	rs10617710	76429	MONO CD14	IAV	0.919607	0.468504	4.75319e-27	0	0.0477176	0.25	0.6111	0.2714
ENSG00000203875	SNHG5	rs10617710	76429	NK M LIKE	COV	1.33614	0.420151	1.26994e-24	0	0.0232903	0.25	0.6111	0.2714
ENSG00000203875	SNHG5	rs10617710	76429	pDC	NS	2.41189	0.544987	8.98539e-23	0	0.0346263	0.25	0.6111	0.2714
ENSG00000203875	SNHG5	rs10617710	76429	T gd	NS	1.7269	0.383009	1.41025e-21	0	0.123419	0.25	0.6111	0.2714
ENSG00000203875	SNHG5	rs10617710	76429	NK CD56brt	COV	1.78194	0.364437	1.5233e-21	0	0.0434699	0.25	0.6111	0.2714
ENSG00000203875	SNHG5	rs10617710	76429	cDC	COV	2.32769	0.437038	1.44115e-19	0	0.0608749	0.25	0.6111	0.2714
ENSG00000203875	SNHG5	rs10617710	76429	pDC	IAV	2.10483	0.417645	3.37593e-17	0	0.0543317	0.25	0.6111	0.2714
ENSG00000203875	SNHG5	rs10617710	76429	NK CD56brt	NS	2.20925	0.251168	1.14322e-13	0	0.0132332	0.25	0.6111	0.2714
ENSG00000203875	SNHG5	rs10617710	76429	T gd	COV	2.26764	0.278128	2.43716e-13	0	0.0515909	0.25	0.6111	0.2714
ENSG00000203875	SNHG5	rs10617710	76429	MONO CD16	IAV	1.05341	0.261471	3.01677e-13	0	0.0467132	0.25	0.6111	0.2714
ENSG00000203875	SNHG5	rs10617710	76429	cDC	IAV	1.77301	0.301295	7.32856e-13	0	0.0126061	0.25	0.6111	0.2714
ENSG00000203875	SNHG5	rs10617710	76429	MONO CD14 INFECTED	IAV	0.655151	0.196517	1.20023e-10	0	0.0438357	0.25	0.6111	0.2714
ENSG00000203875	SNHG5	rs10617710	76429	ILC	COV	2.83089	0.311785	1.90948e-09	0	0.0766681	0.25	0.6111	0.2714
ENSG00000203875	SNHG5	rs10617710	76429	ILC	NS	2.19074	0.200486	1.03103e-08	0	0.104267	0.25	0.6111	0.2714
ENSG00000203875	SNHG5	rs10617710	76429	Plasmablast	NS	2.18144	0.255612	5.11968e-08	0	0.036852	0.25	0.6111	0.2714
ENSG00000203875	SNHG5	rs10617710	76429	Plasmablast	IAV	1.91336	0.338856	8.16812e-08	0	0.0327505	0.25	0.6111	0.2714
ENSG00000203875	SNHG5	rs142373019	19108	NK CD56dim	NS	0.676006	0.380682	9.76357e-22	0	0.0121607	0.5093	0.6263	0.381
ENSG00000203875	SNHG5	rs142373019	19108	MAIT	IAV	0.658545	0.33909	2.29014e-19	0	0.0658864	0.5093	0.6263	0.381
ENSG00000203875	SNHG5	rs142373019	19108	Reg T	IAV	0.527125	0.30701	9.87676e-18	0	0.281967	0.5093	0.6263	0.381
ENSG00000203875	SNHG5	rs142373019	19108	B N K	COV	0.611366	0.296572	3.15885e-17	0	0.0222653	0.5093	0.6263	0.381
ENSG00000203875	SNHG5	rs142373019	19108	NK CD56dim	IAV	0.783175	0.293679	1.65349e-16	0	0.30654	0.5093	0.6263	0.381
ENSG00000203875	SNHG5	rs35736725	11251	NK CD56dim	IAV	-0.78345	0.135382	9.6652e-08	0	0.813166	0.2731	0.0202	0.05238
ENSG00000203875	SNHG5	rs35736725	11251	Reg T	IAV	-0.476414	0.109302	1.45358e-06	0	0.970212	0.2731	0.0202	0.05238
ENSG00000010030	ETV7	rs6905318	1595	T CD4 N	COV	1.01432	0.672996	3.62872e-51	0	0.788832	0.2593	0.6111	0.4667
ENSG00000010030	ETV7	rs6905318	1595	NK CD56dim	IAV	1.75759	0.647517	2.93771e-46	0	0.76881	0.2593	0.6111	0.4667
ENSG00000010030	ETV7	rs6905318	1595	NK CD56dim	COV	1.46774	0.62319	2.91387e-44	0	0.519732	0.2593	0.6111	0.4667
ENSG00000010030	ETV7	rs6905318	1595	T CD8 CM EM	COV	1.12444	0.62434	5.73817e-44	0	0.811823	0.2593	0.6111	0.4667
ENSG00000010030	ETV7	rs6905318	1595	T CD4 E	COV	0.660378	0.587494	1.05002e-40	0	0.625677	0.2593	0.6111	0.4667
ENSG00000010030	ETV7	rs6905318	1595	T CD8 N	COV	1.13831	0.596086	4.76851e-40	0	0.399223	0.2593	0.6111	0.4667
ENSG00000010030	ETV7	rs6905318	1595	T CD8 CM EM	IAV	0.834818	0.563199	9.72703e-37	0	0.461998	0.2593	0.6111	0.4667
ENSG00000010030	ETV7	rs6905318	1595	B N K	COV	1.4474	0.510854	2.34161e-33	0	0.727335	0.2593	0.6111	0.4667
ENSG00000010030	ETV7	rs6905318	1595	B N L	IAV	1.44263	0.48148	6.44382e-31	0	0.279199	0.2593	0.6111	0.4667
ENSG00000010030	ETV7	rs6905318	1595	T CD8 EMRA	IAV	1.37783	0.454138	4.87974e-27	0	0.772975	0.2593	0.6111	0.4667
ENSG00000010030	ETV7	rs6905318	1595	MAIT	COV	1.10278	0.416078	4.91725e-25	0	0.478107	0.2593	0.6111	0.4667
ENSG00000010030	ETV7	rs6905318	1595	T CD8 EMRA	COV	1.29552	0.418857	5.27245e-25	0	0.384611	0.2593	0.6111	0.4667
ENSG00000010030	ETV7	rs6905318	1595	B M K	IAV	0.731885	0.421314	1.81475e-24	0	0.534166	0.2593	0.6111	0.4667
ENSG00000010030	ETV7	rs6905318	1595	NK M LIKE	IAV	1.5222	0.396019	3.15091e-24	0	0.175597	0.2593	0.6111	0.4667
ENSG00000010030	ETV7	rs6905318	1595	MAIT	IAV	0.825837	0.394124	4.24342e-23	0	0.167177	0.2593	0.6111	0.4667
ENSG00000010030	ETV7	rs6905318	1595	NK CD56brt	IAV	1.30203	0.38249	5.05112e-23	0	0.497595	0.2593	0.6111	0.4667
ENSG00000010030	ETV7	rs6905318	1595	Reg T	IAV	0.694426	0.354077	7.84537e-21	0	0.422203	0.2593	0.6111	0.4667
ENSG00000010030	ETV7	rs6905318	1595	NK M LIKE	COV	1.6537	0.332585	1.11553e-18	0	0.511584	0.2593	0.6111	0.4667
ENSG00000010030	ETV7	rs6905318	1595	B N L	COV	1.25942	0.303461	5.52849e-18	0	0.459546	0.2593	0.6111	0.4667
ENSG00000010030	ETV7	rs6905318	1595	B M L	IAV	1.24718	0.301345	1.57049e-17	0	0.222335	0.2593	0.6111	0.4667
ENSG00000010030	ETV7	rs6905318	1595	NK CD56brt	COV	1.5651	0.256937	1.19396e-14	0	0.530739	0.2593	0.6111	0.4667
ENSG00000010030	ETV7	rs6905318	1595	B M L	COV	1.47372	0.224109	2.76525e-12	0	0.0596566	0.2593	0.6111	0.4667
ENSG00000010030	ETV7	rs6905318	1595	MONO CD14	COV	0.383912	0.163728	4.43951e-09	0	0.0162594	0.2593	0.6111	0.4667
ENSG00000010030	ETV7	rs6905318	1595	Reg T	COV	0.723457	0.150871	6.1929e-09	0	0.192231	0.2593	0.6111	0.4667
ENSG00000010030	ETV7	rs6905318	1595	T CD4 E	NS	0.402157	0.147635	1.94376e-08	0	0.427457	0.2593	0.6111	0.4667
ENSG00000010030	ETV7	rs6905318	1595	NK CD56dim	NS	0.565454	0.126251	3.69736e-07	0	0.130861	0.2593	0.6111	0.4667
ENSG00000010030	ETV7	rs6905318	1595	MAIT	NS	0.538042	0.115878	9.85966e-07	0.00265957	0.368662	0.2593	0.6111	0.4667
ENSG00000010030	ETV7	rs6905318	1595	MONO CD14	IAV	0.236296	0.0983614	1.30692e-05	0.00306748	0.0628259	0.2593	0.6111	0.4667
ENSG00000010030	ETV7	rs2234071	0	T CD8 N	IAV	1.10419	0.696395	8.29692e-51	0	0.998829	0.2407	0.5859	0.4619
ENSG00000010030	ETV7	rs2234071	0	T CD4 N	IAV	0.904313	0.662305	9.57839e-50	0	0.999999	0.2407	0.5859	0.4619
ENSG00000010030	ETV7	rs2234071	0	T CD4 E	IAV	0.517199	0.626244	1.28837e-44	0	0.999735	0.2407	0.5859	0.4619
ENSG00000010030	ETV7	rs2234071	0	NK CD56dim	COV	1.47893	0.621115	5.05561e-44	0	0.301243	0.2407	0.5859	0.4619
ENSG00000010030	ETV7	rs2234071	0	T CD8 N	COV	1.15658	0.597184	3.6582e-40	0	0.518841	0.2407	0.5859	0.4619
ENSG00000010030	ETV7	rs2234071	0	T CD4 E	COV	0.663784	0.578826	8.64004e-40	0	0.0778497	0.2407	0.5859	0.4619
ENSG00000010030	ETV7	rs2234071	0	T CD8 CM EM	IAV	0.837476	0.557882	3.16019e-36	0	0.144293	0.2407	0.5859	0.4619
ENSG00000010030	ETV7	rs2234071	0	B N K	IAV	1.32632	0.537196	1.25086e-34	0	0.998221	0.2407	0.5859	0.4619
ENSG00000010030	ETV7	rs2234071	0	B N L	IAV	1.46159	0.481763	6.09289e-31	0	0.295036	0.2407	0.5859	0.4619
ENSG00000010030	ETV7	rs2234071	0	B M K	COV	0.864782	0.445423	5.09726e-27	0	0.959519	0.2407	0.5859	0.4619
ENSG00000010030	ETV7	rs2234071	0	NK M LIKE	IAV	1.54484	0.399037	1.87861e-24	0	0.291644	0.2407	0.5859	0.4619
ENSG00000010030	ETV7	rs2234071	0	MAIT	IAV	0.833113	0.399837	1.66522e-23	0	0.418158	0.2407	0.5859	0.4619
ENSG00000010030	ETV7	rs2234071	0	B M L	COV	1.53241	0.238199	4.58146e-13	0	0.799515	0.2407	0.5859	0.4619
ENSG00000010030	ETV7	rs2234071	0	Reg T	COV	0.72532	0.147494	9.4394e-09	0	0.129242	0.2407	0.5859	0.4619
ENSG00000010030	ETV7	rs2234071	0	NK CD56dim	NS	0.577315	0.129926	2.43433e-07	0	0.192737	0.2407	0.5859	0.4619
ENSG00000010030	ETV7	rs2234071	0	MAIT	NS	0.508512	0.101745	4.91362e-06	0.00265957	0.084473	0.2407	0.5859	0.4619
ENSG00000010030	ETV7	rs2234071	0	MONO CD14	IAV	0.229874	0.0899526	3.1971e-05	0.00306748	0.0279752	0.2407	0.5859	0.4619
ENSG00000010030	ETV7	rs6457910	16624	Reg T	COV	0.689075	0.134588	4.66696e-08	0	0.0287539	0.3611	0.5808	0.4381
ENSG00000010030	ETV7	rs6457910	16624	NK CD56dim	NS	0.5412	0.116365	1.13085e-06	0	0.0465481	0.3611	0.5808	0.4381
ENSG00000010030	ETV7	rs6901513	0	T CD4 N	IAV	-0.497728	0.143468	2.14238e-08	0	0.0167418	0.3657	0.2323	0.3429
ENSG00000010030	ETV7	rs6901513	0	T CD4 E	IAV	-0.257819	0.116261	6.84722e-07	0.000717875	0.0142278	0.3657	0.2323	0.3429
ENSG00000196756	SNHG17	rs3752278	0	T CD4 N	IAV	0.72596	0.714234	4.02654e-57	0	0.317306	0.4722	0.1364	0.1048
ENSG00000196756	SNHG17	rs3752278	0	MONO CD14	NS	0.932754	0.695253	1.18384e-50	0	0.160637	0.4722	0.1364	0.1048
ENSG00000196756	SNHG17	rs3752278	0	T CD4 E	IAV	0.817721	0.671522	3.06829e-50	0	0.339078	0.4722	0.1364	0.1048
ENSG00000196756	SNHG17	rs3752278	0	T CD4 N	COV	0.756258	0.653894	1.17077e-48	0	0.262762	0.4722	0.1364	0.1048
ENSG00000196756	SNHG17	rs3752278	0	T CD8 N	IAV	0.964576	0.634623	3.46424e-43	0	0.341234	0.4722	0.1364	0.1048
ENSG00000196756	SNHG17	rs3752278	0	T CD8 N	COV	0.78043	0.587038	4.12009e-39	0	0.125849	0.4722	0.1364	0.1048
ENSG00000196756	SNHG17	rs3752278	0	T CD4 N	NS	0.690464	0.565042	1.83456e-37	0	0.334355	0.4722	0.1364	0.1048
ENSG00000196756	SNHG17	rs3752278	0	B M K	NS	1.01988	0.562785	3.0601e-37	0	0.258843	0.4722	0.1364	0.1048
ENSG00000196756	SNHG17	rs3752278	0	T CD4 E	COV	0.730358	0.552682	3.87312e-37	0	0.295756	0.4722	0.1364	0.1048
ENSG00000196756	SNHG17	rs3752278	0	T CD4 E	NS	0.653753	0.551105	2.7732e-36	0	0.372884	0.4722	0.1364	0.1048
ENSG00000196756	SNHG17	rs3752278	0	T CD8 N	NS	1.00146	0.539962	2.23941e-34	0	0.22789	0.4722	0.1364	0.1048
ENSG00000196756	SNHG17	rs3752278	0	T CD8 CM EM	IAV	1.03221	0.531452	9.03571e-34	0	0.0572018	0.4722	0.1364	0.1048
ENSG00000196756	SNHG17	rs3752278	0	B M K	IAV	1.04572	0.521093	2.31403e-32	0	0.282638	0.4722	0.1364	0.1048
ENSG00000196756	SNHG17	rs3752278	0	MONO CD14	COV	0.746417	0.460008	1.25903e-27	0	0.193698	0.4722	0.1364	0.1048
ENSG00000196756	SNHG17	rs3752278	0	T CD8 CM EM	COV	0.939563	0.414507	8.43152e-25	0	0.051094	0.4722	0.1364	0.1048
ENSG00000196756	SNHG17	rs3752278	0	T CD8 CM EM	NS	0.887041	0.384987	5.45214e-23	0	0.114071	0.4722	0.1364	0.1048
ENSG00000196756	SNHG17	rs3752278	0	MAIT	IAV	1.36317	0.362017	6.97301e-21	0	0.171864	0.4722	0.1364	0.1048
ENSG00000196756	SNHG17	rs3752278	0	MAIT	NS	1.09199	0.302402	5.78919e-17	0	0.0798091	0.4722	0.1364	0.1048
ENSG00000196756	SNHG17	rs3752278	0	T CD8 EMRA	NS	1.23598	0.268304	1.54324e-15	0	0.202235	0.4722	0.1364	0.1048
ENSG00000196756	SNHG17	rs3752278	0	Reg T	IAV	1.24959	0.255045	1.54718e-14	0	0.045559	0.4722	0.1364	0.1048
ENSG00000196756	SNHG17	rs3752278	0	NK CD56dim	IAV	0.94207	0.239317	2.61232e-13	0	0.0294639	0.4722	0.1364	0.1048
ENSG00000196756	SNHG17	rs3752278	0	MONO CD16	NS	0.862771	0.248717	7.78442e-13	0	0.0208845	0.4722	0.1364	0.1048
ENSG00000196756	SNHG17	rs3752278	0	NK CD56brt	IAV	1.48589	0.21648	2.08285e-12	0	0.117549	0.4722	0.1364	0.1048
ENSG00000196756	SNHG17	rs3752278	0	NK CD56dim	NS	0.777035	0.188375	2.57734e-10	0	0.0859027	0.4722	0.1364	0.1048
ENSG00000196756	SNHG17	rs3752278	0	NK M LIKE	COV	1.07234	0.187263	2.65058e-10	0	0.0483273	0.4722	0.1364	0.1048
ENSG00000196756	SNHG17	rs3752278	0	Reg T	NS	1.05681	0.172973	5.07044e-10	0	0.12683	0.4722	0.1364	0.1048
ENSG00000196756	SNHG17	rs3752278	0	MAIT	COV	0.98329	0.170986	1.05316e-09	0	0.089039	0.4722	0.1364	0.1048
ENSG00000196756	SNHG17	rs3752278	0	B N K	NS	1.0193	0.168539	1.07016e-09	0	0.0799444	0.4722	0.1364	0.1048
ENSG00000196756	SNHG17	rs3752278	0	T CD8 EMRA	COV	0.951713	0.170464	1.36016e-09	0	0.131443	0.4722	0.1364	0.1048
ENSG00000196756	SNHG17	rs3752278	0	T CD8 EMRA	IAV	0.907734	0.170503	2.18673e-09	0	0.0675901	0.4722	0.1364	0.1048
ENSG00000196756	SNHG17	rs3752278	0	B M L	NS	1.09696	0.159875	2.39045e-09	0	0.0516077	0.4722	0.1364	0.1048
ENSG00000196756	SNHG17	rs3752278	0	B N K	IAV	0.90784	0.153459	1.14928e-08	0	0.0784636	0.4722	0.1364	0.1048
ENSG00000196756	SNHG17	rs3752278	0	NK CD56dim	COV	0.726868	0.124376	2.63805e-07	0	0.0149708	0.4722	0.1364	0.1048
ENSG00000196756	SNHG17	rs3752278	0	NK M LIKE	IAV	0.888956	0.114305	6.2832e-07	0	0.0745296	0.4722	0.1364	0.1048
ENSG00000196756	SNHG17	rs3752278	0	MONO CD14	IAV	0.530323	0.12467	7.68742e-07	0	0.0992856	0.4722	0.1364	0.1048
ENSG00000196756	SNHG17	rs3752278	0	MONO CD16	COV	0.6227	0.120093	1.35069e-06	0	0.0273848	0.4722	0.1364	0.1048
ENSG00000196756	SNHG17	rs3752278	0	B N L	NS	0.877189	0.105171	1.48321e-06	0.005	0.054971	0.4722	0.1364	0.1048
ENSG00000196756	SNHG17	rs3752278	0	B N K	COV	0.77756	0.106455	1.80355e-06	0	0.0679912	0.4722	0.1364	0.1048
ENSG00000196756	SNHG17	rs3752278	0	B N L	IAV	0.851295	0.0943132	7.12442e-06	0.004	0.0474563	0.4722	0.1364	0.1048
ENSG00000196756	SNHG17	rs788347	0	MONO CD14	NS	0.933608	0.687181	1.40859e-49	0	0.0149522	0.4306	0.1313	0.1048
ENSG00000196756	SNHG17	rs788347	0	B M K	COV	1.12718	0.63175	1.31109e-44	0	0.674723	0.4306	0.1313	0.1048
ENSG00000196756	SNHG17	rs788347	0	T CD8 CM EM	COV	0.932371	0.413017	1.08632e-24	0	0.0398422	0.4306	0.1313	0.1048
ENSG00000196756	SNHG17	rs788347	0	MAIT	IAV	1.31591	0.349606	4.68606e-20	0	0.0267027	0.4306	0.1313	0.1048
ENSG00000196756	SNHG17	rs788347	0	NK CD56dim	IAV	0.952629	0.251211	5.44683e-14	0	0.133772	0.4306	0.1313	0.1048
ENSG00000196756	SNHG17	rs788347	0	MONO CD16	NS	0.890051	0.265611	9.74006e-14	0	0.155544	0.4306	0.1313	0.1048
ENSG00000196756	SNHG17	rs788347	0	NK M LIKE	COV	1.04929	0.182586	4.66745e-10	0	0.0281842	0.4306	0.1313	0.1048
ENSG00000196756	SNHG17	rs788347	0	NK CD56dim	NS	0.742842	0.176596	1.05976e-09	0	0.0223672	0.4306	0.1313	0.1048
ENSG00000196756	SNHG17	rs788347	0	B M L	NS	1.10402	0.162633	1.69275e-09	0	0.0715575	0.4306	0.1313	0.1048
ENSG00000196756	SNHG17	rs788347	0	T CD8 EMRA	IAV	0.898225	0.168609	2.73643e-09	0	0.0546626	0.4306	0.1313	0.1048
ENSG00000196756	SNHG17	rs788347	0	NK CD56dim	COV	0.782534	0.146312	1.93388e-08	0	0.179732	0.4306	0.1313	0.1048
ENSG00000196756	SNHG17	rs788347	0	B N K	IAV	0.869874	0.145559	2.92793e-08	0	0.0334936	0.4306	0.1313	0.1048
ENSG00000196756	SNHG17	rs788347	0	NK M LIKE	IAV	0.860897	0.108284	1.29007e-06	0	0.0383657	0.4306	0.1313	0.1048
ENSG00000196756	SNHG17	rs788347	0	MONO CD16	COV	0.61496	0.118679	1.57297e-06	0	0.0237912	0.4306	0.1313	0.1048
ENSG00000196756	SNHG17	rs788347	0	B N L	NS	0.842236	0.0978995	3.57141e-06	0.005	0.0245483	0.4306	0.1313	0.1048
ENSG00000196756	SNHG17	rs788347	0	B N L	IAV	0.852101	0.0973014	5.01359e-06	0.004	0.0653267	0.4306	0.1313	0.1048
ENSG00000196756	SNHG17	rs788347	0	MONO CD14	IAV	0.483029	0.104777	6.58247e-06	0	0.0138082	0.4306	0.1313	0.1048
ENSG00000196756	SNHG17	rs805529	9230	B N L	NS	-0.801832	0.0955418	4.7442e-06	0.005	0.018928	0.5046	0.7929	0.8857
ENSG00000196756	SNHG17	rs6015041	6210	B M K	COV	0.779817	0.327049	1.11902e-18	0	0.257165	0.4537	0.2071	0.1143
ENSG00000111639	MRPL51	rs11610774	4716	MONO CD14	IAV	-1.05026	0.472405	2.4035e-27	0	0.0339438	0.5648	0.3333	0.2095
ENSG00000111639	MRPL51	rs11610774	4716	MONO CD16	NS	-0.826784	0.469591	1.41306e-26	0	0.0329539	0.5648	0.3333	0.2095
ENSG00000111639	MRPL51	rs11610774	4716	MONO CD14 INFECTED	IAV	-1.2536	0.423183	1.75504e-24	0	0.0256457	0.5648	0.3333	0.2095
ENSG00000111639	MRPL51	rs11610774	4716	MONO CD16	COV	-0.832906	0.395648	9.03608e-22	0	0.0243076	0.5648	0.3333	0.2095
ENSG00000111639	MRPL51	rs11610774	4716	MONO CD16	IAV	-1.20581	0.362455	6.1898e-19	0	0.0150227	0.5648	0.3333	0.2095
ENSG00000111639	MRPL51	rs11610774	4716	NK CD56dim	IAV	-0.462772	0.215459	5.6658e-12	0	0.0101331	0.5648	0.3333	0.2095
ENSG00000111639	MRPL51	rs11610774	4716	NK CD56dim	COV	-0.366716	0.188966	1.01817e-10	0	0.0179062	0.5648	0.3333	0.2095
ENSG00000111639	MRPL51	rs11610774	4716	T CD8 EMRA	IAV	-0.42602	0.110508	2.18383e-06	0.00534759	0.0144901	0.5648	0.3333	0.2095
ENSG00000111639	MRPL51	rs11610774	4716	NK M LIKE	IAV	-0.52475	0.0949636	6.26495e-06	0.00408163	0.0146773	0.5648	0.3333	0.2095
ENSG00000111639	MRPL51	rs11610774	4716	T CD8 CM EM	COV	-0.124041	0.0961488	7.88368e-06	0	0.0101132	0.5648	0.3333	0.2095
ENSG00000111639	MRPL51	rs11610774	4716	B N K	IAV	-0.308911	0.0929517	1.25789e-05	0.00793651	0.0129355	0.5648	0.3333	0.2095
ENSG00000111639	MRPL51	rs11610774	4716	T CD4 E	IAV	-0.0713644	0.0845752	2.68377e-05	0.0030525	0.0129038	0.5648	0.3333	0.2095
ENSG00000111639	MRPL51	rs11064245	28718	B M K	COV	-0.110112	0.128054	2.11307e-07	0	0.0721471	0.4954	0.3131	0.2048
ENSG00000183172	SMDT1	rs112903584	1019	T CD4 E	COV	-0.769499	0.7484	1.91756e-62	0	0.19453	0.4074	0.3232	0.1333
ENSG00000183172	SMDT1	rs112903584	1019	T CD4 N	COV	-0.737538	0.731396	7.40889e-60	0	0.284833	0.4074	0.3232	0.1333
ENSG00000183172	SMDT1	rs112903584	1019	T CD4 E	IAV	-0.631032	0.726834	2.89796e-58	0	0.174045	0.4074	0.3232	0.1333
ENSG00000183172	SMDT1	rs112903584	1019	T CD8 N	IAV	-0.609635	0.720401	3.39706e-54	0	0.229989	0.4074	0.3232	0.1333
ENSG00000183172	SMDT1	rs112903584	1019	T CD8 CM EM	NS	-0.687925	0.669274	3.48781e-50	0	0.2143	0.4074	0.3232	0.1333
ENSG00000183172	SMDT1	rs112903584	1019	T CD8 CM EM	COV	-0.556485	0.632037	7.34493e-45	0	0.0594564	0.4074	0.3232	0.1333
ENSG00000183172	SMDT1	rs112903584	1019	T CD8 CM EM	IAV	-0.416362	0.606799	3.48443e-41	0	0.208083	0.4074	0.3232	0.1333
ENSG00000183172	SMDT1	rs112903584	1019	MAIT	NS	-0.672431	0.589744	1.38791e-39	0	0.178686	0.4074	0.3232	0.1333
ENSG00000183172	SMDT1	rs112903584	1019	B N K	NS	-0.869757	0.564849	2.3646e-38	0	0.107515	0.4074	0.3232	0.1333
ENSG00000183172	SMDT1	rs112903584	1019	B M K	NS	-0.376469	0.525116	1.08629e-33	0	0.106766	0.4074	0.3232	0.1333
ENSG00000183172	SMDT1	rs112903584	1019	Reg T	IAV	-0.783925	0.49927	5.11254e-32	0	0.16105	0.4074	0.3232	0.1333
ENSG00000183172	SMDT1	rs112903584	1019	NK CD56dim	NS	-0.435432	0.504913	3.9391e-31	0	0.154749	0.4074	0.3232	0.1333
ENSG00000183172	SMDT1	rs112903584	1019	Reg T	NS	-0.885837	0.448545	3.56606e-28	0	0.0498796	0.4074	0.3232	0.1333
ENSG00000183172	SMDT1	rs112903584	1019	B M K	IAV	-0.320409	0.442781	4.7912e-26	0	0.0779847	0.4074	0.3232	0.1333
ENSG00000183172	SMDT1	rs112903584	1019	B M K	COV	-0.279822	0.430681	6.86665e-26	0	0.0474751	0.4074	0.3232	0.1333
ENSG00000183172	SMDT1	rs112903584	1019	B M L	NS	-0.932891	0.408234	3.82358e-25	0	0.115327	0.4074	0.3232	0.1333
ENSG00000183172	SMDT1	rs112903584	1019	B N L	COV	-1.06619	0.388004	7.48631e-24	0	0.0877955	0.4074	0.3232	0.1333
ENSG00000183172	SMDT1	rs112903584	1019	MAIT	COV	-0.828601	0.37962	2.12952e-22	0	0.0696941	0.4074	0.3232	0.1333
ENSG00000183172	SMDT1	rs112903584	1019	B N L	NS	-1.07144	0.351969	1.88866e-21	0	0.0549894	0.4074	0.3232	0.1333
ENSG00000183172	SMDT1	rs112903584	1019	T CD8 EMRA	COV	-0.856112	0.365191	3.38471e-21	0	0.0991527	0.4074	0.3232	0.1333
ENSG00000183172	SMDT1	rs112903584	1019	B N K	IAV	-0.719979	0.365072	4.33821e-21	0	0.167238	0.4074	0.3232	0.1333
ENSG00000183172	SMDT1	rs112903584	1019	B N K	COV	-0.768024	0.352145	6.84658e-21	0	0.136365	0.4074	0.3232	0.1333
ENSG00000183172	SMDT1	rs112903584	1019	T CD8 EMRA	NS	-1.02728	0.344447	1.85403e-20	0	0.148115	0.4074	0.3232	0.1333
ENSG00000183172	SMDT1	rs112903584	1019	Reg T	COV	-0.707358	0.331316	7.75536e-20	0	0.127636	0.4074	0.3232	0.1333
ENSG00000183172	SMDT1	rs112903584	1019	B N L	IAV	-0.984183	0.326247	3.10931e-19	0	0.108627	0.4074	0.3232	0.1333
ENSG00000183172	SMDT1	rs112903584	1019	MAIT	IAV	-0.488769	0.282213	8.16813e-16	0	0.0182018	0.4074	0.3232	0.1333
ENSG00000183172	SMDT1	rs112903584	1019	B M L	COV	-1.29926	0.272341	5.14427e-15	0	0.0244319	0.4074	0.3232	0.1333
ENSG00000183172	SMDT1	rs112903584	1019	T CD8 EMRA	IAV	-0.714672	0.267987	1.08031e-14	0	0.101733	0.4074	0.3232	0.1333
ENSG00000183172	SMDT1	rs112903584	1019	B M L	IAV	-0.739738	0.168418	9.88354e-10	0	0.0972732	0.4074	0.3232	0.1333
ENSG00000183172	SMDT1	rs112903584	1019	NK M LIKE	COV	-1.04486	0.149089	2.47626e-08	0	0.0647072	0.4074	0.3232	0.1333
ENSG00000183172	SMDT1	rs112903584	1019	NK CD56dim	COV	-0.323216	0.139333	4.46643e-08	0	0.0560998	0.4074	0.3232	0.1333
ENSG00000183172	SMDT1	rs112903584	1019	MONO CD16	NS	-0.377449	0.133013	4.15431e-07	0.00352113	0.044087	0.4074	0.3232	0.1333
ENSG00000183172	SMDT1	rs112903584	1019	Plasmablast	NS	-1.18017	0.217018	7.09302e-07	0	0.0141176	0.4074	0.3232	0.1333
ENSG00000183172	SMDT1	rs112903584	1019	T gd	NS	-1.38893	0.119092	1.01311e-06	0	0.0399188	0.4074	0.3232	0.1333
ENSG00000013573	DDX11	rs34873612	0	T CD4 N	IAV	-1.36326	0.691197	1.07037e-53	0	0.040907	0.7315	0.4141	0.8
ENSG00000013573	DDX11	rs34873612	0	T CD4 E	IAV	-1.33331	0.647984	3.16361e-47	0	0.0421984	0.7315	0.4141	0.8
ENSG00000013573	DDX11	rs34873612	0	T CD4 N	COV	-1.25326	0.639304	7.82348e-47	0	0.0352812	0.7315	0.4141	0.8
ENSG00000013573	DDX11	rs34873612	0	T CD4 N	NS	-1.17406	0.639809	1.47363e-45	0	0.0482245	0.7315	0.4141	0.8
ENSG00000013573	DDX11	rs34873612	0	T CD4 E	NS	-1.09951	0.582445	2.08699e-39	0	0.0253181	0.7315	0.4141	0.8
ENSG00000013573	DDX11	rs34873612	0	T CD8 N	IAV	-1.45622	0.57965	2.04717e-37	0	0.0143716	0.7315	0.4141	0.8
ENSG00000013573	DDX11	rs34873612	0	T CD8 N	NS	-1.26204	0.562669	1.65931e-36	0	0.0449507	0.7315	0.4141	0.8
ENSG00000013573	DDX11	rs34873612	0	T CD4 E	COV	-1.14492	0.540909	5.39755e-36	0	0.027084	0.7315	0.4141	0.8
ENSG00000013573	DDX11	rs34873612	0	MONO CD14	COV	-0.820693	0.5256	4.40779e-33	0	0.0368134	0.7315	0.4141	0.8
ENSG00000013573	DDX11	rs34873612	0	T CD8 N	COV	-1.23682	0.485483	8.27709e-30	0	0.0321155	0.7315	0.4141	0.8
ENSG00000013573	DDX11	rs34873612	0	NK CD56dim	IAV	-1.37153	0.400695	1.44586e-23	0	0.0129662	0.7315	0.4141	0.8
ENSG00000013573	DDX11	rs34873612	0	T CD8 CM EM	COV	-1.30604	0.371541	9.85942e-22	0	0.0259014	0.7315	0.4141	0.8
ENSG00000013573	DDX11	rs34873612	0	NK CD56dim	NS	-1.28663	0.379911	1.10126e-21	0	0.0360149	0.7315	0.4141	0.8
ENSG00000013573	DDX11	rs34873612	0	T CD8 CM EM	NS	-1.16214	0.361652	2.3725e-21	0	0.0144855	0.7315	0.4141	0.8
ENSG00000013573	DDX11	rs34873612	0	T CD8 EMRA	IAV	-1.47548	0.361369	1.9092e-20	0	0.0245994	0.7315	0.4141	0.8
ENSG00000013573	DDX11	rs34873612	0	NK M LIKE	IAV	-1.30681	0.307252	4.53033e-18	0	0.020343	0.7315	0.4141	0.8
ENSG00000013573	DDX11	rs34873612	0	MAIT	NS	-1.19482	0.300107	8.00373e-17	0	0.0252637	0.7315	0.4141	0.8
ENSG00000013573	DDX11	rs34873612	0	MAIT	IAV	-1.18223	0.295675	1.24893e-16	0	0.0154175	0.7315	0.4141	0.8
ENSG00000013573	DDX11	rs34873612	0	T CD8 EMRA	COV	-1.18507	0.278902	1.0924e-15	0	0.0224288	0.7315	0.4141	0.8
ENSG00000013573	DDX11	rs34873612	0	B N L	IAV	-1.18465	0.205537	7.76045e-12	0	0.0179037	0.7315	0.4141	0.8
ENSG00000013573	DDX11	rs34873612	0	B N K	COV	-1.11607	0.205299	9.00129e-12	0	0.0249935	0.7315	0.4141	0.8
ENSG00000013573	DDX11	rs34873612	0	Reg T	COV	-1.04695	0.193948	2.51146e-11	0	0.0184323	0.7315	0.4141	0.8
ENSG00000013573	DDX11	rs34873612	0	B M K	NS	-0.662254	0.192123	9.4867e-11	0	0.0124137	0.7315	0.4141	0.8
ENSG00000013573	DDX11	rs34873612	0	MAIT	COV	-0.90155	0.169017	1.34088e-09	0	0.0127406	0.7315	0.4141	0.8
ENSG00000013573	DDX11	rs34873612	0	MONO CD14	IAV	-0.388954	0.161361	1.32607e-08	0	0.011403	0.7315	0.4141	0.8
ENSG00000013573	DDX11	rs34873612	0	Reg T	IAV	-0.873126	0.147744	1.49878e-08	0	0.0181331	0.7315	0.4141	0.8
ENSG00000013573	DDX11	rs34873612	0	MONO CD16	COV	-0.50401	0.151246	4.48248e-08	0	0.0206627	0.7315	0.4141	0.8
ENSG00000013573	DDX11	rs34873612	0	B M K	IAV	-0.548753	0.132599	1.9316e-07	0	0.0125525	0.7315	0.4141	0.8
ENSG00000013573	DDX11	rs34873612	0	B N K	NS	-0.716891	0.113126	8.72299e-07	0	0.0119488	0.7315	0.4141	0.8
ENSG00000013573	DDX11	rs67241714	0	T CD4 E	NS	-1.10205	0.585092	1.10954e-39	0	0.0472794	0.7222	0.4091	0.7762
ENSG00000013573	DDX11	rs67241714	0	T CD8 N	COV	-1.23925	0.490281	3.31944e-30	0	0.0789697	0.7222	0.4091	0.7762
ENSG00000013573	DDX11	rs67241714	0	T CD8 CM EM	IAV	-1.25398	0.442803	1.97005e-26	0	0.0373428	0.7222	0.4091	0.7762
ENSG00000013573	DDX11	rs67241714	0	T CD8 EMRA	IAV	-1.47802	0.365732	9.8292e-21	0	0.0470642	0.7222	0.4091	0.7762
ENSG00000013573	DDX11	rs67241714	0	MAIT	NS	-1.20251	0.307006	3.01361e-17	0	0.0652884	0.7222	0.4091	0.7762
ENSG00000013573	DDX11	rs67241714	0	T CD8 EMRA	COV	-1.20252	0.292352	1.67142e-16	0	0.138631	0.7222	0.4091	0.7762
ENSG00000013573	DDX11	rs67241714	0	B N L	IAV	-1.21006	0.216792	1.76498e-12	0	0.0741161	0.7222	0.4091	0.7762
ENSG00000013573	DDX11	rs67241714	0	B N K	COV	-1.09874	0.198284	2.23308e-11	0	0.0104672	0.7222	0.4091	0.7762
ENSG00000013573	DDX11	rs67241714	0	Reg T	COV	-1.03795	0.190492	3.94403e-11	0	0.0119705	0.7222	0.4091	0.7762
ENSG00000013573	DDX11	rs67241714	0	B M K	NS	-0.656729	0.190926	1.10096e-10	0	0.0107697	0.7222	0.4091	0.7762
ENSG00000013573	DDX11	rs67241714	0	MAIT	COV	-0.902149	0.169948	1.1962e-09	0	0.0141974	0.7222	0.4091	0.7762
ENSG00000013573	DDX11	rs67241714	0	Reg T	IAV	-0.899069	0.15829	4.15122e-09	0	0.0607261	0.7222	0.4091	0.7762
ENSG00000013573	DDX11	rs67241714	0	MONO CD16	COV	-0.499479	0.148968	5.76926e-08	0	0.0163161	0.7222	0.4091	0.7762
ENSG00000013573	DDX11	rs67241714	0	B N K	NS	-0.757724	0.126835	1.71497e-07	0	0.0538645	0.7222	0.4091	0.7762
ENSG00000013573	DDX11	rs7952861	0	MONO CD14	NS	-0.991743	0.667395	4.69957e-47	0	0.197236	0.7639	0.4242	0.7905
ENSG00000013573	DDX11	rs7952861	0	T CD8 CM EM	IAV	-1.25722	0.443643	1.70025e-26	0	0.0431576	0.7639	0.4242	0.7905
ENSG00000013573	DDX11	rs7952861	0	T CD8 CM EM	NS	-1.15796	0.361715	2.34922e-21	0	0.014626	0.7639	0.4242	0.7905
ENSG00000013573	DDX11	rs7952861	0	B M K	COV	-0.774341	0.249123	6.21028e-14	0	0.0428378	0.7639	0.4242	0.7905
ENSG00000013573	DDX11	rs7952861	0	B N K	IAV	-1.03385	0.210057	1.12347e-11	0	0.0107428	0.7639	0.4242	0.7905
ENSG00000013573	DDX11	rs7952861	0	Reg T	NS	-1.05088	0.198147	2.03043e-11	0	0.01154	0.7639	0.4242	0.7905
ENSG00000013573	DDX11	rs7952861	0	Reg T	COV	-1.03834	0.191841	3.3076e-11	0	0.0141644	0.7639	0.4242	0.7905
ENSG00000013573	DDX11	rs7952861	0	MAIT	COV	-0.879945	0.16818	1.48566e-09	0	0.0115604	0.7639	0.4242	0.7905
ENSG00000013573	DDX11	rs7952861	0	MONO CD14	IAV	-0.3901	0.16429	9.53011e-09	0	0.0155642	0.7639	0.4242	0.7905
ENSG00000013573	DDX11	rs7952861	0	B N L	COV	-0.894222	0.141995	1.86947e-08	0	0.0140925	0.7639	0.4242	0.7905
ENSG00000013573	DDX11	rs7952861	0	B M K	IAV	-0.547445	0.131572	2.1707e-07	0	0.0112598	0.7639	0.4242	0.7905
ENSG00000013573	DDX11	rs3930906	0	T CD8 N	COV	-1.23485	0.4821	1.56824e-29	0	0.0171178	0.7361	0.4141	0.8
ENSG00000013573	DDX11	rs3930906	0	NK CD56dim	IAV	-1.37196	0.400388	1.52071e-23	0	0.01234	0.7361	0.4141	0.8
ENSG00000013573	DDX11	rs3930906	0	T CD8 CM EM	COV	-1.30734	0.371364	1.0141e-21	0	0.0251973	0.7361	0.4141	0.8
ENSG00000013573	DDX11	rs3930906	0	T CD8 CM EM	NS	-1.16113	0.360779	2.7254e-21	0	0.012648	0.7361	0.4141	0.8
ENSG00000013573	DDX11	rs3930906	0	MAIT	IAV	-1.186	0.297522	9.62618e-17	0	0.0198558	0.7361	0.4141	0.8
ENSG00000013573	DDX11	rs3930906	0	MAIT	NS	-1.19135	0.298544	9.97447e-17	0	0.0203984	0.7361	0.4141	0.8
ENSG00000013573	DDX11	rs3930906	0	T CD8 EMRA	COV	-1.17787	0.275461	1.75658e-15	0	0.01415	0.7361	0.4141	0.8
ENSG00000013573	DDX11	rs3930906	0	Reg T	NS	-1.05382	0.198406	1.96347e-11	0	0.012218	0.7361	0.4141	0.8
ENSG00000013573	DDX11	rs3930906	0	T CD8 EMRA	NS	-1.04893	0.197862	2.10694e-11	0	0.0311369	0.7361	0.4141	0.8
ENSG00000013573	DDX11	rs3930906	0	B M K	NS	-0.672895	0.199059	3.98977e-11	0	0.0283829	0.7361	0.4141	0.8
ENSG00000013573	DDX11	rs3930906	0	MAIT	COV	-0.907388	0.172423	8.8268e-10	0	0.018941	0.7361	0.4141	0.8
ENSG00000013573	DDX11	rs3930906	0	Reg T	IAV	-0.871715	0.147179	1.60502e-08	0	0.0170021	0.7361	0.4141	0.8
ENSG00000013573	DDX11	rs3930906	0	MONO CD16	COV	-0.496165	0.146924	7.23199e-08	0	0.0132074	0.7361	0.4141	0.8
ENSG00000013573	DDX11	rs60834457	15172	NK CD56dim	COV	-1.26733	0.26965	2.41525e-15	0	0.0138647	0.625	0.2222	0.7429
ENSG00000013573	DDX11	rs60834457	15172	B N L	COV	-0.927411	0.151631	5.63118e-09	0	0.0436026	0.625	0.2222	0.7429
ENSG00000013573	DDX11	rs60834457	15172	B M K	IAV	-0.58815	0.151732	2.15493e-08	0	0.097253	0.625	0.2222	0.7429
ENSG00000013573	DDX11	rs60834457	15172	MONO CD16	NS	-0.602714	0.152069	5.28085e-08	0	0.643287	0.625	0.2222	0.7429
ENSG00000197728	RPS26	rs1131017	0	NK CD56dim	COV	-0.994071	0.746242	1.8016e-61	0	1	0.125	0.5859	0.7619
ENSG00000197728	RPS26	rs1131017	0	Reg T	IAV	-1.52662	0.744389	1.88356e-61	0	1	0.125	0.5859	0.7619
ENSG00000197728	RPS26	rs1131017	0	Reg T	COV	-1.48384	0.731376	5.3354e-61	0	1	0.125	0.5859	0.7619
ENSG00000197728	RPS26	rs1131017	0	MAIT	COV	-1.12254	0.743018	1.26202e-60	0	1	0.125	0.5859	0.7619
ENSG00000197728	RPS26	rs1131017	0	Reg T	NS	-1.44025	0.717838	5.86872e-58	0	1	0.125	0.5859	0.7619
ENSG00000197728	RPS26	rs1131017	0	B M L	NS	-1.27109	0.7023	7.64979e-56	0	1	0.125	0.5859	0.7619
ENSG00000197728	RPS26	rs1131017	0	MAIT	IAV	-0.89803	0.717004	1.26211e-55	0	1	0.125	0.5859	0.7619
ENSG00000197728	RPS26	rs1131017	0	T CD4 E	IAV	-1.35733	0.697122	9.01722e-54	0	1	0.125	0.5859	0.7619
ENSG00000197728	RPS26	rs1131017	0	T CD4 E	NS	-1.42975	0.699826	1.22914e-53	0	1	0.125	0.5859	0.7619
ENSG00000197728	RPS26	rs1131017	0	T CD4 N	IAV	-1.47053	0.689736	1.73006e-53	0	1	0.125	0.5859	0.7619
ENSG00000197728	RPS26	rs1131017	0	B N L	IAV	-1.47095	0.686307	2.95677e-53	0	1	0.125	0.5859	0.7619
ENSG00000197728	RPS26	rs1131017	0	B N K	NS	-1.46233	0.688782	4.24906e-53	0	1	0.125	0.5859	0.7619
ENSG00000197728	RPS26	rs1131017	0	MONO CD14	COV	-0.374682	0.704477	5.56871e-53	0	1	0.125	0.5859	0.7619
ENSG00000197728	RPS26	rs1131017	0	B N L	COV	-1.39543	0.675641	1.65514e-52	0	1	0.125	0.5859	0.7619
ENSG00000197728	RPS26	rs1131017	0	MAIT	NS	-1.21853	0.696608	2.13494e-52	0	1	0.125	0.5859	0.7619
ENSG00000197728	RPS26	rs1131017	0	B N K	COV	-1.42338	0.681441	2.53368e-52	0	1	0.125	0.5859	0.7619
ENSG00000197728	RPS26	rs1131017	0	T CD8 CM EM	NS	-1.34429	0.682027	6.64005e-52	0	1	0.125	0.5859	0.7619
ENSG00000197728	RPS26	rs1131017	0	B M K	IAV	-0.800755	0.700242	7.39462e-52	0	1	0.125	0.5859	0.7619
ENSG00000197728	RPS26	rs1131017	0	T CD8 N	NS	-1.57073	0.696461	7.41171e-52	0	1	0.125	0.5859	0.7619
ENSG00000197728	RPS26	rs1131017	0	T CD4 N	COV	-1.48504	0.677826	7.98452e-52	0	1	0.125	0.5859	0.7619
ENSG00000197728	RPS26	rs1131017	0	B N K	IAV	-1.33423	0.690291	8.87583e-52	0	1	0.125	0.5859	0.7619
ENSG00000197728	RPS26	rs1131017	0	T CD8 EMRA	IAV	-1.20237	0.696668	1.26295e-51	0	1	0.125	0.5859	0.7619
ENSG00000197728	RPS26	rs1131017	0	T CD8 EMRA	COV	-1.25184	0.686727	1.52479e-51	0	1	0.125	0.5859	0.7619
ENSG00000197728	RPS26	rs1131017	0	NK M LIKE	IAV	-1.32097	0.670007	3.00716e-51	0	1	0.125	0.5859	0.7619
ENSG00000197728	RPS26	rs1131017	0	T CD4 N	NS	-1.52911	0.681845	7.0176e-51	0	1	0.125	0.5859	0.7619
ENSG00000197728	RPS26	rs1131017	0	NK CD56dim	IAV	-0.808357	0.681957	1.20514e-50	0	1	0.125	0.5859	0.7619
ENSG00000197728	RPS26	rs1131017	0	T CD8 CM EM	COV	-1.22449	0.675782	2.57005e-50	0	1	0.125	0.5859	0.7619
ENSG00000197728	RPS26	rs1131017	0	NK CD56dim	NS	-1.03018	0.683797	6.88649e-50	0	1	0.125	0.5859	0.7619
ENSG00000197728	RPS26	rs1131017	0	B M L	IAV	-1.30881	0.663201	7.31015e-50	0	1	0.125	0.5859	0.7619
ENSG00000197728	RPS26	rs1131017	0	B N L	NS	-1.65904	0.650778	1.22346e-49	0	1	0.125	0.5859	0.7619
ENSG00000197728	RPS26	rs1131017	0	T CD8 CM EM	IAV	-1.08711	0.677744	1.36884e-49	0	1	0.125	0.5859	0.7619
ENSG00000197728	RPS26	rs1131017	0	T CD4 E	COV	-1.42513	0.661893	1.86965e-49	0	1	0.125	0.5859	0.7619
ENSG00000197728	RPS26	rs1131017	0	T CD8 EMRA	NS	-1.26582	0.651969	1.21152e-48	0	1	0.125	0.5859	0.7619
ENSG00000197728	RPS26	rs1131017	0	T CD8 N	COV	-1.4318	0.668957	1.87252e-48	0	1	0.125	0.5859	0.7619
ENSG00000197728	RPS26	rs1131017	0	B M L	COV	-1.56372	0.670398	2.13978e-48	0	1	0.125	0.5859	0.7619
ENSG00000197728	RPS26	rs1131017	0	T CD8 N	IAV	-1.32666	0.658143	6.32647e-46	0	1	0.125	0.5859	0.7619
ENSG00000197728	RPS26	rs1131017	0	NK M LIKE	COV	-1.07596	0.629535	1.74521e-43	0	1	0.125	0.5859	0.7619
ENSG00000197728	RPS26	rs1131017	0	NK CD56brt	COV	-1.05744	0.609759	6.09276e-43	0	1	0.125	0.5859	0.7619
ENSG00000197728	RPS26	rs1131017	0	NK M LIKE	NS	-1.67507	0.604292	6.12112e-43	0	1	0.125	0.5859	0.7619
ENSG00000197728	RPS26	rs1131017	0	NK CD56brt	NS	-1.75135	0.622328	2.99871e-42	0	1	0.125	0.5859	0.7619
ENSG00000197728	RPS26	rs1131017	0	MONO CD16	NS	-0.540944	0.637756	1.51405e-41	0	1	0.125	0.5859	0.7619
ENSG00000197728	RPS26	rs1131017	0	NK CD56brt	IAV	-0.740166	0.583422	1.82977e-40	0	1	0.125	0.5859	0.7619
ENSG00000197728	RPS26	rs1131017	0	MONO CD14	NS	-0.383899	0.606993	3.47498e-40	0	1	0.125	0.5859	0.7619
ENSG00000197728	RPS26	rs1131017	0	T gd	IAV	-1.26735	0.609284	1.32146e-39	0	1	0.125	0.5859	0.7619
ENSG00000197728	RPS26	rs1131017	0	T gd	NS	-1.3895	0.519735	6.35461e-32	0	0.999905	0.125	0.5859	0.7619
ENSG00000197728	RPS26	rs1131017	0	T gd	COV	-1.2507	0.504195	6.3363e-27	0	0.999998	0.125	0.5859	0.7619
ENSG00000197728	RPS26	rs1131017	0	ILC	NS	-2.08479	0.526867	1.16249e-25	0	0.999984	0.125	0.5859	0.7619
ENSG00000197728	RPS26	rs1131017	0	MONO CD16	COV	-0.691616	0.444151	4.04569e-25	0	0.99992	0.125	0.5859	0.7619
ENSG00000197728	RPS26	rs1131017	0	cDC	COV	-0.712712	0.50326	1.74966e-23	0	0.999999	0.125	0.5859	0.7619
ENSG00000197728	RPS26	rs1131017	0	cDC	NS	-1.29749	0.465291	4.43042e-20	0	0.899876	0.125	0.5859	0.7619
ENSG00000197728	RPS26	rs1131017	0	ILC	COV	-1.78189	0.563122	3.85714e-19	0	0.999997	0.125	0.5859	0.7619
ENSG00000197728	RPS26	rs1131017	0	pDC	NS	-0.706449	0.476141	5.56163e-19	0	0.999438	0.125	0.5859	0.7619
ENSG00000197728	RPS26	rs1131017	0	MONO CD14	IAV	-0.678268	0.344032	1.41083e-18	0	0.971436	0.125	0.5859	0.7619
ENSG00000197728	RPS26	rs1131017	0	MONO CD16	IAV	-0.610431	0.343964	7.85949e-18	0	0.993494	0.125	0.5859	0.7619
ENSG00000197728	RPS26	rs1131017	0	MONO CD14 INFECTED	IAV	-0.772961	0.299845	2.05061e-16	0	0.919919	0.125	0.5859	0.7619
ENSG00000197728	RPS26	rs1131017	0	ILC	IAV	-1.07228	0.458803	1.13765e-15	0	0.999282	0.125	0.5859	0.7619
ENSG00000197728	RPS26	rs1131017	0	cDC	IAV	-1.03794	0.32934	3.677e-14	0	0.991817	0.125	0.5859	0.7619
ENSG00000197728	RPS26	rs1131017	0	Plasmablast	NS	-1.13066	0.373938	6.83412e-12	0	0.989082	0.125	0.5859	0.7619
ENSG00000197728	RPS26	rs1131017	0	pDC	COV	-0.538521	0.308306	3.0665e-10	0	0.822218	0.125	0.5859	0.7619
ENSG00000197728	RPS26	rs1131017	0	Plasmablast	IAV	-0.536741	0.303124	5.42674e-07	0	0.879107	0.125	0.5859	0.7619
ENSG00000197728	RPS26	rs35830890	62576	MAIT	COV	0.609979	0.315259	4.2945e-18	0	0.363259	0.375	0.404	0.2524
ENSG00000197728	RPS26	rs35830890	62576	Reg T	IAV	0.807707	0.301535	2.19699e-17	0	0.524366	0.375	0.404	0.2524
ENSG00000197728	RPS26	rs35830890	62576	B N K	COV	0.705982	0.254782	1.18937e-14	0	0.0676029	0.375	0.404	0.2524
ENSG00000197728	RPS26	rs35830890	62576	T CD4 E	NS	0.708008	0.256849	1.90003e-14	0	0.778176	0.375	0.404	0.2524
ENSG00000197728	RPS26	rs35830890	62576	T CD4 N	NS	0.758556	0.247981	7.22948e-14	0	0.598365	0.375	0.404	0.2524
ENSG00000197728	RPS26	rs35830890	62576	MAIT	NS	0.598171	0.249425	7.98792e-14	0	0.790877	0.375	0.404	0.2524
ENSG00000197728	RPS26	rs35830890	62576	T CD8 CM EM	IAV	0.51881	0.227979	1.48378e-12	0	0.616775	0.375	0.404	0.2524
ENSG00000197728	RPS26	rs35830890	62576	T CD8 EMRA	COV	0.554824	0.207752	1.33423e-11	0	0.966503	0.375	0.404	0.2524
ENSG00000186230	ZNF749	rs3746224	0	T CD4 N	IAV	1.02206	0.682115	2.04239e-52	0	1	0.1991	0.5051	0.6429
ENSG00000186230	ZNF749	rs3746224	0	T CD4 N	COV	1.08868	0.666002	3.12489e-50	0	1	0.1991	0.5051	0.6429
ENSG00000186230	ZNF749	rs3746224	0	T CD4 N	NS	0.995157	0.630566	1.80035e-44	0	0.999988	0.1991	0.5051	0.6429
ENSG00000186230	ZNF749	rs3746224	0	T CD4 E	NS	1.10134	0.615163	6.30381e-43	0	0.99999	0.1991	0.5051	0.6429
ENSG00000186230	ZNF749	rs3746224	0	T CD8 N	COV	1.30296	0.584082	8.24871e-39	0	1	0.1991	0.5051	0.6429
ENSG00000186230	ZNF749	rs3746224	0	T CD8 N	IAV	1.19998	0.575735	4.93217e-37	0	0.99999	0.1991	0.5051	0.6429
ENSG00000186230	ZNF749	rs3746224	0	T CD8 N	NS	1.25381	0.560261	2.82509e-36	0	0.999636	0.1991	0.5051	0.6429
ENSG00000186230	ZNF749	rs3746224	0	T CD4 E	IAV	0.941004	0.523643	4.81597e-34	0	0.99996	0.1991	0.5051	0.6429
ENSG00000186230	ZNF749	rs3746224	0	T CD4 E	COV	0.995029	0.507937	6.13593e-33	0	0.955463	0.1991	0.5051	0.6429
ENSG00000186230	ZNF749	rs3746224	0	MONO CD14	NS	0.621802	0.445138	5.77572e-26	0	0.938843	0.1991	0.5051	0.6429
ENSG00000186230	ZNF749	rs3746224	0	B M K	NS	1.20175	0.431252	6.21694e-26	0	0.999218	0.1991	0.5051	0.6429
ENSG00000186230	ZNF749	rs3746224	0	T CD8 CM EM	NS	1.12081	0.351935	1.09751e-20	0	0.771177	0.1991	0.5051	0.6429
ENSG00000186230	ZNF749	rs3746224	0	B M K	COV	1.02268	0.347979	4.83217e-20	0	0.34877	0.1991	0.5051	0.6429
ENSG00000186230	ZNF749	rs3746224	0	T CD8 CM EM	COV	0.966274	0.309839	1.14524e-17	0	0.777767	0.1991	0.5051	0.6429
ENSG00000186230	ZNF749	rs3746224	0	T CD8 CM EM	IAV	0.899892	0.294026	2.24196e-16	0	0.614738	0.1991	0.5051	0.6429
ENSG00000186230	ZNF749	rs3746224	0	B M K	IAV	1.00757	0.282878	1.73253e-15	0	0.980978	0.1991	0.5051	0.6429
ENSG00000186230	ZNF749	rs3746224	0	Reg T	NS	1.03489	0.221558	9.37096e-13	0	0.979923	0.1991	0.5051	0.6429
ENSG00000186230	ZNF749	rs3746224	0	B N L	NS	0.962096	0.214256	1.33514e-12	0	0.924137	0.1991	0.5051	0.6429
ENSG00000186230	ZNF749	rs3746224	0	NK CD56dim	IAV	0.705752	0.194353	8.02606e-11	0	0.676758	0.1991	0.5051	0.6429
ENSG00000186230	ZNF749	rs3746224	0	NK CD56dim	NS	0.717309	0.180007	7.05028e-10	0	0.658382	0.1991	0.5051	0.6429
ENSG00000186230	ZNF749	rs3746224	0	MAIT	NS	0.783784	0.167391	2.38316e-09	0	0.602823	0.1991	0.5051	0.6429
ENSG00000186230	ZNF749	rs3746224	0	MAIT	IAV	0.859834	0.166254	2.48766e-09	0	0.79612	0.1991	0.5051	0.6429
ENSG00000186230	ZNF749	rs3746224	0	T CD8 EMRA	IAV	0.725051	0.158264	9.24174e-09	0	0.151248	0.1991	0.5051	0.6429
ENSG00000186230	ZNF749	rs3746224	0	B M L	NS	0.831876	0.146876	1.20058e-08	0	0.980524	0.1991	0.5051	0.6429
ENSG00000186230	ZNF749	rs3746224	0	MONO CD14	COV	0.353381	0.151997	1.76355e-08	0	0.604676	0.1991	0.5051	0.6429
ENSG00000186230	ZNF749	rs3746224	0	MAIT	COV	0.778376	0.146172	2.13333e-08	0	0.376668	0.1991	0.5051	0.6429
ENSG00000186230	ZNF749	rs3746224	0	T CD8 EMRA	NS	0.807627	0.136878	4.41941e-08	0	0.87747	0.1991	0.5051	0.6429
ENSG00000186230	ZNF749	rs3746224	0	NK CD56brt	IAV	0.902613	0.133652	7.04093e-08	0	0.775159	0.1991	0.5051	0.6429
ENSG00000186230	ZNF749	rs3746224	0	B N K	NS	0.7497	0.132581	8.62268e-08	0	0.947793	0.1991	0.5051	0.6429
ENSG00000186230	ZNF749	rs3746224	0	B N K	IAV	0.681332	0.118089	7.17321e-07	0	0.434339	0.1991	0.5051	0.6429
ENSG00000186230	ZNF749	rs3746224	0	MONO CD16	NS	0.574369	0.123797	1.11244e-06	0.00628931	0.382515	0.1991	0.5051	0.6429
ENSG00000186230	ZNF749	rs3746224	0	T CD8 EMRA	COV	0.581464	0.111177	1.49098e-06	0	0.379984	0.1991	0.5051	0.6429
ENSG00000186230	ZNF749	rs3746224	0	B N K	COV	0.584359	0.0914085	1.05341e-05	0.0058309	0.125885	0.1991	0.5051	0.6429
ENSG00000187624	C17orf97	rs7503725	0	T CD4 N	COV	1.56963	0.671005	6.72995e-51	0	0.708098	0.6019	0.2121	0.2952
ENSG00000187624	C17orf97	rs7503725	0	T CD4 N	IAV	1.45924	0.643008	2.73645e-47	0	0.666129	0.6019	0.2121	0.2952
ENSG00000187624	C17orf97	rs7503725	0	T CD4 N	NS	1.56901	0.650851	6.80433e-47	0	0.826136	0.6019	0.2121	0.2952
ENSG00000187624	C17orf97	rs7503725	0	T CD4 E	NS	1.46716	0.634573	3.69701e-45	0	0.685298	0.6019	0.2121	0.2952
ENSG00000187624	C17orf97	rs7503725	0	T CD8 N	NS	1.64307	0.627449	3.00535e-43	0	0.359464	0.6019	0.2121	0.2952
ENSG00000187624	C17orf97	rs7503725	0	T CD4 E	COV	1.12954	0.547953	1.12513e-36	0	0.168707	0.6019	0.2121	0.2952
ENSG00000187624	C17orf97	rs7503725	0	MONO CD14	NS	0.987753	0.571792	1.18621e-36	0	0.28282	0.6019	0.2121	0.2952
ENSG00000187624	C17orf97	rs7503725	0	T CD8 N	COV	1.42795	0.542595	8.66183e-35	0	0.226032	0.6019	0.2121	0.2952
ENSG00000187624	C17orf97	rs7503725	0	T CD8 N	IAV	1.41446	0.541256	8.184e-34	0	0.514041	0.6019	0.2121	0.2952
ENSG00000187624	C17orf97	rs7503725	0	T CD4 E	IAV	1.0246	0.508577	1.0994e-32	0	0.110409	0.6019	0.2121	0.2952
ENSG00000187624	C17orf97	rs7503725	0	B M K	NS	1.33833	0.48783	1.92763e-30	0	0.709426	0.6019	0.2121	0.2952
ENSG00000187624	C17orf97	rs7503725	0	T CD8 CM EM	NS	1.41207	0.449429	7.45827e-28	0	0.482155	0.6019	0.2121	0.2952
ENSG00000187624	C17orf97	rs7503725	0	T CD8 CM EM	IAV	1.12812	0.445606	1.20414e-26	0	0.406983	0.6019	0.2121	0.2952
ENSG00000187624	C17orf97	rs7503725	0	T CD8 CM EM	COV	1.24642	0.417758	4.83996e-25	0	0.47285	0.6019	0.2121	0.2952
ENSG00000187624	C17orf97	rs7503725	0	B N K	NS	1.27518	0.364402	1.21833e-21	0	0.382995	0.6019	0.2121	0.2952
ENSG00000187624	C17orf97	rs7503725	0	MONO CD14	COV	0.609474	0.37325	2.44664e-21	0	0.487644	0.6019	0.2121	0.2952
ENSG00000187624	C17orf97	rs7503725	0	T CD8 EMRA	NS	1.22888	0.329574	1.86743e-19	0	0.37554	0.6019	0.2121	0.2952
ENSG00000187624	C17orf97	rs7503725	0	B M K	COV	0.995246	0.336777	2.62864e-19	0	0.431192	0.6019	0.2121	0.2952
ENSG00000187624	C17orf97	rs7503725	0	B M K	IAV	0.990953	0.339082	6.53918e-19	0	0.282331	0.6019	0.2121	0.2952
ENSG00000187624	C17orf97	rs7503725	0	NK CD56dim	NS	1.17735	0.311821	2.67499e-17	0	0.390442	0.6019	0.2121	0.2952
ENSG00000187624	C17orf97	rs7503725	0	MAIT	NS	1.12925	0.307136	2.95849e-17	0	0.370808	0.6019	0.2121	0.2952
ENSG00000187624	C17orf97	rs7503725	0	T CD8 EMRA	COV	0.959623	0.302116	4.18592e-17	0	0.456847	0.6019	0.2121	0.2952
ENSG00000187624	C17orf97	rs7503725	0	T CD8 EMRA	IAV	1.00909	0.286553	8.8807e-16	0	0.549915	0.6019	0.2121	0.2952
ENSG00000187624	C17orf97	rs7503725	0	NK CD56dim	COV	0.944162	0.26932	2.52826e-15	0	0.435504	0.6019	0.2121	0.2952
ENSG00000187624	C17orf97	rs7503725	0	B N K	COV	1.01211	0.252295	1.6759e-14	0	0.0405873	0.6019	0.2121	0.2952
ENSG00000187624	C17orf97	rs7503725	0	NK CD56dim	IAV	0.821559	0.248064	8.26596e-14	0	0.465105	0.6019	0.2121	0.2952
ENSG00000187624	C17orf97	rs7503725	0	MONO CD16	NS	0.684003	0.240306	2.15554e-12	0	0.295232	0.6019	0.2121	0.2952
ENSG00000187624	C17orf97	rs7503725	0	B N K	IAV	0.867575	0.203626	2.52415e-11	0	0.394129	0.6019	0.2121	0.2952
ENSG00000187624	C17orf97	rs7503725	0	B N L	IAV	0.769093	0.159376	2.78158e-09	0	0.201442	0.6019	0.2121	0.2952
ENSG00000187624	C17orf97	rs7503725	0	NK M LIKE	COV	0.671365	0.156265	1.06972e-08	0	0.455779	0.6019	0.2121	0.2952
ENSG00000187624	C17orf97	rs7503725	0	NK M LIKE	IAV	0.588898	0.141775	2.24895e-08	0	0.526694	0.6019	0.2121	0.2952
ENSG00000187624	C17orf97	rs7503725	0	Reg T	NS	0.652327	0.139406	3.24867e-08	0	0.236156	0.6019	0.2121	0.2952
ENSG00000187624	C17orf97	rs7503725	0	NK M LIKE	NS	0.789274	0.135511	5.218e-08	0	0.371659	0.6019	0.2121	0.2952
ENSG00000187624	C17orf97	rs7503725	0	MAIT	IAV	0.559689	0.127873	2.31645e-07	0	0.359509	0.6019	0.2121	0.2952
ENSG00000187624	C17orf97	rs7503725	0	MONO CD14	IAV	0.308718	0.124382	7.93244e-07	0	0.3622	0.6019	0.2121	0.2952
ENSG00000187624	C17orf97	rs7503725	0	MONO CD16	IAV	0.384174	0.129197	8.33245e-07	0	0.201763	0.6019	0.2121	0.2952
ENSG00000187624	C17orf97	rs7503725	0	MONO CD14 INFECTED	IAV	0.351777	0.118425	1.02196e-06	0	0.200728	0.6019	0.2121	0.2952
ENSG00000187624	C17orf97	rs7503725	0	B M L	NS	0.539583	0.093184	7.72899e-06	0	0.137894	0.6019	0.2121	0.2952
ENSG00000198502	HLA-DRB5	rs9270123	56968	B N L	IAV	-3.93534	0.735857	6.91907e-61	0	0.981102	0.602	0.557562	0.553226		yes
ENSG00000198502	HLA-DRB5	rs9270123	56968	B M K	COV	-3.5464	0.735437	8.69419e-59	0	0.257885	0.602	0.557562	0.553226		yes
ENSG00000198502	HLA-DRB5	rs9270123	56968	B M L	NS	-4.13341	0.717649	3.33183e-58	0	0.997264	0.602	0.557562	0.553226		yes
ENSG00000198502	HLA-DRB5	rs9270123	56968	B N L	COV	-3.94715	0.707744	3.34311e-57	0	0.532283	0.602	0.557562	0.553226		yes
ENSG00000198502	HLA-DRB5	rs9270123	56968	B N K	IAV	-3.93302	0.726957	3.75244e-57	0	0.998577	0.602	0.557562	0.553226		yes
ENSG00000198502	HLA-DRB5	rs9270123	56968	B N L	NS	-4.01143	0.702544	6.16337e-57	0	0.913095	0.602	0.557562	0.553226		yes
ENSG00000198502	HLA-DRB5	rs9270123	56968	B N K	COV	-3.68886	0.6941	4.09622e-54	0	0.697478	0.602	0.557562	0.553226		yes
ENSG00000198502	HLA-DRB5	rs9270123	56968	B M K	IAV	-3.36852	0.703773	2.37889e-52	0	0.994217	0.602	0.557562	0.553226		yes
ENSG00000198502	HLA-DRB5	rs9270123	56968	B M L	IAV	-3.98912	0.677687	8.34253e-52	0	0.880119	0.602	0.557562	0.553226		yes
ENSG00000198502	HLA-DRB5	rs9270123	56968	MONO CD14	NS	-3.05508	0.665447	8.17227e-47	0	0.987611	0.602	0.557562	0.553226		yes
ENSG00000198502	HLA-DRB5	rs9270123	56968	MONO CD14	COV	-2.93683	0.640984	8.36348e-45	0	0.740016	0.602	0.557562	0.553226		yes
ENSG00000198502	HLA-DRB5	rs9270123	56968	B M L	COV	-3.9493	0.589049	4.00598e-39	0	0.540812	0.602	0.557562	0.553226		yes
ENSG00000198502	HLA-DRB5	rs9270123	56968	cDC	IAV	-4.20117	0.67013	1.69088e-36	0	0.936094	0.602	0.557562	0.553226		yes
ENSG00000198502	HLA-DRB5	rs9270123	56968	cDC	COV	-3.89121	0.663384	1.26266e-35	0	0.98763	0.602	0.557562	0.553226		yes
ENSG00000198502	HLA-DRB5	rs9270123	56968	T CD8 CM EM	NS	-1.85641	0.535616	2.53898e-35	0	0.131658	0.602	0.557562	0.553226		yes
ENSG00000198502	HLA-DRB5	rs9270123	56968	T CD8 CM EM	COV	-1.69113	0.534065	1.12606e-34	0	0.969882	0.602	0.557562	0.553226		yes
ENSG00000198502	HLA-DRB5	rs9270123	56968	Reg T	IAV	-1.94526	0.504897	1.63316e-32	0	0.051289	0.602	0.557562	0.553226		yes
ENSG00000198502	HLA-DRB5	rs9270123	56968	T CD8 EMRA	COV	-2.02397	0.507033	4.38669e-32	0	0.718539	0.602	0.557562	0.553226		yes
ENSG00000198502	HLA-DRB5	rs9270123	56968	cDC	NS	-3.81773	0.613072	1.27425e-29	0	0.933245	0.602	0.557562	0.553226		yes
ENSG00000198502	HLA-DRB5	rs9270123	56968	Reg T	COV	-2.12437	0.457345	2.71691e-29	0	0.0433778	0.602	0.557562	0.553226		yes
ENSG00000198502	HLA-DRB5	rs9270123	56968	T CD8 EMRA	IAV	-1.91716	0.472702	1.72719e-28	0	0.113014	0.602	0.557562	0.553226		yes
ENSG00000198502	HLA-DRB5	rs9270123	56968	T CD8 EMRA	NS	-2.00633	0.444867	7.05363e-28	0	0.315286	0.602	0.557562	0.553226		yes
ENSG00000198502	HLA-DRB5	rs9270123	56968	pDC	NS	-4.25108	0.612545	4.32507e-27	0	0.0875308	0.602	0.557562	0.553226		yes
ENSG00000198502	HLA-DRB5	rs9270123	56968	NK M LIKE	IAV	-1.70343	0.401587	1.21104e-24	0	0.395166	0.602	0.557562	0.553226		yes
ENSG00000198502	HLA-DRB5	rs9270123	56968	T CD4 E	IAV	-0.798404	0.382171	1.1046e-22	0	0.164865	0.602	0.557562	0.553226		yes
ENSG00000198502	HLA-DRB5	rs9270123	56968	MAIT	NS	-1.33548	0.358513	1.49987e-20	0	0.215261	0.602	0.557562	0.553226		yes
ENSG00000198502	HLA-DRB5	rs9270123	56968	NK M LIKE	COV	-1.61573	0.320193	6.70668e-18	0	0.733948	0.602	0.557562	0.553226		yes
ENSG00000198502	HLA-DRB5	rs9270123	56968	T CD4 E	COV	-0.681599	0.280326	3.89324e-16	0	0.587798	0.602	0.557562	0.553226		yes
ENSG00000198502	HLA-DRB5	rs9270123	56968	NK M LIKE	NS	-1.54386	0.264946	2.47692e-15	0	0.533447	0.602	0.557562	0.553226		yes
ENSG00000198502	HLA-DRB5	rs9270123	56968	T CD4 E	NS	-0.703407	0.270583	2.92306e-15	0	0.0595027	0.602	0.557562	0.553226		yes
ENSG00000198502	HLA-DRB5	rs9270123	56968	NK CD56dim	NS	-1.01054	0.277208	3.14732e-15	0	0.259874	0.602	0.557562	0.553226		yes
ENSG00000198502	HLA-DRB5	rs9270123	56968	MAIT	COV	-0.690986	0.122859	3.37603e-07	0	0.0307382	0.602	0.557562	0.553226		yes
ENSG00000198502	HLA-DRB5	rs9270123	56968	MAIT	IAV	-0.723542	0.104348	3.4556e-06	0	0.0219038	0.602	0.557562	0.553226		yes
ENSG00000198502	HLA-DRB5	rs1141883	48528	B M K	COV	-3.63136	0.737251	4.40965e-59	0	0.741381	0.632625	0.580688	0.565403		yes
ENSG00000198502	HLA-DRB5	rs1141883	48528	B M L	IAV	-3.98479	0.66961	1.0349e-50	0	0.0763242	0.632625	0.580688	0.565403		yes
ENSG00000198502	HLA-DRB5	rs1141883	48528	MONO CD14 INFECTED	IAV	-3.23728	0.663413	8.39948e-47	0	0.988962	0.632625	0.580688	0.565403		yes
ENSG00000198502	HLA-DRB5	rs1141883	48528	MONO CD14	IAV	-3.13949	0.635448	3.53177e-42	0	0.902205	0.632625	0.580688	0.565403		yes
ENSG00000198502	HLA-DRB5	rs1141883	48528	T CD8 CM EM	NS	-1.86669	0.535273	2.73546e-35	0	0.729582	0.632625	0.580688	0.565403		yes
ENSG00000198502	HLA-DRB5	rs1141883	48528	cDC	IAV	-4.19246	0.655934	3.55004e-35	0	0.0463215	0.632625	0.580688	0.565403		yes
ENSG00000198502	HLA-DRB5	rs1141883	48528	pDC	IAV	-4.53795	0.655908	2.24528e-32	0	0.878311	0.632625	0.580688	0.565403		yes
ENSG00000198502	HLA-DRB5	rs1141883	48528	Reg T	COV	-2.16994	0.466415	4.70157e-30	0	0.272026	0.632625	0.580688	0.565403		yes
ENSG00000198502	HLA-DRB5	rs1141883	48528	T CD8 EMRA	IAV	-1.92985	0.474289	1.29108e-28	0	0.785541	0.632625	0.580688	0.565403		yes
ENSG00000198502	HLA-DRB5	rs1141883	48528	pDC	NS	-4.38501	0.613362	3.79613e-27	0	0.0995106	0.632625	0.580688	0.565403		yes
ENSG00000198502	HLA-DRB5	rs1141883	48528	T CD8 EMRA	NS	-1.99993	0.435471	3.94805e-27	0	0.549966	0.632625	0.580688	0.565403		yes
ENSG00000198502	HLA-DRB5	rs1141883	48528	pDC	COV	-4.76528	0.635255	2.12783e-25	0	0.130279	0.632625	0.580688	0.565403		yes
ENSG00000198502	HLA-DRB5	rs1141883	48528	NK M LIKE	IAV	-1.66855	0.383043	2.82946e-23	0	0.17262	0.632625	0.580688	0.565403		yes
ENSG00000198502	HLA-DRB5	rs1141883	48528	T CD4 E	IAV	-0.780811	0.356316	6.89361e-21	0	0.0358039	0.632625	0.580688	0.565403		yes
ENSG00000198502	HLA-DRB5	rs1141883	48528	MAIT	NS	-1.35615	0.362235	8.46291e-21	0	0.417594	0.632625	0.580688	0.565403		yes
ENSG00000198502	HLA-DRB5	rs1141883	48528	NK CD56brt	IAV	-1.58138	0.300972	1.65893e-17	0	0.0705196	0.632625	0.580688	0.565403		yes
ENSG00000198502	HLA-DRB5	rs1141883	48528	NK M LIKE	COV	-1.59309	0.305182	5.64888e-17	0	0.0922796	0.632625	0.580688	0.565403		yes
ENSG00000198502	HLA-DRB5	rs1141883	48528	T CD4 E	NS	-0.71113	0.27882	9.35974e-16	0	0.179471	0.632625	0.580688	0.565403		yes
ENSG00000198502	HLA-DRB5	rs1141883	48528	NK CD56dim	NS	-1.01202	0.276481	3.47048e-15	0	0.236406	0.632625	0.580688	0.565403		yes
ENSG00000198502	HLA-DRB5	rs1141883	48528	NK M LIKE	NS	-1.53243	0.257974	6.5716e-15	0	0.207337	0.632625	0.580688	0.565403		yes
ENSG00000198502	HLA-DRB5	rs1141883	48528	Plasmablast	NS	-2.79307	0.419191	1.46388e-13	0	0.369707	0.632625	0.580688	0.565403		yes
ENSG00000198502	HLA-DRB5	rs1141883	48528	MAIT	COV	-0.731394	0.134012	9.07519e-08	0	0.104014	0.632625	0.580688	0.565403		yes
ENSG00000198502	HLA-DRB5	rs1141883	48528	MAIT	IAV	-0.702914	0.0977796	7.28556e-06	0	0.0111747	0.632625	0.580688	0.565403		yes
ENSG00000198502	HLA-DRB5	rs9270081	56179	B N L	COV	-3.92134	0.70763	3.4812e-57	0	0.46771	0.589938	0.559813	0.553306		yes
ENSG00000198502	HLA-DRB5	rs9270081	56179	B N L	NS	-3.97194	0.698701	2.36363e-56	0	0.0869032	0.589938	0.559813	0.553306		yes
ENSG00000198502	HLA-DRB5	rs9270081	56179	B N K	COV	-3.65899	0.692452	7.0733e-54	0	0.299935	0.589938	0.559813	0.553306		yes
ENSG00000198502	HLA-DRB5	rs9270081	56179	MONO CD14	COV	-2.90258	0.633615	5.9758e-44	0	0.259932	0.589938	0.559813	0.553306		yes
ENSG00000198502	HLA-DRB5	rs9270081	56179	MONO CD14	IAV	-3.0515	0.622523	8.79791e-41	0	0.0888987	0.589938	0.559813	0.553306		yes
ENSG00000198502	HLA-DRB5	rs9270081	56179	B M L	COV	-3.89769	0.58834	4.73342e-39	0	0.458583	0.589938	0.559813	0.553306		yes
ENSG00000198502	HLA-DRB5	rs9270081	56179	T CD8 CM EM	NS	-1.84421	0.536534	2.07973e-35	0	0.10785	0.589938	0.559813	0.553306		yes
ENSG00000198502	HLA-DRB5	rs9270081	56179	Reg T	IAV	-1.96525	0.511108	4.56473e-33	0	0.180301	0.589938	0.559813	0.553306		yes
ENSG00000198502	HLA-DRB5	rs9270081	56179	T CD8 EMRA	COV	-1.99673	0.501753	1.25902e-31	0	0.254151	0.589938	0.559813	0.553306		yes
ENSG00000198502	HLA-DRB5	rs9270081	56179	cDC	NS	-3.75932	0.602768	7.57415e-29	0	0.0664241	0.589938	0.559813	0.553306		yes
ENSG00000198502	HLA-DRB5	rs9270081	56179	T CD8 EMRA	IAV	-1.9119	0.472683	1.73317e-28	0	0.0796546	0.589938	0.559813	0.553306		yes
ENSG00000198502	HLA-DRB5	rs9270081	56179	pDC	NS	-4.24287	0.626495	4.48585e-28	0	0.812938	0.589938	0.559813	0.553306		yes
ENSG00000198502	HLA-DRB5	rs9270081	56179	T CD8 EMRA	NS	-1.94996	0.42751	1.66199e-26	0	0.0251276	0.589938	0.559813	0.553306		yes
ENSG00000198502	HLA-DRB5	rs9270081	56179	pDC	COV	-4.76398	0.647383	3.39519e-26	0	0.85571	0.589938	0.559813	0.553306		yes
ENSG00000198502	HLA-DRB5	rs9270081	56179	NK M LIKE	IAV	-1.67509	0.394115	4.36054e-24	0	0.117105	0.589938	0.559813	0.553306		yes
ENSG00000198502	HLA-DRB5	rs9270081	56179	T CD4 E	IAV	-0.810683	0.397462	8.84072e-24	0	0.72718	0.589938	0.559813	0.553306		yes
ENSG00000198502	HLA-DRB5	rs9270081	56179	MAIT	NS	-1.33148	0.361329	9.73058e-21	0	0.315037	0.589938	0.559813	0.553306		yes
ENSG00000198502	HLA-DRB5	rs9270081	56179	NK M LIKE	COV	-1.55609	0.301342	9.67299e-17	0	0.0546892	0.589938	0.559813	0.553306		yes
ENSG00000198502	HLA-DRB5	rs9270081	56179	NK M LIKE	NS	-1.51028	0.258489	6.11697e-15	0	0.222241	0.589938	0.559813	0.553306		yes
ENSG00000198502	HLA-DRB5	rs9270081	56179	T CD4 E	NS	-0.685305	0.263635	7.56664e-15	0	0.0236752	0.589938	0.559813	0.553306		yes
ENSG00000198502	HLA-DRB5	rs9270081	56179	T CD4 E	COV	-0.649977	0.258531	8.24075e-15	0	0.0304629	0.589938	0.559813	0.553306		yes
ENSG00000198502	HLA-DRB5	rs9270081	56179	NK CD56dim	NS	-0.982685	0.262707	2.17457e-14	0	0.0400229	0.589938	0.559813	0.553306		yes
ENSG00000198502	HLA-DRB5	rs9270081	56179	Plasmablast	NS	-2.66054	0.380803	3.88232e-12	0	0.0157613	0.589938	0.559813	0.553306		yes
ENSG00000198502	HLA-DRB5	rs9270081	56179	MAIT	COV	-0.727604	0.139069	4.97986e-08	0	0.18173	0.589938	0.559813	0.553306		yes
ENSG00000198502	HLA-DRB5	rs9270081	56179	MAIT	IAV	-0.740185	0.10894	2.04711e-06	0	0.0351665	0.589938	0.559813	0.553306		yes
ENSG00000198502	HLA-DRB5	rs35772438	32343	Reg T	IAV	-1.78038	0.501708	3.12353e-32	0	0.0270594	0.596688	0.5135	0.523065		yes
ENSG00000198502	HLA-DRB5	rs35772438	32343	Reg T	NS	-1.99999	0.484854	3.29969e-31	0	0.965083	0.596688	0.5135	0.523065		yes
ENSG00000198502	HLA-DRB5	rs35772438	32343	T CD8 EMRA	NS	-1.76431	0.407225	5.93499e-25	0	0.0362197	0.596688	0.5135	0.523065		yes
ENSG00000198502	HLA-DRB5	rs35772438	32343	NK M LIKE	IAV	-1.53242	0.371537	1.90874e-22	0	0.0811007	0.596688	0.5135	0.523065		yes
ENSG00000198502	HLA-DRB5	rs35772438	32343	NK CD56brt	IAV	-1.44132	0.295441	3.72512e-17	0	0.032403	0.596688	0.5135	0.523065		yes
ENSG00000198502	HLA-DRB5	rs35772438	32343	NK M LIKE	COV	-1.45883	0.298511	1.4357e-16	0	0.0372497	0.596688	0.5135	0.523065		yes
ENSG00000198502	HLA-DRB5	rs35772438	32343	T CD4 E	NS	-0.645659	0.274787	1.63715e-15	0	0.104366	0.596688	0.5135	0.523065		yes
ENSG00000198502	HLA-DRB5	rs35772438	32343	NK CD56dim	NS	-0.938061	0.274364	4.61146e-15	0	0.179529	0.596688	0.5135	0.523065		yes
ENSG00000198502	HLA-DRB5	rs35772438	32343	Plasmablast	NS	-2.45405	0.386345	2.44861e-12	0	0.0245514	0.596688	0.5135	0.523065		yes
ENSG00000198502	HLA-DRB5	rs35772438	32343	NK CD56dim	IAV	-0.685036	0.16142	4.44512e-09	0	0.0117652	0.596688	0.5135	0.523065		yes
ENSG00000198502	HLA-DRB5	rs35772438	32343	MAIT	COV	-0.630861	0.123269	3.21744e-07	0	0.0321395	0.596688	0.5135	0.523065		yes
ENSG00000198502	HLA-DRB5	rs28366324	63552	T CD8 EMRA	NS	2.71125	0.395663	4.31767e-24	0	0.0705724	0.1019	0.1667	0.219
ENSG00000198502	HLA-DRB5	rs28366324	63552	T CD8 CM EM	NS	2.27634	0.391422	1.87927e-23	0	0.0739651	0.1019	0.1667	0.219
ENSG00000198502	HLA-DRB5	rs28366324	63552	T CD8 EMRA	IAV	2.53648	0.395971	8.69207e-23	0	0.0753469	0.1019	0.1667	0.219
ENSG00000198502	HLA-DRB5	rs28366324	63552	T CD4 E	IAV	1.09236	0.34761	2.67382e-20	0	0.0800798	0.1019	0.1667	0.219
ENSG00000198502	HLA-DRB5	rs28366324	63552	NK M LIKE	IAV	2.25977	0.325604	2.8101e-19	0	0.0556726	0.1019	0.1667	0.219
ENSG00000198502	HLA-DRB5	rs114939096	60914	T CD8 EMRA	NS	2.73283	0.389161	1.29656e-23	0	0.0774657	0.09375	0.140125	0.210887		yes
ENSG00000198502	HLA-DRB5	rs114939096	60914	T CD8 EMRA	IAV	2.59385	0.395458	9.4354e-23	0	0.15742	0.09375	0.140125	0.210887		yes
ENSG00000198502	HLA-DRB5	rs114939096	60914	T CD8 CM EM	NS	2.28049	0.37967	1.3039e-22	0	0.0642486	0.09375	0.140125	0.210887		yes
ENSG00000198502	HLA-DRB5	rs114939096	60914	NK M LIKE	IAV	2.3389	0.334395	7.22822e-20	0	0.216822	0.09375	0.140125	0.210887		yes
ENSG00000198502	HLA-DRB5	rs114905947	34952	B N L	NS	-2.86553	0.324852	1.42396e-19	0	0.0521702	0.412438	0.409562	0.476774		yes
ENSG00000198502	HLA-DRB5	rs9270717	69442	NK CD56brt	COV	-1.7473	0.236613	1.87063e-13	0	0.0686496	0.8472	0.8333	0.819
ENSG00000198502	HLA-DRB5	rs9270505	61152	NK CD56dim	COV	-0.919695	0.234442	2.86365e-13	0	0.536296	0.6991	0.5606	0.5857
ENSG00000198502	HLA-DRB5	rs2858870	74187	T CD4 N	IAV	0.733706	0.188433	7.9032e-11	0	0.324886	0.1019	0.1667	0.0381
ENSG00000198502	HLA-DRB5	rs2858870	74187	T CD8 N	COV	0.697858	0.108148	2.52448e-06	0	0.0471553	0.1019	0.1667	0.0381
ENSG00000198502	HLA-DRB5	rs185079571	22493	T CD8 N	COV	0.996567	0.128547	2.4701e-07	0	0.401501	0.05093	0.08081	0
ENSG00000198502	HLA-DRB5	rs113676040	43711	MONO CD14	COV	1.60212	0.110312	2.10049e-06	0	0.0152582	0.08796	0.2071	0.1952
ENSG00000268001	CARD8-AS1	rs1421674	1472	T CD4 E	NS	-0.814666	0.678253	1.20302e-50	0	0.102485	0.2778	0.2222	0.3333
ENSG00000268001	CARD8-AS1	rs1421674	1472	T CD4 E	IAV	-0.684042	0.644319	8.93745e-47	0	0.104136	0.2778	0.2222	0.3333
ENSG00000268001	CARD8-AS1	rs1421674	1472	T CD4 N	COV	-0.721223	0.605812	6.59138e-43	0	0.0875305	0.2778	0.2222	0.3333
ENSG00000268001	CARD8-AS1	rs1421674	1472	T CD4 N	IAV	-0.625412	0.592934	1.74062e-41	0	0.103231	0.2778	0.2222	0.3333
ENSG00000268001	CARD8-AS1	rs1421674	1472	T CD4 N	NS	-0.629607	0.568854	7.68192e-38	0	0.110621	0.2778	0.2222	0.3333
ENSG00000268001	CARD8-AS1	rs1421674	1472	T CD4 E	COV	-0.748884	0.555189	2.19067e-37	0	0.0693753	0.2778	0.2222	0.3333
ENSG00000268001	CARD8-AS1	rs1421674	1472	T CD8 CM EM	IAV	-0.75138	0.493042	1.9547e-30	0	0.107522	0.2778	0.2222	0.3333
ENSG00000268001	CARD8-AS1	rs1421674	1472	T CD8 N	NS	-0.819555	0.466263	4.06322e-28	0	0.0776653	0.2778	0.2222	0.3333
ENSG00000268001	CARD8-AS1	rs1421674	1472	T CD8 N	IAV	-0.796556	0.457146	7.21047e-27	0	0.10431	0.2778	0.2222	0.3333
ENSG00000268001	CARD8-AS1	rs1421674	1472	T CD8 CM EM	NS	-0.851572	0.427999	3.54515e-26	0	0.0970743	0.2778	0.2222	0.3333
ENSG00000268001	CARD8-AS1	rs1421674	1472	T CD8 CM EM	COV	-0.70037	0.4178	4.80563e-25	0	0.106339	0.2778	0.2222	0.3333
ENSG00000268001	CARD8-AS1	rs1421674	1472	MAIT	NS	-1.11967	0.399528	2.2666e-23	0	0.092105	0.2778	0.2222	0.3333
ENSG00000268001	CARD8-AS1	rs1421674	1472	T CD8 N	COV	-0.659555	0.397846	3.85452e-23	0	0.10496	0.2778	0.2222	0.3333
ENSG00000268001	CARD8-AS1	rs1421674	1472	NK CD56dim	COV	-0.872494	0.302131	2.41741e-17	0	0.100178	0.2778	0.2222	0.3333
ENSG00000268001	CARD8-AS1	rs1421674	1472	NK CD56dim	IAV	-0.896304	0.300141	6.64747e-17	0	0.0971469	0.2778	0.2222	0.3333
ENSG00000268001	CARD8-AS1	rs1421674	1472	NK CD56dim	NS	-0.77472	0.27908	2.44588e-15	0	0.0941653	0.2778	0.2222	0.3333
ENSG00000268001	CARD8-AS1	rs1421674	1472	T CD8 EMRA	COV	-0.972488	0.269878	3.77819e-15	0	0.091796	0.2778	0.2222	0.3333
ENSG00000268001	CARD8-AS1	rs1421674	1472	T CD8 EMRA	IAV	-0.79788	0.269739	8.55653e-15	0	0.0858608	0.2778	0.2222	0.3333
ENSG00000268001	CARD8-AS1	rs1421674	1472	T CD8 EMRA	NS	-1.20776	0.247266	2.89244e-14	0	0.101296	0.2778	0.2222	0.3333
ENSG00000268001	CARD8-AS1	rs1421674	1472	MAIT	COV	-1.10249	0.240706	1.43029e-13	0	0.0997707	0.2778	0.2222	0.3333
ENSG00000268001	CARD8-AS1	rs1421674	1472	Reg T	NS	-1.10041	0.20431	9.1085e-12	0	0.0815759	0.2778	0.2222	0.3333
ENSG00000268001	CARD8-AS1	rs1421674	1472	MAIT	IAV	-0.944585	0.202891	2.76793e-11	0	0.051319	0.2778	0.2222	0.3333
ENSG00000268001	CARD8-AS1	rs1421674	1472	Reg T	COV	-1.00778	0.14831	8.52636e-09	0	0.0633692	0.2778	0.2222	0.3333
ENSG00000268001	CARD8-AS1	rs1421674	1472	NK CD56brt	IAV	-0.817785	0.118167	4.50313e-07	0	0.0491957	0.2778	0.2222	0.3333
ENSG00000268001	CARD8-AS1	rs6509367	9770	MAIT	IAV	-0.966031	0.208869	1.30532e-11	0	0.105384	0.5093	0.1717	0.3381
ENSG00000268001	CARD8-AS1	rs6509367	9770	Reg T	IAV	-0.866282	0.137946	4.88302e-08	0	0.204749	0.5093	0.1717	0.3381
ENSG00000268001	CARD8-AS1	rs6509367	9770	NK CD56brt	IAV	-0.83806	0.121208	3.13422e-07	0	0.0688107	0.5093	0.1717	0.3381
ENSG00000268001	CARD8-AS1	rs3078166	5676	MONO CD14	COV	0.25799	0.0970495	9.28891e-06	0.00247647	0.0608272	0.9213	0.601	0.6095
ENSG00000100321	SYNGR1	rs2069235	0	NK CD56dim	NS	1.65424	0.676789	5.6774e-49	0	0.779735	0.4861	0.303	0.7524
ENSG00000100321	SYNGR1	rs2069235	0	MAIT	NS	2.11243	0.639205	4.84366e-45	0	0.738642	0.4861	0.303	0.7524
ENSG00000100321	SYNGR1	rs2069235	0	T CD8 CM EM	NS	1.59367	0.529064	1.04425e-34	0	0.976965	0.4861	0.303	0.7524
ENSG00000100321	SYNGR1	rs2069235	0	T CD8 CM EM	IAV	1.33447	0.462123	6.29214e-28	0	0.615124	0.4861	0.303	0.7524
ENSG00000100321	SYNGR1	rs2069235	0	NK CD56dim	COV	1.46562	0.445095	2.21738e-27	0	0.315872	0.4861	0.303	0.7524
ENSG00000100321	SYNGR1	rs2069235	0	T CD8 CM EM	COV	1.25695	0.429996	5.82675e-26	0	0.656099	0.4861	0.303	0.7524
ENSG00000100321	SYNGR1	rs2069235	0	B M K	NS	1.23805	0.413247	1.36725e-24	0	0.910158	0.4861	0.303	0.7524
ENSG00000100321	SYNGR1	rs2069235	0	NK M LIKE	NS	1.95648	0.356866	2.59055e-21	0	0.546174	0.4861	0.303	0.7524
ENSG00000100321	SYNGR1	rs2069235	0	MAIT	COV	1.23651	0.355775	9.37156e-21	0	0.402827	0.4861	0.303	0.7524
ENSG00000100321	SYNGR1	rs2069235	0	T CD8 EMRA	NS	1.26854	0.335514	7.46859e-20	0	0.707841	0.4861	0.303	0.7524
ENSG00000100321	SYNGR1	rs2069235	0	MAIT	IAV	1.14209	0.326454	1.49246e-18	0	0.768998	0.4861	0.303	0.7524
ENSG00000100321	SYNGR1	rs2069235	0	NK M LIKE	IAV	1.38196	0.304731	6.60015e-18	0	0.736375	0.4861	0.303	0.7524
ENSG00000100321	SYNGR1	rs2069235	0	NK CD56dim	IAV	1.08432	0.313044	1.05147e-17	0	0.755678	0.4861	0.303	0.7524
ENSG00000100321	SYNGR1	rs2069235	0	NK M LIKE	COV	1.4938	0.313176	1.82604e-17	0	0.6585	0.4861	0.303	0.7524
ENSG00000100321	SYNGR1	rs2069235	0	B M L	NS	1.33801	0.29676	2.15069e-17	0	0.835444	0.4861	0.303	0.7524
ENSG00000100321	SYNGR1	rs2069235	0	T CD8 EMRA	IAV	1.16825	0.293126	3.61212e-16	0	0.340425	0.4861	0.303	0.7524
ENSG00000100321	SYNGR1	rs2069235	0	T CD8 EMRA	COV	1.15706	0.283206	6.01335e-16	0	0.674947	0.4861	0.303	0.7524
ENSG00000100321	SYNGR1	rs2069235	0	T CD8 N	NS	0.693253	0.284283	1.02047e-15	0	0.265126	0.4861	0.303	0.7524
ENSG00000100321	SYNGR1	rs2069235	0	B M K	IAV	0.777031	0.223527	3.85256e-12	0	0.320673	0.4861	0.303	0.7524
ENSG00000100321	SYNGR1	rs2069235	0	NK CD56brt	IAV	0.981218	0.202366	1.31726e-11	0	0.429867	0.4861	0.303	0.7524
ENSG00000100321	SYNGR1	rs2069235	0	B N K	NS	0.850291	0.183983	1.54512e-10	0	0.547502	0.4861	0.303	0.7524
ENSG00000100321	SYNGR1	rs2069235	0	B M L	IAV	0.894812	0.179327	2.51119e-10	0	0.494616	0.4861	0.303	0.7524
ENSG00000100321	SYNGR1	rs2049985	0	B M K	COV	1.16445	0.296578	9.20019e-17	0	0.145944	0.009259	0.2323	0.7619
ENSG00000100321	SYNGR1	rs2049985	0	B M K	IAV	0.964622	0.21273	1.47501e-11	0	0.0885444	0.009259	0.2323	0.7619
ENSG00000100321	SYNGR1	rs2049985	0	B N K	NS	0.984933	0.158509	3.69853e-09	0	0.026759	0.009259	0.2323	0.7619
ENSG00000100321	SYNGR1	rs2049985	0	B N K	COV	0.630155	0.0982336	4.74151e-06	0.0058309	0.112387	0.009259	0.2323	0.7619
ENSG00000100321	SYNGR1	rs76547504	587	MONO CD14	NS	-0.682636	0.165205	5.40265e-09	0	0.848442	0.08333	0.005051	0.1476
ENSG00000100321	SYNGR1	rs5757590	77521	T gd	NS	1.30591	0.124305	5.66857e-07	0	0.180018	0.06944	0.197	0.7381
ENSG00000100321	SYNGR1	rs9607634	689	MONO CD14	NS	-0.443281	0.121941	7.37851e-07	0	0.232631	0.5	0.07071	0
ENSG00000130775	THEMIS2	rs9701457	3540	NK CD56dim	NS	-1.12853	0.516216	4.24383e-32	0	0.0200955	0.6111	0.3838	0.5476
ENSG00000130775	THEMIS2	rs9701457	3540	NK M LIKE	IAV	-1.88745	0.471313	3.42333e-30	0	0.095962	0.6111	0.3838	0.5476
ENSG00000130775	THEMIS2	rs9701457	3540	T CD8 EMRA	NS	-1.62957	0.451849	1.92485e-28	0	0.0519385	0.6111	0.3838	0.5476
ENSG00000130775	THEMIS2	rs9701457	3540	T CD8 CM EM	IAV	-1.2941	0.457167	1.53996e-27	0	0.0139897	0.6111	0.3838	0.5476
ENSG00000130775	THEMIS2	rs9701457	3540	T CD8 N	NS	-0.737116	0.33296	1.05617e-18	0	0.0700269	0.6111	0.3838	0.5476
ENSG00000130775	THEMIS2	rs9701457	3540	NK CD56brt	IAV	-1.31642	0.281282	2.87424e-16	0	0.0288559	0.6111	0.3838	0.5476
ENSG00000130775	THEMIS2	rs9701457	3540	T CD4 N	COV	-0.529847	0.23108	2.99158e-13	0	0.0571101	0.6111	0.3838	0.5476
ENSG00000130775	THEMIS2	rs9701457	3540	NK M LIKE	NS	-1.25211	0.173257	4.89239e-10	0	0.0111385	0.6111	0.3838	0.5476
ENSG00000130775	THEMIS2	rs9701457	3540	T CD4 N	IAV	-0.398803	0.140229	3.17644e-08	0	0.0150206	0.6111	0.3838	0.5476
ENSG00000130775	THEMIS2	rs9701457	3540	T CD8 N	IAV	-0.425745	0.111608	2.32224e-06	0	0.0173436	0.6111	0.3838	0.5476
ENSG00000130775	THEMIS2	rs9701457	3540	Reg T	NS	-0.705466	0.0920239	9.32093e-06	0	0.0210652	0.6111	0.3838	0.5476
ENSG00000130775	THEMIS2	rs2749119	23052	T CD4 E	COV	-1.01445	0.526307	1.29241e-34	0	0.0591402	0.6111	0.399	0.5476
ENSG00000130775	THEMIS2	rs2749119	23052	T CD8 EMRA	COV	-1.98603	0.534214	1.60245e-34	0	0.0461356	0.6111	0.399	0.5476
ENSG00000130775	THEMIS2	rs2749119	23052	NK CD56dim	IAV	-1.12305	0.526689	1.13997e-33	0	0.011988	0.6111	0.399	0.5476
ENSG00000130775	THEMIS2	rs2749119	23052	T CD4 E	NS	-0.668269	0.520586	1.91939e-33	0	0.0247203	0.6111	0.399	0.5476
ENSG00000130775	THEMIS2	rs2749119	23052	NK M LIKE	IAV	-1.87065	0.469463	4.90604e-30	0	0.0673269	0.6111	0.399	0.5476
ENSG00000130775	THEMIS2	rs2749119	23052	T CD8 EMRA	NS	-1.61231	0.451819	1.93567e-28	0	0.0516529	0.6111	0.399	0.5476
ENSG00000130775	THEMIS2	rs2749119	23052	T CD8 CM EM	IAV	-1.28409	0.456812	1.6412e-27	0	0.0131404	0.6111	0.399	0.5476
ENSG00000130775	THEMIS2	rs2749119	23052	T CD8 CM EM	NS	-1.09908	0.399112	5.1865e-24	0	0.0101644	0.6111	0.399	0.5476
ENSG00000130775	THEMIS2	rs2749119	23052	MAIT	NS	-1.28277	0.400438	1.95286e-23	0	0.0194581	0.6111	0.399	0.5476
ENSG00000130775	THEMIS2	rs2749119	23052	NK M LIKE	COV	-1.6667	0.39136	1.41166e-22	0	0.0673367	0.6111	0.399	0.5476
ENSG00000130775	THEMIS2	rs2749119	23052	T CD8 N	NS	-0.726542	0.328105	2.14156e-18	0	0.0351564	0.6111	0.399	0.5476
ENSG00000130775	THEMIS2	rs2749119	23052	NK CD56brt	IAV	-1.31641	0.284978	1.69254e-16	0	0.0482637	0.6111	0.399	0.5476
ENSG00000130775	THEMIS2	rs2749119	23052	T CD4 N	COV	-0.522733	0.228938	3.98542e-13	0	0.0433199	0.6111	0.399	0.5476
ENSG00000130775	THEMIS2	rs2749119	23052	NK M LIKE	NS	-1.29947	0.189476	6.21353e-11	0	0.0551311	0.6111	0.399	0.5476
ENSG00000130775	THEMIS2	rs2749119	23052	T CD4 N	IAV	-0.407995	0.148911	1.10231e-08	0	0.0406571	0.6111	0.399	0.5476
ENSG00000130775	THEMIS2	rs2749119	23052	T CD8 N	IAV	-0.423353	0.111926	2.24192e-06	0	0.0180577	0.6111	0.399	0.5476
ENSG00000130775	THEMIS2	rs2749119	23052	Reg T	NS	-0.714839	0.0958281	5.96247e-06	0	0.0316365	0.6111	0.399	0.5476
ENSG00000130775	THEMIS2	rs6564	0	NK CD56dim	COV	-1.27184	0.671195	3.39041e-50	0	0.944826	0.6065	0.3939	0.5524
ENSG00000130775	THEMIS2	rs6564	0	T CD8 EMRA	IAV	-2.13011	0.617351	6.48614e-42	0	0.682103	0.6065	0.3939	0.5524
ENSG00000130775	THEMIS2	rs6564	0	T CD8 CM EM	COV	-1.45078	0.55372	1.55172e-36	0	0.590792	0.6065	0.3939	0.5524
ENSG00000130775	THEMIS2	rs6564	0	T CD4 E	IAV	-0.961184	0.541977	9.35105e-36	0	0.22639	0.6065	0.3939	0.5524
ENSG00000130775	THEMIS2	rs6564	0	NK CD56dim	IAV	-1.15035	0.545702	2.01555e-35	0	0.643212	0.6065	0.3939	0.5524
ENSG00000130775	THEMIS2	rs6564	0	T CD8 EMRA	COV	-2.00335	0.541196	3.59706e-35	0	0.201561	0.6065	0.3939	0.5524
ENSG00000130775	THEMIS2	rs6564	0	T CD4 E	NS	-0.677893	0.534231	1.08696e-34	0	0.420133	0.6065	0.3939	0.5524
ENSG00000130775	THEMIS2	rs6564	0	T CD4 E	COV	-1.01853	0.527022	1.10871e-34	0	0.0688007	0.6065	0.3939	0.5524
ENSG00000130775	THEMIS2	rs6564	0	NK CD56dim	NS	-1.13992	0.531416	1.95261e-33	0	0.418542	0.6065	0.3939	0.5524
ENSG00000130775	THEMIS2	rs6564	0	T CD8 CM EM	IAV	-1.30767	0.473504	7.81143e-29	0	0.262846	0.6065	0.3939	0.5524
ENSG00000130775	THEMIS2	rs6564	0	T CD8 EMRA	NS	-1.61386	0.449932	2.75404e-28	0	0.0365108	0.6065	0.3939	0.5524
ENSG00000130775	THEMIS2	rs6564	0	T CD4 N	NS	-0.535044	0.460384	3.39166e-28	0	0.214753	0.6065	0.3939	0.5524
ENSG00000130775	THEMIS2	rs6564	0	T CD8 CM EM	NS	-1.12893	0.419994	1.44621e-25	0	0.341248	0.6065	0.3939	0.5524
ENSG00000130775	THEMIS2	rs6564	0	MAIT	NS	-1.31569	0.420861	6.49609e-25	0	0.5483	0.6065	0.3939	0.5524
ENSG00000130775	THEMIS2	rs6564	0	MAIT	COV	-1.67577	0.399784	7.75293e-24	0	0.457373	0.6065	0.3939	0.5524
ENSG00000130775	THEMIS2	rs6564	0	MAIT	IAV	-1.53862	0.399986	1.62483e-23	0	0.306679	0.6065	0.3939	0.5524
ENSG00000130775	THEMIS2	rs6564	0	T CD8 N	NS	-0.724096	0.324989	3.36232e-18	0	0.0226499	0.6065	0.3939	0.5524
ENSG00000130775	THEMIS2	rs6564	0	NK CD56brt	IAV	-1.31951	0.281687	2.71236e-16	0	0.0305271	0.6065	0.3939	0.5524
ENSG00000130775	THEMIS2	rs6564	0	T CD4 N	COV	-0.518857	0.226268	5.69301e-13	0	0.030726	0.6065	0.3939	0.5524
ENSG00000130775	THEMIS2	rs6564	0	NK M LIKE	NS	-1.27206	0.179806	2.13561e-10	0	0.0176409	0.6065	0.3939	0.5524
ENSG00000130775	THEMIS2	rs6564	0	T CD4 N	IAV	-0.416902	0.154573	5.50031e-09	0	0.0782708	0.6065	0.3939	0.5524
ENSG00000130775	THEMIS2	rs6564	0	Reg T	NS	-0.723619	0.0979903	4.62298e-06	0	0.0398943	0.6065	0.3939	0.5524
ENSG00000130775	THEMIS2	rs3766398	0	MONO CD14	NS	-0.140084	0.194345	1.74177e-10	0	0.927373	0.1481	0.6869	0.5667
ENSG00000130775	THEMIS2	rs3766398	0	MONO CD14	COV	-0.172697	0.1553	1.19794e-08	0	0.92592	0.1481	0.6869	0.5667
ENSG00000112139	MDGA1	rs4711510	2559	T CD4 N	IAV	-1.58778	0.661412	1.25317e-49	0	0.890586	0.8102	0.4495	0.5619
ENSG00000112139	MDGA1	rs4711510	2559	T CD4 E	IAV	-1.8871	0.654452	4.92836e-48	0	0.576736	0.8102	0.4495	0.5619
ENSG00000112139	MDGA1	rs4711510	2559	T CD4 E	COV	-1.71414	0.594291	1.94989e-41	0	0.639298	0.8102	0.4495	0.5619
ENSG00000112139	MDGA1	rs4711510	2559	T CD4 N	COV	-1.52367	0.568701	6.28991e-39	0	0.0921261	0.8102	0.4495	0.5619
ENSG00000112139	MDGA1	rs4711510	2559	T CD8 CM EM	COV	-1.84652	0.564015	1.52571e-37	0	0.588037	0.8102	0.4495	0.5619
ENSG00000112139	MDGA1	rs4711510	2559	T CD8 CM EM	IAV	-1.97308	0.564751	6.87699e-37	0	0.52781	0.8102	0.4495	0.5619
ENSG00000112139	MDGA1	rs4711510	2559	T CD8 EMRA	COV	-2.22944	0.541168	3.61896e-35	0	0.546285	0.8102	0.4495	0.5619
ENSG00000112139	MDGA1	rs4711510	2559	NK CD56dim	IAV	-2.12678	0.541717	4.76029e-35	0	0.441641	0.8102	0.4495	0.5619
ENSG00000112139	MDGA1	rs4711510	2559	T CD8 N	COV	-1.47746	0.529857	1.25821e-33	0	0.502593	0.8102	0.4495	0.5619
ENSG00000112139	MDGA1	rs4711510	2559	NK CD56dim	COV	-2.07589	0.516979	1.94443e-33	0	0.836178	0.8102	0.4495	0.5619
ENSG00000112139	MDGA1	rs4711510	2559	T CD8 N	IAV	-1.416	0.525698	1.94051e-32	0	0.664647	0.8102	0.4495	0.5619
ENSG00000112139	MDGA1	rs4711510	2559	T CD4 E	NS	-1.01114	0.503174	6.67216e-32	0	0.51573	0.8102	0.4495	0.5619
ENSG00000112139	MDGA1	rs4711510	2559	NK M LIKE	IAV	-2.15447	0.467359	7.37679e-30	0	0.382656	0.8102	0.4495	0.5619
ENSG00000112139	MDGA1	rs4711510	2559	NK CD56dim	NS	-1.73561	0.475864	9.66439e-29	0	0.239621	0.8102	0.4495	0.5619
ENSG00000112139	MDGA1	rs4711510	2559	T CD8 CM EM	NS	-1.41736	0.458329	1.43601e-28	0	0.462738	0.8102	0.4495	0.5619
ENSG00000112139	MDGA1	rs4711510	2559	T CD8 EMRA	IAV	-1.98629	0.472017	1.95795e-28	0	0.467082	0.8102	0.4495	0.5619
ENSG00000112139	MDGA1	rs4711510	2559	B M K	IAV	-1.56295	0.463218	1.32164e-27	0	0.507288	0.8102	0.4495	0.5619
ENSG00000112139	MDGA1	rs4711510	2559	MAIT	IAV	-1.69405	0.449536	3.29361e-27	0	0.66466	0.8102	0.4495	0.5619
ENSG00000112139	MDGA1	rs4711510	2559	B M K	COV	-1.46531	0.438539	1.73127e-26	0	0.308761	0.8102	0.4495	0.5619
ENSG00000112139	MDGA1	rs4711510	2559	B N K	COV	-1.70666	0.418422	1.10059e-25	0	0.278336	0.8102	0.4495	0.5619
ENSG00000112139	MDGA1	rs4711510	2559	B N K	IAV	-1.81473	0.42834	1.3677e-25	0	0.239012	0.8102	0.4495	0.5619
ENSG00000112139	MDGA1	rs4711510	2559	T CD4 N	NS	-0.849055	0.425862	1.58382e-25	0	0.696175	0.8102	0.4495	0.5619
ENSG00000112139	MDGA1	rs4711510	2559	B N K	NS	-1.45606	0.376652	1.67917e-22	0	0.46385	0.8102	0.4495	0.5619
ENSG00000112139	MDGA1	rs4711510	2559	NK M LIKE	COV	-1.76636	0.382709	5.57112e-22	0	0.621378	0.8102	0.4495	0.5619
ENSG00000112139	MDGA1	rs4711510	2559	B M K	NS	-1.24168	0.373199	9.59033e-22	0	0.632192	0.8102	0.4495	0.5619
ENSG00000112139	MDGA1	rs4711510	2559	MONO CD14	IAV	-1.08895	0.386057	3.01819e-21	0	0.511741	0.8102	0.4495	0.5619
ENSG00000112139	MDGA1	rs4711510	2559	T CD8 N	NS	-0.773948	0.364333	9.67595e-21	0	0.810694	0.8102	0.4495	0.5619
ENSG00000112139	MDGA1	rs4711510	2559	B N L	IAV	-1.59597	0.347384	1.1679e-20	0	0.31339	0.8102	0.4495	0.5619
ENSG00000112139	MDGA1	rs4711510	2559	MONO CD14	COV	-0.732754	0.358946	2.20058e-20	0	0.532066	0.8102	0.4495	0.5619
ENSG00000112139	MDGA1	rs4711510	2559	MAIT	NS	-1.25775	0.350882	4.80127e-20	0	0.403394	0.8102	0.4495	0.5619
ENSG00000112139	MDGA1	rs4711510	2559	B N L	COV	-1.46603	0.317841	6.2389e-19	0	0.359972	0.8102	0.4495	0.5619
ENSG00000112139	MDGA1	rs4711510	2559	MONO CD14 INFECTED	IAV	-1.16998	0.339084	8.06211e-19	0	0.371649	0.8102	0.4495	0.5619
ENSG00000112139	MDGA1	rs4711510	2559	T CD8 EMRA	NS	-1.2902	0.302522	1.10058e-17	0	0.731491	0.8102	0.4495	0.5619
ENSG00000112139	MDGA1	rs4711510	2559	Reg T	IAV	-1.29956	0.297531	3.92766e-17	0	0.278515	0.8102	0.4495	0.5619
ENSG00000112139	MDGA1	rs4711510	2559	Reg T	COV	-1.17111	0.289193	4.61479e-17	0	0.2079	0.8102	0.4495	0.5619
ENSG00000112139	MDGA1	rs4711510	2559	MAIT	COV	-1.23455	0.296899	6.15141e-17	0	0.587486	0.8102	0.4495	0.5619
ENSG00000112139	MDGA1	rs4711510	2559	B N L	NS	-1.14009	0.278413	1.60311e-16	0	0.304167	0.8102	0.4495	0.5619
ENSG00000112139	MDGA1	rs4711510	2559	NK M LIKE	NS	-1.37226	0.261796	3.85323e-15	0	0.395918	0.8102	0.4495	0.5619
ENSG00000112139	MDGA1	rs4711510	2559	NK CD56brt	IAV	-0.987123	0.232249	2.55753e-13	0	0.547737	0.8102	0.4495	0.5619
ENSG00000112139	MDGA1	rs4711510	2559	B M L	IAV	-0.935514	0.171863	6.42357e-10	0	0.490347	0.8102	0.4495	0.5619
ENSG00000112139	MDGA1	rs4711510	2559	B M L	NS	-0.661565	0.148534	9.78299e-09	0	0.431981	0.8102	0.4495	0.5619
ENSG00000112139	MDGA1	rs4711510	2559	Reg T	NS	-0.665906	0.139925	3.04962e-08	0	0.569232	0.8102	0.4495	0.5619
ENSG00000112139	MDGA1	rs4711510	2559	MONO CD16	IAV	-0.692935	0.144777	1.61374e-07	0	0.307655	0.8102	0.4495	0.5619
ENSG00000213512	GBP7	rs1142888	10398	MONO CD14	COV	1.65864	0.739028	3.34846e-58	0	0.406094	0.1065	0.4545	0.4381
ENSG00000213512	GBP7	rs1142888	10398	T CD4 N	IAV	2.59898	0.675659	1.57925e-51	0	0.239014	0.1065	0.4545	0.4381
ENSG00000213512	GBP7	rs1142888	10398	T CD8 N	IAV	2.71181	0.690271	5.50024e-50	0	0.182912	0.1065	0.4545	0.4381
ENSG00000213512	GBP7	rs1142888	10398	T CD4 E	IAV	2.48012	0.668558	7.55088e-50	0	0.150423	0.1065	0.4545	0.4381
ENSG00000213512	GBP7	rs1142888	10398	B N K	IAV	3.35469	0.671412	2.96838e-49	0	0.217815	0.1065	0.4545	0.4381
ENSG00000213512	GBP7	rs1142888	10398	MONO CD14	IAV	2.09255	0.6936	3.85368e-49	0	0.193332	0.1065	0.4545	0.4381
ENSG00000213512	GBP7	rs1142888	10398	NK CD56dim	IAV	2.72721	0.654041	4.68526e-47	0	0.199019	0.1065	0.4545	0.4381
ENSG00000213512	GBP7	rs1142888	10398	T CD4 E	COV	2.28599	0.642533	5.253e-47	0	0.367789	0.1065	0.4545	0.4381
ENSG00000213512	GBP7	rs1142888	10398	T CD8 CM EM	IAV	2.32933	0.645602	1.41901e-45	0	0.235281	0.1065	0.4545	0.4381
ENSG00000213512	GBP7	rs1142888	10398	MONO CD16	IAV	3.03987	0.677443	4.16277e-45	0	0.391527	0.1065	0.4545	0.4381
ENSG00000213512	GBP7	rs1142888	10398	T CD8 N	COV	2.45881	0.630131	9.05972e-44	0	0.430799	0.1065	0.4545	0.4381
ENSG00000213512	GBP7	rs1142888	10398	B N L	IAV	3.23128	0.610733	1.14168e-43	0	0.136888	0.1065	0.4545	0.4381
ENSG00000213512	GBP7	rs1142888	10398	T CD8 CM EM	COV	2.29275	0.617019	3.90019e-43	0	0.402217	0.1065	0.4545	0.4381
ENSG00000213512	GBP7	rs1142888	10398	NK CD56dim	COV	2.70433	0.612347	5.0163e-43	0	0.393376	0.1065	0.4545	0.4381
ENSG00000213512	GBP7	rs1142888	10398	B N L	COV	2.81525	0.597305	9.31105e-43	0	0.405845	0.1065	0.4545	0.4381
ENSG00000213512	GBP7	rs1142888	10398	Reg T	IAV	2.50083	0.601531	4.99386e-42	0	0.265317	0.1065	0.4545	0.4381
ENSG00000213512	GBP7	rs1142888	10398	T CD8 EMRA	COV	2.51833	0.608468	5.60067e-42	0	0.289331	0.1065	0.4545	0.4381
ENSG00000213512	GBP7	rs1142888	10398	B M K	IAV	2.60587	0.60668	1.46608e-40	0	0.165496	0.1065	0.4545	0.4381
ENSG00000213512	GBP7	rs1142888	10398	B N K	COV	2.73025	0.583975	1.59801e-40	0	0.339095	0.1065	0.4545	0.4381
ENSG00000213512	GBP7	rs1142888	10398	T CD4 N	COV	2.12864	0.550941	3.83918e-37	0	0.438397	0.1065	0.4545	0.4381
ENSG00000213512	GBP7	rs1142888	10398	B M K	COV	2.00837	0.551969	3.42995e-36	0	0.363078	0.1065	0.4545	0.4381
ENSG00000213512	GBP7	rs1142888	10398	T CD8 EMRA	IAV	2.22721	0.540897	2.72069e-34	0	0.232381	0.1065	0.4545	0.4381
ENSG00000213512	GBP7	rs1142888	10398	B M L	IAV	2.62318	0.515584	8.69416e-34	0	0.271033	0.1065	0.4545	0.4381
ENSG00000213512	GBP7	rs1142888	10398	Reg T	COV	2.10761	0.482229	2.05526e-31	0	0.283784	0.1065	0.4545	0.4381
ENSG00000213512	GBP7	rs1142888	10398	MONO CD16	COV	2.11349	0.521995	3.77764e-31	0	0.261372	0.1065	0.4545	0.4381
ENSG00000213512	GBP7	rs1142888	10398	MAIT	COV	2.02367	0.480619	3.97735e-30	0	0.270854	0.1065	0.4545	0.4381
ENSG00000213512	GBP7	rs1142888	10398	NK CD56brt	IAV	1.90813	0.46991	8.52689e-30	0	0.154338	0.1065	0.4545	0.4381
ENSG00000213512	GBP7	rs1142888	10398	MONO CD14 INFECTED	IAV	1.52475	0.491233	1.07971e-29	0	0.0640515	0.1065	0.4545	0.4381
ENSG00000213512	GBP7	rs1142888	10398	NK M LIKE	IAV	2.15258	0.461634	2.22047e-29	0	0.18606	0.1065	0.4545	0.4381
ENSG00000213512	GBP7	rs1142888	10398	MAIT	IAV	1.81622	0.467196	1.32335e-28	0	0.211821	0.1065	0.4545	0.4381
ENSG00000213512	GBP7	rs1142888	10398	NK M LIKE	COV	2.23443	0.443878	2.19343e-26	0	0.337972	0.1065	0.4545	0.4381
ENSG00000213512	GBP7	rs1142888	10398	T CD4 N	NS	0.690375	0.421008	3.65025e-25	0	0.192932	0.1065	0.4545	0.4381
ENSG00000213512	GBP7	rs1142888	10398	T CD4 E	NS	0.82437	0.413586	9.86241e-25	0	0.174991	0.1065	0.4545	0.4381
ENSG00000213512	GBP7	rs1142888	10398	NK CD56dim	NS	1.18582	0.352044	7.77673e-20	0	0.188989	0.1065	0.4545	0.4381
ENSG00000213512	GBP7	rs1142888	10398	NK CD56brt	COV	1.7481	0.336079	1.27398e-19	0	0.202042	0.1065	0.4545	0.4381
ENSG00000213512	GBP7	rs1142888	10398	T CD8 CM EM	NS	0.89974	0.323805	8.17523e-19	0	0.149803	0.1065	0.4545	0.4381
ENSG00000213512	GBP7	rs1142888	10398	MONO CD16	NS	1.08011	0.349554	1.53688e-18	0	0.153701	0.1065	0.4545	0.4381
ENSG00000213512	GBP7	rs1142888	10398	B N K	NS	1.16293	0.313512	3.13296e-18	0	0.175052	0.1065	0.4545	0.4381
ENSG00000213512	GBP7	rs1142888	10398	B M L	COV	1.6925	0.307925	3.83977e-17	0	0.178256	0.1065	0.4545	0.4381
ENSG00000213512	GBP7	rs1142888	10398	MONO CD14	NS	0.570987	0.301466	1.96851e-16	0	0.23681	0.1065	0.4545	0.4381
ENSG00000213512	GBP7	rs1142888	10398	T CD8 N	NS	0.61238	0.294	2.68445e-16	0	0.119825	0.1065	0.4545	0.4381
ENSG00000213512	GBP7	rs1142888	10398	cDC	IAV	2.12715	0.319383	1.07825e-13	0	0.113492	0.1065	0.4545	0.4381
ENSG00000213512	GBP7	rs1142888	10398	B N L	NS	0.889053	0.182815	8.69095e-11	0	0.0918037	0.1065	0.4545	0.4381
ENSG00000213512	GBP7	rs1142888	10398	B M K	NS	0.546425	0.183723	2.68439e-10	0	0.166093	0.1065	0.4545	0.4381
ENSG00000213512	GBP7	rs1142888	10398	T gd	COV	1.41746	0.183397	7.77765e-09	0	0.204384	0.1065	0.4545	0.4381
ENSG00000213512	GBP7	rs1142888	10398	T gd	IAV	1.22016	0.164787	8.21213e-09	0	0.128144	0.1065	0.4545	0.4381
ENSG00000213512	GBP7	rs1142888	10398	pDC	IAV	1.38519	0.168964	8.07463e-07	0	0.121437	0.1065	0.4545	0.4381
ENSG00000213512	GBP7	rs1142888	10398	cDC	COV	0.849267	0.137667	4.34278e-06	0	0.053581	0.1065	0.4545	0.4381
ENSG00000213512	GBP7	rs1142888	10398	MAIT	NS	0.469166	0.0966936	8.6893e-06	0.0043956	0.0904952	0.1065	0.4545	0.4381
ENSG00000213512	GBP7	rs4656085	51217	T CD8 EMRA	NS	0.584361	0.202419	1.16555e-11	0	0.256761	0.1019	0.4242	0.4095
ENSG00000213512	GBP7	rs4656085	51217	B N L	NS	0.870055	0.170883	4.08217e-10	0	0.0210111	0.1019	0.4242	0.4095
ENSG00000213512	GBP7	rs4656085	51217	T gd	IAV	1.14373	0.141585	1.1121e-07	0	0.0110651	0.1019	0.4242	0.4095
ENSG00000213512	GBP7	rs4656085	51217	cDC	COV	0.836915	0.127115	1.07466e-05	0	0.0235419	0.1019	0.4242	0.4095
ENSG00000213512	GBP7	rs1048443	75584	T CD4 N	COV	-0.915888	0.115659	6.06835e-07	0.00083612	0.369968	0.588	0.3283	0.1714
ENSG00000168653	NDUFS5	rs76289224	0	MONO CD14	COV	-0.422903	0.707583	2.00447e-53	0	0.481047	0.1111	0.3535	0.2952
ENSG00000168653	NDUFS5	rs76289224	0	MONO CD14	NS	-0.364133	0.689947	6.07246e-50	0	0.496727	0.1111	0.3535	0.2952
ENSG00000168653	NDUFS5	rs76289224	0	T CD4 E	NS	-0.181724	0.41318	1.05673e-24	0	0.118786	0.1111	0.3535	0.2952
ENSG00000168653	NDUFS5	rs76289224	0	B M K	COV	-0.305981	0.400219	1.20801e-23	0	0.282665	0.1111	0.3535	0.2952
ENSG00000168653	NDUFS5	rs76289224	0	T CD4 N	NS	-0.156086	0.385639	1.31043e-22	0	0.369856	0.1111	0.3535	0.2952
ENSG00000168653	NDUFS5	rs76289224	0	MONO CD16	NS	-0.508286	0.406256	3.88879e-22	0	0.329177	0.1111	0.3535	0.2952
ENSG00000168653	NDUFS5	rs76289224	0	T CD4 E	COV	-0.207358	0.362871	1.55661e-21	0	0.0690819	0.1111	0.3535	0.2952
ENSG00000168653	NDUFS5	rs76289224	0	B M K	NS	-0.208256	0.334911	3.47608e-19	0	0.247631	0.1111	0.3535	0.2952
ENSG00000168653	NDUFS5	rs76289224	0	T CD8 N	NS	-0.164612	0.3371	5.75707e-19	0	0.0420755	0.1111	0.3535	0.2952
ENSG00000168653	NDUFS5	rs76289224	0	T CD8 CM EM	COV	-0.215253	0.288766	2.32721e-16	0	0.147071	0.1111	0.3535	0.2952
ENSG00000168653	NDUFS5	rs76289224	0	T CD8 CM EM	IAV	-0.192311	0.286704	6.17404e-16	0	0.114163	0.1111	0.3535	0.2952
ENSG00000168653	NDUFS5	rs76289224	0	T CD4 N	COV	-0.12497	0.262144	4.2827e-15	0	0.131606	0.1111	0.3535	0.2952
ENSG00000168653	NDUFS5	rs76289224	0	T CD8 N	IAV	-0.153541	0.247858	2.34269e-13	0	0.0224042	0.1111	0.3535	0.2952
ENSG00000168653	NDUFS5	rs76289224	0	B M K	IAV	-0.245515	0.236688	7.32529e-13	0	0.0839999	0.1111	0.3535	0.2952
ENSG00000168653	NDUFS5	rs76289224	0	T CD8 EMRA	COV	-0.464979	0.227455	1.06918e-12	0	0.196391	0.1111	0.3535	0.2952
ENSG00000168653	NDUFS5	rs76289224	0	T CD8 N	COV	-0.147922	0.221547	3.36361e-12	0	0.0935611	0.1111	0.3535	0.2952
ENSG00000168653	NDUFS5	rs76289224	0	NK CD56dim	COV	-0.207321	0.203953	1.52049e-11	0	0.0828295	0.1111	0.3535	0.2952
ENSG00000168653	NDUFS5	rs76289224	0	MAIT	NS	-0.216009	0.206143	2.07037e-11	0	0.107528	0.1111	0.3535	0.2952
ENSG00000168653	NDUFS5	rs76289224	0	MAIT	IAV	-0.224344	0.203003	2.72917e-11	0	0.146533	0.1111	0.3535	0.2952
ENSG00000168653	NDUFS5	rs76289224	0	MAIT	COV	-0.290765	0.197967	3.65146e-11	0	0.0210019	0.1111	0.3535	0.2952
ENSG00000168653	NDUFS5	rs76289224	0	NK CD56dim	NS	-0.196168	0.200976	5.56424e-11	0	0.0973705	0.1111	0.3535	0.2952
ENSG00000168653	NDUFS5	rs76289224	0	MONO CD14 INFECTED	IAV	-0.610162	0.200953	7.0187e-11	0	0.0206822	0.1111	0.3535	0.2952
ENSG00000168653	NDUFS5	rs76289224	0	MONO CD16	COV	-0.632345	0.205663	9.02283e-11	0	0.0755687	0.1111	0.3535	0.2952
ENSG00000168653	NDUFS5	rs76289224	0	MONO CD14	IAV	-0.58192	0.204271	9.45291e-11	0	0.127044	0.1111	0.3535	0.2952
ENSG00000168653	NDUFS5	rs76289224	0	T CD8 EMRA	IAV	-0.487338	0.166857	3.36593e-09	0	0.157932	0.1111	0.3535	0.2952
ENSG00000168653	NDUFS5	rs76289224	0	NK CD56dim	IAV	-0.30575	0.141637	4.64525e-08	0	0.0539854	0.1111	0.3535	0.2952
ENSG00000168653	NDUFS5	rs76289224	0	MONO CD16	IAV	-0.532887	0.137682	3.41767e-07	0	0.152792	0.1111	0.3535	0.2952
ENSG00000168653	NDUFS5	rs76289224	0	Reg T	IAV	-0.234246	0.111471	1.12735e-06	0	0.0538614	0.1111	0.3535	0.2952
ENSG00000168653	NDUFS5	rs76289224	0	Reg T	NS	-0.185457	0.104399	2.16965e-06	0	0.0769296	0.1111	0.3535	0.2952
ENSG00000168653	NDUFS5	rs76289224	0	B M L	NS	-0.392794	0.10104	3.05269e-06	0	0.0389632	0.1111	0.3535	0.2952
ENSG00000168653	NDUFS5	rs11205522	26851	T CD4 E	NS	-0.182523	0.415036	7.70576e-25	0	0.181107	0.1389	0.3535	0.2952
ENSG00000168653	NDUFS5	rs11205522	26851	T CD4 N	IAV	-0.149378	0.395004	6.22406e-24	0	0.125282	0.1389	0.3535	0.2952
ENSG00000168653	NDUFS5	rs11205522	26851	B M K	COV	-0.30188	0.38817	8.6971e-23	0	0.0408321	0.1389	0.3535	0.2952
ENSG00000168653	NDUFS5	rs11205522	26851	T CD4 E	IAV	-0.154713	0.3408	7.62598e-20	0	0.0628267	0.1389	0.3535	0.2952
ENSG00000168653	NDUFS5	rs11205522	26851	T CD8 N	NS	-0.164693	0.334628	8.27429e-19	0	0.0295574	0.1389	0.3535	0.2952
ENSG00000168653	NDUFS5	rs11205522	26851	B M K	NS	-0.205265	0.325691	1.36759e-18	0	0.0651171	0.1389	0.3535	0.2952
ENSG00000168653	NDUFS5	rs11205522	26851	T CD8 CM EM	COV	-0.210812	0.276315	1.3251e-15	0	0.0383497	0.1389	0.3535	0.2952
ENSG00000168653	NDUFS5	rs11205522	26851	T CD8 CM EM	IAV	-0.190466	0.280458	1.45372e-15	0	0.0514094	0.1389	0.3535	0.2952
ENSG00000168653	NDUFS5	rs11205522	26851	T CD4 N	COV	-0.122559	0.251154	1.96081e-14	0	0.0301846	0.1389	0.3535	0.2952
ENSG00000168653	NDUFS5	rs11205522	26851	T CD8 N	IAV	-0.155428	0.253966	1.07144e-13	0	0.0476741	0.1389	0.3535	0.2952
ENSG00000168653	NDUFS5	rs11205522	26851	B M K	IAV	-0.244446	0.233487	1.09955e-12	0	0.0568234	0.1389	0.3535	0.2952
ENSG00000168653	NDUFS5	rs11205522	26851	T CD8 EMRA	COV	-0.452826	0.215108	5.23538e-12	0	0.0426899	0.1389	0.3535	0.2952
ENSG00000168653	NDUFS5	rs11205522	26851	T CD8 N	COV	-0.146718	0.217201	5.82737e-12	0	0.0552087	0.1389	0.3535	0.2952
ENSG00000168653	NDUFS5	rs11205522	26851	NK CD56dim	COV	-0.210322	0.209541	7.42064e-12	0	0.164392	0.1389	0.3535	0.2952
ENSG00000168653	NDUFS5	rs11205522	26851	MAIT	NS	-0.214059	0.2028	3.14307e-11	0	0.0765963	0.1389	0.3535	0.2952
ENSG00000168653	NDUFS5	rs11205522	26851	MAIT	COV	-0.291507	0.199045	3.18552e-11	0	0.0241528	0.1389	0.3535	0.2952
ENSG00000168653	NDUFS5	rs11205522	26851	MAIT	IAV	-0.220334	0.196011	6.53183e-11	0	0.0636352	0.1389	0.3535	0.2952
ENSG00000168653	NDUFS5	rs11205522	26851	NK CD56dim	NS	-0.192731	0.193725	1.34794e-10	0	0.0418403	0.1389	0.3535	0.2952
ENSG00000168653	NDUFS5	rs11205522	26851	MONO CD14	IAV	-0.568959	0.195688	2.5888e-10	0	0.0486203	0.1389	0.3535	0.2952
ENSG00000168653	NDUFS5	rs11205522	26851	T CD8 EMRA	IAV	-0.4769	0.160066	7.48263e-09	0	0.0743037	0.1389	0.3535	0.2952
ENSG00000168653	NDUFS5	rs11205522	26851	NK CD56dim	IAV	-0.307288	0.143424	3.76507e-08	0	0.0665495	0.1389	0.3535	0.2952
ENSG00000168653	NDUFS5	rs11205522	26851	Reg T	IAV	-0.239108	0.114516	7.88504e-07	0	0.0749073	0.1389	0.3535	0.2952
ENSG00000168653	NDUFS5	rs11205522	26851	MONO CD16	IAV	-0.501333	0.121962	1.77226e-06	0	0.0334123	0.1389	0.3535	0.2952
ENSG00000168653	NDUFS5	rs11205522	26851	Reg T	NS	-0.18524	0.103789	2.3321e-06	0	0.0720099	0.1389	0.3535	0.2952
ENSG00000168653	NDUFS5	rs11205522	26851	B M L	NS	-0.390891	0.0998373	3.52027e-06	0	0.0341902	0.1389	0.3535	0.2952
ENSG00000168653	NDUFS5	rs10888633	4826	T CD8 CM EM	NS	-0.207351	0.287759	1.60018e-16	0	0.332697	0.4213	0.5202	0.2905
ENSG00000168653	NDUFS5	rs7531999	0	T CD8 EMRA	NS	-0.392531	0.143536	1.96191e-08	0	0.0459223	0.4213	0.8939	0.3905
ENSG00000160305	DIP2A	rs2070435	0	NK CD56dim	NS	0.980385	0.733149	5.59986e-57	0	0.584949	0.5741	0.3939	0.4476
ENSG00000160305	DIP2A	rs2070435	0	NK CD56dim	COV	0.823866	0.464808	5.83092e-29	0	0.571979	0.5741	0.3939	0.4476
ENSG00000160305	DIP2A	rs2070435	0	T CD8 CM EM	NS	0.499842	0.416944	2.45848e-25	0	0.282504	0.5741	0.3939	0.4476
ENSG00000160305	DIP2A	rs2070435	0	NK CD56dim	IAV	0.985794	0.332958	5.71224e-19	0	0.524076	0.5741	0.3939	0.4476
ENSG00000160305	DIP2A	rs2070435	0	T CD8 EMRA	NS	0.928504	0.298749	1.91953e-17	0	0.374227	0.5741	0.3939	0.4476
ENSG00000160305	DIP2A	rs2070435	0	NK M LIKE	NS	1.58152	0.25682	7.71756e-15	0	0.423943	0.5741	0.3939	0.4476
ENSG00000160305	DIP2A	rs2070435	0	T CD8 EMRA	COV	0.775659	0.257507	2.02236e-14	0	0.0680656	0.5741	0.3939	0.4476
ENSG00000160305	DIP2A	rs2070435	0	T CD8 CM EM	COV	0.452772	0.238891	2.09182e-13	0	0.287356	0.5741	0.3939	0.4476
ENSG00000160305	DIP2A	rs2070435	0	T CD8 CM EM	IAV	0.381845	0.181958	4.54208e-10	0	0.0317536	0.5741	0.3939	0.4476
ENSG00000160305	DIP2A	rs2070435	0	T CD4 E	NS	0.159875	0.142162	3.72862e-08	0	0.0125746	0.5741	0.3939	0.4476
ENSG00000160305	DIP2A	rs2070435	0	NK M LIKE	COV	0.837976	0.135336	1.21738e-07	0	0.0301587	0.5741	0.3939	0.4476
ENSG00000160305	DIP2A	rs2070435	0	NK M LIKE	IAV	0.798003	0.108224	1.29944e-06	0.00408163	0.0853239	0.5741	0.3939	0.4476
ENSG00000160305	DIP2A	rs2070435	0	T CD8 EMRA	IAV	0.542731	0.105217	3.94707e-06	0.00534759	0.117285	0.5741	0.3939	0.4476
ENSG00000160305	DIP2A	rs2839301	0	T CD8 CM EM	NS	0.496922	0.404651	2.03102e-24	0	0.035555	0.2685	0.3788	0.4429
ENSG00000160305	DIP2A	rs2839301	0	T CD8 N	NS	0.397711	0.324312	3.70775e-18	0	0.13838	0.2685	0.3788	0.4429
ENSG00000160305	DIP2A	rs2839301	0	T CD8 CM EM	IAV	0.374383	0.180986	5.10989e-10	0	0.0381929	0.2685	0.3788	0.4429
ENSG00000160305	DIP2A	rs2839301	0	NK M LIKE	COV	0.842788	0.136422	1.0743e-07	0	0.033888	0.2685	0.3788	0.4429
ENSG00000160305	DIP2A	rs2839301	0	T CD8 N	IAV	0.328377	0.131719	2.47066e-07	0	0.107742	0.2685	0.3788	0.4429
ENSG00000160305	DIP2A	rs2839301	0	T CD8 N	COV	0.246307	0.128119	2.59467e-07	0	0.0441785	0.2685	0.3788	0.4429
ENSG00000160305	DIP2A	rs2839301	0	NK M LIKE	IAV	0.797928	0.109626	1.0993e-06	0.00408163	0.0994948	0.2685	0.3788	0.4429
ENSG00000160305	DIP2A	rs2839301	0	T CD8 EMRA	IAV	0.513862	0.0924482	1.63192e-05	0.00534759	0.0326508	0.2685	0.3788	0.4429
ENSG00000160305	DIP2A	rs11910707	52586	T CD4 N	COV	0.186806	0.120875	3.26125e-07	0.00083612	0.201445	0.6204	0.2929	0.1
ENSG00000160305	DIP2A	rs1008549	0	T CD8 CM EM	NS	0.502212	0.403804	2.3453e-24	0	0.0308732	0.3009	0.3788	0.4333
ENSG00000160305	DIP2A	rs1008549	0	T CD8 EMRA	NS	0.930425	0.29026	6.64235e-17	0	0.111904	0.3009	0.3788	0.4333
ENSG00000160305	DIP2A	rs1008549	0	MAIT	NS	0.620305	0.294037	1.87619e-16	0	0.144932	0.3009	0.3788	0.4333
ENSG00000160305	DIP2A	rs1008549	0	T CD8 EMRA	COV	0.795942	0.262956	9.69107e-15	0	0.138663	0.3009	0.3788	0.4333
ENSG00000160305	DIP2A	rs1008549	0	T CD8 CM EM	COV	0.448764	0.222882	1.69805e-12	0	0.0382571	0.3009	0.3788	0.4333
ENSG00000160305	DIP2A	rs1008549	0	T CD8 CM EM	IAV	0.390227	0.190726	1.56163e-10	0	0.119561	0.3009	0.3788	0.4333
ENSG00000160305	DIP2A	rs1008549	0	T CD4 E	NS	0.162337	0.142267	3.68256e-08	0	0.0127225	0.3009	0.3788	0.4333
ENSG00000160305	DIP2A	rs1008549	0	T CD8 N	IAV	0.341067	0.136592	1.42722e-07	0	0.179378	0.3009	0.3788	0.4333
ENSG00000160305	DIP2A	rs1008549	0	NK M LIKE	COV	0.829087	0.128222	2.75283e-07	0	0.0141034	0.3009	0.3788	0.4333
ENSG00000160305	DIP2A	rs1008549	0	NK M LIKE	IAV	0.765122	0.0979947	4.37846e-06	0.00408163	0.0280199	0.3009	0.3788	0.4333
ENSG00000160305	DIP2A	rs1008549	0	T CD8 EMRA	IAV	0.501378	0.0867134	3.07562e-05	0.00534759	0.018493	0.3009	0.3788	0.4333
ENSG00000160305	DIP2A	rs58428452	0	T CD4 E	NS	0.209698	0.150024	1.46113e-08	0	0.0303915	0.06019	0.2677	0.4429
ENSG00000160305	DIP2A	rs58428452	0	T CD4 N	NS	0.207325	0.146793	2.33235e-08	0	0.0620188	0.06019	0.2677	0.4429
ENSG00000160305	DIP2A	rs58428452	0	T CD8 N	COV	0.297765	0.119179	7.21785e-07	0	0.0170935	0.06019	0.2677	0.4429
ENSG00000160305	DIP2A	rs56181004	0	T CD4 E	COV	-0.3299	0.131327	1.00218e-07	0	0.897477	0.1574	0.1111	0.01429
ENSG00000244879	GABPB1-AS1	rs504781	0	T CD4 N	IAV	0.598127	0.683807	1.18661e-52	0	1	0.3426	0.5202	0.004762
ENSG00000244879	GABPB1-AS1	rs504781	0	T CD4 N	COV	0.584145	0.655642	6.9937e-49	0	1	0.3426	0.5202	0.004762
ENSG00000244879	GABPB1-AS1	rs504781	0	T CD4 E	NS	0.585243	0.66245	1.40233e-48	0	1	0.3426	0.5202	0.004762
ENSG00000244879	GABPB1-AS1	rs504781	0	T CD4 E	IAV	0.590003	0.641025	2.25248e-46	0	1	0.3426	0.5202	0.004762
ENSG00000244879	GABPB1-AS1	rs504781	0	T CD4 N	NS	0.529803	0.645162	3.3583e-46	0	1	0.3426	0.5202	0.004762
ENSG00000244879	GABPB1-AS1	rs504781	0	T CD4 E	COV	0.638156	0.626168	4.8909e-45	0	1	0.3426	0.5202	0.004762
ENSG00000244879	GABPB1-AS1	rs504781	0	T CD8 N	NS	0.59116	0.639759	1.16291e-44	0	1	0.3426	0.5202	0.004762
ENSG00000244879	GABPB1-AS1	rs504781	0	T CD8 N	COV	0.624315	0.60297	8.94807e-41	0	1	0.3426	0.5202	0.004762
ENSG00000244879	GABPB1-AS1	rs504781	0	T CD8 CM EM	NS	0.643972	0.581296	7.374e-40	0	1	0.3426	0.5202	0.004762
ENSG00000244879	GABPB1-AS1	rs504781	0	T CD8 N	IAV	0.644743	0.593371	8.79382e-39	0	1	0.3426	0.5202	0.004762
ENSG00000244879	GABPB1-AS1	rs504781	0	MONO CD14	NS	0.618417	0.568781	2.30615e-36	0	1	0.3426	0.5202	0.004762
ENSG00000244879	GABPB1-AS1	rs504781	0	B M K	NS	0.706001	0.552091	3.33909e-36	0	1	0.3426	0.5202	0.004762
ENSG00000244879	GABPB1-AS1	rs504781	0	B M K	COV	0.853849	0.516185	6.8651e-33	0	1	0.3426	0.5202	0.004762
ENSG00000244879	GABPB1-AS1	rs504781	0	T CD8 CM EM	COV	0.663429	0.508982	2.07155e-32	0	1	0.3426	0.5202	0.004762
ENSG00000244879	GABPB1-AS1	rs504781	0	T CD8 CM EM	IAV	0.578314	0.510785	6.06408e-32	0	1	0.3426	0.5202	0.004762
ENSG00000244879	GABPB1-AS1	rs504781	0	NK CD56dim	NS	0.779044	0.495483	2.43258e-30	0	1	0.3426	0.5202	0.004762
ENSG00000244879	GABPB1-AS1	rs504781	0	MAIT	NS	0.729216	0.465782	2.35673e-28	0	1	0.3426	0.5202	0.004762
ENSG00000244879	GABPB1-AS1	rs504781	0	B M K	IAV	0.690709	0.461038	1.95069e-27	0	1	0.3426	0.5202	0.004762
ENSG00000244879	GABPB1-AS1	rs504781	0	B N L	NS	1.05892	0.422855	9.54404e-27	0	0.999445	0.3426	0.5202	0.004762
ENSG00000244879	GABPB1-AS1	rs504781	0	B N K	NS	0.892529	0.424631	4.85855e-26	0	1	0.3426	0.5202	0.004762
ENSG00000244879	GABPB1-AS1	rs504781	0	T CD8 EMRA	NS	1.33424	0.360789	1.3804e-21	0	0.987921	0.3426	0.5202	0.004762
ENSG00000244879	GABPB1-AS1	rs504781	0	Reg T	NS	0.898368	0.351692	5.90766e-21	0	0.998289	0.3426	0.5202	0.004762
ENSG00000244879	GABPB1-AS1	rs504781	0	B M L	NS	1.25357	0.349905	6.30779e-21	0	0.999988	0.3426	0.5202	0.004762
ENSG00000244879	GABPB1-AS1	rs504781	0	NK CD56dim	COV	0.853405	0.33968	9.0506e-20	0	0.999879	0.3426	0.5202	0.004762
ENSG00000244879	GABPB1-AS1	rs504781	0	T CD8 EMRA	COV	1.05224	0.324098	1.7294e-18	0	0.99853	0.3426	0.5202	0.004762
ENSG00000244879	GABPB1-AS1	rs504781	0	NK CD56dim	IAV	0.964554	0.32125	3.19812e-18	0	0.999801	0.3426	0.5202	0.004762
ENSG00000244879	GABPB1-AS1	rs504781	0	NK CD56brt	IAV	1.46062	0.310365	4.13983e-18	0	0.999989	0.3426	0.5202	0.004762
ENSG00000244879	GABPB1-AS1	rs504781	0	T CD8 EMRA	IAV	1.05264	0.275258	4.09036e-15	0	0.999136	0.3426	0.5202	0.004762
ENSG00000244879	GABPB1-AS1	rs504781	0	B N K	COV	0.859956	0.258643	6.96937e-15	0	0.599856	0.3426	0.5202	0.004762
ENSG00000244879	GABPB1-AS1	rs504781	0	MONO CD14	COV	0.431395	0.25304	6.66546e-14	0	0.817144	0.3426	0.5202	0.004762
ENSG00000244879	GABPB1-AS1	rs504781	0	MAIT	IAV	0.873736	0.248984	7.31837e-14	0	0.998845	0.3426	0.5202	0.004762
ENSG00000244879	GABPB1-AS1	rs504781	0	B N K	IAV	0.83435	0.24416	1.38359e-13	0	0.960931	0.3426	0.5202	0.004762
ENSG00000244879	GABPB1-AS1	rs504781	0	Reg T	COV	1.15193	0.229888	2.06207e-13	0	0.962901	0.3426	0.5202	0.004762
ENSG00000244879	GABPB1-AS1	rs504781	0	MONO CD16	NS	0.931527	0.258255	2.42092e-13	0	0.93594	0.3426	0.5202	0.004762
ENSG00000244879	GABPB1-AS1	rs504781	0	MAIT	COV	0.966268	0.200033	2.81067e-11	0	0.994503	0.3426	0.5202	0.004762
ENSG00000244879	GABPB1-AS1	rs504781	0	NK M LIKE	IAV	1.26303	0.191099	4.52618e-11	0	0.995238	0.3426	0.5202	0.004762
ENSG00000244879	GABPB1-AS1	rs504781	0	B N L	COV	0.971025	0.188464	5.13648e-11	0	0.985554	0.3426	0.5202	0.004762
ENSG00000244879	GABPB1-AS1	rs504781	0	Reg T	IAV	0.853815	0.190182	7.84251e-11	0	0.985033	0.3426	0.5202	0.004762
ENSG00000244879	GABPB1-AS1	rs504781	0	B N L	IAV	1.04217	0.178389	2.55636e-10	0	0.993457	0.3426	0.5202	0.004762
ENSG00000244879	GABPB1-AS1	rs504781	0	NK M LIKE	COV	1.30277	0.183894	3.98533e-10	0	0.994125	0.3426	0.5202	0.004762
ENSG00000244879	GABPB1-AS1	rs504781	0	B M L	IAV	1.08456	0.153498	6.27833e-09	0	0.923931	0.3426	0.5202	0.004762
ENSG00000244879	GABPB1-AS1	rs504781	0	NK M LIKE	NS	1.30705	0.13333	6.7987e-08	0	0.814937	0.3426	0.5202	0.004762
ENSG00000244879	GABPB1-AS1	rs504781	0	pDC	NS	1.9276	0.168281	2.02247e-06	0	0.854885	0.3426	0.5202	0.004762
ENSG00000244879	GABPB1-AS1	rs504781	0	MONO CD14 INFECTED	IAV	0.579496	0.108898	2.94938e-06	0.00297619	0.0573154	0.3426	0.5202	0.004762
ENSG00000244879	GABPB1-AS1	rs504781	0	cDC	NS	1.54458	0.140385	6.45935e-06	0	0.042603	0.3426	0.5202	0.004762
ENSG00000244879	GABPB1-AS1	rs526045	1626	B N K	COV	0.765359	0.229002	3.95178e-13	0	0.012121	0.375	0.6616	0.07619
ENSG00000244879	GABPB1-AS1	rs526045	1626	cDC	NS	1.51949	0.154174	2.0772e-06	0	0.119836	0.375	0.6616	0.07619
ENSG00000244879	GABPB1-AS1	rs526045	1626	MONO CD14 INFECTED	IAV	0.507436	0.093918	1.53787e-05	0.00297619	0.012786	0.375	0.6616	0.07619
ENSG00000244879	GABPB1-AS1	rs62022564	57724	MONO CD14 INFECTED	IAV	0.669155	0.0999695	7.90824e-06	0.00297619	0.0233688	0.01852	0.5202	0.004762
ENSG00000145287	PLAC8	rs11947454	87309	NK CD56dim	IAV	0.751807	0.722936	1.5768e-56	0	0.999992	0.5463	0.2424	0.3238
ENSG00000145287	PLAC8	rs11947454	87309	NK CD56dim	COV	0.471125	0.568606	2.28724e-38	0	0.991939	0.5463	0.2424	0.3238
ENSG00000145287	PLAC8	rs11947454	87309	B M K	IAV	0.519976	0.566222	1.74477e-36	0	0.844352	0.5463	0.2424	0.3238
ENSG00000145287	PLAC8	rs11947454	87309	B N K	IAV	0.429634	0.527556	9.51827e-34	0	0.265561	0.5463	0.2424	0.3238
ENSG00000145287	PLAC8	rs11947454	87309	T CD4 E	IAV	0.350998	0.491071	3.70569e-31	0	0.999178	0.5463	0.2424	0.3238
ENSG00000145287	PLAC8	rs11947454	87309	T CD8 CM EM	IAV	0.487058	0.495657	1.18047e-30	0	0.973598	0.5463	0.2424	0.3238
ENSG00000145287	PLAC8	rs11947454	87309	B M K	COV	0.488399	0.487261	2.1516e-30	0	0.170718	0.5463	0.2424	0.3238
ENSG00000145287	PLAC8	rs11947454	87309	T CD4 N	COV	0.266776	0.438534	3.02232e-27	0	0.994434	0.5463	0.2424	0.3238
ENSG00000145287	PLAC8	rs11947454	87309	NK CD56brt	IAV	1.1983	0.434072	6.78321e-27	0	0.999469	0.5463	0.2424	0.3238
ENSG00000145287	PLAC8	rs11947454	87309	NK M LIKE	IAV	0.913791	0.428765	1.00035e-26	0	0.944516	0.5463	0.2424	0.3238
ENSG00000145287	PLAC8	rs11947454	87309	T CD4 N	IAV	0.258531	0.428891	1.72055e-26	0	0.988204	0.5463	0.2424	0.3238
ENSG00000145287	PLAC8	rs11947454	87309	B N K	COV	0.508754	0.406522	8.72202e-25	0	0.771749	0.5463	0.2424	0.3238
ENSG00000145287	PLAC8	rs11947454	87309	T CD8 N	COV	0.316371	0.410952	4.48826e-24	0	0.92665	0.5463	0.2424	0.3238
ENSG00000145287	PLAC8	rs11947454	87309	B N L	IAV	0.459455	0.368529	3.94332e-22	0	0.292379	0.5463	0.2424	0.3238
ENSG00000145287	PLAC8	rs11947454	87309	T CD8 EMRA	IAV	0.76863	0.357344	3.50913e-20	0	0.939319	0.5463	0.2424	0.3238
ENSG00000145287	PLAC8	rs11947454	87309	T CD8 CM EM	COV	0.361021	0.341226	1.08981e-19	0	0.922124	0.5463	0.2424	0.3238
ENSG00000145287	PLAC8	rs11947454	87309	T CD4 E	COV	0.279108	0.315366	2.37756e-18	0	0.992005	0.5463	0.2424	0.3238
ENSG00000145287	PLAC8	rs11947454	87309	T CD8 N	IAV	0.23092	0.328796	4.34439e-18	0	0.839145	0.5463	0.2424	0.3238
ENSG00000145287	PLAC8	rs11947454	87309	NK M LIKE	COV	1.36297	0.301008	1.01351e-16	0	0.679962	0.5463	0.2424	0.3238
ENSG00000145287	PLAC8	rs11947454	87309	T CD8 EMRA	COV	0.585122	0.27644	1.53476e-15	0	0.594339	0.5463	0.2424	0.3238
ENSG00000145287	PLAC8	rs11947454	87309	B N L	COV	0.496099	0.245042	2.55644e-14	0	0.63472	0.5463	0.2424	0.3238
ENSG00000145287	PLAC8	rs11947454	87309	B M L	IAV	0.754802	0.237501	1.26051e-13	0	0.0843488	0.5463	0.2424	0.3238
ENSG00000145287	PLAC8	rs11947454	87309	Reg T	IAV	0.535221	0.182213	2.14155e-10	0	0.819276	0.5463	0.2424	0.3238
ENSG00000145287	PLAC8	rs11947454	87309	MAIT	IAV	0.333894	0.166495	2.41644e-09	0	0.618936	0.5463	0.2424	0.3238
ENSG00000145287	PLAC8	rs11947454	87309	B M L	COV	0.897225	0.167807	2.73786e-09	0	0.460093	0.5463	0.2424	0.3238
ENSG00000145287	PLAC8	rs11947454	87309	NK CD56brt	COV	0.810984	0.143785	2.41874e-08	0	0.312564	0.5463	0.2424	0.3238
ENSG00000145287	PLAC8	rs11947454	87309	MAIT	COV	0.301499	0.12318	3.25144e-07	0.00389105	0.387252	0.5463	0.2424	0.3238
ENSG00000145287	PLAC8	rs11947454	87309	Reg T	COV	0.683917	0.116675	4.15812e-07	0.00719424	0.498705	0.5463	0.2424	0.3238
ENSG00000145287	PLAC8	rs11947454	87309	MONO CD16	IAV	0.841082	0.134956	4.55379e-07	0.00442478	0.18299	0.5463	0.2424	0.3238
ENSG00000145287	PLAC8	rs77957477	0	T CD4 N	NS	0.0983946	0.109149	1.88207e-06	0.000816327	0.215593	0.01389	0.4646	0.5381
ENSG00000145287	PLAC8	rs11099578	54623	pDC	COV	-2.72949	0.199823	9.80304e-07	0	0.303344	0.6574	1	1	YRI-specific
ENSG00000172543	CTSW	rs656980	5070	T CD8 CM EM	IAV	-1.37685	0.655766	8.36986e-47	0	0.079665	0.5093	0.2273	0.4952
ENSG00000172543	CTSW	rs656980	5070	T CD8 CM EM	COV	-1.44802	0.625667	4.03759e-44	0	0.260012	0.5093	0.2273	0.4952
ENSG00000172543	CTSW	rs656980	5070	T CD8 N	IAV	-1.64731	0.641342	5.96458e-44	0	0.336624	0.5093	0.2273	0.4952
ENSG00000172543	CTSW	rs656980	5070	NK CD56dim	NS	-0.811667	0.618251	5.17001e-42	0	0.0591599	0.5093	0.2273	0.4952
ENSG00000172543	CTSW	rs656980	5070	T CD8 N	COV	-1.47096	0.588264	3.0843e-39	0	0.175433	0.5093	0.2273	0.4952
ENSG00000172543	CTSW	rs656980	5070	T CD8 N	NS	-1.5321	0.587824	5.34502e-39	0	0.348903	0.5093	0.2273	0.4952
ENSG00000172543	CTSW	rs656980	5070	T CD8 EMRA	COV	-1.39537	0.574938	1.88477e-38	0	0.129287	0.5093	0.2273	0.4952
ENSG00000172543	CTSW	rs656980	5070	T CD8 CM EM	NS	-1.27468	0.556477	2.45739e-37	0	0.073689	0.5093	0.2273	0.4952
ENSG00000172543	CTSW	rs656980	5070	MAIT	NS	-1.49161	0.56467	4.60863e-37	0	0.277618	0.5093	0.2273	0.4952
ENSG00000172543	CTSW	rs656980	5070	T CD8 EMRA	IAV	-1.31098	0.521603	1.44116e-32	0	0.0668615	0.5093	0.2273	0.4952
ENSG00000172543	CTSW	rs656980	5070	NK CD56dim	COV	-0.832969	0.47751	5.2108e-30	0	0.0998565	0.5093	0.2273	0.4952
ENSG00000172543	CTSW	rs656980	5070	MAIT	COV	-1.64332	0.437994	1.06591e-26	0	0.121935	0.5093	0.2273	0.4952
ENSG00000172543	CTSW	rs656980	5070	T CD8 EMRA	NS	-1.27257	0.42032	5.98613e-26	0	0.0768477	0.5093	0.2273	0.4952
ENSG00000172543	CTSW	rs656980	5070	T CD4 E	NS	-0.902027	0.426607	1.05178e-25	0	0.115003	0.5093	0.2273	0.4952
ENSG00000172543	CTSW	rs656980	5070	MAIT	IAV	-1.71173	0.415645	1.19451e-24	0	0.146523	0.5093	0.2273	0.4952
ENSG00000172543	CTSW	rs656980	5070	T CD4 E	IAV	-0.864286	0.394875	1.36119e-23	0	0.183116	0.5093	0.2273	0.4952
ENSG00000172543	CTSW	rs656980	5070	T CD4 N	IAV	-0.744358	0.377052	1.23841e-22	0	0.0511038	0.5093	0.2273	0.4952
ENSG00000172543	CTSW	rs656980	5070	NK M LIKE	COV	-1.44312	0.320588	6.3373e-18	0	0.0676213	0.5093	0.2273	0.4952
ENSG00000172543	CTSW	rs656980	5070	NK M LIKE	IAV	-1.1154	0.304033	7.32322e-18	0	0.0976628	0.5093	0.2273	0.4952
ENSG00000172543	CTSW	rs656980	5070	T CD4 N	NS	-0.778041	0.294503	1.23395e-16	0	0.199991	0.5093	0.2273	0.4952
ENSG00000172543	CTSW	rs656980	5070	T CD4 N	COV	-0.683953	0.257541	8.12067e-15	0	0.111199	0.5093	0.2273	0.4952
ENSG00000172543	CTSW	rs656980	5070	NK M LIKE	NS	-1.51021	0.239724	8.11592e-14	0	0.0773747	0.5093	0.2273	0.4952
ENSG00000172543	CTSW	rs656980	5070	NK CD56brt	IAV	-0.645832	0.209217	5.40173e-12	0	0.0895732	0.5093	0.2273	0.4952
ENSG00000172543	CTSW	rs656980	5070	NK CD56brt	COV	-0.603929	0.117549	5.51795e-07	0	0.110983	0.5093	0.2273	0.4952
ENSG00000172543	CTSW	rs656980	5070	MONO CD14	NS	-0.231427	0.0836496	4.95027e-05	0.00941974	0.0468608	0.5093	0.2273	0.4952
ENSG00000172543	CTSW	rs601863	751	T CD8 CM EM	IAV	1.38482	0.655489	9.05209e-47	0	0.0737161	0.4907	0.7626	0.5048
ENSG00000172543	CTSW	rs601863	751	T CD8 CM EM	COV	1.45428	0.62104	1.36739e-43	0	0.0777438	0.4907	0.7626	0.5048
ENSG00000172543	CTSW	rs601863	751	NK CD56dim	NS	0.819786	0.621769	2.1196e-42	0	0.142934	0.4907	0.7626	0.5048
ENSG00000172543	CTSW	rs601863	751	T CD8 N	COV	1.48033	0.585665	5.69184e-39	0	0.0957396	0.4907	0.7626	0.5048
ENSG00000172543	CTSW	rs601863	751	T CD8 N	NS	1.53649	0.581743	2.20783e-38	0	0.0858808	0.4907	0.7626	0.5048
ENSG00000172543	CTSW	rs601863	751	T CD8 EMRA	COV	1.40338	0.57288	3.03828e-38	0	0.0806515	0.4907	0.7626	0.5048
ENSG00000172543	CTSW	rs601863	751	T CD8 CM EM	NS	1.28564	0.558404	1.58387e-37	0	0.113725	0.4907	0.7626	0.5048
ENSG00000172543	CTSW	rs601863	751	MAIT	NS	1.49222	0.559539	1.45111e-36	0	0.0894241	0.4907	0.7626	0.5048
ENSG00000172543	CTSW	rs601863	751	NK CD56dim	IAV	1.08367	0.521989	3.01573e-33	0	0.181897	0.4907	0.7626	0.5048
ENSG00000172543	CTSW	rs601863	751	T CD8 EMRA	IAV	1.322	0.522705	1.15375e-32	0	0.0832593	0.4907	0.7626	0.5048
ENSG00000172543	CTSW	rs601863	751	MAIT	COV	1.65338	0.436869	1.3023e-26	0	0.100146	0.4907	0.7626	0.5048
ENSG00000172543	CTSW	rs601863	751	T CD8 EMRA	NS	1.28986	0.424966	2.62029e-26	0	0.173029	0.4907	0.7626	0.5048
ENSG00000172543	CTSW	rs601863	751	T CD4 E	NS	0.906989	0.424673	1.47122e-25	0	0.0831941	0.4907	0.7626	0.5048
ENSG00000172543	CTSW	rs601863	751	MAIT	IAV	1.71399	0.411753	2.2998e-24	0	0.0770467	0.4907	0.7626	0.5048
ENSG00000172543	CTSW	rs601863	751	T CD4 N	IAV	0.755192	0.382722	4.86008e-23	0	0.127784	0.4907	0.7626	0.5048
ENSG00000172543	CTSW	rs601863	751	T CD4 E	COV	0.885812	0.382122	6.84558e-23	0	0.185027	0.4907	0.7626	0.5048
ENSG00000172543	CTSW	rs601863	751	NK M LIKE	COV	1.46839	0.326618	2.65659e-18	0	0.157725	0.4907	0.7626	0.5048
ENSG00000172543	CTSW	rs601863	751	NK M LIKE	IAV	1.12917	0.30711	4.62736e-18	0	0.152714	0.4907	0.7626	0.5048
ENSG00000172543	CTSW	rs601863	751	T CD4 N	NS	0.770682	0.285404	4.42651e-16	0	0.0578539	0.4907	0.7626	0.5048
ENSG00000172543	CTSW	rs601863	751	T CD4 N	COV	0.688251	0.257272	8.42848e-15	0	0.107266	0.4907	0.7626	0.5048
ENSG00000172543	CTSW	rs601863	751	NK M LIKE	NS	1.5372	0.244566	4.18957e-14	0	0.146532	0.4907	0.7626	0.5048
ENSG00000172543	CTSW	rs601863	751	NK CD56brt	IAV	0.654398	0.211566	3.97229e-12	0	0.120307	0.4907	0.7626	0.5048
ENSG00000172543	CTSW	rs601863	751	NK CD56brt	COV	0.600805	0.115117	7.34737e-07	0	0.0851687	0.4907	0.7626	0.5048
ENSG00000172543	CTSW	rs601863	751	MONO CD14	NS	0.235656	0.0854509	4.07103e-05	0.00941974	0.0557048	0.4907	0.7626	0.5048
ENSG00000172543	CTSW	rs144367425	69460	MONO CD14	COV	-0.398816	0.106594	3.19113e-06	0	0.442004	0.0787	0.2121	0.05238
ENSG00000120899	PTK2B	rs1429938	0	T CD4 N	IAV	-0.65728	0.650921	2.79555e-48	0	0.509811	0.1528	0.5303	0.2238
ENSG00000120899	PTK2B	rs1429938	0	T CD4 E	IAV	-0.484058	0.592453	7.60137e-41	0	0.510984	0.1528	0.5303	0.2238
ENSG00000120899	PTK2B	rs1429938	0	T CD4 N	COV	-0.621759	0.563457	2.15446e-38	0	0.50072	0.1528	0.5303	0.2238
ENSG00000120899	PTK2B	rs1429938	0	T CD8 N	IAV	-0.720055	0.513576	2.13099e-31	0	0.50385	0.1528	0.5303	0.2238
ENSG00000120899	PTK2B	rs1429938	0	T CD8 N	COV	-0.790013	0.435163	7.44524e-26	0	0.502413	0.1528	0.5303	0.2238
ENSG00000120899	PTK2B	rs1429938	0	T CD4 E	COV	-0.38423	0.398522	4.43159e-24	0	0.485224	0.1528	0.5303	0.2238
ENSG00000120899	PTK2B	rs1429938	0	T CD8 CM EM	IAV	-0.333222	0.377143	1.05037e-21	0	0.501961	0.1528	0.5303	0.2238
ENSG00000120899	PTK2B	rs1429938	0	NK CD56dim	IAV	-0.280468	0.313167	1.03295e-17	0	0.495766	0.1528	0.5303	0.2238
ENSG00000120899	PTK2B	rs1429938	0	Reg T	IAV	-0.755523	0.247348	4.41148e-14	0	0.494221	0.1528	0.5303	0.2238
ENSG00000120899	PTK2B	rs1429938	0	NK M LIKE	IAV	-0.735118	0.182137	1.43261e-10	0	0.283041	0.1528	0.5303	0.2238
ENSG00000120899	PTK2B	rs1429938	0	T CD8 EMRA	IAV	-0.553429	0.141316	6.60625e-08	0	0.0631105	0.1528	0.5303	0.2238
ENSG00000120899	PTK2B	rs1429938	0	MAIT	IAV	-0.376219	0.137741	7.33567e-08	0	0.130584	0.1528	0.5303	0.2238
ENSG00000120899	PTK2B	rs1429938	0	B N K	IAV	-0.552862	0.130227	1.76234e-07	0	0.121065	0.1528	0.5303	0.2238
ENSG00000120899	PTK2B	rs1429938	0	B M K	IAV	-0.356866	0.131228	2.25713e-07	0	0.27386	0.1528	0.5303	0.2238
ENSG00000120899	PTK2B	rs1429938	0	Reg T	COV	-0.789099	0.117089	3.95474e-07	0	0.0362822	0.1528	0.5303	0.2238
ENSG00000120899	PTK2B	rs1429938	0	B N K	COV	-0.63368	0.117161	5.07589e-07	0	0.166504	0.1528	0.5303	0.2238
ENSG00000120899	PTK2B	rs1429938	0	B M K	COV	-0.258446	0.105456	2.87407e-06	0.00512821	0.161273	0.1528	0.5303	0.2238
ENSG00000120899	PTK2B	rs35627965	0	T CD8 CM EM	COV	-0.256585	0.223232	1.62284e-12	0	0.671263	0.2731	0.5303	0.2381
ENSG00000120899	PTK2B	rs35627965	0	NK M LIKE	IAV	-0.635124	0.161496	1.95191e-09	0	0.0235583	0.2731	0.5303	0.2381
ENSG00000120899	PTK2B	rs35627965	0	MONO CD16	COV	-0.57929	0.165585	9.03543e-09	0	0.195108	0.2731	0.5303	0.2381
ENSG00000120899	PTK2B	rs35627965	0	B N K	IAV	-0.444998	0.102197	4.41348e-06	0	0.011313	0.2731	0.5303	0.2381
ENSG00000120899	PTK2B	rs35627965	0	B M K	COV	-0.209079	0.0826939	3.81541e-05	0.00512821	0.0155246	0.2731	0.5303	0.2381
ENSG00000120899	PTK2B	rs73223431	0	MONO CD14	NS	-0.275843	0.164898	5.59878e-09	0	0.960537	0.1759	0.3434	0.3048
ENSG00000120899	PTK2B	rs73223431	0	Reg T	COV	0.715804	0.11459	5.3516e-07	0	0.0273785	0.1759	0.3434	0.3048
ENSG00000120899	PTK2B	rs2292975	1517	MONO CD14	IAV	-0.416503	0.140852	1.30489e-07	0	0.425448	0.1898	0.4444	0.3
ENSG00000161016	RPL8	rs2954658	0	B M K	COV	-0.177473	0.644347	4.21239e-46	0	0.999999	0.1759	0.5051	0.2905
ENSG00000161016	RPL8	rs2954658	0	B M K	NS	-0.169374	0.610996	2.95264e-42	0	1	0.1759	0.5051	0.2905
ENSG00000161016	RPL8	rs2954658	0	B N K	NS	-0.214373	0.574214	2.60584e-39	0	0.999938	0.1759	0.5051	0.2905
ENSG00000161016	RPL8	rs2954658	0	T CD4 N	IAV	-0.152553	0.572094	2.81313e-39	0	0.999983	0.1759	0.5051	0.2905
ENSG00000161016	RPL8	rs2954658	0	T CD4 N	NS	-0.13467	0.55554	1.5544e-36	0	0.9999	0.1759	0.5051	0.2905
ENSG00000161016	RPL8	rs2954658	0	T CD4 E	COV	-0.132678	0.545605	1.90255e-36	0	0.999869	0.1759	0.5051	0.2905
ENSG00000161016	RPL8	rs2954658	0	T CD4 E	IAV	-0.13758	0.544674	5.16755e-36	0	0.99995	0.1759	0.5051	0.2905
ENSG00000161016	RPL8	rs2954658	0	T CD8 N	IAV	-0.148465	0.55491	4.65129e-35	0	0.999998	0.1759	0.5051	0.2905
ENSG00000161016	RPL8	rs2954658	0	T CD4 E	NS	-0.126309	0.530746	2.28083e-34	0	0.999942	0.1759	0.5051	0.2905
ENSG00000161016	RPL8	rs2954658	0	B N K	COV	-0.230222	0.521417	2.52814e-34	0	0.92615	0.1759	0.5051	0.2905
ENSG00000161016	RPL8	rs2954658	0	T CD4 N	COV	-0.136805	0.515553	8.74991e-34	0	0.993593	0.1759	0.5051	0.2905
ENSG00000161016	RPL8	rs2954658	0	T CD8 N	NS	-0.147064	0.530376	1.65307e-33	0	0.999396	0.1759	0.5051	0.2905
ENSG00000161016	RPL8	rs2954658	0	B M K	IAV	-0.166564	0.53331	1.9393e-33	0	0.999998	0.1759	0.5051	0.2905
ENSG00000161016	RPL8	rs2954658	0	B N K	IAV	-0.209042	0.487936	2.64605e-30	0	0.999977	0.1759	0.5051	0.2905
ENSG00000161016	RPL8	rs2954658	0	B N L	COV	-0.198796	0.459859	1.67574e-29	0	0.986086	0.1759	0.5051	0.2905
ENSG00000161016	RPL8	rs2954658	0	B N L	IAV	-0.218199	0.463325	2.1968e-29	0	0.986061	0.1759	0.5051	0.2905
ENSG00000161016	RPL8	rs2954658	0	B N L	NS	-0.205165	0.448559	7.93536e-29	0	0.784646	0.1759	0.5051	0.2905
ENSG00000161016	RPL8	rs2954658	0	T CD8 N	COV	-0.141792	0.471689	1.09276e-28	0	0.861173	0.1759	0.5051	0.2905
ENSG00000161016	RPL8	rs2954658	0	B M L	NS	-0.216239	0.432601	4.99301e-27	0	0.766031	0.1759	0.5051	0.2905
ENSG00000161016	RPL8	rs2954658	0	B M L	IAV	-0.221756	0.426445	2.66238e-26	0	0.999966	0.1759	0.5051	0.2905
ENSG00000161016	RPL8	rs2954658	0	T CD8 CM EM	IAV	-0.132498	0.426594	3.23883e-25	0	0.997857	0.1759	0.5051	0.2905
ENSG00000161016	RPL8	rs2954658	0	B M L	COV	-0.247633	0.370284	3.87334e-21	0	0.997559	0.1759	0.5051	0.2905
ENSG00000161016	RPL8	rs2954658	0	Reg T	IAV	-0.138786	0.334893	1.52677e-19	0	0.981541	0.1759	0.5051	0.2905
ENSG00000161016	RPL8	rs2954658	0	Reg T	COV	-0.162689	0.318363	5.75968e-19	0	0.968117	0.1759	0.5051	0.2905
ENSG00000161016	RPL8	rs2954658	0	T CD8 CM EM	NS	-0.110052	0.314368	3.33932e-18	0	0.978412	0.1759	0.5051	0.2905
ENSG00000161016	RPL8	rs2954658	0	T CD8 CM EM	COV	-0.126432	0.316866	4.11295e-18	0	0.466129	0.1759	0.5051	0.2905
ENSG00000161016	RPL8	rs2954658	0	MONO CD14	NS	-0.142019	0.328817	4.3309e-18	0	0.991691	0.1759	0.5051	0.2905
ENSG00000161016	RPL8	rs2954658	0	Reg T	NS	-0.152306	0.301504	1.27915e-17	0	0.962085	0.1759	0.5051	0.2905
ENSG00000161016	RPL8	rs2954658	0	MAIT	COV	-0.142063	0.307066	1.42061e-17	0	0.970844	0.1759	0.5051	0.2905
ENSG00000161016	RPL8	rs2954658	0	MAIT	NS	-0.13579	0.305633	3.66304e-17	0	0.839794	0.1759	0.5051	0.2905
ENSG00000161016	RPL8	rs2954658	0	MAIT	IAV	-0.120169	0.256533	2.68035e-14	0	0.874258	0.1759	0.5051	0.2905
ENSG00000161016	RPL8	rs2954658	0	T CD8 EMRA	COV	-0.131212	0.242432	1.50768e-13	0	0.477435	0.1759	0.5051	0.2905
ENSG00000161016	RPL8	rs2954658	0	MONO CD16	NS	-0.156736	0.241886	1.78168e-12	0	0.972834	0.1759	0.5051	0.2905
ENSG00000161016	RPL8	rs2954658	0	T CD8 EMRA	IAV	-0.135026	0.223867	3.24459e-12	0	0.873404	0.1759	0.5051	0.2905
ENSG00000161016	RPL8	rs2954658	0	MONO CD14	COV	-0.112588	0.206514	2.50312e-11	0	0.475258	0.1759	0.5051	0.2905
ENSG00000161016	RPL8	rs2954658	0	NK CD56dim	IAV	-0.141388	0.185742	2.32453e-10	0	0.974233	0.1759	0.5051	0.2905
ENSG00000161016	RPL8	rs2954658	0	T CD8 EMRA	NS	-0.118164	0.14079	2.74402e-08	0	0.34263	0.1759	0.5051	0.2905
ENSG00000161016	RPL8	rs2954658	0	NK M LIKE	COV	-0.186653	0.11542	1.18011e-06	0.00769231	0.203158	0.1759	0.5051	0.2905
ENSG00000161016	RPL8	rs2954658	0	MONO CD14	IAV	-0.353497	0.120462	1.21417e-06	0	0.348972	0.1759	0.5051	0.2905
ENSG00000123737	EXOSC9	rs3828485	104	MONO CD14	COV	0.887628	0.719265	3.88975e-55	0	0.964133	0.05556	0.3838	0.2
ENSG00000123737	EXOSC9	rs3828485	104	T CD4 E	IAV	0.596502	0.620881	5.37868e-44	0	0.670028	0.05556	0.3838	0.2
ENSG00000123737	EXOSC9	rs3828485	104	MONO CD14	IAV	1.10189	0.624838	4.98668e-41	0	0.186655	0.05556	0.3838	0.2
ENSG00000123737	EXOSC9	rs3828485	104	T CD4 E	COV	0.427849	0.486422	4.72313e-31	0	0.792741	0.05556	0.3838	0.2
ENSG00000123737	EXOSC9	rs3828485	104	MONO CD16	IAV	1.38603	0.51588	1.56989e-29	0	0.310442	0.05556	0.3838	0.2
ENSG00000123737	EXOSC9	rs3828485	104	B M K	IAV	0.603371	0.481478	4.75819e-29	0	0.186052	0.05556	0.3838	0.2
ENSG00000123737	EXOSC9	rs3828485	104	B N K	IAV	1.21572	0.461306	3.91072e-28	0	0.377634	0.05556	0.3838	0.2
ENSG00000123737	EXOSC9	rs3828485	104	NK CD56dim	IAV	0.776414	0.457299	8.11953e-28	0	0.75178	0.05556	0.3838	0.2
ENSG00000123737	EXOSC9	rs3828485	104	NK CD56dim	COV	0.755367	0.449225	1.04584e-27	0	0.744738	0.05556	0.3838	0.2
ENSG00000123737	EXOSC9	rs3828485	104	T CD4 N	IAV	0.340524	0.426014	2.87472e-26	0	0.0890533	0.05556	0.3838	0.2
ENSG00000123737	EXOSC9	rs3828485	104	B N K	COV	1.15172	0.393728	7.71925e-24	0	0.228083	0.05556	0.3838	0.2
ENSG00000123737	EXOSC9	rs3828485	104	T CD8 CM EM	IAV	0.44031	0.362996	9.45146e-21	0	0.0924815	0.05556	0.3838	0.2
ENSG00000123737	EXOSC9	rs3828485	104	T CD8 CM EM	COV	0.558968	0.352265	2.01403e-20	0	0.816448	0.05556	0.3838	0.2
ENSG00000123737	EXOSC9	rs3828485	104	T CD8 EMRA	IAV	1.05	0.354082	5.73032e-20	0	0.248046	0.05556	0.3838	0.2
ENSG00000123737	EXOSC9	rs3828485	104	MONO CD16	COV	1.16331	0.362247	1.29513e-19	0	0.046286	0.05556	0.3838	0.2
ENSG00000123737	EXOSC9	rs3828485	104	Reg T	IAV	1.04549	0.320197	1.40326e-18	0	0.0829509	0.05556	0.3838	0.2
ENSG00000123737	EXOSC9	rs3828485	104	B N L	IAV	1.26343	0.314607	1.8159e-18	0	0.0321254	0.05556	0.3838	0.2
ENSG00000123737	EXOSC9	rs3828485	104	T CD8 N	IAV	0.49416	0.32144	1.23028e-17	0	0.111296	0.05556	0.3838	0.2
ENSG00000123737	EXOSC9	rs3828485	104	NK M LIKE	IAV	1.19868	0.291642	4.5611e-17	0	0.445024	0.05556	0.3838	0.2
ENSG00000123737	EXOSC9	rs3828485	104	NK CD56brt	IAV	1.27133	0.278701	4.15384e-16	0	0.168028	0.05556	0.3838	0.2
ENSG00000123737	EXOSC9	rs3828485	104	T CD8 EMRA	COV	0.984964	0.278472	1.1593e-15	0	0.83056	0.05556	0.3838	0.2
ENSG00000123737	EXOSC9	rs3828485	104	B M L	IAV	1.23994	0.266816	2.22863e-15	0	0.454953	0.05556	0.3838	0.2
ENSG00000123737	EXOSC9	rs3828485	104	B N L	COV	1.04326	0.205358	5.58749e-12	0	0.10522	0.05556	0.3838	0.2
ENSG00000123737	EXOSC9	rs3828485	104	NK M LIKE	COV	1.39147	0.194744	1.06598e-10	0	0.0955118	0.05556	0.3838	0.2
ENSG00000123737	EXOSC9	rs3828485	104	T CD8 N	COV	0.299998	0.188671	2.0077e-10	0	0.076728	0.05556	0.3838	0.2
ENSG00000123737	EXOSC9	rs3828485	104	MAIT	IAV	0.656816	0.183333	3.12457e-10	0	0.0873819	0.05556	0.3838	0.2
ENSG00000123737	EXOSC9	rs3828485	104	NK CD56brt	COV	1.44416	0.169091	1.0988e-09	0	0.239278	0.05556	0.3838	0.2
ENSG00000123737	EXOSC9	rs3828485	104	MONO CD14	NS	0.23639	0.172266	2.37346e-09	0	0.0368545	0.05556	0.3838	0.2
ENSG00000123737	EXOSC9	rs3828485	104	B M L	COV	1.26257	0.147264	3.06278e-08	0	0.0181915	0.05556	0.3838	0.2
ENSG00000123737	EXOSC9	rs6838153	1473	T CD4 E	IAV	0.594118	0.61403	3.24206e-43	0	0.113239	0.05556	0.3838	0.2
ENSG00000123737	EXOSC9	rs6838153	1473	MONO CD14	IAV	1.10623	0.625421	4.31978e-41	0	0.21513	0.05556	0.3838	0.2
ENSG00000123737	EXOSC9	rs6838153	1473	T CD4 E	COV	0.423952	0.475797	3.77713e-30	0	0.102235	0.05556	0.3838	0.2
ENSG00000123737	EXOSC9	rs6838153	1473	MONO CD16	IAV	1.38603	0.51588	1.56989e-29	0	0.310442	0.05556	0.3838	0.2
ENSG00000123737	EXOSC9	rs6838153	1473	B M K	IAV	0.607146	0.485188	2.38774e-29	0	0.366774	0.05556	0.3838	0.2
ENSG00000123737	EXOSC9	rs6838153	1473	B N K	IAV	1.21093	0.455414	1.1428e-27	0	0.131533	0.05556	0.3838	0.2
ENSG00000123737	EXOSC9	rs6838153	1473	NK CD56dim	IAV	0.76928	0.446567	5.59806e-27	0	0.112607	0.05556	0.3838	0.2
ENSG00000123737	EXOSC9	rs6838153	1473	NK CD56dim	COV	0.749585	0.439329	6.2743e-27	0	0.127913	0.05556	0.3838	0.2
ENSG00000123737	EXOSC9	rs6838153	1473	T CD4 N	IAV	0.343413	0.430866	1.20779e-26	0	0.208794	0.05556	0.3838	0.2
ENSG00000123737	EXOSC9	rs6838153	1473	B N K	COV	1.15895	0.395858	5.38632e-24	0	0.324603	0.05556	0.3838	0.2
ENSG00000123737	EXOSC9	rs6838153	1473	T CD4 N	COV	0.303039	0.3774	1.16957e-22	0	0.134543	0.05556	0.3838	0.2
ENSG00000123737	EXOSC9	rs6838153	1473	T CD8 CM EM	IAV	0.447882	0.372919	2.03446e-21	0	0.415397	0.05556	0.3838	0.2
ENSG00000123737	EXOSC9	rs6838153	1473	T CD8 EMRA	IAV	1.04892	0.350382	9.96671e-20	0	0.144502	0.05556	0.3838	0.2
ENSG00000123737	EXOSC9	rs6838153	1473	MONO CD16	COV	1.16331	0.362247	1.29513e-19	0	0.046286	0.05556	0.3838	0.2
ENSG00000123737	EXOSC9	rs6838153	1473	T CD8 CM EM	COV	0.549422	0.337426	1.93653e-19	0	0.0894941	0.05556	0.3838	0.2
ENSG00000123737	EXOSC9	rs6838153	1473	Reg T	IAV	1.06274	0.327947	4.38173e-19	0	0.258039	0.05556	0.3838	0.2
ENSG00000123737	EXOSC9	rs6838153	1473	B N L	IAV	1.27664	0.319206	9.07354e-19	0	0.063188	0.05556	0.3838	0.2
ENSG00000123737	EXOSC9	rs6838153	1473	T CD8 N	IAV	0.501221	0.3281	4.79628e-18	0	0.278451	0.05556	0.3838	0.2
ENSG00000123737	EXOSC9	rs6838153	1473	NK M LIKE	IAV	1.16581	0.275591	4.6602e-16	0	0.0465405	0.05556	0.3838	0.2
ENSG00000123737	EXOSC9	rs6838153	1473	NK CD56brt	IAV	1.26243	0.272934	9.41737e-16	0	0.0759629	0.05556	0.3838	0.2
ENSG00000123737	EXOSC9	rs6838153	1473	B M L	IAV	1.22972	0.259566	6.1311e-15	0	0.170748	0.05556	0.3838	0.2
ENSG00000123737	EXOSC9	rs6838153	1473	T CD8 EMRA	COV	0.953389	0.258972	1.66032e-14	0	0.0630082	0.05556	0.3838	0.2
ENSG00000123737	EXOSC9	rs6838153	1473	B N L	COV	1.06009	0.210874	2.68283e-12	0	0.212709	0.05556	0.3838	0.2
ENSG00000123737	EXOSC9	rs6838153	1473	NK M LIKE	COV	1.41341	0.199746	5.77193e-11	0	0.171455	0.05556	0.3838	0.2
ENSG00000123737	EXOSC9	rs6838153	1473	T CD8 N	COV	0.303877	0.192258	1.29457e-10	0	0.116523	0.05556	0.3838	0.2
ENSG00000123737	EXOSC9	rs6838153	1473	MAIT	IAV	0.650053	0.177847	6.10921e-10	0	0.0461969	0.05556	0.3838	0.2
ENSG00000123737	EXOSC9	rs6838153	1473	MONO CD14	NS	0.242598	0.179262	1.04435e-09	0	0.0815538	0.05556	0.3838	0.2
ENSG00000123737	EXOSC9	rs6838153	1473	NK CD56brt	COV	1.42674	0.164767	1.87413e-09	0	0.14435	0.05556	0.3838	0.2
ENSG00000123737	EXOSC9	rs6838153	1473	B M L	COV	1.32793	0.161885	5.52004e-09	0	0.0914779	0.05556	0.3838	0.2
ENSG00000123737	EXOSC9	rs2063165	11829	MONO CD14	IAV	1.11814	0.616363	3.9199e-40	0	0.024295	0.06481	0.3636	0.2
ENSG00000123737	EXOSC9	rs2063165	11829	MONO CD14 INFECTED	IAV	1.40883	0.507843	4.53776e-31	0	0.065054	0.06481	0.3636	0.2
ENSG00000123737	EXOSC9	rs2063165	11829	B M K	COV	0.654178	0.473313	3.06967e-29	0	0.0160842	0.06481	0.3636	0.2
ENSG00000123737	EXOSC9	rs2063165	11829	MONO CD16	COV	1.17163	0.360955	1.5611e-19	0	0.0385716	0.06481	0.3636	0.2
ENSG00000123737	EXOSC9	rs2063165	11829	B N L	COV	1.01217	0.187989	5.46372e-11	0	0.0118361	0.06481	0.3636	0.2
ENSG00000123737	EXOSC9	rs2063165	11829	T CD8 N	COV	0.294899	0.179716	5.95829e-10	0	0.0272585	0.06481	0.3636	0.2
ENSG00000123737	EXOSC9	rs2063165	11829	NK M LIKE	COV	1.35443	0.179962	6.40268e-10	0	0.0173149	0.06481	0.3636	0.2
ENSG00000123737	EXOSC9	rs2063165	11829	MAIT	IAV	0.643536	0.173227	1.0713e-09	0	0.0270961	0.06481	0.3636	0.2
ENSG00000123737	EXOSC9	rs11098646	0	B M K	COV	0.665156	0.49051	1.14673e-30	0	0.409627	0.06481	0.3636	0.2
ENSG00000123737	EXOSC9	rs11098646	0	MONO CD16	COV	1.17291	0.362619	1.22712e-19	0	0.0487887	0.06481	0.3636	0.2
ENSG00000123737	EXOSC9	rs11098646	0	T CD8 EMRA	IAV	1.04679	0.343701	2.68693e-19	0	0.0548906	0.06481	0.3636	0.2
ENSG00000123737	EXOSC9	rs11098646	0	Reg T	IAV	1.05114	0.316638	2.38453e-18	0	0.0494729	0.06481	0.3636	0.2
ENSG00000123737	EXOSC9	rs11098646	0	B N L	IAV	1.27245	0.31024	3.49463e-18	0	0.0169707	0.06481	0.3636	0.2
ENSG00000123737	EXOSC9	rs11098646	0	NK M LIKE	IAV	1.15838	0.267993	1.37626e-15	0	0.0162655	0.06481	0.3636	0.2
ENSG00000123737	EXOSC9	rs11098646	0	NK CD56brt	IAV	1.24578	0.262628	4.00334e-15	0	0.018678	0.06481	0.3636	0.2
ENSG00000123737	EXOSC9	rs11098646	0	B N L	COV	1.0396	0.197796	1.51622e-11	0	0.0404056	0.06481	0.3636	0.2
ENSG00000123737	EXOSC9	rs11098646	0	NK M LIKE	COV	1.39434	0.19117	1.64868e-10	0	0.0630274	0.06481	0.3636	0.2
ENSG00000123737	EXOSC9	rs11098646	0	MAIT	IAV	0.661356	0.182321	3.537e-10	0	0.0776642	0.06481	0.3636	0.2
ENSG00000123737	EXOSC9	rs11098646	0	T CD8 N	COV	0.295611	0.18009	5.69505e-10	0	0.0284552	0.06481	0.3636	0.2
ENSG00000026297	RNASET2	rs1819333	2868	T CD4 N	NS	0.4625	0.699487	2.51376e-53	0	0.0173021	0.7639	0.5202	0.619
ENSG00000026297	RNASET2	rs1819333	2868	T CD8 N	NS	0.568507	0.558597	4.07295e-36	0	0.0169329	0.7639	0.5202	0.619
ENSG00000026297	RNASET2	rs1819333	2868	T CD8 N	COV	0.781608	0.494195	1.56545e-30	0	0.0263313	0.7639	0.5202	0.619
ENSG00000026297	RNASET2	rs364283	13071	T CD4 N	COV	-0.477697	0.634616	2.91226e-46	0	0.478244	0.2269	0.4798	0.381
ENSG00000026297	RNASET2	rs364283	13071	T CD8 N	NS	-0.574838	0.560824	2.49533e-36	0	0.0258808	0.2269	0.4798	0.381
ENSG00000026297	RNASET2	rs364283	13071	T CD4 N	IAV	-0.422277	0.533744	1.76818e-35	0	0.0504637	0.2269	0.4798	0.381
ENSG00000026297	RNASET2	rs364283	13071	T CD4 E	NS	-0.250172	0.479339	7.06869e-30	0	0.31922	0.2269	0.4798	0.381
ENSG00000026297	RNASET2	rs364283	13071	T CD8 N	IAV	-0.672717	0.367508	1.50096e-20	0	0.0223196	0.2269	0.4798	0.381
ENSG00000026297	RNASET2	rs364283	13071	MONO CD14	NS	-0.312114	0.221291	6.57548e-12	0	0.0539897	0.2269	0.4798	0.381
ENSG00000026297	RNASET2	rs364283	13071	T CD4 E	COV	-0.156709	0.205811	9.47243e-12	0	0.0402469	0.2269	0.4798	0.381
ENSG00000026297	RNASET2	rs364283	13071	T CD4 E	IAV	-0.142675	0.177283	4.38646e-10	0	0.0679159	0.2269	0.4798	0.381
ENSG00000026297	RNASET2	rs364283	13071	T CD8 EMRA	NS	-0.681508	0.139176	3.34093e-08	0	0.0221807	0.2269	0.4798	0.381
ENSG00000026297	RNASET2	rs364283	13071	MONO CD14 INFECTED	IAV	-0.674359	0.118972	9.61413e-07	0	0.0122335	0.2269	0.4798	0.381
ENSG00000026297	RNASET2	rs408087	28273	T CD8 CM EM	NS	-0.235006	0.253641	1.87434e-14	0	0.0169684	0.3704	0.4798	0.381
ENSG00000026297	RNASET2	rs140748	40028	T CD8 EMRA	NS	-0.650225	0.132698	7.33985e-08	0	0.0106336	0.25	0.4798	0.381
ENSG00000026297	RNASET2	rs142804409	1521	B M K	NS	0.150659	0.102919	3.84162e-06	0	0.0705077	0.5093	0.3687	0.519
ENSG00000026297	RNASET2	rs9457251	56028	NK CD56dim	NS	-0.446326	0.152296	1.85413e-08	0	0.0650902	0.2407	0.4141	0.2619
ENSG00000026297	RNASET2	rs1079145	0	NK CD56brt	COV	1.44551	0.125273	2.21432e-07	0	0.31266	0.01852	0.05556	0.3714
ENSG00000026297	RNASET2	rs2247325	0	MONO CD14	COV	0.286463	0.113872	1.40569e-06	0	0.14262	0.7731	0.3939	0.7238
ENSG00000026297	RNASET2	rs79452434	73685	T CD8 CM EM	IAV	-0.1639	0.0922533	1.5065e-05	0.00672646	0.0418242	0.3796	0.4495	0.3714
ENSG00000272501	AL662844,4	rs9404983	1014	T CD4 N	COV	0.97259	0.674229	2.47076e-51	0	0.051066	0.1713	0.2222	0.4429
ENSG00000272501	AL662844,4	rs9404983	1014	T CD4 N	IAV	1.02656	0.658986	2.59161e-49	0	0.0400212	0.1713	0.2222	0.4429
ENSG00000272501	AL662844,4	rs9404983	1014	T CD4 E	IAV	1.00326	0.613412	3.80588e-43	0	0.0269651	0.1713	0.2222	0.4429
ENSG00000272501	AL662844,4	rs9404983	1014	T CD4 N	NS	0.972012	0.581953	3.63816e-39	0	0.104266	0.1713	0.2222	0.4429
ENSG00000272501	AL662844,4	rs9404983	1014	T CD4 E	COV	1.00855	0.571451	5.01979e-39	0	0.0791224	0.1713	0.2222	0.4429
ENSG00000272501	AL662844,4	rs9404983	1014	T CD8 N	COV	1.22669	0.574263	7.99879e-38	0	0.0476703	0.1713	0.2222	0.4429
ENSG00000272501	AL662844,4	rs9404983	1014	T CD8 N	IAV	1.22586	0.562624	8.85314e-36	0	0.0615685	0.1713	0.2222	0.4429
ENSG00000272501	AL662844,4	rs9404983	1014	T CD8 CM EM	COV	1.23424	0.538519	4.33365e-35	0	0.026443	0.1713	0.2222	0.4429
ENSG00000272501	AL662844,4	rs9404983	1014	T CD8 CM EM	IAV	1.23814	0.544369	5.93135e-35	0	0.0487654	0.1713	0.2222	0.4429
ENSG00000272501	AL662844,4	rs9404983	1014	NK CD56dim	COV	1.36138	0.514459	3.27916e-33	0	0.0337062	0.1713	0.2222	0.4429
ENSG00000272501	AL662844,4	rs9404983	1014	T CD8 EMRA	COV	1.57475	0.491507	9.44535e-31	0	0.0265331	0.1713	0.2222	0.4429
ENSG00000272501	AL662844,4	rs9404983	1014	MONO CD14	COV	0.847919	0.486614	9.34352e-30	0	0.0403759	0.1713	0.2222	0.4429
ENSG00000272501	AL662844,4	rs9404983	1014	NK CD56dim	NS	1.38945	0.478193	6.28778e-29	0	0.0476078	0.1713	0.2222	0.4429
ENSG00000272501	AL662844,4	rs9404983	1014	NK CD56dim	IAV	1.40844	0.429864	1.05096e-25	0	0.0364104	0.1713	0.2222	0.4429
ENSG00000272501	AL662844,4	rs9404983	1014	T CD8 N	NS	1.02336	0.415096	2.95183e-24	0	0.0429657	0.1713	0.2222	0.4429
ENSG00000272501	AL662844,4	rs9404983	1014	MAIT	COV	1.47014	0.359917	4.90479e-21	0	0.0313285	0.1713	0.2222	0.4429
ENSG00000272501	AL662844,4	rs9404983	1014	B N K	IAV	1.35257	0.363177	5.8249e-21	0	0.0303383	0.1713	0.2222	0.4429
ENSG00000272501	AL662844,4	rs9404983	1014	B M K	IAV	1.12812	0.337252	8.53806e-19	0	0.0213186	0.1713	0.2222	0.4429
ENSG00000272501	AL662844,4	rs9404983	1014	NK M LIKE	IAV	1.56203	0.316769	1.08126e-18	0	0.0469482	0.1713	0.2222	0.4429
ENSG00000272501	AL662844,4	rs9404983	1014	B N K	COV	1.26719	0.312741	2.90549e-18	0	0.0266646	0.1713	0.2222	0.4429
ENSG00000272501	AL662844,4	rs9404983	1014	B M K	NS	1.08288	0.313382	8.27805e-18	0	0.0261044	0.1713	0.2222	0.4429
ENSG00000272501	AL662844,4	rs9404983	1014	MAIT	IAV	1.28204	0.302739	4.59798e-17	0	0.0224241	0.1713	0.2222	0.4429
ENSG00000272501	AL662844,4	rs9404983	1014	B M K	COV	0.927982	0.293554	1.4109e-16	0	0.0296065	0.1713	0.2222	0.4429
ENSG00000272501	AL662844,4	rs9404983	1014	Reg T	IAV	1.3114	0.281553	3.86729e-16	0	0.020312	0.1713	0.2222	0.4429
ENSG00000272501	AL662844,4	rs9404983	1014	MONO CD16	COV	1.22308	0.301944	5.50579e-16	0	0.034508	0.1713	0.2222	0.4429
ENSG00000272501	AL662844,4	rs9404983	1014	MAIT	NS	1.14484	0.276438	2.13229e-15	0	0.0298756	0.1713	0.2222	0.4429
ENSG00000272501	AL662844,4	rs9404983	1014	NK CD56brt	IAV	1.22417	0.189018	7.33515e-11	0	0.0202731	0.1713	0.2222	0.4429
ENSG00000272501	AL662844,4	rs9404983	1014	B N L	NS	1.28641	0.183792	7.64998e-11	0	0.0168991	0.1713	0.2222	0.4429
ENSG00000272501	AL662844,4	rs9404983	1014	MONO CD16	NS	0.69921	0.150648	6.1668e-08	0	0.0236721	0.1713	0.2222	0.4429
ENSG00000272501	AL662844,4	rs9404983	1014	B M L	NS	1.01124	0.130694	8.70156e-08	0	0.0159747	0.1713	0.2222	0.4429
ENSG00000272501	AL662844,4	rs9404983	1014	B M L	IAV	1.03013	0.126519	1.66039e-07	0	0.0294279	0.1713	0.2222	0.4429
ENSG00000272501	AL662844,4	rs9404983	1014	MONO CD16	IAV	0.897624	0.143582	1.8318e-07	0	0.019199	0.1713	0.2222	0.4429
ENSG00000272501	AL662844,4	rs6922842	0	T CD4 E	IAV	1.01514	0.614281	3.03686e-43	0	0.039702	0.1713	0.2222	0.4429
ENSG00000272501	AL662844,4	rs6922842	0	T CD8 N	COV	1.23911	0.571683	1.4404e-37	0	0.0266598	0.1713	0.2222	0.4429
ENSG00000272501	AL662844,4	rs6922842	0	T CD8 CM EM	IAV	1.24759	0.540084	1.4764e-34	0	0.0198199	0.1713	0.2222	0.4429
ENSG00000272501	AL662844,4	rs6922842	0	NK CD56dim	COV	1.37539	0.512291	5.13098e-33	0	0.021674	0.1713	0.2222	0.4429
ENSG00000272501	AL662844,4	rs6922842	0	T CD8 EMRA	COV	1.60092	0.499687	1.89637e-31	0	0.130971	0.1713	0.2222	0.4429
ENSG00000272501	AL662844,4	rs6922842	0	NK CD56dim	NS	1.40332	0.475936	9.53737e-29	0	0.0315951	0.1713	0.2222	0.4429
ENSG00000272501	AL662844,4	rs6922842	0	T CD8 N	NS	1.03252	0.411394	5.44993e-24	0	0.0235459	0.1713	0.2222	0.4429
ENSG00000272501	AL662844,4	rs6922842	0	MAIT	COV	1.47866	0.355805	9.32703e-21	0	0.0167111	0.1713	0.2222	0.4429
ENSG00000272501	AL662844,4	rs6922842	0	B M K	IAV	1.13391	0.335066	1.17298e-18	0	0.0156414	0.1713	0.2222	0.4429
ENSG00000272501	AL662844,4	rs6922842	0	MAIT	IAV	1.29154	0.301484	5.49502e-17	0	0.0188544	0.1713	0.2222	0.4429
ENSG00000272501	AL662844,4	rs6922842	0	T CD8 EMRA	NS	1.28154	0.2904	6.50802e-17	0	0.0710731	0.1713	0.2222	0.4429
ENSG00000272501	AL662844,4	rs6922842	0	B M K	COV	0.940647	0.29346	1.42971e-16	0	0.029228	0.1713	0.2222	0.4429
ENSG00000272501	AL662844,4	rs6922842	0	MONO CD16	COV	1.24542	0.304351	3.99873e-16	0	0.0470653	0.1713	0.2222	0.4429
ENSG00000272501	AL662844,4	rs6922842	0	MAIT	NS	1.14222	0.269059	5.80967e-15	0	0.0115561	0.1713	0.2222	0.4429
ENSG00000272501	AL662844,4	rs6922842	0	MONO CD14 INFECTED	IAV	1.00572	0.228649	2.31228e-12	0	0.020368	0.1713	0.2222	0.4429
ENSG00000272501	AL662844,4	rs6922842	0	B N L	NS	1.31972	0.188738	4.00253e-11	0	0.0313723	0.1713	0.2222	0.4429
ENSG00000272501	AL662844,4	rs6922842	0	NK CD56brt	IAV	1.21981	0.183607	1.46055e-10	0	0.0105071	0.1713	0.2222	0.4429
ENSG00000272501	AL662844,4	rs6922842	0	B M L	NS	1.01642	0.128756	1.10105e-07	0	0.0128229	0.1713	0.2222	0.4429
ENSG00000272501	AL662844,4	rs6922842	0	MONO CD16	NS	0.695461	0.145119	1.12528e-07	0	0.0134992	0.1713	0.2222	0.4429
ENSG00000272501	AL662844,4	rs6922842	0	B M L	IAV	1.03591	0.12516	1.95406e-07	0	0.0252901	0.1713	0.2222	0.4429
ENSG00000272501	AL662844,4	rs6922842	0	MONO CD16	IAV	0.897653	0.139059	2.95544e-07	0	0.0123032	0.1713	0.2222	0.4429
ENSG00000272501	AL662844,4	rs9404980	483	T CD4 E	NS	1.03046	0.554542	1.29188e-36	0	0.806909	0.1713	0.2222	0.4286
ENSG00000272501	AL662844,4	rs9404980	483	T CD8 CM EM	COV	1.27418	0.553256	1.7205e-36	0	0.639415	0.1713	0.2222	0.4286
ENSG00000272501	AL662844,4	rs9404980	483	T CD8 CM EM	NS	1.37718	0.491884	2.2435e-31	0	0.374291	0.1713	0.2222	0.4286
ENSG00000272501	AL662844,4	rs9404980	483	NK CD56dim	NS	1.36836	0.479846	4.6282e-29	0	0.0643658	0.1713	0.2222	0.4286
ENSG00000272501	AL662844,4	rs9404980	483	MONO CD14	NS	0.799258	0.483831	5.98781e-29	0	0.976769	0.1713	0.2222	0.4286
ENSG00000272501	AL662844,4	rs9404980	483	MAIT	IAV	1.31499	0.324614	1.95538e-18	0	0.484874	0.1713	0.2222	0.4286
ENSG00000272501	AL662844,4	rs9404980	483	NK M LIKE	IAV	1.54043	0.309293	3.33715e-18	0	0.0272968	0.1713	0.2222	0.4286
ENSG00000272501	AL662844,4	rs9404980	483	B M K	NS	1.09138	0.317271	4.70226e-18	0	0.0448934	0.1713	0.2222	0.4286
ENSG00000272501	AL662844,4	rs9404980	483	MONO CD16	COV	1.18375	0.299095	8.02938e-16	0	0.0239296	0.1713	0.2222	0.4286
ENSG00000272501	AL662844,4	rs9404980	483	NK M LIKE	COV	1.49847	0.278937	2.11192e-15	0	0.115446	0.1713	0.2222	0.4286
ENSG00000272501	AL662844,4	rs9404980	483	Reg T	COV	1.29676	0.229918	2.05352e-13	0	0.021565	0.1713	0.2222	0.4286
ENSG00000272501	AL662844,4	rs9404980	483	Reg T	NS	1.1193	0.164531	1.46299e-09	0	0.0445647	0.1713	0.2222	0.4286
ENSG00000272501	AL662844,4	rs9404980	483	MONO CD16	IAV	0.913947	0.159181	3.46262e-08	0	0.0907488	0.1713	0.2222	0.4286
ENSG00000272501	AL662844,4	rs6922051	8157	MONO CD14	IAV	0.880156	0.349039	6.9234e-19	0	0.900674	0.3472	0.3131	0.5333
ENSG00000272501	AL662844,4	rs6922051	8157	B M K	NS	0.877252	0.311291	1.1205e-17	0	0.0188374	0.3472	0.3131	0.5333
ENSG00000272501	AL662844,4	rs6922051	8157	MONO CD14 INFECTED	IAV	0.850235	0.254857	8.22706e-14	0	0.505758	0.3472	0.3131	0.5333
ENSG00000272501	AL662844,4	rs6922051	8157	B M L	COV	1.0089	0.17492	1.17254e-09	0	0.330245	0.3472	0.3131	0.5333
ENSG00000272501	AL662844,4	rs6922051	8157	MONO CD16	NS	0.55295	0.148229	8.02622e-08	0	0.0185062	0.3472	0.3131	0.5333
ENSG00000272501	AL662844,4	rs7753892	8715	T CD8 EMRA	IAV	1.33143	0.43324	1.84007e-25	0	0.412675	0.3009	0.2929	0.4714
ENSG00000272501	AL662844,4	rs7753892	8715	Reg T	IAV	1.14572	0.291343	9.58062e-17	0	0.0787528	0.3009	0.2929	0.4714
ENSG00000272501	AL662844,4	rs7753892	8715	Reg T	COV	1.13321	0.232708	1.40239e-13	0	0.0287316	0.3009	0.2929	0.4714
ENSG00000272501	AL662844,4	rs7753892	8715	B N L	COV	1.08236	0.202688	7.95638e-12	0	0.053108	0.3009	0.2929	0.4714
ENSG00000272501	AL662844,4	rs7753892	8715	B M L	IAV	0.868443	0.119721	3.74248e-07	0	0.0138229	0.3009	0.2929	0.4714
ENSG00000272501	AL662844,4	rs28360067	0	B N K	IAV	1.46316	0.357199	1.46707e-20	0	0.0122976	0.1667	0.197	0.4333
ENSG00000272501	AL662844,4	rs28360067	0	B M K	IAV	1.24295	0.336918	8.96214e-19	0	0.0203344	0.1667	0.197	0.4333
ENSG00000272501	AL662844,4	rs28360067	0	B N K	NS	1.26004	0.294971	4.76193e-17	0	0.0386848	0.1667	0.197	0.4333
ENSG00000272501	AL662844,4	rs28360067	0	Reg T	COV	1.37794	0.22912	2.28976e-13	0	0.0246457	0.1667	0.197	0.4333
ENSG00000272501	AL662844,4	rs28360067	0	B N L	COV	1.28783	0.194139	2.44942e-11	0	0.0180895	0.1667	0.197	0.4333
ENSG00000272501	AL662844,4	rs28360067	0	NK CD56brt	IAV	1.29133	0.187033	9.4483e-11	0	0.0159213	0.1667	0.197	0.4333
ENSG00000272501	AL662844,4	rs28360067	0	B N L	NS	1.35996	0.181114	1.08481e-10	0	0.0121076	0.1667	0.197	0.4333
ENSG00000272501	AL662844,4	rs28360067	0	B M L	NS	1.09752	0.130839	8.55026e-08	0	0.0162386	0.1667	0.197	0.4333
ENSG00000272501	AL662844,4	rs9366770	4414	NK M LIKE	NS	1.21836	0.230459	2.84544e-13	0	0.746146	0.4444	0.3939	0.619
ENSG00000272501	AL662844,4	rs9366770	4414	MONO CD16	NS	0.573517	0.142518	1.49165e-07	0	0.0103777	0.4444	0.3939	0.619
ENSG00000272501	AL662844,4	rs4713443	7438	B N L	IAV	1.0615	0.217316	1.64659e-12	0	0.0373519	0.4352	0.3737	0.5714
ENSG00000272501	AL662844,4	rs4713443	7438	Reg T	NS	0.874648	0.1581	3.25927e-09	0	0.020893	0.4352	0.3737	0.5714
ENSG00000272501	AL662844,4	rs4713443	7438	B M L	COV	0.929926	0.14752	2.97273e-08	0	0.0156778	0.4352	0.3737	0.5714
ENSG00000140105	WARS	rs10142340	0	B N K	IAV	-1.24801	0.695471	1.6932e-52	0	0.0934771	0.4954	0.7475	0.781
ENSG00000140105	WARS	rs10142340	0	B N K	COV	-1.36416	0.652068	2.0002e-48	0	0.083433	0.4954	0.7475	0.781
ENSG00000140105	WARS	rs10142340	0	B N L	IAV	-1.2297	0.562731	1.68349e-38	0	0.0699154	0.4954	0.7475	0.781
ENSG00000140105	WARS	rs10142340	0	B N L	COV	-1.34727	0.48778	6.69729e-32	0	0.0802549	0.4954	0.7475	0.781
ENSG00000140105	WARS	rs10142340	0	B M K	IAV	-0.42034	0.463282	1.30657e-27	0	0.029072	0.4954	0.7475	0.781
ENSG00000140105	WARS	rs10142340	0	T CD8 CM EM	IAV	-0.563656	0.409412	5.79229e-24	0	0.0428294	0.4954	0.7475	0.781
ENSG00000140105	WARS	rs10142340	0	B M L	IAV	-1.08497	0.383296	4.41947e-23	0	0.129178	0.4954	0.7475	0.781
ENSG00000140105	WARS	rs10142340	0	B M K	COV	-0.431336	0.380155	3.16627e-22	0	0.0506078	0.4954	0.7475	0.781
ENSG00000140105	WARS	rs10142340	0	T CD4 E	COV	-0.461591	0.36675	8.35713e-22	0	0.0228808	0.4954	0.7475	0.781
ENSG00000140105	WARS	rs10142340	0	B N K	NS	-1.19457	0.33219	1.87853e-19	0	0.0413057	0.4954	0.7475	0.781
ENSG00000140105	WARS	rs10142340	0	B M L	COV	-1.8848	0.343032	2.39746e-19	0	0.0423443	0.4954	0.7475	0.781
ENSG00000140105	WARS	rs10142340	0	T CD8 CM EM	COV	-0.54176	0.328496	7.38393e-19	0	0.0519261	0.4954	0.7475	0.781
ENSG00000140105	WARS	rs10142340	0	T CD4 N	IAV	-0.309087	0.298004	2.56246e-17	0	0.0354723	0.4954	0.7475	0.781
ENSG00000140105	WARS	rs10142340	0	NK CD56dim	IAV	-0.670674	0.290396	2.61894e-16	0	0.0506241	0.4954	0.7475	0.781
ENSG00000140105	WARS	rs10142340	0	Reg T	IAV	-0.708903	0.282057	3.60081e-16	0	0.0708351	0.4954	0.7475	0.781
ENSG00000140105	WARS	rs10142340	0	T CD4 N	COV	-0.2816	0.239934	9.06905e-14	0	0.0535126	0.4954	0.7475	0.781
ENSG00000140105	WARS	rs10142340	0	B M K	NS	-0.351554	0.242402	1.51361e-13	0	0.0190646	0.4954	0.7475	0.781
ENSG00000140105	WARS	rs10142340	0	T CD8 EMRA	IAV	-0.847976	0.245006	2.19301e-13	0	0.0337106	0.4954	0.7475	0.781
ENSG00000140105	WARS	rs10142340	0	Reg T	COV	-0.839103	0.213763	1.82355e-12	0	0.0485664	0.4954	0.7475	0.781
ENSG00000140105	WARS	rs10142340	0	T CD8 EMRA	COV	-0.792229	0.222734	1.96819e-12	0	0.0526637	0.4954	0.7475	0.781
ENSG00000140105	WARS	rs10142340	0	NK M LIKE	COV	-1.19841	0.206906	2.3845e-11	0	0.0275885	0.4954	0.7475	0.781
ENSG00000140105	WARS	rs10142340	0	T CD8 N	IAV	-0.329421	0.206644	3.95287e-11	0	0.0590097	0.4954	0.7475	0.781
ENSG00000140105	WARS	rs10142340	0	NK M LIKE	IAV	-0.867201	0.184661	1.03682e-10	0	0.0206991	0.4954	0.7475	0.781
ENSG00000140105	WARS	rs10142340	0	B M L	NS	-0.844884	0.135965	4.57996e-08	0	0.0224487	0.4954	0.7475	0.781
ENSG00000140105	WARS	rs10142340	0	MAIT	COV	-0.56134	0.105505	2.54461e-06	0.00389105	0.0275003	0.4954	0.7475	0.781
ENSG00000140105	WARS	rs10142340	0	NK CD56brt	IAV	-0.516385	0.100196	3.76651e-06	0	0.0214106	0.4954	0.7475	0.781
ENSG00000140105	WARS	rs1570305	0	T CD4 E	COV	-0.522432	0.388547	2.36277e-23	0	0.752602	0.5833	0.7677	0.8619
ENSG00000140105	WARS	rs1570305	0	B N K	NS	-1.28734	0.325631	5.08963e-19	0	0.0156175	0.5833	0.7677	0.8619
ENSG00000140105	WARS	rs1570305	0	NK CD56dim	IAV	-0.741371	0.302215	4.95295e-17	0	0.255189	0.5833	0.7677	0.8619
ENSG00000140105	WARS	rs1570305	0	NK CD56dim	COV	-0.732915	0.284713	2.92711e-16	0	0.0354962	0.5833	0.7677	0.8619
ENSG00000140105	WARS	rs1570305	0	T CD8 EMRA	IAV	-0.90256	0.243114	2.7991e-13	0	0.0266419	0.5833	0.7677	0.8619
ENSG00000140105	WARS	rs1570305	0	NK M LIKE	IAV	-0.926423	0.182982	1.28573e-10	0	0.0168572	0.5833	0.7677	0.8619
ENSG00000140105	WARS	rs1570305	0	MAIT	IAV	-0.665402	0.169316	1.71964e-09	0	0.120297	0.5833	0.7677	0.8619
ENSG00000140105	WARS	rs1570305	0	T CD8 N	COV	-0.333734	0.166605	2.87541e-09	0	0.526613	0.5833	0.7677	0.8619
ENSG00000140105	WARS	rs1570305	0	MAIT	COV	-0.675691	0.127026	2.06951e-07	0.00389105	0.279475	0.5833	0.7677	0.8619
ENSG00000140105	WARS	rs1570305	0	NK CD56brt	IAV	-0.598054	0.111595	9.82555e-07	0	0.0731907	0.5833	0.7677	0.8619
ENSG00000140105	WARS	rs149835073	0	B M L	IAV	-1.07017	0.369052	4.56988e-22	0	0.0130544	0.4907	0.7424	0.781
ENSG00000140105	WARS	rs149835073	0	B N L	NS	-1.6072	0.350489	2.40201e-21	0	0.119405	0.4907	0.7424	0.781
ENSG00000140105	WARS	rs149835073	0	B N K	NS	-1.21819	0.339008	6.59765e-20	0	0.114703	0.4907	0.7424	0.781
ENSG00000140105	WARS	rs149835073	0	B M K	NS	-0.36186	0.253358	3.5289e-14	0	0.0777251	0.4907	0.7424	0.781
ENSG00000140105	WARS	rs149835073	0	NK M LIKE	COV	-1.19904	0.203172	3.78432e-11	0	0.0177356	0.4907	0.7424	0.781
ENSG00000140105	WARS	rs149835073	0	NK M LIKE	IAV	-0.876426	0.185576	9.21909e-11	0	0.0231545	0.4907	0.7424	0.781
ENSG00000140105	WARS	rs149835073	0	B M L	NS	-0.886882	0.147819	1.06863e-08	0	0.0879577	0.4907	0.7424	0.781
ENSG00000140105	WARS	rs1998902	0	T CD4 E	IAV	-0.403302	0.337043	1.35343e-19	0	0.146985	0.6389	0.7677	0.8667
ENSG00000140105	WARS	rs1998902	0	NK CD56dim	COV	-0.736558	0.294898	6.85878e-17	0	0.145395	0.6389	0.7677	0.8667
ENSG00000140105	WARS	rs1998902	0	T CD8 N	COV	-0.309194	0.142355	5.00197e-08	0	0.0358107	0.6389	0.7677	0.8667
ENSG00000140105	WARS	rs1998902	0	MAIT	IAV	-0.59805	0.135194	9.87955e-08	0	0.0725245	0.6389	0.7677	0.8667
ENSG00000140105	WARS	rs1998902	0	MAIT	COV	-0.605052	0.103039	3.38318e-06	0.00389105	0.0219011	0.6389	0.7677	0.8667
ENSG00000140105	WARS	rs59755306	0	T CD4 E	IAV	0.487868	0.0952162	7.89842e-06	0.00252366	0.387033	0.09259	0.005051	0	YRI-specific
ENSG00000140105	WARS	rs138862155	0	MONO CD14	NS	0.219105	0.100398	7.97254e-06	0.00243427	0.127039	0	0.481875	0.237016		yes
ENSG00000184752	NDUFA12	rs10859822	0	T CD4 E	NS	0.448358	0.668636	2.23655e-49	0	0.999925	0.2454	0.3333	0.419
ENSG00000184752	NDUFA12	rs10859822	0	T CD4 N	NS	0.395491	0.635609	4.631e-45	0	0.999984	0.2454	0.3333	0.419
ENSG00000184752	NDUFA12	rs10859822	0	MONO CD14	COV	0.515949	0.619132	2.54735e-42	0	0.999994	0.2454	0.3333	0.419
ENSG00000184752	NDUFA12	rs10859822	0	T CD4 E	COV	0.413758	0.598805	6.2739e-42	0	1	0.2454	0.3333	0.419
ENSG00000184752	NDUFA12	rs10859822	0	Reg T	NS	0.896562	0.539223	3.58921e-36	0	0.999999	0.2454	0.3333	0.419
ENSG00000184752	NDUFA12	rs10859822	0	T CD4 E	IAV	0.256518	0.47149	1.64846e-29	0	0.997788	0.2454	0.3333	0.419
ENSG00000184752	NDUFA12	rs10859822	0	T CD4 N	COV	0.295694	0.464403	2.44837e-29	0	0.999987	0.2454	0.3333	0.419
ENSG00000184752	NDUFA12	rs10859822	0	T CD8 N	NS	0.32297	0.479437	3.59357e-29	0	0.997315	0.2454	0.3333	0.419
ENSG00000184752	NDUFA12	rs10859822	0	T CD8 N	COV	0.33864	0.464119	4.37827e-28	0	0.999881	0.2454	0.3333	0.419
ENSG00000184752	NDUFA12	rs10859822	0	B M K	COV	0.244531	0.414115	1.18045e-24	0	0.998254	0.2454	0.3333	0.419
ENSG00000184752	NDUFA12	rs10859822	0	Reg T	COV	0.749169	0.397569	1.44884e-24	0	0.905407	0.2454	0.3333	0.419
ENSG00000184752	NDUFA12	rs10859822	0	MONO CD16	COV	0.914607	0.416537	3.52575e-23	0	0.992739	0.2454	0.3333	0.419
ENSG00000184752	NDUFA12	rs10859822	0	MONO CD14	NS	0.232576	0.389013	5.55494e-22	0	0.994226	0.2454	0.3333	0.419
ENSG00000184752	NDUFA12	rs10859822	0	NK CD56brt	IAV	0.913752	0.318992	1.13844e-18	0	0.953506	0.2454	0.3333	0.419
ENSG00000184752	NDUFA12	rs10859822	0	MONO CD14	IAV	0.79705	0.319336	4.38325e-17	0	0.541782	0.2454	0.3333	0.419
ENSG00000184752	NDUFA12	rs10859822	0	MONO CD16	NS	0.687268	0.305507	5.97059e-16	0	0.861362	0.2454	0.3333	0.419
ENSG00000184752	NDUFA12	rs10859822	0	MONO CD14 INFECTED	IAV	0.784137	0.247827	2.03469e-13	0	0.849241	0.2454	0.3333	0.419
ENSG00000184752	NDUFA12	rs10859822	0	MONO CD16	IAV	0.730362	0.258643	4.2451e-13	0	0.304834	0.2454	0.3333	0.419
ENSG00000184752	NDUFA12	rs10859822	0	T CD8 CM EM	COV	0.234662	0.230108	6.63237e-13	0	0.146788	0.2454	0.3333	0.419
ENSG00000184752	NDUFA12	rs10859822	0	NK CD56dim	NS	0.288271	0.20913	2.03957e-11	0	0.537401	0.2454	0.3333	0.419
ENSG00000184752	NDUFA12	rs10859822	0	T CD8 CM EM	NS	0.193148	0.175482	4.96882e-10	0	0.790177	0.2454	0.3333	0.419
ENSG00000184752	NDUFA12	rs10859822	0	T CD8 CM EM	IAV	0.152694	0.17138	1.62503e-09	0	0.745194	0.2454	0.3333	0.419
ENSG00000184752	NDUFA12	rs10859822	0	MAIT	NS	0.270827	0.160813	5.23125e-09	0	0.0194803	0.2454	0.3333	0.419
ENSG00000184752	NDUFA12	rs10859822	0	NK CD56brt	COV	1.11743	0.155134	6.10434e-09	0	0.632076	0.2454	0.3333	0.419
ENSG00000184752	NDUFA12	rs10859822	0	Reg T	IAV	0.336768	0.147184	1.60402e-08	0	0.274559	0.2454	0.3333	0.419
ENSG00000184752	NDUFA12	rs10859822	0	MAIT	COV	0.429322	0.138285	5.46623e-08	0	0.0511769	0.2454	0.3333	0.419
ENSG00000184752	NDUFA12	rs10859822	0	T CD8 N	IAV	0.141385	0.140624	9.04667e-08	0	0.0661126	0.2454	0.3333	0.419
ENSG00000184752	NDUFA12	rs10859822	0	cDC	COV	1.25258	0.178961	1.15173e-07	0	0.18146	0.2454	0.3333	0.419
ENSG00000184752	NDUFA12	rs10859822	0	B M L	NS	0.489977	0.125413	1.65034e-07	0	0.123897	0.2454	0.3333	0.419
ENSG00000184752	NDUFA12	rs10859822	0	NK CD56dim	COV	0.335238	0.116475	6.67791e-07	0.00527704	0.233014	0.2454	0.3333	0.419
ENSG00000184752	NDUFA12	rs10859822	0	MAIT	IAV	0.249795	0.115355	9.8206e-07	0	0.215884	0.2454	0.3333	0.419
ENSG00000184752	NDUFA12	rs10859813	0	T CD4 N	IAV	0.157402	0.215403	2.40036e-12	0	0.122457	0.1806	0.3535	0.4238
ENSG00000184752	NDUFA12	rs10859813	0	NK CD56dim	NS	0.275984	0.181832	5.66499e-10	0	0.0225106	0.1806	0.3535	0.4238
ENSG00000184752	NDUFA12	rs10859813	0	T CD8 CM EM	NS	0.178362	0.142304	2.89155e-08	0	0.0168458	0.1806	0.3535	0.4238
ENSG00000184752	NDUFA12	rs10859813	0	T CD8 N	IAV	0.14297	0.1394	1.03915e-07	0	0.0580881	0.1806	0.3535	0.4238
ENSG00000184752	NDUFA12	rs10859813	0	cDC	COV	1.16436	0.147165	1.90786e-06	0	0.0146876	0.1806	0.3535	0.4238
ENSG00000184752	NDUFA12	rs10859813	0	MAIT	IAV	0.232821	0.0973305	7.66578e-06	0	0.0331162	0.1806	0.3535	0.4238
ENSG00000184752	NDUFA12	rs10859813	0	NK CD56dim	COV	0.303286	0.0883539	1.73977e-05	0.00527704	0.0117453	0.1806	0.3535	0.4238
ENSG00000184752	NDUFA12	rs10745715	0	B M L	NS	0.453942	0.109512	1.11431e-06	0	0.020624	0.2639	0.399	0.5571
ENSG00000184752	NDUFA12	rs10745715	0	NK CD56dim	IAV	0.204935	0.10928	1.96906e-06	0.00201613	0.136507	0.2639	0.399	0.5571
ENSG00000152219	ARL14EP	rs11826681	0	T CD4 N	IAV	-0.340188	0.561028	3.79226e-38	0	0.0165737	0.5046	0.2222	0.6048
ENSG00000152219	ARL14EP	rs11826681	0	MONO CD14	COV	-0.495805	0.570716	2.74509e-37	0	0.107649	0.5046	0.2222	0.6048
ENSG00000152219	ARL14EP	rs11826681	0	T CD4 N	COV	-0.342505	0.52287	1.85418e-34	0	0.239953	0.5046	0.2222	0.6048
ENSG00000152219	ARL14EP	rs11826681	0	T CD4 N	NS	-0.368301	0.526503	8.13265e-34	0	0.0203718	0.5046	0.2222	0.6048
ENSG00000152219	ARL14EP	rs11826681	0	T CD4 E	NS	-0.339492	0.504906	4.71404e-32	0	0.0213723	0.5046	0.2222	0.6048
ENSG00000152219	ARL14EP	rs11826681	0	T CD8 N	COV	-0.431442	0.509333	8.0948e-32	0	0.116259	0.5046	0.2222	0.6048
ENSG00000152219	ARL14EP	rs11826681	0	T CD8 N	IAV	-0.347306	0.502792	1.71034e-30	0	0.113655	0.5046	0.2222	0.6048
ENSG00000152219	ARL14EP	rs11826681	0	T CD4 E	COV	-0.342873	0.475167	4.26662e-30	0	0.224188	0.5046	0.2222	0.6048
ENSG00000152219	ARL14EP	rs11826681	0	T CD8 CM EM	IAV	-0.41357	0.47154	1.12308e-28	0	0.123492	0.5046	0.2222	0.6048
ENSG00000152219	ARL14EP	rs11826681	0	MONO CD14	NS	-0.382087	0.457622	6.63442e-27	0	0.0258559	0.5046	0.2222	0.6048
ENSG00000152219	ARL14EP	rs11826681	0	T CD8 CM EM	COV	-0.364799	0.329425	6.42955e-19	0	0.0355954	0.5046	0.2222	0.6048
ENSG00000152219	ARL14EP	rs11826681	0	B M K	COV	-0.289539	0.266092	6.33128e-15	0	0.02611	0.5046	0.2222	0.6048
ENSG00000152219	ARL14EP	rs11826681	0	B M K	IAV	-0.270274	0.2542	7.71507e-14	0	0.014726	0.5046	0.2222	0.6048
ENSG00000152219	ARL14EP	rs11826681	0	MONO CD14	IAV	-0.727678	0.252687	2.64985e-13	0	0.0231899	0.5046	0.2222	0.6048
ENSG00000152219	ARL14EP	rs11826681	0	B N K	IAV	-0.607854	0.220201	3.09542e-12	0	0.0313126	0.5046	0.2222	0.6048
ENSG00000152219	ARL14EP	rs11826681	0	Reg T	IAV	-0.694941	0.213284	4.05005e-12	0	0.0349636	0.5046	0.2222	0.6048
ENSG00000152219	ARL14EP	rs11826681	0	B M K	NS	-0.264123	0.216625	4.31267e-12	0	0.0118536	0.5046	0.2222	0.6048
ENSG00000152219	ARL14EP	rs11826681	0	B N L	NS	-0.896102	0.193614	2.10579e-11	0	0.0392633	0.5046	0.2222	0.6048
ENSG00000152219	ARL14EP	rs11826681	0	NK CD56dim	COV	-0.470058	0.200839	2.26322e-11	0	0.0156394	0.5046	0.2222	0.6048
ENSG00000152219	ARL14EP	rs11826681	0	B N K	NS	-0.62539	0.18687	1.07224e-10	0	0.026858	0.5046	0.2222	0.6048
ENSG00000152219	ARL14EP	rs11826681	0	B N L	IAV	-0.749989	0.152895	6.20849e-09	0	0.0725169	0.5046	0.2222	0.6048
ENSG00000152219	ARL14EP	rs11826681	0	B N K	COV	-0.625328	0.139069	3.65644e-08	0	0.0227372	0.5046	0.2222	0.6048
ENSG00000152219	ARL14EP	rs11826681	0	T CD8 EMRA	COV	-0.5589	0.140735	4.77548e-08	0	0.0139848	0.5046	0.2222	0.6048
ENSG00000152219	ARL14EP	rs11826681	0	T CD8 EMRA	IAV	-0.572995	0.140546	7.21814e-08	0	0.0471194	0.5046	0.2222	0.6048
ENSG00000152219	ARL14EP	rs11826681	0	MAIT	COV	-0.429901	0.128002	1.84498e-07	0	0.0391154	0.5046	0.2222	0.6048
ENSG00000152219	ARL14EP	rs11826681	0	MONO CD16	NS	-0.449867	0.129742	5.89829e-07	0.00352113	0.0243934	0.5046	0.2222	0.6048
ENSG00000152219	ARL14EP	rs11826681	0	NK M LIKE	IAV	-0.582734	0.106879	1.52533e-06	0.00408163	0.0124127	0.5046	0.2222	0.6048
ENSG00000152219	ARL14EP	rs11826681	0	NK CD56dim	IAV	-0.370992	0.108634	2.12004e-06	0.00201613	0.0501421	0.5046	0.2222	0.6048
ENSG00000152219	ARL14EP	rs10835653	0	T CD4 N	IAV	-0.343326	0.567577	8.19955e-39	0	0.067982	0.5185	0.2273	0.5857
ENSG00000152219	ARL14EP	rs10835653	0	T CD4 N	NS	-0.374069	0.533249	1.96666e-34	0	0.0831608	0.5185	0.2273	0.5857
ENSG00000152219	ARL14EP	rs10835653	0	T CD4 E	NS	-0.343975	0.511444	1.25631e-32	0	0.0829444	0.5185	0.2273	0.5857
ENSG00000152219	ARL14EP	rs10835653	0	T CD8 N	COV	-0.430773	0.500951	4.21981e-31	0	0.0233389	0.5185	0.2273	0.5857
ENSG00000152219	ARL14EP	rs10835653	0	T CD8 N	NS	-0.441234	0.499505	7.92832e-31	0	0.0225164	0.5185	0.2273	0.5857
ENSG00000152219	ARL14EP	rs10835653	0	T CD8 N	IAV	-0.348974	0.500778	2.51106e-30	0	0.0775699	0.5185	0.2273	0.5857
ENSG00000152219	ARL14EP	rs10835653	0	T CD8 CM EM	IAV	-0.410801	0.458579	1.19424e-27	0	0.0120661	0.5185	0.2273	0.5857
ENSG00000152219	ARL14EP	rs10835653	0	MONO CD14	NS	-0.384384	0.463589	2.31761e-27	0	0.0767135	0.5185	0.2273	0.5857
ENSG00000152219	ARL14EP	rs10835653	0	T CD8 CM EM	NS	-0.353718	0.407838	1.17965e-24	0	0.0665027	0.5185	0.2273	0.5857
ENSG00000152219	ARL14EP	rs10835653	0	T CD8 CM EM	COV	-0.362055	0.322387	1.82656e-18	0	0.0128588	0.5185	0.2273	0.5857
ENSG00000152219	ARL14EP	rs10835653	0	B M K	IAV	-0.273197	0.256978	5.37418e-14	0	0.0208324	0.5185	0.2273	0.5857
ENSG00000152219	ARL14EP	rs10835653	0	B M K	NS	-0.272373	0.227727	1.03219e-12	0	0.0482852	0.5185	0.2273	0.5857
ENSG00000152219	ARL14EP	rs10835653	0	B N K	IAV	-0.602894	0.215699	5.49546e-12	0	0.0181038	0.5185	0.2273	0.5857
ENSG00000152219	ARL14EP	rs10835653	0	NK CD56dim	COV	-0.484179	0.210795	6.31263e-12	0	0.033243	0.5185	0.2273	0.5857
ENSG00000152219	ARL14EP	rs10835653	0	Reg T	IAV	-0.691505	0.209063	7.00113e-12	0	0.0206799	0.5185	0.2273	0.5857
ENSG00000152219	ARL14EP	rs10835653	0	B N K	NS	-0.635957	0.191242	6.15217e-11	0	0.0456414	0.5185	0.2273	0.5857
ENSG00000152219	ARL14EP	rs10835653	0	B N L	IAV	-0.715459	0.138149	3.78643e-08	0	0.0132246	0.5185	0.2273	0.5857
ENSG00000152219	ARL14EP	rs10835653	0	B N K	COV	-0.625169	0.137914	4.2058e-08	0	0.0199391	0.5185	0.2273	0.5857
ENSG00000152219	ARL14EP	rs10835653	0	T CD8 EMRA	COV	-0.557052	0.138733	6.04659e-08	0	0.0112134	0.5185	0.2273	0.5857
ENSG00000152219	ARL14EP	rs10835653	0	MONO CD14 INFECTED	IAV	-0.583991	0.143021	6.3653e-08	0	0.0219811	0.5185	0.2273	0.5857
ENSG00000152219	ARL14EP	rs10835653	0	T CD8 EMRA	IAV	-0.561361	0.133827	1.5597e-07	0	0.0229721	0.5185	0.2273	0.5857
ENSG00000152219	ARL14EP	rs10835653	0	MONO CD16	NS	-0.448717	0.127457	7.52984e-07	0.00352113	0.0194621	0.5185	0.2273	0.5857
ENSG00000152219	ARL14EP	rs10835653	0	NK CD56dim	IAV	-0.360671	0.101835	4.59848e-06	0.00201613	0.0247275	0.5185	0.2273	0.5857
ENSG00000152219	ARL14EP	rs7950221	8960	T CD4 E	IAV	-0.360622	0.60477	3.49692e-42	0	0.1835	0.5139	0.2222	0.5905
ENSG00000152219	ARL14EP	rs7950221	8960	T CD4 N	IAV	-0.342779	0.56836	6.81723e-39	0	0.0752483	0.5139	0.2222	0.5905
ENSG00000152219	ARL14EP	rs7950221	8960	MONO CD14	COV	-0.495055	0.569276	3.7974e-37	0	0.0812859	0.5139	0.2222	0.5905
ENSG00000152219	ARL14EP	rs7950221	8960	T CD4 N	NS	-0.370842	0.528438	5.42361e-34	0	0.025507	0.5139	0.2222	0.5905
ENSG00000152219	ARL14EP	rs7950221	8960	T CD4 E	NS	-0.341401	0.508151	2.45092e-32	0	0.0382888	0.5139	0.2222	0.5905
ENSG00000152219	ARL14EP	rs7950221	8960	T CD8 N	COV	-0.430365	0.503201	2.71655e-31	0	0.0336272	0.5139	0.2222	0.5905
ENSG00000152219	ARL14EP	rs7950221	8960	T CD8 N	NS	-0.441652	0.504281	3.12877e-31	0	0.0533193	0.5139	0.2222	0.5905
ENSG00000152219	ARL14EP	rs7950221	8960	T CD8 N	IAV	-0.345372	0.493761	9.45503e-30	0	0.0201009	0.5139	0.2222	0.5905
ENSG00000152219	ARL14EP	rs7950221	8960	T CD4 E	COV	-0.338049	0.461989	5.29542e-29	0	0.0187762	0.5139	0.2222	0.5905
ENSG00000152219	ARL14EP	rs7950221	8960	T CD8 CM EM	IAV	-0.410537	0.462022	6.40861e-28	0	0.0222582	0.5139	0.2222	0.5905
ENSG00000152219	ARL14EP	rs7950221	8960	MONO CD14	NS	-0.385004	0.463337	2.42344e-27	0	0.0707741	0.5139	0.2222	0.5905
ENSG00000152219	ARL14EP	rs7950221	8960	T CD8 CM EM	NS	-0.350833	0.403583	2.43498e-24	0	0.0328901	0.5139	0.2222	0.5905
ENSG00000152219	ARL14EP	rs7950221	8960	T CD8 CM EM	COV	-0.360982	0.321851	1.97669e-18	0	0.0119056	0.5139	0.2222	0.5905
ENSG00000152219	ARL14EP	rs7950221	8960	B M K	COV	-0.292747	0.270511	3.46514e-15	0	0.0614672	0.5139	0.2222	0.5905
ENSG00000152219	ARL14EP	rs7950221	8960	B M K	IAV	-0.26996	0.252107	1.01229e-13	0	0.0112894	0.5139	0.2222	0.5905
ENSG00000152219	ARL14EP	rs7950221	8960	MONO CD14	IAV	-0.732451	0.255524	1.85757e-13	0	0.0318909	0.5139	0.2222	0.5905
ENSG00000152219	ARL14EP	rs7950221	8960	B M K	NS	-0.268795	0.222793	1.95328e-12	0	0.0256094	0.5139	0.2222	0.5905
ENSG00000152219	ARL14EP	rs7950221	8960	Reg T	IAV	-0.69685	0.213351	4.01484e-12	0	0.0352578	0.5139	0.2222	0.5905
ENSG00000152219	ARL14EP	rs7950221	8960	B N K	IAV	-0.604798	0.217216	4.53043e-12	0	0.0214945	0.5139	0.2222	0.5905
ENSG00000152219	ARL14EP	rs7950221	8960	B N L	NS	-0.902783	0.195627	1.61381e-11	0	0.050653	0.5139	0.2222	0.5905
ENSG00000152219	ARL14EP	rs7950221	8960	NK CD56dim	COV	-0.472341	0.201765	2.01108e-11	0	0.016146	0.5139	0.2222	0.5905
ENSG00000152219	ARL14EP	rs7950221	8960	B N K	NS	-0.63016	0.188392	8.83966e-11	0	0.0322923	0.5139	0.2222	0.5905
ENSG00000152219	ARL14EP	rs7950221	8960	B N L	IAV	-0.741217	0.148866	1.02014e-08	0	0.0454186	0.5139	0.2222	0.5905
ENSG00000152219	ARL14EP	rs7950221	8960	B N K	COV	-0.627883	0.139577	3.43821e-08	0	0.0240888	0.5139	0.2222	0.5905
ENSG00000152219	ARL14EP	rs7950221	8960	MONO CD14 INFECTED	IAV	-0.588019	0.145036	5.05673e-08	0	0.0272616	0.5139	0.2222	0.5905
ENSG00000152219	ARL14EP	rs7950221	8960	T CD8 EMRA	IAV	-0.563358	0.135397	1.30329e-07	0	0.027157	0.5139	0.2222	0.5905
ENSG00000152219	ARL14EP	rs7950221	8960	MONO CD16	NS	-0.455607	0.132547	4.36742e-07	0.00352113	0.0322139	0.5139	0.2222	0.5905
ENSG00000152219	ARL14EP	rs7950221	8960	NK CD56dim	IAV	-0.351971	0.096932	8.01964e-06	0.00201613	0.0148993	0.5139	0.2222	0.5905
ENSG00000152219	ARL14EP	rs11031051	0	MAIT	NS	-0.376711	0.297788	1.10928e-16	0	0.709573	0.5139	0.2626	0.5905
ENSG00000152219	ARL14EP	rs11031051	0	B M K	IAV	-0.272068	0.268348	1.20681e-14	0	0.0881452	0.5139	0.2626	0.5905
ENSG00000152219	ARL14EP	rs11031051	0	Reg T	IAV	-0.688919	0.220922	1.49394e-12	0	0.0910802	0.5139	0.2626	0.5905
ENSG00000152219	ARL14EP	rs11031051	0	NK CD56dim	COV	-0.476272	0.216469	3.02931e-12	0	0.0658401	0.5139	0.2626	0.5905
ENSG00000152219	ARL14EP	rs11031051	0	B N L	NS	-0.858195	0.183421	8.03017e-11	0	0.0109129	0.5139	0.2626	0.5905
ENSG00000152219	ARL14EP	rs11031051	0	B N K	COV	-0.645873	0.155011	5.21177e-09	0	0.141876	0.5139	0.2626	0.5905
ENSG00000152219	ARL14EP	rs11031051	0	MONO CD14 INFECTED	IAV	-0.558683	0.137663	1.17139e-07	0	0.0124298	0.5139	0.2626	0.5905
ENSG00000152219	ARL14EP	rs11031051	0	T CD8 EMRA	IAV	-0.545247	0.131599	2.01172e-07	0	0.0181241	0.5139	0.2626	0.5905
ENSG00000152219	ARL14EP	rs11031051	0	NK CD56dim	IAV	-0.338829	0.0956603	9.26119e-06	0.00201613	0.0130708	0.5139	0.2626	0.5905
ENSG00000152219	ARL14EP	rs74640038	22042	NK CD56dim	NS	-0.429508	0.300174	1.36467e-16	0	0.100414	0.5833	0.3434	0.6286
ENSG00000152219	ARL14EP	rs74640038	22042	B M K	IAV	-0.253956	0.254676	7.25204e-14	0	0.0143549	0.5833	0.3434	0.6286
ENSG00000152219	ARL14EP	rs74640038	22042	Reg T	NS	-0.629078	0.148329	1.08982e-08	0	0.022539	0.5833	0.3434	0.6286
ENSG00000166435	XRRA1	rs10899052	0	T CD4 N	IAV	0.77822	0.650928	2.79017e-48	0	0.127286	0.06944	0.3384	0.5286
ENSG00000166435	XRRA1	rs10899052	0	T CD4 N	NS	0.661935	0.656188	1.48627e-47	0	0.0777745	0.06944	0.3384	0.5286
ENSG00000166435	XRRA1	rs10899052	0	MONO CD14	NS	0.714833	0.642873	3.97711e-44	0	0.0322891	0.06944	0.3384	0.5286
ENSG00000166435	XRRA1	rs10899052	0	T CD4 N	COV	0.714635	0.615313	5.49769e-44	0	0.102377	0.06944	0.3384	0.5286
ENSG00000166435	XRRA1	rs10899052	0	T CD4 E	IAV	0.703954	0.616045	1.91778e-43	0	0.126379	0.06944	0.3384	0.5286
ENSG00000166435	XRRA1	rs10899052	0	T CD4 E	NS	0.633196	0.599973	2.94736e-41	0	0.104465	0.06944	0.3384	0.5286
ENSG00000166435	XRRA1	rs10899052	0	T CD4 E	COV	0.748929	0.556905	1.48011e-37	0	0.0928911	0.06944	0.3384	0.5286
ENSG00000166435	XRRA1	rs10899052	0	T CD8 N	COV	0.878115	0.561248	1.50118e-36	0	0.109497	0.06944	0.3384	0.5286
ENSG00000166435	XRRA1	rs10899052	0	T CD8 N	NS	0.76711	0.534591	6.89843e-34	0	0.0745971	0.06944	0.3384	0.5286
ENSG00000166435	XRRA1	rs10899052	0	T CD8 N	IAV	0.901064	0.535454	2.69774e-33	0	0.105315	0.06944	0.3384	0.5286
ENSG00000166435	XRRA1	rs10899052	0	T CD8 CM EM	COV	0.744709	0.475539	1.4578e-29	0	0.0869259	0.06944	0.3384	0.5286
ENSG00000166435	XRRA1	rs10899052	0	T CD8 CM EM	IAV	0.846814	0.476418	4.54602e-29	0	0.0907578	0.06944	0.3384	0.5286
ENSG00000166435	XRRA1	rs10899052	0	NK CD56dim	NS	0.972219	0.472092	1.93107e-28	0	0.0847569	0.06944	0.3384	0.5286
ENSG00000166435	XRRA1	rs10899052	0	MONO CD14	COV	0.587145	0.453081	4.3392e-27	0	0.105346	0.06944	0.3384	0.5286
ENSG00000166435	XRRA1	rs10899052	0	T CD8 CM EM	NS	0.646213	0.437336	6.71021e-27	0	0.0380157	0.06944	0.3384	0.5286
ENSG00000166435	XRRA1	rs10899052	0	B M K	COV	1.0727	0.432407	5.08233e-26	0	0.0380731	0.06944	0.3384	0.5286
ENSG00000166435	XRRA1	rs10899052	0	T CD8 EMRA	COV	1.25585	0.41067	2.11175e-24	0	0.0795313	0.06944	0.3384	0.5286
ENSG00000166435	XRRA1	rs10899052	0	NK CD56dim	IAV	1.13412	0.403635	8.89694e-24	0	0.0819824	0.06944	0.3384	0.5286
ENSG00000166435	XRRA1	rs10899052	0	NK CD56dim	COV	1.17851	0.379494	1.70776e-22	0	0.0399428	0.06944	0.3384	0.5286
ENSG00000166435	XRRA1	rs10899052	0	B M K	IAV	0.837113	0.344185	3.0967e-19	0	0.0689782	0.06944	0.3384	0.5286
ENSG00000166435	XRRA1	rs10899052	0	MAIT	NS	0.917214	0.335181	5.04729e-19	0	0.0293688	0.06944	0.3384	0.5286
ENSG00000166435	XRRA1	rs10899052	0	MONO CD16	NS	1.0771	0.35634	5.92431e-19	0	0.0478159	0.06944	0.3384	0.5286
ENSG00000166435	XRRA1	rs10899052	0	B N K	COV	1.24761	0.29574	3.56601e-17	0	0.0381519	0.06944	0.3384	0.5286
ENSG00000166435	XRRA1	rs10899052	0	MAIT	IAV	1.19001	0.29974	7.0356e-17	0	0.0394144	0.06944	0.3384	0.5286
ENSG00000166435	XRRA1	rs10899052	0	MONO CD16	COV	1.08095	0.302522	5.09935e-16	0	0.0182906	0.06944	0.3384	0.5286
ENSG00000166435	XRRA1	rs10899052	0	T CD8 EMRA	IAV	0.998528	0.287736	7.55756e-16	0	0.051329	0.06944	0.3384	0.5286
ENSG00000166435	XRRA1	rs10899052	0	B N L	NS	1.40372	0.251482	7.74959e-15	0	0.0403104	0.06944	0.3384	0.5286
ENSG00000166435	XRRA1	rs10899052	0	T CD8 EMRA	NS	1.0449	0.245831	3.52233e-14	0	0.035471	0.06944	0.3384	0.5286
ENSG00000166435	XRRA1	rs10899052	0	B N K	IAV	1.02539	0.252393	4.65498e-14	0	0.0537436	0.06944	0.3384	0.5286
ENSG00000166435	XRRA1	rs10899052	0	MONO CD14	IAV	0.821139	0.238979	1.44906e-12	0	0.0368376	0.06944	0.3384	0.5286
ENSG00000166435	XRRA1	rs10899052	0	B N L	IAV	1.24026	0.207508	5.996e-12	0	0.037767	0.06944	0.3384	0.5286
ENSG00000166435	XRRA1	rs10899052	0	B N L	COV	1.13316	0.203133	7.50218e-12	0	0.0496065	0.06944	0.3384	0.5286
ENSG00000166435	XRRA1	rs10899052	0	MAIT	COV	1.01769	0.201638	2.29283e-11	0	0.026359	0.06944	0.3384	0.5286
ENSG00000166435	XRRA1	rs10899052	0	Reg T	NS	1.0325	0.193075	3.91114e-11	0	0.0216051	0.06944	0.3384	0.5286
ENSG00000166435	XRRA1	rs10899052	0	Reg T	IAV	0.94357	0.179479	3.01673e-10	0	0.0247057	0.06944	0.3384	0.5286
ENSG00000166435	XRRA1	rs10899052	0	NK CD56brt	IAV	1.2367	0.17725	3.26391e-10	0	0.0397676	0.06944	0.3384	0.5286
ENSG00000166435	XRRA1	rs10899052	0	NK M LIKE	IAV	1.04102	0.165173	1.23079e-09	0	0.0474735	0.06944	0.3384	0.5286
ENSG00000166435	XRRA1	rs10899052	0	B M L	NS	1.01416	0.139374	3.01854e-08	0	0.0487616	0.06944	0.3384	0.5286
ENSG00000166435	XRRA1	rs10899052	0	MONO CD14 INFECTED	IAV	0.640003	0.149069	3.18569e-08	0	0.0701798	0.06944	0.3384	0.5286
ENSG00000166435	XRRA1	rs10899052	0	B M L	IAV	0.903067	0.109858	1.2068e-06	0	0.0291705	0.06944	0.3384	0.5286
ENSG00000166435	XRRA1	rs10793108	34967	B M K	NS	1.18452	0.549763	5.57463e-36	0	0.488445	0.06944	0.3434	0.5333
ENSG00000166435	XRRA1	rs10793108	34967	NK CD56dim	NS	0.980205	0.467981	4.08443e-28	0	0.0405607	0.06944	0.3434	0.5333
ENSG00000166435	XRRA1	rs10793108	34967	B M K	COV	1.07669	0.440383	1.24947e-26	0	0.151129	0.06944	0.3434	0.5333
ENSG00000166435	XRRA1	rs10793108	34967	MAIT	NS	0.919579	0.339449	2.67703e-19	0	0.0545212	0.06944	0.3434	0.5333
ENSG00000166435	XRRA1	rs10793108	34967	MONO CD16	NS	1.10735	0.354146	8.07102e-19	0	0.0350436	0.06944	0.3434	0.5333
ENSG00000166435	XRRA1	rs10793108	34967	B M K	IAV	0.812744	0.330597	2.23828e-18	0	0.0100217	0.06944	0.3434	0.5333
ENSG00000166435	XRRA1	rs10793108	34967	B N K	COV	1.25006	0.301076	1.63382e-17	0	0.0815311	0.06944	0.3434	0.5333
ENSG00000166435	XRRA1	rs10793108	34967	B N L	NS	1.39827	0.249653	1.0037e-14	0	0.0313834	0.06944	0.3434	0.5333
ENSG00000166435	XRRA1	rs10793108	34967	T CD8 EMRA	NS	1.06941	0.25229	1.44679e-14	0	0.0838224	0.06944	0.3434	0.5333
ENSG00000166435	XRRA1	rs10793108	34967	B N K	IAV	1.02634	0.254315	3.60428e-14	0	0.0688072	0.06944	0.3434	0.5333
ENSG00000166435	XRRA1	rs10793108	34967	B N L	IAV	1.22306	0.203314	1.03725e-11	0	0.0220236	0.06944	0.3434	0.5333
ENSG00000166435	XRRA1	rs10793108	34967	Reg T	NS	1.02319	0.189612	6.1057e-11	0	0.0141095	0.06944	0.3434	0.5333
ENSG00000166435	XRRA1	rs10793108	34967	B M L	NS	1.01805	0.142353	2.09475e-08	0	0.0686924	0.06944	0.3434	0.5333
ENSG00000166435	XRRA1	rs10793108	34967	B M L	IAV	0.91069	0.112743	8.5769e-07	0	0.0399538	0.06944	0.3434	0.5333
ENSG00000166435	XRRA1	rs2298746	0	T CD8 EMRA	IAV	0.964747	0.276147	3.62985e-15	0	0.0111519	0.1204	0.3384	0.5333
ENSG00000166435	XRRA1	rs2298746	0	B N K	NS	1.14064	0.26057	6.21627e-15	0	0.115922	0.1204	0.3384	0.5333
ENSG00000166435	XRRA1	rs2298746	0	MAIT	COV	0.985576	0.194502	5.6544e-11	0	0.0111122	0.1204	0.3384	0.5333
ENSG00000166435	XRRA1	rs2298746	0	Reg T	IAV	0.920043	0.174436	5.66035e-10	0	0.013571	0.1204	0.3384	0.5333
ENSG00000166435	XRRA1	rs2298746	0	NK M LIKE	IAV	0.997303	0.154739	4.53392e-09	0	0.013808	0.1204	0.3384	0.5333
ENSG00000166435	XRRA1	rs12419197	69564	T CD4 E	IAV	0.317735	0.168168	1.35371e-09	0	0.134041	0.3704	0.5303	0.5524
ENSG00000154099	DNAAF1	rs4782899	0	MONO CD14	COV	1.28256	0.696243	7.94521e-52	0	0.307858	0.06019	0.3939	0.3619
ENSG00000154099	DNAAF1	rs4782899	0	MONO CD14 INFECTED	IAV	1.60428	0.377846	2.4547e-21	0	0.0400054	0.06019	0.3939	0.3619
ENSG00000154099	DNAAF1	rs4782899	0	MONO CD14	IAV	1.5622	0.377252	1.13136e-20	0	0.0519651	0.06019	0.3939	0.3619
ENSG00000154099	DNAAF1	rs4782899	0	MONO CD16	COV	1.27901	0.335522	5.75067e-18	0	0.140555	0.06019	0.3939	0.3619
ENSG00000154099	DNAAF1	rs4782899	0	MONO CD14	NS	0.475654	0.179399	1.02767e-09	0	0.134027	0.06019	0.3939	0.3619
ENSG00000154099	DNAAF1	rs4782899	0	MONO CD16	IAV	1.19048	0.187685	1.5404e-09	0	0.106893	0.06019	0.3939	0.3619
ENSG00000154099	DNAAF1	rs4782899	0	MONO CD16	NS	0.850891	0.159732	2.27948e-08	0	0.116731	0.06019	0.3939	0.3619
ENSG00000154099	DNAAF1	rs3826151	0	MONO CD14 INFECTED	IAV	1.6408	0.388252	4.87933e-22	0	0.194466	0.06019	0.3788	0.3571
ENSG00000154099	DNAAF1	rs3826151	0	MONO CD14	IAV	1.58517	0.383142	4.68388e-21	0	0.123095	0.06019	0.3788	0.3571
ENSG00000154099	DNAAF1	rs3826151	0	MONO CD16	COV	1.27685	0.329851	1.26176e-17	0	0.0656951	0.06019	0.3788	0.3571
ENSG00000154099	DNAAF1	rs3826151	0	MONO CD16	IAV	1.20638	0.187698	1.53817e-09	0	0.109719	0.06019	0.3788	0.3571
ENSG00000154099	DNAAF1	rs3826151	0	MONO CD14	NS	0.476986	0.175968	1.53835e-09	0	0.0914167	0.06019	0.3788	0.3571
ENSG00000154099	DNAAF1	rs3826151	0	MONO CD16	NS	0.857244	0.158511	2.60719e-08	0	0.103036	0.06019	0.3788	0.3571
ENSG00000170291	ELP5	rs4562	480	MONO CD14	NS	-0.74502	0.686614	1.672e-49	0	0.971995	0.9028	0.596	0.6429
ENSG00000170291	ELP5	rs4562	480	MONO CD14	COV	-0.56395	0.471075	1.68703e-28	0	0.966793	0.9028	0.596	0.6429
ENSG00000170291	ELP5	rs4562	480	B M K	COV	-0.544057	0.408727	2.92731e-24	0	0.0750059	0.9028	0.596	0.6429
ENSG00000170291	ELP5	rs4562	480	T CD4 E	IAV	-0.435785	0.378159	2.12102e-22	0	0.498193	0.9028	0.596	0.6429
ENSG00000170291	ELP5	rs4562	480	B M K	NS	-0.509492	0.380818	2.84739e-22	0	0.32955	0.9028	0.596	0.6429
ENSG00000170291	ELP5	rs4562	480	T CD4 N	NS	-0.415596	0.348343	4.57136e-20	0	0.117838	0.9028	0.596	0.6429
ENSG00000170291	ELP5	rs4562	480	T CD4 N	IAV	-0.343336	0.329299	2.38402e-19	0	0.142843	0.9028	0.596	0.6429
ENSG00000170291	ELP5	rs4562	480	T CD8 N	NS	-0.568406	0.338461	4.71172e-19	0	0.551739	0.9028	0.596	0.6429
ENSG00000170291	ELP5	rs4562	480	B M K	IAV	-0.660722	0.340844	5.05453e-19	0	0.218082	0.9028	0.596	0.6429
ENSG00000170291	ELP5	rs4562	480	T CD4 E	NS	-0.372765	0.318996	3.0095e-18	0	0.156249	0.9028	0.596	0.6429
ENSG00000170291	ELP5	rs4562	480	T CD8 N	IAV	-0.551385	0.268758	1.57123e-14	0	0.26387	0.9028	0.596	0.6429
ENSG00000170291	ELP5	rs4562	480	MAIT	IAV	-1.10621	0.257762	2.27394e-14	0	0.58477	0.9028	0.596	0.6429
ENSG00000170291	ELP5	rs4562	480	T CD4 E	COV	-0.402528	0.241301	8.66931e-14	0	0.311685	0.9028	0.596	0.6429
[truncated: 31,874 more rows]

## Sheet: TableS5C
Supplementary Table 5c. Fine-mapping of expression quantitative trait loci (reQTLs) affecting the response to viral stimulation across immune lineages
[truncated: 1,638 more rows]

[truncated: 2 more sheets: TableS5D, TableS5E]
