# Supplementary material for: Dissecting human population variation in single-cell responses to SARS-CoV-2
Source: Nature. 2023 Aug 9;621(7977):120–8. doi: 10.1038/s41586-023-06422-9 (PMC10482701; doi:10.1038/s41586-023-06422-9)
Supplement: Supplementary file 9 — The fraction of population differences in gene expression and response to viral stimulations that is explained by genetic factors or cellular composition. [file 41586_2023_6422_MOESM9_ESM.xlsx]

## Sheet: TableS6
Supplementary Table 6. Fraction of population differences in gene expression and response to viral stimulations that is explained by genetic factors or cellular composition
For each lineage, condition and type of population difference (DE: differential expression, DR: differential response), we report the fraction of population differences (Frac_mediated) in each gene's expression or response that is explained by genetics [i.e., the best (r)eQTL] and cellular composition (i.e., the frequency of the cell type showing the largest difference between populations in each…
We also report the magnitude of the population difference (beta_popdiff) and the significance of the mediation effect (H0: no mediation; two-sided test), both raw (mediation p-value) and adjusted with the Benjamini-Hochberg method (FDR).
For population differences under genetic control (eGenes), we also report the (r)eQTL's effect size (beta_eqtl) and Student's two-sided t-test p-value.
eGene column indicates whether the gene was found to have a significant (r)eQTL at a 1% FDR threshold
When multiple Ensembl gene IDs (GeneID) were associated to the same HGNC gene symbol (Symbol), only the first was kept
All mediation analyses presented in the table are for comparisons between West Europeans and Central African individuals.
Type_popdiff	Lineage	Condition	Symbol	GeneID	beta_popdiff	Type_mediator	Mediator	Frac_mediated	mediation p-value	FDR	eGene	beta_eqtl	p-value_eqtl
DE	MYELOID	NS	CWF19L1	ENSG00000095485	0.405569	genetics	rs17668255	0.336071	0	0	yes	0.177963	7.13326e-06
DE	MYELOID	NS	ERLIN1	ENSG00000107566	0.227511	genetics	rs200718402	0	0.464	0.53858		0.149112	0.000452701
DE	MYELOID	NS	TWNK	ENSG00000107815	0.282218	genetics	rs7910491	0.0930989	0.152	0.213106		-0.164924	0.000379559
DE	MYELOID	NS	NPM3	ENSG00000107833	0.358609	genetics	rs3218245	0.0734431	0.346	0.422167		-0.23244	0.0353988
DE	MYELOID	NS	PPRC1	ENSG00000148840	0.219751	genetics	rs35398062	0	0.118	0.172162		-0.200706	0.0401904
DE	MYELOID	NS	SUFU	ENSG00000107882	0.296542	genetics	rs10883723	0.224541	0.018	0.03639		0.162808	0.00230612
DE	MYELOID	NS	PCGF6	ENSG00000156374	0.207686	genetics	rs35499499	0.154646	0.112	0.164804		0.262853	0.03668
DE	MYELOID	NS	PDCD11	ENSG00000148843	0.274281	genetics	rs35615718	0.0182855	0.68	0.736359		0.110502	0.000226263
DE	MYELOID	NS	CALHM2	ENSG00000138172	0.288524	genetics	rs4918017	0	0.048	0.0814123		-0.12604	0.00446464
DE	MYELOID	NS	ADD3	ENSG00000148700	-0.300003	genetics	rs58541021	0	0.174	0.238091		0.260423	0.00199208
DE	MYELOID	NS	DUSP5	ENSG00000138166	-0.5185	genetics	rs10509919	0.00511213	0.876	0.901614		0.155774	0.000323258
DE	MYELOID	NS	TCF7L2	ENSG00000148737	-0.773706	genetics	rs75313073	0	0	0		-0.418247	0.000987136
DE	MYELOID	NS	CASP7	ENSG00000165806	-0.232098	genetics	rs61866461	0.218621	0.006	0.0144706	yes	-0.159704	7.75091e-07
DE	MYELOID	NS	FAM160B1	ENSG00000151553	0.238533	genetics	rs114907413	0	0.088	0.13457		0.246982	0.00488422
DE	MYELOID	NS	SFXN4	ENSG00000183605	0.338696	genetics	rs200289641	0	0.02	0.0397379		-0.210589	0.0172009
DE	MYELOID	NS	DENND10	ENSG00000119979	-0.39331	genetics	rs10787917	0.158237	0.026	0.0493197		-0.229044	8.05233e-06
DE	MYELOID	NS	GRK5	ENSG00000198873	-0.339964	genetics	rs1553850	0.36458	0.114	0.167324		-0.197774	0.00090683
DE	MYELOID	NS	CAMK1D	ENSG00000183049	-0.248092	genetics	rs11257654	0.0445974	0.194	0.260703		0.171757	0.000902992
DE	MYELOID	NS	ACADSB	ENSG00000196177	-0.373204	genetics	rs7919859	0.036626	0.42	0.495429		-0.291137	2.17986e-05
DE	MYELOID	NS	AL731577.1	ENSG00000226899	-0.496995	genetics	rs4962712	1	0	0	yes	-0.578694	5.16081e-28
DE	MYELOID	NS	BNIP3	ENSG00000176171	-0.742053	genetics	rs1977496	0	0.196	0.262929		-0.246398	0.000619884
DE	MYELOID	NS	PAOX	ENSG00000148832	0.411541	genetics	rs7907603	0.558722	0	0	yes	0.373217	1.38029e-06
DE	MYELOID	NS	FUOM	ENSG00000148803	0.373053	genetics	rs149014570	0	0.118	0.172162		-0.31311	7.71949e-05
DE	MYELOID	NS	NMT2	ENSG00000152465	0.44801	genetics	rs10906843	1	0	0	yes	-0.597136	2.51497e-31
DE	MYELOID	NS	MSRB2	ENSG00000148450	-0.365679	genetics	rs73602510	0.119443	0.042	0.0730184		0.484008	0.00168638
DE	MYELOID	NS	OTUD1	ENSG00000165312	-0.351345	genetics	rs1398024	0	0	0	yes	-0.323512	2.71611e-12
DE	MYELOID	NS	APBB1IP	ENSG00000077420	-0.257568	genetics	rs2006664	0.0468264	0.342	0.418057	yes	0.234159	2.43821e-08
DE	MYELOID	NS	WAC-AS1	ENSG00000254635	0.347947	genetics	rs1416816	0	0.36	0.436032	yes	-0.42203	5.99123e-24
DE	MYELOID	NS	MTPAP	ENSG00000107951	0.369376	genetics	rs10763781	0.290792	0.002	0.00553317		0.170899	1.78806e-05
DE	MYELOID	NS	PITRM1	ENSG00000107959	0.213868	genetics	rs35550503	0.42665	0	0	yes	0.235462	1.90199e-08
DE	MYELOID	NS	ARHGAP12	ENSG00000165322	0.249534	genetics	rs10827003	0	0.784	0.825816	yes	0.208315	3.75504e-06
DE	MYELOID	NS	CREM	ENSG00000095794	-0.563308	genetics	rs114502289	0.0912225	0.006	0.0144706		0.355718	0.000764165
DE	MYELOID	NS	ZFAND4	ENSG00000172671	-0.320063	genetics	rs7083753	0	0.014	0.0294721		-0.159801	0.00167931
DE	MYELOID	NS	AGAP4	ENSG00000188234	0.300953	genetics	rs564453922	0.0624241	0.134	0.191786		-0.303758	0.0868872
DE	MYELOID	NS	ARHGAP22	ENSG00000128805	0.43369	genetics	rs74134012	0.215792	0	0		-0.32984	0.000149403
DE	MYELOID	NS	AL442003.1	ENSG00000285803	0.364133	genetics	rs11454229	1	0	0	yes	0.630445	3.03288e-14
DE	MYELOID	NS	IPMK	ENSG00000151151	-0.216538	genetics	rs58351785	0.0263175	0.666	0.724189		0.191219	1.15433e-05
DE	MYELOID	NS	CISD1	ENSG00000122873	0.314735	genetics	rs767009	0.737676	0	0	yes	-0.194695	3.41914e-06
DE	MYELOID	NS	ARID5B	ENSG00000150347	-0.223344	genetics	rs74847539	0.0546488	0.324	0.399527		-0.203962	0.00167703
DE	MYELOID	NS	PFKFB3	ENSG00000170525	-0.325517	genetics	rs646564	0.0807917	0.618	0.681749		-0.135606	0.00091185
DE	MYELOID	NS	RTKN2	ENSG00000182010	0.366313	genetics	rs56175200	0	0.412	0.487732		-0.307916	0.00460362
DE	MYELOID	NS	AIFM2	ENSG00000042286	0.391622	genetics	rs7906389	0	0.022	0.0429437		-0.138132	4.47329e-05
DE	MYELOID	NS	SLC29A3	ENSG00000198246	0.477151	genetics	rs3781311	0	0.006	0.0144706		0.144976	7.2193e-05
DE	MYELOID	NS	VSIR	ENSG00000107738	-0.405042	genetics	rs10762482	0	0.02	0.0397379		-0.134726	0.000593717
DE	MYELOID	NS	DDIT4	ENSG00000168209	-0.496895	genetics	rs143825531	0.099049	0.098	0.147179		0.543711	0.00501219
DE	MYELOID	NS	P4HA1	ENSG00000122884	-0.598207	genetics	rs113618894	0.0502612	0.396	0.471957		0.205373	0.020278
DE	MYELOID	NS	VCL	ENSG00000035403	0.314523	genetics	rs535354447	0.201783	0.02	0.0397379	yes	-0.333646	3.35236e-11
DE	MYELOID	NS	ADK	ENSG00000156110	0.229795	genetics	rs67594352	0.581632	0	0	yes	0.750556	3.32045e-26
DE	MYELOID	NS	KCNMA1	ENSG00000156113	0.969688	genetics	rs2719995	1	0	0	yes	1.77061	1.63847e-46
DE	MYELOID	NS	ZMIZ1-AS1	ENSG00000224596	0.32196	genetics	rs11002764	0.155276	0.232	0.302469	yes	-0.544116	3.23079e-18
DE	MYELOID	NS	CH25H	ENSG00000138135	-1.07708	genetics	rs2801524	0.0495174	0.084	0.129618		-0.322034	0.00102599
DE	MYELOID	NS	NOC3L	ENSG00000173145	0.224276	genetics	rs9420636	0	0.008	0.0184241		-0.104601	0.0107598
DE	MYELOID	NS	CCNJ	ENSG00000107443	0.283083	genetics	rs11188637	0	0.504	0.576798		0.172422	0.0562333
DE	MYELOID	NS	AVPI1	ENSG00000119986	0.281473	genetics	rs17553857	0.129215	0.042	0.0730184		-0.226057	9.96546e-05
DE	MYELOID	NS	TMEM123	ENSG00000152558	0.234683	genetics	rs76344628	0.071708	0.184	0.249476		0.113585	0.00158902
DE	MYELOID	NS	CASP5	ENSG00000137757	-1.86103	genetics	rs523104	0.00179524	0.652	0.712104		0.222324	0.00114002
DE	MYELOID	NS	CASP1	ENSG00000137752	-0.330765	genetics	rs35292523	0.256178	0	0	yes	-0.127737	4.73927e-06
DE	MYELOID	NS	CARD16	ENSG00000204397	-0.398665	genetics	rs528316030	0.0363951	0.46	0.53479		0.16159	2.32022e-05
DE	MYELOID	NS	MTRNR2L8	ENSG00000255823	0.363422	genetics	rs375178728	0	0.03	0.0554089		-0.33992	0.00204805
DE	MYELOID	NS	SLC35F2	ENSG00000110660	0.817913	genetics	rs670456	0.625259	0	0	yes	0.618651	1.6948e-14
DE	MYELOID	NS	DDX10	ENSG00000178105	0.266777	genetics	rs4754328	0.00909328	0.956	0.965787		0.0846681	0.0108967
DE	MYELOID	NS	ZC3H12C	ENSG00000149289	0.327436	genetics	rs67842654	0	0.936	0.949702		-0.158989	0.000601778
DE	MYELOID	NS	PHLDB1	ENSG00000019144	0.458638	genetics	rs527290	0.104289	0.05	0.0841329		0.159286	0.00222674
DE	MYELOID	NS	C2CD2L	ENSG00000172375	0.247634	genetics	rs7942757	0	0.048	0.0814123		0.0846146	0.0188824
DE	MYELOID	NS	DPAGT1	ENSG00000172269	0.219151	genetics	rs640603	0.20652	0.006	0.0144706		0.142294	0.000142123
DE	MYELOID	NS	OAF	ENSG00000184232	0.396992	genetics	rs79761998	0.0981642	0.022	0.0429437		0.386526	0.0069638
DE	MYELOID	NS	CRTAM	ENSG00000109943	0.441195	genetics	rs7942122	0.0548214	0.09	0.137103		-0.191116	0.000549255
DE	MYELOID	NS	ZNF202	ENSG00000166261	0.22531	genetics	rs679597	0.177335	0.006	0.0144706		-0.13425	0.00177661
DE	MYELOID	NS	FEZ1	ENSG00000149557	-0.472324	genetics	rs548181	0.124	0.042	0.0730184		-0.211631	0.00855291
DE	MYELOID	NS	ST3GAL4	ENSG00000110080	0.390628	genetics	rs556179830	0.293197	0	0		-0.394147	0.00013195
DE	MYELOID	NS	ST14	ENSG00000149418	1.38666	genetics	rs28365809	0.634587	0	0	yes	-0.583684	2.90248e-14
DE	MYELOID	NS	PDE3B	ENSG00000152270	0.210354	genetics	rs12271890	0	0.042	0.0730184		-0.108261	0.0272076
DE	MYELOID	NS	NCR3LG1	ENSG00000188211	0.534072	genetics	rs3741203	0	0.04	0.070153	yes	-0.347866	1.63571e-08
DE	MYELOID	NS	LDHA	ENSG00000134333	-0.640144	genetics	rs113870311	0.0887412	0.066	0.106235		0.338481	0.00138373
DE	MYELOID	NS	C11orf21	ENSG00000110665	-0.471256	genetics	rs756922	0.200408	0.002	0.00553317		-0.33253	1.95309e-05
DE	MYELOID	NS	TSPAN32	ENSG00000064201	-0.584487	genetics	rs75551620	0.245575	0	0		0.35937	0.000294889
DE	MYELOID	NS	CD81	ENSG00000110651	-0.347883	genetics	rs2521247	0.305182	0.004	0.0101908		-0.0983904	0.000227586
DE	MYELOID	NS	CDKN1C	ENSG00000129757	-0.680155	genetics	rs4930020	0	0.004	0.0101908		-0.294278	0.000128915
DE	MYELOID	NS	IFITM2	ENSG00000185201	-0.663022	genetics	rs1058935	0.250273	0.112	0.164804		0.299199	7.82659e-05
DE	MYELOID	NS	IMMP1L	ENSG00000148950	0.347929	genetics	rs61362167	0.459862	0.08	0.124368		-0.115573	0.0512446
DE	MYELOID	NS	RCN1	ENSG00000049449	0.538557	genetics	rs224629	0.228327	0	0		-0.123452	0.00027122
DE	MYELOID	NS	LMO2	ENSG00000135363	-0.665209	genetics	rs34734414	0.0556346	0.238	0.308935		-0.186291	0.00236238
DE	MYELOID	NS	AL133330.1	ENSG00000251194	-0.278037	genetics	rs4756199	0.287356	0.11	0.162387		0.152075	0.00534477
DE	MYELOID	NS	PRR5L	ENSG00000135362	-0.399036	genetics	rs115989558	0.116755	0.184	0.249476		0.466238	0.000399267
DE	MYELOID	NS	COMMD9	ENSG00000110442	0.208871	genetics	rs7930490	0	0.038	0.0673064		0.0725822	0.00398866
DE	MYELOID	NS	TP53I11	ENSG00000175274	0.266097	genetics	rs12577498	0.0963203	0.074	0.116787		0.173616	0.000341868
DE	MYELOID	NS	AC127035.1	ENSG00000285658	-0.352229	genetics	rs7481312	0	0	0		-0.181772	0.00819177
DE	MYELOID	NS	NR1H3	ENSG00000025434	0.644755	genetics	rs150296148	0	0.082	0.127023		0.201486	0.0757237
DE	MYELOID	NS	NUP160	ENSG00000030066	0.216429	genetics	rs56096002	0.105893	0.074	0.116787	yes	0.236334	9.74081e-07
DE	MYELOID	NS	MIR210HG	ENSG00000247095	-0.902657	genetics	rs7927267	0.1222	0.484	0.557879		-0.211781	0.00411038
DE	MYELOID	NS	TIMM10	ENSG00000134809	0.20855	genetics	rs2729374	0.826441	0	0	yes	-0.450726	1.8805e-29
DE	MYELOID	NS	STX3	ENSG00000166900	0.27081	genetics	rs558660	0	0.182	0.247259		0.0840977	0.00615605
DE	MYELOID	NS	MS4A7	ENSG00000166927	-0.554441	genetics	rs6591576	0	0.556	0.625054	yes	0.436691	3.4094e-23
DE	MYELOID	NS	MS4A14	ENSG00000166928	-0.371491	genetics	rs111731338	0	0.514	0.586123	yes	0.647787	4.61058e-30
DE	MYELOID	NS	PRPF19	ENSG00000110107	0.227304	genetics	rs10897126	0.223304	0.004	0.0101908		0.128182	0.000651367
DE	MYELOID	NS	VPS37C	ENSG00000167987	0.203519	genetics	rs138560177	0	0	0		0.343671	0.00181518
DE	MYELOID	NS	TMEM138	ENSG00000149483	0.357611	genetics	rs55866721	0.228132	0.008	0.0184241		0.17097	0.000181044
DE	MYELOID	NS	DAGLA	ENSG00000134780	0.45192	genetics	rs11828739	0.00514794	0.602	0.667513		0.102795	0.00215508
DE	MYELOID	NS	FTH1	ENSG00000167996	-0.214216	genetics	rs11362622	0.225905	0.038	0.0673064		0.0518108	0.00158166
DE	MYELOID	NS	CSKMT	ENSG00000214756	0.242061	genetics	rs34709729	0.24064	0.006	0.0144706	yes	-0.513544	8.321e-07
DE	MYELOID	NS	SMPD1	ENSG00000166311	0.225639	genetics	rs34371453	0	0.086	0.132165		-0.0993767	0.00867553
DE	MYELOID	NS	TRIM3	ENSG00000110171	0.343181	genetics	rs2634193	0.232918	0.002	0.00553317		-0.161247	0.00265751
DE	MYELOID	NS	ESRRA	ENSG00000173153	0.220242	genetics	rs2302263	0	0.262	0.334759		0.121067	0.00132156
DE	MYELOID	NS	EHD1	ENSG00000110047	-0.432475	genetics	rs78766859	0.0667329	0.124	0.179673		0.388967	0.0156072
DE	MYELOID	NS	PPP2R5B	ENSG00000068971	-0.247199	genetics	rs113914069	0	0.014	0.0294721		-0.373209	0.0236161
DE	MYELOID	NS	NEAT1	ENSG00000245532	0.242293	genetics	rs512715	0.435961	0	0	yes	0.155305	1.23465e-11
DE	MYELOID	NS	RELA-DT	ENSG00000285533	-0.268839	genetics	rs10160596	0	0.574	0.641623		0.150109	0.0239028
DE	MYELOID	NS	FIBP	ENSG00000172500	-0.234468	genetics	rs113681167	0	0.138	0.196631		0.0967721	0.000204733
DE	MYELOID	NS	CCDC85B	ENSG00000175602	-0.411164	genetics	rs1151520	0.211072	0.002	0.00553317		0.187848	0.0075098
DE	MYELOID	NS	CST6	ENSG00000175315	0.536375	genetics	rs12099125	0.041856	0.602	0.667513		-0.362587	0.00266903
DE	MYELOID	NS	GRK2	ENSG00000173020	-0.208992	genetics	rs12279818	0.27724	0.024	0.0461453		0.0867573	0.0132797
DE	MYELOID	NS	CORO1B	ENSG00000172725	-0.21055	genetics	rs11227792	0.099742	0.058	0.0952918		0.15733	0.00298992
DE	MYELOID	NS	TPCN2	ENSG00000162341	0.292334	genetics	rs4930642	0.348606	0.026	0.0493197		0.208685	9.57425e-06
DE	MYELOID	NS	AP002387.2	ENSG00000254682	0.277501	genetics	rs7120029	0.448365	0	0		-0.163075	0.000445028
DE	MYELOID	NS	RNF121	ENSG00000137522	0.208192	genetics	rs56028530	0.294173	0	0	yes	0.168844	8.36007e-06
DE	MYELOID	NS	RELT	ENSG00000054967	-0.204557	genetics	rs7122560	0.258515	0.002	0.00553317		0.102203	1.69707e-05
DE	MYELOID	NS	PIDD1	ENSG00000177595	0.254145	genetics	rs76241159	0	0.004	0.0101908		0.344938	0.00316342
DE	MYELOID	NS	UCP2	ENSG00000175567	-0.651264	genetics	rs621976	0.269276	0	0	yes	0.206548	1.2153e-08
DE	MYELOID	NS	NEU3	ENSG00000162139	0.293624	genetics	rs77324279	0	0.04	0.070153		-0.159909	0.0220226
DE	MYELOID	NS	THAP12	ENSG00000137492	0.216958	genetics	rs147139059	0	0.006	0.0144706		-0.0905928	1.02904e-05
DE	MYELOID	NS	GAB2	ENSG00000033327	-0.337711	genetics	rs4589328	0.0743061	0.032	0.0585089		-0.172058	0.000769302
DE	MYELOID	NS	NARS2	ENSG00000137513	0.339828	genetics	rs10793327	0.647153	0	0	yes	0.268817	1.53188e-07
DE	MYELOID	NS	PRCP	ENSG00000137509	0.307144	genetics	rs7943593	0.408252	0	0	yes	-0.280272	2.92102e-07
DE	MYELOID	NS	CD151	ENSG00000177697	0.438079	genetics	rs7936806	0.667645	0	0	yes	0.554392	4.64078e-36
DE	MYELOID	NS	TRIM66	ENSG00000166436	0.312292	genetics	rs35104495	1	0	0	yes	0.556711	1.28297e-16
DE	MYELOID	NS	CTSC	ENSG00000109861	-0.673428	genetics	rs10741423	0.700942	0	0	yes	0.554031	9.53441e-27
DE	MYELOID	NS	DENND5A	ENSG00000184014	-0.394872	genetics	rs12286943	0.0094829	0.65	0.710187		0.164711	0.00458976
DE	MYELOID	NS	FUT4	ENSG00000196371	0.215314	genetics	rs489591	0.288456	0.028	0.0523494		-0.123469	0.000764761
DE	MYELOID	NS	SESN3	ENSG00000149212	-0.340843	genetics	rs566778	0.0204244	0.728	0.777662		-0.185115	0.004341
DE	MYELOID	NS	MAML2	ENSG00000184384	-0.208222	genetics	rs12275348	0	0.016	0.0330186		-0.145762	2.88487e-05
DE	MYELOID	NS	UTP20	ENSG00000120800	0.317824	genetics	rs1018127	0.000176421	0.96	0.968652		0.124922	0.00596761
DE	MYELOID	NS	CHPT1	ENSG00000111666	0.277122	genetics	rs71440841	0.604192	0.002	0.00553317	yes	0.305995	6.43892e-18
DE	MYELOID	NS	CLEC7A	ENSG00000172243	-0.334627	genetics	rs4764323	0.000804203	0.898	0.919964		0.131917	0.0014205
DE	MYELOID	NS	TXNRD1	ENSG00000198431	0.394414	genetics	rs186007541	0	0.07	0.111459		-0.248643	0.000204588
DE	MYELOID	NS	EID3	ENSG00000255150	0.321992	genetics	rs34721860	0	0	0	yes	-0.208051	3.15308e-06
DE	MYELOID	NS	C12orf45	ENSG00000151131	0.331303	genetics	rs528147070	0.209238	0.002	0.00553317		-0.194293	9.87864e-05
DE	MYELOID	NS	SLC41A2	ENSG00000136052	0.662049	genetics	rs141642232	0.0367064	0.202	0.269389		-0.177836	0.000348345
DE	MYELOID	NS	TMEM263	ENSG00000151135	0.21795	genetics	rs10861678	0	0.014	0.0294721		-0.196105	0.00216938
DE	MYELOID	NS	CMKLR1	ENSG00000174600	0.517873	genetics	rs75249717	0	0.01	0.022218	yes	-0.40361	9.79022e-09
DE	MYELOID	NS	CORO1C	ENSG00000110880	0.202257	genetics	rs114457268	0.00677497	0.92	0.937258		-0.0691367	0.0337502
DE	MYELOID	NS	SELPLG	ENSG00000110876	-0.293583	genetics	rs8179152	0	0.072	0.114064		-0.153433	0.000492652
DE	MYELOID	NS	ANKRD13A	ENSG00000076513	-0.208478	genetics	rs3742010	0	0.502	0.574826		-0.0671897	0.0136241
DE	MYELOID	NS	GPN3	ENSG00000111231	0.370513	genetics	rs4766492	0.9251	0	0	yes	0.504293	1.45581e-40
DE	MYELOID	NS	PPP1CC	ENSG00000186298	0.229863	genetics	rs10774604	0	0.012	0.0259236		0.118263	0.000311917
DE	MYELOID	NS	PRH1	ENSG00000231887	-0.441613	genetics	rs61928603	0.812851	0	0	yes	-0.353335	6.10672e-09
DE	MYELOID	NS	TAS2R14	ENSG00000212127	-0.504815	genetics	rs1047709	0.682423	0	0	yes	-0.373299	4.86153e-10
DE	MYELOID	NS	SLC8B1	ENSG00000089060	0.21497	genetics	rs73194886	0	0	0	yes	0.324999	3.67194e-17
DE	MYELOID	NS	SDS	ENSG00000135094	1.15343	genetics	rs36019885	0.150725	0	0	yes	-0.523892	1.53848e-06
DE	MYELOID	NS	SDSL	ENSG00000139410	0.27037	genetics	rs115561481	0.186438	0.01	0.022218		-0.31432	0.000935219
DE	MYELOID	NS	RBM19	ENSG00000122965	0.276628	genetics	rs12303721	0	0.022	0.0429437		-0.112617	0.00101954
DE	MYELOID	NS	MAP1LC3B2	ENSG00000258102	-1.18925	genetics	rs114511343	0	0.004	0.0101908		-0.596494	0.00230998
DE	MYELOID	NS	TESC	ENSG00000088992	-0.914918	genetics	rs116292823	0	0.014	0.0294721		-0.270942	0.00180835
DE	MYELOID	NS	RPLP0	ENSG00000089157	0.215774	genetics	rs1151827	0	0.128	0.184679		0.0542837	0.00208181
DE	MYELOID	NS	COQ5	ENSG00000110871	0.229997	genetics	rs2393590	0.438934	0	0	yes	0.22387	3.48733e-06
DE	MYELOID	NS	P2RX7	ENSG00000089041	0.315513	genetics	rs25643	0.120791	0.078	0.121891	yes	0.213385	7.37706e-14
DE	MYELOID	NS	CAMKK2	ENSG00000110931	0.208273	genetics	rs11065519	0	0.276	0.349533		-0.104047	0.000173988
DE	MYELOID	NS	ANAPC5	ENSG00000089053	0.218876	genetics	rs1799525	0.423132	0	0	yes	0.112602	3.01225e-08
DE	MYELOID	NS	KDM2B	ENSG00000089094	0.281784	genetics	rs139344481	0.0841746	0.006	0.0144706		-0.191605	0.000218912
DE	MYELOID	NS	LINC01089	ENSG00000212694	0.224971	genetics	rs712852	0.34622	0.004	0.0101908	yes	0.271821	4.63883e-06
DE	MYELOID	NS	HCAR3	ENSG00000255398	-0.641294	genetics	rs7316857	0.0675464	0.278	0.351637		0.390595	0.000367194
DE	MYELOID	NS	NCOR2	ENSG00000196498	-0.262848	genetics	rs4765587	0.014681	0.656	0.715721		0.220794	0.000215566
DE	MYELOID	NS	DHX37	ENSG00000150990	0.254395	genetics	rs35428999	0.236192	0.034	0.0615166		0.170998	0.00291111
DE	MYELOID	NS	HEBP1	ENSG00000013583	0.376327	genetics	rs6488576	0.37648	0	0	yes	0.228396	1.27615e-13
DE	MYELOID	NS	LINC02361	ENSG00000256576	-0.270993	genetics	rs111973624	0.631916	0	0		0.223013	3.5706e-05
DE	MYELOID	NS	PLBD1	ENSG00000121316	0.258986	genetics	rs2032762	0.0684836	0.542	0.612105	yes	0.267061	1.4808e-13
DE	MYELOID	NS	H2AFJ	ENSG00000246705	-0.222156	genetics	rs12809759	0.0750354	0.1	0.149704		-0.149806	0.00297389
DE	MYELOID	NS	ARHGDIB	ENSG00000111348	-0.328809	genetics	rs140723145	0.0300156	0.56	0.628847		-0.0966996	0.00356339
DE	MYELOID	NS	EPS8	ENSG00000151491	-0.452773	genetics	rs10846234	0.570363	0	0	yes	-0.306335	2.37716e-06
DE	MYELOID	NS	MGST1	ENSG00000008394	0.543551	genetics	rs7308347	0.116714	0	0	yes	0.29856	1.01668e-07
DE	MYELOID	NS	LDHB	ENSG00000111716	-0.263342	genetics	rs11533478	0.402964	0	0		-0.30182	0.000234229
DE	MYELOID	NS	C2CD5	ENSG00000111731	-0.263183	genetics	rs113400418	0.0610115	0.134	0.191786		0.432303	0.00210399
DE	MYELOID	NS	ST8SIA1	ENSG00000111728	-0.231367	genetics	rs11615262	0.408591	0	0		0.213922	0.000369042
DE	MYELOID	NS	ITPR2	ENSG00000123104	-0.30981	genetics	rs11048473	0	0.062	0.100783		0.0996391	0.00105746
DE	MYELOID	NS	STK38L	ENSG00000211455	-0.222735	genetics	rs11048984	0	0.94	0.952931		0.0773125	0.0290925
DE	MYELOID	NS	OVCH1-AS1	ENSG00000257599	0.512757	genetics	rs11050214	0	0.078	0.121891		0.227496	0.00558174
DE	MYELOID	NS	DDX11	ENSG00000013573	0.564332	genetics	rs6487976	0.916336	0	0	yes	-0.924901	1.12458e-49
DE	MYELOID	NS	SINHCAF	ENSG00000139146	-0.347014	genetics	rs713334	0	0.05	0.0841329		-0.102439	0.00920746
DE	MYELOID	NS	DENND5B	ENSG00000170456	0.782961	genetics	rs7298559	0.434538	0	0		0.226455	0.00150837
DE	MYELOID	NS	FGD4	ENSG00000139132	-0.267551	genetics	rs7299495	0	0.148	0.208613		0.176618	0.000152971
DE	MYELOID	NS	KIF21A	ENSG00000139116	0.489956	genetics	rs116414191	0.126909	0.01	0.022218		-0.44612	0.00461845
DE	MYELOID	NS	SLC48A1	ENSG00000211584	0.447197	genetics	rs2544042	0.130414	0.012	0.0259236		-0.197199	0.0104551
DE	MYELOID	NS	TMEM106C	ENSG00000134291	-0.342006	genetics	rs12298585	0	0.084	0.129618		0.161013	0.00665508
DE	MYELOID	NS	ZNF641	ENSG00000167528	-0.301887	genetics	rs141696925	0.322658	0	0	yes	0.2925	1.82665e-12
DE	MYELOID	NS	TUBA1A	ENSG00000167552	-0.303728	genetics	rs58557116	0.224766	0.05	0.0841329		0.208386	0.0116759
DE	MYELOID	NS	SMAGP	ENSG00000170545	-0.557225	genetics	rs4076884	0.0679333	0.18	0.244931		-0.270432	0.00434444
DE	MYELOID	NS	AC139768.1	ENSG00000278126	-0.334223	genetics	rs78563513	0.606523	0	0		0.318162	0.000136724
DE	MYELOID	NS	POU6F1	ENSG00000184271	-0.316838	genetics	rs57284238	0.630936	0	0		0.269108	0.000297083
DE	MYELOID	NS	BIN2	ENSG00000110934	-0.237585	genetics	rs10876170	0	0.036	0.0644819		0.0673724	0.00245288
DE	MYELOID	NS	CELA1	ENSG00000139610	-0.221553	genetics	rs907348	0	0.91	0.929086		0.104283	0.00445011
DE	MYELOID	NS	SLC4A8	ENSG00000050438	-0.263034	genetics	rs34807503	0	0.03	0.0554089		0.127779	0.00787523
DE	MYELOID	NS	ACVR1B	ENSG00000135503	-0.252038	genetics	rs706822	0	0.336	0.411882		-0.153575	0.000533318
DE	MYELOID	NS	GRASP	ENSG00000161835	-0.682378	genetics	rs7311578	0	0.262	0.334759		-0.317732	0.00078844
DE	MYELOID	NS	AAAS	ENSG00000094914	0.231622	genetics	rs7980496	0	0.014	0.0294721		0.212743	0.00192204
DE	MYELOID	NS	GPR84	ENSG00000139572	-0.439712	genetics	rs7969411	0.63204	0	0	yes	0.670896	2.0032e-10
DE	MYELOID	NS	BLOC1S1	ENSG00000135441	-0.262023	genetics	rs146341528	0.308303	0	0		0.168304	5.25787e-06
DE	MYELOID	NS	RDH5	ENSG00000135437	-0.276771	genetics	rs3138142	0.367647	0	0		-0.240577	0.000610391
DE	MYELOID	NS	RPS26	ENSG00000197728	-0.350855	genetics	rs1131017	1	0	0	yes	-0.41217	3.36426e-43
DE	MYELOID	NS	AC073896.2	ENSG00000257303	0.266767	genetics	rs11575234	0.438268	0.198	0.265062		-0.216312	0.00747087
DE	MYELOID	NS	NEMP1	ENSG00000166881	0.224097	genetics	rs56305333	0.314	0	0		0.219074	0.00243403
DE	MYELOID	NS	SHMT2	ENSG00000182199	0.217959	genetics	rs7304504	0	0.448	0.523242		-0.133381	0.0110122
DE	MYELOID	NS	CDK4	ENSG00000135446	0.365374	genetics	rs73338229	0	0.056	0.0925491		0.112084	0.0313852
DE	MYELOID	NS	METTL1	ENSG00000037897	0.478966	genetics	rs871871	0.0736845	0.038	0.0673064		0.139132	0.000135996
DE	MYELOID	NS	SLC16A7	ENSG00000118596	-0.411537	genetics	rs73115328	0	0.102	0.152283		-0.395483	0.021346
DE	MYELOID	NS	LTBR	ENSG00000111321	0.206706	genetics	rs10849448	0.375201	0	0	yes	-0.254748	2.08616e-10
DE	MYELOID	NS	TBC1D30	ENSG00000111490	-0.380856	genetics	rs58606781	0.27155	0	0		0.354687	0.000177354
DE	MYELOID	NS	GAPDH	ENSG00000111640	-0.288977	genetics	rs73044256	0	0.806	0.844224		-0.0804042	0.00137921
DE	MYELOID	NS	CD27-AS1	ENSG00000215039	0.294765	genetics	rs55929848	0	0.402	0.477876		-0.202735	0.005128
DE	MYELOID	NS	NOP2	ENSG00000111641	0.253763	genetics	rs74058624	0.128399	0.066	0.106235		-0.305511	0.00675207
DE	MYELOID	NS	CHD4	ENSG00000111642	0.271107	genetics	rs11064282	0.252712	0.044	0.0758387		-0.0781141	0.000492874
DE	MYELOID	NS	DYRK2	ENSG00000127334	0.482337	genetics	rs75539697	0	0.002	0.00553317		0.256182	0.00051435
DE	MYELOID	NS	ENO2	ENSG00000111674	-0.466609	genetics	rs12229469	0	0.112	0.164804		-0.0926562	0.12098
DE	MYELOID	NS	AC008033.3	ENSG00000273824	-0.245873	genetics	rs10784713	0	0.544	0.613983		-0.0971023	0.00117334
DE	MYELOID	NS	SPSB2	ENSG00000111671	-0.341622	genetics	rs5446	0.462504	0	0	yes	0.371481	8.52314e-09
DE	MYELOID	NS	LINC02384	ENSG00000251301	-0.852413	genetics	rs989290	0	0.068	0.108888		-0.239276	0.00277773
DE	MYELOID	NS	AC020656.1	ENSG00000257764	-0.946255	genetics	rs1670737	0.696892	0	0	yes	0.801739	1.50111e-29
DE	MYELOID	NS	C12orf29	ENSG00000133641	0.289316	genetics	rs147548550	0.079609	0.454	0.529124		-0.140197	0.12093
DE	MYELOID	NS	BTG1	ENSG00000133639	-0.313977	genetics	rs709235	0	0.362	0.438272		-0.198541	0.000224485
DE	MYELOID	NS	SOCS2	ENSG00000120833	-0.446749	genetics	rs148782974	0	0	0		-0.426185	0.00231431
DE	MYELOID	NS	FGD6	ENSG00000180263	0.253952	genetics	rs7965447	0	0.016	0.0330186		0.1056	0.00252521
DE	MYELOID	NS	CD69	ENSG00000110848	-0.638848	genetics	rs79238650	0.0715138	0.11	0.162387		0.441484	0.0329607
DE	MYELOID	NS	APAF1	ENSG00000120868	-0.222626	genetics	rs7304836	0.0189425	0.692	0.746659		-0.0631644	0.0117264
DE	MYELOID	NS	GGACT	ENSG00000134864	-0.276084	genetics	rs9554708	0	0.83	0.864447		0.404038	2.19894e-05
DE	MYELOID	NS	CARS2	ENSG00000134905	0.238669	genetics	rs389656	0.295201	0.002	0.00553317	yes	-0.166826	2.37095e-06
DE	MYELOID	NS	AL139384.1	ENSG00000274922	-0.426626	genetics	rs2274774	0.0511949	0.534	0.604665	yes	-0.406864	5.13016e-16
DE	MYELOID	NS	LAMP1	ENSG00000185896	-0.662719	genetics	rs61967893	0	0.002	0.00553317	yes	0.577997	2.65863e-07
DE	MYELOID	NS	DCUN1D2	ENSG00000150401	0.310386	genetics	rs71719942	0	0.012	0.0259236		0.345569	0.00540044
DE	MYELOID	NS	GAS6-AS1	ENSG00000233695	-0.510175	genetics	rs9577871	0.812454	0	0	yes	0.441035	3.91445e-10
DE	MYELOID	NS	SPATA13	ENSG00000182957	-0.403172	genetics	rs12870498	0.127853	0.052	0.0869404	yes	-0.36879	1.12983e-06
DE	MYELOID	NS	MTMR6	ENSG00000139505	-0.201419	genetics	rs7995484	0.291156	0.008	0.0184241		-0.0882926	2.65322e-05
DE	MYELOID	NS	USP12	ENSG00000152484	0.220368	genetics	rs74042525	0.325092	0	0	yes	-0.323365	2.69042e-09
DE	MYELOID	NS	FLT1	ENSG00000102755	-0.636214	genetics	rs112650029	0.0827986	0.128	0.184679		0.622635	0.0122658
DE	MYELOID	NS	KATNAL1	ENSG00000102781	0.243984	genetics	rs7317046	0.241919	0.002	0.00553317		-0.32769	0.00777304
DE	MYELOID	NS	ALOX5AP	ENSG00000132965	-0.547405	genetics	rs12429692	0	0.352	0.42816	yes	0.373085	4.35882e-08
DE	MYELOID	NS	FRY	ENSG00000073910	0.28102	genetics	rs11571686	0	0.476	0.550336		-0.319451	0.00256357
DE	MYELOID	NS	DGKH	ENSG00000102780	0.235096	genetics	rs9566893	0.106686	0.05	0.0841329		-0.120819	0.00228026
DE	MYELOID	NS	DNAJC15	ENSG00000120675	-0.361786	genetics	rs111683717	0.895061	0	0	yes	-0.422438	1.22106e-13
DE	MYELOID	NS	CCDC122	ENSG00000151773	0.418104	genetics	rs9533636	0.358402	0	0		-0.354294	3.15331e-05
DE	MYELOID	NS	RUBCNL	ENSG00000102445	-0.300875	genetics	rs34432929	0.199759	0.01	0.022218		0.231294	1.4182e-05
DE	MYELOID	NS	RCBTB2	ENSG00000136161	0.265184	genetics	rs17071716	0.744198	0	0		-0.258846	3.28172e-05
DE	MYELOID	NS	SETDB2	ENSG00000136169	0.273473	genetics	rs7991226	0.148629	0.05	0.0841329	yes	0.187567	3.52352e-13
DE	MYELOID	NS	RCBTB1	ENSG00000136144	0.276697	genetics	rs12431331	0.526296	0	0	yes	-0.227916	1.6643e-06
DE	MYELOID	NS	WDFY2	ENSG00000139668	-0.276192	genetics	rs537656641	0	0.062	0.100783		-0.103218	0.000413029
DE	MYELOID	NS	CKAP2	ENSG00000136108	-0.309559	genetics	rs141386443	0.428747	0.006	0.0144706	yes	-0.212837	4.3916e-06
DE	MYELOID	NS	TDRD3	ENSG00000083544	0.491497	genetics	rs8002239	0.853124	0	0	yes	1.07305	6.98942e-32
DE	MYELOID	NS	KLF12	ENSG00000118922	-0.533035	genetics	rs17071114	0	0.002	0.00553317		-0.36415	0.00229039
DE	MYELOID	NS	KCTD12	ENSG00000178695	-0.219308	genetics	rs4363758	0	0.86	0.888445		-0.0719526	0.0055211
DE	MYELOID	NS	GPR18	ENSG00000125245	-0.421348	genetics	rs367981611	0.0690446	0.064	0.103554		-0.383394	0.00739497
DE	MYELOID	NS	SLC25A29	ENSG00000197119	0.216665	genetics	rs2273804	0.247971	0	0	yes	0.246877	3.17599e-06
DE	MYELOID	NS	CKB	ENSG00000166165	-0.454235	genetics	rs8015712	0.0230179	0.36	0.436032		-0.159914	0.0205272
DE	MYELOID	NS	INF2	ENSG00000203485	0.353885	genetics	rs74091119	0	0.258	0.330592		-0.104639	0.00221258
DE	MYELOID	NS	AKT1	ENSG00000142208	0.252692	genetics	rs78480809	0.114104	0.26	0.332627		-0.141901	0.00194729
DE	MYELOID	NS	GPR132	ENSG00000183484	-0.294892	genetics	rs4399485	0	0.536	0.606553		0.120084	0.00969372
DE	MYELOID	NS	CRIP1	ENSG00000213145	-0.512293	genetics	rs60686524	0.0410958	0.114	0.167324		0.31412	0.0103152
DE	MYELOID	NS	CRIP2	ENSG00000182809	-0.331093	genetics	rs61983276	0.436518	0.032	0.0585089		0.198911	0.0512567
DE	MYELOID	NS	AL355075.4	ENSG00000259001	0.371528	genetics	rs72671268	0.287134	0.002	0.00553317	yes	0.713642	3.85427e-12
DE	MYELOID	NS	APEX1	ENSG00000100823	0.229478	genetics	rs1713450	0	0.114	0.167324		0.107045	0.000918596
DE	MYELOID	NS	PNP	ENSG00000198805	-0.246064	genetics	rs549352157	0	0.136	0.1942		-0.164616	4.32563e-05
DE	MYELOID	NS	ZNF219	ENSG00000165804	0.303134	genetics	rs73573835	0	0.028	0.0523494		0.259618	0.00033573
DE	MYELOID	NS	ABHD4	ENSG00000100439	0.305022	genetics	rs1843061	0.275038	0.014	0.0294721		-0.168399	0.000250455
DE	MYELOID	NS	HAUS4	ENSG00000092036	-0.298281	genetics	rs4982695	0.0980913	0.056	0.0925491	yes	-0.150585	1.96453e-06
DE	MYELOID	NS	PRMT5	ENSG00000100462	0.243608	genetics	rs10130692	0	0.41	0.485759		0.230558	0.0289832
DE	MYELOID	NS	DHRS4-AS1	ENSG00000215256	0.316408	genetics	rs73598777	0.771873	0	0		-0.181699	0.00653263
DE	MYELOID	NS	DHRS4L2	ENSG00000187630	0.371459	genetics	rs12590173	0.954475	0	0		-0.275907	2.08801e-06
DE	MYELOID	NS	DHRS4	ENSG00000157326	0.281405	genetics	rs60865462	0	0.804	0.842553	yes	0.502946	1.32132e-10
DE	MYELOID	NS	AL096870.8	ENSG00000288044	0.297196	genetics	rs2234096	0.0876932	0.026	0.0493197		-0.206733	0.000733349
DE	MYELOID	NS	DHRS1	ENSG00000157379	-0.298665	genetics	rs3841476	0	0.954	0.964202		0.236821	0.00462925
DE	MYELOID	NS	IPO4	ENSG00000196497	0.386865	genetics	rs141525753	0	0.228	0.298323		0.200807	0.00106137
DE	MYELOID	NS	CIDEB	ENSG00000136305	-0.249008	genetics	rs17102926	0.543629	0	0	yes	0.273482	4.61166e-06
DE	MYELOID	NS	SDR39U1	ENSG00000100445	0.222131	genetics	rs11158707	0.990525	0.002	0.00553317	yes	0.267954	5.46409e-08
DE	MYELOID	NS	ARHGAP5	ENSG00000100852	-0.212055	genetics	rs8017647	0.149627	0.164	0.227011		0.0983411	0.00657015
DE	MYELOID	NS	EGLN3	ENSG00000129521	-0.792315	genetics	rs11156816	0	0.422	0.497446		-0.277461	0.00121955
DE	MYELOID	NS	CFL2	ENSG00000165410	0.298198	genetics	rs117211470	0.628678	0.002	0.00553317	yes	0.709934	5.27925e-16
DE	MYELOID	NS	FAM177A1	ENSG00000151327	-0.201516	genetics	rs10136692	0.69875	0	0	yes	-0.160205	1.64346e-16
DE	MYELOID	NS	MBIP	ENSG00000151332	-0.335437	genetics	rs10133125	1	0	0	yes	-0.408822	3.71286e-09
DE	MYELOID	NS	GNG2	ENSG00000186469	-1.03997	genetics	rs1693199	0	0.116	0.169661		-0.227694	0.00267971
DE	MYELOID	NS	GNPNAT1	ENSG00000100522	0.312902	genetics	rs55685925	0.107031	0.174	0.238091		0.0987019	0.0252128
DE	MYELOID	NS	WDHD1	ENSG00000198554	0.577012	genetics	rs1187878	0.518806	0	0	yes	0.613631	8.63667e-21
DE	MYELOID	NS	LGALS3	ENSG00000131981	0.48504	genetics	rs8012156	0.0866137	0.026	0.0493197		-0.0885378	1.88462e-05
DE	MYELOID	NS	DHRS7	ENSG00000100612	-0.484955	genetics	rs371120	0.50163	0	0	yes	0.301552	1.61448e-24
DE	MYELOID	NS	TRMT5	ENSG00000126814	0.221458	genetics	rs11625511	0.013573	0.872	0.898133		-0.11798	0.00883061
DE	MYELOID	NS	SLC38A6	ENSG00000139974	0.286221	genetics	rs1571384	0	0	0	yes	-0.148946	3.90945e-09
DE	MYELOID	NS	AL359220.1	ENSG00000247287	-0.234234	genetics	rs75575404	0	0.07	0.111459		-0.198025	0.00115168
DE	MYELOID	NS	SNAPC1	ENSG00000023608	-0.330571	genetics	rs74810099	0.287722	0.004	0.0101908		0.449375	3.29588e-05
DE	MYELOID	NS	HIF1A	ENSG00000100644	-0.338762	genetics	rs111926784	0.0120234	0.726	0.775925		0.372016	0.000562548
DE	MYELOID	NS	ZFYVE26	ENSG00000072121	0.250588	genetics	rs7157923	0.0561448	0.316	0.39112		0.254311	0.00202934
DE	MYELOID	NS	PCNX1	ENSG00000100731	-0.258919	genetics	rs61989176	0.154077	0.012	0.0259236		-0.104613	3.40906e-05
DE	MYELOID	NS	AC004974.1	ENSG00000285612	-0.324289	genetics	rs563073639	0	0.184	0.249476		0.141579	0.000415772
DE	MYELOID	NS	SIPA1L1	ENSG00000197555	-0.707387	genetics	rs72732306	0	0.902	0.922925		0.229507	0.0012407
DE	MYELOID	NS	DCAF4	ENSG00000119599	0.414775	genetics	rs112980291	0.143146	0.002	0.00553317		0.563152	0.000415225
DE	MYELOID	NS	PAPLN	ENSG00000100767	0.274207	genetics	rs7493181	0.0269439	0.35	0.426154		-0.1735	0.000502667
DE	MYELOID	NS	BATF	ENSG00000156127	-0.755509	genetics	rs55902361	0	0.038	0.0673064		0.419959	0.00240339
DE	MYELOID	NS	IFT43	ENSG00000119650	-0.279158	genetics	rs741514	0	0.936	0.949702		0.145825	0.00232351
DE	MYELOID	NS	GPATCH2L	ENSG00000089916	0.235257	genetics	rs35281878	0.227733	0.006	0.0144706	yes	0.160125	1.84008e-09
DE	MYELOID	NS	CIPC	ENSG00000198894	0.212301	genetics	rs7140198	0.0930076	0.068	0.108888		0.130745	0.00122293
DE	MYELOID	NS	SPTLC2	ENSG00000100596	-0.340304	genetics	rs11159275	0.372096	0	0		-0.144513	0.000353547
DE	MYELOID	NS	CEP128	ENSG00000100629	-0.387801	genetics	rs2590488	0	0.068	0.108888	yes	-0.330375	3.09952e-08
DE	MYELOID	NS	GALC	ENSG00000054983	-0.255233	genetics	rs112469201	0.366585	0	0	yes	-0.325069	1.56545e-06
DE	MYELOID	NS	GPR65	ENSG00000140030	-0.253808	genetics	rs7141184	0	0.024	0.0461453		-0.138983	0.000588361
DE	MYELOID	NS	LINC01146	ENSG00000258867	-0.285058	genetics	rs143915589	0	0.33	0.405483		0.115071	0.0187433
DE	MYELOID	NS	CALM1	ENSG00000198668	-0.256524	genetics	rs77211037	0	0.15	0.210861		-0.183929	0.00721144
DE	MYELOID	NS	GPR68	ENSG00000119714	0.280843	genetics	rs141363698	0.290422	0	0		-0.31407	0.00392938
DE	MYELOID	NS	CCDC88C	ENSG00000015133	0.224844	genetics	rs11282282	0	0.266	0.339111	yes	-0.214351	5.77657e-07
DE	MYELOID	NS	TC2N	ENSG00000165929	-0.246305	genetics	rs2430368	0.021364	0.508	0.5806		-0.268825	0.000264621
DE	MYELOID	NS	RIN3	ENSG00000100599	-0.297909	genetics	rs33922410	0	0.39	0.466085		0.135576	7.59824e-05
DE	MYELOID	NS	TMEM251	ENSG00000153485	0.208975	genetics	rs140124082	0	0.024	0.0461453		0.259886	0.00357669
DE	MYELOID	NS	SERPINA1	ENSG00000197249	-0.603044	genetics	rs1016686	0	0.004	0.0101908	yes	-0.267222	5.39926e-07
DE	MYELOID	NS	GSKIP	ENSG00000100744	0.212709	genetics	rs34869733	0.976208	0	0	yes	0.252263	2.46051e-09
DE	MYELOID	NS	EVL	ENSG00000196405	0.340697	genetics	rs1191034	0	0.002	0.00553317		-0.507773	8.38688e-09
DE	MYELOID	NS	LRRK1	ENSG00000154237	-0.213929	genetics	rs15342	0.445355	0.002	0.00553317		0.16363	0.00265754
DE	MYELOID	NS	SNRPN	ENSG00000128739	-0.340824	genetics	rs11634690	0.0947254	0.106	0.157448		0.211969	3.97514e-05
DE	MYELOID	NS	SNHG14	ENSG00000224078	-0.321627	genetics	rs7496915	0	0.106	0.157448		-0.175622	0.00269098
DE	MYELOID	NS	NSMCE3	ENSG00000185115	-0.289931	genetics	rs145949939	0.412649	0	0	yes	0.20494	2.04672e-06
DE	MYELOID	NS	AVEN	ENSG00000169857	-0.283353	genetics	rs77228203	0.0364615	0.23	0.300413		-0.23891	0.00163028
DE	MYELOID	NS	SLC12A6	ENSG00000140199	0.201362	genetics	rs12908074	0	0	0		-0.152031	0.000524201
DE	MYELOID	NS	GOLGA8B	ENSG00000215252	-0.236979	genetics	rs2433271	0	0.048	0.0814123		-0.130148	0.00313173
DE	MYELOID	NS	LINC02345	ENSG00000259225	-0.536102	genetics	rs7175985	0.0146548	0.796	0.836036		0.249028	0.004252
DE	MYELOID	NS	SRP14-AS1	ENSG00000248508	0.327397	genetics	rs35056049	0.608578	0	0		0.242936	1.49307e-05
DE	MYELOID	NS	KNSTRN	ENSG00000128944	0.296032	genetics	rs143882095	0.333323	0	0	yes	0.617227	8.41463e-10
DE	MYELOID	NS	NDUFAF1	ENSG00000137806	0.2133	genetics	rs28477406	0.541998	0	0	yes	0.354179	4.96261e-08
DE	MYELOID	NS	ADAL	ENSG00000168803	0.472627	genetics	rs484846	0.552874	0	0	yes	-0.368838	2.69055e-12
DE	MYELOID	NS	PPIP5K1	ENSG00000168781	0.280712	genetics	rs2245715	0.61434	0.018	0.03639		-0.156091	0.00285513
DE	MYELOID	NS	CATSPER2	ENSG00000166762	0.445604	genetics	rs10163054	0.922229	0	0	yes	-0.583911	3.27362e-17
DE	MYELOID	NS	SHF	ENSG00000138606	0.471042	genetics	rs78412174	0.147751	0.03	0.0554089		-0.316251	0.00949609
DE	MYELOID	NS	C15orf48	ENSG00000166920	-0.526956	genetics	rs1005072	0.703173	0	0	yes	0.43898	1.21314e-17
DE	MYELOID	NS	GATM	ENSG00000171766	-0.706875	genetics	rs1974981	0.0141393	0.556	0.625054		-0.206222	0.00285548
DE	MYELOID	NS	ATP8B4	ENSG00000104043	-1.33744	genetics	rs12902997	0.945556	0	0	yes	-1.24612	9.52481e-35
DE	MYELOID	NS	TMOD2	ENSG00000128872	-0.481089	genetics	rs148684533	0.0981505	0.042	0.0730184		0.397674	0.00906851
DE	MYELOID	NS	PIGB	ENSG00000069943	-0.370731	genetics	rs142850618	0.460484	0	0	yes	0.261421	4.74453e-08
DE	MYELOID	NS	NEDD4	ENSG00000069869	-0.382288	genetics	rs7183768	0.476606	0.008	0.0184241		0.213306	0.00199033
DE	MYELOID	NS	CA12	ENSG00000074410	-0.454596	genetics	rs881500	0	0.01	0.022218		0.276661	0.00909782
DE	MYELOID	NS	APH1B	ENSG00000138613	-0.210242	genetics	rs80050908	0.0844	0.072	0.114064		0.201129	0.0315348
DE	MYELOID	NS	PARP16	ENSG00000138617	-0.248665	genetics	rs28721869	0.365967	0	0	yes	0.201337	5.66424e-06
DE	MYELOID	NS	CLN6	ENSG00000128973	0.39163	genetics	rs1554223	0.202423	0.002	0.00553317	yes	0.212609	4.67126e-14
DE	MYELOID	NS	FEM1B	ENSG00000169018	0.354033	genetics	rs10152450	0.142383	0.006	0.0144706	yes	-0.202567	2.04349e-14
DE	MYELOID	NS	HEXA	ENSG00000213614	0.280375	genetics	rs1800431	0.383713	0	0		0.174456	1.56931e-05
DE	MYELOID	NS	ARID3B	ENSG00000179361	-0.307057	genetics	rs73434462	0	0	0		-0.351217	0.0143584
DE	MYELOID	NS	PPCDC	ENSG00000138621	-0.413279	genetics	rs2304900	0.0247362	0.456	0.531009		-0.26057	0.000181487
DE	MYELOID	NS	C15orf39	ENSG00000167173	-0.47071	genetics	rs79166061	0.070169	0.08	0.124368		-0.258623	0.0152794
DE	MYELOID	NS	SNUPN	ENSG00000169371	-0.204489	genetics	rs10563311	0.85642	0	0		0.201591	5.15686e-05
DE	MYELOID	NS	PSTPIP1	ENSG00000140368	-0.261331	genetics	rs16968625	0.785291	0.002	0.00553317	yes	0.304319	6.16135e-07
DE	MYELOID	NS	IDH3A	ENSG00000166411	0.206326	genetics	rs16969577	0	0.208	0.275987		0.174134	0.0275052
DE	MYELOID	NS	MTHFS	ENSG00000136371	-0.27024	genetics	rs115203414	0.226886	0.016	0.0330186		0.44475	0.00127638
DE	MYELOID	NS	AC015871.7	ENSG00000286813	-0.408404	genetics	rs10152165	0.288018	0	0		0.287517	0.000786344
DE	MYELOID	NS	BCL2A1	ENSG00000140379	-0.407199	genetics	rs2030554	0.108078	0.198	0.265062		0.138525	0.00691568
DE	MYELOID	NS	TM6SF1	ENSG00000136404	-0.263482	genetics	rs62010181	0.439513	0.004	0.0101908	yes	0.301197	1.51938e-10
DE	MYELOID	NS	NMB	ENSG00000197696	0.76636	genetics	rs12910012	0.594167	0	0	yes	1.04513	1.19952e-15
DE	MYELOID	NS	AKAP13	ENSG00000170776	-0.367353	genetics	rs12440599	0	0.368	0.444317		-0.0777836	4.48233e-05
DE	MYELOID	NS	ABHD2	ENSG00000140526	0.341079	genetics	rs28556293	0.221527	0.004	0.0101908	yes	-0.223823	3.04628e-10
DE	MYELOID	NS	IDH2	ENSG00000182054	-0.224309	genetics	rs57175638	0	0.16	0.222564		0.106044	4.37341e-05
DE	MYELOID	NS	SEMA4B	ENSG00000185033	-0.443544	genetics	rs144966861	0	0.102	0.152283		-0.540728	0.00080033
DE	MYELOID	NS	MCTP2	ENSG00000140563	-0.477647	genetics	rs34008450	0.129114	0.038	0.0673064		0.168229	0.000572475
DE	MYELOID	NS	SOCS1	ENSG00000185338	-0.504397	genetics	rs794429	0.0906082	0.452	0.527089		0.31858	0.00185504
DE	MYELOID	NS	RMI2	ENSG00000175643	-0.558488	genetics	rs12597893	0.400905	0	0	yes	0.305813	4.58904e-09
DE	MYELOID	NS	TMEM204	ENSG00000131634	-0.218955	genetics	rs2072990	0.537641	0.034	0.0615166		0.137447	0.000406224
DE	MYELOID	NS	MPV17L	ENSG00000156968	0.237926	genetics	rs113327054	0	0.024	0.0461453		0.323685	0.0321478
DE	MYELOID	NS	AC099518.5	ENSG00000261759	0.462177	genetics	rs138934648	0.666658	0	0	yes	-0.406297	4.81183e-09
DE	MYELOID	NS	SYT17	ENSG00000103528	-0.980935	genetics	rs11864842	0.148046	0	0	yes	0.654274	2.3955e-06
DE	MYELOID	NS	POLR3E	ENSG00000058600	0.200827	genetics	rs62044773	0	0.514	0.586123		0.148737	0.0447554
DE	MYELOID	NS	AC092338.3	ENSG00000286808	0.345231	genetics	rs148152785	0.320217	0.002	0.00553317		-0.221101	0.0080693
DE	MYELOID	NS	ARHGAP17	ENSG00000140750	0.266017	genetics	rs112964126	0	0	0		0.12571	0.002581
DE	MYELOID	NS	IL21R	ENSG00000103522	-0.847639	genetics	rs3052734	0.228231	0	0		0.241716	2.68553e-05
DE	MYELOID	NS	AC109460.2	ENSG00000260853	0.238856	genetics	rs78381506	0.189528	0.006	0.0144706		-0.349037	0.00864028
DE	MYELOID	NS	SPNS1	ENSG00000169682	0.353065	genetics	rs62035277	0	0.006	0.0144706		-0.112556	0.00488705
DE	MYELOID	NS	SPN	ENSG00000197471	-0.321381	genetics	rs73528314	0.202455	0.046	0.0785926		0.265573	0.0044834
DE	MYELOID	NS	CORO1A	ENSG00000102879	-0.45985	genetics	rs35089016	0.0502298	0.408	0.483803		0.0772045	0.0511666
DE	MYELOID	NS	SEPHS2	ENSG00000179918	0.215113	genetics	rs4630562	0	0	0		0.0737663	0.000852251
DE	MYELOID	NS	ZNF785	ENSG00000197162	0.238773	genetics	rs59151595	0.267141	0.006	0.0144706		-0.217378	0.00110804
DE	MYELOID	NS	SETD1A	ENSG00000099381	0.231744	genetics	rs147901631	0.156301	0.026	0.0493197		0.154068	0.0282043
DE	MYELOID	NS	FBXL19	ENSG00000099364	0.222015	genetics	rs12102485	0.363486	0.038	0.0673064		-0.152661	0.0499375
DE	MYELOID	NS	HSD3B7	ENSG00000099377	0.300894	genetics	rs9796794	0.174809	0.406	0.481863		0.157943	0.000883129
DE	MYELOID	NS	ZNF668	ENSG00000167394	0.222205	genetics	rs73530254	0	0.01	0.022218		0.229048	0.0217095
DE	MYELOID	NS	MEFV	ENSG00000103313	-0.683661	genetics	rs113741571	0.0699065	0.056	0.0925491		0.177872	0.000666942
DE	MYELOID	NS	SNRNP25	ENSG00000161981	-0.36032	genetics	rs114880843	0.19657	0	0		0.763916	1.82252e-05
DE	MYELOID	NS	TRAP1	ENSG00000126602	0.339947	genetics	rs7199513	0	0.068	0.108888		0.150903	0.0009296
DE	MYELOID	NS	NME4	ENSG00000103202	-0.567679	genetics	rs77371232	1	0	0	yes	0.529311	1.53965e-16
DE	MYELOID	NS	HMOX2	ENSG00000103415	0.269119	genetics	rs1291699	0.00393912	0.934	0.948103		0.201789	0.000968698
DE	MYELOID	NS	ROGDI	ENSG00000067836	-0.433739	genetics	rs2290562	0.289202	0.002	0.00553317	yes	0.335496	4.00702e-10
DE	MYELOID	NS	SNX20	ENSG00000167208	-0.300179	genetics	rs2287195	0.0837601	0.042	0.0730184	yes	0.220471	3.11431e-07
DE	MYELOID	NS	NOD2	ENSG00000167207	-0.265126	genetics	rs144931752	0	0.108	0.159913		-0.195528	0.00163222
DE	MYELOID	NS	CHD9	ENSG00000177200	0.213696	genetics	rs7204726	0	0.224	0.293709		-0.0959209	0.000883632
DE	MYELOID	NS	CAPN15	ENSG00000103326	0.276002	genetics	rs113355794	0.311534	0	0	yes	-0.279679	1.39947e-08
DE	MYELOID	NS	MT2A	ENSG00000125148	-0.553689	genetics	rs4784695	0.00270726	0.83	0.864447		-0.231505	0.000825076
DE	MYELOID	NS	MT1E	ENSG00000169715	-0.635807	genetics	rs2001985	0.095585	0.336	0.411882		0.384895	0.000177096
DE	MYELOID	NS	SLC38A7	ENSG00000103042	0.266302	genetics	rs12598888	0.000334722	0.98	0.984192		-0.0914986	0.000851373
DE	MYELOID	NS	TK2	ENSG00000166548	-0.469919	genetics	rs61066285	0.186906	0.008	0.0184241	yes	0.364871	2.34672e-12
DE	MYELOID	NS	DPEP2	ENSG00000167261	-0.615129	genetics	rs73596374	0.549289	0	0	yes	0.567561	3.93444e-09
DE	MYELOID	NS	NQO1	ENSG00000181019	0.4903	genetics	rs142938242	0.112427	0.038	0.0673064		0.404796	0.00303678
DE	MYELOID	NS	NOB1	ENSG00000141101	0.280384	genetics	rs57964521	0	0.136	0.1942		0.122971	0.00376582
DE	MYELOID	NS	EXOSC6	ENSG00000223496	0.297869	genetics	rs4985407	0.674825	0	0	yes	-0.516737	2.76277e-48
DE	MYELOID	NS	AC012184.3	ENSG00000261777	-0.242871	genetics	rs560443179	0.331203	0	0		0.372829	1.44461e-05
DE	MYELOID	NS	WDR90	ENSG00000161996	0.276645	genetics	rs4984920	0	0.5	0.572896		-0.13808	0.00594759
DE	MYELOID	NS	AC009120.2	ENSG00000259972	0.391051	genetics	rs567723453	0.418327	0	0	yes	-0.621275	8.82847e-09
DE	MYELOID	NS	NPIPB15	ENSG00000196436	-0.60445	genetics	rs376725405	0	0.604	0.669221		-0.412623	0.0208814
DE	MYELOID	NS	JMJD8	ENSG00000161999	0.221521	genetics	rs73491255	0	0.538	0.608485		0.277514	0.00502219
DE	MYELOID	NS	NUDT7	ENSG00000140876	-0.313551	genetics	rs7184635	0.247488	0.04	0.070153	yes	0.405409	4.48474e-06
DE	MYELOID	NS	CENPN	ENSG00000166451	0.258251	genetics	rs2287991	0.0555278	0.378	0.454318	yes	0.251621	4.3059e-08
DE	MYELOID	NS	MPHOSPH6	ENSG00000135698	-0.311751	genetics	rs2967359	0.273435	0.014	0.0294721	yes	-0.135715	1.70745e-06
DE	MYELOID	NS	OSGIN1	ENSG00000140961	0.712154	genetics	rs4782874	0.0350468	0.752	0.798407		0.132299	0.00374656
DE	MYELOID	NS	DNAAF1	ENSG00000154099	0.429416	genetics	rs2288020	1	0.002	0.00553317	yes	0.556087	2.53381e-13
DE	MYELOID	NS	C16orf74	ENSG00000154102	-0.2818	genetics	rs5818560	0.528951	0.012	0.0259236		-0.158782	0.00136941
DE	MYELOID	NS	SNAI3	ENSG00000185669	0.520401	genetics	rs7200064	0.209867	0.004	0.0101908	yes	0.364392	1.3364e-09
DE	MYELOID	NS	PIEZO1	ENSG00000103335	0.223004	genetics	rs77897797	0	0	0		0.222448	0.00109392
DE	MYELOID	NS	COX10	ENSG00000006695	0.224824	genetics	rs75677067	0	0.014	0.0294721		0.314879	0.00138796
DE	MYELOID	NS	HS3ST3B1	ENSG00000125430	-1.26921	genetics	rs60423261	0.0835415	0.076	0.119361	yes	0.585521	9.23947e-16
DE	MYELOID	NS	PMP22	ENSG00000109099	-0.591547	genetics	rs56772619	0.0347713	0.462	0.536536		-0.178935	0.00238243
DE	MYELOID	NS	TRIM16	ENSG00000221926	0.36065	genetics	rs1377220	0	0.052	0.0869404		0.136451	0.0025986
DE	MYELOID	NS	SLC43A2	ENSG00000167703	-0.265705	genetics	rs8075750	0.776437	0	0	yes	-0.211213	9.54939e-11
DE	MYELOID	NS	LRRC75A	ENSG00000181350	0.353998	genetics	rs28833845	0	0.002	0.00553317		0.399453	0.000668947
DE	MYELOID	NS	SNHG29	ENSG00000175061	0.217076	genetics	rs1141283	0	0.104	0.154896		0.0658327	0.00138417
DE	MYELOID	NS	CCDC144A	ENSG00000170160	0.605505	genetics	rs5002324	0	0.012	0.0259236		0.776271	0.000589963
DE	MYELOID	NS	FLCN	ENSG00000154803	0.21357	genetics	rs10459910	0.328005	0.002	0.00553317	yes	0.180716	1.11929e-09
DE	MYELOID	NS	TOM1L2	ENSG00000175662	0.242592	genetics	rs569548942	0.0693442	0.112	0.164804		-0.214916	0.000146039
DE	MYELOID	NS	TRIM16L	ENSG00000108448	0.494906	genetics	rs11653320	0	0	0	yes	-0.333904	3.78182e-06
DE	MYELOID	NS	FAM83G	ENSG00000188522	0.526995	genetics	rs8070971	0.293253	0	0		-0.226737	0.000271518
DE	MYELOID	NS	GRAP	ENSG00000154016	0.308268	genetics	rs111811667	0	0.002	0.00553317		-0.469543	0.00450559
DE	MYELOID	NS	EPN2	ENSG00000072134	0.313592	genetics	rs959071	0	0	0	yes	0.408962	6.90491e-07
DE	MYELOID	NS	ALDH3A2	ENSG00000072210	0.344158	genetics	rs968012	0.198243	0.012	0.0259236		0.116467	0.000235177
DE	MYELOID	NS	ULK2	ENSG00000083290	-0.281476	genetics	rs7216958	0	0.04	0.070153		-0.207175	0.00624608
DE	MYELOID	NS	MTRNR2L1	ENSG00000256618	0.876615	genetics	rs8182322	0.117764	0.074	0.116787		0.519435	0.0386189
DE	MYELOID	NS	CLUH	ENSG00000132361	0.396467	genetics	rs3785958	0.0804937	0.24	0.311087		-0.138051	0.00169918
DE	MYELOID	NS	WSB1	ENSG00000109046	-0.241785	genetics	rs76638724	0	0.078	0.121891		0.0699365	0.0115427
DE	MYELOID	NS	KSR1	ENSG00000141068	-0.511848	genetics	rs34481724	0	0.618	0.681749		-0.16963	0.0040778
DE	MYELOID	NS	LGALS9	ENSG00000168961	0.301499	genetics	rs4794970	0.0369736	0.116	0.169661	yes	-0.116814	4.23308e-08
DE	MYELOID	NS	UNC119	ENSG00000109103	-0.569004	genetics	rs577451	0.0465501	0.04	0.070153		0.086793	0.0109156
DE	MYELOID	NS	ERAL1	ENSG00000132591	0.221471	genetics	rs183583298	0	0.084	0.129618		-0.214391	0.0124856
DE	MYELOID	NS	DHRS13	ENSG00000167536	-0.306239	genetics	rs6803	0	0.022	0.0429437		0.0961463	0.018876
DE	MYELOID	NS	FLOT2	ENSG00000132589	-0.346923	genetics	rs34380186	0.0351133	0.234	0.304531		0.153211	0.00839689
DE	MYELOID	NS	BLMH	ENSG00000108578	0.289815	genetics	rs150033095	0	0.02	0.0397379		0.357531	0.00483855
DE	MYELOID	NS	CPD	ENSG00000108582	-0.218964	genetics	rs111389947	0	0.006	0.0144706		-0.222763	0.00330126
DE	MYELOID	NS	COPRS	ENSG00000172301	0.302757	genetics	rs10628418	0.024258	0.38	0.456213		-0.164804	0.0065747
DE	MYELOID	NS	CCL7	ENSG00000108688	-0.887413	genetics	rs4795883	0.000879453	0.996	0.996719		0.29511	0.00647733
DE	MYELOID	NS	CCL2	ENSG00000108691	-0.83834	genetics	rs11656109	0	0.558	0.627012		0.360362	0.00217777
DE	MYELOID	NS	RAD51D	ENSG00000185379	0.22368	genetics	rs936656	0	0.14	0.199091		0.132017	0.00465289
DE	MYELOID	NS	SLFN12	ENSG00000172123	-0.299425	genetics	rs1838150	0.779281	0	0	yes	-0.371386	2.51016e-10
DE	MYELOID	NS	CCL4	ENSG00000275302	-0.447686	genetics	rs73990618	0	0.038	0.0673064		-0.388441	0.000271687
DE	MYELOID	NS	CCL23	ENSG00000274736	0.462569	genetics	rs854670	0.205466	0.006	0.0144706	yes	-0.565954	4.77988e-07
DE	MYELOID	NS	CCL3	ENSG00000277632	-0.457162	genetics	rs11653647	0.42974	0.05	0.0841329		-0.167233	0.0120904
DE	MYELOID	NS	AC243829.1	ENSG00000274767	-0.340879	genetics	rs141019739	0.104211	0.042	0.0730184		-0.302877	0.017608
DE	MYELOID	NS	CCL4L2	ENSG00000276070	-1.22237	genetics	rs12943654	0	0.002	0.00553317		-0.298701	0.014648
DE	MYELOID	NS	CCL3L1	ENSG00000276085	-1.52983	genetics	rs4796161	0	0.004	0.0101908		0.299943	0.00450723
DE	MYELOID	NS	PIGW	ENSG00000277161	0.313759	genetics	rs76863419	0.109916	0.014	0.0294721		0.251016	0.00442462
DE	MYELOID	NS	DUSP14	ENSG00000276023	0.467413	genetics	rs853194	0.536634	0	0	yes	-0.726448	8.31686e-23
DE	MYELOID	NS	EPOP	ENSG00000273604	0.43168	genetics	rs9910418	0	0.02	0.0397379		-0.215261	0.00118344
DE	MYELOID	NS	THRA	ENSG00000126351	0.600732	genetics	rs3049058	0	0.054	0.0897124		-0.399881	0.00294824
DE	MYELOID	NS	RARA	ENSG00000131759	-0.216206	genetics	rs36102671	0.0547494	0.172	0.235897		-0.182842	0.0538585
DE	MYELOID	NS	C17orf97	ENSG00000187624	-0.475747	genetics	rs7503725	1	0.002	0.00553317	yes	0.93435	7.25648e-35
DE	MYELOID	NS	STAT3	ENSG00000168610	-0.203278	genetics	rs9907453	0.000303347	0.946	0.957846		0.0567086	0.00655236
DE	MYELOID	NS	VAT1	ENSG00000108828	0.444989	genetics	rs12940776	0.194258	0.156	0.217864		0.121677	0.000176825
DE	MYELOID	NS	ARHGAP27	ENSG00000159314	-0.265919	genetics	rs4792857	0.146305	0.006	0.0144706		-0.125633	0.00511143
DE	MYELOID	NS	MYBBP1A	ENSG00000132382	0.3085	genetics	rs143429996	0	0.002	0.00553317		0.32017	6.90263e-05
DE	MYELOID	NS	KANSL1-AS1	ENSG00000214401	0.662922	genetics	rs184837332	0.79498	0	0	yes	0.946897	1.30009e-18
DE	MYELOID	NS	ARL17B	ENSG00000228696	0.603219	genetics	rs2532424	0.65745	0	0	yes	0.755414	3.04994e-18
DE	MYELOID	NS	LRRC37A2	ENSG00000238083	0.473965	genetics	rs116956554	0.298151	0	0		0.374316	5.49592e-05
DE	MYELOID	NS	ARL17A	ENSG00000185829	0.362378	genetics	rs201619114	0	0.308	0.383026		0.367995	8.02559e-09
DE	MYELOID	NS	PLD2	ENSG00000129219	-0.209572	genetics	rs9908857	0	0.132	0.189483		0.163761	0.000510691
DE	MYELOID	NS	TBKBP1	ENSG00000198933	0.670887	genetics	rs6503807	0.336792	0	0	yes	-0.671884	1.21595e-28
DE	MYELOID	NS	CXCL16	ENSG00000161921	-0.385034	genetics	rs9890797	0	0	0	yes	0.226458	4.4739e-09
DE	MYELOID	NS	ZMYND15	ENSG00000141497	-0.478802	genetics	rs2089483	0	0	0	yes	0.29259	5.33615e-09
DE	MYELOID	NS	VMO1	ENSG00000182853	-0.76638	genetics	rs3215170	0	0	0	yes	0.591006	1.76043e-11
DE	MYELOID	NS	HOXB2	ENSG00000173917	0.529336	genetics	rs1042815	1	0	0	yes	0.613968	1.75355e-14
DE	MYELOID	NS	MINK1	ENSG00000141503	-0.225908	genetics	rs2302317	0.213332	0.002	0.00553317		0.128425	0.00215614
DE	MYELOID	NS	PHB	ENSG00000167085	0.25794	genetics	rs2119934	0	0.422	0.497446		0.0596583	0.00450927
DE	MYELOID	NS	ABCC3	ENSG00000108846	0.283772	genetics	rs4793665	0.0546412	0.51	0.582611	yes	-0.23829	1.29079e-15
DE	MYELOID	NS	SPAG9	ENSG00000008294	0.217341	genetics	rs12939771	0.099454	0.012	0.0259236		-0.0669693	6.42573e-05
DE	MYELOID	NS	NME1	ENSG00000239672	0.338012	genetics	rs7207370	0	0.008	0.0184241	yes	0.199362	5.02033e-09
DE	MYELOID	NS	AC004148.1	ENSG00000263272	0.374255	genetics	rs137972227	0.399106	0.002	0.00553317	yes	0.422803	1.87162e-08
DE	MYELOID	NS	C1QBP	ENSG00000108561	0.219426	genetics	rs6502866	0	0.464	0.53858		0.082821	7.217e-05
DE	MYELOID	NS	NLRP1	ENSG00000091592	-0.27666	genetics	rs925591	0	0.19	0.256309		0.149869	0.000921241
DE	MYELOID	NS	C17orf67	ENSG00000214226	-0.374036	genetics	rs71373396	0.353691	0	0	yes	-0.401871	3.2924e-07
DE	MYELOID	NS	AKAP1	ENSG00000121057	0.2354	genetics	rs528943212	0	0	0	yes	-0.36889	3.7285e-12
DE	MYELOID	NS	AC004687.1	ENSG00000265206	-0.274932	genetics	rs569425179	0	0.038	0.0673064		-0.0649436	0.0117445
DE	MYELOID	NS	TSPOAP1-AS1	ENSG00000265148	-0.289698	genetics	rs2072147	0	0.234	0.304531		-0.319237	0.00577909
DE	MYELOID	NS	SKA2	ENSG00000182628	-0.320157	genetics	rs11382363	0.310519	0.038	0.0673064		0.113786	0.0080641
DE	MYELOID	NS	HEATR6	ENSG00000068097	-0.321198	genetics	rs1078378	0.266336	0	0	yes	0.17473	4.24004e-05
DE	MYELOID	NS	AC025048.4	ENSG00000267416	-0.651946	genetics	rs113176446	0.0100509	0.56	0.628847		0.342248	0.00209985
DE	MYELOID	NS	BCAS3	ENSG00000141376	-0.289946	genetics	rs73992508	0	0.178	0.242708		-0.199693	0.00195124
DE	MYELOID	NS	MED13	ENSG00000108510	0.206899	genetics	rs11434583	0	0.864	0.891565		-0.0484875	0.000668774
DE	MYELOID	NS	CD79B	ENSG00000007312	-0.542565	genetics	rs73995540	0	0	0		-0.571776	0.00188065
DE	MYELOID	NS	SNHG25	ENSG00000266402	0.228129	genetics	rs196933	0.0790895	0.79	0.830903		-0.126374	0.00979171
DE	MYELOID	NS	ICAM2	ENSG00000108622	-0.431802	genetics	rs72266241	0	0.014	0.0294721		-0.3917	0.000856614
DE	MYELOID	NS	TEX2	ENSG00000136478	0.318663	genetics	rs12939351	0.027861	0.52	0.591713		0.170397	0.0322984
DE	MYELOID	NS	C17orf58	ENSG00000186665	-0.264324	genetics	rs139140831	0.0646919	0.118	0.172162		0.295379	0.0179897
DE	MYELOID	NS	AC005332.3	ENSG00000274561	-0.377166	genetics	rs62084747	0.583787	0	0	yes	0.388922	2.41823e-13
DE	MYELOID	NS	AC005332.6	ENSG00000278730	-0.406257	genetics	rs375383521	1	0	0	yes	-0.612397	6.44992e-36
DE	MYELOID	NS	ABCA5	ENSG00000154265	-0.375077	genetics	rs73356167	0.197984	0.004	0.0101908		0.523508	7.61455e-05
DE	MYELOID	NS	ELP5	ENSG00000170291	0.382142	genetics	rs4562	0.796984	0	0	yes	-0.716883	2.03889e-51
DE	MYELOID	NS	NEURL4	ENSG00000215041	0.261152	genetics	rs11867353	0	0.244	0.315359		-0.294967	0.000163351
DE	MYELOID	NS	CD300E	ENSG00000186407	-1.02774	genetics	rs1719476	0.0145788	0.284	0.358013		-0.159312	0.00931798
DE	MYELOID	NS	CD300A	ENSG00000167851	-0.576457	genetics	rs140176342	0	0.648	0.70832		-0.354357	0.00322981
DE	MYELOID	NS	RAB37	ENSG00000172794	-0.234012	genetics	rs486986	0	0.216	0.28494		0.140501	0.000971981
DE	MYELOID	NS	JPT1	ENSG00000189159	-0.444853	genetics	rs34254735	0	0.404	0.479861		-0.100223	9.9271e-05
DE	MYELOID	NS	NUP85	ENSG00000125450	0.23007	genetics	rs1973187	0.561598	0	0		0.159882	0.000454104
DE	MYELOID	NS	MIF4GD	ENSG00000125457	0.417768	genetics	rs2242230	0.444042	0	0	yes	0.313612	4.63318e-14
DE	MYELOID	NS	MRPS7	ENSG00000125445	0.47374	genetics	rs8067326	0.632838	0	0	yes	0.280124	3.87187e-29
DE	MYELOID	NS	AC022211.2	ENSG00000263843	0.235524	genetics	rs61757952	0.190729	0.014	0.0294721		-0.495683	0.000280217
DE	MYELOID	NS	TNFSF13	ENSG00000161955	-0.5107	genetics	rs62059799	0.0538543	0.186	0.251882		-0.278802	0.00748846
DE	MYELOID	NS	TRIM65	ENSG00000141569	0.294091	genetics	rs2305914	0.484071	0	0		-0.18838	3.62175e-05
DE	MYELOID	NS	UBALD2	ENSG00000185262	-0.228252	genetics	rs57096365	0.0073378	0.612	0.676463		0.0485067	0.0100257
DE	MYELOID	NS	SNHG16	ENSG00000163597	0.432409	genetics	rs55905509	0.216352	0	0	yes	0.250134	1.22517e-10
DE	MYELOID	NS	AC015802.6	ENSG00000284526	0.335789	genetics	rs73369110	0.187505	0	0		-0.397063	0.000452213
DE	MYELOID	NS	MXRA7	ENSG00000182534	-1.28186	genetics	rs4789349	0.80787	0	0	yes	-1.12529	7.74362e-32
DE	MYELOID	NS	AC087645.2	ENSG00000267737	-0.418095	genetics	rs73998042	0	0	0		-0.276394	0.000208044
DE	MYELOID	NS	SOCS3	ENSG00000184557	-0.738409	genetics	rs111699326	0	0.034	0.0615166		-0.312257	0.00319343
DE	MYELOID	NS	ENGASE	ENSG00000167280	0.240726	genetics	rs56200816	0.0470004	0.566	0.63419	yes	0.234963	6.61256e-07
DE	MYELOID	NS	AC087741.1	ENSG00000262580	0.268447	genetics	rs7503034	0.252983	0.008	0.0184241	yes	0.324528	3.64655e-12
DE	MYELOID	NS	SLC26A11	ENSG00000181045	0.47789	genetics	rs12939230	0	0.908	0.927467		-0.13223	0.00370719
DE	MYELOID	NS	BAIAP2	ENSG00000175866	0.329869	genetics	rs7210497	0.107825	0.366	0.442196		0.175933	0.000139441
DE	MYELOID	NS	NDUFAF8	ENSG00000224877	0.356462	genetics	rs11655759	0	0.004	0.0101908		-0.102154	2.90925e-05
DE	MYELOID	NS	MRPL12	ENSG00000262814	0.292274	genetics	rs12945187	0.0384116	0.206	0.27387		-0.106699	0.0010877
DE	MYELOID	NS	TMEM107	ENSG00000179029	-0.340097	genetics	rs111431369	0.295972	0.02	0.0397379		-0.168979	0.000498467
DE	MYELOID	NS	PER1	ENSG00000179094	-0.227397	genetics	rs113170630	0	0.06	0.098052		0.246111	0.00147559
DE	MYELOID	NS	DCXR	ENSG00000169738	-0.28195	genetics	rs113563509	0.885012	0	0	yes	0.153082	2.08385e-05
DE	MYELOID	NS	NARF	ENSG00000141562	-0.215316	genetics	rs7226245	0	0.042	0.0730184	yes	-0.160918	7.95366e-07
DE	MYELOID	NS	METRNL	ENSG00000176845	-0.421868	genetics	rs35495282	0.122033	0.004	0.0101908		0.0845012	0.00193422
DE	MYELOID	NS	MPPE1	ENSG00000154889	-0.340481	genetics	rs143387444	0.095362	0.03	0.0554089		0.39573	0.000320397
DE	MYELOID	NS	SPIRE1	ENSG00000134278	0.278503	genetics	rs2186907	0.304877	0.004	0.0101908	yes	0.141992	4.17386e-05
DE	MYELOID	NS	ABHD3	ENSG00000158201	-0.300836	genetics	rs3017030	0	0.25	0.322042		-0.104383	0.00130344
DE	MYELOID	NS	TTC39C	ENSG00000168234	-0.573064	genetics	rs11082898	1	0	0	yes	-0.447619	2.94318e-18
DE	MYELOID	NS	TAF4B	ENSG00000141384	0.36068	genetics	rs8084074	0.559024	0	0		-0.260042	0.00301912
DE	MYELOID	NS	EMILIN2	ENSG00000132205	-0.209545	genetics	rs1662888	0	0.022	0.0429437		0.0762339	0.00207487
DE	MYELOID	NS	DSC2	ENSG00000134755	0.473324	genetics	rs6506894	0.232663	0	0	yes	0.356059	5.9843e-07
DE	MYELOID	NS	MYL12A	ENSG00000101608	-0.267764	genetics	rs12955254	0.00807628	0.466	0.540556		-0.0467232	0.00874352
DE	MYELOID	NS	TPGS2	ENSG00000134779	-0.23749	genetics	rs948636	0.62706	0	0	yes	-0.402722	1.04134e-14
DE	MYELOID	NS	SETBP1	ENSG00000152217	-0.354698	genetics	rs11082403	0	0.042	0.0730184		0.216098	0.00238569
DE	MYELOID	NS	PSTPIP2	ENSG00000152229	-0.302305	genetics	rs12604856	0.00560346	0.658	0.717446		0.121312	0.005833
DE	MYELOID	NS	PIAS2	ENSG00000078043	0.260562	genetics	rs10070	0.309841	0.006	0.0144706	yes	0.247708	5.17535e-13
DE	MYELOID	NS	SMAD7	ENSG00000101665	-0.203994	genetics	rs58822723	0	0.068	0.108888		-0.100695	0.000996103
DE	MYELOID	NS	EPB41L3	ENSG00000082397	-0.570761	genetics	rs7237323	0.0616283	0.694	0.748179		-0.0775687	0.00249006
DE	MYELOID	NS	LMAN1	ENSG00000074695	0.259597	genetics	rs1980176	0.501176	0	0	yes	0.233407	2.32495e-12
DE	MYELOID	NS	RNF152	ENSG00000176641	-0.398267	genetics	rs370888945	0.124751	0.006	0.0144706		0.322027	0.0081341
DE	MYELOID	NS	ZCCHC2	ENSG00000141664	0.372264	genetics	rs7229802	0	0.046	0.0785926	yes	-0.140797	2.15732e-06
DE	MYELOID	NS	CD226	ENSG00000150637	-0.529566	genetics	rs28832131	0.487101	0	0	yes	1.39774	7.0442e-10
DE	MYELOID	NS	ATP9B	ENSG00000166377	0.274085	genetics	rs4799018	0	0.018	0.03639	yes	-0.231235	4.95853e-09
DE	MYELOID	NS	HSBP1L1	ENSG00000226742	0.382174	genetics	rs1430597	0	0.006	0.0144706	yes	0.379218	1.34298e-07
DE	MYELOID	NS	RBFA	ENSG00000101546	0.286014	genetics	rs11664924	0	0.118	0.172162		-0.143888	0.00484242
DE	MYELOID	NS	NDUFV2	ENSG00000178127	-0.259672	genetics	rs1615706	0.00290418	0.79	0.830903		-0.0689489	0.00116091
DE	MYELOID	NS	PDE4A	ENSG00000065989	-0.261044	genetics	rs12720320	0	0.88	0.905123		-0.155375	0.00265293
DE	MYELOID	NS	KEAP1	ENSG00000079999	0.20469	genetics	rs62131889	0	0.204	0.271683		0.0583745	0.0109784
DE	MYELOID	NS	CDKN2D	ENSG00000129355	-0.578754	genetics	rs34452734	0.0129759	0.848	0.878949		0.153287	0.000692824
DE	MYELOID	NS	C19orf38	ENSG00000214212	-0.580663	genetics	rs35443547	0.0894044	0.002	0.00553317		-0.141402	0.00596528
DE	MYELOID	NS	POLR2E	ENSG00000099817	0.207627	genetics	rs2074445	0.0258335	0.176	0.24042		0.0801661	4.26937e-05
DE	MYELOID	NS	ACP5	ENSG00000102575	0.653907	genetics	rs141154401	0.132708	0	0		-0.376815	0.00114631
DE	MYELOID	NS	ZNF823	ENSG00000197933	0.204754	genetics	rs113763363	0.636282	0	0		-0.193101	0.00610983
DE	MYELOID	NS	PRDX2	ENSG00000167815	0.718092	genetics	rs4804732	0.390316	0	0	yes	-0.479529	3.77317e-13
DE	MYELOID	NS	FARSA	ENSG00000179115	0.208392	genetics	rs1060218	0.346227	0	0	yes	0.218073	5.06915e-12
DE	MYELOID	NS	LYL1	ENSG00000104903	-0.230696	genetics	rs8111717	0	0.004	0.0101908		-0.119266	0.000452502
DE	MYELOID	NS	STX10	ENSG00000104915	-0.269291	genetics	rs4926138	0.226004	0.018	0.03639	yes	0.273395	2.10625e-06
DE	MYELOID	NS	IER2	ENSG00000160888	-0.258519	genetics	rs10416351	0	0.004	0.0101908		-0.137577	0.00412947
DE	MYELOID	NS	IL27RA	ENSG00000104998	0.724561	genetics	rs73519619	0.430773	0	0	yes	-0.206714	3.64044e-06
DE	MYELOID	NS	CC2D1A	ENSG00000132024	0.224981	genetics	rs12327666	0.016306	0.42	0.495429		-0.197744	0.00695551
DE	MYELOID	NS	DNAJB1	ENSG00000132002	-0.23413	genetics	rs527413241	0.0957702	0.05	0.0841329		-0.145625	0.00132629
DE	MYELOID	NS	RASAL3	ENSG00000105122	-0.299001	genetics	rs140755383	0.0549472	0.27	0.343143		-0.208028	0.00468218
DE	MYELOID	NS	MBD3	ENSG00000071655	0.205798	genetics	rs57162402	0	0.048	0.0814123		-0.188587	0.00704491
DE	MYELOID	NS	KLF2	ENSG00000127528	-0.340317	genetics	rs12459007	0.187769	0.006	0.0144706		0.0870414	0.00559355
DE	MYELOID	NS	MRPL34	ENSG00000130312	0.243733	genetics	rs35116124	0.0908512	0.024	0.0461453	yes	0.126983	2.48901e-07
DE	MYELOID	NS	FCHO1	ENSG00000130475	0.356101	genetics	rs12972258	0.332815	0.002	0.00553317		0.190688	0.00872815
DE	MYELOID	NS	JAK3	ENSG00000105639	-0.375207	genetics	rs10424768	0.194815	0.116	0.169661		0.146554	0.0311781
DE	MYELOID	NS	LRRC25	ENSG00000175489	-0.333136	genetics	rs5827412	0	0.674	0.73084		-0.0969077	0.000102455
DE	MYELOID	NS	ELL	ENSG00000105656	-0.275192	genetics	rs10402247	0.136813	0.214	0.28275		0.115532	0.000934292
DE	MYELOID	NS	ARMC6	ENSG00000105676	0.273182	genetics	rs11666960	0.0999211	0.026	0.0493197		0.143632	0.00462022
DE	MYELOID	NS	YJEFN3	ENSG00000250067	0.239519	genetics	rs145471823	0	0.006	0.0144706		0.410823	0.0268433
DE	MYELOID	NS	ZNF93	ENSG00000184635	-0.334224	genetics	rs78374667	0.0569181	0.194	0.260703		0.34139	0.000959082
DE	MYELOID	NS	ZNF626	ENSG00000188171	-0.703496	genetics	rs10413663	0.407076	0	0	yes	0.547398	7.95086e-07
DE	MYELOID	NS	ZNF429	ENSG00000197013	-0.42468	genetics	rs6511268	0.0632423	0.608	0.672936	yes	-0.516063	2.82225e-19
DE	MYELOID	NS	ZNF100	ENSG00000197020	-0.270007	genetics	rs7252798	1	0	0	yes	0.512016	1.30384e-30
DE	MYELOID	NS	DOT1L	ENSG00000104885	0.308653	genetics	rs568961458	0.00118512	0.89	0.913279		-0.060274	0.00349297
DE	MYELOID	NS	TIMM13	ENSG00000099800	0.244061	genetics	rs375553664	0	0.012	0.0259236		0.0684248	0.00012582
DE	MYELOID	NS	GNA15	ENSG00000060558	-0.385137	genetics	rs12052132	0.0477489	0.434	0.50963		-0.0878184	0.00640406
DE	MYELOID	NS	NCLN	ENSG00000125912	0.380611	genetics	rs61167836	0.234374	0.016	0.0330186		0.0941528	0.00849267
DE	MYELOID	NS	CEBPA	ENSG00000245848	0.436906	genetics	rs889105	0	0.22	0.289351		0.109484	0.00867703
DE	MYELOID	NS	PEPD	ENSG00000124299	0.209931	genetics	rs56195015	0.0682643	0.414	0.489621		0.175299	0.0001108
DE	MYELOID	NS	DOHH	ENSG00000129932	0.231572	genetics	rs2345365	0.0859997	0.022	0.0429437		-0.142097	0.000134281
DE	MYELOID	NS	MFSD12	ENSG00000161091	0.329085	genetics	rs1860193	0	0.524	0.595636		-0.127798	0.00605396
DE	MYELOID	NS	LSR	ENSG00000105699	0.452075	genetics	rs112812117	0.0368911	0.484	0.557879		-0.397895	0.000179381
DE	MYELOID	NS	FFAR2	ENSG00000126262	-0.735777	genetics	rs112488913	0.163928	0.014	0.0294721		0.433887	0.000403786
DE	MYELOID	NS	CD22	ENSG00000012124	0.313095	genetics	rs7251405	0	0.014	0.0294721		0.177409	0.00152944
DE	MYELOID	NS	ETV2	ENSG00000105672	-0.221301	genetics	rs916659	0.339623	0	0		0.178939	0.00118834
DE	MYELOID	NS	IGFLR1	ENSG00000126246	-0.260196	genetics	rs12459634	0.815719	0	0	yes	-0.559483	7.99355e-23
DE	MYELOID	NS	TBCB	ENSG00000105254	-0.283191	genetics	rs58041656	0	0.014	0.0294721		-0.142149	0.00291104
DE	MYELOID	NS	LINC00665	ENSG00000232677	0.30577	genetics	rs8099862	0.361465	0	0		0.212849	0.00564462
DE	MYELOID	NS	SPINT2	ENSG00000167642	-0.50285	genetics	rs7253245	0.0031006	0.932	0.946435	yes	-0.243776	2.3801e-09
DE	MYELOID	NS	RINL	ENSG00000187994	-0.296613	genetics	rs67023229	0	0.316	0.39112		0.142187	0.0107533
DE	MYELOID	NS	GMFG	ENSG00000130755	-0.254951	genetics	rs113814857	0.27357	0	0		0.142944	0.000172316
DE	MYELOID	NS	PLEKHG2	ENSG00000090924	-0.482037	genetics	rs36265	0	0.024	0.0461453		-0.143811	0.0166184
DE	MYELOID	NS	ZFP36	ENSG00000128016	-0.388021	genetics	rs549908374	0	0.42	0.495429		-0.0518898	0.0234399
DE	MYELOID	NS	FBL	ENSG00000105202	0.248751	genetics	rs114629468	0.0107053	0.758	0.803605		0.230753	0.00185614
DE	MYELOID	NS	FCGBP	ENSG00000275395	-0.789397	genetics	rs146633255	0	0.03	0.0554089		-0.4551	0.00651611
DE	MYELOID	NS	ZNF780A	ENSG00000197782	-0.287314	genetics	rs7260610	0.463814	0	0	yes	0.294615	1.40645e-06
DE	MYELOID	NS	LTBP4	ENSG00000090006	0.365005	genetics	rs11672651	0	0	0		-0.532634	0.00245839
DE	MYELOID	NS	RAB4B	ENSG00000167578	-0.222624	genetics	rs111673590	0	0.016	0.0330186		-0.244168	0.000209864
DE	MYELOID	NS	EXOSC5	ENSG00000077348	0.293828	genetics	rs1046909	0.282625	0.032	0.0585089		-0.132552	0.00317514
DE	MYELOID	NS	RABAC1	ENSG00000105404	-0.22609	genetics	rs140351876	0	0.188	0.254106		0.103761	0.00610526
DE	MYELOID	NS	POU2F2	ENSG00000028277	-0.472764	genetics	rs7251466	0.0239409	0.532	0.602893		-0.22917	0.0229893
DE	MYELOID	NS	AC010247.1	ENSG00000254887	-0.418409	genetics	rs79680196	0	0.168	0.23148		-0.260989	0.0031982
DE	MYELOID	NS	ZNF526	ENSG00000167625	0.221569	genetics	rs851615	0	0.558	0.627012		0.163463	0.054793
DE	MYELOID	NS	ETHE1	ENSG00000105755	-0.234502	genetics	rs35016410	0.421061	0	0	yes	-0.262377	2.06778e-11
DE	MYELOID	NS	PLAUR	ENSG00000011422	-0.341048	genetics	rs200508277	0.0419007	0.326	0.401534		0.196952	0.00369572
DE	MYELOID	NS	PVR	ENSG00000073008	0.2138	genetics	rs12971689	0	0.146	0.206234		0.116336	0.00158184
DE	MYELOID	NS	VASP	ENSG00000125753	-0.240882	genetics	rs3212973	0	0.058	0.0952918		-0.0606042	0.00162134
DE	MYELOID	NS	PPP1R13L	ENSG00000104881	-0.248539	genetics	rs4803823	0.0592217	0.302	0.37682		0.147778	0.00101415
DE	MYELOID	NS	RTN2	ENSG00000125744	-0.340965	genetics	rs57579470	0.0589435	0.084	0.129618		-0.207732	0.00498722
DE	MYELOID	NS	PPM1N	ENSG00000213889	-1.67741	genetics	rs149905533	0.01714	0.288	0.362068		0.675857	0.00102213
DE	MYELOID	NS	DMWD	ENSG00000185800	-0.707096	genetics	rs75494688	0.234832	0	0	yes	0.508522	6.14407e-06
DE	MYELOID	NS	DMPK	ENSG00000104936	-0.301635	genetics	rs142350523	0.357785	0	0		0.309607	0.000176209
DE	MYELOID	NS	PTGIR	ENSG00000160013	-0.376725	genetics	rs75660000	0.273585	0	0		-0.378424	4.21102e-06
DE	MYELOID	NS	SAE1	ENSG00000142230	0.214955	genetics	rs147944793	0	0	0		0.175612	0.005371
DE	MYELOID	NS	SELENOW	ENSG00000178980	-0.23466	genetics	rs10412662	0.170391	0.008	0.0184241		-0.191021	8.80266e-06
DE	MYELOID	NS	PLA2G4C	ENSG00000105499	-0.559546	genetics	rs251692	0.722788	0	0	yes	0.494334	1.11802e-14
DE	MYELOID	NS	LIG1	ENSG00000105486	0.288207	genetics	rs3730942	0.772656	0	0	yes	0.411308	6.55201e-10
DE	MYELOID	NS	GRWD1	ENSG00000105447	0.322779	genetics	rs3760798	0.269446	0.002	0.00553317		-0.119424	0.0044978
DE	MYELOID	NS	CD37	ENSG00000104894	-0.459147	genetics	rs78771673	0.0946046	0.014	0.0294721		-0.138538	0.000129988
DE	MYELOID	NS	FLT3LG	ENSG00000090554	-0.344444	genetics	rs10423285	0.181692	0.002	0.00553317		0.3581	0.00447633
DE	MYELOID	NS	RRAS	ENSG00000126458	-0.382427	genetics	rs10426466	0.269822	0.234	0.304531		0.126552	0.00218691
DE	MYELOID	NS	AKT1S1	ENSG00000204673	0.280776	genetics	rs141334244	0	0.006	0.0144706		0.264136	9.54721e-05
DE	MYELOID	NS	ATF5	ENSG00000169136	0.282943	genetics	rs79722839	0.701328	0	0	yes	-0.677541	4.40168e-14
DE	MYELOID	NS	KDM4B	ENSG00000127663	-0.263147	genetics	rs571728158	0.0178332	0.574	0.641623		0.104118	0.00455429
DE	MYELOID	NS	SIGLEC7	ENSG00000168995	0.2495	genetics	rs12610786	0	0.3	0.374807		0.173032	0.00278495
DE	MYELOID	NS	FPR1	ENSG00000171051	-0.686051	genetics	rs4802859	0	0.15	0.210861	yes	0.6591	1.28983e-12
DE	MYELOID	NS	FPR2	ENSG00000171049	-0.909435	genetics	rs11084115	0.365501	0	0	yes	1.03239	1.30353e-14
DE	MYELOID	NS	ZNF83	ENSG00000167766	0.409427	genetics	rs657259	0.682153	0	0	yes	-0.38867	4.69933e-15
DE	MYELOID	NS	ZNF600	ENSG00000189190	0.269541	genetics	rs117019503	0	0.53	0.601001		-0.316362	1.16742e-05
DE	MYELOID	NS	ZNF468	ENSG00000204604	0.213045	genetics	rs12459037	0.199997	0.016	0.0330186		-0.176613	0.000190137
DE	MYELOID	NS	ZNF160	ENSG00000170949	-0.315716	genetics	rs10694633	0.00422767	0.688	0.74317		-0.11533	0.00303144
DE	MYELOID	NS	AC022137.4	ENSG00000287608	0.327294	genetics	rs2617768	0.136077	0.036	0.0644819		-0.264656	0.000514773
DE	MYELOID	NS	MBOAT7	ENSG00000125505	-0.244726	genetics	rs9636146	0.18373	0.026	0.0493197		0.148856	0.0027583
DE	MYELOID	NS	LILRB2	ENSG00000131042	-0.273047	genetics	rs595872	0.0257607	0.38	0.456213		0.110522	5.78587e-05
DE	MYELOID	NS	LILRA5	ENSG00000187116	-1.11618	genetics	rs2781751	0	0.006	0.0144706		-0.268371	6.34693e-05
DE	MYELOID	NS	LAIR1	ENSG00000167613	-0.326737	genetics	rs4806753	0	0.194	0.260703	yes	0.228493	4.41351e-09
DE	MYELOID	NS	LILRA2	ENSG00000239998	0.409219	genetics	rs28384500	1	0	0	yes	-0.54872	4.55652e-18
DE	MYELOID	NS	LILRB1	ENSG00000104972	-0.279423	genetics	rs10424991	0.253598	0	0	yes	0.257688	3.15502e-07
DE	MYELOID	NS	LILRA1	ENSG00000104974	-0.577437	genetics	rs112300561	0	0.342	0.418057		-0.570632	0.000424084
DE	MYELOID	NS	TMEM150B	ENSG00000180061	0.297884	genetics	rs2384688	0.0869294	0.12	0.174712	yes	-0.194061	2.21212e-07
DE	MYELOID	NS	ISOC2	ENSG00000063241	0.418546	genetics	rs626616	0	0.052	0.0869404		-0.119802	0.00158556
DE	MYELOID	NS	ZNF17	ENSG00000186272	0.237454	genetics	rs35963337	0.191236	0.02	0.0397379		0.151826	0.0372621
DE	MYELOID	NS	ZNF749	ENSG00000186230	0.430995	genetics	rs3746224	0.628913	0	0	yes	0.612934	4.96428e-28
DE	MYELOID	NS	ZIK1	ENSG00000171649	0.257042	genetics	rs2360539	0.44692	0.036	0.0644819		-0.15811	0.00250855
DE	MYELOID	NS	ZNF551	ENSG00000204519	0.280062	genetics	rs117253331	0.127426	0.164	0.227011		0.325891	0.0315902
DE	MYELOID	NS	ZNF814	ENSG00000204514	0.398547	genetics	rs10426019	0.208544	0.01	0.022218		-0.192436	0.000775667
DE	MYELOID	NS	ZNF776	ENSG00000152443	0.227187	genetics	rs11414764	0.04158	0.28	0.353691		-0.151879	0.0181754
DE	MYELOID	NS	ZNF418	ENSG00000196724	0.246278	genetics	rs200745754	0.0663072	0.232	0.302469		-0.0907184	0.024592
DE	MYELOID	NS	DUS3L	ENSG00000141994	0.401773	genetics	rs8111850	0.030174	0.422	0.497446	yes	-0.236703	1.63492e-08
DE	MYELOID	NS	GTF2F1	ENSG00000125651	0.205006	genetics	rs6510894	1	0	0	yes	-0.111349	3.64166e-06
DE	MYELOID	NS	ADGRE1	ENSG00000174837	-1.5102	genetics	rs460915	0.0478355	0.004	0.0101908		-0.247553	0.000251676
DE	MYELOID	NS	STXBP2	ENSG00000076944	-0.220056	genetics	rs10001	0.0781739	0.028	0.0523494		0.0985506	1.95537e-05
DE	MYELOID	NS	TRAPPC5	ENSG00000181029	-0.244055	genetics	rs34624121	0.0366436	0.112	0.164804		0.0725358	0.00160863
DE	MYELOID	NS	CD320	ENSG00000167775	0.3832	genetics	rs8108103	0.430906	0.002	0.00553317		-0.262851	0.000270703
DE	MYELOID	NS	ZNF699	ENSG00000196110	-0.370448	genetics	rs16979286	0.309138	0.002	0.00553317		0.175745	0.00039381
DE	MYELOID	NS	RTCA-AS1	ENSG00000224616	0.684115	genetics	rs4350216	0.707807	0	0	yes	0.413163	5.15558e-09
DE	MYELOID	NS	PGD	ENSG00000142657	0.215386	genetics	rs2298570	0	0	0	yes	0.170241	4.0504e-18
DE	MYELOID	NS	FAM102B	ENSG00000162636	-0.656446	genetics	rs56803076	0.170513	0	0		0.208371	5.9526e-05
DE	MYELOID	NS	SRM	ENSG00000116649	0.343868	genetics	rs61775589	0.00713727	0.86	0.888445		0.227223	0.0142933
DE	MYELOID	NS	GSTM3	ENSG00000134202	-0.570925	genetics	rs1332018	0.813692	0	0	yes	0.679082	2.81648e-24
DE	MYELOID	NS	AL355488.1	ENSG00000273373	0.233231	genetics	rs112511893	0	0.012	0.0259236		0.376627	0.0132179
DE	MYELOID	NS	DENND2D	ENSG00000162777	0.321096	genetics	rs2282248	0.206819	0.032	0.0585089	yes	0.231235	1.22459e-08
DE	MYELOID	NS	MOV10	ENSG00000155363	0.264335	genetics	rs72984598	0	0.618	0.681749		0.171236	0.048781
DE	MYELOID	NS	RHOC	ENSG00000155366	0.265962	genetics	rs1106287	0.00437648	0.892	0.91488	yes	0.231815	1.69379e-08
DE	MYELOID	NS	SLC16A1-AS1	ENSG00000226419	0.61796	genetics	rs10857979	0.227972	0	0		-0.203818	0.00115133
DE	MYELOID	NS	SLC16A1	ENSG00000155380	0.763232	genetics	rs6670866	0.246514	0	0	yes	-0.255016	7.12247e-07
DE	MYELOID	NS	LRIG2-DT	ENSG00000238198	0.261326	genetics	rs34163757	0.491568	0	0		0.129837	0.000421069
DE	MYELOID	NS	FBXO44	ENSG00000132879	-0.224904	genetics	rs191654297	0	0.004	0.0101908		-0.247484	0.00493534
DE	MYELOID	NS	TNFRSF4	ENSG00000186827	0.549646	genetics	rs11260539	0	0.506	0.578678		0.332819	0.00257853
DE	MYELOID	NS	AGTRAP	ENSG00000177674	-0.290988	genetics	rs10779766	0	0.012	0.0259236		0.128172	0.003096
DE	MYELOID	NS	WDR3	ENSG00000065183	0.23011	genetics	rs4298716	0	0.08	0.124368		0.1298	0.00433889
DE	MYELOID	NS	TNFRSF18	ENSG00000186891	0.650008	genetics	rs186608774	0.350227	0.002	0.00553317	yes	-0.486394	3.48869e-08
DE	MYELOID	NS	FCGR1B	ENSG00000198019	-0.805486	genetics	rs72633630	0	0	0		-0.38997	0.00360574
DE	MYELOID	NS	LINC00623	ENSG00000226067	-0.29995	genetics	rs3853576	0.138116	0.052	0.0869404		0.289883	0.00218951
DE	MYELOID	NS	SRGAP2C	ENSG00000171943	-0.211522	genetics	rs9329023	0	0.014	0.0294721		-0.153974	0.000131878
DE	MYELOID	NS	TNFRSF1B	ENSG00000028137	-0.275248	genetics	rs1061628	0	0.848	0.878949		0.0837362	0.000519775
DE	MYELOID	NS	PDPN	ENSG00000162493	-0.799745	genetics	rs1261026	0.795712	0	0	yes	0.609662	1.26726e-09
DE	MYELOID	NS	ACAP3	ENSG00000131584	0.281848	genetics	rs17139966	0	0.004	0.0101908		0.285953	0.000279047
DE	MYELOID	NS	NBPF14	ENSG00000270629	0.430422	genetics	rs142621020	0	0.786	0.827503		-0.391161	0.0417016
DE	MYELOID	NS	ATAD3B	ENSG00000160072	0.386221	genetics	rs3736372	0.596528	0	0		-0.200736	1.55756e-05
DE	MYELOID	NS	FCGR1A	ENSG00000150337	-0.69094	genetics	rs1355239	0.0766467	0.282	0.3558		0.173453	0.0271317
DE	MYELOID	NS	HIST2H2BE	ENSG00000184678	-0.312791	genetics	rs35002905	0.0990048	0.15	0.210861		-0.276286	0.00382851
DE	MYELOID	NS	HIST2H2AB	ENSG00000184270	-0.207072	genetics	rs147211319	0	0.07	0.111459		0.248918	0.0084362
DE	MYELOID	NS	ANP32E	ENSG00000143401	-0.253945	genetics	rs4926412	0.835421	0	0	yes	0.271668	8.75347e-13
DE	MYELOID	NS	C1orf54	ENSG00000118292	0.299638	genetics	rs200760532	0.0639551	0.186	0.251882		-0.1918	0.000356109
DE	MYELOID	NS	MCL1	ENSG00000143384	-0.286783	genetics	rs55975034	0.0117532	0.734	0.78255		0.118828	0.0124917
DE	MYELOID	NS	ADAMTSL4	ENSG00000143382	-0.503454	genetics	rs143291878	0	0.064	0.103554		-0.185738	0.000224522
DE	MYELOID	NS	FHAD1	ENSG00000142621	-0.734952	genetics	rs1752003	0.386911	0	0	yes	-0.58761	6.09459e-13
DE	MYELOID	NS	S100A13	ENSG00000189171	0.620263	genetics	rs11265633	0.376805	0	0	yes	-0.428703	4.24106e-13
DE	MYELOID	NS	SLC27A3	ENSG00000143554	-0.267773	genetics	rs566883086	0	0.122	0.177261		-0.250488	0.00116232
DE	MYELOID	NS	ATAD3A	ENSG00000197785	0.289136	genetics	rs117505867	0	0	0		0.259283	0.000248302
DE	MYELOID	NS	PBXIP1	ENSG00000163346	-0.685967	genetics	rs141191663	0	0.01	0.022218		-0.259352	0.00763573
DE	MYELOID	NS	ADAM15	ENSG00000143537	0.353499	genetics	rs6675468	0	0.4	0.475906		-0.289145	9.85687e-05
DE	MYELOID	NS	GBA	ENSG00000177628	0.206371	genetics	rs559234076	0.350079	0	0	yes	0.234964	1.56392e-06
DE	MYELOID	NS	SYT11	ENSG00000132718	-0.371212	genetics	rs147280909	0.250013	0.004	0.0101908		-0.143654	0.00354293
DE	MYELOID	NS	RIT1	ENSG00000143622	0.221383	genetics	rs550197800	0.0606805	0.196	0.262929		-0.0576469	0.00215688
DE	MYELOID	NS	DDI2	ENSG00000197312	0.350019	genetics	rs6429769	0.216085	0.002	0.00553317		-0.13928	3.17927e-05
DE	MYELOID	NS	GPATCH4	ENSG00000160818	0.372335	genetics	rs112374850	0.0456229	0.282	0.3558	yes	-0.218386	2.11008e-05
DE	MYELOID	NS	HDGF	ENSG00000143321	0.213061	genetics	rs4661215	0	0.106	0.157448		-0.0718046	0.00475294
DE	MYELOID	NS	MRPL24	ENSG00000143314	0.214473	genetics	rs148077088	0	0.08	0.124368		-0.108512	0.00889212
DE	MYELOID	NS	AL645728.1	ENSG00000215014	-0.425472	genetics	rs6666293	1	0	0	yes	0.44219	2.31298e-10
DE	MYELOID	NS	SLAMF6	ENSG00000162739	0.382379	genetics	rs10494343	0.109507	0.068	0.108888		0.230082	0.00333931
DE	MYELOID	NS	CD84	ENSG00000066294	0.377078	genetics	rs78043762	0	0.008	0.0184241		0.265482	5.1446e-05
DE	MYELOID	NS	SLAMF7	ENSG00000026751	0.341677	genetics	rs2295612	0	0.17	0.23355		-0.200001	0.00259805
DE	MYELOID	NS	LY9	ENSG00000122224	0.464167	genetics	rs4656276	0	0.086	0.132165		-0.148688	0.0151457
DE	MYELOID	NS	CDK11A	ENSG00000008128	-0.278163	genetics	rs28657953	0.0158404	0.74	0.787706		0.186782	1.16936e-06
DE	MYELOID	NS	TSTD1	ENSG00000215845	-0.328038	genetics	rs10908821	0	0.478	0.552254	yes	0.615834	3.88312e-12
DE	MYELOID	NS	FCER1G	ENSG00000158869	-0.417189	genetics	rs11421	0.180715	0.002	0.00553317	yes	-0.283037	2.665e-23
DE	MYELOID	NS	FCGR3A	ENSG00000203747	-0.704015	genetics	rs79090924	0	0.664	0.722716		-0.280618	0.00100094
DE	MYELOID	NS	FCGR2A	ENSG00000143226	-0.268554	genetics	rs74538320	0.0146133	0.58	0.647038		0.0787337	0.00397969
DE	MYELOID	NS	HSPA6	ENSG00000173110	-0.417467	genetics	rs139918673	0	0.338	0.413915		0.17725	0.00902012
DE	MYELOID	NS	HSD17B7	ENSG00000132196	-0.34494	genetics	rs151132508	0	0.002	0.00553317		-0.394955	0.000242259
DE	MYELOID	NS	POU2F1	ENSG00000143190	0.220332	genetics	rs59927372	0.0178482	0.528	0.599177		-0.0889538	0.00104211
DE	MYELOID	NS	SLC35E2A	ENSG00000215790	0.491975	genetics	rs9442411	0	0.148	0.208613		-0.232715	0.000411195
DE	MYELOID	NS	BX284668.5	ENSG00000238142	-0.262141	genetics	rs9435733	0	0.008	0.0184241		0.23132	0.000162231
DE	MYELOID	NS	SUCO	ENSG00000094975	-0.234878	genetics	rs2285143	0.41339	0	0		0.123394	0.00116337
DE	MYELOID	NS	PRDX6	ENSG00000117592	0.216666	genetics	rs7314	0.263606	0.102	0.152283		-0.0854163	1.76489e-05
DE	MYELOID	NS	KIAA0040	ENSG00000235750	-0.304343	genetics	rs12084108	0.0999244	0.052	0.0869404	yes	0.212466	1.39977e-07
DE	MYELOID	NS	ARHGEF10L	ENSG00000074964	0.299467	genetics	rs74540902	0.146219	0	0	yes	-0.299769	1.11643e-05
DE	MYELOID	NS	TOR3A	ENSG00000186283	0.29412	genetics	rs34979873	0.249581	0	0	yes	-0.194727	4.22751e-07
DE	MYELOID	NS	SOAT1	ENSG00000057252	0.278253	genetics	rs56018642	0	0.53	0.601001		0.108998	5.43196e-05
DE	MYELOID	NS	RGS16	ENSG00000143333	-1.12555	genetics	rs34045092	0.517886	0	0	yes	0.67237	1.48967e-11
DE	MYELOID	NS	NPL	ENSG00000135838	0.214125	genetics	rs16859679	0.452976	0	0	yes	-0.338303	1.08124e-09
DE	MYELOID	NS	C1orf21	ENSG00000116667	-0.605761	genetics	rs2378885	1	0	0	yes	0.791248	9.86025e-25
DE	MYELOID	NS	NIBAN1	ENSG00000135842	0.264862	genetics	rs11403698	0	0.694	0.748179		-0.118459	0.00122193
DE	MYELOID	NS	IVNS1ABP	ENSG00000116679	-0.352151	genetics	rs7540988	0	0.008	0.0184241		0.15455	0.000115047
DE	MYELOID	NS	PTGS2	ENSG00000073756	-0.595485	genetics	rs34352016	0	0.14	0.199091		-0.291317	0.00421667
DE	MYELOID	NS	RGS18	ENSG00000150681	-0.496992	genetics	rs55660306	0.302367	0	0		-0.228432	0.000640264
DE	MYELOID	NS	RGS2	ENSG00000116741	-0.467081	genetics	rs6428137	0.364274	0.004	0.0101908		0.185337	0.000500126
DE	MYELOID	NS	MRTO4	ENSG00000053372	0.312155	genetics	rs1018429	0.0103695	0.84	0.872614		-0.183714	0.0141178
DE	MYELOID	NS	SLC66A1	ENSG00000040487	0.211763	genetics	rs35270532	0	0.082	0.127023		-0.140685	0.000933563
DE	MYELOID	NS	NBL1	ENSG00000158747	-0.577091	genetics	rs3813987	0.0415428	0.128	0.184679		-0.196007	0.0036247
DE	MYELOID	NS	DENND1B	ENSG00000213047	0.287931	genetics	rs80125218	0.0747916	0.506	0.578678		-0.243714	0.00395358
DE	MYELOID	NS	TMCO4	ENSG00000162542	0.287798	genetics	rs6697394	0.499466	0	0	yes	-0.343614	9.16444e-06
DE	MYELOID	NS	KIF21B	ENSG00000116852	-0.28836	genetics	rs6427870	0	0	0		-0.201071	0.000687363
DE	MYELOID	NS	NAV1	ENSG00000134369	-0.554363	genetics	rs528409147	0	0.024	0.0461453		-0.468254	0.00042132
DE	MYELOID	NS	BTG2	ENSG00000159388	-0.29047	genetics	rs2486942	0.22072	0.07	0.111459		0.0828585	0.00452859
DE	MYELOID	NS	AC119673.2	ENSG00000286619	0.446557	genetics	rs9438393	1	0	0	yes	0.500125	3.24549e-20
DE	MYELOID	NS	RAB7B	ENSG00000276600	0.459474	genetics	rs11804268	0	0.738	0.78621		0.235463	9.07448e-05
DE	MYELOID	NS	CD55	ENSG00000196352	-0.3734	genetics	rs150046210	0.00942402	0.868	0.894836	yes	0.374606	5.2023e-14
DE	MYELOID	NS	MIR29B2CHG	ENSG00000203709	-0.261802	genetics	rs34834365	0	0.34	0.416032		0.167398	0.00276935
DE	MYELOID	NS	HSD11B1	ENSG00000117594	0.628119	genetics	rs12145126	0	0.306	0.380881		-0.339298	0.0112317
DE	MYELOID	NS	TRAF3IP3	ENSG00000009790	-0.259755	genetics	rs7550346	0.200217	0.064	0.103554		0.198221	0.0442408
DE	MYELOID	NS	HSD11B1-AS1	ENSG00000227591	0.290829	genetics	rs35966136	0	0.016	0.0330186		0.347474	0.0184515
DE	MYELOID	NS	SLC30A1	ENSG00000170385	0.239563	genetics	rs113663090	0	0.014	0.0294721		0.0874947	0.00110094
DE	MYELOID	NS	INTS7	ENSG00000143493	0.269822	genetics	rs66550521	0	0.246	0.317578		-0.140669	0.00201787
DE	MYELOID	NS	PACC1	ENSG00000065600	0.247818	genetics	rs10863965	0	0.002	0.00553317		0.115281	6.02036e-05
DE	MYELOID	NS	ATF3	ENSG00000162772	0.368072	genetics	rs77896882	0	0.666	0.724189		0.347425	5.45513e-05
DE	MYELOID	NS	SKI	ENSG00000157933	-0.485372	genetics	rs410161	0.0275427	0.832	0.866189		0.142743	0.00123077
DE	MYELOID	NS	CAPN2	ENSG00000162909	0.274655	genetics	rs76566602	0.208761	0.006	0.0144706		-0.203801	0.0115515
DE	MYELOID	NS	EPHX1	ENSG00000143819	0.41453	genetics	rs74150514	0.290809	0.004	0.0101908		-0.193409	0.00868298
DE	MYELOID	NS	COQ8A	ENSG00000163050	0.354737	genetics	rs2105822	0.0588561	0.216	0.28494		0.0954911	0.0104638
DE	MYELOID	NS	HIST3H2A	ENSG00000181218	-0.375328	genetics	rs9726122	0.331213	0.04	0.070153		0.139666	0.0153896
DE	MYELOID	NS	RHOU	ENSG00000116574	-0.259402	genetics	rs1045497	0	0.492	0.565354	yes	-0.463098	5.75927e-11
DE	MYELOID	NS	URB2	ENSG00000135763	0.355793	genetics	rs11589905	0.0751929	0.098	0.147179		0.191649	2.73748e-05
DE	MYELOID	NS	EGLN1	ENSG00000135766	-0.562741	genetics	rs144841251	0.0957859	0.028	0.0523494		0.425524	0.00225736
DE	MYELOID	NS	SIPA1L2	ENSG00000116991	0.280406	genetics	rs10910578	0.0390568	0.528	0.599177	yes	-0.206381	8.92339e-15
DE	MYELOID	NS	ID3	ENSG00000117318	-0.547935	genetics	rs61778883	0.11235	0.224	0.293709		-0.2197	0.00143707
DE	MYELOID	NS	B3GALNT2	ENSG00000162885	0.229952	genetics	rs696247	0	0.974	0.979417	yes	-0.457587	4.43844e-31
DE	MYELOID	NS	PITHD1	ENSG00000057757	0.261143	genetics	rs12031592	0.212508	0	0		0.103949	0.000117274
DE	MYELOID	NS	SDCCAG8	ENSG00000054282	-0.440959	genetics	rs10926972	0.150286	0.002	0.00553317	yes	0.151175	1.26891e-11
DE	MYELOID	NS	CEP170	ENSG00000143702	-0.292468	genetics	rs74150959	0.224702	0.002	0.00553317		0.0970156	0.00292161
DE	MYELOID	NS	AKT3	ENSG00000117020	-0.236006	genetics	rs9428579	0.205547	0.158	0.220182		0.149606	8.7273e-05
DE	MYELOID	NS	EFCAB2	ENSG00000203666	-0.423932	genetics	rs7533985	0.918757	0	0	yes	-0.449481	4.40224e-13
DE	MYELOID	NS	TFB2M	ENSG00000162851	0.306561	genetics	rs148842998	0.117719	0.006	0.0144706		-0.353488	0.00837716
DE	MYELOID	NS	SCCPDH	ENSG00000143653	0.292444	genetics	rs74152220	0.647801	0	0		-0.304237	7.46913e-05
DE	MYELOID	NS	NLRP3	ENSG00000162711	-0.269127	genetics	rs73140556	0	0.02	0.0397379		-0.486225	1.18244e-05
DE	MYELOID	NS	SH3BP5L	ENSG00000175137	0.209816	genetics	rs74157349	0	0.028	0.0523494		0.215071	0.000814901
DE	MYELOID	NS	STMN1	ENSG00000117632	0.460397	genetics	rs6689968	0.328063	0	0		-0.26609	0.000452578
DE	MYELOID	NS	RPS6KA1	ENSG00000117676	0.292167	genetics	rs7539320	0	0	0	yes	0.13303	6.6642e-10
DE	MYELOID	NS	FGR	ENSG00000000938	0.284928	genetics	rs34806307	0	0.04	0.070153		0.0972949	0.00133627
DE	MYELOID	NS	THEMIS2	ENSG00000130775	-0.218734	genetics	rs3766398	0.347529	0.004	0.0101908	yes	-0.145883	1.14508e-11
DE	MYELOID	NS	DNAJC8	ENSG00000126698	0.2764	genetics	rs4243822	0.57606	0	0	yes	-0.246762	3.17415e-43
DE	MYELOID	NS	PHACTR4	ENSG00000204138	0.253062	genetics	rs6657880	0.456798	0	0	yes	-0.153411	1.41528e-07
DE	MYELOID	NS	SNHG12	ENSG00000197989	0.416174	genetics	rs72885757	0	0.696	0.749863		0.190905	0.0147353
DE	MYELOID	NS	SNHG3	ENSG00000242125	0.251291	genetics	rs72885777	0	0.598	0.663811		0.163038	0.0117614
DE	MYELOID	NS	RCC1	ENSG00000180198	0.48597	genetics	rs9426387	0	0.052	0.0869404		-0.128262	0.029249
DE	MYELOID	NS	EPB41	ENSG00000159023	0.235654	genetics	rs458584	0.170527	0.01	0.022218		-0.151135	0.000789045
DE	MYELOID	NS	CCDC28B	ENSG00000160050	0.37607	genetics	rs72890139	0	0.312	0.387058		0.317307	0.00640576
DE	MYELOID	NS	RNF19B	ENSG00000116514	-0.270539	genetics	rs145354090	0.0950207	0.102	0.152283		0.27934	0.00287453
DE	MYELOID	NS	PHC2	ENSG00000134686	-0.283566	genetics	rs4653050	0.0788333	0.05	0.0841329		0.07689	0.029495
DE	MYELOID	NS	C1orf216	ENSG00000142686	0.265872	genetics	rs72659663	0.263978	0	0	yes	-0.307823	6.20866e-08
DE	MYELOID	NS	ZC3H12A	ENSG00000163874	-0.227233	genetics	rs182881372	0	0.01	0.022218		-0.280217	0.0115719
DE	MYELOID	NS	C1orf122	ENSG00000197982	0.347587	genetics	rs12734823	0.610621	0	0	yes	0.370194	4.35754e-18
DE	MYELOID	NS	PPT1	ENSG00000131238	0.346299	genetics	rs58463538	0.526972	0	0	yes	0.339027	2.73568e-20
DE	MYELOID	NS	SMAP2	ENSG00000084070	-0.217815	genetics	rs1009731	0.0793096	0.176	0.24042		-0.201787	0.00117198
DE	MYELOID	NS	CTPS1	ENSG00000171793	0.341427	genetics	rs11579483	0.0607326	0.534	0.604665		0.18191	0.000836424
DE	MYELOID	NS	SLC2A1	ENSG00000117394	-0.693698	genetics	rs6699129	0.336849	0.05	0.0841329		-0.238263	0.0032437
DE	MYELOID	NS	EBNA1BP2	ENSG00000117395	0.255732	genetics	rs6429542	0	0.038	0.0673064		-0.0833832	0.000557916
DE	MYELOID	NS	DPH2	ENSG00000132768	0.366428	genetics	rs113575553	0	0.096	0.144721		0.430046	0.00579771
DE	MYELOID	NS	EIF2B3	ENSG00000070785	0.202877	genetics	rs489676	0.301954	0.002	0.00553317	yes	-0.149521	1.44375e-05
DE	MYELOID	NS	MMACHC	ENSG00000132763	0.242493	genetics	rs111369971	0.164688	0.066	0.106235		0.181285	0.00177244
DE	MYELOID	NS	SPATA6	ENSG00000132122	-0.813777	genetics	rs77738077	0	0.402	0.477876		0.202545	0.0024394
DE	MYELOID	NS	COA7	ENSG00000162377	0.300345	genetics	rs113596623	0.111535	0.004	0.0101908		-0.21366	0.0531226
DE	MYELOID	NS	ECHDC2	ENSG00000121310	-0.309879	genetics	rs56222568	0.33817	0.042	0.0730184		-0.236478	5.01176e-05
DE	MYELOID	NS	NDC1	ENSG00000058804	0.304249	genetics	rs1181165	0	0.004	0.0101908		0.478027	0.00176149
DE	MYELOID	NS	FGGY	ENSG00000172456	-0.427172	genetics	rs76998023	0.22296	0.004	0.0101908	yes	0.525462	4.03454e-07
DE	MYELOID	NS	L1TD1	ENSG00000240563	-1.09548	genetics	rs11207933	0	0.054	0.0897124	yes	-0.613099	1.48103e-10
DE	MYELOID	NS	ICMT	ENSG00000116237	0.348407	genetics	rs12070839	0.495685	0	0	yes	-0.208174	7.77836e-06
DE	MYELOID	NS	PGM1	ENSG00000079739	-0.449992	genetics	rs3819915	0	0.348	0.424198		0.246049	0.00606876
DE	MYELOID	NS	KLHL21	ENSG00000162413	0.340624	genetics	rs530656938	0.173084	0.016	0.0330186		-0.182212	0.0214166
DE	MYELOID	NS	PDE4B	ENSG00000184588	-0.317326	genetics	rs11803855	0	0.002	0.00553317		-0.462861	2.32349e-05
DE	MYELOID	NS	DNAJC11	ENSG00000007923	0.203039	genetics	rs436920	0.146422	0.014	0.0294721		-0.133016	0.00203733
DE	MYELOID	NS	HHLA3	ENSG00000197568	-0.397155	genetics	rs17131261	0.824141	0	0	yes	0.958527	9.0389e-13
DE	MYELOID	NS	ACADM	ENSG00000117054	0.208949	genetics	rs149590224	0.212885	0	0	yes	-0.326034	2.4102e-06
DE	MYELOID	NS	DNAJB4	ENSG00000162616	0.461774	genetics	rs76150938	0.0650217	0.438	0.513478		-0.148631	0.0115451
DE	MYELOID	NS	TNFRSF9	ENSG00000049249	0.528645	genetics	rs227165	0.21147	0	0		-0.248172	0.00174708
DE	MYELOID	NS	LINC00115	ENSG00000225880	-0.357613	genetics	rs3131971	0.615986	0	0		-0.249605	2.69767e-05
DE	MYELOID	NS	RPF1	ENSG00000117133	0.202088	genetics	rs11163977	0.160866	0.024	0.0461453		-0.131506	0.00232516
DE	MYELOID	NS	MCOLN2	ENSG00000153898	0.599803	genetics	rs34443659	0	0.688	0.74317	yes	-0.403039	1.10557e-07
DE	MYELOID	NS	MCOLN3	ENSG00000055732	0.731342	genetics	rs56110958	0	0	0		-0.435197	2.29378e-05
DE	MYELOID	NS	KYAT3	ENSG00000137944	-0.30991	genetics	rs682830	0	0.012	0.0259236		-0.168068	9.9182e-05
DE	MYELOID	NS	GBP5	ENSG00000154451	-0.741479	genetics	rs116043106	0	0.05	0.0841329		-0.37608	0.0372543
DE	MYELOID	NS	GBP7	ENSG00000213512	0.467774	genetics	rs1142888	1	0.002	0.00553317	yes	0.710934	6.11263e-21
DE	MYELOID	NS	LRRC8C	ENSG00000171488	-0.487156	genetics	rs138400389	0.196225	0.002	0.00553317		0.134829	0.00452519
DE	MYELOID	NS	SLC2A5	ENSG00000142583	-0.699436	genetics	rs3765962	0.173249	0.132	0.189483	yes	-0.811182	6.94549e-16
DE	MYELOID	NS	SPSB1	ENSG00000171621	0.405124	genetics	rs113481219	0	0	0	yes	-0.667926	6.03274e-24
DE	MYELOID	NS	DIPK1A	ENSG00000154511	0.313961	genetics	rs594527	0.0311901	0.63	0.69231		-0.151539	0.00148442
DE	MYELOID	NS	BCAR3	ENSG00000137936	1.2074	genetics	rs116146672	0.118202	0	0		-0.822108	3.99457e-06
DE	MYELOID	NS	GCLM	ENSG00000023909	0.348228	genetics	rs142454250	0	0.096	0.144721		-0.122802	0.00894708
DE	MYELOID	NS	KLHL17	ENSG00000187961	0.206686	genetics	rs113967711	0.355233	0	0		-0.218917	0.000252579
DE	MYELOID	NS	CLSTN1	ENSG00000171603	-0.216473	genetics	rs11121484	0.747758	0	0		0.139115	0.00221559
DE	MYELOID	NS	SIRPB1	ENSG00000101307	0.457418	genetics	rs34600126	0.693058	0.002	0.00553317	yes	1.21411	1.22509e-33
DE	MYELOID	NS	THBD	ENSG00000178726	-0.657922	genetics	rs844816	0	0.202	0.269389		-0.248657	0.00309893
DE	MYELOID	NS	CD93	ENSG00000125810	-0.685817	genetics	rs6132573	0.00280432	0.828	0.862766		-0.226358	0.00222809
DE	MYELOID	NS	NOL4L	ENSG00000197183	-0.225696	genetics	rs77800425	0	0.158	0.220182		-0.352275	0.0129597
DE	MYELOID	NS	AHCY	ENSG00000101444	0.39756	genetics	rs113645189	0	0.008	0.0184241		-0.199392	0.045683
DE	MYELOID	NS	PROCR	ENSG00000101000	-0.567528	genetics	rs7361656	0.0966369	0.032	0.0585089	yes	-0.526154	6.6666e-11
DE	MYELOID	NS	EDEM2	ENSG00000088298	-0.240122	genetics	rs6058209	0	0.008	0.0184241	yes	-0.185511	1.45955e-07
DE	MYELOID	NS	UQCC1	ENSG00000101019	0.225812	genetics	rs10439606	0.0348592	0.66	0.719277	yes	-0.209896	1.28557e-05
DE	MYELOID	NS	TRIB3	ENSG00000101255	-0.470978	genetics	rs8183978	0.187348	0	0		-0.287789	0.000138462
DE	MYELOID	NS	CDC25B	ENSG00000101224	0.267925	genetics	rs4815608	0.967257	0	0	yes	0.216844	1.81393e-05
DE	MYELOID	NS	OSER1	ENSG00000132823	-0.236198	genetics	rs199565056	0.0195276	0.24	0.311087		-0.0756895	0.000709228
DE	MYELOID	NS	ADA	ENSG00000196839	-0.667828	genetics	rs113122104	0	0.002	0.00553317		-0.466979	0.00133884
DE	MYELOID	NS	SDC4	ENSG00000124145	0.259329	genetics	rs3529	0	0.416	0.491587		-0.0866241	0.00580509
DE	MYELOID	NS	SLC23A2	ENSG00000089057	0.407233	genetics	rs2422954	0	0.366	0.442196		-0.220895	0.00073175
DE	MYELOID	NS	RASSF2	ENSG00000101265	0.252587	genetics	rs3215695	0.137654	0.036	0.0644819		0.116745	0.000102543
DE	MYELOID	NS	PREX1	ENSG00000124126	-0.319457	genetics	rs11553083	0.00739915	0.562	0.630631		0.0884857	0.00287096
DE	MYELOID	NS	AL133342.1	ENSG00000278231	-0.344239	genetics	rs6095343	0	0.006	0.0144706		-0.194638	0.00155271
DE	MYELOID	NS	TMEM189	ENSG00000240849	0.283532	genetics	rs60878064	0.108444	0.276	0.349533		-0.0993989	0.000353518
DE	MYELOID	NS	PCNA	ENSG00000132646	0.26974	genetics	rs114378215	0.110592	0.01	0.022218		-0.237579	0.00859751
DE	MYELOID	NS	CSTF1	ENSG00000101138	0.265669	genetics	rs6014727	0	0.058	0.0952918		0.117001	0.00100076
DE	MYELOID	NS	RBM38	ENSG00000132819	0.251402	genetics	rs1885580	0.753964	0.048	0.0814123		-0.210433	0.000111169
DE	MYELOID	NS	PMEPA1	ENSG00000124225	-0.630997	genetics	rs73616227	0	0.044	0.0758387		-0.323369	0.000177564
DE	MYELOID	NS	PPDPF	ENSG00000125534	-0.223697	genetics	rs72629024	0.749762	0	0	yes	-0.549184	6.91143e-28
DE	MYELOID	NS	RGS19	ENSG00000171700	-0.303164	genetics	rs73141408	0	0.008	0.0184241		0.118786	0.00474664
DE	MYELOID	NS	FAM110A	ENSG00000125898	0.31397	genetics	rs620820	0.363209	0	0	yes	-0.370698	1.53188e-07
DE	MYELOID	NS	SAMSN1	ENSG00000155307	-0.605729	genetics	rs4817236	0	0.848	0.878949		-0.107643	0.00771251
DE	MYELOID	NS	TIAM1	ENSG00000156299	0.328781	genetics	rs8133368	0.490695	0	0	yes	-0.448605	1.70343e-12
DE	MYELOID	NS	IL10RB	ENSG00000243646	-0.217854	genetics	rs962860	0.184788	0.014	0.0294721		-0.110958	3.65271e-05
DE	MYELOID	NS	CBR1	ENSG00000159228	0.326814	genetics	rs112171114	0.313527	0.004	0.0101908	yes	-0.521608	2.99856e-13
DE	MYELOID	NS	CBR3	ENSG00000159231	0.414778	genetics	rs72210702	0.0705708	0.208	0.275987	yes	-0.272962	2.91268e-05
DE	MYELOID	NS	ETS2	ENSG00000157557	-0.573077	genetics	rs9977361	0.045144	0.05	0.0841329		0.156282	0.000806406
DE	MYELOID	NS	CSTB	ENSG00000160213	0.223271	genetics	rs2838393	0.186034	0.024	0.0461453	yes	-0.112384	1.28274e-07
DE	MYELOID	NS	RRP1	ENSG00000160214	0.291666	genetics	rs1573334	0.126207	0.04	0.070153		-0.100367	7.46043e-05
DE	MYELOID	NS	GATD3A	ENSG00000160221	-0.895548	genetics	rs968713	0.633552	0	0	yes	-1.21623	3.54814e-40
DE	MYELOID	NS	PTTG1IP	ENSG00000183255	-0.229461	genetics	rs2838716	0.776631	0	0	yes	0.150882	8.33733e-11
DE	MYELOID	NS	ITGB2	ENSG00000160255	0.271467	genetics	rs760462	0.236009	0	0	yes	-0.318345	7.60643e-20
DE	MYELOID	NS	SPATC1L	ENSG00000160284	1.05471	genetics	rs62215189	0.504009	0	0	yes	-0.57133	4.60143e-11
DE	MYELOID	NS	S100B	ENSG00000160307	-0.948608	genetics	rs59374074	0.354293	0	0	yes	1.49536	6.95938e-08
DE	MYELOID	NS	IL17RA	ENSG00000177663	0.332058	genetics	rs74276417	0	0.028	0.0523494		0.146462	0.000359088
DE	MYELOID	NS	ZNF74	ENSG00000185252	0.227969	genetics	rs1013633	0	0	0		-0.186248	0.00109887
DE	MYELOID	NS	KLHL22	ENSG00000099910	0.230391	genetics	rs112153408	0	0.014	0.0294721		0.199169	0.0297912
DE	MYELOID	NS	PPM1F	ENSG00000100034	-0.210637	genetics	rs762474	0.00999962	0.724	0.774384	yes	-0.199213	2.79539e-06
DE	MYELOID	NS	AC245060.5	ENSG00000274422	0.450771	genetics	rs4050898	0.199076	0.2	0.267248	yes	0.65863	2.47489e-23
DE	MYELOID	NS	ZNF70	ENSG00000187792	0.285945	genetics	rs413069	0.28538	0	0		-0.416585	0.000993406
DE	MYELOID	NS	RGL4	ENSG00000159496	-0.260493	genetics	rs114557635	0.222704	0	0		0.348812	0.00163569
DE	MYELOID	NS	CHCHD10	ENSG00000250479	0.2019	genetics	rs8135708	0	0.11	0.162387		0.143992	0.00736477
DE	MYELOID	NS	ADORA2A	ENSG00000128271	-0.530248	genetics	rs3788370	0	0.184	0.249476		-0.224766	0.0271178
DE	MYELOID	NS	TPST2	ENSG00000128294	0.25173	genetics	rs114535879	0.180786	0	0		-0.192677	0.000834527
DE	MYELOID	NS	TTC28-AS1	ENSG00000235954	-0.363969	genetics	rs2267128	0	0.156	0.217864		0.194604	0.00766565
DE	MYELOID	NS	TTC28	ENSG00000100154	-0.341655	genetics	rs134481	0.517701	0.004	0.0101908	yes	-0.639458	1.86198e-12
DE	MYELOID	NS	OSM	ENSG00000099985	-0.546617	genetics	rs115088237	0	0.128	0.184679		-0.420836	0.0372176
DE	MYELOID	NS	SELENOM	ENSG00000198832	-0.319237	genetics	rs28365892	0	0.008	0.0184241	yes	-0.349322	8.25188e-07
DE	MYELOID	NS	PISD	ENSG00000241878	0.294747	genetics	rs112595939	0.198285	0	0	yes	-0.430807	2.55872e-05
DE	MYELOID	NS	YWHAH	ENSG00000128245	-0.243447	genetics	rs136872	0	0.008	0.0184241		-0.18543	0.000695134
DE	MYELOID	NS	TIMP3	ENSG00000100234	1.53065	genetics	rs140785335	0.398818	0	0		-0.558714	0.000621436
DE	MYELOID	NS	RAC2	ENSG00000128340	-0.272282	genetics	rs55806854	0.12232	0.028	0.0523494		-0.284605	9.73156e-05
DE	MYELOID	NS	H1F0	ENSG00000189060	-0.346108	genetics	rs5756822	0.2226	0.014	0.0294721	yes	-0.296836	5.2953e-10
DE	MYELOID	NS	TMEM184B	ENSG00000198792	0.226506	genetics	rs5756982	0.0469356	0.196	0.262929		-0.113667	0.0076069
DE	MYELOID	NS	CBX6	ENSG00000183741	-0.295963	genetics	rs7292074	0.439839	0	0	yes	-0.458777	1.05224e-22
DE	MYELOID	NS	PDGFB	ENSG00000100311	-0.601894	genetics	rs5750785	0.460229	0	0	yes	-0.946937	5.95057e-15
DE	MYELOID	NS	SLC25A17	ENSG00000100372	0.223936	genetics	rs140239511	0.162656	0.006	0.0144706		-0.305028	0.00193234
DE	MYELOID	NS	ACO2	ENSG00000100412	0.225303	genetics	rs142168704	0.112001	0.006	0.0144706		0.0723609	0.000480403
DE	MYELOID	NS	POLR3H	ENSG00000100413	0.322363	genetics	rs4822042	0.358975	0.006	0.0144706	yes	-0.22777	4.22579e-07
DE	MYELOID	NS	MEI1	ENSG00000167077	0.309411	genetics	rs132771	0.520976	0	0	yes	-0.407342	7.175e-09
DE	MYELOID	NS	NDUFA6-DT	ENSG00000237037	0.235321	genetics	rs2982055	0.0327965	0.568	0.636162		-0.144798	0.00502077
DE	MYELOID	NS	RRP7A	ENSG00000189306	0.359449	genetics	rs147679656	0.0176744	0.82	0.855839	yes	-0.415904	3.43813e-09
DE	MYELOID	NS	TSPO	ENSG00000100300	-0.254734	genetics	rs62234272	0.0726806	0.34	0.416032	yes	-0.295596	8.19457e-13
DE	MYELOID	NS	NUP50-DT	ENSG00000226328	0.430601	genetics	rs16993519	0.68675	0	0	yes	-0.509469	7.75698e-12
DE	MYELOID	NS	KIAA0930	ENSG00000100364	0.347025	genetics	rs5766565	0.0669495	0.144	0.203794	yes	-0.120967	5.85279e-10
DE	MYELOID	NS	PRR34-AS1	ENSG00000241990	-0.289602	genetics	rs9616111	0.442602	0.046	0.0785926		0.219586	0.00367086
DE	MYELOID	NS	AL118516.1	ENSG00000260708	-0.284076	genetics	rs12389	0.469742	0	0	yes	-0.316161	1.48092e-08
DE	MYELOID	NS	TBC1D22A	ENSG00000054611	-0.254522	genetics	rs73482686	0	0.006	0.0144706		-0.224732	9.50726e-05
DE	MYELOID	NS	KLHDC7B	ENSG00000130487	-0.489096	genetics	rs131779	0	0.07	0.111459	yes	0.298685	6.86118e-07
DE	MYELOID	NS	RNF149	ENSG00000163162	-0.292835	genetics	rs58511902	0.18484	0	0		0.148458	0.000712679
DE	MYELOID	NS	IL1R2	ENSG00000115590	0.75133	genetics	rs1005193	0.169522	0.022	0.0429437	yes	-0.424489	6.90893e-07
DE	MYELOID	NS	NCK2	ENSG00000071051	0.211186	genetics	rs7606899	0	0.132	0.189483		0.144984	8.16467e-05
DE	MYELOID	NS	MTLN	ENSG00000175701	0.248047	genetics	rs531911854	0.190053	0.03	0.0554089		-0.121686	0.0323886
DE	MYELOID	NS	BCL2L11	ENSG00000153094	-0.293041	genetics	rs13431908	0.00602692	0.858	0.886882		-0.142705	0.00637076
DE	MYELOID	NS	TMEM87B	ENSG00000153214	-0.226728	genetics	rs10211634	0.16721	0.03	0.0554089		0.260079	2.12371e-05
DE	MYELOID	NS	ZC3H6	ENSG00000188177	-0.250284	genetics	rs13392944	0	0.354	0.430071		-0.200952	0.0290642
DE	MYELOID	NS	POLR1B	ENSG00000125630	0.285992	genetics	rs78596955	0.153599	0.124	0.179673		-0.219965	0.0132961
DE	MYELOID	NS	IL1A	ENSG00000115008	-0.807602	genetics	rs144044742	0	0.15	0.210861		-0.416616	0.00155936
DE	MYELOID	NS	IL1B	ENSG00000125538	-1.18278	genetics	rs1143630	0	0.062	0.100783		0.320561	0.00322669
DE	MYELOID	NS	IL36RN	ENSG00000136695	0.609719	genetics	rs315921	0.40057	0	0		0.438053	0.00016123
DE	MYELOID	NS	PAX8-AS1	ENSG00000189223	0.864963	genetics	rs7589901	0	0.646	0.706612	yes	-1.19377	3.74258e-27
DE	MYELOID	NS	AC016745.2	ENSG00000272563	-0.33482	genetics	rs2004323	0	0.806	0.844224		-0.256105	0.00139296
DE	MYELOID	NS	E2F6	ENSG00000169016	0.267724	genetics	rs6432215	0	0.59	0.656382		0.131027	0.00214358
DE	MYELOID	NS	INSIG2	ENSG00000125629	-0.230587	genetics	rs79386487	0	0.906	0.925814		-0.232523	0.0089635
DE	MYELOID	NS	MARCO	ENSG00000019169	0.908307	genetics	rs149653770	1	0	0	yes	-0.896765	1.31545e-18
DE	MYELOID	NS	MZT2A	ENSG00000173272	0.314864	genetics	rs3067686	0.434247	0.004	0.0101908	yes	0.445634	3.00857e-12
DE	MYELOID	NS	MCM6	ENSG00000076003	-0.490234	genetics	rs12373779	0.309432	0	0	yes	0.317352	2.33216e-06
DE	MYELOID	NS	DARS	ENSG00000115866	-0.294761	genetics	rs201896628	0.229786	0	0	yes	0.571443	1.70701e-15
DE	MYELOID	NS	FMNL2	ENSG00000157827	-0.543113	genetics	rs10179385	0.50914	0	0	yes	0.50329	1.17574e-12
DE	MYELOID	NS	NR4A2	ENSG00000153234	-0.411288	genetics	rs1226579	0.113899	0.212	0.280451		-0.170434	0.0175628
DE	MYELOID	NS	CYTIP	ENSG00000115165	-0.437569	genetics	rs76834000	0	0.91	0.929086		0.188988	0.000942176
DE	MYELOID	NS	GALNT3	ENSG00000115339	-0.334958	genetics	rs112321975	0	0.28	0.353691		0.17715	0.00591352
DE	MYELOID	NS	FAM49A	ENSG00000197872	-0.579568	genetics	rs10194032	0.0666463	0.016	0.0330186		0.381132	0.000737214
DE	MYELOID	NS	DHRS9	ENSG00000073737	0.506146	genetics	rs12386151	0	0.876	0.901614		-0.311886	0.00857464
DE	MYELOID	NS	FASTKD1	ENSG00000138399	0.280978	genetics	rs2353181	0	0.01	0.022218		0.182187	0.00708786
DE	MYELOID	NS	TLK1	ENSG00000198586	0.29	genetics	rs6709008	0	0.798	0.837864		-0.0794727	0.00242054
DE	MYELOID	NS	METAP1D	ENSG00000172878	0.258545	genetics	rs73022556	0	0.004	0.0101908		0.2771	0.0101318
DE	MYELOID	NS	ITGA6	ENSG00000091409	0.46382	genetics	rs4491699	0	0.018	0.03639		0.343807	0.000549009
DE	MYELOID	NS	CIR1	ENSG00000138433	0.250426	genetics	rs2122398	0	0.17	0.23355		-0.119263	0.000157925
DE	MYELOID	NS	SCRN3	ENSG00000144306	0.225588	genetics	rs4972669	0.220484	0.006	0.0144706		0.152604	0.000842813
DE	MYELOID	NS	GPR155	ENSG00000163328	-0.506054	genetics	rs1367224	0	0.002	0.00553317		0.253593	0.00019912
DE	MYELOID	NS	CHROMR	ENSG00000223960	0.23798	genetics	rs11687811	0.0240231	0.414	0.489621		-0.207747	0.000478883
DE	MYELOID	NS	NUP35	ENSG00000163002	0.253417	genetics	rs112719706	0	0.004	0.0101908		-0.222498	0.00176005
DE	MYELOID	NS	ZNF804A	ENSG00000170396	0.286014	genetics	rs17617356	0	0.26	0.332627		-0.238763	0.000382062
DE	MYELOID	NS	ASNSD1	ENSG00000138381	0.341599	genetics	rs893784	0.491376	0	0	yes	0.183221	2.18558e-07
DE	MYELOID	NS	MFSD6	ENSG00000151690	0.467661	genetics	rs11695681	0.369521	0	0	yes	0.363285	2.42229e-12
DE	MYELOID	NS	STK17B	ENSG00000081320	-0.663396	genetics	rs6760221	0.00422436	0.54	0.610249		0.144392	0.000101508
DE	MYELOID	NS	AC114760.2	ENSG00000272211	-0.712175	genetics	rs72919164	0	0.004	0.0101908		0.363949	0.000507488
DE	MYELOID	NS	MARS2	ENSG00000247626	0.262309	genetics	rs28625824	0.301097	0	0		-0.254518	0.00641431
DE	MYELOID	NS	PLCL1	ENSG00000115896	0.344962	genetics	rs9712275	0	0	0	yes	-0.353771	1.28016e-12
DE	MYELOID	NS	PPIL3	ENSG00000240344	0.279731	genetics	rs113823969	1	0	0	yes	-0.492916	2.31673e-19
DE	MYELOID	NS	CASP10	ENSG00000003400	-0.360047	genetics	rs41523445	0.421561	0	0	yes	0.277125	1.36075e-05
DE	MYELOID	NS	ALS2	ENSG00000003393	0.291622	genetics	rs193607	0.621417	0	0		0.20242	2.96769e-05
DE	MYELOID	NS	FAM117B	ENSG00000138439	-0.515833	genetics	rs10189685	0	0.538	0.608485	yes	-0.23784	7.5383e-06
DE	MYELOID	NS	ICA1L	ENSG00000163596	-0.39734	genetics	rs114027127	0	0.04	0.070153		-0.305349	0.0352802
DE	MYELOID	NS	WDR12	ENSG00000138442	0.285384	genetics	rs537889684	0	0.046	0.0785926		-0.137511	0.0292261
DE	MYELOID	NS	NRP2	ENSG00000118257	0.259595	genetics	rs950219	0	0.12	0.174712	yes	0.147622	2.75082e-06
DE	MYELOID	NS	PLEKHM3	ENSG00000178385	0.291358	genetics	rs113549942	0	0.022	0.0429437		0.333196	0.00314015
DE	MYELOID	NS	AC007038.2	ENSG00000272807	0.258981	genetics	rs80250444	0	0.526	0.597513		0.167315	0.0840644
DE	MYELOID	NS	ATIC	ENSG00000138363	0.455323	genetics	rs4535042	0.881106	0	0	yes	0.522226	1.52788e-15
DE	MYELOID	NS	FN1	ENSG00000115414	-1.05111	genetics	rs10432529	0.0962183	0.046	0.0785926		-0.710224	0.00132323
DE	MYELOID	NS	MREG	ENSG00000118242	0.465118	genetics	rs189343686	0	0	0	yes	0.295628	4.13715e-06
DE	MYELOID	NS	PNKD	ENSG00000127838	0.282783	genetics	rs114209913	0.0828281	0.016	0.0330186		-0.171882	0.000105023
DE	MYELOID	NS	SLC11A1	ENSG00000018280	-0.557337	genetics	rs17229016	0.00463765	0.82	0.855839		0.130964	0.00584781
DE	MYELOID	NS	ZNF142	ENSG00000115568	0.243786	genetics	rs541522682	0	0.026	0.0493197		0.19481	0.00706198
DE	MYELOID	NS	CYP27A1	ENSG00000135929	0.425477	genetics	rs114627743	0.680647	0	0	yes	-0.882417	7.48987e-12
DE	MYELOID	NS	BCS1L	ENSG00000074582	0.231884	genetics	rs12995175	0.011132	0.674	0.73084		-0.25623	0.0487393
DE	MYELOID	NS	TTLL4	ENSG00000135912	0.280499	genetics	rs559096588	0.0366121	0.54	0.610249		-0.169139	0.0603911
DE	MYELOID	NS	SGPP2	ENSG00000163082	0.704123	genetics	rs144418950	0	0.154	0.215485		0.578577	0.00926446
DE	MYELOID	NS	RHBDD1	ENSG00000144468	0.222664	genetics	rs60256867	0.187836	0.038	0.0673064		-0.183519	0.0252816
DE	MYELOID	NS	B3GNT7	ENSG00000156966	-0.340733	genetics	rs201043086	0.10891	0.062	0.100783		-0.566041	0.00129836
DE	MYELOID	NS	ARMC9	ENSG00000135931	0.703348	genetics	rs112348216	0.303159	0.036	0.0644819		-0.348052	0.00168506
DE	MYELOID	NS	WDCP	ENSG00000163026	0.233236	genetics	rs71439107	0	0.046	0.0785926		-0.358014	0.0314598
DE	MYELOID	NS	FAM228B	ENSG00000219626	-0.259101	genetics	rs1477219	0.174427	0.25	0.322042		0.172671	0.00999929
DE	MYELOID	NS	ADCY3	ENSG00000138031	0.488895	genetics	rs57243824	0.476658	0.004	0.0101908		-0.283181	0.0002407
DE	MYELOID	NS	SLC5A6	ENSG00000138074	0.280049	genetics	rs76881617	0	0.026	0.0493197		-0.435984	0.010739
DE	MYELOID	NS	FOSL2	ENSG00000075426	-0.240023	genetics	rs6547851	0.109064	0.318	0.393245		0.116229	0.000538997
DE	MYELOID	NS	WDR43	ENSG00000163811	0.244547	genetics	rs4666163	0	0.824	0.859336		-0.0672329	0.0141941
DE	MYELOID	NS	TTC27	ENSG00000018699	0.296851	genetics	rs140853173	0.492445	0	0		-0.200927	0.000231841
DE	MYELOID	NS	FAM98A	ENSG00000119812	0.204519	genetics	rs72785961	0.483181	0.014	0.0294721		0.114607	0.00259884
DE	MYELOID	NS	RMDN2	ENSG00000115841	0.318282	genetics	rs2707248	0	0.144	0.203794		-0.15621	0.00365709
DE	MYELOID	NS	CYP1B1	ENSG00000138061	0.568437	genetics	rs170813	0.0502368	0.182	0.247259		0.116049	0.000200114
DE	MYELOID	NS	HNRNPLL	ENSG00000143889	0.237783	genetics	rs11678798	0.06641	0.516	0.587989		0.148416	0.00158992
DE	MYELOID	NS	GALM	ENSG00000143891	0.417454	genetics	rs1469594	0.0155536	0.89	0.913279		-0.159523	0.00720953
DE	MYELOID	NS	SOS1	ENSG00000115904	-0.445573	genetics	rs1947433	0.241777	0	0	yes	-0.14873	3.10659e-06
DE	MYELOID	NS	MAP4K3	ENSG00000011566	0.210008	genetics	rs17023903	0	0.06	0.098052		0.179691	9.86195e-05
DE	MYELOID	NS	SLC8A1	ENSG00000183023	-0.433808	genetics	rs62149448	0.304628	0	0	yes	-0.47877	3.49318e-12
DE	MYELOID	NS	MTA3	ENSG00000057935	0.250264	genetics	rs551130032	0.0795609	0.224	0.293709		-0.118292	0.0205466
DE	MYELOID	NS	AC015982.2	ENSG00000272606	-0.310855	genetics	rs6545508	0.304549	0.008	0.0184241		0.202226	0.000313587
DE	MYELOID	NS	FANCL	ENSG00000115392	-0.27186	genetics	rs561364130	0.13053	0.03	0.0554089		0.366849	0.026951
DE	MYELOID	NS	REL	ENSG00000162924	-0.220895	genetics	rs13412097	0.14749	0.096	0.144721		0.156118	0.00800045
DE	MYELOID	NS	SLC1A4	ENSG00000115902	0.315463	genetics	rs2160387	0	0.978	0.982692		-0.126397	0.00114647
DE	MYELOID	NS	CEP68	ENSG00000011523	0.280242	genetics	rs11380005	0	0.492	0.565354		0.241051	0.00012678
DE	MYELOID	NS	ANXA4	ENSG00000196975	0.229633	genetics	rs13412112	0	0.712	0.764019		-0.161218	3.29181e-08
DE	MYELOID	NS	MXD1	ENSG00000059728	-0.463078	genetics	rs11686934	2.47031e-05	0.99	0.991874		0.0856553	0.00240729
DE	MYELOID	NS	FAM136A	ENSG00000035141	0.332135	genetics	rs11306965	0.155153	0	0		-0.108014	4.4467e-05
DE	MYELOID	NS	TEX261	ENSG00000144043	0.202174	genetics	rs72899731	0.703315	0	0		-0.186356	0.00158013
DE	MYELOID	NS	INO80B	ENSG00000115274	0.404303	genetics	rs6705058	0.889766	0	0	yes	-0.382975	8.35412e-07
DE	MYELOID	NS	WDR54	ENSG00000005448	-0.439605	genetics	rs569562280	0.525133	0.094	0.142184		0.168281	0.0166183
DE	MYELOID	NS	TMEM150A	ENSG00000168890	0.220209	genetics	rs75088849	0	0.036	0.0644819		0.281001	0.037722
DE	MYELOID	NS	POLR1A	ENSG00000068654	0.687476	genetics	rs7578194	0.661467	0	0		0.219786	7.91212e-05
DE	MYELOID	NS	KDM3A	ENSG00000115548	-0.325835	genetics	rs70956115	0.0366887	0.71	0.762351		0.149181	4.73986e-05
DE	MYELOID	NS	RMND5A	ENSG00000153561	0.218578	genetics	rs938487	0.0303681	0.44	0.515387		-0.0780283	0.00843411
DE	MYELOID	NS	CYTOR	ENSG00000222041	0.283583	genetics	rs139642913	0.296086	0.102	0.152283		-0.0822649	0.0977343
DE	MYELOID	NS	RGPD2	ENSG00000185304	0.312258	genetics	rs199519644	0	0.142	0.201443		0.0983706	0.0463932
DE	MYELOID	NS	STARD7	ENSG00000084090	0.224559	genetics	rs534136388	0	0.53	0.601001		0.0633339	0.00154061
DE	MYELOID	NS	ARID5A	ENSG00000196843	-0.224435	genetics	rs548420062	0.00075577	0.93	0.944932		0.063327	0.0180596
DE	MYELOID	NS	LMAN2L	ENSG00000114988	0.25647	genetics	rs13384114	0.0864614	0.292	0.366432		-0.195815	0.0110817
DE	MYELOID	NS	MGAT4A	ENSG00000071073	-0.291955	genetics	rs72827707	0.115638	0.206	0.27387		0.205818	0.0170402
DE	MYELOID	NS	NFKBIZ	ENSG00000144802	-0.577254	genetics	rs9844218	0.115061	0.006	0.0144706		-0.134112	0.00141912
DE	MYELOID	NS	ALCAM	ENSG00000170017	0.387083	genetics	rs76430308	0.0164313	0.554	0.623215		0.106623	0.00384415
DE	MYELOID	NS	BBX	ENSG00000114439	-0.209908	genetics	rs61282578	0.0205976	0.696	0.749863		0.189395	0.0150053
DE	MYELOID	NS	AC012020.1	ENSG00000279277	-0.336903	genetics	rs115131244	0	0.008	0.0184241		-0.374731	0.00566732
DE	MYELOID	NS	CD47	ENSG00000196776	-0.311312	genetics	rs6788515	0	0.006	0.0144706		0.10943	0.000227003
DE	MYELOID	NS	LINC01215	ENSG00000271856	-0.308271	genetics	rs79901199	0	0.334	0.409827		0.283201	0.0110247
DE	MYELOID	NS	IFT57	ENSG00000114446	-0.701264	genetics	rs1289748	0.280715	0	0	yes	-0.44096	1.87589e-13
DE	MYELOID	NS	SLC35A5	ENSG00000138459	0.266745	genetics	rs111839221	1	0	0	yes	-0.248937	7.2828e-11
DE	MYELOID	NS	CD200R1	ENSG00000163606	0.84629	genetics	rs7432373	0.301619	0	0	yes	0.453128	2.92443e-07
DE	MYELOID	NS	GTPBP8	ENSG00000163607	0.205282	genetics	rs10446300	0	0.522	0.593733		0.148924	5.18301e-05
DE	MYELOID	NS	NAA50	ENSG00000121579	0.254466	genetics	rs3796254	0	0.022	0.0429437	yes	-0.0758238	1.66757e-06
DE	MYELOID	NS	ATP6V1A	ENSG00000114573	0.235318	genetics	rs9288982	0	0	0	yes	-0.144592	5.82723e-14
DE	MYELOID	NS	ZBTB20	ENSG00000181722	-0.637499	genetics	rs7630111	0.113011	0.378	0.454318		-0.162314	0.00199798
DE	MYELOID	NS	VGLL4	ENSG00000144560	-0.353497	genetics	rs116385345	0	0.008	0.0184241		-0.36776	0.000216781
DE	MYELOID	NS	CD80	ENSG00000121594	-0.568457	genetics	rs73189896	0.0307661	0.466	0.540556		0.26915	3.64929e-05
DE	MYELOID	NS	ADPRH	ENSG00000144843	-0.306375	genetics	rs20568	0	0.148	0.208613		-0.251838	6.33135e-06
DE	MYELOID	NS	COX17	ENSG00000138495	-0.220469	genetics	rs11923223	0.0695101	0.036	0.0644819	yes	-0.0749897	3.46865e-07
DE	MYELOID	NS	EAF2	ENSG00000145088	-0.370714	genetics	rs12489233	0.176116	0.002	0.00553317		-0.20895	2.95584e-05
DE	MYELOID	NS	CD86	ENSG00000114013	-0.23466	genetics	rs9868257	0	0	0	yes	0.239282	7.78179e-10
DE	MYELOID	NS	FAM162A	ENSG00000114023	-0.411832	genetics	rs1472621	0	0.472	0.546275		0.162178	0.00129865
DE	MYELOID	NS	CCDC58	ENSG00000160124	0.282138	genetics	rs11920570	0.445212	0	0	yes	0.317065	1.168e-07
DE	MYELOID	NS	SLC49A4	ENSG00000138463	-0.368729	genetics	rs114518341	0.431785	0	0	yes	0.802115	7.33235e-10
DE	MYELOID	NS	HEG1	ENSG00000173706	-0.345557	genetics	rs2945113	0.379319	0	0		-0.313498	0.000424109
DE	MYELOID	NS	PLXNA1	ENSG00000114554	0.334719	genetics	rs35154032	1	0	0	yes	0.461348	3.50292e-19
DE	MYELOID	NS	MGLL	ENSG00000074416	0.723801	genetics	rs1979526	0	0.25	0.322042		-0.196829	0.00088062
DE	MYELOID	NS	RUVBL1	ENSG00000175792	0.269165	genetics	rs13064196	0	0.01	0.022218		0.128178	0.00164947
DE	MYELOID	NS	H1FX	ENSG00000184897	-0.22947	genetics	rs10934878	0.674503	0	0		0.174193	1.7387e-05
DE	MYELOID	NS	NUDT16	ENSG00000198585	-0.217053	genetics	rs569400222	0	0.068	0.108888		-0.2257	0.00401075
DE	MYELOID	NS	SRPRB	ENSG00000144867	0.246753	genetics	rs200583793	0.064096	0.238	0.308935		0.146937	9.31697e-05
DE	MYELOID	NS	CEP63	ENSG00000182923	0.207719	genetics	rs62717060	0.0555451	0.172	0.235897	yes	-0.17404	7.73557e-06
DE	MYELOID	NS	PPP2R3A	ENSG00000073711	0.423704	genetics	rs142088132	0.189985	0.002	0.00553317		-0.488981	0.00011232
DE	MYELOID	NS	MRAS	ENSG00000158186	0.29968	genetics	rs1002766	0.0726624	0.09	0.137103	yes	0.127361	3.5528e-08
DE	MYELOID	NS	CEP70	ENSG00000114107	0.320847	genetics	rs13084780	0	0.028	0.0523494		0.192055	0.0019323
DE	MYELOID	NS	FAIM	ENSG00000158234	0.378144	genetics	rs77977457	0.290932	0.012	0.0259236		-0.304804	0.00192459
DE	MYELOID	NS	AC093495.1	ENSG00000228242	0.245816	genetics	rs2607748	0.0442492	0.256	0.328448		0.150649	0.0064402
DE	MYELOID	NS	ZBTB38	ENSG00000177311	-0.249947	genetics	rs9822195	0	0.318	0.393245	yes	0.193096	5.00548e-11
DE	MYELOID	NS	RASA2	ENSG00000155903	-0.237923	genetics	rs17195428	0	0.858	0.886882		0.114956	0.00990843
DE	MYELOID	NS	CHCHD4	ENSG00000163528	0.287864	genetics	rs71624952	0	0.18	0.244931		-0.240499	0.0093741
DE	MYELOID	NS	TMEM43	ENSG00000170876	0.218049	genetics	rs12491506	0	0.152	0.213106		-0.0801469	0.00103767
DE	MYELOID	NS	GK5	ENSG00000175066	-0.311534	genetics	rs9818627	0.116949	0.032	0.0585089		0.462457	4.77661e-05
DE	MYELOID	NS	CHST2	ENSG00000175040	-0.355118	genetics	rs78499150	0.0203896	0.694	0.748179		0.195637	0.00711898
DE	MYELOID	NS	MRPS25	ENSG00000131368	0.297038	genetics	rs111782018	0.00990542	0.838	0.871065		0.115467	5.91229e-05
DE	MYELOID	NS	P2RY13	ENSG00000181631	-0.555911	genetics	rs12636396	0	0.11	0.162387		0.15983	0.0340733
DE	MYELOID	NS	P2RY14	ENSG00000174944	-0.710053	genetics	rs139597859	0.566876	0	0		0.44303	3.6145e-05
DE	MYELOID	NS	SUCNR1	ENSG00000198829	-1.0204	genetics	rs148653552	0.00505103	0.858	0.886882		0.444295	0.00358549
DE	MYELOID	NS	ARHGEF26	ENSG00000114790	0.346495	genetics	rs10559112	0.109743	0.062	0.100783		0.134447	0.00138654
DE	MYELOID	NS	RFTN1	ENSG00000131378	-0.305578	genetics	rs689662	0.356189	0	0	yes	0.248849	3.59478e-10
DE	MYELOID	NS	SERPINI1	ENSG00000163536	-0.352337	genetics	rs77722367	0.227638	0.032	0.0585089		0.277571	0.000731922
DE	MYELOID	NS	GPR160	ENSG00000173890	-0.43822	genetics	rs78965859	0.0404111	0.538	0.608485		0.255944	0.00984512
DE	MYELOID	NS	PRKCI	ENSG00000163558	0.306283	genetics	rs140177056	0	0.192	0.258588		-0.109792	0.00120291
DE	MYELOID	NS	TBC1D5	ENSG00000131374	-0.232261	genetics	rs59532297	0	0.534	0.604665		-0.194484	0.000817017
DE	MYELOID	NS	NCEH1	ENSG00000144959	0.300937	genetics	rs73173358	0	0	0		-0.378555	0.000198222
DE	MYELOID	NS	KLHL6	ENSG00000172578	0.252028	genetics	rs1520101	0.201764	0.174	0.238091		-0.142238	0.000240616
DE	MYELOID	NS	ABCC5	ENSG00000114770	0.663731	genetics	rs1520195	0.201499	0	0	yes	-0.193527	6.46432e-06
DE	MYELOID	NS	IL1RAP	ENSG00000196083	-0.559863	genetics	rs77012736	0	0.078	0.121891		-0.274394	0.000105095
DE	MYELOID	NS	CCDC50	ENSG00000152492	-0.312617	genetics	rs13319838	0.222024	0.002	0.00553317	yes	-0.225817	2.64755e-07
DE	MYELOID	NS	LINC00884	ENSG00000233058	-0.323639	genetics	rs9868728	0.705087	0.022	0.0429437		0.240817	0.000120829
DE	MYELOID	NS	LSG1	ENSG00000041802	0.237241	genetics	rs73209099	0.172569	0.028	0.0523494		-0.124991	0.00220548
DE	MYELOID	NS	TFRC	ENSG00000072274	0.403409	genetics	rs7373328	0	0.21	0.278273		-0.270906	7.74225e-06
DE	MYELOID	NS	TM4SF19	ENSG00000145107	0.597893	genetics	rs115944258	0	0	0		0.823576	8.46721e-06
DE	MYELOID	NS	TCTEX1D2	ENSG00000213123	0.344396	genetics	rs2270769	0.118266	0.154	0.215485	yes	0.357446	7.37446e-11
DE	MYELOID	NS	NRROS	ENSG00000174004	0.287968	genetics	rs1973265	0.238322	0.014	0.0294721		-0.137445	0.000794597
DE	MYELOID	NS	RUBCN	ENSG00000145016	-0.203564	genetics	rs76937882	0	0.004	0.0101908		-0.12791	0.000388284
DE	MYELOID	NS	SLC4A7	ENSG00000033867	-0.352801	genetics	rs9871592	0.290058	0.002	0.00553317	yes	0.313984	1.20288e-13
DE	MYELOID	NS	TGFBR2	ENSG00000163513	-0.267395	genetics	rs9824929	0.252436	0.026	0.0493197		0.143498	0.00277609
DE	MYELOID	NS	CMTM8	ENSG00000170293	0.340247	genetics	rs9810923	0	0.014	0.0294721		-0.219399	0.000541088
DE	MYELOID	NS	PLCD1	ENSG00000187091	0.285612	genetics	rs2229528	0.151512	0.028	0.0523494		0.330174	0.0207466
DE	MYELOID	NS	ACAA1	ENSG00000060971	-0.227205	genetics	rs4988457	0	0.154	0.215485	yes	-0.290161	4.06937e-10
DE	MYELOID	NS	MYD88	ENSG00000172936	-0.20218	genetics	rs71635862	0.183368	0.008	0.0184241		-0.109943	0.000845758
DE	MYELOID	NS	ACVR2B	ENSG00000114739	0.301205	genetics	rs35593230	0.384299	0.072	0.114064		0.164076	0.00437141
DE	MYELOID	NS	CX3CR1	ENSG00000168329	-1.47112	genetics	rs57865401	0.0166739	0.518	0.589806		0.430654	0.0134105
DE	MYELOID	NS	CSRNP1	ENSG00000144655	-0.310426	genetics	rs7651994	0	0.158	0.220182		-0.163694	0.00956772
DE	MYELOID	NS	ENTPD3-AS1	ENSG00000223797	-0.356614	genetics	rs6801859	0.202267	0	0	yes	-0.235928	5.18409e-09
DE	MYELOID	NS	ULK4	ENSG00000168038	-0.332684	genetics	rs55820810	0	0.028	0.0523494		0.469602	1.27074e-06
DE	MYELOID	NS	SETMAR	ENSG00000170364	0.261933	genetics	rs1688397	0.081446	0.308	0.383026		-0.264279	0.00129758
DE	MYELOID	NS	ITPR1	ENSG00000150995	0.381893	genetics	rs711662	0.46998	0	0	yes	0.26593	1.64233e-09
DE	MYELOID	NS	FYCO1	ENSG00000163820	0.317711	genetics	rs111802857	0.57639	0	0		-0.236199	0.00189875
DE	MYELOID	NS	CCRL2	ENSG00000121797	0.274013	genetics	rs3087251	0	0.086	0.132165		0.102824	0.000225114
DE	MYELOID	NS	ZNF589	ENSG00000164048	0.276402	genetics	rs9844566	0.35884	0.002	0.00553317		-0.375713	0.00209681
DE	MYELOID	NS	SLC25A20	ENSG00000178537	0.273155	genetics	rs112736626	0	0.058	0.0952918		-0.302643	0.00601253
DE	MYELOID	NS	IMPDH2	ENSG00000178035	0.221979	genetics	rs115487556	0.0156197	0.718	0.769267		0.212321	0.0454724
DE	MYELOID	NS	INKA1	ENSG00000185614	-0.243069	genetics	rs2777892	0.166669	0.05	0.0841329		0.17642	0.0235286
DE	MYELOID	NS	IFRD2	ENSG00000214706	0.30681	genetics	rs72932915	0.165561	0.038	0.0673064		-0.183734	0.0132255
DE	MYELOID	NS	CISH	ENSG00000114737	-0.5407	genetics	rs62260125	0	0.808	0.845923		0.308682	0.134382
DE	MYELOID	NS	ALAS1	ENSG00000023330	0.356754	genetics	rs614288	0	0.94	0.952931		-0.0719053	0.00533934
DE	MYELOID	NS	NISCH	ENSG00000010322	0.366539	genetics	rs148994764	0.134676	0.064	0.103554		0.149006	7.6883e-05
DE	MYELOID	NS	SMIM4	ENSG00000168273	0.398423	genetics	rs112873973	0.155179	0.036	0.0644819		-0.165927	0.000381384
DE	MYELOID	NS	STAB1	ENSG00000010327	0.365407	genetics	rs578124195	0.287063	0.034	0.0615166		-0.244344	0.000798263
DE	MYELOID	NS	GNL3	ENSG00000163938	0.244313	genetics	rs55807227	0.134193	0.044	0.0758387		0.0695695	0.0243576
DE	MYELOID	NS	NEK4	ENSG00000114904	0.422308	genetics	rs11715487	0.0642091	0.036	0.0644819		0.291444	0.00697843
DE	MYELOID	NS	SFMBT1	ENSG00000163935	0.310333	genetics	rs59515578	0.895519	0	0	yes	-0.477559	1.7055e-08
DE	MYELOID	NS	C3orf14	ENSG00000114405	-0.385157	genetics	rs11312272	0	0.004	0.0101908	yes	-0.230955	3.21794e-08
DE	MYELOID	NS	FRMD4B	ENSG00000114541	0.384656	genetics	rs56060421	0.167633	0.026	0.0493197	yes	0.475813	3.17309e-08
DE	MYELOID	NS	MITF	ENSG00000187098	0.332838	genetics	rs114229951	0.119409	0.008	0.0184241		-0.172632	0.00182874
DE	MYELOID	NS	FOXP1	ENSG00000114861	-0.521736	genetics	rs11713996	0	0.168	0.23148		0.211922	6.43377e-06
DE	MYELOID	NS	FOXP1-IT1	ENSG00000242094	-0.379085	genetics	rs704261	0.0393007	0.428	0.503621		-0.160229	0.00275015
DE	MYELOID	NS	PROK2	ENSG00000163421	-0.48339	genetics	rs7634474	0.786061	0	0	yes	-0.328841	3.96473e-09
DE	MYELOID	NS	NSUN3	ENSG00000178694	0.250805	genetics	rs114501291	0.238836	0	0		-0.172165	0.0150243
DE	MYELOID	NS	TADA3	ENSG00000171148	-0.254468	genetics	rs116697776	0	0.196	0.262929		-0.174791	0.00920196
DE	MYELOID	NS	TTLL3	ENSG00000214021	-0.23583	genetics	rs2279795	0.0831055	0.262	0.334759		-0.122629	0.0363133
DE	MYELOID	NS	BANK1	ENSG00000153064	-0.355865	genetics	rs55785605	0.190446	0.012	0.0259236		0.230152	0.000720093
DE	MYELOID	NS	CENPE	ENSG00000138778	-0.434234	genetics	rs115296640	0.176641	0.006	0.0144706		0.321261	0.0185219
DE	MYELOID	NS	PPA2	ENSG00000138777	0.228589	genetics	rs2866883	0.059345	0.666	0.724189	yes	0.521272	1.07728e-27
DE	MYELOID	NS	GSTCD	ENSG00000138780	-0.229786	genetics	rs546967333	0	0.546	0.615858		0.304435	0.0126895
DE	MYELOID	NS	CYP2U1	ENSG00000155016	-0.52141	genetics	rs9998850	0	0	0		-0.483662	0.00371634
DE	MYELOID	NS	MCUB	ENSG00000005059	-0.231936	genetics	rs73838822	0.258882	0.02	0.0397379		0.16974	0.00264421
DE	MYELOID	NS	ALPK1	ENSG00000073331	-0.295255	genetics	rs2074387	0	0.328	0.403503		0.130105	0.000936599
DE	MYELOID	NS	SNHG8	ENSG00000269893	0.32615	genetics	rs3083027	0.8726	0	0	yes	0.419346	6.61131e-20
DE	MYELOID	NS	C4orf3	ENSG00000164096	-0.241579	genetics	rs10014822	0	0.802	0.840911		0.0540713	0.000553878
DE	MYELOID	NS	C4orf33	ENSG00000151470	-0.270116	genetics	rs2655310	0.759306	0	0	yes	-0.31568	7.90867e-10
DE	MYELOID	NS	MAML3	ENSG00000196782	-0.479129	genetics	rs1543067	0	0.04	0.070153		0.43879	0.000178721
DE	MYELOID	NS	ABCE1	ENSG00000164163	0.241998	genetics	rs7700217	0.133242	0.006	0.0144706		-0.115769	0.088402
DE	MYELOID	NS	OTUD4	ENSG00000164164	0.217909	genetics	rs6537326	0.107554	0.226	0.296105		0.0429789	0.0235461
DE	MYELOID	NS	ARHGAP10	ENSG00000071205	0.310116	genetics	rs17676080	0.0460972	0.148	0.208613		-0.109732	0.000139276
DE	MYELOID	NS	TMEM154	ENSG00000170006	-0.540749	genetics	rs62320772	0.0839462	0.04	0.070153		0.319755	0.00143249
DE	MYELOID	NS	TMEM131L	ENSG00000121210	-0.379432	genetics	rs10026978	0	0.024	0.0461453		-0.23169	0.001796
DE	MYELOID	NS	MAP9	ENSG00000164114	-0.207798	genetics	rs115498948	0	0.052	0.0869404		-0.323137	0.0170876
DE	MYELOID	NS	GUCY1A1	ENSG00000164116	-0.580028	genetics	rs2705445	0	0.064	0.103554		0.206061	0.00157749
DE	MYELOID	NS	AC147067.1	ENSG00000244459	-0.26995	genetics	rs28373580	0	0.072	0.114064		-0.20026	0.00498352
DE	MYELOID	NS	ETFDH	ENSG00000171503	0.243947	genetics	rs70962621	0.389485	0.01	0.022218		0.130122	0.0024356
DE	MYELOID	NS	FNIP2	ENSG00000052795	0.336309	genetics	rs73858590	0	0.804	0.842553		0.175908	0.00605507
DE	MYELOID	NS	NAF1	ENSG00000145414	0.241927	genetics	rs3839199	0.147321	0.03	0.0554089		0.157261	0.00160627
DE	MYELOID	NS	TMEM192	ENSG00000170088	0.214053	genetics	rs12507261	0	0.002	0.00553317		0.178702	0.00257394
DE	MYELOID	NS	SAP30	ENSG00000164105	-0.261104	genetics	rs4696064	0.366837	0.06	0.098052		-0.11242	0.0108276
DE	MYELOID	NS	QDPR	ENSG00000151552	0.29387	genetics	rs3066736	0.161234	0.144	0.203794	yes	-0.423564	2.84022e-11
DE	MYELOID	NS	AC006160.1	ENSG00000249502	-0.270698	genetics	rs10008337	0.215338	0	0		-0.165352	0.00116656
DE	MYELOID	NS	AC107214.1	ENSG00000232648	-0.663037	genetics	rs7677714	0.228202	0.002	0.00553317		0.302061	1.67709e-06
DE	MYELOID	NS	CENPU	ENSG00000151725	0.505749	genetics	rs34605630	0.276584	0.01	0.022218		0.24488	2.55853e-05
DE	MYELOID	NS	ANKRD37	ENSG00000186352	-0.402402	genetics	rs28642383	0	0.254	0.326414		-0.159382	0.00634007
DE	MYELOID	NS	ZFYVE28	ENSG00000159733	0.500571	genetics	rs12644638	0.31788	0	0	yes	0.2429	7.23087e-07
DE	MYELOID	NS	NOP14	ENSG00000087269	0.225031	genetics	rs2857866	0.0603225	0.224	0.293709		-0.0850868	0.0161268
DE	MYELOID	NS	ARAP2	ENSG00000047365	0.25988	genetics	rs28530750	0.671283	0	0	yes	-0.31715	6.36281e-07
DE	MYELOID	NS	TLR1	ENSG00000174125	-0.211738	genetics	rs5743551	0	0.012	0.0259236		-0.0915274	0.000153425
DE	MYELOID	NS	UGDH	ENSG00000109814	0.264294	genetics	rs17438829	0.655386	0	0	yes	0.185383	5.55042e-10
DE	MYELOID	NS	ATP8A1	ENSG00000124406	-0.304555	genetics	rs116668834	0.112176	0.026	0.0493197		0.486889	0.00401698
DE	MYELOID	NS	TMEM128	ENSG00000132406	0.225276	genetics	rs2916462	0.83306	0	0	yes	-0.33419	1.19377e-06
DE	MYELOID	NS	GUF1	ENSG00000151806	0.246008	genetics	rs183102505	0.1232	0.008	0.0184241		-0.328767	0.000228779
DE	MYELOID	NS	NFXL1	ENSG00000170448	-0.952582	genetics	rs28460483	0.202191	0.144	0.203794	yes	0.89836	2.1624e-29
DE	MYELOID	NS	SCFD2	ENSG00000184178	0.310637	genetics	rs12503963	0.114457	0.034	0.0615166		-0.237077	0.00023077
DE	MYELOID	NS	PPAT	ENSG00000128059	0.328332	genetics	rs10537076	0	0.328	0.403503		0.110919	0.0260737
DE	MYELOID	NS	PAICS	ENSG00000128050	0.239708	genetics	rs34737334	0.00462731	0.732	0.780932		-0.10349	0.00107405
DE	MYELOID	NS	CENPC	ENSG00000145241	-0.228099	genetics	rs35108540	0.473472	0	0	yes	-0.453452	2.78812e-11
DE	MYELOID	NS	PDE6B	ENSG00000133256	0.204296	genetics	rs7663102	0.0446564	0.204	0.271683		-0.226019	0.00696996
DE	MYELOID	NS	ZNF595	ENSG00000272602	0.255441	genetics	rs4690284	0	0.028	0.0523494		-0.256335	0.00387284
DE	MYELOID	NS	PF4V1	ENSG00000109272	-0.395372	genetics	rs10010689	0	0.002	0.00553317		-0.470089	0.00168755
DE	MYELOID	NS	CXCL2	ENSG00000081041	-0.527074	genetics	rs75272897	0	0.032	0.0585089		-0.384513	0.00580336
DE	MYELOID	NS	CXCL3	ENSG00000163734	-0.602729	genetics	rs114860589	0.140811	0.1	0.149704		0.523792	0.0029714
DE	MYELOID	NS	CXCL5	ENSG00000163735	-1.84004	genetics	rs73827514	0	0.084	0.129618		-1.04729	0.00612259
DE	MYELOID	NS	AREG	ENSG00000109321	-0.51656	genetics	rs72064270	0	0.084	0.129618		-0.217907	0.00533345
DE	MYELOID	NS	NAAA	ENSG00000138744	-0.276988	genetics	rs4859582	0	0.002	0.00553317	yes	-0.27012	1.4444e-08
DE	MYELOID	NS	SCARB2	ENSG00000138760	0.208371	genetics	rs17001364	0.186382	0.032	0.0585089	yes	0.189628	1.43447e-08
DE	MYELOID	NS	SEPTIN11	ENSG00000138758	0.264303	genetics	rs75282175	0	0.512	0.584437		0.200099	0.00264881
DE	MYELOID	NS	AFAP1	ENSG00000196526	0.489753	genetics	rs56078222	0.827575	0	0	yes	0.391458	1.8599e-13
DE	MYELOID	NS	THAP9-AS1	ENSG00000251022	0.301714	genetics	rs11937821	0.89877	0	0	yes	-0.553662	3.51887e-26
DE	MYELOID	NS	PLAC8	ENSG00000145287	-1.08513	genetics	rs17006484	0.181932	0.056	0.0925491		0.37056	0.000770805
DE	MYELOID	NS	COQ2	ENSG00000173085	-0.245428	genetics	rs28602898	0	0.012	0.0259236		-0.162534	0.00643943
DE	MYELOID	NS	GPAT3	ENSG00000138678	0.505689	genetics	rs114693285	0.0940301	0.194	0.260703		-0.447232	0.000668442
DE	MYELOID	NS	PTPN13	ENSG00000163629	-0.727721	genetics	rs149697207	0.00881273	0.83	0.864447	yes	-0.704475	3.71218e-06
DE	MYELOID	NS	AFF1	ENSG00000172493	0.204888	genetics	rs1868245	0	0.344	0.420061		-0.3622	5.4572e-07
DE	MYELOID	NS	GPRIN3	ENSG00000185477	-0.34611	genetics	rs12640416	0.516784	0.024	0.0461453		-0.194852	0.00118078
DE	MYELOID	NS	DGKQ	ENSG00000145214	0.373217	genetics	rs4690196	0.71219	0	0	yes	0.360454	1.50108e-10
DE	MYELOID	NS	ST8SIA4	ENSG00000113532	-0.220301	genetics	rs6871877	0	0.006	0.0144706		-0.164367	0.00521392
DE	MYELOID	NS	SLCO4C1	ENSG00000173930	0.355452	genetics	rs6871157	0.0715788	0.17	0.23355		-0.181175	0.00899541
DE	MYELOID	NS	PAM	ENSG00000145730	0.559295	genetics	rs257000	0	0	0	yes	0.457241	4.43634e-10
DE	MYELOID	NS	C5orf30	ENSG00000181751	0.245665	genetics	rs171558	0	0.046	0.0785926		-0.142418	0.0151623
DE	MYELOID	NS	SLC12A7	ENSG00000113504	-0.485641	genetics	rs35188965	0.583512	0	0	yes	-0.530312	1.82286e-24
DE	MYELOID	NS	WDR36	ENSG00000134987	0.252729	genetics	rs112742861	0	0.008	0.0184241		0.204942	0.00610273
DE	MYELOID	NS	DMXL1	ENSG00000172869	0.207976	genetics	rs11954738	0.385062	0.04	0.070153		-0.0864637	0.00258159
DE	MYELOID	NS	ISOC1	ENSG00000066583	0.23068	genetics	rs150471160	0	0.004	0.0101908		0.18028	0.00374469
DE	MYELOID	NS	JADE2	ENSG00000043143	-0.246037	genetics	rs72798630	0	0.39	0.466085		-0.130203	0.00109413
DE	MYELOID	NS	TGFBI	ENSG00000120708	-0.376238	genetics	rs12520800	0.0847356	0.412	0.487732		0.105591	0.00912554
DE	MYELOID	NS	AC106791.1	ENSG00000250159	-0.272267	genetics	rs11948166	0.130424	0.044	0.0758387		0.350107	0.0542163
DE	MYELOID	NS	EGR1	ENSG00000120738	-0.444847	genetics	rs72803873	0	0.666	0.724189		0.313269	0.00353057
DE	MYELOID	NS	SNHG4	ENSG00000281398	0.437114	genetics	rs10040930	0.061223	0.608	0.672936		-0.130464	0.0742319
DE	MYELOID	NS	TMEM173	ENSG00000184584	-0.325743	genetics	rs114804096	0	0.002	0.00553317		-0.399685	5.49678e-05
DE	MYELOID	NS	CXXC5	ENSG00000171604	0.312928	genetics	rs4377752	0.272707	0.006	0.0144706		-0.121052	0.000150257
DE	MYELOID	NS	HBEGF	ENSG00000113070	-0.541815	genetics	rs544352127	0.071768	0.168	0.23148		0.384163	0.00871922
DE	MYELOID	NS	CD14	ENSG00000170458	-0.656058	genetics	rs2563317	0.0229604	0.528	0.599177	yes	0.239481	3.19458e-07
DE	MYELOID	NS	APBB3	ENSG00000113108	-0.307789	genetics	rs5744434	0.117993	0.022	0.0429437		0.409193	0.00278521
DE	MYELOID	NS	ARHGAP26	ENSG00000145819	-0.231189	genetics	rs2159242	0	0.964	0.971846		0.0806344	0.00124779
DE	MYELOID	NS	LARS	ENSG00000133706	0.256691	genetics	rs12186358	0.224741	0.004	0.0101908	yes	0.0981841	1.37525e-05
DE	MYELOID	NS	LPCAT1	ENSG00000153395	-0.357331	genetics	rs4738	0	0.978	0.982692		0.125376	8.11339e-05
DE	MYELOID	NS	JAKMIP2	ENSG00000176049	0.480229	genetics	rs67847083	0.208238	0.002	0.00553317		0.34669	0.000172639
DE	MYELOID	NS	PPARGC1B	ENSG00000155846	0.544023	genetics	rs9686924	0.0877294	0.192	0.258588		-0.131234	0.00330354
DE	MYELOID	NS	HMGXB3	ENSG00000113716	0.288024	genetics	rs4705104	0.268287	0.098	0.147179	yes	0.127734	6.84595e-07
DE	MYELOID	NS	CSF1R	ENSG00000182578	-0.20268	genetics	rs3776074	0.162378	0.226	0.296105	yes	0.0919036	8.87972e-07
DE	MYELOID	NS	GM2A	ENSG00000196743	0.369603	genetics	rs153444	0.0799825	0.046	0.0785926		0.199112	3.08538e-06
DE	MYELOID	NS	G3BP1	ENSG00000145907	0.212482	genetics	rs2915895	0.0717445	0.064	0.103554		0.105075	0.00728201
DE	MYELOID	NS	ATOX1	ENSG00000177556	0.21725	genetics	rs2915888	0	0.038	0.0673064		-0.0888323	0.00103106
DE	MYELOID	NS	CYFIP2	ENSG00000055163	-0.561457	genetics	rs1600014	0.19088	0.002	0.00553317		-0.175541	0.00469578
DE	MYELOID	NS	SPDL1	ENSG00000040275	0.260895	genetics	rs264875	0.186198	0	0		0.145345	0.0123465
DE	MYELOID	NS	LCP2	ENSG00000043462	-0.552339	genetics	rs6871311	0.00649106	0.792	0.832676		-0.0959272	0.00386452
DE	MYELOID	NS	KCNMB1	ENSG00000145936	-0.770221	genetics	rs314157	0.0874104	0.18	0.244931		0.191587	5.27997e-05
DE	MYELOID	NS	UBTD2	ENSG00000168246	0.338069	genetics	rs12521646	0.0848219	0.026	0.0493197	yes	0.19832	4.50607e-10
DE	MYELOID	NS	DUSP1	ENSG00000120129	-0.257627	genetics	rs6872135	0	0.006	0.0144706		-0.335205	0.000730652
DE	MYELOID	NS	CPEB4	ENSG00000113742	0.235651	genetics	rs115687984	0	0.108	0.159913		0.167561	0.0031205
DE	MYELOID	NS	SFXN1	ENSG00000164466	-0.311827	genetics	rs73804812	0.177449	0.076	0.119361		0.404496	4.41124e-05
DE	MYELOID	NS	HRH2	ENSG00000113749	-0.378569	genetics	rs2382046	0	0.834	0.867682		0.196966	0.000289159
DE	MYELOID	NS	RGS14	ENSG00000169220	-0.342452	genetics	rs11384478	0	0.638	0.699385		0.137402	0.00698984
DE	MYELOID	NS	RAB24	ENSG00000169228	-0.394037	genetics	rs1128287	0	0.386	0.462216		-0.226653	7.17438e-05
DE	MYELOID	NS	NHP2	ENSG00000145912	0.263975	genetics	rs55986404	0.0344525	0.31	0.385053		0.16172	0.00983681
DE	MYELOID	NS	MGAT4B	ENSG00000161013	0.279068	genetics	rs145083456	0	0.078	0.121891		0.179043	0.00984592
DE	MYELOID	NS	SQSTM1	ENSG00000161011	0.271606	genetics	rs116056124	0	0.1	0.149704		0.176298	0.00325201
DE	MYELOID	NS	LINC00847	ENSG00000245060	0.282673	genetics	rs372737826	0.573302	0	0	yes	-0.480524	5.75077e-07
DE	MYELOID	NS	HEIH	ENSG00000278970	0.396298	genetics	rs77763119	0.444707	0	0	yes	-0.649949	3.63738e-19
DE	MYELOID	NS	MGAT1	ENSG00000131446	0.233632	genetics	rs1872181	0.192486	0.006	0.0144706	yes	-0.164132	2.56642e-07
DE	MYELOID	NS	AHRR	ENSG00000063438	0.472288	genetics	rs28430503	0	0.502	0.574826		-0.225843	0.00180745
DE	MYELOID	NS	SLC1A3	ENSG00000079215	0.650021	genetics	rs28733099	0.496396	0	0	yes	-0.286311	3.73135e-08
DE	MYELOID	NS	PTGER4	ENSG00000171522	-0.301178	genetics	rs11954639	0	0.152	0.213106		-0.184655	0.00982974
DE	MYELOID	NS	OXCT1	ENSG00000083720	-0.28557	genetics	rs1876654	0	0.664	0.722716		0.158003	0.0142556
DE	MYELOID	NS	AC008875.3	ENSG00000287263	-0.360662	genetics	rs2100473	0.0203495	0.522	0.593733		-0.161832	7.43158e-05
DE	MYELOID	NS	AC025171.2	ENSG00000215068	-0.358695	genetics	rs316416	0	0.994	0.995128		-0.134045	0.00809839
DE	MYELOID	NS	EMB	ENSG00000170571	0.257105	genetics	rs70972919	0.431959	0.002	0.00553317	yes	0.355987	2.58005e-11
DE	MYELOID	NS	FST	ENSG00000134363	0.273469	genetics	rs62370480	0.378916	0.006	0.0144706		0.191132	0.00572413
DE	MYELOID	NS	ARL15	ENSG00000185305	0.471945	genetics	rs10940375	0.457653	0	0	yes	0.432119	6.81117e-18
DE	MYELOID	NS	MAP3K1	ENSG00000095015	-0.228049	genetics	rs67652255	0.251378	0.002	0.00553317		-0.126297	0.000603853
DE	MYELOID	NS	SETD9	ENSG00000155542	0.37784	genetics	rs11326963	0.563013	0	0	yes	0.627753	2.02159e-22
DE	MYELOID	NS	PDE4D	ENSG00000113448	-0.390016	genetics	rs7713809	0	0.006	0.0144706		-0.517115	0.00120305
DE	MYELOID	NS	SHLD3	ENSG00000253251	0.215482	genetics	rs1117515	0.0385168	0.506	0.578678		0.177344	0.00173382
DE	MYELOID	NS	SGTB	ENSG00000197860	0.209811	genetics	rs71632538	0	0.968	0.97473		0.128457	0.00480626
DE	MYELOID	NS	NLN	ENSG00000123213	0.327963	genetics	rs562497229	0.0917445	0.114	0.167324		0.120706	0.000326556
DE	MYELOID	NS	PIK3R1	ENSG00000145675	-0.206519	genetics	rs251409	0	0.284	0.358013		-0.109623	0.00263014
DE	MYELOID	NS	TNPO1	ENSG00000083312	0.288048	genetics	rs1364076	0.0360433	0.14	0.199091		0.0568359	0.00630443
DE	MYELOID	NS	FCHO2	ENSG00000157107	-0.277805	genetics	rs2432236	0.467421	0	0	yes	-0.276152	8.57364e-24
DE	MYELOID	NS	ZBED3	ENSG00000132846	0.593714	genetics	rs13162491	0	0.002	0.00553317		-0.302258	4.39414e-06
DE	MYELOID	NS	LHFPL2	ENSG00000145685	0.267375	genetics	rs10076149	0.095126	0.108	0.159913		0.0873672	0.000139812
DE	MYELOID	NS	FASTKD3	ENSG00000124279	0.238988	genetics	rs16879236	0.595093	0	0	yes	-0.25412	4.69725e-07
DE	MYELOID	NS	ARSB	ENSG00000113273	0.314529	genetics	rs3114500	0	0.034	0.0615166	yes	0.111087	1.88491e-06
DE	MYELOID	NS	MTX3	ENSG00000177034	0.207346	genetics	rs78774566	0.198171	0.014	0.0294721		-0.303875	0.0139136
DE	MYELOID	NS	ZFYVE16	ENSG00000039319	0.405617	genetics	rs194541	0.196583	0.002	0.00553317	yes	-0.203934	5.6196e-10
DE	MYELOID	NS	AC008771.1	ENSG00000249042	0.410662	genetics	rs2544604	0.260988	0	0	yes	0.288171	5.72885e-06
DE	MYELOID	NS	SSBP2	ENSG00000145687	-0.294042	genetics	rs75568765	0	0.648	0.70832		-0.206968	0.0208161
DE	MYELOID	NS	VCAN	ENSG00000038427	-0.561591	genetics	rs115894230	0	0.022	0.0429437		-0.343768	0.01488
DE	MYELOID	NS	MIR4458HG	ENSG00000247516	0.309882	genetics	rs1868281	0	0.034	0.0615166		-0.269989	0.0102751
DE	MYELOID	NS	MEF2C	ENSG00000081189	-0.359533	genetics	rs4446500	0	0.01	0.022218		0.167599	0.00429532
DE	MYELOID	NS	CAST	ENSG00000153113	-0.25942	genetics	rs10067766	0.438086	0	0	yes	0.1798	8.15191e-23
DE	MYELOID	NS	GCNT2	ENSG00000111846	0.29896	genetics	rs509227	1	0	0	yes	-0.40818	4.5164e-15
DE	MYELOID	NS	CRYBG1	ENSG00000112297	0.239629	genetics	rs1022652	0.241643	0	0	yes	-0.157365	9.4121e-07
DE	MYELOID	NS	TMEM14C	ENSG00000111843	-1.0683	genetics	rs9467360	0.707814	0	0	yes	0.559714	7.94998e-17
DE	MYELOID	NS	TMEM14B	ENSG00000137210	-0.206344	genetics	rs489722	0.206032	0.004	0.0101908		-0.0918311	0.000300297
DE	MYELOID	NS	MICAL1	ENSG00000135596	-0.344971	genetics	rs34927673	0.10648	0.008	0.0184241		0.142112	9.49973e-05
DE	MYELOID	NS	SLC16A10	ENSG00000112394	-0.555743	genetics	rs9398264	0.295778	0.074	0.116787		0.232194	0.0113687
DE	MYELOID	NS	FYN	ENSG00000010810	0.37743	genetics	rs1022651	0.149918	0	0	yes	-0.304119	5.83273e-09
DE	MYELOID	NS	NEDD9	ENSG00000111859	-0.416068	genetics	rs9468839	0	0.018	0.03639		-0.273752	1.48105e-05
DE	MYELOID	NS	NT5DC1	ENSG00000178425	-0.294526	genetics	rs1204834	0	0.734	0.78255		-0.102522	0.0409738
DE	MYELOID	NS	CALHM6	ENSG00000188820	-0.648718	genetics	rs475168	0	0.9	0.921365		0.383025	3.96302e-06
DE	MYELOID	NS	CEP85L	ENSG00000111860	-0.400108	genetics	rs544085845	0.0896841	0.022	0.0429437		-0.263338	7.78708e-05
DE	MYELOID	NS	PKIB	ENSG00000135549	0.796572	genetics	rs9490529	1	0	0	yes	-1.14477	5.97311e-22
DE	MYELOID	NS	EDN1	ENSG00000078401	-1.0392	genetics	rs73722759	0	0.01	0.022218		-0.5947	0.00491459
DE	MYELOID	NS	HDDC2	ENSG00000111906	0.451552	genetics	rs2243390	1	0	0	yes	-0.590727	1.37038e-28
DE	MYELOID	NS	NCOA7	ENSG00000111912	0.368129	genetics	rs2475851	0.0935945	0.056	0.0925491	yes	0.195079	1.30353e-06
DE	MYELOID	NS	ARHGAP18	ENSG00000146376	-0.233892	genetics	rs6569621	0.00637056	0.818	0.85415	yes	-0.187907	4.41065e-09
DE	MYELOID	NS	L3MBTL3	ENSG00000198945	-0.41951	genetics	rs1538184	0	0.056	0.0925491		-0.117167	0.0032705
DE	MYELOID	NS	EPB41L2	ENSG00000079819	0.251644	genetics	rs4897488	0.140456	0.022	0.0429437		0.136549	0.000194813
DE	MYELOID	NS	VNN1	ENSG00000112299	-1.16392	genetics	rs2294757	0.204047	0.1	0.149704	yes	0.531013	8.7584e-09
DE	MYELOID	NS	VNN3	ENSG00000093134	-0.446049	genetics	rs1883613	0.0626017	0.224	0.293709		-0.247002	5.18991e-05
DE	MYELOID	NS	WAKMAR2	ENSG00000237499	0.323911	genetics	rs6929671	0	0.262	0.334759		-0.175119	0.00214418
DE	MYELOID	NS	TNFAIP3	ENSG00000118503	0.230613	genetics	rs74840403	0.117699	0.092	0.139667		-0.173208	0.0173154
DE	MYELOID	NS	HEBP2	ENSG00000051620	0.70547	genetics	rs11441776	1	0	0	yes	-0.799937	2.22759e-30
DE	MYELOID	NS	AIG1	ENSG00000146416	-0.706509	genetics	rs4896618	0.665453	0	0		0.226712	0.00364617
DE	MYELOID	NS	PLAGL1	ENSG00000118495	0.283824	genetics	rs72992130	0.142973	0	0		0.616436	4.36022e-06
DE	MYELOID	NS	EPM2A	ENSG00000112425	0.28055	genetics	rs71745741	0	0.676	0.732791		-0.198235	0.000207767
DE	MYELOID	NS	SASH1	ENSG00000111961	-0.445409	genetics	rs9373555	0.319302	0.004	0.0101908		-0.281692	0.000956313
DE	MYELOID	NS	IPCEF1	ENSG00000074706	-0.66729	genetics	rs9322451	0.0536884	0.062	0.100783		0.20141	0.00136974
DE	MYELOID	NS	JARID2	ENSG00000008083	0.23307	genetics	rs73371573	0	0.152	0.213106		-0.138158	0.00247833
DE	MYELOID	NS	SNX9	ENSG00000130340	-0.336141	genetics	rs79490820	0	0	0		0.322551	8.80474e-05
DE	MYELOID	NS	SYTL3	ENSG00000164674	-0.318887	genetics	rs41267747	0	0.002	0.00553317		-0.209472	0.00681451
DE	MYELOID	NS	TAGAP	ENSG00000164691	-0.439268	genetics	rs56098055	0	0.33	0.405483		-0.373809	0.00289839
DE	MYELOID	NS	RNASET2	ENSG00000026297	-0.354773	genetics	rs364283	0.532862	0	0	yes	-0.291919	2.91555e-10
DE	MYELOID	NS	AL138724.1	ENSG00000272269	0.255287	genetics	rs9383323	0	0.184	0.249476		-0.211783	0.00175268
DE	MYELOID	NS	RNF144B	ENSG00000137393	-0.243633	genetics	rs6922795	0.0251754	0.666	0.724189		-0.180537	0.000138904
DE	MYELOID	NS	TDP2	ENSG00000111802	0.402376	genetics	rs2876680	0	0.992	0.993536		-0.0807743	0.00174249
DE	MYELOID	NS	AL031775.1	ENSG00000272345	0.237649	genetics	rs6941870	0.00812965	0.89	0.913279		-0.181833	0.000153535
DE	MYELOID	NS	RIPOR2	ENSG00000111913	-0.627427	genetics	rs2747670	0.0537393	0.032	0.0585089		0.198458	6.46739e-05
DE	MYELOID	NS	HIST1H1E	ENSG00000168298	-0.324033	genetics	rs113615454	0.0145477	0.358	0.434098		0.11416	0.00268184
DE	MYELOID	NS	HIST1H1C	ENSG00000187837	-0.341258	genetics	rs9461236	0.0512857	0.184	0.249476		0.219616	0.0130406
DE	MYELOID	NS	HIST1H1D	ENSG00000124575	-0.486586	genetics	rs201578129	0.15122	0.006	0.0144706	yes	0.429598	1.01632e-05
DE	MYELOID	NS	HIST1H2BF	ENSG00000277224	-0.357889	genetics	rs73393463	0	0	0		-0.256793	0.0077216
DE	MYELOID	NS	HIST1H2BC	ENSG00000180596	-0.247486	genetics	rs28448296	0.144269	0.018	0.03639		0.410279	0.00240316
DE	MYELOID	NS	HIST1H2BD	ENSG00000158373	-0.575059	genetics	rs56360223	0	0.056	0.0925491	yes	-0.579294	1.18784e-06
DE	MYELOID	NS	HIST1H2BH	ENSG00000275713	-0.268112	genetics	rs806786	0	0.19	0.256309		-0.251171	1.50255e-05
DE	MYELOID	NS	AL121944.1	ENSG00000272009	-0.263123	genetics	rs149985	0.197755	0	0		0.187648	0.00128073
DE	MYELOID	NS	SERPINB9	ENSG00000170542	-0.543389	genetics	rs383760	0.00871228	0.58	0.647038		0.139947	0.000275208
DE	MYELOID	NS	SERPINB1	ENSG00000021355	-0.327921	genetics	rs9405591	0.0154846	0.456	0.531009		0.0687226	0.00799185
DE	MYELOID	NS	SERPINB9P1	ENSG00000230438	-0.548536	genetics	rs318428	0.40493	0	0		-0.251263	4.40162e-05
DE	MYELOID	NS	NQO2	ENSG00000124588	-0.421382	genetics	rs3757081	0	0	0	yes	-0.648169	1.04779e-28
DE	MYELOID	NS	C6orf136	ENSG00000204564	-0.22506	genetics	rs1264420	0	0.024	0.0461453		-0.195896	0.00112562
DE	MYELOID	NS	IER3	ENSG00000137331	-0.354239	genetics	rs73425733	0	0.002	0.00553317	yes	-0.332843	2.63628e-10
DE	MYELOID	NS	TUBB2A	ENSG00000137267	0.374417	genetics	rs6925871	0.874997	0	0	yes	0.370605	2.80553e-08
DE	MYELOID	NS	AL645933.2	ENSG00000272221	0.393849	genetics	rs112609686	0.259907	0.086	0.132165	yes	-0.479203	3.40986e-24
DE	MYELOID	NS	LST1	ENSG00000204482	-0.319741	genetics	rs3179004	0	0.076	0.119361		-0.226614	9.83959e-05
DE	MYELOID	NS	LTB	ENSG00000227507	-0.757072	genetics	rs2844464	0.00269961	0.88	0.905123		0.312308	0.00111323
DE	MYELOID	NS	AIF1	ENSG00000204472	-0.243315	genetics	rs805267	0	0	0	yes	-0.283598	2.71457e-07
DE	MYELOID	NS	B3GALT4	ENSG00000235863	-0.305106	genetics	rs2854028	0	0.034	0.0615166		0.151161	0.0133978
DE	MYELOID	NS	ZBTB9	ENSG00000213588	0.231844	genetics	rs114154936	0	0.024	0.0461453		0.373604	0.0107949
DE	MYELOID	NS	HMGA1	ENSG00000137309	0.34566	genetics	rs11753307	0	0.982	0.985487		-0.0634092	0.0115451
DE	MYELOID	NS	AL354740.1	ENSG00000225339	-0.221145	genetics	rs111375443	0.378266	0	0		0.217745	0.00432266
DE	MYELOID	NS	UHRF1BP1	ENSG00000065060	-0.302072	genetics	rs4624858	0.948945	0	0	yes	0.349429	2.28139e-21
DE	MYELOID	NS	DEF6	ENSG00000023892	-0.470791	genetics	rs113149304	0.318349	0	0	yes	0.632731	9.20278e-11
DE	MYELOID	NS	PPARD	ENSG00000112033	-0.421083	genetics	rs73413742	0.193218	0.136	0.1942		0.217014	2.95394e-05
DE	MYELOID	NS	FGD2	ENSG00000146192	-0.409804	genetics	rs831511	0	0.398	0.474031	yes	-0.219877	1.31489e-07
DE	MYELOID	NS	TREM1	ENSG00000124731	-0.660655	genetics	rs9381043	0	0.584	0.650652		0.166364	0.000376328
DE	MYELOID	NS	FOXP4	ENSG00000137166	-0.205683	genetics	rs4714479	0	0.002	0.00553317		-0.186918	6.9851e-05
DE	MYELOID	NS	BYSL	ENSG00000112578	0.370378	genetics	rs79986923	0	0.848	0.878949		-0.261524	0.00269151
DE	MYELOID	NS	DUSP22	ENSG00000112679	-0.203906	genetics	rs62389424	0.0455627	0.594	0.660227		-0.186037	0.000801485
DE	MYELOID	NS	CUL9	ENSG00000112659	0.517142	genetics	rs6917902	0.324507	0	0	yes	-0.293091	2.65571e-06
DE	MYELOID	NS	DNPH1	ENSG00000112667	0.25653	genetics	rs6458328	0.959215	0.002	0.00553317	yes	-0.419931	1.11202e-20
DE	MYELOID	NS	XPO5	ENSG00000124571	0.201849	genetics	rs36106532	0.0716923	0.39	0.466085		0.164155	0.0334045
DE	MYELOID	NS	VEGFA	ENSG00000112715	-0.658031	genetics	rs57063172	0	0.092	0.139667		-0.271662	0.00208062
DE	MYELOID	NS	TDRD6	ENSG00000180113	0.283333	genetics	rs11381911	0	0.038	0.0673064		0.257218	0.000150634
DE	MYELOID	NS	PLA2G7	ENSG00000146070	0.442408	genetics	rs9463248	0.256047	0	0	yes	-0.316827	2.39634e-09
DE	MYELOID	NS	LYRM4	ENSG00000214113	0.319177	genetics	rs11752747	0.347769	0	0	yes	-0.260391	6.416e-09
DE	MYELOID	NS	GCLC	ENSG00000001084	0.900295	genetics	rs16884048	0.0768192	0.036	0.0644819	yes	-0.345687	2.89459e-11
DE	MYELOID	NS	EXOC2	ENSG00000112685	-0.259514	genetics	rs2244443	0.40282	0	0	yes	-0.218443	2.08872e-07
DE	MYELOID	NS	RIOK1	ENSG00000124784	0.209638	genetics	rs12194896	0.158236	0.17	0.23355		0.121338	5.53688e-05
DE	MYELOID	NS	TXNDC5	ENSG00000239264	0.399672	genetics	rs2567230	0.335916	0	0		-0.198546	2.75073e-05
DE	MYELOID	NS	HMGN3	ENSG00000118418	-0.336953	genetics	rs111859145	0	0.01	0.022218		-0.297938	0.000669515
DE	MYELOID	NS	UBE3D	ENSG00000118420	0.28943	genetics	rs4470825	0.240105	0.2	0.267248		0.1688	0.00408214
DE	MYELOID	NS	ME1	ENSG00000065833	0.380204	genetics	rs368396488	0	0	0	yes	0.464134	1.96047e-06
DE	MYELOID	NS	NT5E	ENSG00000135318	-0.677319	genetics	rs112745065	0	0.584	0.650652		-0.482944	0.0121182
DE	MYELOID	NS	SNHG5	ENSG00000203875	0.766736	genetics	rs1059307	0.887669	0	0		0.996957	6.26762e-65
DE	MYELOID	NS	ZNF292	ENSG00000188994	-0.257911	genetics	rs1998615	0.178592	0.322	0.397465		0.0876453	0.000235279
DE	MYELOID	NS	USP45	ENSG00000123552	0.236635	genetics	rs2131626	0	0.016	0.0330186		-0.194735	5.23278e-05
DE	MYELOID	NS	PILRB	ENSG00000121716	0.244906	genetics	rs11761253	0.721059	0	0	yes	0.6244	5.72336e-20
DE	MYELOID	NS	PILRA	ENSG00000085514	-0.356769	genetics	rs60738304	0.210763	0.004	0.0101908		0.0931815	0.000150352
DE	MYELOID	NS	TRIP6	ENSG00000087077	0.212076	genetics	rs314362	0	0	0		-0.350791	9.70762e-05
DE	MYELOID	NS	POLR2J3	ENSG00000285437	-0.349169	genetics	rs10953368	0.164162	0.082	0.127023		-0.0815932	0.0554212
DE	MYELOID	NS	UPK3BL1	ENSG00000267368	-0.365959	genetics	rs4339567	0.123598	0.07	0.111459		-0.207919	0.00276452
DE	MYELOID	NS	POLR2J2	ENSG00000228049	-0.759116	genetics	rs28441360	0.144804	0.004	0.0101908	yes	-0.408971	4.78484e-08
DE	MYELOID	NS	AC007384.1	ENSG00000237513	-0.413133	genetics	rs530677578	0	0.002	0.00553317		-0.458226	0.00890813
DE	MYELOID	NS	NAMPT	ENSG00000105835	-0.599869	genetics	rs79529876	0.00151142	0.764	0.808611		-0.0991994	0.0251519
DE	MYELOID	NS	PIK3CG	ENSG00000105851	-0.317304	genetics	rs849384	0	0	0		0.12765	0.00466851
DE	MYELOID	NS	MDFIC	ENSG00000135272	0.371853	genetics	rs4595064	0.0385408	0.322	0.397465		0.0716579	0.00228487
DE	MYELOID	NS	TFEC	ENSG00000105967	0.289229	genetics	rs6948338	0.0129482	0.386	0.462216		0.0500439	0.000902071
DE	MYELOID	NS	TES	ENSG00000135269	-0.261675	genetics	rs143664050	0.187437	0.002	0.00553317		-0.314998	2.54341e-05
DE	MYELOID	NS	RBM28	ENSG00000106344	0.231478	genetics	rs4731441	0	0.478	0.552254		-0.0800478	0.000202365
DE	MYELOID	NS	IMPDH1	ENSG00000106348	-0.266888	genetics	rs77448786	0.050716	0.178	0.242708		0.318893	1.84181e-07
DE	MYELOID	NS	CALU	ENSG00000128595	0.316626	genetics	rs34308504	0.13967	0.052	0.0869404		0.0775356	0.000875017
DE	MYELOID	NS	IRF5	ENSG00000128604	0.229172	genetics	rs3778754	0.122046	0.04	0.070153	yes	0.150697	1.82051e-06
DE	MYELOID	NS	AKR1B1	ENSG00000085662	0.312199	genetics	rs706205	0	0.026	0.0493197		0.168571	0.000634756
DE	MYELOID	NS	AC083862.3	ENSG00000287733	0.439832	genetics	rs34089787	0.071349	0.474	0.548394	yes	0.337217	1.83869e-10
DE	MYELOID	NS	WDR91	ENSG00000105875	0.449684	genetics	rs6943567	0.484982	0	0	yes	-0.327156	5.21644e-15
DE	MYELOID	NS	CREB3L2	ENSG00000182158	0.238244	genetics	rs6467730	0	0.01	0.022218		0.11365	0.00114774
DE	MYELOID	NS	TRIM24	ENSG00000122779	0.206415	genetics	rs147667129	0	0.024	0.0461453		-0.538259	0.000803318
DE	MYELOID	NS	KDM7A-DT	ENSG00000260231	-0.303056	genetics	rs79848328	0.158367	0.076	0.119361		-0.190789	0.0113874
DE	MYELOID	NS	ADCK2	ENSG00000133597	-0.219129	genetics	rs144837217	0	0.002	0.00553317	yes	-0.309876	4.2816e-08
DE	MYELOID	NS	TRBC2	ENSG00000211772	-0.239898	genetics	rs2049821	0	0.452	0.527089		0.310783	0.0122044
DE	MYELOID	NS	TCAF2	ENSG00000170379	-0.526235	genetics	rs7811442	0.0635469	0.282	0.3558		-0.0881693	0.0574865
DE	MYELOID	NS	TPK1	ENSG00000196511	-0.277468	genetics	rs9648818	0	0.006	0.0144706		-0.162679	0.00200738
DE	MYELOID	NS	ZNF746	ENSG00000181220	0.336839	genetics	rs114416586	0	0	0		0.231998	7.90245e-05
DE	MYELOID	NS	ATP6V0E2	ENSG00000171130	-0.380947	genetics	rs79377053	0.645451	0	0		0.263825	6.24948e-05
DE	MYELOID	NS	GIMAP8	ENSG00000171115	-0.445904	genetics	rs58128793	0	0.018	0.03639		-0.554598	1.53391e-05
DE	MYELOID	NS	GIMAP7	ENSG00000179144	-0.542958	genetics	rs10242107	0.00719943	0.646	0.706612		0.145656	0.00368504
DE	MYELOID	NS	GIMAP6	ENSG00000133561	-0.463842	genetics	rs28409283	0.335451	0.002	0.00553317		0.213868	7.08428e-05
DE	MYELOID	NS	GIMAP4	ENSG00000133574	-0.7165	genetics	rs2272092	0.205432	0.048	0.0814123	yes	0.364911	2.97748e-16
DE	MYELOID	NS	GIMAP1	ENSG00000213203	-0.660672	genetics	rs10275039	0.00366589	0.67	0.727451		0.216295	5.5412e-05
DE	MYELOID	NS	GIMAP2	ENSG00000106560	-0.406327	genetics	rs111651915	0.10374	0.008	0.0184241		-0.399224	0.000529923
DE	MYELOID	NS	TMEM176B	ENSG00000106565	1.48796	genetics	rs6464099	0.890727	0	0	yes	-2.1448	5.90119e-42
DE	MYELOID	NS	GIMAP5	ENSG00000196329	-0.570494	genetics	rs11771944	0	0.508	0.5806		0.115837	0.00568399
DE	MYELOID	NS	AC093583.1	ENSG00000242048	-0.41632	genetics	rs55845365	0.65957	0	0	yes	-0.516472	1.12433e-07
DE	MYELOID	NS	FAM20C	ENSG00000177706	0.22652	genetics	rs4075778	0.314995	0.012	0.0259236		0.217413	1.22372e-05
DE	MYELOID	NS	PSMG3	ENSG00000157778	0.243096	genetics	rs62436874	0.0660417	0.14	0.199091		-0.197488	0.000434699
DE	MYELOID	NS	BZW2	ENSG00000136261	0.345756	genetics	rs4517018	0	0.672	0.729133		0.155124	0.000373855
DE	MYELOID	NS	AC073332.1	ENSG00000237773	0.264442	genetics	rs9648229	0	0	0		-0.519281	0.000159869
DE	MYELOID	NS	IL6	ENSG00000136244	-0.667983	genetics	rs35658589	0	0.312	0.387058		0.249556	0.00594447
DE	MYELOID	NS	FAM126A	ENSG00000122591	-0.41884	genetics	rs6461676	0	0.06	0.098052		0.182192	0.000170051
DE	MYELOID	NS	GPNMB	ENSG00000136235	0.387694	genetics	rs199651	0.0760506	0.048	0.0814123		0.145586	3.28277e-05
DE	MYELOID	NS	BRAT1	ENSG00000106009	0.217951	genetics	rs6956007	0.499785	0	0		-0.223371	5.58057e-05
DE	MYELOID	NS	CPVL	ENSG00000106066	0.326662	genetics	rs116302767	0.138364	0.072	0.114064		-0.579588	0.000300729
DE	MYELOID	NS	SCRN1	ENSG00000136193	-0.510092	genetics	rs530852500	0	0.114	0.167324		0.17656	0.00465323
DE	MYELOID	NS	LINC01176	ENSG00000281404	0.494861	genetics	rs28843703	0.405528	0.07	0.111459		-0.213567	0.00956368
DE	MYELOID	NS	GGCT	ENSG00000006625	0.374002	genetics	rs112059001	0	0	0		0.155488	9.31846e-05
DE	MYELOID	NS	GARS-DT	ENSG00000196295	0.294512	genetics	rs141443294	0.278583	0	0	yes	-0.34835	8.64441e-11
DE	MYELOID	NS	AC018647.2	ENSG00000271122	-0.225838	genetics	rs702842	0.260479	0.012	0.0259236	yes	0.191116	5.8824e-06
DE	MYELOID	NS	AC006033.2	ENSG00000272908	0.300492	genetics	rs77864487	0	0.002	0.00553317		-0.41769	1.22487e-05
DE	MYELOID	NS	TRG-AS1	ENSG00000281103	0.555091	genetics	rs62445003	0	0	0	yes	-0.638504	1.22687e-15
DE	MYELOID	NS	TRGV5	ENSG00000211697	0.280639	genetics	rs1808313	0	0.064	0.103554	yes	-0.362998	4.45456e-14
DE	MYELOID	NS	INHBA	ENSG00000122641	-0.814468	genetics	rs40261	0	0.566	0.63419		-0.191647	0.0147778
DE	MYELOID	NS	BLVRA	ENSG00000106605	-0.272802	genetics	rs28697916	0.404486	0	0	yes	-0.388253	1.08648e-14
DE	MYELOID	NS	AC004951.1	ENSG00000228434	-0.325199	genetics	rs540940340	0	0.158	0.220182		0.249696	0.023283
DE	MYELOID	NS	MYO1G	ENSG00000136286	-0.240912	genetics	rs62461366	0.109546	0.076	0.119361		-0.151526	0.00672602
DE	MYELOID	NS	UPP1	ENSG00000183696	-0.362089	genetics	rs9791970	0.219709	0.168	0.23148		0.142104	0.000250775
DE	MYELOID	NS	CCZ1	ENSG00000122674	-0.25932	genetics	rs10224044	0.117228	0.026	0.0493197		0.11692	0.00436506
DE	MYELOID	NS	AC147651.4	ENSG00000237181	0.940906	genetics	rs13309062	0.856276	0	0	yes	-0.99816	3.18758e-29
DE	MYELOID	NS	ZNF107	ENSG00000196247	-0.532308	genetics	rs13230561	0.196276	0	0	yes	-0.308566	2.4802e-09
DE	MYELOID	NS	ZNF316	ENSG00000205903	0.264435	genetics	rs940868	0.275562	0	0		0.309973	9.19089e-05
DE	MYELOID	NS	CCZ1B	ENSG00000146574	0.430057	genetics	rs7789081	0.498813	0.002	0.00553317	yes	-0.672639	6.81541e-27
DE	MYELOID	NS	LIMK1	ENSG00000106683	0.334352	genetics	rs151159821	0.271225	0.008	0.0184241	yes	0.166979	6.41151e-09
DE	MYELOID	NS	GTF2I	ENSG00000263001	0.226782	genetics	rs113667755	0	0.014	0.0294721		-0.150586	0.0215036
DE	MYELOID	NS	MIOS	ENSG00000164654	-0.214771	genetics	rs3757533	0.00747928	0.674	0.73084		-0.185517	0.0024862
DE	MYELOID	NS	TMEM120A	ENSG00000189077	-0.413929	genetics	rs10234665	0.0728972	0.02	0.0397379		0.335397	0.00373979
DE	MYELOID	NS	STYXL1	ENSG00000127952	0.278739	genetics	rs114616297	0.11273	0.062	0.100783	yes	0.461582	1.82281e-09
DE	MYELOID	NS	HSPB1	ENSG00000106211	0.252039	genetics	rs111642997	0.00902215	0.808	0.845923	yes	-0.182747	2.05186e-07
DE	MYELOID	NS	UMAD1	ENSG00000219545	-0.24246	genetics	rs10251718	0.554942	0	0		0.297398	1.50668e-06
DE	MYELOID	NS	PHTF2	ENSG00000006576	-0.278365	genetics	rs848492	0.218954	0	0	yes	0.24548	2.75535e-07
DE	MYELOID	NS	CD36	ENSG00000135218	0.519336	genetics	rs3211938	0.344971	0	0	yes	-0.65657	4.11672e-08
DE	MYELOID	NS	DBF4	ENSG00000006634	0.221406	genetics	rs10237201	0.152837	0.002	0.00553317		-0.123245	0.0113738
DE	MYELOID	NS	FZD1	ENSG00000157240	-0.328763	genetics	rs1429534	0	0.024	0.0461453		0.213064	3.57349e-05
DE	MYELOID	NS	KLF10	ENSG00000155090	0.265321	genetics	rs28366584	0.13195	0.092	0.139667		0.220982	0.00983354
DE	MYELOID	NS	BAALC	ENSG00000164929	0.778674	genetics	rs2047375	0.0494905	0.452	0.527089	yes	0.44403	1.95906e-07
DE	MYELOID	NS	DCAF13	ENSG00000164934	0.231687	genetics	rs58480092	0.0120415	0.812	0.849286	yes	-0.176292	3.58171e-12
DE	MYELOID	NS	PINX1	ENSG00000254093	0.257482	genetics	rs151119623	0	0.286	0.360051		0.226094	0.00300082
DE	MYELOID	NS	AF131216.1	ENSG00000246477	-0.222107	genetics	rs2572411	0	0.578	0.645177		0.128903	0.0094733
DE	MYELOID	NS	BLK	ENSG00000136573	-0.206987	genetics	rs2061830	0	0.008	0.0184241		-0.118053	0.00109165
DE	MYELOID	NS	TRIB1	ENSG00000173334	-0.326885	genetics	rs116929897	0	0.196	0.262929		0.26574	0.000378237
DE	MYELOID	NS	AC068587.4	ENSG00000283674	0.46029	genetics	rs2002368	0.222341	0.004	0.0101908	yes	0.344419	5.93898e-06
DE	MYELOID	NS	SLA	ENSG00000155926	-0.536749	genetics	rs75824456	0	0.58	0.647038		-0.12112	0.00619308
DE	MYELOID	NS	NDRG1	ENSG00000104419	-0.591171	genetics	rs2929988	0	0.258	0.330592		-0.17297	0.000448502
DE	MYELOID	NS	AGO2	ENSG00000123908	-0.237225	genetics	rs2944754	0.219506	0.044	0.0758387		0.0984019	0.0067895
DE	MYELOID	NS	DENND3	ENSG00000105339	-0.778008	genetics	rs7826989	0	0.99	0.991874		0.150715	0.000513865
DE	MYELOID	NS	RHPN1	ENSG00000158106	-0.235036	genetics	rs74193934	0	0.004	0.0101908		0.12135	0.000463024
DE	MYELOID	NS	TOP1MT	ENSG00000184428	-0.386142	genetics	rs372672140	0.407893	0	0	yes	0.805187	1.34038e-10
DE	MYELOID	NS	BOP1	ENSG00000261236	0.298807	genetics	rs113430871	0.150312	0.012	0.0259236		0.524887	0.00114869
DE	MYELOID	NS	SLC39A4	ENSG00000147804	0.687721	genetics	rs34038879	0.0507753	0.15	0.210861		-0.406563	0.0229401
DE	MYELOID	NS	C8orf82	ENSG00000213563	0.285258	genetics	rs202133968	1	0	0	yes	-0.295836	2.37368e-07
DE	MYELOID	NS	MSR1	ENSG00000038945	0.674967	genetics	rs420931	0.837346	0	0	yes	-0.781274	3.75374e-10
DE	MYELOID	NS	SLC39A14	ENSG00000104635	0.491691	genetics	rs534889668	0	0	0		-0.243929	0.00980127
DE	MYELOID	NS	AC087854.1	ENSG00000251034	0.382717	genetics	rs114128873	0.0908965	0.078	0.121891		-0.304136	0.00130614
DE	MYELOID	NS	SORBS3	ENSG00000120896	0.409843	genetics	rs35300341	0.0648453	0.04	0.070153		0.143154	0.000108811
DE	MYELOID	NS	PDLIM2	ENSG00000120913	-0.275615	genetics	rs35963922	0.0578866	0.102	0.152283		-0.162265	0.00299543
DE	MYELOID	NS	EGR3	ENSG00000179388	-0.447967	genetics	rs4872542	0	0.268	0.341138		0.261486	0.0334123
DE	MYELOID	NS	RHOBTB2	ENSG00000008853	0.33761	genetics	rs13249266	0.0219702	0.484	0.557879		0.141677	0.00717202
DE	MYELOID	NS	AC100861.1	ENSG00000246582	-0.300264	genetics	rs13278062	1	0	0	yes	-0.588642	2.22965e-28
DE	MYELOID	NS	SLC25A37	ENSG00000147454	-0.65644	genetics	rs4593549	0.729737	0	0	yes	0.398728	3.07947e-11
DE	MYELOID	NS	BNIP3L	ENSG00000104765	-0.306378	genetics	rs3837185	0.202883	0.09	0.137103		0.104832	0.00170396
DE	MYELOID	NS	FZD3	ENSG00000104290	-0.446899	genetics	rs7833886	0.252825	0.024	0.0461453		0.585897	9.31106e-05
DE	MYELOID	NS	SARAF	ENSG00000133872	-0.221067	genetics	rs113716580	0.0548407	0.15	0.210861	yes	0.17086	1.82514e-08
DE	MYELOID	NS	LEPROTL1	ENSG00000104660	-0.274988	genetics	rs547094274	0.312346	0	0	yes	-0.137042	4.55555e-11
DE	MYELOID	NS	GSR	ENSG00000104687	0.508236	genetics	rs2551732	0.0322663	0.298	0.372692		0.126693	8.15019e-05
DE	MYELOID	NS	UBXN8	ENSG00000104691	0.268357	genetics	rs28845178	0.685948	0	0		-0.188841	0.00125998
DE	MYELOID	NS	WRN	ENSG00000165392	0.229957	genetics	rs7017069	0.380631	0	0		-0.209779	0.0035048
DE	MYELOID	NS	RAB11FIP1	ENSG00000156675	-0.306137	genetics	rs138570464	0	0.116	0.169661		-0.195187	0.00425879
DE	MYELOID	NS	FGFR1	ENSG00000077782	0.381743	genetics	rs36061954	0.218897	0.012	0.0259236		0.252701	0.000219607
DE	MYELOID	NS	PCMTD1	ENSG00000168300	0.215373	genetics	rs71237258	1	0	0	yes	0.279841	7.31584e-12
DE	MYELOID	NS	ATP6V1H	ENSG00000047249	0.246566	genetics	rs111951938	0	0.096	0.144721		0.262252	7.19439e-05
DE	MYELOID	NS	MRPL15	ENSG00000137547	0.247847	genetics	rs35106127	0.149439	0.014	0.0294721		0.173031	0.00359863
DE	MYELOID	NS	LYN	ENSG00000254087	-0.308609	genetics	rs16922502	0	0.016	0.0330186		-0.0733809	0.000550566
DE	MYELOID	NS	NSMAF	ENSG00000035681	0.372609	genetics	rs6991020	0	0	0	yes	0.107473	5.72653e-08
DE	MYELOID	NS	GGH	ENSG00000137563	0.384052	genetics	rs1030788	0.0722048	0.052	0.0869404		-0.203502	0.00138519
DE	MYELOID	NS	AC016065.1	ENSG00000246089	-0.303723	genetics	rs139030698	0.258493	0.002	0.00553317		0.302845	7.02164e-05
DE	MYELOID	NS	MTFR1	ENSG00000066855	0.248531	genetics	rs146962008	0.334948	0	0		-0.330118	0.000204042
DE	MYELOID	NS	PDE7A	ENSG00000205268	0.321953	genetics	rs202157928	0	0.004	0.0101908		0.320996	0.000190052
DE	MYELOID	NS	SGK3	ENSG00000104205	0.278475	genetics	rs11997260	0	0.022	0.0429437		0.190418	1.06775e-05
DE	MYELOID	NS	AGPAT5	ENSG00000155189	0.27343	genetics	rs12543422	0.0537934	0.408	0.483803		-0.164951	3.11531e-05
DE	MYELOID	NS	ZBTB10	ENSG00000205189	0.226336	genetics	rs75902430	0	0.076	0.119361		-0.291377	0.0161052
DE	MYELOID	NS	PAG1	ENSG00000076641	-0.591954	genetics	rs17493738	0	0.06	0.098052		0.178756	2.59411e-05
DE	MYELOID	NS	FABP5	ENSG00000164687	0.5637	genetics	rs10958008	0	0.562	0.630631		0.120967	0.0106711
DE	MYELOID	NS	FABP4	ENSG00000170323	1.38263	genetics	rs16909306	0	0.002	0.00553317		0.689085	0.00535614
DE	MYELOID	NS	CPNE3	ENSG00000085719	-0.31099	genetics	rs1016102	0.111716	0.018	0.03639	yes	0.147418	5.48527e-06
DE	MYELOID	NS	MFHAS1	ENSG00000147324	0.779602	genetics	rs36056437	0.217506	0	0	yes	0.271272	5.33768e-07
DE	MYELOID	NS	OSGIN2	ENSG00000164823	0.241881	genetics	rs13312970	0	0.124	0.179673		0.13333	0.00641976
DE	MYELOID	NS	NBN	ENSG00000104320	0.24104	genetics	rs149215835	0.109048	0.144	0.203794		-0.209081	0.000826374
DE	MYELOID	NS	PTDSS1	ENSG00000156471	0.271248	genetics	rs11781403	0.066046	0.106	0.157448		-0.211957	0.00789177
DE	MYELOID	NS	CPQ	ENSG00000104324	-0.258516	genetics	rs7011934	1	0	0	yes	0.316783	1.36552e-08
DE	MYELOID	NS	POP1	ENSG00000104356	0.225226	genetics	rs143620623	0.074203	0.168	0.23148		0.325997	0.00222151
DE	MYELOID	NS	SLC44A1	ENSG00000070214	0.24091	genetics	rs10547537	0.479516	0	0	yes	-0.313066	2.0895e-08
DE	MYELOID	NS	CTNNAL1	ENSG00000119326	0.426729	genetics	rs72760329	0.140594	0.054	0.0897124	yes	-0.405669	1.23614e-08
DE	MYELOID	NS	LPAR1	ENSG00000198121	0.502994	genetics	rs11359598	0.0261854	0.59	0.656382	yes	0.186126	2.03335e-07
DE	MYELOID	NS	GNG10	ENSG00000242616	-0.274868	genetics	rs78590155	0.0739808	0.034	0.0615166		-0.105877	0.000184739
DE	MYELOID	NS	WHRN	ENSG00000095397	0.59525	genetics	rs10982287	0.132725	0.042	0.0730184	yes	-0.113728	2.8327e-15
DE	MYELOID	NS	GSN	ENSG00000148180	0.280081	genetics	rs10760166	0.35411	0.048	0.0814123	yes	0.169059	1.74722e-07
DE	MYELOID	NS	PTGS1	ENSG00000095303	0.295572	genetics	rs10306173	0.899292	0	0	yes	-0.574264	1.56072e-12
DE	MYELOID	NS	STRBP	ENSG00000165209	-0.320657	genetics	rs7045540	0.0619911	0.388	0.46419		0.352511	6.17326e-06
DE	MYELOID	NS	NEK6	ENSG00000119408	0.234315	genetics	rs74589539	0.150173	0.048	0.0814123		0.208486	0.000622754
DE	MYELOID	NS	RALGPS1	ENSG00000136828	-0.364596	genetics	rs7045289	0	0.876	0.901614		0.161835	0.000683689
DE	MYELOID	NS	PTRH1	ENSG00000187024	0.241501	genetics	rs7852204	0.23035	0.006	0.0144706		-0.138081	2.47977e-05
DE	MYELOID	NS	SH2D3C	ENSG00000095370	-0.342742	genetics	rs11794565	0.290721	0.018	0.03639		-0.204561	0.000468495
DE	MYELOID	NS	TRUB2	ENSG00000167112	0.341132	genetics	rs146248352	0.0419381	0.284	0.358013		0.255185	0.0397453
DE	MYELOID	NS	ODF2	ENSG00000136811	-0.212656	genetics	rs28413795	0	0.264	0.337004		0.323498	0.000593068
DE	MYELOID	NS	NUP188	ENSG00000095319	0.285358	genetics	rs10988171	0.510789	0	0	yes	-0.236496	2.54648e-06
DE	MYELOID	NS	SH3GLB2	ENSG00000148341	-0.354868	genetics	rs546990836	0	0.468	0.542336		-0.172639	0.000447618
DE	MYELOID	NS	DOLPP1	ENSG00000167130	0.249417	genetics	rs566996058	0	0.358	0.434098		-0.0960334	0.0468167
DE	MYELOID	NS	FNBP1	ENSG00000187239	-0.241114	genetics	rs77974594	0.00605679	0.798	0.837864		0.129738	0.0019503
DE	MYELOID	NS	NCS1	ENSG00000107130	0.419809	genetics	rs67899211	0.340563	0.092	0.139667	yes	-0.232968	2.40198e-07
DE	MYELOID	NS	FUT7	ENSG00000180549	0.300679	genetics	rs116236730	0.235417	0.002	0.00553317		-0.54458	0.00669039
DE	MYELOID	NS	DPP7	ENSG00000176978	0.299063	genetics	rs116017090	0.292863	0	0	yes	-0.39449	7.06407e-11
DE	MYELOID	NS	PSIP1	ENSG00000164985	-0.23035	genetics	rs113221863	0	0.042	0.0730184		-0.217147	0.000403842
DE	MYELOID	NS	CBWD1	ENSG00000172785	-0.246607	genetics	rs10963449	0	0.074	0.116787		0.23918	2.57232e-05
DE	MYELOID	NS	MLLT3	ENSG00000171843	-0.293672	genetics	rs13297360	0	0.562	0.630631		-0.13092	0.0164273
DE	MYELOID	NS	DOCK8	ENSG00000107099	-0.391566	genetics	rs6475392	0	0	0		-0.117301	0.000104789
DE	MYELOID	NS	HACD4	ENSG00000188921	-0.469623	genetics	rs6475504	0	0.428	0.503621		0.234259	0.00225753
DE	MYELOID	NS	MTAP	ENSG00000099810	0.561145	genetics	rs3927737	0.326079	0	0	yes	-0.230188	1.23091e-06
DE	MYELOID	NS	DOCK8-AS1	ENSG00000183784	-0.244224	genetics	rs10117079	0.0898533	0.046	0.0785926		-0.184842	0.00377082
DE	MYELOID	NS	MOB3B	ENSG00000120162	-0.825029	genetics	rs16911436	0.103337	0.11	0.162387		0.362145	0.000867246
DE	MYELOID	NS	AL451123.1	ENSG00000285103	-0.620881	genetics	rs5897244	0.127072	0.114	0.167324		-0.262509	0.00129488
DE	MYELOID	NS	C9orf72	ENSG00000147894	-0.365927	genetics	rs4879585	0	0.776	0.819049		0.16746	0.000264914
DE	MYELOID	NS	PUM3	ENSG00000080608	0.233552	genetics	rs7048679	0.297574	0.06	0.098052		-0.153384	0.00016026
DE	MYELOID	NS	ACO1	ENSG00000122729	0.299345	genetics	rs114986495	0.0245628	0.37	0.44625		0.276267	0.000334785
DE	MYELOID	NS	NOL6	ENSG00000165271	0.309079	genetics	rs140906742	0.175669	0.014	0.0294721		0.403665	0.000814667
DE	MYELOID	NS	UBAP2	ENSG00000137073	0.23793	genetics	rs202193920	0	0.132	0.189483		0.226117	0.00343275
DE	MYELOID	NS	RECK	ENSG00000122707	-0.224064	genetics	rs7022040	0	0.038	0.0673064		-0.143096	0.00697933
DE	MYELOID	NS	KANK1	ENSG00000107104	0.652167	genetics	rs2804307	0.469233	0	0	yes	0.380259	1.18928e-07
DE	MYELOID	NS	FAM27C	ENSG00000231527	0.395477	genetics	rs560880938	0.0786236	0.228	0.298323		-0.15792	0.384011
DE	MYELOID	NS	NMRK1	ENSG00000106733	-0.353052	genetics	rs11144225	0.206234	0.02	0.0397379	yes	-0.329377	3.67932e-12
DE	MYELOID	NS	IDNK	ENSG00000148057	-0.322813	genetics	rs58827784	0.0864952	0.094	0.142184		0.300037	0.0185706
DE	MYELOID	NS	SEMA4D	ENSG00000187764	-0.360914	genetics	rs10908914	0	0.008	0.0184241		0.213785	5.67474e-05
DE	MYELOID	NS	IARS	ENSG00000196305	0.450364	genetics	rs77761945	0.104801	0.082	0.127023		-0.271965	0.00164908
DE	MYELOID	NS	CENPP	ENSG00000188312	-0.30438	genetics	rs10283718	1	0	0	yes	0.429496	2.04337e-10
DE	MYELOID	NS	CARD19	ENSG00000165233	0.209825	genetics	rs10821067	0.435373	0.042	0.0730184	yes	0.124093	1.59544e-07
DE	MYELOID	NS	NINJ1	ENSG00000131669	0.399881	genetics	rs7032525	0.14816	0	0	yes	-0.208714	1.64882e-15
DE	MYELOID	NS	ZNF169	ENSG00000175787	0.200489	genetics	rs12336524	1	0	0	yes	-0.287336	4.71297e-06
DE	MYELOID	NS	MFSD14C	ENSG00000196312	-0.225761	genetics	rs12235961	0	0.044	0.0758387		-0.30955	4.67886e-06
DE	MYELOID	NS	CCDC180	ENSG00000197816	-0.269522	genetics	rs80110029	0.730907	0	0		0.352138	9.77574e-06
DE	MYELOID	NS	TBC1D2	ENSG00000095383	0.438739	genetics	rs73490762	0.277105	0.034	0.0615166		-0.146024	0.0014429
DE	MYELOID	COV	CWF19L1	ENSG00000095485	0.393299	genetics	rs4919432	0.0662944	0.25	0.322042		-0.155202	0.000756044
DE	MYELOID	COV	BLOC1S2	ENSG00000196072	0.276169	genetics	rs11329633	0.135681	0.004	0.0101908		0.108913	7.74193e-07
DE	MYELOID	COV	SFXN3	ENSG00000107819	0.207097	genetics	rs2742042	0.0203229	0.45	0.525093		0.0809364	0.0308442
DE	MYELOID	COV	NPM3	ENSG00000107833	0.498549	genetics	rs11593244	0.326038	0.008	0.0184241		0.23216	0.000178262
DE	MYELOID	COV	MFSD13A	ENSG00000138111	0.379201	genetics	rs12763720	0	0.208	0.275987		-0.319681	0.000383107
DE	MYELOID	COV	RPARP-AS1	ENSG00000269609	0.453833	genetics	rs2296587	0.218175	0.146	0.206234		0.289291	0.00354394
DE	MYELOID	COV	PDCD11	ENSG00000148843	0.333428	genetics	rs77935393	0.159062	0.008	0.0184241		-0.262609	0.0177124
DE	MYELOID	COV	TCF7L2	ENSG00000148737	-0.687255	genetics	rs4917644	0	0.028	0.0523494		0.233565	0.00251285
DE	MYELOID	COV	CASP7	ENSG00000165806	-0.302136	genetics	rs10553596	0.602393	0	0	yes	0.331075	1.45384e-25
DE	MYELOID	COV	INPP5F	ENSG00000198825	0.300179	genetics	rs185490466	0	0.002	0.00553317		0.455794	0.00331733
DE	MYELOID	COV	OAT	ENSG00000065154	0.278233	genetics	rs6597700	0.349931	0.006	0.0144706		-0.205712	0.000219582
DE	MYELOID	COV	AL731577.1	ENSG00000226899	-0.497584	genetics	rs3213907	0.973238	0	0	yes	-0.485448	1.75839e-22
DE	MYELOID	COV	BNIP3	ENSG00000176171	-0.649369	genetics	rs4880466	0.0494262	0.194	0.260703		0.224334	0.00234875
DE	MYELOID	COV	FUOM	ENSG00000148803	0.580657	genetics	rs4074446	0.220419	0	0		0.1874	6.17792e-06
DE	MYELOID	COV	SUV39H2	ENSG00000152455	-0.437114	genetics	rs116679203	0	0.052	0.0869404		-0.272143	0.0111145
DE	MYELOID	COV	VIM-AS1	ENSG00000229124	0.354353	genetics	rs10795468	0.523986	0	0	yes	-0.316928	1.47679e-10
DE	MYELOID	COV	VIM	ENSG00000026025	0.325401	genetics	rs387037	0	0.016	0.0330186		-0.0889992	0.000146821
DE	MYELOID	COV	WAC-AS1	ENSG00000254635	0.333069	genetics	rs2185293	0	0.554	0.623215	yes	-0.66549	2.77545e-27
DE	MYELOID	COV	MTPAP	ENSG00000107951	0.400506	genetics	rs2489863	0.00955041	0.584	0.650652		-0.167759	5.79972e-05
DE	MYELOID	COV	MAP3K8	ENSG00000107968	-0.214864	genetics	rs71734305	0.392515	0	0		0.184985	4.7369e-05
DE	MYELOID	COV	PITRM1	ENSG00000107959	0.221553	genetics	rs10508247	0.318161	0.038	0.0673064		0.154238	0.000792946
DE	MYELOID	COV	CREM	ENSG00000095794	-0.324239	genetics	rs576908955	0	0.022	0.0429437		-0.223711	0.021901
DE	MYELOID	COV	ARHGAP22	ENSG00000128805	0.310682	genetics	rs74134012	0.213472	0.024	0.0461453		-0.293315	0.000430967
DE	MYELOID	COV	WDFY4	ENSG00000128815	0.307851	genetics	rs73308020	0	0	0		0.261425	0.000651714
DE	MYELOID	COV	TMEM273	ENSG00000204161	0.467172	genetics	rs200042341	0.108974	0.05	0.0841329		-0.326157	9.32752e-05
DE	MYELOID	COV	AL442003.1	ENSG00000285803	0.34966	genetics	rs4285799	0.718233	0	0	yes	0.404692	1.9588e-08
DE	MYELOID	COV	WASHC2A	ENSG00000099290	-0.221821	genetics	rs3964873	0.702012	0	0	yes	-0.245977	6.34368e-08
DE	MYELOID	COV	CISD1	ENSG00000122873	0.377512	genetics	rs10617632	0.754146	0	0		-0.211032	0.000525748
DE	MYELOID	COV	ARID5B	ENSG00000150347	-0.270325	genetics	rs7918242	0	0.352	0.42816		0.0833996	0.00230675
DE	MYELOID	COV	AIFM2	ENSG00000042286	0.248464	genetics	rs6480441	0.194936	0.01	0.022218		-0.328838	0.000282927
DE	MYELOID	COV	SLC29A3	ENSG00000198246	0.55041	genetics	rs143160153	0.132325	0.002	0.00553317		-0.480237	0.00469673
DE	MYELOID	COV	PSAP	ENSG00000197746	0.261377	genetics	rs727415	0	0	0	yes	0.138643	1.7472e-13
DE	MYELOID	COV	P4HA1	ENSG00000122884	-0.339727	genetics	rs112862599	0.0863233	0.138	0.196631	yes	0.200575	2.02174e-05
DE	MYELOID	COV	PPP3CB-AS1	ENSG00000221817	0.279095	genetics	rs112540608	0	0.408	0.483803		-0.194602	0.114483
DE	MYELOID	COV	AGAP5	ENSG00000172650	0.295311	genetics	rs1134777	0	0.002	0.00553317		-0.18635	0.00495902
DE	MYELOID	COV	VCL	ENSG00000035403	0.412437	genetics	rs6480714	0.363467	0	0		-0.242642	4.68889e-05
DE	MYELOID	COV	ADK	ENSG00000156110	0.470047	genetics	rs67594352	0.199359	0	0	yes	0.683248	9.11983e-21
DE	MYELOID	COV	KCNMA1	ENSG00000156113	0.774275	genetics	rs35276091	0.841132	0	0	yes	1.19828	9.07776e-39
DE	MYELOID	COV	CH25H	ENSG00000138135	-1.02981	genetics	rs72812860	0	0.018	0.03639		0.370924	0.0188994
DE	MYELOID	COV	HECTD2	ENSG00000165338	-0.356361	genetics	rs368288295	0.701552	0.002	0.00553317	yes	0.404088	1.45914e-08
DE	MYELOID	COV	TBC1D12	ENSG00000108239	0.375901	genetics	rs11187919	0.152317	0.026	0.0493197	yes	-0.362903	2.12779e-08
DE	MYELOID	COV	BLNK	ENSG00000095585	0.487951	genetics	rs3789938	0.022342	0.52	0.591713		-0.191789	0.000195207
DE	MYELOID	COV	AVPI1	ENSG00000119986	0.410964	genetics	rs11189339	0.446749	0.004	0.0101908		-0.290506	0.000616687
DE	MYELOID	COV	PYROXD2	ENSG00000119943	0.361763	genetics	rs2296432	0	0.04	0.070153		-0.164732	0.0010837
DE	MYELOID	COV	CASP5	ENSG00000137757	-0.904976	genetics	rs75409168	0.0757392	0.208	0.275987		0.349846	3.33327e-05
DE	MYELOID	COV	MTRNR2L8	ENSG00000255823	0.343376	genetics	rs11042864	0.256279	0.01	0.022218		0.172493	0.0137044
DE	MYELOID	COV	SLC35F2	ENSG00000110660	0.224195	genetics	rs670456	0.788782	0	0		0.2771	8.10195e-06
DE	MYELOID	COV	RAB39A	ENSG00000179331	0.248411	genetics	rs12224968	0.328542	0.008	0.0184241		0.134572	0.00541587
DE	MYELOID	COV	DDX10	ENSG00000178105	0.270404	genetics	rs74435620	0	0.638	0.699385		0.203935	0.0027463
DE	MYELOID	COV	ZC3H12C	ENSG00000149289	0.217637	genetics	rs648594	0.00319019	0.818	0.85415		0.0944781	0.00533469
DE	MYELOID	COV	TTC12	ENSG00000149292	-0.236738	genetics	rs60707936	0.398811	0	0		0.415974	0.00040682
DE	MYELOID	COV	JAML	ENSG00000160593	0.518253	genetics	rs640888	0.114001	0.086	0.132165		0.226627	0.00108947
DE	MYELOID	COV	PHLDB1	ENSG00000019144	0.338498	genetics	rs140026975	0	0.912	0.930606		-0.110354	0.0165927
DE	MYELOID	COV	UBASH3B	ENSG00000154127	0.334174	genetics	rs114649846	0	0.002	0.00553317		0.373615	0.00340287
DE	MYELOID	COV	CRTAM	ENSG00000109943	0.459539	genetics	rs10444340	0.231742	0.036	0.0644819		0.158388	0.00140113
DE	MYELOID	COV	HSPA8	ENSG00000109971	0.204011	genetics	rs10892975	0	0.012	0.0259236		-0.0677809	0.00193914
DE	MYELOID	COV	FEZ1	ENSG00000149557	-0.640986	genetics	rs61145337	0.200264	0.004	0.0101908		-0.189194	0.00227061
DE	MYELOID	COV	HYLS1	ENSG00000198331	-0.291071	genetics	rs181416285	0	0.014	0.0294721		-0.551563	0.000598392
DE	MYELOID	COV	ST14	ENSG00000149418	1.46074	genetics	rs28365809	0.48652	0	0	yes	-0.5214	4.08428e-12
DE	MYELOID	COV	CTSD	ENSG00000117984	0.315617	genetics	rs7115056	0.0435945	0.382	0.458293		-0.198102	0.000464442
DE	MYELOID	COV	LDHA	ENSG00000134333	-0.337589	genetics	rs3809096	0.0236094	0.44	0.515387		-0.131952	3.0516e-05
DE	MYELOID	COV	CD81	ENSG00000110651	-0.410382	genetics	rs1548432	0.394193	0	0	yes	-0.13889	9.06865e-08
DE	MYELOID	COV	CARS	ENSG00000110619	0.259371	genetics	rs7935810	0.0414044	0.666	0.724189		-0.127353	0.00233642
DE	MYELOID	COV	ARL14EP	ENSG00000152219	0.230856	genetics	rs11826681	0.561415	0	0	yes	-0.493723	1.51366e-41
DE	MYELOID	COV	IMMP1L	ENSG00000148950	0.33243	genetics	rs11031384	0.288659	0.028	0.0523494		0.196138	0.0111989
DE	MYELOID	COV	RCN1	ENSG00000049449	0.531426	genetics	rs7109100	0.321218	0	0		-0.171086	3.97635e-06
DE	MYELOID	COV	SLC1A2	ENSG00000110436	-0.405657	genetics	rs4756213	0	0.406	0.481863	yes	0.388612	1.3774e-07
DE	MYELOID	COV	PRR5L	ENSG00000135362	-0.503954	genetics	rs2162195	0	0.624	0.68717		0.250147	0.00565286
DE	MYELOID	COV	RHOG	ENSG00000177105	-0.221194	genetics	rs1451724	0.226404	0	0		-0.0531914	0.000454005
DE	MYELOID	COV	SIGIRR	ENSG00000185187	0.291284	genetics	rs6598028	0.826711	0	0	yes	-0.450906	6.84635e-08
DE	MYELOID	COV	RRM1	ENSG00000167325	0.292527	genetics	rs551025610	0.0154694	0.496	0.569187		0.202541	0.000476578
DE	MYELOID	COV	TP53I11	ENSG00000175274	0.361645	genetics	rs4755300	0	0.18	0.244931		0.151253	0.0138563
DE	MYELOID	COV	ACP2	ENSG00000134575	0.325884	genetics	rs326224	0.488237	0	0	yes	0.248928	4.77843e-11
DE	MYELOID	COV	DDB2	ENSG00000134574	0.296064	genetics	rs4752972	0.215067	0	0	yes	-0.203881	1.26111e-05
DE	MYELOID	COV	AC090559.1	ENSG00000255197	0.311355	genetics	rs57852039	0	0.074	0.116787		0.255534	0.0220024
DE	MYELOID	COV	NR1H3	ENSG00000025434	0.56982	genetics	rs11570051	0	0.014	0.0294721		-0.450513	0.0418765
DE	MYELOID	COV	MADD	ENSG00000110514	0.221738	genetics	rs77690953	0.280064	0.01	0.022218		-0.264513	0.0031711
DE	MYELOID	COV	SSRP1	ENSG00000149136	0.240999	genetics	rs7111423	0.138156	0.05	0.0841329		-0.254105	0.00226707
DE	MYELOID	COV	TIMM10	ENSG00000134809	0.223167	genetics	rs2729374	0.882197	0	0	yes	-0.500626	6.69239e-20
DE	MYELOID	COV	CTNND1	ENSG00000198561	0.318304	genetics	rs34302303	0.32538	0.006	0.0144706		0.201102	9.29912e-05
DE	MYELOID	COV	FAM111A	ENSG00000166801	0.257836	genetics	rs57104177	0.124259	0.08	0.124368		-0.231269	0.00647596
DE	MYELOID	COV	DTX4	ENSG00000110042	-0.527754	genetics	rs6591508	0.49987	0	0	yes	0.393809	5.7798e-10
DE	MYELOID	COV	STX3	ENSG00000166900	0.233537	genetics	rs111934466	0.121544	0.01	0.022218		-0.195939	0.00803322
DE	MYELOID	COV	MS4A6A	ENSG00000110077	0.82933	genetics	rs642426	0	0.08	0.124368		-0.48197	0.00141161
DE	MYELOID	COV	TMEM109	ENSG00000110108	0.234026	genetics	rs59570070	0.00956611	0.74	0.787706		-0.170366	0.00147224
DE	MYELOID	COV	CYB561A3	ENSG00000162144	0.334529	genetics	rs9651726	0.553447	0.014	0.0294721		-0.188809	4.03927e-05
DE	MYELOID	COV	DDB1	ENSG00000167986	0.229712	genetics	rs2277285	0.140249	0.014	0.0294721		0.123082	0.00044911
DE	MYELOID	COV	DAGLA	ENSG00000134780	0.496563	genetics	rs1039079	0.245309	0	0		-0.208991	0.0254849
DE	MYELOID	COV	AHNAK	ENSG00000124942	0.200525	genetics	rs2958532	0	0.81	0.847498		0.062185	0.00517215
DE	MYELOID	COV	SLC3A2	ENSG00000168003	0.274843	genetics	rs548246	0.151176	0.036	0.0644819		0.0466861	0.0117175
DE	MYELOID	COV	PLAAT3	ENSG00000176485	-0.739516	genetics	rs60027303	0.473977	0.002	0.00553317	yes	-0.726926	1.70774e-06
DE	MYELOID	COV	VEGFB	ENSG00000173511	0.366384	genetics	rs611637	0.265089	0.012	0.0259236		0.462191	9.65908e-05
DE	MYELOID	COV	PPP1R14B	ENSG00000173457	0.361599	genetics	rs620818	0.131908	0.136	0.1942	yes	0.239107	8.5706e-07
DE	MYELOID	COV	RPS6KA4	ENSG00000162302	0.2964	genetics	rs55795317	0	0.026	0.0493197		-0.158026	0.00403623
DE	MYELOID	COV	RASGRP2	ENSG00000068831	-0.598723	genetics	rs2518908	0.482537	0	0	yes	-0.544078	2.56605e-08
DE	MYELOID	COV	CST6	ENSG00000175315	0.492111	genetics	rs4523703	0.204558	0.004	0.0101908		-0.602502	0.00630399
DE	MYELOID	COV	CDK2AP2	ENSG00000167797	-0.207627	genetics	rs111396223	0.0713796	0.536	0.606553		0.138834	0.0339316
DE	MYELOID	COV	NDUFV1	ENSG00000167792	0.295742	genetics	rs4930461	0	0.008	0.0184241		-0.173222	0.000495661
DE	MYELOID	COV	CPT1A	ENSG00000110090	0.238787	genetics	rs74776084	0	0.008	0.0184241		0.282636	0.00260229
DE	MYELOID	COV	COA4	ENSG00000181924	0.235319	genetics	rs11605220	0.0303718	0.576	0.643364		0.17877	0.0124355
DE	MYELOID	COV	KCNE3	ENSG00000175538	0.409979	genetics	rs41313589	0	0.414	0.489621		-0.313877	0.00773079
DE	MYELOID	COV	NEU3	ENSG00000162139	0.247626	genetics	rs147988125	0.115179	0.124	0.179673		-0.146474	0.0496598
DE	MYELOID	COV	ACER3	ENSG00000078124	0.223304	genetics	rs73491443	0.218476	0.01	0.022218		-0.23076	0.000803979
DE	MYELOID	COV	GAB2	ENSG00000033327	-0.312974	genetics	rs138243659	0.134252	0.052	0.0869404		0.241883	0.00347225
DE	MYELOID	COV	AP006621.3	ENSG00000255284	0.266904	genetics	rs11246324	0	0.01	0.022218		0.210205	0.00128371
DE	MYELOID	COV	CD151	ENSG00000177697	0.625898	genetics	rs1130719	0.615549	0	0	yes	0.700334	2.56444e-35
DE	MYELOID	COV	CHID1	ENSG00000177830	0.260963	genetics	rs28672671	0	0.008	0.0184241		-0.129644	0.00469353
DE	MYELOID	COV	TRIM66	ENSG00000166436	0.353048	genetics	rs2036422	1	0	0	yes	0.353828	5.6338e-08
DE	MYELOID	COV	CTSC	ENSG00000109861	-1.01193	genetics	rs35784302	0.857357	0	0	yes	1.18228	2.0755e-48
DE	MYELOID	COV	SMCO4	ENSG00000166002	-0.230192	genetics	rs2305660	0.11473	0.212	0.280451	yes	-0.279228	1.80604e-06
DE	MYELOID	COV	SBF2-AS1	ENSG00000246273	0.281399	genetics	rs11042508	0.2755	0.016	0.0330186		-0.362888	0.00491987
DE	MYELOID	COV	CHPT1	ENSG00000111666	0.459111	genetics	rs71440841	0.522124	0	0	yes	0.451227	1.63071e-20
DE	MYELOID	COV	SLC41A2	ENSG00000136052	0.437573	genetics	rs2696006	0	0.022	0.0429437	yes	-0.143452	6.7951e-09
DE	MYELOID	COV	C12orf45	ENSG00000151131	0.310765	genetics	rs550375442	0	0	0		0.420677	0.000121156
DE	MYELOID	COV	CMKLR1	ENSG00000174600	0.962907	genetics	rs2138271	0.17579	0	0		-0.318253	1.76563e-05
DE	MYELOID	COV	GPN3	ENSG00000111231	0.331917	genetics	rs4766500	0.565266	0	0		0.226642	6.45801e-05
DE	MYELOID	COV	SH2B3	ENSG00000111252	0.201601	genetics	rs7967067	0.31532	0.112	0.164804		-0.115787	0.00868222
DE	MYELOID	COV	SMIM10L1	ENSG00000256537	-0.336611	genetics	rs1047709	0.54033	0	0	yes	-0.294463	6.66396e-17
DE	MYELOID	COV	PRH1	ENSG00000231887	-0.651172	genetics	rs1047712	0.716726	0	0	yes	-0.499863	7.51775e-21
DE	MYELOID	COV	ERP29	ENSG00000089248	0.214724	genetics	rs4767377	0.0386775	0.458	0.532954		0.0992776	0.0209604
DE	MYELOID	COV	SLC8B1	ENSG00000089060	0.288037	genetics	rs67026374	0	0.432	0.507589		0.168456	0.00187821
DE	MYELOID	COV	SDSL	ENSG00000139410	0.299898	genetics	rs376713711	0	0.038	0.0673064		0.295363	0.00383303
DE	MYELOID	COV	PLBD2	ENSG00000151176	0.204622	genetics	rs71465900	0	0.004	0.0101908		0.21724	5.25639e-05
DE	MYELOID	COV	SDS	ENSG00000135094	1.29284	genetics	rs12832115	0.445721	0	0	yes	-1.00327	2.94902e-13
DE	MYELOID	COV	MAP1LC3B2	ENSG00000258102	-1.13809	genetics	rs7958181	0.0949708	0.004	0.0101908		0.198958	0.00595984
DE	MYELOID	COV	TESC	ENSG00000088992	-0.302859	genetics	rs7953755	0	0.012	0.0259236		-0.133123	0.0152145
DE	MYELOID	COV	RPLP0	ENSG00000089157	0.21798	genetics	rs144050569	0.196537	0.004	0.0101908		-0.209905	0.000945834
DE	MYELOID	COV	NRAV	ENSG00000248008	0.365587	genetics	rs79225028	0	0.122	0.177261		-0.209219	0.0210314
DE	MYELOID	COV	COQ5	ENSG00000110871	0.284212	genetics	rs3044471	0	0.174	0.238091		0.19553	2.03999e-05
DE	MYELOID	COV	DYNLL1	ENSG00000088986	0.404653	genetics	rs7136951	0	0.084	0.129618		-0.0654176	0.00112804
DE	MYELOID	COV	ANAPC5	ENSG00000089053	0.282395	genetics	rs1799525	0.296986	0.012	0.0259236		0.116909	2.35771e-05
DE	MYELOID	COV	LINC01089	ENSG00000212694	0.284514	genetics	rs563939839	0	0	0		-0.202863	0.00174839
DE	MYELOID	COV	HCAR3	ENSG00000255398	-0.500852	genetics	rs4453272	0	0	0	yes	-0.264528	9.45334e-06
DE	MYELOID	COV	BCL2L14	ENSG00000121380	-0.6567	genetics	rs116312317	0.034402	0.752	0.798407		-0.382817	0.000836187
DE	MYELOID	COV	GTF2H3	ENSG00000111358	0.231958	genetics	rs4534668	0	0.05	0.0841329		0.105313	0.00914849
DE	MYELOID	COV	NCOR2	ENSG00000196498	-0.265296	genetics	rs11831411	0	0.142	0.201443		-0.319901	0.000208657
DE	MYELOID	COV	DHX37	ENSG00000150990	0.291607	genetics	rs9669809	0	0.004	0.0101908		0.279248	4.10543e-05
DE	MYELOID	COV	GLT1D1	ENSG00000151948	0.521057	genetics	rs12366692	0	0.732	0.780932		-0.299026	1.36246e-05
DE	MYELOID	COV	HEBP1	ENSG00000013583	0.459216	genetics	rs3825272	0.525594	0	0	yes	0.251352	3.71011e-12
DE	MYELOID	COV	PUS1	ENSG00000177192	0.302126	genetics	rs80245776	0	0	0		0.316448	0.00102757
DE	MYELOID	COV	EMP1	ENSG00000134531	0.405781	genetics	rs66580625	0	0.648	0.70832		-0.0948327	0.00385818
DE	MYELOID	COV	ZNF605	ENSG00000196458	-0.355544	genetics	rs114009090	0.301647	0	0		0.35968	0.00100665
DE	MYELOID	COV	MGST1	ENSG00000008394	0.797505	genetics	rs7308347	0.0720376	0.028	0.0523494		0.28192	2.68083e-06
DE	MYELOID	COV	ST8SIA1	ENSG00000111728	-0.392135	genetics	rs74068203	0.622433	0	0		0.395827	1.23366e-05
DE	MYELOID	COV	BCAT1	ENSG00000060982	0.33502	genetics	rs1392194	0.0410017	0.484	0.557879	yes	0.259091	9.08121e-08
DE	MYELOID	COV	ETFRF1	ENSG00000205707	0.324529	genetics	rs71450471	0	0.17	0.23355		-0.215706	0.00591949
DE	MYELOID	COV	SSPN	ENSG00000123096	0.489344	genetics	rs17460800	0	0.528	0.599177		0.32293	0.00404803
DE	MYELOID	COV	BHLHE41	ENSG00000123095	0.476527	genetics	rs73292989	0.143443	0.028	0.0523494		-0.273441	0.00647669
DE	MYELOID	COV	FAR2	ENSG00000064763	0.308661	genetics	rs12370143	0	0.094	0.142184		-0.156056	0.00846619
DE	MYELOID	COV	OVCH1-AS1	ENSG00000257599	0.461838	genetics	rs12816500	0.0451291	0.39	0.466085		0.537397	0.00280228
DE	MYELOID	COV	DDX11	ENSG00000013573	0.429359	genetics	rs6487965	1	0	0	yes	-0.827159	3.56406e-36
DE	MYELOID	COV	SINHCAF	ENSG00000139146	-0.395001	genetics	rs142582490	0	0.086	0.132165		-0.181107	0.0192049
DE	MYELOID	COV	CCDC77	ENSG00000120647	0.263578	genetics	rs2253565	0	0.252	0.324274	yes	0.29558	1.76799e-06
DE	MYELOID	COV	PUS7L	ENSG00000129317	0.227126	genetics	rs150362440	0	0.04	0.070153		0.278485	0.0312462
DE	MYELOID	COV	ANO6	ENSG00000177119	0.315185	genetics	rs75447635	0	0.008	0.0184241		-0.357042	0.00582578
DE	MYELOID	COV	SLC48A1	ENSG00000211584	0.333404	genetics	rs76664121	0.367891	0	0		0.481802	5.73365e-05
DE	MYELOID	COV	TUBA1C	ENSG00000167553	0.228775	genetics	rs4898519	0	0.038	0.0673064		0.0928597	0.0153844
DE	MYELOID	COV	SLC11A2	ENSG00000110911	0.201607	genetics	rs59546367	0	0.958	0.967103		-0.0898557	0.000110257
DE	MYELOID	COV	POU6F1	ENSG00000184271	-0.244423	genetics	rs116738862	0.196475	0.028	0.0523494		0.340956	0.00141632
DE	MYELOID	COV	CELA1	ENSG00000139610	-0.281611	genetics	rs747301	0.304546	0	0		-0.211279	6.28175e-05
DE	MYELOID	COV	GRASP	ENSG00000161835	-0.511356	genetics	rs539560273	0	0.15	0.210861		-0.251586	0.0123352
DE	MYELOID	COV	GPR84	ENSG00000139572	-0.362538	genetics	rs2124531	0.0941819	0.058	0.0952918		-0.204563	1.98874e-05
DE	MYELOID	COV	RPS26	ENSG00000197728	-0.295569	genetics	rs1131017	1	0	0	yes	-0.378864	6.8767e-51
DE	MYELOID	COV	SHMT2	ENSG00000182199	0.319353	genetics	rs116319947	0	0.944	0.956053		0.284861	0.0411248
DE	MYELOID	COV	METTL1	ENSG00000037897	0.33635	genetics	rs10877014	0	0.628	0.690477	yes	0.151713	2.51547e-06
DE	MYELOID	COV	CYP27B1	ENSG00000111012	0.478557	genetics	rs10877018	0	0.78	0.822525	yes	0.452093	4.45839e-12
DE	MYELOID	COV	CD27-AS1	ENSG00000215039	0.228612	genetics	rs2364468	0	0.004	0.0101908		-0.175258	0.00105803
DE	MYELOID	COV	LTBR	ENSG00000111321	0.285136	genetics	rs10849448	0.296889	0	0	yes	-0.326527	1.90184e-13
DE	MYELOID	COV	SRGAP1	ENSG00000196935	-0.628522	genetics	rs17099914	0	0.594	0.660227		0.620907	5.18978e-05
DE	MYELOID	COV	XPOT	ENSG00000184575	0.275889	genetics	rs530291256	0	0.232	0.302469		0.10385	0.0121185
DE	MYELOID	COV	TAPBPL	ENSG00000139192	0.295908	genetics	rs2009527	0.493482	0	0	yes	0.348104	4.83909e-08
DE	MYELOID	COV	TBC1D30	ENSG00000111490	-0.420646	genetics	rs146596663	0.273885	0	0	yes	0.44094	8.87874e-08
DE	MYELOID	COV	MRPL51	ENSG00000111639	0.334915	genetics	rs1981669	0.831608	0	0		-0.610538	6.76989e-73
DE	MYELOID	COV	DYRK2	ENSG00000127334	0.331941	genetics	rs35125172	0	0.534	0.604665		0.16417	0.00457416
DE	MYELOID	COV	AC008033.3	ENSG00000273824	-0.313013	genetics	rs4913448	0.165945	0.002	0.00553317		-0.182323	3.74919e-05
DE	MYELOID	COV	LINC02384	ENSG00000251301	-1.14335	genetics	rs148740871	0.0934048	0.03	0.0554089		0.381023	2.3218e-05
DE	MYELOID	COV	LYZ	ENSG00000090382	0.443831	genetics	rs4761234	0	0	0	yes	-0.330445	5.19785e-09
DE	MYELOID	COV	AC020656.1	ENSG00000257764	-0.590592	genetics	rs1670737	1	0	0	yes	0.828837	1.24777e-25
DE	MYELOID	COV	RAB3IP	ENSG00000127328	-0.357585	genetics	rs1240265	0.479105	0	0		-0.235488	2.14611e-05
DE	MYELOID	COV	TMTC2	ENSG00000179104	0.249477	genetics	rs79849136	0	0.014	0.0294721		-0.377766	0.00157083
DE	MYELOID	COV	TMTC3	ENSG00000139324	0.247311	genetics	rs61941057	0.138481	0.038	0.0673064		0.142292	0.0683561
DE	MYELOID	COV	DUSP6	ENSG00000139318	0.388491	genetics	rs114021366	0	0.01	0.022218		0.363834	0.00297388
DE	MYELOID	COV	GALNT4	ENSG00000257594	0.28642	genetics	rs1565679	0.0199579	0.49	0.563456	yes	0.188575	3.32211e-06
DE	MYELOID	COV	NUDT4	ENSG00000173598	0.251129	genetics	rs78372286	0	0.98	0.984192		0.338261	0.00548989
DE	MYELOID	COV	SOCS2	ENSG00000120833	-0.372285	genetics	rs150654845	0.211117	0.018	0.03639		0.583977	0.0116512
DE	MYELOID	COV	CEP83	ENSG00000173588	0.393101	genetics	rs6538507	0.32988	0.002	0.00553317		-0.225138	8.77442e-05
DE	MYELOID	COV	ELK3	ENSG00000111145	0.282961	genetics	rs12822718	0.104574	0.1	0.149704		0.50106	0.00141086
DE	MYELOID	COV	CARS2	ENSG00000134905	0.379901	genetics	rs2119480	0.405749	0.002	0.00553317		0.200155	3.37229e-05
DE	MYELOID	COV	LAMP1	ENSG00000185896	-0.527455	genetics	rs3814258	0.207275	0	0	yes	-0.435754	9.42852e-08
DE	MYELOID	COV	MIPEP	ENSG00000027001	0.27431	genetics	rs9805448	0	0.088	0.13457		0.171613	0.00326535
DE	MYELOID	COV	FRY	ENSG00000073910	0.465053	genetics	rs150782344	0.00491561	0.916	0.933902	yes	-0.621432	1.66599e-06
DE	MYELOID	COV	NHLRC3	ENSG00000188811	0.366595	genetics	rs11841593	0	0.004	0.0101908		0.348558	0.000227838
DE	MYELOID	COV	DNAJC15	ENSG00000120675	-0.287214	genetics	rs111683717	1	0	0	yes	-0.458873	3.15967e-23
DE	MYELOID	COV	CCDC122	ENSG00000151773	0.436348	genetics	rs146757703	0.171147	0.002	0.00553317		0.301522	3.28843e-06
DE	MYELOID	COV	LACC1	ENSG00000179630	0.300404	genetics	rs56371091	0.117574	0.014	0.0294721		0.266333	0.00733109
DE	MYELOID	COV	GTF2F2	ENSG00000188342	0.20717	genetics	rs1886192	0.159879	0.002	0.00553317	yes	-0.302377	2.88674e-06
DE	MYELOID	COV	SLC25A30	ENSG00000174032	0.402188	genetics	rs2985961	0.0917399	0.028	0.0523494		0.113152	0.0245814
DE	MYELOID	COV	LPAR6	ENSG00000139679	0.335267	genetics	rs59723719	0	0.064	0.103554		0.176636	0.0196018
DE	MYELOID	COV	RCBTB2	ENSG00000136161	0.347817	genetics	rs9331956	0	0.044	0.0758387		0.37253	0.00749239
DE	MYELOID	COV	CAB39L	ENSG00000102547	-0.302287	genetics	rs7320213	0	0.006	0.0144706		-0.471551	0.00491487
DE	MYELOID	COV	RCBTB1	ENSG00000136144	0.292361	genetics	rs12431331	0.26894	0.016	0.0330186		-0.163905	0.00212371
DE	MYELOID	COV	ARL11	ENSG00000152213	0.377232	genetics	rs7990293	0	0.114	0.167324		-0.1183	0.00977142
DE	MYELOID	COV	NEK3	ENSG00000136098	0.677693	genetics	rs4941727	0.503907	0	0	yes	0.371856	2.82044e-11
DE	MYELOID	COV	TDRD3	ENSG00000083544	0.370847	genetics	rs11148499	0.805755	0	0	yes	0.817584	4.05843e-23
DE	MYELOID	COV	KLF12	ENSG00000118922	-0.413695	genetics	rs17062056	0.167466	0.152	0.213106		-0.192466	0.00386501
DE	MYELOID	COV	TBC1D4	ENSG00000136111	-0.459799	genetics	rs566445	0.242755	0.014	0.0294721		0.376684	0.000988492
DE	MYELOID	COV	UCHL3	ENSG00000118939	0.248869	genetics	rs138596123	0.837363	0.002	0.00553317		0.186844	6.72783e-05
DE	MYELOID	COV	GPR180	ENSG00000152749	0.47167	genetics	rs9524556	0	0.128	0.184679	yes	-0.525146	5.42278e-21
DE	MYELOID	COV	TGDS	ENSG00000088451	0.26323	genetics	rs4238308	0.511265	0	0		-0.169623	0.000189368
DE	MYELOID	COV	ABCC4	ENSG00000125257	-0.405832	genetics	rs150988051	0.169246	0.018	0.03639		0.458926	0.000789242
DE	MYELOID	COV	IPO5	ENSG00000065150	0.325465	genetics	rs1538190	0.542926	0	0	yes	-0.267615	2.05103e-11
DE	MYELOID	COV	GPR18	ENSG00000125245	-0.226344	genetics	rs7322759	0	0.576	0.643364		0.146705	0.00984345
DE	MYELOID	COV	WDR25	ENSG00000176473	0.276124	genetics	rs2273802	0.119174	0.11	0.162387		-0.177619	0.000212683
DE	MYELOID	COV	CINP	ENSG00000100865	0.275458	genetics	rs10143246	0.173228	0.008	0.0184241		-0.150908	0.0136259
DE	MYELOID	COV	CKB	ENSG00000166165	0.495789	genetics	rs61995771	0	0.01	0.022218		-0.572048	0.00108133
DE	MYELOID	COV	INF2	ENSG00000203485	0.317887	genetics	rs58541277	0.332142	0.01	0.022218		-0.132242	0.00316156
DE	MYELOID	COV	CRIP1	ENSG00000213145	-0.534717	genetics	rs60686524	0.0491997	0.096	0.144721		0.484199	0.000206479
DE	MYELOID	COV	AL355075.4	ENSG00000259001	0.441438	genetics	rs72671268	0.242099	0.002	0.00553317	yes	0.917051	3.8836e-15
DE	MYELOID	COV	RNASE1	ENSG00000129538	0.914743	genetics	rs7141775	0.121948	0.332	0.407665	yes	-0.832966	2.3262e-16
DE	MYELOID	COV	RNASE6	ENSG00000169413	0.80818	genetics	rs7159791	0	0.17	0.23355	yes	-0.37442	6.79206e-09
DE	MYELOID	COV	LINC00641	ENSG00000258441	0.209994	genetics	rs199902517	0	0.392	0.467957		-0.178762	0.0106444
DE	MYELOID	COV	DHRS4-AS1	ENSG00000215256	0.337798	genetics	rs8011236	0.975265	0	0		-0.288373	0.000153685
DE	MYELOID	COV	DHRS4L2	ENSG00000187630	0.531016	genetics	rs75374993	0	0.38	0.456213	yes	-0.361095	2.84036e-06
DE	MYELOID	COV	DHRS4	ENSG00000157326	0.620498	genetics	rs2332130	0.0805044	0.226	0.296105	yes	0.628754	1.63521e-16
DE	MYELOID	COV	PCK2	ENSG00000100889	0.444838	genetics	rs113948409	0.151378	0.002	0.00553317		-0.348061	0.0160143
DE	MYELOID	COV	RIPK3	ENSG00000129465	0.22245	genetics	rs77151393	0.0464277	0.366	0.442196		-0.14487	0.000852026
DE	MYELOID	COV	SDR39U1	ENSG00000100445	0.208306	genetics	rs111846443	0.704759	0.004	0.0101908		0.208141	5.5721e-05
DE	MYELOID	COV	FAM177A1	ENSG00000151327	-0.233927	genetics	rs10136692	0.827569	0	0	yes	-0.241013	4.99302e-15
DE	MYELOID	COV	PRORP	ENSG00000100890	0.358675	genetics	rs180890258	0.226706	0.012	0.0259236		0.207051	0.000280028
DE	MYELOID	COV	MBIP	ENSG00000151332	-0.451842	genetics	rs3861477	0.700671	0	0	yes	-0.320455	6.29981e-06
DE	MYELOID	COV	PYGL	ENSG00000100504	0.420815	genetics	rs3818871	0	0.078	0.121891		-0.255732	4.24269e-05
DE	MYELOID	COV	GNG2	ENSG00000186469	-1.31995	genetics	rs2000005	0.0488166	0.03	0.0554089		-0.277561	0.000890259
DE	MYELOID	COV	PTGER2	ENSG00000125384	0.363181	genetics	rs10782420	0.117706	0.012	0.0259236		0.111088	0.00604098
DE	MYELOID	COV	TXNDC16	ENSG00000087301	0.258007	genetics	rs55965340	0.0296988	0.598	0.663811		-0.194295	0.000831451
DE	MYELOID	COV	GNPNAT1	ENSG00000100522	0.315889	genetics	rs546517227	0	0.072	0.114064		-0.128748	0.00703445
DE	MYELOID	COV	STYX	ENSG00000198252	0.208911	genetics	rs114558861	0	0.904	0.924419		-0.219198	0.00386262
DE	MYELOID	COV	WDHD1	ENSG00000198554	0.364779	genetics	rs146751115	0.743959	0	0	yes	-0.39224	8.47641e-11
DE	MYELOID	COV	LGALS3	ENSG00000131981	0.388041	genetics	rs371578269	0.231145	0	0	yes	-0.111863	4.44989e-09
DE	MYELOID	COV	DHRS7	ENSG00000100612	-0.407898	genetics	rs381839	0.882544	0	0	yes	0.415336	2.95951e-27
DE	MYELOID	COV	MNAT1	ENSG00000020426	0.489696	genetics	rs7149382	0	0.014	0.0294721		-0.268864	0.00284252
DE	MYELOID	COV	PRKCH	ENSG00000027075	-0.347926	genetics	rs6573380	0.93241	0.002	0.00553317	yes	-0.562198	6.786e-31
DE	MYELOID	COV	MTHFD1	ENSG00000100714	0.241687	genetics	rs553106288	0	0.908	0.927467		0.23235	0.00391749
DE	MYELOID	COV	PLEKHG3	ENSG00000126822	0.589954	genetics	rs41301473	0	0.75	0.796807	yes	0.366162	6.39035e-07
DE	MYELOID	COV	MAX	ENSG00000125952	0.204299	genetics	rs10121	0	0.008	0.0184241		-0.180853	0.000550662
DE	MYELOID	COV	GPHN	ENSG00000171723	0.349933	genetics	rs111288077	0	0.08	0.124368		0.330392	0.0197585
DE	MYELOID	COV	MPP5	ENSG00000072415	0.233274	genetics	rs373261864	0.521707	0.016	0.0330186		-0.229043	5.85155e-06
DE	MYELOID	COV	SYNJ2BP	ENSG00000213463	0.286379	genetics	rs202109587	0.135719	0.088	0.13457		0.141463	0.0401603
DE	MYELOID	COV	NPC2	ENSG00000119655	0.22297	genetics	rs11846588	0	0.076	0.119361		0.057103	0.0055566
DE	MYELOID	COV	BATF	ENSG00000156127	-0.469115	genetics	rs7140617	0.0273747	0.472	0.546275		-0.121499	0.00163794
DE	MYELOID	COV	GPATCH2L	ENSG00000089916	0.244852	genetics	rs1900126	0.611991	0	0	yes	0.237324	8.12928e-18
DE	MYELOID	COV	VASH1	ENSG00000071246	-0.530103	genetics	rs1465332	0.361133	0	0	yes	-0.456012	1.06068e-13
DE	MYELOID	COV	ANGEL1	ENSG00000013523	0.296045	genetics	rs10659302	0.00746995	0.786	0.827503		0.231306	0.00171597
DE	MYELOID	COV	SPTLC2	ENSG00000100596	-0.313025	genetics	rs2272587	1	0	0	yes	-0.504162	1.20257e-19
DE	MYELOID	COV	GPR68	ENSG00000119714	0.529921	genetics	rs2758135	0.0933738	0.118	0.172162		-0.161509	0.000452172
DE	MYELOID	COV	AL135818.1	ENSG00000258875	0.43333	genetics	rs2540865	0	0.002	0.00553317	yes	0.57076	3.54636e-11
DE	MYELOID	COV	CLMN	ENSG00000165959	0.497187	genetics	rs945456	0.0777505	0.158	0.220182	yes	-0.291006	5.35471e-07
DE	MYELOID	COV	GSKIP	ENSG00000100744	0.296293	genetics	rs34869733	0.779354	0	0	yes	0.388113	4.09129e-18
DE	MYELOID	COV	TARSL2	ENSG00000185418	0.260586	genetics	rs8035859	0.000563162	0.972	0.977845		0.134863	0.0019912
DE	MYELOID	COV	NSMCE3	ENSG00000185115	-0.26363	genetics	rs60000785	0.217933	0.004	0.0101908		0.238569	0.00133983
DE	MYELOID	COV	LINC02352	ENSG00000259448	-0.379935	genetics	rs1812097	0.773097	0	0	yes	-0.569602	1.78901e-09
DE	MYELOID	COV	GREM1	ENSG00000166923	0.807149	genetics	rs6494598	0.651316	0.002	0.00553317	yes	0.901537	1.24528e-09
DE	MYELOID	COV	AVEN	ENSG00000169857	-0.345987	genetics	rs59712382	0	0	0		0.290145	0.000117224
DE	MYELOID	COV	AC037198.1	ENSG00000276107	0.631339	genetics	rs145059399	0.426336	0	0	yes	0.798924	1.85279e-10
DE	MYELOID	COV	NDUFAF1	ENSG00000137806	0.252106	genetics	rs148445385	0.349061	0.002	0.00553317	yes	-0.417185	2.53711e-05
DE	MYELOID	COV	EHD4	ENSG00000103966	0.268689	genetics	rs145719635	0	0.04	0.070153	yes	0.52474	3.2772e-07
DE	MYELOID	COV	GANC	ENSG00000214013	0.275659	genetics	rs1679009	0.449995	0.014	0.0294721		-0.183337	0.000563007
DE	MYELOID	COV	ADAL	ENSG00000168803	0.347145	genetics	rs12101673	0.656266	0	0		-0.208123	6.26953e-05
DE	MYELOID	COV	HYPK	ENSG00000242028	0.253914	genetics	rs200884120	0	0.132	0.189483		0.346578	0.0332224
DE	MYELOID	COV	C15orf48	ENSG00000166920	-0.422964	genetics	rs1005072	0.755305	0	0	yes	0.321284	1.17151e-20
DE	MYELOID	COV	SLC30A4	ENSG00000104154	0.248292	genetics	rs1288865	1	0	0		-0.201356	0.000378367
DE	MYELOID	COV	ATP8B4	ENSG00000104043	-1.14594	genetics	rs11070750	0.82209	0	0	yes	-1.31863	3.95372e-37
DE	MYELOID	COV	AP4E1	ENSG00000081014	0.267677	genetics	rs35475948	0.141995	0.366	0.442196	yes	0.482816	6.13821e-15
DE	MYELOID	COV	MYO5A	ENSG00000197535	0.331461	genetics	rs1693516	0.480398	0	0		0.231961	8.38656e-06
DE	MYELOID	COV	PIGB	ENSG00000069943	-0.363319	genetics	rs28668016	0.319825	0	0	yes	0.408896	1.31629e-13
DE	MYELOID	COV	CA12	ENSG00000074410	-0.585178	genetics	rs7181453	0.361895	0.008	0.0184241	yes	0.709607	3.21666e-07
DE	MYELOID	COV	CLN6	ENSG00000128973	0.262223	genetics	rs111535011	0.191886	0.004	0.0101908		-0.389311	0.005448
DE	MYELOID	COV	FEM1B	ENSG00000169018	0.25947	genetics	rs68069953	0.157355	0.006	0.0144706	yes	-0.236169	1.04474e-08
DE	MYELOID	COV	HEXA	ENSG00000213614	0.364032	genetics	rs111350191	0	0.002	0.00553317		0.345305	0.00119218
DE	MYELOID	COV	CD276	ENSG00000103855	0.32629	genetics	rs12913243	0.201406	0.038	0.0673064		0.123126	0.000137121
DE	MYELOID	COV	MAN2C1	ENSG00000140400	0.208401	genetics	rs79424572	0	0.332	0.407665		-0.126033	0.03358
DE	MYELOID	COV	SNUPN	ENSG00000169371	-0.281702	genetics	rs111475133	0.018863	0.596	0.662096		0.150601	0.000590169
DE	MYELOID	COV	TSPAN3	ENSG00000140391	0.224785	genetics	rs55961527	0	0.072	0.114064		-0.260036	0.0210153
DE	MYELOID	COV	PEAK1	ENSG00000173517	0.347681	genetics	rs78286585	0.378507	0	0	yes	0.205115	2.03431e-06
DE	MYELOID	COV	TBC1D2B	ENSG00000167202	-0.278909	genetics	rs60616569	0.174233	0.042	0.0730184		-0.181488	7.33116e-05
DE	MYELOID	COV	AC015871.7	ENSG00000286813	-0.304636	genetics	rs12914365	0.138403	0.042	0.0730184		-0.249489	1.56612e-06
DE	MYELOID	COV	MTHFS	ENSG00000136371	-0.415445	genetics	rs11632589	0.116261	0.028	0.0523494	yes	-0.226586	7.93431e-08
DE	MYELOID	COV	ST20-AS1	ENSG00000259642	-0.300006	genetics	rs3848187	0.0547656	0.198	0.265062		0.185886	0.000382494
DE	MYELOID	COV	BCL2A1	ENSG00000140379	-0.530272	genetics	rs146583012	0	0.958	0.967103		0.0652217	0.00921359
DE	MYELOID	COV	NMB	ENSG00000197696	0.613895	genetics	rs8033459	0.373238	0.01	0.022218	yes	-0.505574	3.27473e-07
DE	MYELOID	COV	ANPEP	ENSG00000166825	0.305888	genetics	rs16943647	0	0.216	0.28494	yes	0.179624	1.97783e-12
DE	MYELOID	COV	IDH2	ENSG00000182054	0.51036	genetics	rs57175638	0.750202	0	0	yes	0.379695	3.89847e-21
DE	MYELOID	COV	SEMA4B	ENSG00000185033	0.305932	genetics	rs6496641	0	0.574	0.641623		-0.240072	4.69688e-07
DE	MYELOID	COV	FES	ENSG00000182511	0.348717	genetics	rs139456515	0.0349416	0.29	0.364205		-0.268704	0.0179257
DE	MYELOID	COV	ARRDC4	ENSG00000140450	0.268491	genetics	rs902625	0.0753937	0.11	0.162387		-0.15989	0.000149404
DE	MYELOID	COV	ATF7IP2	ENSG00000166669	0.328669	genetics	rs2883307	0.273918	0.008	0.0184241		-0.192649	0.00892852
DE	MYELOID	COV	TVP23A	ENSG00000166676	-0.427862	genetics	rs71404412	0	0.044	0.0758387		0.429179	0.000136279
DE	MYELOID	COV	GNPTG	ENSG00000090581	0.209849	genetics	rs4410077	0	0.146	0.206234		-0.0650798	0.00253243
DE	MYELOID	COV	NPRL3	ENSG00000103148	0.314199	genetics	rs2541608	0	0.004	0.0101908		-0.173344	0.000902936
DE	MYELOID	COV	AC026401.3	ENSG00000280206	-0.33884	genetics	rs372381423	0	0.19	0.256309		0.214263	0.0217539
DE	MYELOID	COV	NDE1	ENSG00000072864	-0.271559	genetics	rs35562110	0.260394	0.004	0.0101908		0.143391	0.00585175
DE	MYELOID	COV	AC099518.5	ENSG00000261759	0.554617	genetics	rs142063743	0.645926	0	0	yes	-0.41874	9.78995e-09
DE	MYELOID	COV	SYT17	ENSG00000103528	-0.522109	genetics	rs81107	0.128225	0.008	0.0184241		0.282701	5.50226e-06
DE	MYELOID	COV	UBFD1	ENSG00000103353	0.258837	genetics	rs138225674	0.838124	0	0	yes	-0.446176	4.5363e-13
DE	MYELOID	COV	IL21R	ENSG00000103522	-0.880963	genetics	rs179771	0	0.386	0.462216		0.181604	0.00316588
DE	MYELOID	COV	SPNS1	ENSG00000169682	0.213202	genetics	rs11645302	0	0.468	0.542336		-0.15331	5.25705e-05
DE	MYELOID	COV	AC109460.2	ENSG00000260853	0.282371	genetics	rs8053800	0	0.068	0.108888		0.151256	0.00459117
DE	MYELOID	COV	SPN	ENSG00000197471	-0.513087	genetics	rs9888858	0.144952	0.162	0.224777		0.171187	0.0027949
DE	MYELOID	COV	HCFC1R1	ENSG00000103145	0.223442	genetics	rs11861352	0	0.008	0.0184241		0.193443	0.00376222
DE	MYELOID	COV	AC108134.3	ENSG00000262370	0.344402	genetics	rs78388872	0	0.002	0.00553317		0.298281	0.00464103
DE	MYELOID	COV	VKORC1	ENSG00000167397	0.2333	genetics	rs58726213	0.0859757	0.068	0.108888		-0.112671	3.68295e-05
DE	MYELOID	COV	HSD3B7	ENSG00000099377	0.329912	genetics	rs57434408	0.000743201	0.948	0.959337		-0.156118	0.000992924
DE	MYELOID	COV	ITGAM	ENSG00000169896	0.611921	genetics	rs34572943	0	0.704	0.757165	yes	-0.575571	4.07837e-09
DE	MYELOID	COV	PYCARD	ENSG00000103490	0.411954	genetics	rs144912130	0	0.036	0.0644819	yes	-0.306834	6.79742e-06
DE	MYELOID	COV	MEFV	ENSG00000103313	-0.284436	genetics	rs8046163	0	0.624	0.68717		-0.212928	8.21686e-06
DE	MYELOID	COV	NME4	ENSG00000103202	-0.35163	genetics	rs77371232	1	0	0	yes	0.520937	2.58555e-17
DE	MYELOID	COV	ADCY9	ENSG00000162104	-0.276756	genetics	rs56801616	1	0	0	yes	0.626462	1.27024e-11
DE	MYELOID	COV	ADCY7	ENSG00000121281	0.283014	genetics	rs35038365	0.00211018	0.982	0.985487		0.152548	0.00686156
DE	MYELOID	COV	AC007608.3	ENSG00000260249	0.294477	genetics	rs138463058	0	0.042	0.0730184		0.256854	0.0101229
DE	MYELOID	COV	RPGRIP1L	ENSG00000103494	-0.271118	genetics	rs5013514	0	0.002	0.00553317		-0.158393	0.000263923
DE	MYELOID	COV	NUP93	ENSG00000102900	0.248953	genetics	rs560100329	0	0.124	0.179673		0.1003	0.00567886
DE	MYELOID	COV	HERPUD1	ENSG00000051108	-0.225344	genetics	rs58141338	0	0.178	0.242708		-0.198238	0.00289443
DE	MYELOID	COV	C16orf70	ENSG00000125149	0.300669	genetics	rs9033	0.261145	0.262	0.334759		-0.1084	0.00217479
DE	MYELOID	COV	UTP4	ENSG00000141076	0.261526	genetics	rs79713069	0.0206657	0.534	0.604665		-0.280542	0.000898031
DE	MYELOID	COV	CYB5B	ENSG00000103018	0.26802	genetics	rs153056	0.308036	0	0		0.134746	0.000261015
DE	MYELOID	COV	NQO1	ENSG00000181019	0.493802	genetics	rs35246448	0	0.572	0.639756		-0.16793	0.0007636
DE	MYELOID	COV	AARS	ENSG00000090861	0.341746	genetics	rs369778523	0.031106	0.398	0.474031		-0.121207	0.00747398
DE	MYELOID	COV	EXOSC6	ENSG00000223496	0.437687	genetics	rs775208	0.681243	0	0	yes	-0.603253	1.97076e-45
DE	MYELOID	COV	ZNF821	ENSG00000102984	-0.318649	genetics	rs9937465	0.0764191	0.082	0.127023		0.105217	0.03663
DE	MYELOID	COV	ZFHX3	ENSG00000140836	-0.316512	genetics	rs11075954	0.295954	0.022	0.0429437	yes	0.42473	4.24328e-30
DE	MYELOID	COV	AC009120.2	ENSG00000259972	0.389286	genetics	rs11646147	0.343989	0.002	0.00553317	yes	-0.38252	4.82569e-10
DE	MYELOID	COV	NPIPB15	ENSG00000196436	-0.527019	genetics	rs111546302	0	0.016	0.0330186		-0.391085	0.00431442
DE	MYELOID	COV	SNRNP25	ENSG00000161981	-0.403851	genetics	rs3176369	0.27491	0.002	0.00553317		0.912445	8.46049e-06
DE	MYELOID	COV	JMJD8	ENSG00000161999	0.27491	genetics	rs3765333	0	0.684	0.739837		-0.175243	0.0081236
DE	MYELOID	COV	OSGIN1	ENSG00000140961	0.509931	genetics	rs16962439	0.345334	0	0		-0.179916	0.00570055
DE	MYELOID	COV	MBTPS1	ENSG00000140943	0.242556	genetics	rs11648491	0.398302	0.026	0.0493197		0.115675	1.24248e-05
DE	MYELOID	COV	DNAAF1	ENSG00000154099	0.620538	genetics	rs4782899	1	0	0	yes	1.24713	7.90085e-51
DE	MYELOID	COV	IRF8	ENSG00000140968	-0.563093	genetics	rs11641918	0.1753	0.076	0.119361		0.1594	0.000430982
DE	MYELOID	COV	APRT	ENSG00000198931	0.320339	genetics	rs747232	0	0.848	0.878949		-0.0962196	0.000101885
DE	MYELOID	COV	TRAPPC2L	ENSG00000167515	0.250145	genetics	rs11076730	0	0.944	0.956053		-0.120859	0.000215959
DE	MYELOID	COV	DEF8	ENSG00000140995	0.323523	genetics	rs11643495	0.0659033	0.248	0.319777		0.238152	3.66399e-05
DE	MYELOID	COV	ABR	ENSG00000159842	0.206866	genetics	rs529301739	0.258141	0.006	0.0144706		-0.294675	3.27049e-06
DE	MYELOID	COV	COX10	ENSG00000006695	0.215251	genetics	rs9904614	0.0236907	0.428	0.503621		-0.136257	4.65432e-05
DE	MYELOID	COV	AC005224.2	ENSG00000266378	-0.560168	genetics	rs60423261	0.0989772	0.068	0.108888	yes	0.402136	7.69935e-11
DE	MYELOID	COV	AC022816.1	ENSG00000230647	-0.571893	genetics	rs7226075	0.148984	0.078	0.121891	yes	0.581941	5.97785e-15
DE	MYELOID	COV	SCARF1	ENSG00000074660	-0.287637	genetics	rs12940028	0.374299	0.136	0.1942		-0.140964	0.00306357
DE	MYELOID	COV	LRRC75A	ENSG00000181350	0.275088	genetics	rs7211940	0	0.66	0.719277		0.15138	0.00605531
DE	MYELOID	COV	SNHG29	ENSG00000175061	0.230615	genetics	rs2970067	0	0.106	0.157448		0.0795928	0.00228812
DE	MYELOID	COV	CCDC144A	ENSG00000170160	0.604954	genetics	rs11655172	0	0.06	0.098052		-0.422368	0.0101881
DE	MYELOID	COV	SMCR8	ENSG00000176994	0.267322	genetics	rs4925151	0.0637362	0.296	0.370493	yes	-0.233201	1.08493e-11
DE	MYELOID	COV	TOP3A	ENSG00000177302	0.290907	genetics	rs28364628	0.170063	0.062	0.100783	yes	0.282512	6.96251e-12
DE	MYELOID	COV	FAM83G	ENSG00000188522	0.394313	genetics	rs731996	0.495372	0.02	0.0397379		0.147088	0.0569084
DE	MYELOID	COV	ALDH3A2	ENSG00000072210	0.428565	genetics	rs12945345	0.23618	0	0	yes	0.306067	2.48805e-11
DE	MYELOID	COV	HIC1	ENSG00000177374	0.370128	genetics	rs9902055	0	0.024	0.0461453		0.448931	0.000912004
DE	MYELOID	COV	CLUH	ENSG00000132361	0.375439	genetics	rs71359176	0.0745696	0.048	0.0814123		0.162931	0.00300441
DE	MYELOID	COV	UNC119	ENSG00000109103	-0.389794	genetics	rs11568460	0.0782165	0.202	0.269389		0.239465	0.0326607
DE	MYELOID	COV	TP53I13	ENSG00000167543	0.214728	genetics	rs497993	0.0642778	0.51	0.582611	yes	0.181258	4.7433e-06
DE	MYELOID	COV	BLMH	ENSG00000108578	0.227023	genetics	rs34405330	0	0.05	0.0841329		-0.305006	0.000125332
DE	MYELOID	COV	ADAP2	ENSG00000184060	0.376553	genetics	rs6505219	0.697574	0.006	0.0144706		-0.142566	0.00578056
DE	MYELOID	COV	RNF135	ENSG00000181481	0.355595	genetics	rs7224960	0.967363	0.002	0.00553317	yes	-0.317486	3.87325e-06
DE	MYELOID	COV	CCL15	ENSG00000275718	1.10929	genetics	rs854657	0.5347	0.004	0.0101908		-0.6847	3.49729e-05
DE	MYELOID	COV	CCL23	ENSG00000274736	1.18659	genetics	rs854670	0.117348	0.014	0.0294721	yes	-0.679545	2.28685e-08
DE	MYELOID	COV	CCL3	ENSG00000277632	-0.257172	genetics	rs7207117	0	0.086	0.132165		-0.120134	0.000191763
DE	MYELOID	COV	CCL3L1	ENSG00000276085	-1.49255	genetics	rs12452580	0	0.012	0.0259236		-0.534974	0.00327239
DE	MYELOID	COV	CCL4L2	ENSG00000276070	-1.17551	genetics	rs34845581	0.0655337	0.068	0.108888		0.395779	0.00356328
DE	MYELOID	COV	DDX52	ENSG00000278053	0.228842	genetics	rs12942520	0.240089	0	0	yes	-0.155975	8.19649e-13
DE	MYELOID	COV	EPOP	ENSG00000273604	0.32276	genetics	rs61458301	0.442705	0	0		-0.205873	1.92795e-05
DE	MYELOID	COV	STAT5B	ENSG00000173757	-0.241647	genetics	rs16967637	0	0.07	0.111459		-0.084144	0.0153826
DE	MYELOID	COV	STAT5A	ENSG00000126561	-0.305411	genetics	rs1053005	0	0.118	0.172162		-0.143662	0.000165655
DE	MYELOID	COV	VAT1	ENSG00000108828	0.288577	genetics	rs115037289	0	0.102	0.152283		0.298736	0.00855301
DE	MYELOID	COV	GRN	ENSG00000030582	0.274415	genetics	rs9893073	0	0.112	0.164804		0.0873231	0.00302663
DE	MYELOID	COV	FZD2	ENSG00000180340	0.469252	genetics	rs9890770	0.175063	0.048	0.0814123		0.108825	0.0180457
DE	MYELOID	COV	DBF4B	ENSG00000161692	0.270917	genetics	rs73299686	0	0.848	0.878949		-0.214801	0.000550712
DE	MYELOID	COV	KANSL1-AS1	ENSG00000214401	0.702953	genetics	rs547988515	0.605533	0	0	yes	0.864905	9.55647e-17
DE	MYELOID	COV	LRRC37A2	ENSG00000238083	0.534386	genetics	rs34552460	0.299525	0	0		0.337952	6.43793e-05
DE	MYELOID	COV	FAM215B	ENSG00000232300	0.3961	genetics	rs570142443	0	0.034	0.0615166		0.573144	0.00854517
DE	MYELOID	COV	ARL17A	ENSG00000185829	0.417797	genetics	rs201619114	0	0.41	0.485759		0.277761	7.36658e-05
DE	MYELOID	COV	TBKBP1	ENSG00000198933	0.602106	genetics	rs10667940	0.610993	0	0	yes	-0.827	2.35585e-33
DE	MYELOID	COV	PNPO	ENSG00000108439	0.383653	genetics	rs11871969	0	0.008	0.0184241		-0.297738	0.00196066
DE	MYELOID	COV	HOXB2	ENSG00000173917	0.578126	genetics	rs1042815	0.689377	0	0	yes	0.58507	1.40811e-16
DE	MYELOID	COV	CAMTA2	ENSG00000108509	-0.222231	genetics	rs9914357	0	0.156	0.217864		-0.114336	0.00858749
DE	MYELOID	COV	PHB	ENSG00000167085	0.345124	genetics	rs553512752	0	0.21	0.278273		0.24645	0.000460769
DE	MYELOID	COV	NME2	ENSG00000243678	0.205601	genetics	rs58720477	0.00242707	0.834	0.867682		-0.0737536	0.00154711
DE	MYELOID	COV	PPM1D	ENSG00000170836	0.237251	genetics	rs148469642	0.194677	0.002	0.00553317		-0.517174	0.00156436
DE	MYELOID	COV	TANC2	ENSG00000170921	0.296277	genetics	rs1443431	0	0.002	0.00553317		0.32087	2.27473e-05
DE	MYELOID	COV	ICAM2	ENSG00000108622	-0.438919	genetics	rs12602193	0.240593	0.05	0.0841329		-0.269471	0.000214149
DE	MYELOID	COV	SMURF2	ENSG00000108854	0.31957	genetics	rs17650301	0	0.044	0.0758387		-0.15995	0.000131244
DE	MYELOID	COV	PRKCA	ENSG00000154229	0.38085	genetics	rs118090701	0	0.078	0.121891		-0.423747	9.57589e-05
DE	MYELOID	COV	KPNA2	ENSG00000182481	-0.280717	genetics	rs7217267	0.917019	0	0	yes	-0.308512	2.12279e-09
DE	MYELOID	COV	AC005332.6	ENSG00000278730	-0.296153	genetics	rs12940060	0.860074	0	0	yes	0.527039	6.15087e-22
DE	MYELOID	COV	SLC16A6	ENSG00000108932	0.69627	genetics	rs8068710	0.209593	0.014	0.0294721		-0.347591	0.000734395
DE	MYELOID	COV	ARSG	ENSG00000141337	0.524405	genetics	rs76672827	0.167528	0.256	0.328448		-0.130507	0.0241016
DE	MYELOID	COV	ELP5	ENSG00000170291	0.293423	genetics	rs4562	0.738311	0	0	yes	-0.515231	1.15222e-25
DE	MYELOID	COV	SLC39A11	ENSG00000133195	0.454063	genetics	rs56192323	0.123087	0.008	0.0184241		0.528813	0.000524922
DE	MYELOID	COV	TMEM256	ENSG00000205544	0.28951	genetics	rs9901523	0	0.018	0.03639		-0.151058	0.00112357
DE	MYELOID	COV	MRPS7	ENSG00000125445	0.259461	genetics	rs8067326	0.313957	0.024	0.0461453	yes	0.14552	1.23375e-09
DE	MYELOID	COV	MIF4GD	ENSG00000125457	0.304258	genetics	rs8077353	0.0835878	0.114	0.167324		0.209837	0.000230782
DE	MYELOID	COV	GRB2	ENSG00000177885	0.215261	genetics	rs55653371	0	0.008	0.0184241	yes	-0.0842199	4.65244e-06
DE	MYELOID	COV	GALK1	ENSG00000108479	0.394023	genetics	rs113731988	0	0.01	0.022218		-0.422898	0.00999732
DE	MYELOID	COV	CD68	ENSG00000129226	0.210247	genetics	rs9901673	0.0186029	0.33	0.405483		-0.0788745	7.10235e-05
DE	MYELOID	COV	SNHG16	ENSG00000163597	0.585562	genetics	rs55905509	0.281929	0	0	yes	0.254454	4.86692e-08
DE	MYELOID	COV	RHBDF2	ENSG00000129667	0.263215	genetics	rs78084209	0	0.022	0.0429437		-0.12765	0.00686337
DE	MYELOID	COV	AC015802.6	ENSG00000284526	0.443366	genetics	rs61075989	0.143662	0.006	0.0144706		-0.289634	0.000757018
DE	MYELOID	COV	MXRA7	ENSG00000182534	-1.10034	genetics	rs35088455	1	0	0	yes	-1.1571	3.58375e-32
DE	MYELOID	COV	MFSD11	ENSG00000092931	0.213854	genetics	rs8081711	0.561453	0	0	yes	-0.337287	5.87967e-07
DE	MYELOID	COV	SEPTIN9	ENSG00000184640	0.278073	genetics	rs9891512	0.180054	0.044	0.0758387		0.0807944	0.00460058
DE	MYELOID	COV	TMC6	ENSG00000141524	-0.615597	genetics	rs2748425	0.338545	0	0		0.257509	1.24011e-05
DE	MYELOID	COV	TIMP2	ENSG00000035862	0.206918	genetics	rs7221906	0	0.874	0.899938		-0.142228	0.00224454
DE	MYELOID	COV	AC087741.1	ENSG00000262580	0.322455	genetics	rs9904453	0.000488367	0.998	0.998103	yes	-0.243806	8.79921e-07
DE	MYELOID	COV	SLC26A11	ENSG00000181045	0.379216	genetics	rs9891556	0.180876	0.004	0.0101908		-0.443388	0.00247834
DE	MYELOID	COV	RPTOR	ENSG00000141564	0.384902	genetics	rs5822373	0.0879396	0.086	0.132165		0.230616	6.6243e-05
DE	MYELOID	COV	BAIAP2	ENSG00000175866	0.340178	genetics	rs8077224	0	0.022	0.0429437		0.212446	0.000612826
DE	MYELOID	COV	NDUFAF8	ENSG00000224877	0.385322	genetics	rs2255166	0.38346	0.008	0.0184241	yes	0.178455	3.27521e-08
DE	MYELOID	COV	ACTG1	ENSG00000184009	-0.253854	genetics	rs369962693	0.070869	0.06	0.098052		-0.098543	0.000790533
DE	MYELOID	COV	DCXR	ENSG00000169738	-0.329013	genetics	rs113680823	0.682889	0	0	yes	0.232689	1.17616e-08
DE	MYELOID	COV	FN3KRP	ENSG00000141560	0.301362	genetics	rs58867683	0	0.64	0.701182		-0.204961	0.000255677
DE	MYELOID	COV	STX8	ENSG00000170310	0.264227	genetics	rs547939544	0	0.022	0.0429437		-0.13206	0.00122193
DE	MYELOID	COV	CEP192	ENSG00000101639	0.279453	genetics	rs11663049	0.139868	0.018	0.03639		-0.21214	2.42055e-05
DE	MYELOID	COV	NPC1	ENSG00000141458	0.338512	genetics	rs146371197	0	0.434	0.50963		-0.344629	1.67542e-06
DE	MYELOID	COV	TTC39C	ENSG00000168234	-0.401232	genetics	rs11082898	1	0	0	yes	-0.370875	5.81642e-17
DE	MYELOID	COV	OSBPL1A	ENSG00000141447	0.589969	genetics	rs9948490	0.0520794	0.802	0.840911		0.117206	0.00459652
DE	MYELOID	COV	IMPACT	ENSG00000154059	0.274724	genetics	rs139783420	0.153417	0.004	0.0101908		-0.316892	0.00466123
DE	MYELOID	COV	DSC2	ENSG00000134755	0.872342	genetics	rs1550236	0.18566	0	0		-0.474719	0.000139841
DE	MYELOID	COV	PIAS2	ENSG00000078043	0.233786	genetics	rs34147996	0.0658984	0.462	0.536536	yes	-0.221371	2.8792e-06
DE	MYELOID	COV	HDHD2	ENSG00000167220	0.202703	genetics	rs56963764	0.0577664	0.564	0.632509	yes	0.533866	2.71772e-08
DE	MYELOID	COV	POLI	ENSG00000101751	0.322984	genetics	rs11311058	0.163022	0.114	0.167324	yes	-0.219223	1.16438e-05
DE	MYELOID	COV	NARS	ENSG00000134440	0.224451	genetics	rs9319918	0.26747	0.022	0.0429437		0.116431	0.00033317
DE	MYELOID	COV	NEDD4L	ENSG00000049759	0.4729	genetics	rs112593000	0.16821	0.022	0.0429437	yes	-0.62313	3.40892e-07
DE	MYELOID	COV	PMAIP1	ENSG00000141682	-0.555876	genetics	rs4447521	0.565172	0	0	yes	0.957249	7.41359e-23
DE	MYELOID	COV	BCL2	ENSG00000171791	-0.399799	genetics	rs73963676	0	0.038	0.0673064		-0.240176	0.00304013
DE	MYELOID	COV	KDSR	ENSG00000119537	-0.327825	genetics	rs402348	0.71181	0	0	yes	0.447716	9.3324e-19
DE	MYELOID	COV	ENOSF1	ENSG00000132199	0.362891	genetics	rs114079720	0.150623	0.094	0.142184		-0.331384	0.00686197
DE	MYELOID	COV	MBP	ENSG00000197971	0.342906	genetics	rs2597298	0	0.176	0.24042		0.134082	0.00131006
DE	MYELOID	COV	ATP9B	ENSG00000166377	0.30471	genetics	rs4799001	0.118249	0.1	0.149704	yes	-0.339652	1.70887e-14
DE	MYELOID	COV	PTPRM	ENSG00000173482	0.342665	genetics	rs11661150	0.351882	0.026	0.0493197		-0.245299	0.000188016
DE	MYELOID	COV	DNMT1	ENSG00000130816	0.233806	genetics	rs35765546	0	0.03	0.0554089		0.204249	1.796e-05
DE	MYELOID	COV	S1PR2	ENSG00000267534	0.298843	genetics	rs281418	0.0261643	0.454	0.529124		-0.149157	0.0060746
DE	MYELOID	COV	KRI1	ENSG00000129347	0.236407	genetics	rs10412541	0.254516	0	0		0.159506	0.000125602
DE	MYELOID	COV	CDKN2D	ENSG00000129355	-0.258924	genetics	rs115850646	0	0.512	0.584437	yes	-0.230656	1.25487e-06
DE	MYELOID	COV	POLR2E	ENSG00000099817	0.303602	genetics	rs2074445	0.0434198	0.148	0.208613	yes	0.134706	7.92958e-10
DE	MYELOID	COV	TMEM205	ENSG00000105518	0.249062	genetics	rs4804584	0.0457507	0.316	0.39112		0.117704	0.000729598
DE	MYELOID	COV	ACP5	ENSG00000102575	1.07915	genetics	rs12460581	0.0837235	0.034	0.0615166		-0.239948	9.49732e-05
DE	MYELOID	COV	PRDX2	ENSG00000167815	0.594182	genetics	rs4804732	0.209503	0.004	0.0101908		-0.241265	0.000481345
DE	MYELOID	COV	GADD45GIP1	ENSG00000179271	0.266879	genetics	rs7251834	0	0.986	0.988547		-0.136819	0.0165188
DE	MYELOID	COV	IL27RA	ENSG00000104998	0.770311	genetics	rs112703926	0.0155723	0.666	0.724189	yes	-0.595851	3.56416e-08
DE	MYELOID	COV	RASAL3	ENSG00000105122	-0.392578	genetics	rs73929928	0.15202	0.01	0.022218		0.427692	0.000799305
DE	MYELOID	COV	IFI30	ENSG00000216490	0.286954	genetics	rs7259445	0.217798	0	0	yes	-0.229332	2.29516e-22
DE	MYELOID	COV	SSBP4	ENSG00000130511	-0.216304	genetics	rs1054564	0.152109	0.104	0.154896		-0.302257	1.98213e-05
DE	MYELOID	COV	REX1BD	ENSG00000006015	0.305817	genetics	rs71168755	0.00562557	0.7	0.753615		-0.128246	0.000809938
DE	MYELOID	COV	DOT1L	ENSG00000104885	0.285013	genetics	rs2079160	0.107062	0.066	0.106235		-0.106599	0.0006647
DE	MYELOID	COV	TIMM13	ENSG00000099800	0.211701	genetics	rs2288944	0	0.018	0.03639		0.0917869	2.69311e-05
DE	MYELOID	COV	C19orf12	ENSG00000131943	-0.376676	genetics	rs73033952	0.509596	0	0		0.189533	5.20045e-05
DE	MYELOID	COV	NCLN	ENSG00000125912	0.310452	genetics	rs11551095	0.0659308	0.13	0.187175	yes	-0.18438	1.4801e-06
DE	MYELOID	COV	CEBPA	ENSG00000245848	0.418432	genetics	rs1465426	0	0.026	0.0493197		0.191905	0.000934228
DE	MYELOID	COV	PEPD	ENSG00000124299	0.275929	genetics	rs113848315	0	0.488	0.561578		-0.115222	8.4496e-05
DE	MYELOID	COV	MFSD12	ENSG00000161091	0.266175	genetics	rs59203973	0	0.078	0.121891		0.130785	0.0216596
DE	MYELOID	COV	FFAR2	ENSG00000126262	-0.465004	genetics	rs66741073	0.636395	0.004	0.0101908	yes	0.452045	2.03559e-07
DE	MYELOID	COV	ZNF875	ENSG00000181666	0.271073	genetics	rs201625004	0	0.89	0.913279		-0.230059	2.3622e-05
DE	MYELOID	COV	ECH1	ENSG00000104823	0.338346	genetics	rs112422782	0	0	0		0.32513	6.00233e-06
DE	MYELOID	COV	ZFP36	ENSG00000128016	-0.242556	genetics	rs149314670	0.130686	0.03	0.0554089		0.307996	0.000638829
DE	MYELOID	COV	FCGBP	ENSG00000275395	-0.385153	genetics	rs62123700	0	0.236	0.306722		-0.241805	0.000637235
DE	MYELOID	COV	PLD3	ENSG00000105223	0.329984	genetics	rs7254808	0.109764	0.192	0.258588	yes	0.748299	2.4809e-13
DE	MYELOID	COV	BLVRB	ENSG00000090013	0.381422	genetics	rs7258644	0.0621121	0.068	0.108888		-0.158741	0.00329838
DE	MYELOID	COV	RAB4B	ENSG00000167578	-0.209377	genetics	rs56884543	0.23581	0.12	0.174712		-0.0857398	0.0010941
DE	MYELOID	COV	AXL	ENSG00000167601	0.762951	genetics	rs77333013	0	0.04	0.070153		0.449606	3.95699e-05
DE	MYELOID	COV	RTN2	ENSG00000125744	-0.533503	genetics	rs2239376	0	0.328	0.403503		-0.23745	1.38064e-05
DE	MYELOID	COV	VASP	ENSG00000125753	-0.310962	genetics	rs34377614	0	0.064	0.103554		-0.0695017	0.00364529
DE	MYELOID	COV	SEMA6B	ENSG00000167680	0.782938	genetics	rs16992439	0.128056	0	0	yes	-0.604483	1.227e-11
DE	MYELOID	COV	DMWD	ENSG00000185800	-0.494118	genetics	rs62111265	0	0.02	0.0397379		0.275716	0.00156285
DE	MYELOID	COV	PTGIR	ENSG00000160013	-0.360554	genetics	rs75660000	0.23587	0	0	yes	-0.34415	1.09175e-07
DE	MYELOID	COV	LIG1	ENSG00000105486	0.385039	genetics	rs2241721	1	0.002	0.00553317	yes	0.712203	4.34519e-24
DE	MYELOID	COV	PLA2G4C	ENSG00000105499	-0.466614	genetics	rs8108486	0.605511	0	0	yes	0.486903	1.75036e-15
DE	MYELOID	COV	EMP3	ENSG00000142227	0.200066	genetics	rs34388885	0.108421	0.15	0.210861	yes	0.14605	3.81769e-06
DE	MYELOID	COV	FTL	ENSG00000087086	0.317739	genetics	rs3764617	0.0235255	0.278	0.351637		0.13151	0.00425108
DE	MYELOID	COV	KDM4B	ENSG00000127663	-0.223747	genetics	rs2602717	0	0.336	0.411882		0.0875362	0.0244507
DE	MYELOID	COV	FCGRT	ENSG00000104870	0.310588	genetics	rs117486964	0	0.206	0.27387		-0.186622	0.00442002
DE	MYELOID	COV	TBC1D17	ENSG00000104946	0.408546	genetics	rs35681527	0.0522562	0.386	0.462216		-0.393464	1.39017e-06
DE	MYELOID	COV	AKT1S1	ENSG00000204673	0.486244	genetics	rs77550099	0	0.004	0.0101908		0.300002	0.000945173
DE	MYELOID	COV	ATF5	ENSG00000169136	0.456602	genetics	rs79722839	0.223549	0	0	yes	-0.484121	6.50166e-10
DE	MYELOID	COV	CLEC11A	ENSG00000105472	0.435461	genetics	rs117083993	0.183784	0.008	0.0184241	yes	0.912435	3.29277e-06
DE	MYELOID	COV	SIGLEC9	ENSG00000129450	0.352613	genetics	rs73604374	0.440336	0	0	yes	-0.461847	2.5061e-10
DE	MYELOID	COV	SIGLEC14	ENSG00000254415	0.839483	genetics	rs8107754	0.217802	0.002	0.00553317		0.874809	1.34709e-06
DE	MYELOID	COV	FPR3	ENSG00000187474	0.525802	genetics	rs56361256	0.0718766	0.442	0.517438		0.241434	0.000133542
DE	MYELOID	COV	ZNF649	ENSG00000198093	0.257497	genetics	rs7250193	0.553929	0	0		-0.173497	0.0026876
DE	MYELOID	COV	AC022150.4	ENSG00000269825	0.265016	genetics	rs61383794	0.136977	0.008	0.0184241		0.257192	0.00071576
DE	MYELOID	COV	ZNF83	ENSG00000167766	0.592797	genetics	rs657259	0.459039	0	0	yes	-0.453371	9.17855e-16
DE	MYELOID	COV	ZNF600	ENSG00000189190	0.300198	genetics	rs117019503	0	0.49	0.563456	yes	-0.418288	7.21926e-07
DE	MYELOID	COV	ZNF611	ENSG00000213020	0.268557	genetics	rs10407762	0	0.034	0.0615166		-0.263785	0.000203807
DE	MYELOID	COV	ZNF468	ENSG00000204604	0.278929	genetics	rs7259073	0.011047	0.836	0.869328		-0.220779	0.00217369
DE	MYELOID	COV	ZNF761	ENSG00000160336	0.272139	genetics	rs12983436	0.393861	0.006	0.0144706		0.204295	0.00138873
DE	MYELOID	COV	LILRB3	ENSG00000204577	0.220207	genetics	rs145736720	0.266751	0.002	0.00553317	yes	-0.391564	5.01013e-08
DE	MYELOID	COV	LILRB4	ENSG00000186818	0.362581	genetics	rs76222371	0.0257982	0.668	0.725848	yes	-0.156176	4.27367e-07
DE	MYELOID	COV	LILRA2	ENSG00000239998	0.488153	genetics	rs10422243	0.351071	0.004	0.0101908	yes	0.692532	6.2375e-26
DE	MYELOID	COV	TMEM150B	ENSG00000180061	0.243249	genetics	rs10412726	0.0860384	0.05	0.0841329		-0.156271	0.000239736
DE	MYELOID	COV	ZNF304	ENSG00000131845	0.256057	genetics	rs10424503	0.191265	0.038	0.0673064		-0.17027	0.00817717
DE	MYELOID	COV	ZNF776	ENSG00000152443	0.280044	genetics	rs11878564	0.224938	0.002	0.00553317		-0.41988	0.00488132
DE	MYELOID	COV	ZNF814	ENSG00000204514	0.268016	genetics	rs200745754	0.181569	0.01	0.022218		-0.160976	0.00151648
DE	MYELOID	COV	GTF2F1	ENSG00000125651	0.283671	genetics	rs2304198	0.750343	0	0	yes	-0.142602	1.08588e-08
DE	MYELOID	COV	C3	ENSG00000125730	0.245227	genetics	rs11569582	0.0722015	0.224	0.293709		0.384081	0.00253291
DE	MYELOID	COV	SH2D3A	ENSG00000125731	-0.412937	genetics	rs1054060	0.244371	0.002	0.00553317		0.261655	1.8894e-05
DE	MYELOID	COV	ADGRE1	ENSG00000174837	-0.792915	genetics	rs330879	0.32221	0	0	yes	0.384919	1.22688e-09
DE	MYELOID	COV	CD320	ENSG00000167775	0.279512	genetics	rs145743649	0.221754	0	0		-0.354385	0.000469054
[truncated: 30,498 more rows]
