# Supplementary material for: Dissecting human population variation in single-cell responses to SARS-CoV-2
Source: Nature. 2023 Aug 9;621(7977):120–8. doi: 10.1038/s41586-023-06422-9 (PMC10482701; doi:10.1038/s41586-023-06422-9)
Supplement: Supplementary file 10 — Signals of natural selection, measured by the PBS and CLUES, at loci associated with gene expression variation after viral stimulation, along with ancestry-specific eQTLs and reQTLs across immune lineages and viral conditions. [file 41586_2023_6422_MOESM10_ESM.xlsx]

## Sheet: TableS7A
Supplementary Table 7a. Population branch statistics (PBS) for variants associated with the immune response to viral infection across the three human populations
We report population branch statistic (PBS) values for SNPs that affect gene expression (eQTL) or the response (reQTL) to viral stimulation, as well as FST values in each of the three human populations in our setting (YRI: Central Africans, CEU: West Europeans, CHS: East Asians). One-sided empirical p-values from the PBS distribution are provided (genome-wide ranks, no multiple testing adjustment…
We also specify whether the alternate (ALT) allele is the derived (DER) or ancestral (ANC), and provide the derived allele frequency (DAF) of each (r)eQTL in each of the three populations. When the ancestral state is unknown, the minor allele is used as a proxy of the derived allele
For each (r)eQTL, we report whether it is associated with the expression or the response to viral stimulation (Type) and the gene whose expression is most strongly associated to the variant's genotype
We also report whether each gene is associated to inborn errors of immunity (IEI), belongs to Gene Ontology's Immune reponse pathway (GO:0006955; GO_immune), is an interferon-stimulated effector (ISG_effector) or encodes a coronavirus-interacting protein (COV_VIP)
GeneID	Symbol	rsID	Type	REF	ALT	ANC	POP	CHROM	POS	PBS	p-value_PBS	FST.CEU-CHS	FST.CHS-YRI	FST.CEU-YRI	COV_VIP	IEI	GO_immune	ISG_effector	ALT_DERANC	DAF_or_MAF_CEU	DAF_or_MAF_CHS	DAF_or_MAF_YRI	Ancestry specificity
ENSG00000072134	EPN2	rs959071	reQTL	C	T	T	CEU	17	19238913	1.57228	2.62e-06	0.719243	0.0887248	0.860153					ANC	0.8737	0.1238	0.0139
ENSG00000072134	EPN2	rs12602286	eQTL	G	T	G	CHS	17	19333641	0.950655	0.000279336	0.719433	0.511082	0.0816641					DER	0.8788	0.1286	0.7083
ENSG00000072134	EPN2	rs12602286	eQTL	G	T	G	CEU	17	19333641	0.320286	0.00707942	0.719433	0.511082	0.0816641					DER	0.8788	0.1286	0.7083
ENSG00000150637	CD226	rs4891384	eQTL	T	C	T	YRI	18	69957318	2.43674	3.67e-06	0.0392165	0.934183	0.888377			yes		DER	0.9596	1	0.06481
ENSG00000115274	INO80B	rs9309485	eQTL	A	G	G	CEU	2	74410730	1.33174	7.62e-06	0.641485	0.100025	0.825018					ANC	0.8687	0.181	0.037
ENSG00000115274	INO80B	rs2268416	eQTL	G	A	A	CEU	2	74462912	1.17757	2.26e-05	0.629681	0.0365679	0.753155					ANC	0.8687	0.1905	0.0926
ENSG00000065457	ADAT1	rs373257635	eQTL	A	AAG		CHS	16	75554559	1.53475	1.25e-05	0.697968	0.860281	0.0913993					DER	0.1869	0.9143	0.0463
ENSG00000065457	ADAT1	rs964632	eQTL	T	C	C	CEU	16	75561020	0.861275	0.000149561	0.645133	0.039845	0.516738					ANC	0.7222	0.0524	0.1389
ENSG00000065457	ADAT1	rs2641801	eQTL	C	T	T	CEU	16	75537351	0.810023	0.000213808	0.66165	0.0822099	0.463214					ANC	0.7374	0.0524	0.1898
ENSG00000065457	ADAT1	rs8048944	eQTL	T	C	C	CEU	16	75617776	0.6799	0.000510835	0.530759	0.00794215	0.457266					ANC	0.7222	0.1286	0.1806
ENSG00000065457	ADAT1	rs111498076	eQTL	A	ATTCT		YRI	16	75663953	0.55824	0.00734269	0.0377284	0.491928	0.379857					DER	0.08081	0.01905	0.5324
ENSG00000065457	ADAT1	rs16942022	eQTL	A	G	A	YRI	16	75658823	0.513632	0.00919457	0.0652224	0.481389	0.354745					DER	0.06566	0	0.4861
ENSG00000182809	CRIP2	rs4983416	eQTL	G	A	G	YRI	14	105470935	1.88096	2.32e-05	0.0288072	0.868505	0.828359					DER	0.9697	1	0.1296
ENSG00000181481	RNF135	rs1039724	eQTL	G	C	C	YRI	17	30959837	1.75316	3.81e-05	0.00796935	0.835707	0.818813			yes		ANC	0.9899	1	0.162
ENSG00000181481	RNF135	rs7224960	eQTL	G	T	g	YRI	17	30971433	1.55301	9.1e-05	0.00796935	0.798187	0.779886			yes		DER	0.0101	0	0.8009
ENSG00000100300	TSPO	rs62234272	eQTL	G	A	G	CHS	22	43153254	1.27207	4.62e-05	0.682517	0.756162	0.0143481					DER	0.3232	1	0.2407
ENSG00000100300	TSPO	rs9623761	eQTL	T	G	T	YRI	22	43156996	0.501849	0.00976066	0	0.398027	0.391134					DER	0	0	0.4028	YRI-specific
ENSG00000203760	CENPW	rs10499135	eQTL	A	G	A	CHS	6	126305187	1.23224	5.91e-05	0.537232	0.857716	0.225841					DER	0.4596	0.9952	0.1343
ENSG00000203760	CENPW	rs35634111	eQTL	AT	A		CHS	6	126360922	1.15063	9.3e-05	0.588148	0.777363	0.084278					DER	0.4091	0.9952	0.213
ENSG00000203760	CENPW	rs10499135	eQTL	A	G	A	YRI	6	126305187	0.717689	0.00341567	0.537232	0.857716	0.225841					DER	0.4596	0.9952	0.1343
ENSG00000181135	ZNF707	rs11777484	eQTL	C	T	C	CEU	8	143685262	0.991418	6.19e-05	0.574694	0.0750227	0.700571					DER	0.6919	0.07619	0
ENSG00000189306	RRP7A	rs5751299	eQTL	C	T	-	CHS	22	42531810	1.2225	6.35e-05	0.681782	0.735444	0.0292847					DER	0.0303	0.7333	0
ENSG00000189306	RRP7A	rs575469265	eQTL	TAA	T		CHS	22	42517342	0.852589	0.000486917	0.656532	0.503701	0.0620518					DER	0.0404	0.7238	0.1481
ENSG00000171503	ETFDH	rs13141587	eQTL	C	T	C	YRI	4	158644147	1.63675	6.51e-05	0.0912735	0.869947	0.735362					DER	0.8737	0.9857	0.1111
ENSG00000171503	ETFDH	rs13141587	eQTL	C	T	C	CHS	4	158644147	0.403065	0.00700664	0.0912735	0.869947	0.735362					DER	0.8737	0.9857	0.1111
ENSG00000256039	LINC02446	rs11053877	eQTL	G	A	G	CHS	12	10602057	1.21561	6.62e-05	0.64949	0.75965	0.0418984					DER	0.1162	0.8095	0.03704
ENSG00000256039	LINC02446	rs10845161	eQTL	C	T	C	CHS	12	10553236	0.709495	0.00113437	0.43135	0.597691	0.0544951					DER	0.1818	0.7048	0.06944
ENSG00000137547	MRPL15	rs6473913	eQTL	A	T	t	CEU	8	54138180	0.968143	7.06e-05	0.551829	0.0356864	0.689646					DER	0.1162	0.7286	0.8426
ENSG00000137547	MRPL15	rs11984645	eQTL	G	A	A	CEU	8	54156745	0.704022	0.000423717	0.563187	0.0184027	0.450293					ANC	0.8838	0.2619	0.3565
ENSG00000125534	PPDPF	rs72629024	eQTL	C	G	c	CHS	20	63521166	1.16912	8.67e-05	0.63715	0.754457	0.0766977					DER	0.07576	0.7524	0
ENSG00000125534	PPDPF	rs2314639	eQTL	C	T	C	CHS	20	63517559	1.10652	0.000115604	0.6135	0.740223	0.0819526					DER	0.08081	0.7381	0
ENSG00000179918	SEPHS2	rs4788417	eQTL	T	C	T	CHS	16	30440593	1.15857	9.02e-05	0.462123	0.882203	0.357105					DER	0.3485	0.881	0
ENSG00000179918	SEPHS2	rs4788417	reQTL	T	C	T	CHS	16	30440593	1.15857	9.02e-05	0.462123	0.882203	0.357105					DER	0.3485	0.881	0
ENSG00000179918	SEPHS2	rs4788417	eQTL	T	C	T	YRI	16	30440593	0.980218	0.00102429	0.462123	0.882203	0.357105					DER	0.3485	0.881	0
ENSG00000179918	SEPHS2	rs4788417	reQTL	T	C	T	YRI	16	30440593	0.980218	0.00102429	0.462123	0.882203	0.357105					DER	0.3485	0.881	0
ENSG00000111328	CDK2AP1	rs11057203	eQTL	G	T	-	YRI	12	123241141	1.54514	9.31e-05	0.256352	0.910702	0.621177					DER	0.7475	1	0.08796
ENSG00000111328	CDK2AP1	rs11057203	eQTL	G	T	-	CHS	12	123241141	0.870638	0.000432912	0.256352	0.910702	0.621177					DER	0.7475	1	0.08796
ENSG00000117054	ACADM	rs1146610	eQTL	G	A	A	CHS	1	75775638	1.1325	0.00010091	0.584159	0.769517	0.0769182	yes				ANC	0.3485	0.95714	0.1713
ENSG00000157303	SUSD3	rs10821063	eQTL	C	T	T	YRI	9	93064335	1.50334	0.00011348	0	0.783983	0.771056					ANC	0.798	0.8143	0.0231
ENSG00000173068	BNC2	rs12350739	eQTL	G	A	G	CEU	9	16885019	0.89369	0.000119329	0.593352	0	0.588346					DER	0.596	0.004762	0.009259	CEU-specific
ENSG00000130731	METTL26	rs4984909	reQTL	T	G	G	CEU	16	663836	0.887492	0.000126312	0.667436	0.0800784	0.531177					ANC	0.6616	0	0.0833
ENSG00000101294	HM13	rs6119449	eQTL	T	G	G	YRI	20	31501111	1.46225	0.000132685	0.13784	0.854431	0.682003					ANC	0.8636	1	0.1435
ENSG00000101294	HM13	rs6058131	eQTL	T	C	C	YRI	20	31578097	1.46225	0.000132685	0.13784	0.854431	0.682003					ANC	0.8636	1	0.1435
ENSG00000101294	HM13	rs6119449	eQTL	T	G	G	CHS	20	31501111	0.464852	0.0047515	0.13784	0.854431	0.682003					ANC	0.8636	1	0.1435
ENSG00000101294	HM13	rs6058131	eQTL	T	C	C	CHS	20	31578097	0.464852	0.0047515	0.13784	0.854431	0.682003					ANC	0.8636	1	0.1435
ENSG00000101294	HM13	rs6119472	eQTL	G	A	G	YRI	20	31511938	0.623984	0.00533569	0.13784	0.602223	0.377753					DER	0.1364	0	0.6065
ENSG00000101294	HM13	rs6060116	eQTL	G	A	G	YRI	20	31582328	0.546421	0.00780843	0.13784	0.564946	0.3356					DER	0.1364	0	0.5694
ENSG00000131013	PPIL4	rs9404039	eQTL	C	T	T	CEU	6	149511584	0.864964	0.000146186	0.548521	0.00472571	0.609152					ANC	0.8434	0.2286	0.1806
ENSG00000096872	IFT74	rs10967682	eQTL	A	T	A	CHS	9	27050863	1.06557	0.00014799	0.697118	0.618487	0.0265193					DER	0.0303	0.7476	0.08796
ENSG00000096872	IFT74	rs4621911	eQTL	G	A	A	CHS	9	27055285	0.725968	0.00103474	0.579942	0.456838	0.0254426					ANC	0.8535	0.2143	0.7593
ENSG00000096872	IFT74	rs1577330	eQTL	A	G	G	CHS	9	27075717	0.526777	0.00329124	0.506374	0.327037	0.0473312					ANC	0.7879	0.2048	0.6435
ENSG00000179044	EXOC3L1	rs7199582	eQTL	T	A	A	YRI	16	67086812	1.42199	0.000153867	0.0026352	0.774547	0.742559					ANC	0.93434	0.95714	0.1667
ENSG00000179044	EXOC3L1	rs3729639	eQTL	C	T	T	YRI	16	67191598	0.616762	0.00552334	0.0521072	0.528147	0.414887					ANC	0.93434	0.995238	0.4583
ENSG00000138639	ARHGAP24	rs12506596	eQTL	G	A	G	CHS	4	85600832	1.04666	0.000164925	0.470076	0.834873	0.290185					DER	0.2828	0.8333	0
ENSG00000138639	ARHGAP24	rs12506596	eQTL	G	A	G	YRI	4	85600832	0.754386	0.00288109	0.470076	0.834873	0.290185					DER	0.2828	0.8333	0
ENSG00000138430	OLA1	rs4100932	eQTL	A	G	A	CHS	2	174150711	1.03145	0.000176651	0.619191	0.668301	0.00606356					DER	0.06566	0.7238	0.03704
ENSG00000103152	MPG	rs710079	eQTL	C	T	C	YRI	16	79224	1.37689	0.000187184	0.0517849	0.701602	0.797624					DER	0.01515	0.09048	0.8241
ENSG00000215014	AL645728.1	rs6666293	eQTL	A	G	G	CEU	1	1574445	0.828759	0.000187417	0.522218	0.0159697	0.607421					ANC	0.697	0.1143	0.0602
ENSG00000065911	MTHFD2	rs6734233	eQTL	A	G	G	CEU	2	74257812	0.828411	0.000187795	0.574068	0	0.552172					ANC	0.8535	0.219	0.2361
ENSG00000100413	POLR3H	rs5758386	eQTL	G	A	G	CEU	22	41542822	0.827062	0.000190297	0.529935	0.00715611	0.596033			yes		DER	0.005051	0.5476	0.6157
ENSG00000038219	BOD1L1	rs12641115	eQTL	G	T	g	CHS	4	13664687	1.01209	0.000198008	0.34174	0.898328	0.49337					DER	0.6212	0.981	0.0787
ENSG00000038219	BOD1L1	rs12641115	eQTL	G	T	g	YRI	4	13664687	1.27391	0.000275029	0.34174	0.898328	0.49337					DER	0.6212	0.981	0.0787
ENSG00000178199	ZC3H12D	rs60685027	eQTL	CT	C		CHS	6	149489289	1.01034	0.00020086	0.595327	0.677644	0.0159663					DER	0.1263	0.7762	0.06944
ENSG00000178199	ZC3H12D	rs62442790	reQTL	C	A	c	CHS	6	149502763	0.936438	0.000298046	0.557239	0.661607	0.0250776					DER	0.1414	0.7619	0.06944
ENSG00000163479	SSR2	rs6670493	eQTL	C	G	c	CEU	1	155987112	0.812671	0.000209996	0.535989	0.00105664	0.576225					DER	0.7323	0.1333	0.1065
ENSG00000163479	SSR2	rs35770803	reQTL	G	GT		CEU	1	155992276	0.532212	0.00150676	0.443872	0.00543101	0.383139					DER	0.596	0.09048	0.1296
ENSG00000117408	IPO13	rs11585120	eQTL	A	G	G	YRI	1	44022278	1.3441	0.000210375	0.00574177	0.7204	0.758181					ANC	0.95455	0.92381	0.1759
ENSG00000151692	RNF144A	rs12990806	eQTL	C	T	C	CEU	2	6946958	0.79669	0.000233915	0.430311	0.107156	0.681477					DER	0.8384	0.319	0.1204
ENSG00000128731	HERC2	rs6497293	eQTL	G	C	G	CEU	15	28251722	0.796307	0.000234409	0.419329	0.125545	0.693703					DER	0.8586	0.3524	0.1296
ENSG00000103260	METRN	rs10794640	eQTL	G	A	g	CHS	16	739618	0.979326	0.000237435	0.602816	0.64549	0.0017196					DER	0.1566	0.8143	0.125
ENSG00000103260	METRN	rs13338700	eQTL	C	T	C	CHS	16	731292	0.933111	0.000304272	0.558004	0.656326	0.0181279					DER	0.2273	0.8476	0.1481
ENSG00000103260	METRN	rs4984920	eQTL	G	A	G	CHS	16	723341	0.349952	0.00984737	0.25172	0.344423	0.0122372					DER	0.4596	0.8238	0.375
ENSG00000104626	ERI1	rs7017868	eQTL	G	A	A	CHS	8	9015783	0.977124	0.000240316	0.491011	0.765452	0.157327					ANC	0.5152	1	0.2315
ENSG00000196295	GARS-DT	rs2267716	eQTL	T	C	C	YRI	7	30677027	1.29803	0.000250733	0.0122508	0.761767	0.690834					ANC	0.803	0.8667	0.0833
ENSG00000196295	GARS-DT	rs12532057	eQTL	A	T	A	YRI	7	30625366	0.761393	0.0027972	0.0636774	0.438673	0.636192					DER	0.6818	0.5	0.03241
ENSG00000196295	GARS-DT	rs34476702	eQTL	GC	G		YRI	7	30690694	0.634102	0.00508237	0.13784	0.606848	0.383045					DER	0.1364	0	0.6111
ENSG00000168300	PCMTD1	rs3763547	eQTL	A	G	A	YRI	8	51899783	1.29357	0.000256669	0.163516	0.576933	0.851246					DER	0.8939	0.6381	0.03704
ENSG00000168300	PCMTD1	rs4873603	eQTL	C	T	C	YRI	8	51786311	1.25043	0.000303167	0.158691	0.566808	0.840719					DER	0.8838	0.6286	0.03704
ENSG00000168300	PCMTD1	rs13265029	eQTL	A	G	G	YRI	8	51825820	1.23829	0.000321993	0.151991	0.566808	0.835505					ANC	0.1212	0.3714	0.96296
ENSG00000168300	PCMTD1	rs71237258	eQTL	GA	G		YRI	8	51880208	1.22629	0.000336454	0.145323	0.566808	0.830185					DER	0.8737	0.6286	0.03704
ENSG00000168300	PCMTD1	rs4498530	eQTL	A	C	A	YRI	8	51796358	1.22629	0.000336454	0.145323	0.566808	0.830185					DER	0.8737	0.6286	0.03704
ENSG00000168300	PCMTD1	rs10504132	eQTL	T	C	C	CEU	8	51874231	0.618418	0.000796252	0.215287	0.46515	0.802135					ANC	0.0606	0.3429	0.8796
ENSG00000168300	PCMTD1	rs9298467	eQTL	C	T	T	YRI	8	51894122	1.03159	0.000812402	0.0423602	0.566808	0.719139					ANC	0.2323	0.3714	0.96296
ENSG00000168300	PCMTD1	rs3763547	eQTL	A	G	A	CEU	8	51899783	0.611892	0.000833526	0.163516	0.576933	0.851246					DER	0.8939	0.6381	0.03704
ENSG00000168300	PCMTD1	rs10504132	eQTL	T	C	C	YRI	8	51874231	1.00175	0.000925649	0.215287	0.46515	0.802135					ANC	0.0606	0.3429	0.8796
ENSG00000168300	PCMTD1	rs4873603	eQTL	C	T	C	CEU	8	51786311	0.586656	0.00101149	0.158691	0.566808	0.840719					DER	0.8838	0.6286	0.03704
ENSG00000168300	PCMTD1	rs13265029	eQTL	A	G	G	CEU	8	51825820	0.566583	0.00116634	0.151991	0.566808	0.835505					ANC	0.1212	0.3714	0.96296
ENSG00000168300	PCMTD1	rs71237258	eQTL	GA	G		CEU	8	51880208	0.546751	0.00135897	0.145323	0.566808	0.830185					DER	0.8737	0.6286	0.03704
ENSG00000168300	PCMTD1	rs4498530	eQTL	A	C	A	CEU	8	51796358	0.546751	0.00135897	0.145323	0.566808	0.830185					DER	0.8737	0.6286	0.03704
ENSG00000168300	PCMTD1	rs1022317	eQTL	A	G	G	YRI	8	51890769	0.836237	0.00197368	0.14309	0.429154	0.718116					ANC	0.1212	0.3619	0.8704
ENSG00000168300	PCMTD1	rs1022317	eQTL	A	G	G	CEU	8	51890769	0.430023	0.00312452	0.14309	0.429154	0.718116					ANC	0.1212	0.3619	0.8704
ENSG00000224877	NDUFAF8	rs9900367	eQTL	T	C	C	YRI	17	81248971	1.28531	0.000264263	0.292323	0.882586	0.538997					ANC	0.7121	1	0.1157
ENSG00000224877	NDUFAF8	rs9900367	eQTL	T	C	C	CHS	17	81248971	0.856732	0.000474143	0.292323	0.882586	0.538997					ANC	0.7121	1	0.1157
ENSG00000224877	NDUFAF8	rs2659008	eQTL	A	G	A	CHS	17	81243202	0.786019	0.000721181	0.290735	0.833318	0.430589					DER	0.5354	0.9048	0.06019
ENSG00000224877	NDUFAF8	rs2659008	eQTL	A	G	A	YRI	17	81243202	1.00565	0.000912206	0.290735	0.833318	0.430589					DER	0.5354	0.9048	0.06019
ENSG00000224877	NDUFAF8	rs2255166	eQTL	T	C	T	YRI	17	81239762	0.807497	0.00225913	0.176922	0.72108	0.41308					DER	0.4242	0.7333	0.009259
ENSG00000224877	NDUFAF8	rs2255166	eQTL	T	C	T	CHS	17	81239762	0.469334	0.00462126	0.176922	0.72108	0.41308					DER	0.4242	0.7333	0.009259
ENSG00000224877	NDUFAF8	rs9914093	eQTL	C	G	G	YRI	17	81286853	0.644182	0.00483722	0.128109	0.629471	0.3512					ANC	0.4545	0.7143	0.0556
ENSG00000224877	NDUFAF8	rs9914093	eQTL	C	G	G	CHS	17	81286853	0.348642	0.00992821	0.128109	0.629471	0.3512					ANC	0.4545	0.7143	0.0556
ENSG00000160075	SSU72	rs71578326	eQTL	A	AT		CEU	1	1571794	0.777307	0.000264612	0.49868	0.0159697	0.585301					DER	0.3232	0.8857	0.9398
ENSG00000183691	NOG	rs11871238	eQTL	G	A	G	YRI	17	56616925	1.28317	0.000267202	0	0.732919	0.712387					DER	0.9192	0.9333	0.1759
ENSG00000015479	MATR3	rs35792755	eQTL	CT	C		CEU	5	139335903	0.775592	0.000268482	0.485858	0.025866	0.598334			yes		DER	0.702	0.1429	0.06944
ENSG00000015479	MATR3	rs12153162	eQTL	T	A	a	CEU	5	139307373	0.746486	0.000323797	0.506079	0.000449039	0.545265			yes		DER	0.7727	0.1905	0.162
ENSG00000242094	FOXP1-IT1	rs13316357	eQTL	A	G	G	CHS	3	71565867	0.957507	0.000268773	0.632122	0.599487	0					ANC	0.3333	0.97619	0.3565
ENSG00000263272	AC004148.1	rs8072363	eQTL	C	T	C	CHS	17	5432432	0.951259	0.000277241	0.539478	0.693691	0.0544951					DER	0.1818	0.7905	0.06944
ENSG00000263272	AC004148.1	rs8078914	eQTL	T	C	T	CHS	17	5420604	0.924113	0.000320858	0.550953	0.656786	0.0215674					DER	0.2121	0.8286	0.1296
ENSG00000263272	AC004148.1	rs2285747	eQTL	G	C	C	CHS	17	5433817	0.891489	0.000384727	0.514939	0.67226	0.0544951					ANC	0.8182	0.2286	0.93056
ENSG00000165280	VCP	rs10814191	eQTL	C	T	C	CEU	9	34999010	0.771691	0.000277997	0.630516	0.0614331	0.457266			yes		DER	0.7222	0.0619	0.1806
ENSG00000110651	CD81	rs1548432	eQTL	G	A	G	CEU	11	2310317	0.768462	0.000282944	0.526313	0	0.546026		yes	yes		DER	0.8081	0.2095	0.1944
ENSG00000040531	CTNS	rs7502141	eQTL	C	T	C	CHS	17	3583991	0.946254	0.000283875	0.394533	0.840361	0.358593					DER	0.3889	0	0.8426
ENSG00000040531	CTNS	rs7502141	eQTL	C	T	C	YRI	17	3583991	0.888589	0.00154353	0.394533	0.840361	0.358593					DER	0.3889	0	0.8426
ENSG00000136628	EPRS	rs1776054	eQTL	T	A	T	CEU	1	219888732	0.758433	0.000300024	0.371358	0.191288	0.717756					DER	0.1515	0.619	0.8981
ENSG00000136628	EPRS	rs1776054	eQTL	T	A	T	YRI	1	219888732	0.506551	0.00951857	0.371358	0.191288	0.717756					DER	0.1515	0.619	0.8981
ENSG00000175216	CKAP5	rs570598847	eQTL	CA	C		YRI	11	46925614	1.2442	0.000311459	0.00217883	0.711396	0.712887					DER	0	0.004762	0.7222	YRI-specific
ENSG00000180822	PSMG4	rs13203700	eQTL	C	G	G	CEU	6	3294117	0.744565	0.000326415	0.307113	0.333558	0.78304					ANC	0.91414	0.5286	0.1111
ENSG00000180822	PSMG4	rs13203700	eQTL	C	G	G	YRI	6	3294117	0.783479	0.00252048	0.307113	0.333558	0.78304					ANC	0.91414	0.5286	0.1111
ENSG00000185127	C6orf120	rs9383476	eQTL	A	G	G	CEU	6	169675268	0.743826	0.000328103	0.652556	0.106521	0.419073					ANC	0.7222	0.0476	0.2083
ENSG00000005844	ITGAL	rs12716977	eQTL	T	C	T	CHS	16	30471482	0.909594	0.000344892	0.395795	0.813121	0.303681			yes		DER	0.5505	0.9714	0.1481
ENSG00000005844	ITGAL	rs12716977	reQTL	T	C	T	CHS	16	30471482	0.909594	0.000344892	0.395795	0.813121	0.303681			yes		DER	0.5505	0.9714	0.1481
ENSG00000005844	ITGAL	rs12716977	eQTL	T	C	T	YRI	16	30471482	0.7677	0.00271398	0.395795	0.813121	0.303681			yes		DER	0.5505	0.9714	0.1481
ENSG00000005844	ITGAL	rs12716977	reQTL	T	C	T	YRI	16	30471482	0.7677	0.00271398	0.395795	0.813121	0.303681			yes		DER	0.5505	0.9714	0.1481
ENSG00000229117	RPL41	rs56122523	eQTL	AT	A		YRI	12	56183323	1.21767	0.000347773	0.153934	0.821975	0.583829					DER	0.7727	0.9667	0.1343
ENSG00000229117	RPL41	rs56122523	eQTL	AT	A		CHS	12	56183323	0.508166	0.00366375	0.153934	0.821975	0.583829					DER	0.7727	0.9667	0.1343
ENSG00000103811	CTSH	rs11072815	eQTL	A	G	G	CEU	15	78939977	0.730512	0.000356299	0.551074	0.0068258	0.486742			yes		ANC	0.303	0.90476	0.8611
ENSG00000103811	CTSH	rs11638844	eQTL	A	G	A	CEU	15	78939176	0.314043	0.00742437	0.138949	0.192317	0.499461			yes		DER	0.702	0.4286	0.1343
ENSG00000189190	ZNF600	rs374322205	eQTL	C	T	N	CEU	19	52811660	0.726255	0.00036689	0.587825	0.0365657	0.453081					DER	0.697	0.07143	0.162
ENSG00000189190	ZNF600	rs3217247	eQTL	CA	C		CHS	19	52786206	0.693981	0.00124694	0.558729	0.445671	0.0199277					DER	0.8283	0.2048	0.7407
ENSG00000187630	DHRS4L2	rs112944764	eQTL	C	G	-	YRI	14	23957111	1.19675	0.000382225	0.046967	0.744391	0.659555					DER	0.06061	0.004762	0.7546
ENSG00000187630	DHRS4L2	rs7154783	eQTL	G	A	-	YRI	14	23959553	1.14339	0.000480836	0.0411697	0.727921	0.641975					DER	0.06566	0.009524	0.7454
ENSG00000187630	DHRS4L2	rs8007763	eQTL	G	C	-	YRI	14	23954120	1.07023	0.000680474	0.046967	0.706714	0.617858					DER	0.06061	0.004762	0.7176
ENSG00000187630	DHRS4L2	rs61272519	eQTL	T	TA		YRI	14	23950441	1.03652	0.000799046	0.0102696	0.616556	0.675281					DER	0.06061	0.1048	0.7685
ENSG00000187630	DHRS4L2	rs8011236	eQTL	A	G	a	YRI	14	23941857	0.800306	0.00233499	0.046967	0.607928	0.509539					DER	0.06061	0.004762	0.6204
ENSG00000129197	RPAIN	rs2285747	eQTL	G	C	C	CHS	17	5433817	0.891489	0.000384727	0.514939	0.67226	0.0544951					ANC	0.8182	0.2286	0.93056
ENSG00000169221	TBC1D10B	rs6565177	eQTL	G	A	g	CHS	16	30334927	0.88639	0.00039526	0.393765	0.811235	0.326291					DER	0.3182	0.8095	0
ENSG00000169221	TBC1D10B	rs6565177	reQTL	G	A	g	CHS	16	30334927	0.88639	0.00039526	0.393765	0.811235	0.326291					DER	0.3182	0.8095	0
ENSG00000169221	TBC1D10B	rs6565177	eQTL	G	A	g	YRI	16	30334927	0.78086	0.00255915	0.393765	0.811235	0.326291					DER	0.3182	0.8095	0
ENSG00000169221	TBC1D10B	rs6565177	reQTL	G	A	g	YRI	16	30334927	0.78086	0.00255915	0.393765	0.811235	0.326291					DER	0.3182	0.8095	0
ENSG00000164898	FMC1	rs34702372	eQTL	CA	C		YRI	7	139401215	1.18244	0.000408587	0	0.696086	0.690834					DER	0.197	0.1905	0.9167
ENSG00000164898	FMC1	rs10273527	eQTL	G	T	T	YRI	7	139351852	0.770364	0.00268229	0.125841	0.405161	0.68518					ANC	0.798	0.5524	0.0833
ENSG00000164898	FMC1	rs10273527	eQTL	G	T	T	CEU	7	139351852	0.385391	0.00434743	0.125841	0.405161	0.68518					ANC	0.798	0.5524	0.0833
ENSG00000092036	HAUS4	rs55894132	eQTL	C	G	C	YRI	14	22939628	1.18058	0.000411904	0.0511179	0.765788	0.61791					DER	0.6414	0.7905	0.01852
ENSG00000211897	IGHG3	rs147209727	eQTL	AAAAAC	A		CHS	14	105670172	0.874491	0.000422699	0.577613	0.588171	0			yes		DER	0	0.5857	0	CHS-specific
ENSG00000100596	SPTLC2	rs8003812	eQTL	C	T	C	CHS	14	77551490	0.871607	0.000429362	0.351506	0.827774	0.361628					DER	0.4798	0.9048	0.06481
ENSG00000100596	SPTLC2	rs8003812	reQTL	C	T	C	CHS	14	77551490	0.871607	0.000429362	0.351506	0.827774	0.361628					DER	0.4798	0.9048	0.06481
ENSG00000100591	AHSA1	rs8003812	eQTL	C	T	C	CHS	14	77551490	0.871607	0.000429362	0.351506	0.827774	0.361628					DER	0.4798	0.9048	0.06481
ENSG00000100596	SPTLC2	rs4903596	eQTL	T	C	t	CHS	14	77534606	0.793761	0.000690367	0.318217	0.811124	0.370096					DER	0.5101	0.9048	0.0787
ENSG00000100596	SPTLC2	rs60221235	reQTL	G	A	G	CHS	14	77550879	0.776694	0.000764507	0.351506	0.761304	0.268221					DER	0.4798	0.9048	0.1204
ENSG00000100596	SPTLC2	rs8003812	eQTL	C	T	C	YRI	14	77551490	0.88734	0.00155133	0.351506	0.827774	0.361628					DER	0.4798	0.9048	0.06481
ENSG00000100596	SPTLC2	rs8003812	reQTL	C	T	C	YRI	14	77551490	0.88734	0.00155133	0.351506	0.827774	0.361628					DER	0.4798	0.9048	0.06481
ENSG00000100591	AHSA1	rs8003812	eQTL	C	T	C	YRI	14	77551490	0.88734	0.00155133	0.351506	0.827774	0.361628					DER	0.4798	0.9048	0.06481
ENSG00000100596	SPTLC2	rs4903596	eQTL	T	C	t	YRI	14	77534606	0.872905	0.00165448	0.318217	0.811124	0.370096					DER	0.5101	0.9048	0.0787
ENSG00000100596	SPTLC2	rs60221235	reQTL	G	A	G	YRI	14	77550879	0.655869	0.00456953	0.351506	0.761304	0.268221					DER	0.4798	0.9048	0.1204
ENSG00000269386	RAB11B-AS1	rs7249520	eQTL	G	A	G	CHS	19	8381172	0.870894	0.00043233	0.481031	0.689686	0.0808385					DER	0.601	0.07143	0.7917
ENSG00000259715	AC022087.1	rs62022564	eQTL	T	C	T	CEU	15	50297235	0.700345	0.000434193	0.516899	0.00579122	0.49286					DER	0.5202	0.004762	0.01852
ENSG00000244879	GABPB1-AS1	rs62022564	eQTL	T	C	T	CEU	15	50297235	0.700345	0.000434193	0.516899	0.00579122	0.49286					DER	0.5202	0.004762	0.01852
ENSG00000259715	AC022087.1	rs59889145	eQTL	ATT	A		CEU	15	50291322	0.518107	0.00166027	0.548367	0.104675	0.296648					DER	0.6616	0.07143	0.2454
ENSG00000259715	AC022087.1	rs59889145	reQTL	ATT	A		CEU	15	50291322	0.518107	0.00166027	0.548367	0.104675	0.296648					DER	0.6616	0.07143	0.2454
ENSG00000244879	GABPB1-AS1	rs504781	eQTL	T	C	C	CHS	15	50356142	0.530861	0.00320867	0.516899	0.327144	0.0601477					ANC	0.4798	0.995238	0.6574
ENSG00000259715	AC022087.1	rs504781	eQTL	T	C	C	CHS	15	50356142	0.530861	0.00320867	0.516899	0.327144	0.0601477					ANC	0.4798	0.995238	0.6574
ENSG00000244879	GABPB1-AS1	rs504781	reQTL	T	C	C	CHS	15	50356142	0.530861	0.00320867	0.516899	0.327144	0.0601477					ANC	0.4798	0.995238	0.6574
ENSG00000244879	GABPB1-AS1	rs526045	eQTL	G	T	T	CHS	15	50353333	0.434358	0.00575554	0.540733	0.223447	0.149813					ANC	0.3384	0.92381	0.625
ENSG00000244879	GABPB1-AS1	rs526045	eQTL	G	T	T	CEU	15	50353333	0.343766	0.00593274	0.540733	0.223447	0.149813					ANC	0.3384	0.92381	0.625
ENSG00000168564	CDKN2AIP	rs72378509	eQTL	CTTATT	C		CEU	4	183461459	0.695915	0.000449847	0.545228	0.0127732	0.460292					DER	0.6919	0.09524	0.1528
ENSG00000151748	SAV1	rs1565835	eQTL	C	T	T	YRI	14	50677066	1.15737	0.000453804	0.0361303	0.745188	0.626304					ANC	0.8131	0.90952	0.1389
ENSG00000211753	TRBV28	rs34708921	eQTL	T	C	T	CEU	7	142742708	0.358224	0.00531963	0.219634	0.0583669	0.410567			yes		DER	0.601	0.2524	0.1157
ENSG00000211753	TRBV28	rs17213	eQTL	C	T	C	YRI	7	142721177	0.534283	0.00827666	0.0535752	0.51539	0.329156			yes		DER	0.5354	0.7	0.1204
ENSG00000108771	DHX58	rs11079033	eQTL	A	G	G	YRI	17	42110454	1.15238	0.000464512	0	0.697891	0.66971			yes		ANC	0.8232	0.8476	0.1157
ENSG00000170921	TANC2	rs241077	eQTL	A	T	T	CHS	17	62990456	0.8604	0.000464512	0.317114	0.851632	0.433731					ANC	0.4899	0.8905	0.0324
ENSG00000108771	DHX58	rs1557746	eQTL	T	G	G	YRI	17	42108544	1.15233	0.000464629	0	0.69224	0.675743			yes		ANC	0.8283	0.8429	0.1157
ENSG00000170921	TANC2	rs241077	eQTL	A	T	T	YRI	17	62990456	1.04766	0.0007586	0.317114	0.851632	0.433731					ANC	0.4899	0.8905	0.0324
ENSG00000170921	TANC2	rs9889828	eQTL	C	T	C	YRI	17	63428139	0.969161	0.00107457	0.261865	0.813271	0.430987					DER	0.4798	0.1238	0.9491
ENSG00000170921	TANC2	rs9889828	eQTL	C	T	C	CHS	17	63428139	0.708937	0.00113809	0.261865	0.813271	0.430987					DER	0.4798	0.1238	0.9491
ENSG00000170921	TANC2	rs9898603	eQTL	T	C	C	CHS	17	63005049	0.496095	0.00394149	0.230314	0.632131	0.236323					ANC	0.5707	0.8905	0.213
ENSG00000170921	TANC2	rs9904474	eQTL	T	G	t	CHS	17	63011243	0.48903	0.004117	0.224994	0.632131	0.241834					DER	0.4242	0.1095	0.787
ENSG00000170921	TANC2	rs9904474	eQTL	T	G	t	YRI	17	63011243	0.510998	0.00929606	0.224994	0.632131	0.241834					DER	0.4242	0.1095	0.787
ENSG00000170921	TANC2	rs9898603	eQTL	T	C	C	YRI	17	63005049	0.503933	0.0096313	0.230314	0.632131	0.236323					ANC	0.5707	0.8905	0.213
ENSG00000100321	SYNGR1	rs2049985	eQTL	G	C	G	CHS	22	39360645	0.859519	0.000466956	0.436649	0.750076	0.214484			yes		DER	0.2323	0.7619	0.009259
ENSG00000100321	SYNGR1	rs5757590	eQTL	T	A	T	CHS	22	39272404	0.77026	0.000794856	0.452368	0.634941	0.0669794			yes		DER	0.197	0.7381	0.06944
ENSG00000100321	SYNGR1	rs9607634	eQTL	C	T	C	YRI	22	39349236	0.529503	0.00849367	0.0704167	0.495319	0.361222			yes		DER	0.07071	0	0.5
ENSG00000100321	SYNGR1	rs2049985	eQTL	G	C	G	YRI	22	39360645	0.527081	0.00857968	0.436649	0.750076	0.214484			yes		DER	0.2323	0.7619	0.009259
ENSG00000138780	GSTCD	rs5860806	eQTL	TA	T		YRI	4	105652723	1.14491	0.000478101	0.0064847	0.708683	0.654578					DER	0.1212	0.08095	0.8194
ENSG00000198917	SPOUT1	rs10988124	eQTL	G	A	G	YRI	9	128807066	1.13962	0.000488838	0.056222	0.593633	0.762265					DER	0.7828	0.6238	0.01852
ENSG00000198917	SPOUT1	rs10988124	eQTL	G	A	G	CEU	9	128807066	0.296982	0.00849888	0.056222	0.593633	0.762265					DER	0.7828	0.6238	0.01852
ENSG00000116586	LAMTOR2	rs11585845	eQTL	T	G	G	CEU	1	155974398	0.684542	0.000494133	0.475255	0.000558092	0.515578		yes	yes		ANC	0.2677	0.8238	0.8519
ENSG00000230606	AC092683.1	rs78856023	eQTL	G	A	g	CEU	2	97394177	0.684268	0.000495559	0.377927	0.107712	0.634981					DER	0.7828	0.3	0.1065
ENSG00000034053	APBA2	rs4300616	eQTL	A	G	G	CEU	15	28949373	0.682874	0.000500389	0.363938	0.130791	0.651271					ANC	0.91414	0.4762	0.2222
ENSG00000034053	APBA2	rs71884247	eQTL	TTGAAATTTATTTTTG	T		CEU	15	29022476	0.637661	0.000690716	0.254356	0.372523	0.764928					DER	0.06061	0.381	0.8472
ENSG00000034053	APBA2	rs71884247	reQTL	TTGAAATTTATTTTTG	T		CEU	15	29022476	0.637661	0.000690716	0.254356	0.372523	0.764928					DER	0.06061	0.381	0.8472
ENSG00000034053	APBA2	rs17748437	eQTL	T	C	T	CEU	15	28948633	0.50193	0.00185435	0.29366	0.0783757	0.521845					DER	0.1313	0.5238	0.7222
ENSG00000034053	APBA2	rs71884247	eQTL	TTGAAATTTATTTTTG	T		YRI	15	29022476	0.810203	0.00222575	0.254356	0.372523	0.764928					DER	0.06061	0.381	0.8472
ENSG00000034053	APBA2	rs71884247	reQTL	TTGAAATTTATTTTTG	T		YRI	15	29022476	0.810203	0.00222575	0.254356	0.372523	0.764928					DER	0.06061	0.381	0.8472
ENSG00000034053	APBA2	rs17680978	eQTL	C	T	C	CEU	15	28952927	0.423972	0.00327091	0.260556	0.0565208	0.453526					DER	0.1364	0.5	0.6713
ENSG00000102910	LONP2	rs113311037	eQTL	T	C	C	YRI	16	48414878	1.13463	0.000500593	0.230041	0.83866	0.506601					ANC	0.6465	0.9381	0.088
ENSG00000102910	LONP2	rs113311037	eQTL	T	C	C	CHS	16	48414878	0.689611	0.00128663	0.230041	0.83866	0.506601					ANC	0.6465	0.9381	0.088
ENSG00000102910	LONP2	rs71390263	eQTL	CCCCACTG	C		CEU	16	48207858	0.331101	0.00652296	0.27526	0.00248766	0.290185					DER	0.2828	0.004762	0	CEU-specific
ENSG00000125877	ITPA	rs547988953	eQTL	C	CT		CEU	20	3136237	0.681379	0.000506383	0.707866	0.223185	0.319391					DER	0.1162	0.8571	0.5278
ENSG00000125877	ITPA	rs547988953	eQTL	C	CT		CHS	20	3136237	0.549164	0.00287504	0.707866	0.223185	0.319391					DER	0.1162	0.8571	0.5278
ENSG00000102977	ACD	rs7185308	eQTL	A	G	G	YRI	16	67733157	1.12668	0.00052553	0.0866307	0.760444	0.599488		yes			ANC	0.8586	0.97619	0.2037
ENSG00000173875	ZNF791	rs35623356	eQTL	G	A	G	CEU	19	12624515	0.675515	0.000525966	0.530635	0.00971713	0.453609					DER	0.6919	0.1048	0.1574
ENSG00000171723	GPHN	rs7160064	eQTL	G	T	T	CEU	14	66409587	0.673793	0.000533037	0.342451	0.166681	0.670668					ANC	0.90404	0.481	0.1944
ENSG00000171723	GPHN	rs199723318	eQTL	CTT	C		CEU	14	67029988	0.480793	0.00216058	0.272616	0.09622	0.525007					DER	0.1212	0.4905	0.713
ENSG00000171723	GPHN	rs111923178	reQTL	T	A	-	CEU	14	66632503	0.461348	0.00249325	0.273036	0.071773	0.492519					DER	0.1566	0.5381	0.7269
ENSG00000103254	ANTKMT	rs12051245	eQTL	T	C	T	CHS	16	733865	0.837845	0.000533619	0.489752	0.650445	0.047116					DER	0.2778	0.8429	0.1481
ENSG00000103254	ANTKMT	rs1406814	eQTL	T	C	T	CEU	16	728024	0.380304	0.0045138	0.519165	0.161366	0.184829					DER	0.2323	0.8238	0.5463
ENSG00000103254	ANTKMT	rs1406814	eQTL	T	C	T	CHS	16	728024	0.351927	0.00972287	0.519165	0.161366	0.184829					DER	0.2323	0.8238	0.5463
ENSG00000103254	ANTKMT	rs4984920	eQTL	G	A	G	CHS	16	723341	0.349952	0.00984737	0.25172	0.344423	0.0122372					DER	0.4596	0.8238	0.375
ENSG00000049247	UTS2	rs9657975	reQTL	C	T	C	CHS	1	7936278	0.83698	0.000536674	0.550826	0.588171	0.0134403					DER	0.01515	0.5857	0
ENSG00000049247	UTS2	rs148450674	eQTL	G	GCCCTGCTCACTTCCTC		CHS	1	7913283	0.62541	0.00184074	0.605132	0.368134	0.128432					DER	0.01515	0.6381	0.1713
ENSG00000049247	UTS2	rs148450674	reQTL	G	GCCCTGCTCACTTCCTC		CHS	1	7913283	0.62541	0.00184074	0.605132	0.368134	0.128432					DER	0.01515	0.6381	0.1713
ENSG00000049247	UTS2	rs148450674	eQTL	G	GCCCTGCTCACTTCCTC		CEU	1	7913283	0.303793	0.0080529	0.605132	0.368134	0.128432					DER	0.01515	0.6381	0.1713
ENSG00000049247	UTS2	rs148450674	reQTL	G	GCCCTGCTCACTTCCTC		CEU	1	7913283	0.303793	0.0080529	0.605132	0.368134	0.128432					DER	0.01515	0.6381	0.1713
ENSG00000162623	TYW3	rs112199041	eQTL	CAT	C		CEU	1	74747882	0.669605	0.000549098	0.558848	0.0523938	0.437103					DER	0.5707	0.009524	0.0787
ENSG00000162623	TYW3	rs1359750	eQTL	T	C	T	CHS	1	74776056	0.479403	0.00435889	0.499085	0.290076	0.072358					DER	0.1061	0.6714	0.2593
ENSG00000167136	ENDOG	rs1572912	eQTL	T	C	C	YRI	9	128803275	1.11589	0.000551572	0.056222	0.585671	0.755503					ANC	0.7828	0.6238	0.0231
ENSG00000167136	ENDOG	rs10627118	eQTL	T	TTTCC		YRI	9	128836234	0.686571	0.00393779	0.0555564	0.407038	0.59654					DER	0.7778	0.619	0.1296
ENSG00000167136	ENDOG	rs1572912	eQTL	T	C	C	CEU	9	128803275	0.292661	0.00877714	0.056222	0.585671	0.755503					ANC	0.7828	0.6238	0.0231
ENSG00000177888	ZBTB41	rs1415217	eQTL	C	T	T	YRI	1	197182116	1.11587	0.000551601	0.0756506	0.737388	0.622177					ANC	0.0758	0	0.7407
ENSG00000177888	ZBTB41	rs1415217	reQTL	C	T	T	YRI	1	197182116	1.11587	0.000551601	0.0756506	0.737388	0.622177					ANC	0.0758	0	0.7407
ENSG00000100614	PPM1A	rs216516	eQTL	T	A	A	YRI	14	60220334	1.11444	0.000554627	0.00565749	0.700048	0.643147					ANC	0.7727	0.8238	0.0926
ENSG00000100994	PYGB	rs2500430	eQTL	A	G	G	CHS	20	25298327	0.829375	0.000560301	0.512651	0.618683	0.0238589			yes		ANC	0.5253	0.0095	0.6389
ENSG00000100994	PYGB	rs576186312	eQTL	CTT	C		CHS	20	25378697	0.69684	0.0012239	0.512603	0.490845	0			yes		DER	0.5253	0.009524	0.5139
ENSG00000248275	TRIM52-AS1	rs67290468	eQTL	AG	A		YRI	5	181259493	1.10999	0.000563822	0	0.652286	0.68764					DER	0.2424	0.2714	0.9491
ENSG00000248275	TRIM52-AS1	rs888708	eQTL	T	A	g	YRI	5	181265320	0.577857	0.00669833	0.00159338	0.413942	0.463652					DER	0.2323	0.2714	0.7824
ENSG00000142409	ZNF787	rs7254130	eQTL	G	A	G	CEU	19	56099529	0.665152	0.000566935	0.348141	0.150995	0.65564					DER	0.7778	0.319	0.08796
ENSG00000089248	ERP29	rs7114	eQTL	A	G	G	CEU	12	112022945	0.663714	0.000573162	0.714202	0.247488	0.301833					ANC	0.8889	0.1429	0.4954
ENSG00000089248	ERP29	rs7114	eQTL	A	G	G	CHS	12	112022945	0.588756	0.00227374	0.714202	0.247488	0.301833					ANC	0.8889	0.1429	0.4954
ENSG00000258017	AC011603.2	rs1274726	eQTL	C	T	C	CEU	12	49107615	0.663228	0.000574937	0.421203	0.0769311	0.576713					DER	0.5758	0.09048	0.00463
ENSG00000257285	AL132780.1	rs1951120	eQTL	T	C	C	YRI	14	22960504	1.10575	0.00057549	0.0833378	0.765817	0.571243					ANC	0.596	0.7905	0.0185
ENSG00000100612	DHRS7	rs1254028	eQTL	G	C	C	YRI	14	60165528	1.09969	0.000588758	0.0908276	0.560289	0.770755					ANC	0.8737	0.6905	0.0833
ENSG00000100612	DHRS7	rs1254028	eQTL	G	C	C	CEU	14	60165528	0.373272	0.00474551	0.0908276	0.560289	0.770755					ANC	0.8737	0.6905	0.0833
ENSG00000215790	SLC35E2A	rs2281173	eQTL	A	G	G	CEU	1	1756753	0.657923	0.000596556	0.327245	0.190618	0.677275					ANC	0.0707	0.4667	0.7824
ENSG00000120690	ELF1	rs7319410	eQTL	C	T	C	CEU	13	40936677	0.657295	0.000600485	0.457807	0.00175839	0.505504			yes		DER	0.7071	0.1667	0.1343
ENSG00000120690	ELF1	rs2039119	eQTL	C	T	C	CEU	13	40872432	0.566444	0.00116684	0.465337	0.0049701	0.400555			yes		DER	0.702	0.1571	0.2037
ENSG00000120690	ELF1	rs71200154	eQTL	CT	C		CEU	13	41095223	0.361202	0.00519818	0.296273	0	0.309983			yes		DER	0.4242	0.06667	0.06019
ENSG00000170469	SPATA24	rs4257763	eQTL	G	A	G	CEU	5	139378470	0.656846	0.00060258	0.36255	0.155515	0.643863					DER	0.6667	0.2	0.01852
ENSG00000170464	DNAJC18	rs4257763	eQTL	G	A	G	CEU	5	139378470	0.656846	0.00060258	0.36255	0.155515	0.643863					DER	0.6667	0.2	0.01852
ENSG00000180376	CCDC66	rs140045416	eQTL	AGAGGGAGAGG	A		CEU	3	56585122	0.653972	0.000614306	0.518152	0.0153524	0.447493					DER	0.5657	0.02857	0.06944
ENSG00000180376	CCDC66	rs6792321	eQTL	G	C	G	CEU	3	56563442	0.544234	0.00138312	0.459661	0.0153524	0.386381					DER	0.5101	0.02857	0.06944
ENSG00000164733	CTSB	rs1908814	eQTL	C	A	C	CHS	8	11897546	0.809705	0.000634878	0.403791	0.730618	0.188913			yes		DER	0.5253	0.9619	0.213
ENSG00000164733	CTSB	rs149037055	eQTL	T	G	t	CHS	8	11816749	0.475197	0.00446326	0.29366	0.526225	0.134359			yes		DER	0.1313	0.5238	0
ENSG00000164733	CTSB	rs1908814	eQTL	C	A	C	YRI	8	11897546	0.501921	0.00971149	0.403791	0.730618	0.188913			yes		DER	0.5253	0.9619	0.213
ENSG00000073969	NSF	rs77162940	eQTL	G	A	G	CHS	17	46750119	0.807163	0.000642967	0.544447	0.564366	0.00286631					DER	0.005051	0.5619	0	CHS-specific
ENSG00000073969	NSF	rs34720194	eQTL	G	T	G	CEU	17	46717482	0.43902	0.00292389	0.509406	0.114465	0.249838					DER	0.0303	0.5714	0.3241
ENSG00000073969	NSF	rs35839619	eQTL	A	C	a	CEU	17	46763851	0.350756	0.00562818	0.486925	0.155791	0.184157					DER	0.0404	0.5667	0.2778
ENSG00000073969	NSF	rs199455	eQTL	C	T	c	CEU	17	46721850	0.341093	0.00605134	0.216951	0.0404975	0.380576					DER	0.7727	0.4286	0.287
ENSG00000073969	NSF	rs17698176	eQTL	T	G	T	CEU	17	46742229	0.277534	0.0098852	0.240985	0	0.243712					DER	0.2374	0	0	CEU-specific
ENSG00000141503	MINK1	rs4790711	eQTL	G	C	G	CEU	17	4863509	0.645647	0.000650416	0.558549	0.0560894	0.412177					DER	0.596	0.02381	0.1111
ENSG00000141503	MINK1	rs2302317	eQTL	C	T	C	CEU	17	4896995	0.392344	0.00414243	0.514875	0.146725	0.197493					DER	0.2626	0.8476	0.5926
ENSG00000141503	MINK1	rs9895848	eQTL	C	T	C	CEU	17	4835663	0.308573	0.00775404	0.268443	0	0.262557					DER	0.3283	0.02857	0.03241
ENSG00000163738	MTHFD2L	rs2289443	eQTL	C	T	C	YRI	4	74157992	1.07703	0.000659989	0.062897	0.584223	0.738523					DER	0.9394	0.819	0.1759
ENSG00000100997	ABHD12	rs150933550	eQTL	G	GCAAAAC		CHS	20	25313784	0.801991	0.000663132	0.417044	0.704405	0.143094					DER	0.5505	0.07619	0.8102
ENSG00000112320	SOBP	rs3734748	eQTL	G	A	G	CEU	6	107658471	0.642066	0.000668136	0.392245	0.0495938	0.566999					DER	0.7475	0.2524	0.125
ENSG00000166333	ILK	rs143210990	eQTL	T	TC		YRI	11	6684063	1.07377	0.000670261	0.0548289	0.709447	0.620145					DER	0.05556	0	0.713
ENSG00000138085	ATRAID	rs3769143	eQTL	G	A	A	YRI	2	27227856	1.07072	0.000678582	0.0500802	0.733711	0.580899					ANC	0.7121	0.8476	0.088
ENSG00000133606	MKRN1	rs7779827	eQTL	T	C	T	YRI	7	140474912	1.07042	0.00067931	0.0247756	0.60893	0.706849					DER	0.08081	0.1571	0.8194
ENSG00000133606	MKRN1	rs371673846	eQTL	CTTT	C		YRI	7	140466979	1.04457	0.000767446	0.0277299	0.596851	0.701447					DER	0.08081	0.1619	0.8148
ENSG00000133606	MKRN1	rs6964170	eQTL	T	C	C	YRI	7	140465908	0.966078	0.00108874	0.0277299	0.567526	0.674386					ANC	0.91919	0.8381	0.2083
ENSG00000092841	MYL6	rs142340081	eQTL	CTCT	C		YRI	12	56069459	1.07031	0.00067963	0.0670686	0.731101	0.592058					DER	0.8788	0.9762	0.2315
ENSG00000157326	DHRS4	rs8007763	eQTL	G	C	-	YRI	14	23954120	1.07023	0.000680474	0.046967	0.706714	0.617858					DER	0.06061	0.004762	0.7176
ENSG00000157326	DHRS4	rs6573486	eQTL	G	A	-	YRI	14	23959300	1.04087	0.00078022	0.046967	0.69725	0.607416					DER	0.06061	0.004762	0.7083
ENSG00000110665	C11orf21	rs756923	eQTL	T	C	C	CHS	11	2301432	0.79568	0.000684838	0.489769	0.617615	0.0419533					ANC	0.1162	0.6762	0.037
ENSG00000110665	C11orf21	rs2074021	eQTL	T	C	C	CHS	11	2302298	0.628537	0.0018096	0.49541	0.438862	0.00471389					ANC	0.1162	0.681	0.1574
ENSG00000110665	C11orf21	rs2521269	eQTL	C	A	C	CHS	11	2299865	0.569081	0.00255854	0.244379	0.704497	0.303111					DER	0.5152	0.1619	0.8981
ENSG00000110665	C11orf21	rs2521269	eQTL	C	A	C	YRI	11	2299865	0.649995	0.00468973	0.244379	0.704497	0.303111					DER	0.5152	0.1619	0.8981
ENSG00000090266	NDUFB2	rs2968562	eQTL	T	A	A	YRI	7	140648491	1.06785	0.000687661	0.00392381	0.67503	0.637818					ANC	0.94949	0.97143	0.2778
ENSG00000090266	NDUFB2	rs6953568	eQTL	A	G	g	YRI	7	140713659	0.890744	0.0015243	0.00369204	0.61552	0.563656					DER	0.1465	0.1095	0.7731
ENSG00000090266	NDUFB2	rs2968549	eQTL	A	G	g	YRI	7	140701660	0.857841	0.00177349	0.00547607	0.605656	0.546446					DER	0.1465	0.1048	0.7593
ENSG00000090266	NDUFB2	rs10085730	eQTL	A	G	G	YRI	7	140760915	0.677902	0.00410455	0	0.50643	0.477804					ANC	0.7929	0.8143	0.2315
ENSG00000106952	TNFSF8	rs7854103	eQTL	A	G	a	YRI	9	114927558	1.06662	0.000692346	0.0340126	0.690698	0.630057			yes		DER	0.03535	0	0.6944
ENSG00000100311	PDGFB	rs5757584	eQTL	C	T	C	CHS	22	39266545	0.789848	0.000704916	0.469547	0.634688	0.0594915					DER	0.1667	0.719	0.05556
ENSG00000100311	PDGFB	rs5757575	eQTL	A	G	A	CHS	22	39240923	0.405733	0.00688778	0.282254	0.393422	0.0198936					DER	0.5505	0.9095	0.4444
ENSG00000134575	ACP2	rs326224	eQTL	T	C	C	CEU	11	47234047	0.634274	0.000706545	0.54367	0.0295616	0.401912					ANC	0.1061	0.7095	0.588
ENSG00000134575	ACP2	rs10769253	eQTL	G	A	G	CEU	11	47340788	0.35063	0.00563414	0.432298	0.0840906	0.199836					DER	0.1212	0.6333	0.4213
ENSG00000237513	AC007384.1	rs10630207	eQTL	T	TTA		CEU	7	105086908	0.632242	0.000716205	0.422334	0.0422677	0.531824					DER	0.4596	0.9333	0.9907
ENSG00000185963	BICD2	rs7850871	eQTL	A	G	A	CHS	9	92755017	0.787111	0.000717049	0.475597	0.62061	0.0396552					DER	0.2071	0.7667	0.1019
ENSG00000185963	BICD2	rs7869529	reQTL	G	C	G	CHS	9	92708979	0.746976	0.000912352	0.455019	0.604033	0.0387084					DER	0.2475	0.7905	0.1343
ENSG00000185963	BICD2	rs10821002	eQTL	C	T	C	CHS	9	92690549	0.723101	0.00105138	0.455019	0.578951	0.0254761					DER	0.2475	0.7905	0.1528
ENSG00000111843	TMEM14C	rs9467360	eQTL	G	C	C	YRI	6	10722960	1.0572	0.00072607	0.0346838	0.630646	0.684532					ANC	1	0.9619	0.3056
ENSG00000120253	NUP43	rs56103941	eQTL	A	G	A	CHS	6	149816095	0.78397	0.000728746	0.42314	0.680203	0.115104					DER	0.3333	0.8429	0.125
ENSG00000120253	NUP43	rs7450246	eQTL	C	T	C	CHS	6	149702517	0.436382	0.0056846	0.42314	0.292557	0.0232161					DER	0.3333	0.8429	0.4444
ENSG00000120253	NUP43	rs2184370	eQTL	G	A	A	CHS	6	149843242	0.382891	0.00798173	0.409282	0.243935	0.0394622					ANC	0.6667	0.1667	0.5231
ENSG00000120253	NUP43	rs62439808	eQTL	C	T	T	CEU	6	149629690	0.280369	0.00965966	0.422136	0.126928	0.137618					ANC	0.6717	0.1619	0.3981
ENSG00000270022	Z93241.1	rs76140054	eQTL	A	G	G	CEU	22	42575667	0.628694	0.000732471	0.341849	0.147535	0.631639					ANC	0.6919	0.2381	0.0417
ENSG00000105755	ETHE1	rs2682574	eQTL	T	C	T	CEU	19	43430230	0.627741	0.000737097	0.583362	0.0770475	0.368793					DER	0.02525	0.6333	0.4306
ENSG00000105755	ETHE1	rs2682574	reQTL	T	C	T	CEU	19	43430230	0.627741	0.000737097	0.583362	0.0770475	0.368793					DER	0.02525	0.6333	0.4306
ENSG00000176531	PHLDB3	rs2682574	eQTL	T	C	T	CEU	19	43430230	0.627741	0.000737097	0.583362	0.0770475	0.368793					DER	0.02525	0.6333	0.4306
ENSG00000159720	ATP6V0D1	rs921982	eQTL	G	C	C	YRI	16	67427526	1.05251	0.000738785	0.0340126	0.686062	0.625086					ANC	0.96465	1	0.3102
ENSG00000253250	C8orf88	rs6999838	eQTL	T	C	T	CEU	8	90879724	0.626541	0.000744517	0.467813	0	0.463304					DER	0.2374	0.7905	0.787
ENSG00000253250	C8orf88	rs2740792	eQTL	A	G	G	CEU	8	90985451	0.427312	0.0031965	0.405974	0.0165297	0.295636					ANC	0.2323	0.7381	0.6481
ENSG00000231389	HLA-DPA1	rs73738013	eQTL	C	T	.	CEU	6	33061360	0.626123	0.000753596	0.460851	0	0.46979			yes		DER	0.1818	0.7286	0.7361
ENSG00000231389	HLA-DPA1	rs34013339	eQTL	T	C	.	CEU	6	33067129	0.626123	0.000753596	0.460851	0	0.46979			yes		DER	0.1818	0.7286	0.7361
ENSG00000231389	HLA-DPA1	rs112253815	eQTL	A	ATATTCCTT		CEU	6	33067572	0.626123	0.000753596	0.460851	0	0.46979			yes		DER	0.1818	0.7286	0.7361
ENSG00000231389	HLA-DPA1	rs111956837	eQTL	C	T	.	CEU	6	33070257	0.626123	0.000753596	0.460851	0	0.46979			yes		DER	0.1818	0.7286	0.7361
ENSG00000231389	HLA-DPA1	rs2301220	eQTL	C	T	.	CEU	6	33070989	0.556406	0.00125305	0.390703	0.00626069	0.464012			yes		DER	0.1818	0.6714	0.7315
ENSG00000231389	HLA-DPA1	rs73739675	eQTL	A	G	.	CEU	6	33070089	0.360765	0.00521662	0.460851	0.106052	0.194162			yes		DER	0.1818	0.7286	0.4954
ENSG00000231389	HLA-DPA1	rs2116262	eQTL	A	G	A	CHS	6	33057692	0.413385	0.00656003	0.517481	0.227281	0.147689			yes		DER	0.0404	0.5952	0.2407
ENSG00000231389	HLA-DPA1	rs2116262	eQTL	A	G	A	CEU	6	33057692	0.315349	0.00735046	0.517481	0.227281	0.147689			yes		DER	0.0404	0.5952	0.2407
ENSG00000116667	C1orf21	rs36117511	eQTL	G	GA		YRI	1	184438289	1.04664	0.000761248	0.00690491	0.61287	0.683747					DER	0.2525	0.3143	0.9537
ENSG00000137267	TUBB2A	rs6925871	eQTL	G	A	G	CEU	6	3134592	0.623835	0.00076474	0.360839	0.126491	0.607535					DER	0.6313	0.1714	0.01852
ENSG00000142089	IFITM3	rs34481144	eQTL	C	T	T	CEU	11	320836	0.621667	0.000776408	0.50114	0.0296961	0.439009			yes	yes	ANC	0.5051	1	0.96759
ENSG00000142089	IFITM3	rs34481144	reQTL	C	T	T	CEU	11	320836	0.621667	0.000776408	0.50114	0.0296961	0.439009			yes	yes	ANC	0.5051	1	0.96759
ENSG00000142089	IFITM3	rs7947900	eQTL	T	G	t	CEU	11	316299	0.519834	0.00164241	0.440276	0.0251356	0.384189			yes	yes	DER	0.5657	1	0.9722
ENSG00000103245	CIAO3	rs2071951	eQTL	T	C	T	CHS	16	733004	0.771025	0.000788949	0.551869	0.522591	0					DER	0.2323	0.8476	0.2546
ENSG00000103245	CIAO3	rs7205337	eQTL	A	G	G	CEU	16	730339	0.408733	0.00367347	0.551869	0.182234	0.194246					ANC	0.7677	0.1524	0.4444
ENSG00000103245	CIAO3	rs7205337	eQTL	A	G	G	CHS	16	730339	0.393935	0.00743764	0.551869	0.182234	0.194246					ANC	0.7677	0.1524	0.4444
ENSG00000183486	MX2	rs443099	reQTL	G	T	G	YRI	21	41371400	1.03833	0.000789706	0.0243864	0.700515	0.591657			yes	yes	DER	0.6616	0.7667	0.0463
ENSG00000104774	MAN2B1	rs8110545	eQTL	C	T	C	CEU	19	12644084	0.615961	0.000809725	0.484315	0.00231175	0.435591			yes		DER	0.6768	0.1238	0.1574
ENSG00000100554	ATP6V1D	rs375099447	eQTL	A	AT		CEU	14	67281810	0.615465	0.000812751	0.423331	0.00883418	0.49808			yes		DER	0.0202	0.4714	0.5463
ENSG00000100554	ATP6V1D	rs73282772	eQTL	G	C	G	CEU	14	67313553	0.496179	0.00193618	0.418475	0.00271543	0.364266			yes		DER	0.0202	0.4667	0.4167
ENSG00000100554	ATP6V1D	rs10139015	eQTL	C	T	C	CEU	14	67406215	0.48678	0.00207424	0.428226	0.00996699	0.345946			yes		DER	0.01515	0.4667	0.3889
ENSG00000100554	ATP6V1D	rs76010702	eQTL	A	G	A	CHS	14	67305957	0.605109	0.00207453	0.448564	0.459353	0			yes		DER	0	0.4571	0	CHS-specific
ENSG00000100554	ATP6V1D	rs8016312	eQTL	T	A	T	CEU	14	67323614	0.47136	0.00231642	0.413518	0.00718318	0.340528			yes		DER	0.0202	0.4619	0.3935
ENSG00000100554	ATP6V1D	rs10139585	eQTL	G	A	G	CEU	14	67393402	0.461968	0.0024759	0.418475	0.0131089	0.32634			yes		DER	0.0202	0.4667	0.3796
ENSG00000100554	ATP6V1D	rs3784082	eQTL	A	G	G	CEU	14	67374034	0.450686	0.00269067	0.42019	0.0169878	0.311645			yes		ANC	0.92929	0.4476	0.5463
ENSG00000100554	ATP6V1D	rs61111379	eQTL	C	CA		CEU	14	67372826	0.438104	0.00294251	0.384868	0.00368754	0.325636			yes		DER	0.03535	0.4619	0.4074
ENSG00000100554	ATP6V1D	rs17104103	eQTL	T	C	T	CEU	14	67195235	0.43806	0.00294321	0.363065	0	0.346251			yes		DER	0.07071	0.5	0.4861
ENSG00000100554	ATP6V1D	rs75316443	eQTL	G	GT		CEU	14	67287306	0.394026	0.00408677	0.3534	0.00271543	0.298647			yes		DER	0.05556	0.4667	0.4167
ENSG00000167077	MEI1	rs71860972	eQTL	CTGTT	C		YRI	22	41781582	1.03133	0.000813158	0.00884965	0.626041	0.663089					DER	0.0202	0.04762	0.7037
ENSG00000167077	MEI1	rs35648432	eQTL	TC	T		YRI	22	41691269	0.524313	0.00872057	0	0.395492	0.420324					DER	0.7576	0.7381	0.2407
ENSG00000174125	TLR1	rs6843043	eQTL	A	G	G	CEU	4	38841515	0.614074	0.000820316	0.427698	0.00410158	0.49042			yes		ANC	0.798	0.2762	0.2269
ENSG00000101421	CHMP4B	rs2747536	eQTL	C	G	G	CEU	20	33816322	0.613749	0.000822527	0.439286	0.00216533	0.478539					ANC	0.5404	0.0571	0.037
ENSG00000168806	LCMT2	rs475227	eQTL	G	C	C	YRI	15	43254248	1.02748	0.000829016	0.00579134	0.607263	0.67572					ANC	0.6667	0.6048	0
ENSG00000168806	LCMT2	rs690263	eQTL	C	G	C	CEU	15	43412267	0.595698	0.000939092	0.258259	0.300282	0.713415					DER	0.07576	0.4095	0.8194
ENSG00000168806	LCMT2	rs690263	eQTL	C	G	C	YRI	15	43412267	0.654021	0.00460689	0.258259	0.300282	0.713415					DER	0.07576	0.4095	0.8194
ENSG00000168806	LCMT2	rs149653135	eQTL	A	AAACC		YRI	15	43324667	0.564073	0.00715606	0.0192963	0.378074	0.489669					DER	0.4798	0.3762	0
ENSG00000251661	AC136475.1	rs6421983	eQTL	C	T	C	CEU	11	320394	0.612605	0.000830529	0.491011	0.0251158	0.437474					DER	0.4848	0	0.02778
ENSG00000185201	IFITM2	rs6421983	eQTL	C	T	C	CEU	11	320394	0.612605	0.000830529	0.491011	0.0251158	0.437474			yes	yes	DER	0.4848	0	0.02778
ENSG00000185201	IFITM2	rs7115703	reQTL	T	A	A	CEU	11	306920	0.53772	0.00144795	0.450435	0.0251356	0.394844			yes	yes	ANC	0.4444	0	0.0278
ENSG00000251661	AC136475.1	rs7480524	eQTL	T	C	T	CEU	11	307696	0.53772	0.00144795	0.450435	0.0251356	0.394844					DER	0.5556	1	0.9722
ENSG00000185201	IFITM2	rs28521954	eQTL	T	G	T	CEU	11	307999	0.477067	0.00222165	0.579611	0.182364	0.250911			yes	yes	DER	0.3838	0.9762	0.7593
ENSG00000251661	AC136475.1	rs6598042	eQTL	G	A	g	CEU	11	324635	0.473258	0.00228066	0.43011	0.0388584	0.34547					DER	0.4242	0	0.04167
ENSG00000185201	IFITM2	rs14408	eQTL	T	C	T	CEU	11	308314	0.460762	0.00250206	0.563778	0.173095	0.245716			yes	yes	DER	0.399	0.9762	0.7685
ENSG00000251661	AC136475.1	rs6598041	eQTL	C	T	N	YRI	11	324699	0.726265	0.00327926	0.0209604	0.457369	0.577847					DER	0.6768	0.5714	0.06481
ENSG00000185201	IFITM2	rs28521954	eQTL	T	G	T	CHS	11	307999	0.389508	0.00765805	0.579611	0.182364	0.250911			yes	yes	DER	0.3838	0.9762	0.7593
ENSG00000185201	IFITM2	rs61876251	eQTL	C	T	T	CEU	11	329896	0.295776	0.00857433	0.425076	0.13977	0.171875			yes	yes	ANC	0.5808	1	0.8565
ENSG00000185201	IFITM2	rs14408	eQTL	T	C	T	CHS	11	308314	0.368841	0.00871138	0.563778	0.173095	0.245716			yes	yes	DER	0.399	0.9762	0.7685
ENSG00000251661	AC136475.1	rs10160565	eQTL	G	A	G	YRI	11	335017	0.518225	0.0089654	0.0597904	0.323096	0.50731					DER	0.09596	0.2286	0.6667
ENSG00000110063	DCPS	rs10547510	eQTL	T	C	T	CHS	11	126309025	0.762492	0.000831752	0.474504	0.599481	0.0328711					DER	0.1465	0.7	0.06481
ENSG00000198053	SIRPA	rs1028396	reQTL	C	T	C	CHS	20	1948790	0.756587	0.000861373	0.474288	0.590604	0.0226398			yes		DER	0.2475	0.8048	0.1574
ENSG00000198053	SIRPA	rs6136493	eQTL	A	G	A	CHS	20	1943327	0.454481	0.00506721	0.455032	0.28966	0.0392848			yes		DER	0.2525	0.7952	0.3889
ENSG00000182196	ARL6IP4	rs55742290	eQTL	C	T	C	YRI	12	122981564	1.018	0.00086341	0	0.625302	0.651584					DER	0.6818	0.6619	0.02315
ENSG00000182196	ARL6IP4	rs7132517	eQTL	G	A	G	YRI	12	123051125	0.525008	0.00869002	0	0.411924	0.404955					DER	0	0	0.4167	YRI-specific
ENSG00000117500	TMED5	rs4847399	eQTL	G	A	G	YRI	1	93119049	1.01794	0.000863642	0.0034945	0.608452	0.667703	yes				DER	0.6667	0.6143	0.00463
ENSG00000117500	TMED5	rs7532549	eQTL	G	T	G	YRI	1	93074099	0.587068	0.00640892	0.0123793	0.396101	0.494519	yes				DER	0.6919	0.6095	0.1296
ENSG00000173085	COQ2	rs4693595	eQTL	C	T	C	YRI	4	83265005	1.01613	0.000870829	0.00484646	0.604975	0.669884					DER	0.6768	0.619	0.009259
ENSG00000187583	PLEKHN1	rs2879815	eQTL	G	C	C	YRI	1	966426	1.01489	0.000874961	0.1174	0.552013	0.741192					ANC	0.9899	0.8524	0.2361
ENSG00000187583	PLEKHN1	rs2879815	eQTL	G	C	C	CEU	1	966426	0.33678	0.00624889	0.1174	0.552013	0.741192					ANC	0.9899	0.8524	0.2361
ENSG00000276337	AC105429.1	rs11646247	eQTL	A	T	a	CEU	16	87489233	0.604689	0.000878627	0.328885	0.117823	0.607777					DER	0.8182	0.381	0.1574
ENSG00000276337	AC105429.1	rs11646247	reQTL	A	T	a	CEU	16	87489233	0.604689	0.000878627	0.328885	0.117823	0.607777					DER	0.8182	0.381	0.1574
ENSG00000141179	PCTP	rs9893227	eQTL	G	A	A	YRI	17	55711999	1.01299	0.000882352	0.18564	0.479005	0.793883					ANC	0.90909	0.6381	0.0972
ENSG00000141179	PCTP	rs9893227	eQTL	G	A	A	CEU	17	55711999	0.566324	0.00116777	0.18564	0.479005	0.793883					ANC	0.90909	0.6381	0.0972
ENSG00000104904	OAZ1	rs10415913	eQTL	G	A	a	CEU	19	2259506	0.602061	0.000896901	0.421489	0.00475556	0.483971					DER	0.06061	0.5381	0.5972
ENSG00000167476	JSRP1	rs10415913	eQTL	G	A	a	CEU	19	2259506	0.602061	0.000896901	0.421489	0.00475556	0.483971					DER	0.06061	0.5381	0.5972
ENSG00000104904	OAZ1	rs56137104	eQTL	G	A	a	CHS	19	2267557	0.539521	0.00304479	0.375262	0.467462	0.0212521					DER	0.07576	0.519	0.02778
ENSG00000104904	OAZ1	rs2523178	eQTL	A	G	g	CHS	19	2275080	0.421124	0.00624953	0.192595	0.600423	0.251011					DER	0.6667	0.9286	0.287
ENSG00000104904	OAZ1	rs140996197	eQTL	AG	A		CEU	19	2258080	0.327951	0.0066818	0.212563	0.0499339	0.373843					DER	0.03535	0.2952	0.4537
ENSG00000286619	AC119673.2	rs9438393	eQTL	A	G	A	CEU	1	205813590	0.601945	0.000897861	0.450356	0	0.454147					DER	0.4545	0.004762	0.00463	CEU-specific
ENSG00000286619	AC119673.2	rs9438393	reQTL	A	G	A	CEU	1	205813590	0.601945	0.000897861	0.450356	0	0.454147					DER	0.4545	0.004762	0.00463	CEU-specific
ENSG00000166595	CIAO2B	rs3848281	eQTL	G	A	-	YRI	16	66868463	1.00941	0.000900974	0.00378308	0.657784	0.613377					DER	0.08586	0.05714	0.7454
ENSG00000013583	HEBP1	rs3825272	eQTL	C	A	C	CEU	12	13002405	0.599905	0.000909558	0.387451	0.0354464	0.525632					DER	0.6364	0.1571	0.06944
ENSG00000013583	HEBP1	rs6488576	eQTL	C	A	A	CEU	12	13023376	0.39269	0.00412727	0.367578	0.00905306	0.285575					ANC	0.3687	0.8333	0.7731
ENSG00000013583	HEBP1	rs7959199	reQTL	C	A	C	CEU	12	13025138	0.342585	0.0059841	0.333974	0.00946099	0.250426					DER	0.6313	0.1905	0.2546
ENSG00000013583	HEBP1	rs1291355	eQTL	G	A	G	CEU	12	13005218	0.2792	0.00974242	0.227375	0	0.259506					DER	0.7071	0.3476	0.3194
ENSG00000076650	GPATCH1	rs11084699	eQTL	A	T	T	CEU	19	33047487	0.599504	0.000911508	0.264681	0.297746	0.712064					ANC	0.7475	0.3571	0.0278
ENSG00000076650	GPATCH1	rs11084699	eQTL	A	T	T	YRI	19	33047487	0.645513	0.00480813	0.264681	0.297746	0.712064					ANC	0.7475	0.3571	0.0278
ENSG00000171766	GATM	rs12440038	eQTL	A	G	A	CHS	15	45414541	0.74681	0.000913486	0.557171	0.495103	0.00434363					DER	0.197	0.819	0.2454
ENSG00000171766	GATM	rs2433610	eQTL	C	T	C	YRI	15	45393893	0.936658	0.00124686	0	0.611473	0.604626					DER	0	0	0.6157	YRI-specific
ENSG00000171766	GATM	rs28526063	eQTL	A	T	a	CHS	15	45404833	0.690691	0.00127892	0.531612	0.466146	0.0047					DER	0.2172	0.819	0.2685
ENSG00000171766	GATM	rs17536527	eQTL	G	C	C	CHS	15	45426989	0.627359	0.00182095	0.378547	0.568497	0.0596057					ANC	0.5303	0.0857	0.7037
ENSG00000158769	F11R	rs6703887	eQTL	G	C	-	CEU	1	160991503	0.59868	0.000916425	0.329803	0.113982	0.600761					DER	0.09091	0.5	0.7407
ENSG00000091039	OSBPL8	rs2122198	eQTL	T	C	T	CHS	12	76351392	0.745828	0.000917502	0.403051	0.668549	0.120625					DER	0.4697	0.9286	0.2269
ENSG00000091039	OSBPL8	rs5799270	eQTL	TA	T		CHS	12	76429887	0.40062	0.00712277	0.386437	0.279681	0.0151763					DER	0.5152	0.07143	0.4213
ENSG00000100162	CENPM	rs5751189	eQTL	C	T	c	CHS	22	41965233	0.745798	0.000917997	0.520195	0.531032	0					DER	0	0.5286	0	CHS-specific
ENSG00000235169	SMIM1	rs9424296	eQTL	C	A	C	CHS	1	3775028	0.744775	0.000922827	0.491957	0.57387	0.0398355					DER	0.0404	0.5714	0
ENSG00000141994	DUS3L	rs2446212	eQTL	C	T	T	CEU	19	5784359	0.596805	0.000933272	0.338919	0.0906138	0.583019					ANC	0.8636	0.4286	0.2222
ENSG00000141994	DUS3L	rs8111850	eQTL	G	A	g	CHS	19	5795230	0.39502	0.00738506	0.368641	0.289008	0.010875					DER	0.1061	0.5571	0.162
ENSG00000133789	SWAP70	rs76796939	eQTL	C	T	C	CEU	11	9745464	0.340405	0.00608888	0.287359	0	0.289675			yes		DER	0.01515	0.3286	0.3333
ENSG00000133789	SWAP70	rs2645014	eQTL	T	C	T	CEU	11	9698918	0.313198	0.00747104	0.159856	0.232181	0.5115			yes		DER	0.0101	0.1905	0.5417
ENSG00000130479	MAP1S	rs28689805	eQTL	T	C	C	CHS	19	17719958	0.741096	0.000944126	0.457308	0.595144	0.0326986					ANC	0.399	0.91429	0.2731
ENSG00000130479	MAP1S	rs10418535	eQTL	T	C	C	CHS	19	17739380	0.428458	0.00596577	0.226393	0.56281	0.203209					ANC	0.7424	0.98571	0.4074
ENSG00000060688	SNRNP40	rs12031630	eQTL	G	T	G	CEU	1	31202834	0.59321	0.000956958	0.303188	0.161138	0.632448					DER	0.8232	0.4095	0.1435
ENSG00000060688	SNRNP40	rs11809679	eQTL	A	G	A	YRI	1	31305616	0.614879	0.00559012	0	0.462859	0.455705					DER	0	0	0.4676	YRI-specific
ENSG00000130222	GADD45G	rs4876997	eQTL	T	G	G	CHS	9	89704277	0.73869	0.000959257	0.606846	0.443713	0.0417486					ANC	0.6263	0.0143	0.4769
ENSG00000135968	GCC2	rs13389995	eQTL	A	G	-	CHS	2	108516230	0.73684	0.000971245	0.415548	0.641773	0.0860591	yes				DER	0.3889	0.881	0.1944
ENSG00000135968	GCC2	rs2258404	reQTL	A	G	N	CHS	2	108522221	0.47096	0.0045814	0.363893	0.387087	0	yes				DER	0.5808	0.9714	0.5509
ENSG00000135968	GCC2	rs1898557	eQTL	G	A	A	CHS	2	108472412	0.464246	0.00477661	0.38901	0.353264	0	yes				ANC	0.4242	0.019	0.3981
ENSG00000135968	GCC2	rs2718758	reQTL	T	C	c	CHS	2	108443591	0.452948	0.00511432	0.38901	0.33907	0.000884172	yes				DER	0.5758	0.981	0.6157
ENSG00000088298	EDEM2	rs6058209	eQTL	G	A	A	YRI	20	35233774	0.991535	0.000972089	0.00165664	0.64945	0.607993					ANC	0.7172	0.7571	0.0741
ENSG00000140463	BBS4	rs116949772	eQTL	A	C	A	CHS	15	72789483	0.735703	0.000976861	0.515377	0.526225	0					DER	0	0.5238	0	CHS-specific
ENSG00000170396	ZNF804A	rs10170664	reQTL	T	C	T	YRI	2	184796673	0.987964	0.00098719	0.222685	0.802143	0.455358					DER	0.5505	0.8714	0.05556
ENSG00000170396	ZNF804A	rs10170664	eQTL	T	C	T	YRI	2	184796673	0.987964	0.00098719	0.222685	0.802143	0.455358					DER	0.5505	0.8714	0.05556
ENSG00000170396	ZNF804A	rs10170664	reQTL	T	C	T	CHS	2	184796673	0.632247	0.00177273	0.222685	0.802143	0.455358					DER	0.5505	0.8714	0.05556
ENSG00000170396	ZNF804A	rs10170664	eQTL	T	C	T	CHS	2	184796673	0.632247	0.00177273	0.222685	0.802143	0.455358					DER	0.5505	0.8714	0.05556
ENSG00000171763	SPATA5L1	rs1820518	eQTL	C	T	C	CHS	15	45402381	0.734138	0.000987714	0.557171	0.483528	0.00700475					DER	0.197	0.819	0.2546
ENSG00000171763	SPATA5L1	rs11310088	eQTL	TA	T		CHS	15	45393418	0.734138	0.000987714	0.557171	0.483528	0.00700475					DER	0.197	0.819	0.2546
ENSG00000171763	SPATA5L1	rs11349482	eQTL	TA	T		YRI	15	45509065	0.564254	0.00715178	0.0161022	0.420091	0.451109					DER	0	0.01905	0.463
ENSG00000172466	ZNF24	rs4456582	eQTL	T	C	T	CHS	18	35347379	0.734039	0.000989053	0.515574	0.524452	0					DER	0.9192	0.3476	0.9213
ENSG00000172466	ZNF24	rs8090814	reQTL	C	T	C	CHS	18	35365908	0.734039	0.000989053	0.515574	0.524452	0					DER	0.9192	0.3476	0.9213
ENSG00000172466	ZNF24	rs10775458	eQTL	G	A	G	CEU	18	35295842	0.414951	0.00350747	0.368279	0.00287697	0.311662					DER	0.9293	0.4952	0.5463
ENSG00000172466	ZNF24	rs7235557	eQTL	T	C	C	CHS	18	35316030	0.490161	0.00408665	0.363082	0.41271	0.00302357					ANC	0.0707	0.5	0.0463
ENSG00000135426	TESPA1	rs12301448	eQTL	T	C	C	CEU	12	54964907	0.58957	0.000989576	0.631432	0.163511	0.302011			yes		ANC	0.7727	0.1	0.3519
ENSG00000135426	TESPA1	rs12301448	eQTL	T	C	C	CHS	12	54964907	0.40856	0.0067592	0.631432	0.163511	0.302011			yes		ANC	0.7727	0.1	0.3519
ENSG00000256771	ZNF253	rs35707766	eQTL	CA	C		YRI	19	19943472	0.987419	0.000989605	0.0956192	0.529655	0.733146					DER	0.06061	0.219	0.8194
ENSG00000256771	ZNF253	rs7255700	eQTL	A	G	-	CEU	19	19963324	0.401785	0.00386461	0.428381	0.0453547	0.252262					DER	0.197	0.719	0.5694
ENSG00000256771	ZNF253	rs35707766	eQTL	CA	C		CEU	19	19943472	0.333634	0.00639187	0.0956192	0.529655	0.733146					DER	0.06061	0.219	0.8194
ENSG00000215845	TSTD1	rs2073653	eQTL	T	C	T	CEU	1	161042970	0.588236	0.00100101	0.363938	0.0478432	0.538392					DER	0.08586	0.5238	0.6806
ENSG00000215845	TSTD1	rs57839241	eQTL	C	G	C	CEU	1	161027181	0.526619	0.00156722	0.329803	0.0473474	0.504188					DER	0.09091	0.5	0.6574
ENSG00000007944	MYLIP	rs7741879	eQTL	G	T	T	CEU	6	16126442	0.585627	0.00101841	0.389727	0.0428294	0.513821					ANC	0.5404	0.0857	0.0185
ENSG00000132170	PPARG	rs34090616	eQTL	CT	C		YRI	3	12467425	0.980848	0.00102109	0.15081	0.766426	0.488759			yes		DER	0.3434	0.1048	0.8935
ENSG00000132170	PPARG	rs34090616	eQTL	CT	C		CHS	3	12467425	0.473407	0.00451357	0.15081	0.766426	0.488759			yes		DER	0.3434	0.1048	0.8935
ENSG00000149418	ST14	rs28365809	eQTL	T	C	c	YRI	11	130159766	0.980646	0.00102196	0.191645	0.460133	0.789362					DER	0.1364	0.4333	0.9398
ENSG00000149418	ST14	rs28365809	eQTL	T	C	c	CEU	11	130159766	0.576967	0.00108228	0.191645	0.460133	0.789362					DER	0.1364	0.4333	0.9398
ENSG00000154803	FLCN	rs7222555	eQTL	C	T	-	CHS	17	17330867	0.727314	0.00102673	0.299334	0.783317	0.349761					DER	0.5202	0.9	0.09722
ENSG00000154803	FLCN	rs7222555	eQTL	C	T	-	YRI	17	17330867	0.802006	0.00231965	0.299334	0.783317	0.349761					DER	0.5202	0.9	0.09722
ENSG00000154803	FLCN	rs1736219	eQTL	G	A	g	YRI	17	17224157	0.550595	0.00762773	0.137348	0.592635	0.295937					DER	0.4495	0.719	0.08333
ENSG00000125445	MRPS7	rs8067326	eQTL	C	T	C	YRI	17	75265195	0.978277	0.00103084	0.00483634	0.651796	0.596038					DER	0.8283	0.8714	0.1759
ENSG00000180104	EXOC3	rs72717410	eQTL	A	T	A	CEU	5	428670	0.583565	0.00103503	0.440276	0	0.443907					DER	0.4343	0	0	CEU-specific
ENSG00000258289	CHURC1	rs35179634	reQTL	C	A	C	CEU	14	64950352	0.579085	0.00106709	0.502328	0.0226663	0.383245					DER	0.0202	0.5476	0.4352
ENSG00000258289	CHURC1	rs11422711	eQTL	A	AG		CEU	14	64928687	0.489004	0.0020397	0.448528	0.019534	0.331401					DER	0.08586	0.6	0.4954
ENSG00000275342	PRAG1	rs2980489	eQTL	A	G	G	YRI	8	8344778	0.968578	0.00107821	0	0.632907	0.607421					ANC	0.697	0.7238	0.0602
ENSG00000167186	COQ7	rs34815324	eQTL	ACT	A		YRI	16	19082757	0.967632	0.00108289	0.0999516	0.733464	0.512432					DER	0.5303	0.7524	0.01389
ENSG00000167186	COQ7	rs34815324	eQTL	ACT	A		CHS	16	19082757	0.354612	0.00955104	0.0999516	0.733464	0.512432					DER	0.5303	0.7524	0.01389
ENSG00000196262	PPIA	rs2331171	eQTL	A	G	G	CEU	7	44844929	0.576066	0.00108964	0.536439	0.0502557	0.352656			yes		ANC	0.1111	0.7095	0.5509
ENSG00000196262	PPIA	rs11288970	eQTL	AT	A		CEU	7	44783295	0.529457	0.00153358	0.521083	0.059809	0.319112			yes		DER	0.1818	0.7762	0.6111
ENSG00000196262	PPIA	rs6850	eQTL	A	G	A	CEU	7	44796715	0.526165	0.00157252	0.527638	0.0689841	0.311884			yes		DER	0.1212	0.7143	0.5278
ENSG00000285053	TBCE	rs5781827	eQTL	A	AT		CHS	1	235332438	0.715883	0.00109308	0.470493	0.556236	0.0163702					DER	0.09596	0.6333	0.0463
ENSG00000143401	ANP32E	rs4926412	eQTL	A	G	G	YRI	1	150166237	0.964162	0.00109759	0.210108	0.774845	0.489935					ANC	0.7929	1	0.2222
ENSG00000143401	ANP32E	rs4926412	eQTL	A	G	G	CHS	1	150166237	0.526804	0.00329052	0.210108	0.774845	0.489935					ANC	0.7929	1	0.2222
ENSG00000124357	NAGK	rs149463830	eQTL	C	G	c	CHS	2	71088372	0.714973	0.00109962	0.529935	0.497509	0.0130299					DER	0.005051	0.5476	0.02778
ENSG00000124357	NAGK	rs11680831	reQTL	T	C	C	CEU	2	71065392	0.422408	0.00331219	0.51933	0.136269	0.227972					ANC	0.6212	0.0619	0.2639
ENSG00000124357	NAGK	rs6546659	eQTL	G	A	-	CHS	2	71048833	0.407149	0.00682778	0.482585	0.245019	0.1181					DER	0.0202	0.5286	0.1713
ENSG00000115687	PASK	rs6727821	reQTL	A	G	A	CEU	2	241118523	0.396375	0.00400992	0.251297	0.0430032	0.421486					DER	0.1919	0.5619	0.7083
ENSG00000115687	PASK	rs67601257	eQTL	GT	G		CEU	2	241105495	0.376179	0.00464652	0.231808	0.0522329	0.418584					DER	0.2071	0.5619	0.7222
ENSG00000115687	PASK	rs11408969	eQTL	C	CA		CEU	2	241112514	0.314204	0.00741599	0.165874	0.114179	0.4335					DER	0.1313	0.4	0.6481
ENSG00000115687	PASK	rs2041085	reQTL	G	A	G	CEU	2	241116852	0.302683	0.00812471	0.198575	0.0346232	0.342452					DER	0.1111	0.4048	0.5417
ENSG00000115687	PASK	rs10190912	reQTL	G	T	G	CEU	2	241103105	0.279938	0.00968946	0.177239	0.0422824	0.335014					DER	0.1263	0.4048	0.5556
ENSG00000111880	RNGTT	rs1011591	eQTL	T	C	C	YRI	6	88621525	0.962681	0.00110303	0.00394628	0.590753	0.645086					ANC	0.8434	0.8	0.1528
ENSG00000136243	NUP42	rs1637193	eQTL	G	T	T	YRI	7	23220632	0.962618	0.00110326	0.0312988	0.681656	0.556214					ANC	0.6212	0.7429	0.0417
ENSG00000177425	PAWR	rs10861991	eQTL	C	T	C	YRI	12	79535862	0.960599	0.00111624	0.209475	0.48054	0.777158			yes		DER	0.005051	0.2286	0.7917
ENSG00000177425	PAWR	rs10861991	eQTL	C	T	C	CEU	12	79535862	0.540692	0.00141734	0.209475	0.48054	0.777158			yes		DER	0.005051	0.2286	0.7917
ENSG00000104365	IKBKB	rs9298622	eQTL	G	A	G	YRI	8	42298757	0.958422	0.0011341	0.0421668	0.562396	0.67809		yes	yes		DER	0.0404	0.1238	0.7454
ENSG00000163565	IFI16	rs11403286	eQTL	A	AT		CEU	1	159012111	0.570288	0.00113454	0.315662	0.127009	0.592251			yes		DER	0.9596	0.5952	0.3333
ENSG00000170430	MGMT	rs12265758	eQTL	A	G	G	CHS	10	129646880	0.708513	0.00114018	0.350712	0.701436	0.200385					ANC	0.5253	0.93333	0.2037
ENSG00000170430	MGMT	rs1711651	eQTL	G	A	A	CHS	10	129470629	0.459145	0.00492676	0.279794	0.4904	0.0806218					ANC	0.3485	0.0333	0.5556
ENSG00000170430	MGMT	rs12412984	eQTL	C	T	C	CEU	10	129476964	0.361766	0.00517894	0.310061	0	0.296987					DER	0.404	0.04762	0.05556
ENSG00000170430	MGMT	rs12265758	eQTL	A	G	G	YRI	10	129646880	0.500259	0.00982901	0.350712	0.701436	0.200385					ANC	0.5253	0.93333	0.2037
ENSG00000135605	TEC	rs61326763	eQTL	C	T	C	CHS	4	48174456	0.70656	0.00115261	0.463048	0.552573	0.0128859			yes		DER	0.3939	0.9143	0.3102
ENSG00000074966	TXK	rs61380897	eQTL	GAA	G		CHS	4	48174663	0.70656	0.00115261	0.463048	0.552573	0.0128859			yes		DER	0.3939	0.9143	0.3102
ENSG00000074966	TXK	rs6844543	reQTL	T	C	T	CHS	4	48143104	0.369519	0.00867373	0.186361	0.501862	0.151324			yes		DER	0.3788	0.7	0.1296
ENSG00000104687	GSR	rs11316943	eQTL	GA	G		YRI	8	30721658	0.953402	0.00115459	0.0111154	0.585141	0.645896					DER	0.9444	0.9	0.2639
ENSG00000160593	JAML	rs75991017	eQTL	AT	A		YRI	11	118219089	0.951586	0.00116437	0.014965	0.658039	0.570524			yes		DER	0.1919	0.1238	0.8241
ENSG00000125651	GTF2F1	rs6510895	eQTL	C	T	c	YRI	19	6391836	0.949573	0.00117257	0.135265	0.476305	0.752818					DER	0.1818	0.4333	0.9491
ENSG00000125651	GTF2F1	rs8102520	eQTL	C	G	g	YRI	19	6391511	0.833746	0.00199975	0.135265	0.428705	0.714346					DER	0.1818	0.4333	0.9213
ENSG00000125651	GTF2F1	rs6510895	eQTL	C	T	c	CEU	19	6391836	0.448059	0.00273653	0.135265	0.476305	0.752818					DER	0.1818	0.4333	0.9491
ENSG00000125651	GTF2F1	rs8102520	eQTL	C	G	g	CEU	19	6391511	0.419229	0.00339405	0.135265	0.428705	0.714346					DER	0.1818	0.4333	0.9213
ENSG00000125651	GTF2F1	rs73920657	eQTL	A	T	A	CEU	19	6389335	0.375139	0.00468554	0.300331	0	0.325058					DER	0.06566	0.4333	0.4583
ENSG00000097046	CDC7	rs13447526	eQTL	G	A	G	CEU	1	91517617	0.564611	0.00118226	0.404045	0.00942264	0.462646					DER	0.5	0.05238	0.02315
ENSG00000097046	CDC7	rs13447455	eQTL	A	G	A	CEU	1	91500888	0.362912	0.00513029	0.292562	0	0.315946					DER	0.3788	0.04286	0.03241
ENSG00000107104	KANK1	rs2804307	eQTL	A	G	A	CEU	9	607324	0.561644	0.00121101	0.43814	0	0.421193					DER	0.5909	0.09048	0.1019
ENSG00000107104	KANK1	rs10974841	eQTL	G	A	A	YRI	9	499336	0.6629	0.00441455	0.0340126	0.527808	0.456668					ANC	0.96465	1	0.4676
ENSG00000225484	NUTM2B-AS1	rs200729655	eQTL	A	G	.	CHS	10	79686972	0.697514	0.00121793	0.474663	0.529655	0.0029706					DER	0.2222	0.781	0.1806
ENSG00000225484	NUTM2B-AS1	rs371711381	eQTL	A	C	C	CHS	10	79689296	0.621395	0.00188857	0.474663	0.450681	0					ANC	0.7778	0.219	0.7593
ENSG00000101367	MAPRE1	rs11479132	eQTL	GA	G		CEU	20	32832393	0.560271	0.00122239	0.445406	0.0113885	0.418693					DER	0.5606	1	0.9861
ENSG00000225830	ERCC6	rs8175353	eQTL	T	C	C	CHS	10	49611136	0.697019	0.00122256	0.491423	0.512224	0					ANC	0.9899	0.481	0.99537
ENSG00000141401	IMPA2	rs3974759	eQTL	T	A	A	CEU	18	11979295	0.558658	0.00123481	0.343128	0.0529388	0.528313					ANC	0.7374	0.281	0.1435
ENSG00000141401	IMPA2	rs111410794	eQTL	T	C	-	CEU	18	11981463	0.276552	0.0099475	0.101332	0.269606	0.532536					DER	0.2222	0.4429	0.8241
ENSG00000243749	TMEM35B	rs7544001	eQTL	T	G	T	YRI	1	35037506	0.936658	0.00124686	0	0.611473	0.604626					DER	0	0	0.6157	YRI-specific
ENSG00000169230	PRELID1	rs28607106	eQTL	C	T	C	CEU	5	177322587	0.556957	0.0012484	0.317052	0.0906138	0.562886			yes		DER	0.8485	0.4286	0.2222
ENSG00000169230	PRELID1	rs11949435	eQTL	C	G	C	CEU	5	177287931	0.439262	0.00291731	0.228885	0.136376	0.53477			yes		DER	0.8182	0.4714	0.213
ENSG00000169230	PRELID1	rs10051822	eQTL	G	T	G	CEU	5	177308186	0.411	0.00361367	0.218603	0.124921	0.50775			yes		DER	0.8586	0.5333	0.2778
ENSG00000169230	PRELID1	rs1363405	eQTL	C	T	T	CEU	5	177209881	0.401964	0.00386086	0.228885	0.0864992	0.46979			yes		ANC	0.8182	0.4714	0.2639
ENSG00000169230	PRELID1	rs28419182	eQTL	G	A	A	CHS	5	177301399	0.37713	0.00826811	0.23543	0.426721	0.0681323			yes		ANC	0.1768	0.5286	0.0556
ENSG00000149483	TMEM138	rs9651726	eQTL	T	C	C	YRI	11	61301886	0.935002	0.00125861	0.0826355	0.699681	0.52921					ANC	0.8535	0.97143	0.2546
ENSG00000134330	IAH1	rs35229592	eQTL	TA	T		CHS	2	9512258	0.690653	0.00127947	0.407664	0.602837	0.0636668					DER	0.5707	0.09524	0.7454
ENSG00000134330	IAH1	rs13410158	eQTL	G	T	G	CHS	2	9508859	0.387512	0.00775768	0.407664	0.250373	0.0361675					DER	0.5707	0.09524	0.4306
ENSG00000079246	XRCC5	rs34282516	eQTL	C	G	C	CHS	2	216216803	0.690567	0.00128023	0.48198	0.521416	0.0134403			yes		DER	0.01515	0.519	0
ENSG00000168803	ADAL	rs2245664	eQTL	C	T	C	CEU	15	43453972	0.554247	0.00128375	0.26327	0.22834	0.654296					DER	0.07576	0.4143	0.7685
ENSG00000168803	ADAL	rs3742971	eQTL	C	T	C	CEU	15	43330718	0.552428	0.00130002	0.280192	0.170234	0.618138					DER	0.1061	0.4762	0.7731
ENSG00000168803	ADAL	rs540388	eQTL	G	A	A	CEU	15	43314296	0.54384	0.00138617	0.270075	0.185133	0.623786					ANC	0.8939	0.5333	0.2222
ENSG00000168803	ADAL	rs7176849	eQTL	T	G	T	CEU	15	43389229	0.507688	0.00178196	0.272537	0.130285	0.566895					DER	0.1111	0.4762	0.7361
ENSG00000168803	ADAL	rs2245664	eQTL	C	T	C	YRI	15	43453972	0.507924	0.0094536	0.26327	0.22834	0.654296					DER	0.07576	0.4143	0.7685
ENSG00000213123	TCTEX1D2	rs2270769	eQTL	G	C	C	CHS	3	196318023	0.687981	0.00129586	0.386807	0.628194	0.0974182					ANC	0.6869	0.2	0.875
ENSG00000175387	SMAD2	rs2653643	eQTL	G	T	G	YRI	18	47763329	0.927782	0.0013024	0.00279532	0.576362	0.631932					DER	0.7323	0.6857	0.06944
ENSG00000162441	LZIC	rs11121510	eQTL	G	A	G	CEU	1	9983084	0.55212	0.00130313	0.224984	0.327989	0.712591					DER	0.8838	0.5619	0.1389
ENSG00000162441	LZIC	rs11121510	eQTL	G	A	G	YRI	1	9983084	0.694729	0.00380723	0.224984	0.327989	0.712591					DER	0.8838	0.5619	0.1389
ENSG00000118620	ZNF430	rs2358792	eQTL	C	T	C	YRI	19	21022426	0.925212	0.00131567	0.0457135	0.678985	0.532776					DER	0.7929	0.9048	0.1898
ENSG00000141540	TTYH2	rs5822035	eQTL	GAGCCGCGACC	G		CHS	17	74274284	0.684697	0.00131945	0.360703	0.664474	0.156376					DER	0.3081	0.7762	0.0787
ENSG00000141540	TTYH2	rs6501705	eQTL	A	G	G	CHS	17	74282731	0.507351	0.00368211	0.379628	0.415656	0					ANC	0.303	0.7857	0.2731
ENSG00000141540	TTYH2	rs6501705	reQTL	A	G	G	CHS	17	74282731	0.507351	0.00368211	0.379628	0.415656	0					ANC	0.303	0.7857	0.2731
ENSG00000251301	LINC02384	rs11177241	eQTL	G	A	A	CEU	12	68458474	0.548889	0.00133069	0.285128	0.147959	0.602375					ANC	0.8333	0.4381	0.1759
ENSG00000002549	LAP3	rs3796812	eQTL	G	A	G	YRI	4	17580428	0.921263	0.00134419	0.0941171	0.716697	0.493451					DER	0.6414	0.8381	0.09259
ENSG00000249502	AC006160.1	rs35153429	reQTL	CAG	C		YRI	4	17580020	0.921263	0.00134419	0.0941171	0.716697	0.493451					DER	0.6414	0.8381	0.09259
ENSG00000002549	LAP3	rs34851635	reQTL	C	T	C	YRI	4	17646289	0.879942	0.00159978	0.106769	0.710625	0.468877					DER	0.6263	0.8381	0.09722
ENSG00000002549	LAP3	rs4698637	reQTL	A	T	T	CHS	4	17631220	0.469722	0.00461285	0.207823	0.641856	0.274103					ANC	0.3788	0.0905	0.7731
ENSG00000002549	LAP3	rs4698637	reQTL	A	T	T	YRI	4	17631220	0.557099	0.00737938	0.207823	0.641856	0.274103					ANC	0.3788	0.0905	0.7731
ENSG00000002549	LAP3	rs34851635	reQTL	C	T	C	CHS	4	17646289	0.360091	0.00920682	0.106769	0.710625	0.468877					DER	0.6263	0.8381	0.09722
ENSG00000166946	CCNDBP1	rs493177	eQTL	C	A	C	YRI	15	43251060	0.919469	0.00135207	0.00579134	0.56577	0.635987					DER	0.6667	0.6048	0.02315
ENSG00000140943	MBTPS1	rs2292330	eQTL	T	C	C	YRI	16	84001017	0.918906	0.00135458	0	0.616477	0.584992					ANC	0.8939	0.91429	0.2546
ENSG00000156603	MED19	rs536394341	eQTL	A	ATT		CHS	11	57772096	0.67969	0.00135469	0.435979	0.554971	0.0226398					DER	0.2475	0.7762	0.1574
ENSG00000156603	MED19	rs10633679	eQTL	A	AAT		CHS	11	57700414	0.496028	0.00394466	0.392569	0.389539	0					DER	0.2475	0.7429	0.25
ENSG00000131748	STARD3	rs11651497	eQTL	T	C	T	CEU	17	39633745	0.547088	0.00135495	0.315175	0.0838632	0.552095					DER	0.8081	0.381	0.1898
ENSG00000147677	EIF3H	rs10105966	eQTL	G	A	G	CEU	8	116619113	0.54416	0.00138376	0.372652	0.0151845	0.471317					DER	0.6414	0.1714	0.1065
ENSG00000114354	TFG	rs1165346	eQTL	T	C	T	CEU	3	100673502	0.543118	0.00139493	0.358421	0.0356567	0.492734					DER	1	0.6333	0.4954
ENSG00000140009	ESR2	rs1255998	eQTL	G	C	G	CEU	14	64227153	0.542536	0.00140005	0.421311	0	0.416133					DER	0.1212	0.6238	0.6204
ENSG00000115355	CCDC88A	rs12471421	eQTL	T	G	T	CEU	2	55433523	0.542491	0.00140046	0.505994	0.0424591	0.345027					DER	0.6768	0.1095	0.2222
ENSG00000115355	CCDC88A	rs2589091	eQTL	G	A	G	CHS	2	55348845	0.613165	0.00198116	0.472481	0.443874	0					DER	0.3586	0.8952	0.3796
ENSG00000115355	CCDC88A	rs2576717	eQTL	T	G	G	CEU	2	55330792	0.34328	0.00595433	0.489927	0.156682	0.167873					ANC	0.6566	0.1048	0.3519
ENSG00000160352	ZNF714	rs7258409	eQTL	G	T	g	YRI	19	21082391	0.910305	0.001405	0.0457135	0.673557	0.52664					DER	0.7929	0.9048	0.1944
ENSG00000111817	DSE	rs9488914	eQTL	C	T	T	CHS	6	116369686	0.672842	0.00140651	0.56611	0.418749	0.0313521					ANC	0.6566	0.0571	0.5278
ENSG00000164574	GALNT10	rs4958365	eQTL	G	A	G	CHS	5	154207583	0.672727	0.00140849	0.301689	0.740908	0.305253					DER	0.3687	0.7857	0.03241
ENSG00000164574	GALNT10	rs4958365	eQTL	G	A	G	YRI	5	154207583	0.677844	0.00410659	0.301689	0.740908	0.305253					DER	0.3687	0.7857	0.03241
ENSG00000100336	APOL4	rs5995250	eQTL	A	G	a	CHS	22	36204690	0.378656	0.00818972	0.284991	0.348906	0.00722227					DER	0.3535	0.03333	0.4213
ENSG00000100336	APOL4	rs5995250	reQTL	A	G	a	CHS	22	36204690	0.378656	0.00818972	0.284991	0.348906	0.00722227					DER	0.3535	0.03333	0.4213
ENSG00000183718	TRIM52	rs58146257	eQTL	C	T	.	YRI	5	181284110	0.9071	0.00142447	0.104629	0.710723	0.495581					DER	0.2121	0.05238	0.787
ENSG00000184897	H1FX	rs10934878	eQTL	A	G	g	YRI	3	129293901	0.9054	0.00143395	0	0.586624	0.604421					DER	0.08081	0.09524	0.7315
ENSG00000149600	COMMD7	rs6058873	eQTL	C	T	t	CHS	20	32765758	0.616047	0.00194479	0.349787	0.621316	0.155841					DER	0.1869	0.6429	0.01389
ENSG00000169689	CENPX	rs4246443	reQTL	T	C	C	CHS	17	82020718	0.66821	0.00144242	0.429963	0.549524	0.0228204					ANC	0.2424	0.7667	0.1528
ENSG00000245954	LINC02273	rs7682568	eQTL	G	A	A	CHS	4	152101511	0.668141	0.00144312	0.434192	0.544098	0.0185218					ANC	0.3182	0.8381	0.2269
ENSG00000134242	PTPN22	rs34836721	eQTL	G	GT		YRI	1	113882804	0.898671	0.00147722	0.180067	0.753979	0.447631			yes		DER	0.3131	0.06667	0.8426
ENSG00000134242	PTPN22	rs7547478	eQTL	G	A	G	CHS	1	113888841	0.61014	0.00201454	0.336112	0.645317	0.202197			yes		DER	0.197	0.6429	0
ENSG00000134242	PTPN22	rs6665194	eQTL	G	A	G	CHS	1	113875221	0.51879	0.00344552	0.327377	0.496327	0.0438284			yes		DER	0.4343	0.8571	0.287
ENSG00000134242	PTPN22	rs34836721	eQTL	G	GT		CHS	1	113882804	0.503666	0.00376062	0.180067	0.753979	0.447631			yes		DER	0.3131	0.06667	0.8426
ENSG00000162620	LRRIQ3	rs67802179	eQTL	A	T	A	CHS	1	74148041	0.658474	0.00153038	0.278669	0.76084	0.356177					DER	0.3889	0.7857	0.01852
ENSG00000162620	LRRIQ3	rs67802179	eQTL	A	T	A	YRI	1	74148041	0.77215	0.00265925	0.278669	0.76084	0.356177					DER	0.3889	0.7857	0.01852
ENSG00000128487	SPECC1	rs8067730	eQTL	T	A	.	CEU	17	20349883	0.528666	0.00154502	0.40414	0.00252629	0.418481					DER	0.5909	0.9952	1	CEU-specific
ENSG00000168653	NDUFS5	rs7531999	eQTL	G	A	G	CEU	1	39027092	0.527416	0.00155939	0.427762	0	0.391422					DER	0.8939	0.3905	0.4213
ENSG00000168653	NDUFS5	rs35007555	reQTL	GA	G		CEU	1	39030407	0.4983	0.00190132	0.402751	0	0.381946					DER	0.8737	0.3857	0.4028
ENSG00000168653	NDUFS5	rs11205603	reQTL	A	G	G	CEU	1	39043257	0.332997	0.00643034	0.435607	0.102174	0.182715					ANC	0.101	0.6095	0.375
ENSG00000167106	FAM102A	rs3739821	eQTL	A	G	A	CEU	9	127940198	0.525124	0.00158459	0.403372	0	0.41362					DER	0.8232	0.3238	0.3148
ENSG00000092108	SCFD1	rs7142948	eQTL	G	A	A	CEU	14	30709011	0.524884	0.00158645	0.311363	0.076754	0.530735					ANC	0.6869	0.2571	0.1019
ENSG00000092108	SCFD1	rs229190	eQTL	T	C	T	CEU	14	30570881	0.489773	0.00202841	0.32968	0.0216515	0.451975					DER	0.2929	0.7381	0.8287
ENSG00000092108	SCFD1	rs229247	eQTL	C	T	T	CEU	14	30588780	0.454968	0.002603	0.236537	0.150936	0.552315					ANC	0.6869	0.319	0.088
ENSG00000116791	CRYZ	rs61788835	eQTL	T	C	T	CEU	1	74796401	0.524489	0.00159044	0.44366	0.0122509	0.378071					DER	0.4949	0.02857	0.06481
ENSG00000152256	PDK1	rs13398175	eQTL	A	G	G	CEU	2	172514093	0.524247	0.00159259	0.545552	0.0898063	0.298069					ANC	0.8182	0.2048	0.4074
ENSG00000047662	FAM184B	rs34851635	eQTL	C	T	C	YRI	4	17646289	0.879942	0.00159978	0.106769	0.710625	0.468877					DER	0.6263	0.8381	0.09722
ENSG00000047662	FAM184B	rs34851635	eQTL	C	T	C	CHS	4	17646289	0.360091	0.00920682	0.106769	0.710625	0.468877					DER	0.6263	0.8381	0.09722
ENSG00000047662	FAM184B	rs112492419	eQTL	G	GTCCA		CHS	4	17650078	0.350175	0.00983233	0.190116	0.458777	0.117007					DER	0.6313	0.9048	0.3796
ENSG00000272918	AC005070.3	rs10269027	eQTL	G	A	G	CEU	7	105146878	0.52355	0.00160089	0.437763	0.0031453	0.377753					DER	0.8636	0.3429	0.3935
ENSG00000075399	VPS9D1	rs12597774	eQTL	C	T	C	CHS	16	89643991	0.649954	0.00160772	0.472475	0.483329	0					DER	0	0.481	0	CHS-specific
ENSG00000059758	CDK17	rs74622270	eQTL	C	T	C	CHS	12	96422952	0.648508	0.00161965	0.453425	0.511898	0.0240056					DER	0.02525	0.5095	0
ENSG00000165501	LRR1	rs2224949	eQTL	C	T	C	CEU	14	49629842	0.520026	0.00163833	0.50081	0.0455202	0.32421					DER	0.798	0.219	0.3611
ENSG00000165501	LRR1	rs12886130	eQTL	T	C	C	CHS	14	49616035	0.520294	0.00341706	0.494571	0.329348	0.0404246					ANC	0.202	0.7762	0.3333
ENSG00000165501	LRR1	rs34004438	eQTL	T	TCA		CHS	14	49584929	0.423406	0.00616352	0.494181	0.235496	0.0981367					DER	0.7929	0.219	0.5787
ENSG00000159199	ATP5MC1	rs60540186	eQTL	T	C	C	YRI	17	48922311	0.873423	0.00165015	0.0413919	0.657615	0.511932					ANC	0.4444	0.3	0.97222
ENSG00000138061	CYP1B1	rs232556	eQTL	C	G	C	YRI	2	38099450	0.873056	0.00165236	0.215917	0.76669	0.413723					DER	0.4293	0.119	0.9074
ENSG00000138061	CYP1B1	rs232556	reQTL	C	G	C	YRI	2	38099450	0.873056	0.00165236	0.215917	0.76669	0.413723					DER	0.4293	0.119	0.9074
ENSG00000138061	CYP1B1	rs232556	eQTL	C	G	C	CHS	2	38099450	0.582333	0.00236272	0.215917	0.76669	0.413723					DER	0.4293	0.119	0.9074
ENSG00000138061	CYP1B1	rs232556	reQTL	C	G	C	CHS	2	38099450	0.582333	0.00236272	0.215917	0.76669	0.413723					DER	0.4293	0.119	0.9074
ENSG00000136573	BLK	rs2409780	eQTL	T	C	T	CHS	8	11480078	0.644306	0.00165768	0.405526	0.553039	0.0360836			yes		DER	0.2374	0.7429	0.1296
ENSG00000136573	BLK	rs35393613	eQTL	C	T	C	CHS	8	11480957	0.585819	0.00231788	0.39169	0.499215	0.0168689			yes		DER	0.2727	0.7667	0.1898
ENSG00000136573	BLK	rs922483	eQTL	C	T	C	CHS	8	11494403	0.396994	0.00729489	0.335985	0.319235	0			yes		DER	0.2828	0.7333	0.2963
ENSG00000109775	UFSP2	rs2289720	eQTL	G	A	G	YRI	4	185425901	0.870928	0.00166924	0.0233436	0.638777	0.526317					DER	0.7626	0.8524	0.1667
ENSG00000149792	MRPL49	rs496427	eQTL	C	T	C	CEU	11	65070701	0.516198	0.00168122	0.347231	0.0232224	0.467068					DER	0.6313	0.181	0.1019
ENSG00000112893	MAN2A1	rs31608	eQTL	A	G	A	CHS	5	109663811	0.639587	0.00170308	0.40076	0.564534	0.0622362					DER	0.1313	0.619	0.03241
ENSG00000112893	MAN2A1	rs3776932	eQTL	T	G	T	CHS	5	109850287	0.552428	0.00282205	0.31942	0.574694	0.126197					DER	0.197	0.6286	0.03241
ENSG00000112893	MAN2A1	rs370575	eQTL	A	G	A	CHS	5	109675587	0.379012	0.00816906	0.335756	0.295085	0.000759181					DER	0.1768	0.619	0.2083
ENSG00000112893	MAN2A1	rs427691	eQTL	G	A	A	CHS	5	109678809	0.368361	0.00873507	0.237045	0.39861	0.0414612					ANC	0.7424	0.3762	0.8611
ENSG00000126870	WDR60	rs150638362	eQTL	GA	G		CEU	7	158907164	0.510625	0.00174602	0.385953	0	0.413491					DER	0.1414	0.619	0.6435
ENSG00000234719	NPIPB2	rs2869492	eQTL	T	C	T	CHS	16	11977484	0.634546	0.00174911	0.450593	0.488815	0.000847693					DER	0.4192	0.9238	0.3796
ENSG00000234719	NPIPB2	rs393329	eQTL	T	C	T	CHS	16	11976565	0.480374	0.00433224	0.413386	0.349844	0.00317889					DER	0.5758	0.09524	0.5231
ENSG00000234719	NPIPB2	rs393329	reQTL	T	C	T	CHS	16	11976565	0.480374	0.00433224	0.413386	0.349844	0.00317889					DER	0.5758	0.09524	0.5231
ENSG00000232788	ITGA6-AS1	rs199786352	eQTL	CA	C		CHS	2	172541468	0.63318	0.00176369	0.422527	0.518856	0.0142203					DER	0.197	0.7143	0.1296
ENSG00000108561	C1QBP	rs3786054	eQTL	G	A	G	CHS	17	5435739	0.633143	0.00176412	0.370741	0.605498	0.119317			yes		DER	0.1717	0.6429	0.02315
ENSG00000103510	KAT8	rs9972727	eQTL	A	G	g	CHS	16	31137821	0.632834	0.00176727	0.384611	0.566098	0.0532966					DER	0.5707	0.1095	0.7315
ENSG00000240344	PPIL3	rs2136600	eQTL	C	T	c	YRI	2	200877622	0.857441	0.00177684	0.211588	0.74694	0.439254	yes				DER	0.2323	0.009524	0.7639
ENSG00000240344	PPIL3	rs7606251	eQTL	T	C	C	YRI	2	200872011	0.84696	0.00186727	0.207933	0.739705	0.440712	yes				ANC	0.7828	0.995238	0.25
ENSG00000240344	PPIL3	rs7559150	eQTL	T	C	C	YRI	2	200889340	0.83039	0.00203298	0.227285	0.74694	0.419866	yes				ANC	0.7525	0.990476	0.2361
ENSG00000240344	PPIL3	rs7559150	eQTL	T	C	C	CHS	2	200889340	0.543739	0.00297117	0.227285	0.74694	0.419866	yes				ANC	0.7525	0.990476	0.2361
ENSG00000240344	PPIL3	rs2136600	eQTL	C	T	c	CHS	2	200877622	0.516688	0.00348585	0.211588	0.74694	0.439254	yes				DER	0.2323	0.009524	0.7639
ENSG00000240344	PPIL3	rs7606251	eQTL	T	C	C	CHS	2	200872011	0.498978	0.00386999	0.207933	0.739705	0.440712	yes				ANC	0.7828	0.995238	0.25
ENSG00000223525	RABGAP1L-IT1	rs57512007	eQTL	A	C	A	YRI	1	174901601	0.856634	0.0017876	0	0.578908	0.571885					DER	0	0	0.5833	YRI-specific
ENSG00000082074	FYB1	rs96436	eQTL	G	A	G	YRI	5	39256606	0.855882	0.00179508	0	0.59111	0.558446			yes		DER	0.7677	0.7952	0.1481
ENSG00000082074	FYB1	rs261742	reQTL	G	A	G	YRI	5	39251778	0.855882	0.00179508	0	0.59111	0.558446			yes		DER	0.7677	0.7952	0.1481
ENSG00000082074	FYB1	rs391230	eQTL	G	A	A	YRI	5	39249805	0.645618	0.00480673	0	0.493167	0.457552			yes		ANC	0.2323	0.2048	0.7778
ENSG00000082074	FYB1	rs7704780	eQTL	T	C	C	YRI	5	39250133	0.508416	0.0094369	0	0.416676	0.379866			yes		ANC	0.7677	0.7952	0.2824
ENSG00000048544	MRPS10	rs10948020	eQTL	G	A	G	YRI	6	42165229	0.854557	0.00180759	0.0203512	0.629478	0.521373					DER	0.697	0.7905	0.1157
ENSG00000048544	MRPS10	rs4714582	eQTL	G	C	G	YRI	6	42211649	0.80177	0.00232285	0.0640002	0.651184	0.460154					DER	0.6566	0.819	0.125
ENSG00000162980	ARL5A	rs11683122	eQTL	T	C	T	CEU	2	151819467	0.505232	0.00181187	0.277455	0.111024	0.552095					DER	0.8081	0.4143	0.1898
ENSG00000162980	ARL5A	rs12052828	eQTL	C	A	c	CEU	2	151693913	0.45742	0.00255604	0.267025	0.0770235	0.495581					DER	0.2121	0.6	0.787
ENSG00000067900	ROCK1	rs1680092	eQTL	G	A	G	YRI	18	21143778	0.853192	0.00181688	0.0392295	0.527688	0.630752			yes		DER	0.9747	0.9048	0.3194
ENSG00000184588	PDE4B	rs571146	eQTL	C	T	C	CEU	1	66288272	0.503652	0.00183369	0.399034	0	0.392307			yes		DER	0.404	0.004762	0.009259	CEU-specific
ENSG00000136828	RALGPS1	rs10987529	eQTL	T	C	T	YRI	9	126974991	0.850528	0.00183733	0.0429597	0.652182	0.497867					DER	0.6768	0.8095	0.1157
ENSG00000136828	RALGPS1	rs3118831	eQTL	G	A	A	YRI	9	126914612	0.838808	0.00194848	0.0288308	0.633096	0.505504					ANC	0.2929	0.1857	0.8657
ENSG00000112167	SAYSD1	rs179271	eQTL	G	A	A	CEU	6	39111327	0.503318	0.00183765	0.322728	0.0847631	0.506152					ANC	0.5152	0.1095	0.0093
ENSG00000130303	BST2	rs11666306	reQTL	C	T	.	CEU	19	17379204	0.503065	0.00184082	0.271343	0.121703	0.559281			yes	yes	DER	0.8232	0.4381	0.1991
ENSG00000130303	BST2	rs8106139	eQTL	T	C	c	CEU	19	17395367	0.436005	0.0029946	0.290603	0.027037	0.426547			yes	yes	DER	0.8485	0.4524	0.3333
ENSG00000187838	PLSCR3	rs4613118	eQTL	A	G	G	CEU	17	7394133	0.502495	0.00184717	0.52909	0.0855251	0.28916					ANC	0.1162	0.7095	0.5
ENSG00000172530	BANP	rs12711484	eQTL	G	A	a	CHS	16	87929655	0.623777	0.00185732	0.319637	0.672435	0.224033					DER	0.7374	0.3	0.9815
ENSG00000072756	TRNT1	rs11129443	eQTL	T	C	T	CHS	3	3139022	0.623578	0.00185936	0.393183	0.54607	0.0413061		yes			DER	0.197	0.6905	0.09259
ENSG00000072756	TRNT1	rs334756	eQTL	A	G	A	YRI	3	3143241	0.685615	0.00397021	0.0173338	0.542618	0.454733		yes			DER	0.8939	0.9476	0.3657
ENSG00000185344	ATP6V0A2	rs9788204	eQTL	C	T	C	CHS	12	123722662	0.621967	0.00187719	0.306391	0.674856	0.217608			yes		DER	0.5909	0.9476	0.2454
ENSG00000185344	ATP6V0A2	rs10846558	eQTL	T	C	T	CHS	12	123785026	0.538116	0.00306984	0.306391	0.562859	0.110515			yes		DER	0.5909	0.9476	0.3472
ENSG00000185344	ATP6V0A2	rs9788204	eQTL	C	T	C	YRI	12	123722662	0.501519	0.00977271	0.306391	0.674856	0.217608			yes		DER	0.5909	0.9476	0.2454
ENSG00000188846	RPL14	rs143741114	eQTL	G	GTGTGTGTGTATATAC		CEU	3	40492763	0.50009	0.00187949	0.311506	0.0503648	0.492678					DER	0.298	0.7286	0.8611
ENSG00000188846	RPL14	rs13100795	eQTL	C	A	C	CEU	3	40472483	0.370571	0.00484025	0.252388	0.0221769	0.376681					DER	0.7374	0.3571	0.2546
ENSG00000167863	ATP5PD	rs7219493	eQTL	T	C	C	CEU	17	75048093	0.499817	0.00188264	0.334933	0.0225784	0.459145					ANC	0.8788	0.4524	0.3426
ENSG00000173214	MFSD4B	rs9400483	eQTL	C	T	C	CEU	6	111535073	0.499675	0.00188499	0.211792	0.285443	0.666279					DER	0.2071	0.5429	0.9074
ENSG00000173214	MFSD4B	rs240995	eQTL	T	C	C	CEU	6	111355310	0.480538	0.0021641	0.213972	0.244764	0.632502					ANC	0.1818	0.5143	0.8611
ENSG00000173214	MFSD4B	rs11153277	eQTL	C	A	A	YRI	6	111259358	0.635297	0.00505368	0.115773	0.344889	0.621177					ANC	0.2525	0.4952	0.91204
ENSG00000173214	MFSD4B	rs9400483	eQTL	C	T	C	YRI	6	111535073	0.597774	0.00606825	0.211792	0.285443	0.666279					DER	0.2071	0.5429	0.9074
ENSG00000173214	MFSD4B	rs11153277	eQTL	C	A	A	CEU	6	111259358	0.335389	0.00631273	0.115773	0.344889	0.621177					ANC	0.2525	0.4952	0.91204
ENSG00000173214	MFSD4B	rs240995	eQTL	T	C	C	YRI	6	111355310	0.5205	0.00887924	0.213972	0.244764	0.632502					ANC	0.1818	0.5143	0.8611
ENSG00000149218	ENDOD1	rs1262289	eQTL	C	G	C	CHS	11	95089453	0.621475	0.00188703	0.502899	0.42558	0.0103527					DER	0.1111	0.681	0.1667
ENSG00000149218	ENDOD1	rs1005794	reQTL	T	G	G	CHS	11	95080725	0.489146	0.0041143	0.484726	0.309185	0.0531807					ANC	0.899	0.3476	0.7731
ENSG00000166750	SLFN5	rs34701040	eQTL	C	T	T	CEU	17	35232968	0.498801	0.00189494	0.340142	0.0184352	0.451451					ANC	0.90909	0.4905	0.3889
ENSG00000266947	AC022916.1	rs34701040	eQTL	C	T	T	CEU	17	35232968	0.498801	0.00189494	0.340142	0.0184352	0.451451					ANC	0.90909	0.4905	0.3889
ENSG00000166750	SLFN5	rs17547201	eQTL	C	T	c	CEU	17	35193098	0.322214	0.00698232	0.38848	0.0794717	0.209767					DER	0.404	0.009524	0.1065
ENSG00000120784	ZFP30	rs573386809	eQTL	T	TA		CEU	19	37639798	0.394778	0.00406346	0.398817	0.0261835	0.264521					DER	0.8636	0.3762	0.4954
ENSG00000120784	ZFP30	rs199653095	eQTL	T	TAGTCCC		CEU	19	37704835	0.389146	0.00423499	0.471699	0.0981071	0.21609					DER	0.8636	0.3143	0.5417
ENSG00000120784	ZFP30	rs10048511	eQTL	G	A	g	CEU	19	37769026	0.368235	0.00492882	0.376892	0.0236362	0.249755					DER	0.1364	0.6048	0.4907
ENSG00000120784	ZFP30	rs10410588	eQTL	C	G	C	CEU	19	37551508	0.342283	0.0059946	0.393257	0.0512245	0.211402					DER	0.1364	0.619	0.4537
ENSG00000120784	ZFP30	rs2909093	eQTL	T	C	t	CEU	19	37708561	0.319684	0.00710511	0.393257	0.0665098	0.188234					DER	0.8636	0.381	0.5694
ENSG00000120784	ZFP30	rs2279149	eQTL	T	C	T	CEU	19	37533465	0.313275	0.00746536	0.362174	0.0425341	0.197743					DER	0.1465	0.6048	0.4537
ENSG00000178695	KCTD12	rs112065492	eQTL	C	CAAGAT		YRI	13	76894702	0.841528	0.00191904	0	0.549891	0.587199					DER	0.3081	0.3381	0.9306
ENSG00000112763	BTN2A1	rs6900118	eQTL	G	A	G	YRI	6	26462413	0.841086	0.0019246	0.0249586	0.531427	0.61302			yes		DER	0.0303	0.08571	0.6713
ENSG00000112763	BTN2A1	rs6456723	eQTL	G	C	G	YRI	6	26455277	0.645171	0.00481683	0.0105411	0.517994	0.43512			yes		DER	0.8182	0.8762	0.2917
ENSG00000138381	ASNSD1	rs2033870	eQTL	G	A	G	YRI	2	189739104	0.839455	0.00194025	0.0184836	0.513977	0.62321					DER	0.7727	0.681	0.1065
ENSG00000138381	ASNSD1	rs11679767	reQTL	A	G	A	YRI	2	189681574	0.832958	0.0020072	0.0161819	0.513977	0.617387					DER	0.7677	0.681	0.1065
ENSG00000138381	ASNSD1	rs893784	eQTL	A	G	A	YRI	2	189671557	0.784279	0.00251271	0.0209806	0.486213	0.602999					DER	0.7778	0.681	0.125
ENSG00000138381	ASNSD1	rs10931430	reQTL	T	C	T	YRI	2	189677460	0.726887	0.00326925	0.0209806	0.458974	0.57713					DER	0.7778	0.681	0.1435
ENSG00000138381	ASNSD1	rs10207346	reQTL	G	A	G	YRI	2	189713238	0.582188	0.00654199	0.0189016	0.386109	0.501186					DER	0.7778	0.6857	0.1991
ENSG00000136436	CALCOCO2	rs550510	eQTL	G	A	G	CHS	17	48849253	0.615996	0.00194674	0.344148	0.640525	0.191794			yes		DER	0.1869	0.6381	0
ENSG00000158773	USF1	rs147398842	eQTL	TA	T		CEU	1	161044688	0.495402	0.00194784	0.311694	0.0458182	0.485306					DER	0.7071	0.2762	0.1481
ENSG00000137876	RSL24D1	rs7181147	eQTL	C	T	T	YRI	15	55214207	0.838739	0.00195008	0	0.583674	0.551206					ANC	0.8485	0.8714	0.2315
ENSG00000137876	RSL24D1	rs16976116	eQTL	T	C	C	YRI	15	55188269	0.56612	0.00707508	0.00998198	0.475308	0.391847					ANC	0.803	0.8619	0.3102
ENSG00000041353	RAB27B	rs73474550	eQTL	A	C	A	YRI	18	54716010	0.838371	0.00195305	0.103966	0.669078	0.493711					DER	0.1162	0.004762	0.6806
ENSG00000128881	TTBK2	rs7178752	eQTL	C	T	C	YRI	15	43004711	0.837711	0.00195937	0.00866262	0.526465	0.608039					DER	0.7172	0.6476	0.07407
ENSG00000169155	ZBTB43	rs10987483	eQTL	T	C	T	CHS	9	126791154	0.613954	0.00197036	0.453363	0.464169	0					DER	0	0.4619	0	CHS-specific
ENSG00000169155	ZBTB43	rs78594581	eQTL	C	T	C	YRI	9	126799995	0.743698	0.00302512	0	0.523921	0.525372					DER	0.005051	0.009524	0.5463	YRI-specific
ENSG00000169155	ZBTB43	rs111798838	reQTL	T	TTGTC		YRI	9	126805861	0.723978	0.00330899	0	0.514423	0.515936					DER	0.005051	0.009524	0.537	YRI-specific
ENSG00000169155	ZBTB43	rs111798838	eQTL	T	TTGTC		YRI	9	126805861	0.723978	0.00330899	0	0.514423	0.515936					DER	0.005051	0.009524	0.537	YRI-specific
ENSG00000112343	TRIM38	rs6938083	eQTL	C	T	T	CHS	6	26042482	0.611652	0.0019997	0.320163	0.632587	0.151144			yes		ANC	0.596	0.1714	0.8519
ENSG00000198961	PJA2	rs6882663	eQTL	A	G	G	CEU	5	109447489	0.491582	0.00200255	0.475156	0.0470109	0.320678			yes		ANC	0.4343	0.94762	0.8519
ENSG00000165312	OTUD1	rs10828455	eQTL	A	C	C	YRI	10	23424086	0.832898	0.00200761	0.00572472	0.530461	0.599697					ANC	0.7525	0.6952	0.1065
ENSG00000165312	OTUD1	rs11013468	eQTL	A	G	G	CEU	10	23424093	0.387456	0.00429165	0.196116	0.231914	0.559773					ANC	0.98485	0.7619	0.4028
ENSG00000170175	CHRNB1	rs3829603	eQTL	A	C	C	CHS	17	7443723	0.610724	0.00200877	0.425396	0.489309	0.0046054					ANC	0.303	0.819	0.25
ENSG00000170175	CHRNB1	rs2302767	eQTL	G	A	A	CHS	17	7447225	0.56934	0.00255473	0.41318	0.45459	0.000574522					ANC	0.3131	0.819	0.2778
ENSG00000110047	EHD1	rs3741391	eQTL	G	A	G	CEU	11	64853998	0.491032	0.00201084	0.273638	0.110847	0.541522					DER	0.9091	0.5524	0.3102
ENSG00000178773	CPNE7	rs379334	eQTL	A	G	G	CEU	16	89595098	0.489865	0.002026	0.608259	0.199256	0.232633					ANC	0.8333	0.1714	0.4861
ENSG00000178773	CPNE7	rs379334	eQTL	A	G	G	CHS	16	89595098	0.447289	0.0052983	0.608259	0.199256	0.232633					ANC	0.8333	0.1714	0.4861
ENSG00000163964	PIGX	rs79508516	eQTL	C	G	C	CHS	3	196732709	0.609333	0.00202769	0.442876	0.4737	0.00815399					DER	0.0101	0.4714	0
ENSG00000152492	CCDC50	rs1435063	eQTL	C	T	T	CEU	3	191337828	0.489412	0.00203301	0.449707	0.019629	0.330579					ANC	0.7778	0.2381	0.3333
ENSG00000152492	CCDC50	rs188385	eQTL	C	T	C	CEU	3	191399496	0.32264	0.00696195	0.285477	0	0.265922					DER	0.4141	0.06667	0.0787
ENSG00000119943	PYROXD2	rs1737	eQTL	T	C	C	CEU	10	98416609	0.489327	0.00203429	0.350012	0.00670584	0.425687					ANC	0.7475	0.2857	0.2269
ENSG00000119943	PYROXD2	rs1061115	eQTL	G	A	G	CEU	10	98417292	0.277808	0.00984053	0.192293	0.0187182	0.30299					DER	0.2525	0.5762	0.6759
ENSG00000167208	SNX20	rs2287195	eQTL	T	C	C	CHS	16	50681068	0.608317	0.0020395	0.379029	0.543615	0.0432908					ANC	0.2778	0.7619	0.1528
ENSG00000167208	SNX20	rs8062727	eQTL	G	A	G	CEU	16	50684130	0.349741	0.00567023	0.537764	0.212128	0.153141					DER	0.7222	0.1238	0.4352
ENSG00000167208	SNX20	rs8062727	eQTL	G	A	G	CHS	16	50684130	0.421938	0.0062218	0.537764	0.212128	0.153141					DER	0.7222	0.1238	0.4352
ENSG00000167208	SNX20	rs374487850	eQTL	A	ATG		CHS	16	50692588	0.362288	0.00907815	0.385385	0.237024	0.032183					DER	0.7273	0.2381	0.6019
ENSG00000134291	TMEM106C	rs4459375	eQTL	C	T	C	CHS	12	47963098	0.60736	0.00204896	0.432478	0.478407	0.00262013					DER	0.4899	0.9571	0.4398
ENSG00000219665	ZNF433-AS1	rs157190	eQTL	T	C	C	YRI	19	12024641	0.828103	0.00205507	0	0.559157	0.567052					ANC	0.97475	0.96667	0.3796
ENSG00000070526	ST6GALNAC1	rs17792777	eQTL	C	T	C	CEU	17	76660778	0.487906	0.00205675	0.38434	0	0.387835					DER	0.3788	0	0	CEU-specific
ENSG00000124587	PEX6	rs6458314	eQTL	C	A	A	YRI	6	42954477	0.827854	0.00205751	0.151578	0.713924	0.433675					ANC	0.4343	0.719	0.0046
ENSG00000124587	PEX6	rs6458313	eQTL	A	G	G	CHS	6	42954280	0.588847	0.00227304	0.247415	0.724124	0.325884					ANC	0.4697	0.8286	0.0787
ENSG00000124587	PEX6	rs57736976	eQTL	TA	T		CHS	6	42953749	0.578647	0.002415	0.247415	0.711742	0.309849					DER	0.5303	0.1714	0.912
ENSG00000124587	PEX6	rs6458313	eQTL	A	G	G	YRI	6	42954280	0.698958	0.00372963	0.247415	0.724124	0.325884					ANC	0.4697	0.8286	0.0787
ENSG00000124587	PEX6	rs9471987	eQTL	A	G	G	CHS	6	42976402	0.493204	0.00401452	0.247415	0.590458	0.173495					ANC	0.4697	0.8286	0.1806
ENSG00000124587	PEX6	rs57736976	eQTL	TA	T		YRI	6	42953749	0.665251	0.00437286	0.247415	0.711742	0.309849					DER	0.5303	0.1714	0.912
ENSG00000124587	PEX6	rs6458314	eQTL	C	A	A	CHS	6	42954477	0.423645	0.0061531	0.151578	0.713924	0.433675					ANC	0.4343	0.719	0.0046
ENSG00000105185	PDCD5	rs11084660	eQTL	C	G	C	CEU	19	32581212	0.487668	0.00206068	0.393805	0	0.37798					DER	0.4192	0.01429	0.02315
ENSG00000079332	SAR1A	rs12780489	eQTL	C	T	c	CHS	10	70182117	0.604229	0.00208422	0.419939	0.490708	0.0108381					DER	0.4141	0	0.4954
ENSG00000079332	SAR1A	rs12774848	eQTL	T	C	T	CEU	10	70172680	0.481601	0.00214899	0.399577	0.0113786	0.371566					DER	0.3939	0	0.01389
ENSG00000079332	SAR1A	rs10999159	eQTL	T	A	T	CEU	10	70146960	0.420618	0.00336105	0.295785	0.0179762	0.398725					DER	0.0404	0.3857	0.4861
ENSG00000213626	LBH	rs4951984	eQTL	T	G	T	CHS	2	30204567	0.60314	0.0020965	0.336112	0.629282	0.17772					DER	0.197	0.6429	0.009259
ENSG00000062194	GPBP1	rs831651	eQTL	T	C	C	CHS	5	57200175	0.603133	0.00209659	0.449707	0.456085	0					ANC	0.2222	0.7619	0.2176
ENSG00000062194	GPBP1	rs702692	eQTL	C	T	T	CHS	5	57176479	0.597168	0.00217076	0.443102	0.456085	0					ANC	0.2273	0.7619	0.2176
ENSG00000062194	GPBP1	rs702692	reQTL	C	T	T	CHS	5	57176479	0.597168	0.00217076	0.443102	0.456085	0					ANC	0.2273	0.7619	0.2176
ENSG00000142686	C1orf216	rs72659663	eQTL	A	T	A	CHS	1	35719097	0.602638	0.00210261	0.567789	0.359989	0.0767318					DER	0.08586	0.7048	0.2361
ENSG00000151422	FER	rs6594333	eQTL	G	A	A	YRI	5	108727709	0.823286	0.00210334	0.095417	0.681266	0.453081			yes		ANC	0.697	0.881	0.162
ENSG00000135698	MPHOSPH6	rs2303260	eQTL	C	G	C	CEU	16	82170181	0.483314	0.00212563	0.28672	0.147392	0.545339					DER	0.5354	0.1476	0
ENSG00000135698	MPHOSPH6	rs4889476	eQTL	G	C	G	YRI	16	82152778	0.538491	0.0081223	0.045955	0.336459	0.51025					DER	0.5859	0.4286	0.0463
ENSG00000186687	LYRM7	rs6867367	reQTL	G	A	A	YRI	5	131232100	0.819877	0.00213177	0.0250639	0.617811	0.505049					ANC	0.8182	0.9	0.2361
ENSG00000134574	DDB2	rs16938581	eQTL	G	A	G	CEU	11	47249488	0.482494	0.00213736	0.523515	0.0923415	0.274256					DER	0.1162	0.7048	0.4861
ENSG00000111450	STX2	rs10773822	eQTL	C	G	C	CHS	12	130804562	0.598686	0.00215382	0.245228	0.738792	0.347149					DER	0.5707	0.9	0.1343
ENSG00000111450	STX2	rs10773822	eQTL	C	G	C	YRI	12	130804562	0.743753	0.00302457	0.245228	0.738792	0.347149					DER	0.5707	0.9	0.1343
ENSG00000146386	ABRACL	rs9389650	eQTL	G	A	G	CHS	6	139043303	0.598333	0.00215685	0.323794	0.617372	0.143828					DER	0.2879	0.7286	0.07407
ENSG00000146386	ABRACL	rs2498647	eQTL	C	T	C	YRI	6	139059892	0.689501	0.00388745	0.00274172	0.525007	0.471278					DER	0.7121	0.7571	0.162
ENSG00000183741	CBX6	rs7292074	eQTL	C	A	C	CHS	22	38870446	0.598308	0.00215726	0.36038	0.578838	0.108637					DER	0.1515	0.6095	0.01852
ENSG00000151332	MBIP	rs7140630	eQTL	C	A	C	YRI	14	36302978	0.815813	0.00216683	0.00263165	0.578141	0.537532					DER	0.9343	0.9571	0.3472
ENSG00000138777	PPA2	rs13129703	eQTL	G	C	G	CEU	4	105468180	0.480179	0.00216904	0.302313	0.0447461	0.475942					DER	0.7374	0.3143	0.1806
ENSG00000136631	VPS45	rs7554367	eQTL	A	G	G	YRI	1	150047605	0.814846	0.00217771	0.194597	0.718725	0.438803		yes			ANC	0.8081	1	0.2778
ENSG00000136631	VPS45	rs7554367	eQTL	A	G	G	CHS	1	150047605	0.453576	0.00509581	0.194597	0.718725	0.438803		yes			ANC	0.8081	1	0.2778
ENSG00000136631	VPS45	rs3925724	eQTL	T	C	C	CHS	1	150108151	0.387712	0.00774421	0.204905	0.560327	0.240878		yes			ANC	0.798	1	0.4352
ENSG00000206052	DOK6	rs1865761	eQTL	T	C	T	YRI	18	69872156	0.81374	0.00218653	0.0383814	0.630304	0.48908					DER	0.5253	0.6667	0.02315
ENSG00000206052	DOK6	rs71368402	eQTL	T	C	t	CEU	18	69544989	0.383117	0.00442104	0.343506	0.0159571	0.303355					DER	0.3384	0	0.01852
ENSG00000159210	SNF8	rs139445805	eQTL	TTC	T		YRI	17	48949626	0.813095	0.00220009	0.0304508	0.622668	0.49464					DER	0.5556	0.681	0.03704
ENSG00000168038	ULK4	rs2683696	eQTL	T	C	c	YRI	3	41873406	0.812811	0.00220219	0.0296232	0.622162	0.494598					DER	0.2374	0.1381	0.8102
ENSG00000168038	ULK4	rs7631057	eQTL	C	T	T	YRI	3	41776459	0.684888	0.00398074	0.0233436	0.557704	0.438768					ANC	0.7626	0.8524	0.2315
ENSG00000168038	ULK4	rs71075494	eQTL	A	AT		YRI	3	41907301	0.514345	0.0091655	0.0296232	0.475308	0.338878					DER	0.7626	0.8619	0.3102
ENSG00000168038	ULK4	rs1716661	eQTL	C	T	T	YRI	3	41921326	0.500133	0.00983291	0.0263513	0.462908	0.33328					ANC	0.2374	0.1429	0.6852
ENSG00000008256	CYTH3	rs6946205	eQTL	C	T	T	YRI	7	6241456	0.811838	0.00221275	0.00728519	0.537515	0.576773					ANC	0.97475	0.94762	0.3704
ENSG00000008256	CYTH3	rs6946205	reQTL	C	T	T	YRI	7	6241456	0.811838	0.00221275	0.00728519	0.537515	0.576773					ANC	0.97475	0.94762	0.3704
ENSG00000158234	FAIM	rs61699523	eQTL	T	C	-	CHS	3	138609109	0.593584	0.00221377	0.455563	0.439634	0					DER	0.5505	1	0.5556
ENSG00000158234	FAIM	rs534956538	eQTL	A	AT		YRI	3	138527329	0.6211	0.00541653	0.0343855	0.535938	0.399177					DER	0.4394	0.5762	0.02315
ENSG00000158234	FAIM	rs11331101	eQTL	TG	T		YRI	3	138618146	0.566506	0.00706533	0.0153507	0.484877	0.384384					DER	0.5303	0.6238	0.08333
ENSG00000105607	GCDH	rs77440950	eQTL	T	C	T	CHS	19	12915598	0.593096	0.00221868	0.349803	0.588667	0.124221					DER	0.1667	0.619	0.01852
ENSG00000173272	MZT2A	rs12988424	eQTL	T	G	G	CHS	2	131492520	0.593094	0.00221871	0.385058	0.518843	0.0311068					ANC	0.8182	0.3333	0.90741
ENSG00000142632	ARHGEF19	rs11260929	eQTL	T	C	T	YRI	1	16187251	0.811037	0.00221871	0.0102113	0.593516	0.519115					DER	0.1414	0.09048	0.7315
ENSG00000173272	MZT2A	rs12618041	eQTL	G	A	.	CHS	2	131432606	0.445505	0.00535452	0.307407	0.418411	0.0181279					DER	0.2273	0.6524	0.1481
ENSG00000173272	MZT2A	rs10184853	eQTL	T	C	.	CHS	2	131436455	0.438413	0.00560141	0.302884	0.414025	0.0182866					DER	0.2222	0.6429	0.1435
ENSG00000173272	MZT2A	rs12464324	eQTL	C	G	.	CHS	2	131523673	0.417987	0.00637217	0.280388	0.416395	0.0311068					DER	0.1818	0.5762	0.09259
ENSG00000173272	MZT2A	rs2272360	eQTL	C	G	C	CHS	2	131493083	0.417987	0.00637217	0.280388	0.416395	0.0311068					DER	0.1818	0.5762	0.09259
ENSG00000173272	MZT2A	rs3067686	eQTL	C	CAAAA		CHS	2	131506761	0.417987	0.00637217	0.280388	0.416395	0.0311068					DER	0.1818	0.5762	0.09259
ENSG00000173272	MZT2A	rs12995872	eQTL	G	A	.	CHS	2	131514541	0.417987	0.00637217	0.280388	0.416395	0.0311068					DER	0.1818	0.5762	0.09259
ENSG00000173272	MZT2A	rs201684677	eQTL	G	A	.	CHS	2	131502751	0.417987	0.00637217	0.280388	0.416395	0.0311068					DER	0.1818	0.5762	0.09259
ENSG00000173272	MZT2A	rs12990156	eQTL	T	C	C	CHS	2	131493368	0.409045	0.00673892	0.280388	0.401374	0.0237844					ANC	0.8182	0.4238	0.8981
ENSG00000173272	MZT2A	rs10197235	eQTL	C	T	.	YRI	2	131472459	0.533958	0.00829098	0.114365	0.542225	0.335014					DER	0.1263	0.004762	0.5556
ENSG00000103496	STX4	rs34845977	eQTL	A	AT		CHS	16	31016512	0.592788	0.00222392	0.252684	0.723642	0.324126			yes		DER	0.4293	0.8	0.05556
ENSG00000103496	STX4	rs34845977	eQTL	A	AT		YRI	16	31016512	0.693271	0.00383322	0.252684	0.723642	0.324126			yes		DER	0.4293	0.8	0.05556
ENSG00000198734	F5	rs10800457	eQTL	C	A	A	CEU	1	169574025	0.476895	0.00222543	0.355907	0.00303672	0.403645					ANC	0.4949	0.0762	0.0509
ENSG00000198734	F5	rs2205896	eQTL	T	G	g	CEU	1	169596327	0.467185	0.00238541	0.41073	0.0139212	0.342636					DER	0.5455	0.9762	0.9398
ENSG00000136930	PSMB7	rs12350152	eQTL	C	G	C	CHS	9	124414700	0.592658	0.00222543	0.424232	0.474037	0.00921649			yes		DER	0.0303	0.4905	0.009259
ENSG00000136930	PSMB7	rs7047609	eQTL	C	G	C	CHS	9	124360479	0.551556	0.0028354	0.444171	0.406113	0.00523447			yes		DER	0.0303	0.5095	0.05556
ENSG00000136930	PSMB7	rs3780205	eQTL	G	A	g	CHS	9	124328889	0.49631	0.00393602	0.349408	0.442465	0.0212521			yes		DER	0.07576	0.4952	0.02778
ENSG00000183439	TRIM61	rs71641139	eQTL	A	G	g	CHS	4	164987872	0.592401	0.00222846	0.402577	0.495568	0.014543			yes		DER	0.1414	0.6333	0.08333
ENSG00000120875	DUSP4	rs653125	eQTL	A	G	A	CEU	8	29408609	0.476299	0.00223454	0.511896	0.0842517	0.276306					DER	0.7121	0.1333	0.3102
ENSG00000101596	SMCHD1	rs666255	eQTL	C	A	A	YRI	18	2692316	0.809159	0.00223664	0.0132328	0.574287	0.540516					ANC	0.0152	0	0.5787
ENSG00000101596	SMCHD1	rs9947736	eQTL	A	C	A	YRI	18	2641754	0.513399	0.00920106	0.0605762	0.511052	0.311876					DER	0.4545	0.281	0.8611
ENSG00000157557	ETS2	rs1209912	eQTL	G	A	G	YRI	21	38777718	0.80914	0.00223684	0.0534487	0.467122	0.647868					DER	0.7071	0.5429	0.04167
ENSG00000221963	APOL6	rs916230	eQTL	A	C	C	CEU	22	35613184	0.475618	0.00224537	0.362648	0.000179756	0.394065					ANC	0.4697	0.0571	0.0417
ENSG00000128829	EIF2AK4	rs581233	eQTL	C	T	T	CEU	15	39929904	0.473994	0.00226879	0.434192	0.0167784	0.326595			yes		ANC	0.6818	0.1619	0.2407
ENSG00000138617	PARP16	rs28721869	eQTL	T	C	A	CHS	15	65314378	0.588676	0.00227496	0.345089	0.566098	0.0776612					DER	0.5354	0.1095	0.7315
ENSG00000143553	SNAPIN	rs12730186	eQTL	G	C	g	YRI	1	153650660	0.80569	0.00227656	0.122977	0.688017	0.438866					DER	0.4293	0.6857	0
ENSG00000143553	SNAPIN	rs12730186	eQTL	G	C	g	CHS	1	153650660	0.359115	0.00927526	0.122977	0.688017	0.438866					DER	0.4293	0.6857	0
ENSG00000143891	GALM	rs6736259	eQTL	C	T	T	CEU	2	38670612	0.472801	0.00228802	0.292202	0.0522329	0.479857					ANC	0.8384	0.4381	0.2778
ENSG00000203666	EFCAB2	rs59260431	eQTL	A	C	A	YRI	1	244962708	0.803695	0.00229765	0.0360504	0.621451	0.489669					DER	0.4798	0.619	0
ENSG00000169372	CRADD	rs5020313	eQTL	T	C	T	CHS	12	93773232	0.586919	0.00230231	0.307597	0.620452	0.150004					DER	0.4091	0.8238	0.1528
ENSG00000197782	ZNF780A	rs9783938	eQTL	T	C	t	YRI	19	40043627	0.699959	0.00371214	0.0765026	0.420415	0.607046					DER	0.05051	0.181	0.6944
ENSG00000197782	ZNF780A	rs34477766	eQTL	T	TC		YRI	19	40169203	0.687031	0.00392682	0.0369311	0.424041	0.576826					DER	0.1869	0.3095	0.8241
ENSG00000173436	MICOS10	rs1737423	eQTL	T	C	C	YRI	1	19615732	0.803335	0.00230755	0	0.555708	0.548598					ANC	1	1	0.4398	YRI-specific
ENSG00000173436	MICOS10	rs6662538	eQTL	G	A	G	CHS	1	19715393	0.420471	0.00627179	0.374474	0.317716	0.0104748					DER	0.0303	0.4429	0.06481
ENSG00000173436	MICOS10	rs2745219	eQTL	G	A	A	YRI	1	19598288	0.542523	0.00794481	0.0587487	0.508521	0.3529					ANC	0.8788	0.97143	0.4352
ENSG00000173436	MICOS10	rs533800704	eQTL	A	AT		YRI	1	19615911	0.525008	0.00869002	0	0.411924	0.404955					DER	0	0	0.4167	YRI-specific
ENSG00000118762	PKD2	rs117078377	eQTL	G	A	G	CHS	4	88008301	0.585977	0.00231581	0.433639	0.454636	0.00286631					DER	0.005051	0.4524	0	CHS-specific
ENSG00000128923	MINDY2	rs17190727	eQTL	C	A	A	CEU	15	58781591	0.471104	0.00231921	0.381242	0	0.370083					ANC	0.6768	0.1952	0.2037
ENSG00000128923	MINDY2	rs548258501	eQTL	TA	T		CEU	15	58685160	0.445355	0.00279714	0.379628	0.0003794	0.338769					DER	0.303	0.7857	0.7546
ENSG00000095370	SH2D3C	rs10760499	eQTL	G	C	G	CHS	9	127770320	0.585476	0.00232274	0.289867	0.68038	0.267998					DER	0.2727	0.6857	0.00463
ENSG00000095370	SH2D3C	rs10760499	eQTL	G	C	G	YRI	9	127770320	0.555146	0.00746362	0.289867	0.68038	0.267998					DER	0.2727	0.6857	0.00463
ENSG00000152527	PLEKHH2	rs7563987	eQTL	T	C	-	CHS	2	43677776	0.585256	0.00232541	0.336844	0.573582	0.0884125					DER	0.6667	0.219	0.8519
ENSG00000152527	PLEKHH2	rs12473945	eQTL	T	G	G	CHS	2	43636135	0.45486	0.005057	0.243041	0.536903	0.129375					ANC	0.399	0.7667	0.162
ENSG00000172551	MUCL1	rs1801876	eQTL	G	A	G	CHS	12	54950240	0.585224	0.00232564	0.484726	0.40488	0.0115336			yes		DER	0.101	0.6524	0.1574
ENSG00000272763	AC103702.2	rs12942096	eQTL	G	A	G	CEU	17	48651831	0.470433	0.00232917	0.182132	0.352441	0.690982					DER	0.8939	0.619	0.1667
ENSG00000272763	AC103702.2	rs12942096	reQTL	G	A	G	CEU	17	48651831	0.470433	0.00232917	0.182132	0.352441	0.690982					DER	0.8939	0.619	0.1667
ENSG00000272763	AC103702.2	rs12942096	eQTL	G	A	G	YRI	17	48651831	0.703924	0.00364984	0.182132	0.352441	0.690982					DER	0.8939	0.619	0.1667
ENSG00000272763	AC103702.2	rs12942096	reQTL	G	A	G	YRI	17	48651831	0.703924	0.00364984	0.182132	0.352441	0.690982					DER	0.8939	0.619	0.1667
ENSG00000160789	LMNA	rs547915	eQTL	T	C	T	YRI	1	156115584	0.798253	0.00235658	0.0562143	0.618683	0.498544					DER	0.9192	0.9905	0.3611
ENSG00000167799	NUDT8	rs56092845	eQTL	C	T	C	YRI	11	67616086	0.79807	0.00235797	0.030481	0.615401	0.48908					DER	0.5253	0.6524	0.02315
ENSG00000186130	ZBTB6	rs2791438	eQTL	C	T	T	CEU	9	122978819	0.468892	0.00235896	0.406313	0.0037885	0.343069					ANC	0.1313	0.6238	0.5694
ENSG00000080298	RFX3	rs10814188	eQTL	C	T	T	CEU	9	3508035	0.468019	0.00237273	0.454688	0.0342698	0.305464					ANC	0.93434	0.4238	0.5602
ENSG00000080298	RFX3	rs10972200	eQTL	A	T	A	CEU	9	3479416	0.301079	0.00822781	0.466234	0.17039	0.148843					DER	0.05556	0.5714	0.2685
ENSG00000080298	RFX3	rs10972200	reQTL	A	T	A	CEU	9	3479416	0.301079	0.00822781	0.466234	0.17039	0.148843					DER	0.05556	0.5714	0.2685
ENSG00000080298	RFX3	rs10124613	reQTL	A	G	A	CHS	9	3475451	0.355509	0.00949585	0.466234	0.196569	0.126847					DER	0.05556	0.5714	0.2454
ENSG00000122085	MTERF4	rs2108485	eQTL	G	T	T	CEU	2	241082327	0.467825	0.00237639	0.238269	0.153487	0.564002					ANC	0.798	0.4381	0.1713
ENSG00000122085	MTERF4	rs6708265	eQTL	A	G	G	CEU	2	241108335	0.448876	0.00272041	0.231808	0.142421	0.5451					ANC	0.7929	0.4381	0.1806
ENSG00000122085	MTERF4	rs6719155	eQTL	C	T	T	CEU	2	241094734	0.416992	0.00345268	0.238269	0.0853392	0.478489					ANC	0.798	0.4381	0.2361
ENSG00000122085	MTERF4	rs2310872	reQTL	T	C	T	CEU	2	241111494	0.33247	0.00645408	0.177239	0.114209	0.446296					DER	0.1263	0.4048	0.6528
ENSG00000115685	PPP1R7	rs2871579	reQTL	G	A	A	CEU	2	241114714	0.46773	0.0023777	0.24468	0.137109	0.551709					ANC	0.803	0.4381	0.1852
ENSG00000115685	PPP1R7	rs733997	eQTL	C	T	T	CEU	2	241113217	0.456345	0.00257513	0.231808	0.153487	0.557628					ANC	0.7929	0.4381	0.1713
ENSG00000115685	PPP1R7	rs2310872	reQTL	T	C	T	CEU	2	241111494	0.33247	0.00645408	0.177239	0.114209	0.446296					DER	0.1263	0.4048	0.6528
ENSG00000115685	PPP1R7	rs3815299	eQTL	A	G	G	CEU	2	241111211	0.33247	0.00645408	0.177239	0.114209	0.446296					ANC	0.8737	0.5952	0.3472
ENSG00000114331	ACAP2	rs56874761	eQTL	AT	A		CHS	3	195437210	0.581358	0.00237822	0.473815	0.408141	0.00386711					DER	0.3081	0.8571	0.3611
ENSG00000114331	ACAP2	rs575162348	eQTL	C	CA		CHS	3	195439061	0.550313	0.00285478	0.437935	0.408141	0					DER	0.3384	0.8571	0.3611
ENSG00000114331	ACAP2	rs575162348	reQTL	C	CA		CHS	3	195439061	0.550313	0.00285478	0.437935	0.408141	0					DER	0.3384	0.8571	0.3611
ENSG00000131042	LILRB2	rs57827784	eQTL	A	T	a	CHS	19	54289419	0.580634	0.00238806	0.432304	0.448492	0			yes		DER	0.8232	0.3	0.8333
ENSG00000131042	LILRB2	rs798889	reQTL	T	G	c	CHS	19	54289396	0.570252	0.00253838	0.426433	0.442684	0			yes		DER	0.8232	0.3048	0.8333
ENSG00000131042	LILRB2	rs377556	eQTL	T	C	c	CHS	19	54286629	0.539331	0.00305011	0.391992	0.441676	0.0017196			yes		DER	0.8434	0.3571	0.875
ENSG00000131042	LILRB2	rs431420	eQTL	T	G	g	CHS	19	54288225	0.348796	0.0099198	0.276454	0.312024	0			yes		DER	0.8384	0.4524	0.8611
ENSG00000223745	CCDC18-AS1	rs1088319	eQTL	T	C	C	YRI	1	93268313	0.793408	0.00240904	0.0710567	0.640663	0.471139					ANC	0.8485	0.9619	0.2963
ENSG00000223745	CCDC18-AS1	rs10549430	eQTL	GTC	G		YRI	1	93327416	0.725278	0.00329276	0.0757626	0.615794	0.436037					DER	0.8434	0.9619	0.3194
ENSG00000259959	AC107068.1	rs1440221	eQTL	A	G	A	CHS	4	47843903	0.578534	0.00241652	0.41717	0.461281	0.00135161					DER	0.3939	0.8857	0.3519
ENSG00000182481	KPNA2	rs7217267	eQTL	G	A	A	YRI	17	68029775	0.79306	0.00242015	0	0.55109	0.543966					ANC	0	0	0.5556	YRI-specific
ENSG00000182481	KPNA2	rs71142117	eQTL	C	CA		YRI	17	67968786	0.665912	0.00435889	0.00280753	0.495319	0.478376					DER	0.9949	1	0.5	YRI-specific
ENSG00000182481	KPNA2	rs6504574	eQTL	G	A	G	CEU	17	68026895	0.316174	0.00730175	0.332332	0.0186324	0.21901					DER	0.7475	0.3	0.3981
ENSG00000182481	KPNA2	rs8072723	eQTL	T	A	t	CEU	17	68060854	0.311429	0.00758353	0.357528	0.039095	0.197726					DER	0.7626	0.2952	0.4352
ENSG00000126432	PRDX5	rs10792429	eQTL	T	C	t	CEU	11	64339255	0.465054	0.00242149	0.409862	0.00614356	0.3356					DER	0.1364	0.6333	0.5694
ENSG00000099977	DDT	rs558099657	eQTL	C	A	c	CEU	22	23958853	0.464375	0.00243214	0.324128	0.0138592	0.423602					DER	0.6667	0.2286	0.1574
ENSG00000282851	BISPR	rs8107250	eQTL	T	C	T	CEU	19	17421541	0.464271	0.00243453	0.296321	0.0393919	0.4606					DER	0.798	0.3857	0.25
ENSG00000282851	BISPR	rs8106139	eQTL	T	C	c	CEU	19	17395367	0.436005	0.0029946	0.290603	0.027037	0.426547					DER	0.8485	0.4524	0.3333
ENSG00000163607	GTPBP8	rs7633507	eQTL	C	T	-	CEU	3	113019778	0.464249	0.00243479	0.440172	0.0234833	0.310739					DER	0.8535	0.3286	0.4398
ENSG00000183688	RFLNB	rs7217744	eQTL	T	C	C	CEU	17	540838	0.464181	0.00243656	0.256388	0.141864	0.543934					ANC	0.9697	0.6714	0.3935
ENSG00000150991	UBC	rs2070628	eQTL	G	A	A	CEU	12	124913971	0.463864	0.00244201	0.356855	0	0.385129					ANC	0.0051	0.3762	0.4074
ENSG00000113384	GOLPH3	rs10940994	eQTL	A	G	A	CEU	5	32033420	0.463706	0.00244436	0.220641	0.215575	0.601853					DER	0.6919	0.3381	0.06019
ENSG00000091592	NLRP1	rs7223282	eQTL	C	T	C	CHS	17	5627375	0.575998	0.00245143	0.387558	0.493432	0.0182332		yes	yes		DER	0.1717	0.6571	0.1019
ENSG00000069974	RAB27A	rs7181669	reQTL	G	A	A	YRI	15	55214347	0.789559	0.00245478	0.0177399	0.596892	0.497655		yes	yes		ANC	0.8081	0.881	0.2315
ENSG00000197457	STMN3	rs6423444	eQTL	G	A	g	CHS	20	63641058	0.575768	0.0024553	0.523088	0.361703	0.0371328					DER	0.2727	0.8619	0.4074
ENSG00000197457	STMN3	rs3787092	eQTL	C	T	C	CHS	20	63684240	0.564244	0.00262826	0.418145	0.443982	0					DER	0.7677	0.2524	0.787
ENSG00000197457	STMN3	rs879471	eQTL	C	T	C	CEU	20	63638589	0.36757	0.00495632	0.345089	0.00752025	0.273439					DER	0.5354	0.1095	0.1574
ENSG00000197457	STMN3	rs41309367	eQTL	C	T	C	CHS	20	63678201	0.390858	0.00760015	0.258571	0.40146	0.0302556					DER	0.6364	0.2524	0.7546
ENSG00000197457	STMN3	rs6062298	eQTL	G	A	G	CHS	20	63670617	0.386713	0.00779388	0.270233	0.37805	0.0163649					DER	0.6414	0.2476	0.7315
ENSG00000186517	ARHGAP30	rs12728349	eQTL	C	T	T	CEU	1	161054992	0.462666	0.00246406	0.306004	0.0282057	0.444926					ANC	0.2879	0.7143	0.8194
ENSG00000165714	BORCS5	rs7961296	eQTL	G	T	G	CHS	12	12466930	0.575034	0.00246421	0.452814	0.426585	0.00900287					DER	0.005051	0.4714	0.02315
ENSG00000160221	GATD3A	rs9982663	reQTL	C	T	C	YRI	21	44045017	0.787701	0.00247462	0.0816122	0.442684	0.659014					DER	0.1313	0.3048	0.8333
ENSG00000160221	GATD3A	rs9982663	reQTL	C	T	C	CEU	21	44045017	0.288213	0.00908906	0.0816122	0.442684	0.659014					DER	0.1313	0.3048	0.8333
ENSG00000140455	USP3	rs2062427	eQTL	G	T	G	CEU	15	63502080	0.461574	0.00248359	0.374141	0.00222333	0.366658					DER	0.3687	0	0.00463	CEU-specific
ENSG00000140455	USP3	rs17184382	reQTL	A	C	A	CHS	15	63500287	0.36298	0.00904213	0.309485	0.299277	0					DER	0.4444	0.07143	0.4398
ENSG00000212127	TAS2R14	rs28841011	eQTL	C	T	C	CHS	12	11147810	0.573543	0.00248556	0.281493	0.65928	0.229093					DER	0.3232	0.7286	0.0463
ENSG00000212127	TAS2R14	rs68186227	eQTL	T	C	t	CHS	12	11119112	0.555756	0.00276283	0.281493	0.631263	0.19486					DER	0.3232	0.7286	0.06481
ENSG00000212127	TAS2R14	rs67420003	eQTL	T	C	C	CHS	12	11009076	0.519938	0.00342332	0.269735	0.596697	0.166848					ANC	0.6667	0.2714	0.91204
ENSG00000212127	TAS2R14	rs11054138	eQTL	G	C	C	CHS	12	10989882	0.420187	0.00628424	0.269735	0.43258	0.0398139					ANC	0.6667	0.2714	0.7963
ENSG00000212127	TAS2R14	rs28841011	eQTL	C	T	C	YRI	12	11147810	0.50315	0.00966228	0.281493	0.65928	0.229093					DER	0.3232	0.7286	0.0463
ENSG00000170776	AKAP13	rs66718193	eQTL	CT	C		CEU	15	85378453	0.46139	0.00248728	0.363071	0.00248766	0.3776					DER	0.3687	0.004762	0	CEU-specific
ENSG00000235531	MSC-AS1	rs7017153	eQTL	A	G	a	CHS	8	71817716	0.573254	0.00248938	0.391992	0.484481	0.0135473					DER	0.8434	0.3571	0.9028
ENSG00000196381	ZNF781	rs370481010	eQTL	T	TAA		CEU	19	37620544	0.459701	0.00251929	0.38522	0.00199537	0.352676					DER	0.4394	0.02857	0.0463
ENSG00000161217	PCYT1A	rs60680644	eQTL	A	T	A	CHS	3	196254335	0.570957	0.00252395	0.402378	0.468813	0.00550948					DER	0.3939	0.8762	0.3333
ENSG00000151779	NBAS	rs12995776	eQTL	T	A	T	CEU	2	15577007	0.458976	0.00253032	0.535136	0.127609	0.250582		yes			DER	0.6566	0.07619	0.2778
ENSG00000083457	ITGAE	rs2567884	eQTL	C	G	C	YRI	17	3717939	0.782673	0.00253649	0	0.546372	0.539235					DER	0	0	0.5509	YRI-specific
ENSG00000083457	ITGAE	rs9912967	eQTL	C	T	T	YRI	17	3730366	0.513334	0.00920231	0.103352	0.534487	0.310057					ANC	0.8232	0.96667	0.4028
ENSG00000135116	HRK	rs10850718	eQTL	A	G	A	YRI	12	116803006	0.781808	0.00254673	0.133843	0.40678	0.694289					DER	0.8283	0.581	0.1019
ENSG00000135116	HRK	rs10850718	eQTL	A	G	A	CEU	12	116803006	0.403308	0.00382024	0.133843	0.40678	0.694289					DER	0.8283	0.581	0.1019
ENSG00000122188	LAX1	rs57094739	eQTL	A	AC		CHS	1	203775399	0.569659	0.00254975	0.510637	0.365235	0.0293924			yes		DER	0.3384	0.9048	0.463
ENSG00000122188	LAX1	rs11240453	eQTL	A	G	G	CHS	1	203779843	0.525654	0.00331059	0.514183	0.320027	0.054761			yes		ANC	0.6515	0.0857	0.4815
ENSG00000172687	ZNF738	rs8107999	eQTL	T	C	.	CEU	19	21403434	0.457604	0.00255301	0.356343	0	0.377878					DER	0.5455	0.1095	0.09722
ENSG00000172687	ZNF738	rs78091974	eQTL	CTG	C		CEU	19	21420105	0.291245	0.00888547	0.251265	0	0.254067					DER	0.2475	0	0	CEU-specific
ENSG00000081026	MAGI3	rs1230656	eQTL	C	A	A	CHS	1	113679894	0.569211	0.00255671	0.302884	0.645317	0.22811					ANC	0.2222	0.6429	0
ENSG00000116793	PHTF1	rs1230656	eQTL	C	A	A	CHS	1	113679894	0.569211	0.00255671	0.302884	0.645317	0.22811					ANC	0.2222	0.6429	0
ENSG00000081026	MAGI3	rs6537792	eQTL	G	C	C	CHS	1	113676979	0.513158	0.00356077	0.310564	0.517102	0.0708785					ANC	0.2424	0.6714	0.0972
ENSG00000261799	AC007406.5	rs10848623	eQTL	G	A	G	CEU	12	250297	0.457227	0.00255985	0.314335	0.0170561	0.42552					DER	0.7424	0.3095	0.2222
ENSG00000102738	MRPS31	rs2065633	eQTL	T	C	T	CEU	13	40678128	0.457132	0.00256101	0.433429	0.0229037	0.30877					DER	0.3131	0.8333	0.7407
ENSG00000104998	IL27RA	rs73519619	eQTL	A	C	a	YRI	19	14018096	0.780333	0.00256384	0	0.550415	0.532912			yes		DER	0.05556	0.04762	0.6343
ENSG00000134324	LPIN1	rs3795974	eQTL	T	C	C	CHS	2	11784824	0.56873	0.00256509	0.360703	0.517416	0.0377925					ANC	0.3081	0.7762	0.1852
ENSG00000114439	BBX	rs542285864	eQTL	CA	C		CHS	3	107638758	0.568222	0.00257041	0.525459	0.353775	0.0445495					DER	0.4192	0.9667	0.5741
ENSG00000141252	VPS53	rs34167561	eQTL	G	A	G	CEU	17	606028	0.456497	0.00257216	0.35144	0	0.381214					DER	0.5202	0.09524	0.0787
ENSG00000196912	ANKRD36B	rs200275441	eQTL	C	G	c	YRI	2	97611404	0.778153	0.0025856	0	0.553409	0.527724					DER	0.08586	0.07143	0.6713
ENSG00000228649	SNHG26	rs529185681	eQTL	TG	T		CEU	7	22854083	0.455622	0.00258839	0.384126	0	0.34723					DER	0.1465	0.6238	0.5926
ENSG00000228649	SNHG26	rs61542988	eQTL	C	T	C	CEU	7	22842672	0.336013	0.00628302	0.361503	0.0284153	0.222921					DER	0.2576	0.7286	0.6111
ENSG00000116678	LEPR	rs71792433	eQTL	TAA	T		CEU	1	65432566	0.455555	0.0025895	0.342695	0.0152633	0.397629					DER	0.399	0.02857	0.00463
ENSG00000156110	ADK	rs10824133	eQTL	G	A	A	YRI	10	74260827	0.777469	0.00259357	0	0.535973	0.544849					ANC	0.8889	0.881	0.2824
ENSG00000156110	ADK	rs7896966	eQTL	C	A	A	CHS	10	74140704	0.417974	0.00637252	0.284392	0.408414	0.0233455					ANC	0.2323	0.6381	0.1435
ENSG00000204138	PHACTR4	rs2840765	eQTL	A	G	G	YRI	1	28522804	0.776263	0.00260437	0.164337	0.704405	0.401477					ANC	0.6869	0.92381	0.1898
ENSG00000204138	PHACTR4	rs2840765	eQTL	A	G	G	CHS	1	28522804	0.442503	0.00545284	0.164337	0.704405	0.401477					ANC	0.6869	0.92381	0.1898
ENSG00000263843	AC022211.2	rs3826327	eQTL	C	T	C	YRI	17	75271437	0.775807	0.00261025	0.0308511	0.602222	0.483712					DER	0.1465	0.06667	0.7083
ENSG00000007129	CEACAM21	rs1860255	eQTL	C	T	t	YRI	19	41570715	0.775257	0.00261566	0.0141741	0.489848	0.590059					DER	0.2677	0.3524	0.9028
ENSG00000172244	C5orf34	rs10717315	eQTL	AT	A		CHS	5	43479500	0.564778	0.00262	0.358793	0.51711	0.0419092					DER	0.4899	0.07143	0.6389
ENSG00000140319	SRP14	rs8041057	eQTL	C	T	C	CEU	15	40038428	0.454091	0.0026216	0.360531	0	0.369387			yes		DER	0.697	0.2286	0.2222
ENSG00000140319	SRP14	rs17551891	eQTL	TCA	T		CEU	15	40039346	0.402589	0.00383979	0.341781	0	0.320883			yes		DER	0.697	0.2429	0.2593
ENSG00000140319	SRP14	rs17551891	reQTL	TCA	T		CEU	15	40039346	0.402589	0.00383979	0.341781	0	0.320883			yes		DER	0.697	0.2429	0.2593
ENSG00000140319	SRP14	rs16924528	eQTL	A	G	A	CEU	15	40036091	0.343723	0.00593548	0.352212	0.0348131	0.250754			yes		DER	0.3687	0.009524	0.06019
ENSG00000057608	GDI2	rs7098372	eQTL	T	C	C	CHS	10	5844186	0.564	0.00263126	0.251081	0.686444	0.274506			yes		ANC	0.5303	0.8762	0.1528
ENSG00000057608	GDI2	rs111640505	eQTL	C	CTGAG		CHS	10	5855806	0.520734	0.00340682	0.243886	0.640336	0.229473			yes		DER	0.4697	0.1286	0.8148
ENSG00000057608	GDI2	rs7098372	eQTL	T	C	C	YRI	10	5844186	0.595778	0.00612784	0.251081	0.686444	0.274506			yes		ANC	0.5303	0.8762	0.1528
ENSG00000057608	GDI2	rs111640505	eQTL	C	CTGAG		YRI	10	5855806	0.501851	0.00971862	0.243886	0.640336	0.229473			yes		DER	0.4697	0.1286	0.8148
ENSG00000180257	ZNF816	rs2011496	eQTL	C	T	t	YRI	19	52952624	0.773338	0.00263885	0.00065262	0.5151	0.561114					DER	0.3384	0.3762	0.9352
ENSG00000142534	RPS11	rs739347	eQTL	T	C	T	YRI	19	49498128	0.772985	0.00264275	0.0250837	0.593922	0.488375					DER	0.1313	0.0619	0.6944
ENSG00000159322	ADPGK	rs16957315	eQTL	G	A	G	CHS	15	72811917	0.562968	0.00265078	0.374367	0.508781	0.052491					DER	0.08586	0.5333	0.01389
ENSG00000159322	ADPGK	rs4776616	reQTL	G	A	G	CHS	15	72800424	0.55226	0.00282426	0.382588	0.473867	0.0197033					DER	0.08081	0.5333	0.03241
ENSG00000159322	ADPGK	rs3759870	reQTL	A	G	A	CHS	15	72727627	0.520021	0.00342207	0.377433	0.435061	0.00488721					DER	0.08081	0.5286	0.05093
ENSG00000159322	ADPGK	rs35791582	eQTL	T	TG		CHS	15	72742161	0.501193	0.00381849	0.377433	0.4105	0					DER	0.08081	0.5286	0.06481
ENSG00000159322	ADPGK	rs4776611	eQTL	C	T	C	CHS	15	72711847	0.43669	0.00567448	0.325703	0.383807	0.00488721					DER	0.08081	0.481	0.05093
ENSG00000159322	ADPGK	rs4776611	reQTL	C	T	C	CHS	15	72711847	0.43669	0.00567448	0.325703	0.383807	0.00488721					DER	0.08081	0.481	0.05093
ENSG00000159322	ADPGK	rs34236827	eQTL	TC	T		CEU	15	72750188	0.304447	0.00801452	0.306088	0.00926509	0.22337					DER	0.6566	0.2333	0.3009
ENSG00000198879	SFMBT2	rs2462712	eQTL	G	T	T	CHS	10	7188562	0.562163	0.00266126	0.392171	0.469819	0.00803899					ANC	0.3838	0.8619	0.3148
ENSG00000198879	SFMBT2	rs2247597	reQTL	T	C	C	CHS	10	7452787	0.393424	0.00746417	0.194412	0.54371	0.19262					ANC	0.3131	0.6429	0.0602
ENSG00000228696	ARL17B	rs574526128	eQTL	C	G	G	CEU	17	46259631	0.452049	0.00266224	0.419581	0.0359208	0.327447					ANC	0.5758	0.995238	0.94907
ENSG00000135378	PRRG4	rs11529902	eQTL	G	A	G	CHS	11	32765481	0.562088	0.00266303	0.317405	0.574907	0.106961					DER	0.298	0.7333	0.1065
ENSG00000137288	UQCC2	rs9380374	eQTL	C	A	A	CHS	6	33709779	0.561676	0.00267007	0.308369	0.610397	0.171367					ANC	0.7778	0.3524	0.97685
ENSG00000147592	LACTB2	rs62532093	eQTL	C	T	C	CEU	8	70754059	0.451721	0.00267051	0.504022	0.104463	0.268422					DER	0.5606	0.03333	0.1806
ENSG00000147592	LACTB2	rs77934996	eQTL	G	A	g	CEU	8	70695768	0.415808	0.00348533	0.482631	0.104463	0.246442					DER	0.5404	0.03333	0.1806
ENSG00000160193	WDR4	rs67836988	eQTL	C	G	c	YRI	21	42799822	0.769051	0.00269675	0.0886056	0.643105	0.4515					DER	0.1616	0.03333	0.6991
ENSG00000160193	WDR4	rs1107829	eQTL	T	G	G	CHS	21	42855014	0.423763	0.00614742	0.219801	0.533336	0.15026					ANC	0.5808	0.8905	0.2963
ENSG00000261505	AL031714.1	rs35646164	eQTL	CT	C		CHS	16	1293110	0.559548	0.00270609	0.345239	0.52976	0.0571988					DER	0.5303	0.9333	0.3565
ENSG00000068305	MEF2A	rs325410	reQTL	C	T	T	YRI	15	99706513	0.767836	0.00271258	0.0659551	0.439033	0.641494					ANC	0.2172	0.3905	0.8981
ENSG00000170779	CDCA4	rs556983501	eQTL	TAAA	T		CEU	14	105001067	0.449326	0.00271279	0.252783	0.101963	0.510708					DER	0.6818	0.3	0.1111
ENSG00000170779	CDCA4	rs11160832	eQTL	G	A	G	CEU	14	105016015	0.421645	0.00333169	0.230456	0.114587	0.504919					DER	0.6768	0.3143	0.1111
ENSG00000170779	CDCA4	rs4570772	eQTL	T	G	G	CEU	14	105013913	0.387842	0.00427742	0.231821	0.0652219	0.439765					ANC	0.303	0.6667	0.8287
ENSG00000170779	CDCA4	rs7145565	eQTL	T	C	C	YRI	14	105011276	0.605714	0.00583585	0.00589421	0.42358	0.486457					ANC	0.8788	0.8333	0.3194
ENSG00000170779	CDCA4	rs7145565	reQTL	T	C	C	YRI	14	105011276	0.605714	0.00583585	0.00589421	0.42358	0.486457					ANC	0.8788	0.8333	0.3194
ENSG00000147454	SLC25A37	rs4593549	eQTL	G	A	G	CEU	8	23539219	0.448721	0.00272358	0.293378	0.0364298	0.44417					DER	0.07576	0.4429	0.5833
ENSG00000189013	KIR2DL4	rs61137200	eQTL	T	C	T	CHS	19	54871034	0.557916	0.00272897	0.335044	0.574856	0.137164			yes		DER	0.1465	0.581	0.00463
ENSG00000181619	GPR135	rs1262129	eQTL	A	C	c	YRI	14	59480790	0.766044	0.00273348	0.0930382	0.659036	0.425217					DER	0.399	0.1952	0.8935
ENSG00000181619	GPR135	rs10634233	reQTL	T	TCAAC		YRI	14	59476235	0.766044	0.00273348	0.0930382	0.659036	0.425217					DER	0.399	0.1952	0.8935
ENSG00000093167	LRRFIP2	rs546875445	eQTL	ATT	A		CEU	3	37193461	0.447947	0.00273842	0.481314	0.0799554	0.275861					DER	0.5556	0.04286	0.1713
ENSG00000112304	ACOT13	rs12662779	eQTL	A	C	A	CHS	6	24704594	0.557272	0.00273848	0.482585	0.386609	0.0325754					DER	0.0202	0.5286	0.0787
ENSG00000085365	SCAMP1	rs66548256	eQTL	A	T	t	CEU	5	78448209	0.447794	0.00274165	0.394669	0.00881751	0.33133			yes		DER	0.4747	0.04286	0.0787
ENSG00000234915	AL360091.3	rs6540732	eQTL	C	T	C	YRI	1	212219144	0.763112	0.00276729	0.125884	0.6797	0.406826					DER	0.4495	0.2048	0.9167
ENSG00000234915	AL360091.3	rs6540732	eQTL	C	T	C	CHS	1	212219144	0.375385	0.00836404	0.125884	0.6797	0.406826					DER	0.4495	0.2048	0.9167
ENSG00000258920	FOXN3-AS1	rs7422	eQTL	A	C	A	CEU	14	89417678	0.445827	0.00278332	0.252906	0.171479	0.545339					DER	0.5354	0.1714	0
ENSG00000177721	ANXA2R	rs11956243	eQTL	C	T	C	CEU	5	42995334	0.445782	0.00278527	0.258317	0.13679	0.522804					DER	0.5404	0.1714	0.01389
ENSG00000177721	ANXA2R	rs11956243	reQTL	C	T	C	CEU	5	42995334	0.445782	0.00278527	0.258317	0.13679	0.522804					DER	0.5404	0.1714	0.01389
ENSG00000177721	ANXA2R	rs6859096	eQTL	G	T	G	CEU	5	42956501	0.412872	0.00356366	0.296492	0.0104566	0.384044					DER	0.6212	0.2095	0.1481
ENSG00000213366	GSTM2	rs11101991	eQTL	G	A	G	CHS	1	109718945	0.55372	0.00280133	0.258839	0.689939	0.304472					DER	0.3081	0.6952	0.00463
ENSG00000213366	GSTM2	rs11101991	eQTL	G	A	G	YRI	1	109718945	0.617267	0.00551121	0.258839	0.689939	0.304472					DER	0.3081	0.6952	0.00463
ENSG00000213366	GSTM2	rs12749429	eQTL	G	A	.	CHS	1	109702713	0.397529	0.00727053	0.171	0.604812	0.274482					DER	0.399	0.7048	0.06481
ENSG00000213366	GSTM2	rs12749429	eQTL	G	A	.	YRI	1	109702713	0.530864	0.00843687	0.171	0.604812	0.274482					DER	0.399	0.7048	0.06481
ENSG00000149313	AASDHPPT	rs1893174	eQTL	T	C	T	CEU	11	106059457	0.445121	0.00280267	0.173344	0.347863	0.676118					DER	0.904	0.6429	0.1898
ENSG00000149313	AASDHPPT	rs1893174	eQTL	T	C	T	YRI	11	106059457	0.682256	0.00402881	0.173344	0.347863	0.676118					DER	0.904	0.6429	0.1898
ENSG00000241058	NSUN6	rs7894903	eQTL	T	A	N	CHS	10	18629571	0.552801	0.00281582	0.407809	0.441439	0.000714272					DER	0.5303	0.9667	0.4907
ENSG00000103351	CLUAP1	rs8049326	eQTL	G	A	A	YRI	16	3522268	0.759551	0.00282039	0.0182058	0.47714	0.588947					ANC	0.7374	0.6429	0.1019
ENSG00000205078	SYCE1L	rs4888616	eQTL	G	T	G	CEU	16	77279868	0.44374	0.00283057	0.323459	0.0144443	0.400265					DER	0.4495	0.06667	0.02778
ENSG00000240291	AL450384.2	rs5022622	eQTL	G	T	G	CHS	10	18606615	0.551627	0.00283459	0.397896	0.4501	0.00208691					DER	0.2727	0.7714	0.2315
ENSG00000240291	AL450384.2	rs6482534	eQTL	A	C	C	CHS	10	18579141	0.502941	0.00377936	0.384347	0.40596	0					ANC	0.4293	0.0238	0.4583
ENSG00000131378	RFTN1	rs689662	eQTL	G	A	A	CHS	3	16372691	0.551091	0.00284169	0.3054	0.577473	0.116389			yes		ANC	0.3283	0.7524	0.1204
ENSG00000089486	CDIP1	rs4786519	eQTL	C	T	C	YRI	16	4534405	0.75785	0.0028437	0.00965245	0.571914	0.491844					DER	0.6465	0.719	0.09722
ENSG00000077984	CST7	rs4462847	eQTL	T	G	G	CHS	20	24918423	0.550613	0.00284873	0.383701	0.467989	0.0137917			yes		ANC	0.5808	0.98095	0.4907
ENSG00000077984	CST7	rs576578578	eQTL	T	TA		CHS	20	24927933	0.429437	0.00593638	0.389239	0.31091	0.00653695			yes		DER	0.4747	0.9238	0.5417
ENSG00000169710	FASN	rs12603006	eQTL	T	C	T	CHS	17	82175983	0.550246	0.00285589	0.44465	0.400964	9.89e-05					DER	0.3636	0.881	0.3981
ENSG00000100426	ZBED4	rs2285187	eQTL	A	G	G	YRI	22	49791784	0.756432	0.00285921	0.0346087	0.60392	0.463102					ANC	0.7424	0.8524	0.1944
ENSG00000150995	ITPR1	rs7618175	reQTL	G	C	G	CHS	3	4424053	0.549307	0.00287239	0.3834	0.46723	0.0144814					DER	0.601	0.9905	0.5093
ENSG00000150995	ITPR1	rs711662	eQTL	A	C	A	CEU	3	4421324	0.3901	0.00420761	0.38434	0.0434405	0.28791					DER	0.3788	0	0.0463
ENSG00000151773	CCDC122	rs12428432	eQTL	A	G	A	CEU	13	43889907	0.441659	0.00287253	0.33809	0.000441427	0.375707					DER	0.5152	0.1	0.0787
ENSG00000233621	LINC01137	rs6681785	eQTL	C	T	C	CHS	1	37473493	0.54867	0.00288618	0.324426	0.542338	0.0736262					DER	0.3384	0.7762	0.1667
ENSG00000079335	CDC14A	rs7545610	eQTL	G	A	A	YRI	1	100375941	0.75131	0.00292593	0.00458496	0.558437	0.498314					ANC	0.8131	0.8571	0.2361
ENSG00000079335	CDC14A	rs12065152	eQTL	G	A	A	YRI	1	100398308	0.653622	0.00461498	0.00311847	0.507468	0.452379					ANC	0.8182	0.8571	0.2778
ENSG00000177409	SAMD9L	rs4729072	eQTL	A	G	G	CEU	7	93123744	0.438507	0.00293527	0.284044	0.0421979	0.443446		yes			ANC	0.93939	0.5905	0.4398
ENSG00000148180	GSN	rs10760160	eQTL	A	C	A	YRI	9	121241048	0.748681	0.0029602	0.0817021	0.63728	0.433608			yes		DER	0.4343	0.6429	0.00463
ENSG00000148180	GSN	rs10760166	eQTL	C	G	C	YRI	9	121264336	0.717365	0.00342332	0.0573869	0.603611	0.433608			yes		DER	0.4343	0.6095	0.00463
ENSG00000152804	HHEX	rs71306836	eQTL	T	TAG		CHS	10	92596556	0.544015	0.00296628	0.275536	0.624307	0.192066					DER	0.3283	0.7286	0.06944
ENSG00000182612	TSPAN10	rs57604384	eQTL	A	G	N	CEU	17	81663911	0.437075	0.00297167	0.440276	0.06631	0.30403					DER	0.5657	1	0.9306
ENSG00000182612	TSPAN10	rs11150804	eQTL	A	G	a	CHS	17	81663208	0.429322	0.00594153	0.351744	0.346345	0					DER	0.3535	0.8095	0.3565
ENSG00000145990	GFOD1	rs2560763	eQTL	T	C	T	YRI	6	13453058	0.747835	0.00297225	0.000915657	0.544371	0.508606					DER	0.5354	0.5762	0.01852
ENSG00000140575	IQGAP1	rs2074585	eQTL	G	A	A	CEU	15	90466252	0.436594	0.00298237	0.247415	0.171479	0.540244			yes		ANC	0.5303	0.1714	0
ENSG00000124614	RPS10	rs6925243	eQTL	A	G	G	CEU	6	34414160	0.435827	0.00299791	0.308475	0.0134717	0.403312					ANC	0.92424	0.5429	0.4537
ENSG00000124614	RPS10	rs7757900	eQTL	C	T	N	CEU	6	34431102	0.299825	0.00830756	0.19296	0.0363449	0.344456					DER	0.8131	0.5	0.3611
ENSG00000124614	RPS10	rs7757586	eQTL	T	C	T	CEU	6	34427759	0.278325	0.00980451	0.169481	0.0500485	0.344456					DER	0.8131	0.5238	0.3611
ENSG00000121691	CAT	rs55892947	eQTL	G	A	G	CEU	11	34401322	0.435271	0.00301045	0.328675	0.00925543	0.382045			yes		DER	0.404	0.0381	0.01389
ENSG00000172269	DPAGT1	rs1129013	eQTL	C	G	C	CHS	11	119118388	0.539884	0.00303912	0.348225	0.497639	0.036058					DER	0.5101	0.09048	0.6481
ENSG00000197375	SLC22A5	rs2631360	eQTL	G	A	A	CHS	5	132371737	0.538951	0.00305765	0.460588	0.374844	0.00908608					ANC	0.4545	0	0.3796
ENSG00000233006	MIR3936HG	rs2631360	eQTL	G	A	A	CHS	5	132371737	0.538951	0.00305765	0.460588	0.374844	0.00908608					ANC	0.4545	0	0.3796
ENSG00000233006	MIR3936HG	rs10059611	eQTL	G	T	t	CEU	5	132451586	0.317037	0.00725307	0.168018	0.106483	0.430342					DER	0.3333	0.6381	0.8472
ENSG00000141582	CBX4	rs77094445	eQTL	A	G	G	CEU	17	79868487	0.432753	0.00306347	0.278937	0.0577401	0.450063					ANC	0.9899	0.6905	0.5185
ENSG00000141582	CBX4	rs8072608	eQTL	A	G	G	CEU	17	79867647	0.298506	0.00839061	0.164527	0.165312	0.450063					ANC	0.9899	0.8048	0.5185
ENSG00000272908	AC006033.2	rs2735161	eQTL	T	C	T	CHS	7	38334708	0.537815	0.00307418	0.243475	0.685642	0.302752					DER	0.3232	0.0381	0.7454
ENSG00000272908	AC006033.2	rs2735161	eQTL	T	C	T	YRI	7	38334708	0.619409	0.00545642	0.243475	0.685642	0.302752					DER	0.3232	0.0381	0.7454
ENSG00000130304	SLC27A1	rs8110830	eQTL	A	G	G	CHS	19	17469374	0.536871	0.00309676	0.44335	0.388997	0.0047193					ANC	0.096	0.6095	0.1343
ENSG00000149577	SIDT2	rs171052	eQTL	C	G	G	CEU	11	117211047	0.430975	0.00310269	0.336112	0	0.363842					ANC	0.803	0.3571	0.3333
ENSG00000088832	FKBP1A	rs733232	eQTL	C	G	C	CHS	20	1361837	0.535501	0.00312146	0.373027	0.462541	0.0166132			yes		DER	0.6111	0.9905	0.5139
ENSG00000183495	EP400	rs75495750	reQTL	G	T	G	CHS	12	131900381	0.535381	0.00312504	0.366278	0.471056	0.0220099					DER	0.1111	0.5619	0.05093
ENSG00000258869	LINC02312	rs11160405	eQTL	G	T	T	CHS	14	97762498	0.535159	0.00312897	0.342634	0.503623	0.0484059					ANC	0.399	0.0286	0.5602
ENSG00000104324	CPQ	rs7011934	eQTL	A	C	C	YRI	8	97046818	0.735626	0.00313578	0.000549595	0.509457	0.532127					ANC	0.9596	0.94286	0.3889
ENSG00000120093	HOXB3	rs11867735	eQTL	C	T	C	YRI	17	48488086	0.735457	0.00313735	0.0817344	0.635618	0.421102					DER	0.4949	0.7	0.04167
ENSG00000120093	HOXB3	rs59961340	eQTL	C	CA		YRI	17	48519613	0.596499	0.00609909	0.110125	0.596519	0.33105					DER	0.6162	0.8333	0.1806
ENSG00000114541	FRMD4B	rs55649892	eQTL	G	A	G	CEU	3	69197575	0.429432	0.00313869	0.232277	0.146015	0.528756					DER	0.9545	0.6667	0.3843
ENSG00000151687	ANKAR	rs5743035	eQTL	C	CATAA		YRI	2	189814515	0.734705	0.00314809	0.0184836	0.465697	0.577377					DER	0.2273	0.319	0.8611
ENSG00000152749	GPR180	rs6492720	eQTL	T	C	C	CHS	13	94604051	0.532937	0.00316994	0.258471	0.648106	0.242395					ANC	0.3182	0.7048	0.037
ENSG00000152749	GPR180	rs6492720	eQTL	T	C	C	YRI	13	94604051	0.511489	0.00927578	0.258471	0.648106	0.242395					ANC	0.3182	0.7048	0.037
ENSG00000166839	ANKDD1A	rs1684051	eQTL	G	C	C	CEU	15	64906110	0.428316	0.00317136	0.38516	0.0122161	0.317867					ANC	0.4394	0.0286	0.0648
ENSG00000166839	ANKDD1A	rs1684051	reQTL	G	C	C	CEU	15	64906110	0.428316	0.00317136	0.38516	0.0122161	0.317867					ANC	0.4394	0.0286	0.0648
ENSG00000166839	ANKDD1A	rs1684034	reQTL	A	C	C	CEU	15	64892667	0.425942	0.0032302	0.394923	0.0206824	0.30953					ANC	0.4394	0.0238	0.0694
ENSG00000166839	ANKDD1A	rs10400915	eQTL	A	G	G	CEU	15	64888942	0.420682	0.00335962	0.38516	0.0152942	0.30953					ANC	0.4394	0.0286	0.0694
ENSG00000166839	ANKDD1A	rs832884	eQTL	T	C	C	CEU	15	64859436	0.388522	0.00425556	0.351457	0.00643457	0.295644					ANC	0.4343	0.0429	0.0741
ENSG00000166839	ANKDD1A	rs60810355	reQTL	C	G	C	YRI	15	64834846	0.532796	0.00836454	0	0.416524	0.409532					DER	0	0	0.4213	YRI-specific
ENSG00000013573	DDX11	rs60834457	eQTL	AC	A		CEU	12	31058687	0.427557	0.00318908	0.425236	0.029321	0.281851					DER	0.2222	0.7429	0.625
ENSG00000013573	DDX11	rs1053552	reQTL	A	G	A	CEU	12	31111836	0.297139	0.00848837	0.284938	0.00305809	0.230454					DER	0.4293	0.8238	0.7824
ENSG00000176155	CCDC57	rs4789671	eQTL	C	T	C	CHS	17	82172094	0.531917	0.00318914	0.406598	0.418388	0					DER	0.3838	0.8714	0.3704
ENSG00000167113	COQ4	rs7852856	reQTL	A	T	T	YRI	9	128338239	0.731468	0.00320695	0.0536067	0.437888	0.610145					ANC	0.8838	0.7524	0.2222
ENSG00000167113	COQ4	rs7852856	eQTL	A	T	T	YRI	9	128338239	0.731468	0.00320695	0.0536067	0.437888	0.610145					ANC	0.8838	0.7524	0.2222
ENSG00000167113	COQ4	rs7044610	eQTL	C	T	C	YRI	9	128330707	0.668968	0.00428335	0.0496298	0.546372	0.450288					DER	0.05051	0	0.5509
ENSG00000104388	RAB2A	rs2326569	eQTL	G	T	T	YRI	8	60563982	0.731085	0.00321309	0.0593235	0.430403	0.617298	yes				ANC	0.6162	0.4381	0.0046
ENSG00000104388	RAB2A	rs2625446	eQTL	G	A	A	YRI	8	60627839	0.567939	0.00702	0.06256	0.341457	0.542855	yes				ANC	0.6162	0.4333	0.0463
ENSG00000172273	HINFP	rs595412	reQTL	C	T	T	CHS	11	119145222	0.530614	0.00321338	0.340368	0.495739	0.038737					ANC	0.5101	0.0952	0.6528
ENSG00000172273	HINFP	rs1168815	eQTL	T	C	C	CHS	11	119147313	0.525004	0.00332232	0.334869	0.495739	0.0415369					ANC	0.5051	0.0952	0.6528
ENSG00000265458	AC132938.3	rs4072532	eQTL	G	A	A	CEU	17	82436204	0.426243	0.0032238	0.568464	0.193393	0.20308					ANC	0.7121	0.0952	0.375
ENSG00000265458	AC132938.3	rs4072532	eQTL	G	A	A	CHS	17	82436204	0.41416	0.00653273	0.568464	0.193393	0.20308					ANC	0.7121	0.0952	0.375
ENSG00000145107	TM4SF19	rs6768240	eQTL	G	A	A	CHS	3	196327951	0.453972	0.00508414	0.266304	0.49278	0.0773695					ANC	0.6111	0.2238	0.7963
ENSG00000163374	YY1AP1	rs2666826	eQTL	T	C	C	CEU	1	155688294	0.426061	0.00322775	0.269738	0.045135	0.442312					ANC	0.6768	0.281	0.1528
ENSG00000163374	YY1AP1	rs2666826	reQTL	T	C	C	CEU	1	155688294	0.426061	0.00322775	0.269738	0.045135	0.442312					ANC	0.6768	0.281	0.1528
ENSG00000117868	ESYT2	rs28424095	eQTL	G	A	G	CEU	7	158823472	0.425474	0.00323951	0.538287	0.164234	0.227051					DER	0.02525	0.5905	0.2917
ENSG00000117868	ESYT2	rs10693990	eQTL	C	CATT		CEU	7	158736606	0.332552	0.00644951	0.37551	0.0421979	0.211322					DER	0.1263	0.5905	0.4398
ENSG00000172183	ISG20	rs4570820	eQTL	C	T	C	CEU	15	88583242	0.425424	0.00324117	0.290289	0.0513311	0.42916			yes	yes	DER	0.4495	0.08571	0.01389
ENSG00000138119	MYOF	rs1980717	eQTL	T	C	T	CEU	10	93382387	0.425423	0.0032414	0.461813	0.0639525	0.257242					DER	0.3182	0.8571	0.7037
ENSG00000138119	MYOF	rs787629	eQTL	A	C	C	CHS	10	93356272	0.381921	0.00802165	0.295854	0.341053	0.00403259					ANC	0.303	0.0048	0.3565
ENSG00000240403	KIR3DL2	rs11084375	eQTL	G	A	g	CHS	19	54875032	0.529265	0.00324265	0.318954	0.56042	0.137164			yes		DER	0.1465	0.5667	0.00463
ENSG00000157570	TSPAN18	rs557439545	eQTL	CAAAA	C		YRI	11	44983364	0.728622	0.0032437	0	0.522341	0.512461					DER	0.05556	0.05238	0.6157
ENSG00000186654	PRR5	rs4823248	eQTL	A	G	G	YRI	22	44657858	0.728586	0.00324387	0.0374905	0.453266	0.589997					ANC	0.90909	0.8095	0.2685
ENSG00000186654	PRR5	rs73416518	eQTL	A	C	C	YRI	22	44665267	0.53304	0.00832459	0.0288072	0.453547	0.387989					ANC	0.9697	1	0.5417
ENSG00000197355	UAP1L1	rs10870177	eQTL	C	T	C	CEU	9	137092898	0.424672	0.00325737	0.353323	0	0.338625					DER	0.4091	0.02857	0.03704
ENSG00000180061	TMEM150B	rs2384688	eQTL	A	G	G	CHS	19	55319720	0.528078	0.00326491	0.381201	0.440744	0.00495458					ANC	0.5051	0.9381	0.4444
ENSG00000143442	POGZ	rs10888414	eQTL	T	C	t	CHS	1	151470689	0.527129	0.0032831	0.487699	0.341143	0.0313339					DER	0.7879	0.219	0.6713
ENSG00000161547	SRSF2	rs12936775	eQTL	C	T	c	YRI	17	76730689	0.725933	0.00328356	0.0492742	0.435461	0.605703					DER	0.596	0.4333	0
ENSG00000174021	GNG5	rs6681870	eQTL	G	A	A	YRI	1	84573275	0.725552	0.00328962	0.0183914	0.541755	0.49808	yes				ANC	0.9798	1	0.4537
ENSG00000174021	GNG5	rs6658034	eQTL	T	C	T	YRI	1	84463110	0.531964	0.00839785	0.035999	0.481905	0.357888	yes				DER	0.1111	0.0381	0.5556
ENSG00000174021	GNG5	rs2911603	eQTL	T	C	C	YRI	1	84605194	0.505419	0.00956786	0	0.393699	0.39978	yes				ANC	0.6465	0.6429	0.1574
ENSG00000147813	NAPRT	rs2123758	eQTL	G	A	G	CEU	8	143581491	0.422248	0.00331641	0.184301	0.262271	0.611307			yes		DER	0.6869	0.3667	0.05093
ENSG00000147813	NAPRT	rs10282929	eQTL	G	T	T	CEU	8	143599607	0.317884	0.00721117	0.188674	0.0611092	0.387214			yes		ANC	0.2222	0.5381	0.713
ENSG00000147813	NAPRT	rs2123758	eQTL	G	A	G	YRI	8	143581491	0.522716	0.00879064	0.184301	0.262271	0.611307			yes		DER	0.6869	0.3667	0.05093
ENSG00000198690	FAN1	rs11632454	eQTL	G	A	G	CHS	15	30827597	0.525134	0.00332031	0.338305	0.495274	0.0453616					DER	0.596	0.9667	0.4398
ENSG00000115607	IL18RAP	rs2287033	eQTL	T	C	T	CHS	2	102394777	0.52434	0.00334022	0.27566	0.586539	0.145303			yes		DER	0.5253	0.1476	0.7917
ENSG00000115607	IL18RAP	rs13021177	eQTL	A	G	A	CHS	2	102440033	0.391981	0.00754236	0.282547	0.370559	0.0109496			yes		DER	0.5253	0.1429	0.6065
ENSG00000189283	FHIT	rs11130745	eQTL	G	A	G	CHS	3	60010942	0.523146	0.00336175	0.371435	0.459308	0.0323919					DER	0.04545	0.4667	0.00463
ENSG00000167323	STIM1	rs2920140	eQTL	C	T	T	YRI	11	4062961	0.720953	0.0033683	0.020691	0.56102	0.472451		yes			ANC	0.0909	0.0381	0.6296
ENSG00000133048	CHI3L1	rs2486063	eQTL	A	G	A	CHS	1	203203966	0.522395	0.00337423	0.307211	0.545977	0.105818			yes		DER	0.202	0.6238	0.0463
ENSG00000103202	NME4	rs4984873	eQTL	C	A	C	YRI	16	396564	0.719949	0.00338043	0.00122703	0.533974	0.492171					DER	0.3939	0.3524	0.9306
ENSG00000168234	TTC39C	rs11082898	eQTL	A	G	A	CEU	18	24036415	0.41922	0.00339419	0.249251	0.0677246	0.463068					DER	0.7525	0.3762	0.2037
ENSG00000122873	CISD1	rs767009	eQTL	G	T	g	CEU	10	58238841	0.419153	0.00339617	0.239794	0.0907413	0.482769					DER	0.1162	0.4524	0.6713
ENSG00000264745	TTC39C-AS1	rs12959792	eQTL	C	T	C	CEU	18	24003193	0.418697	0.00340601	0.258691	0.0539724	0.447631					DER	0.6869	0.3	0.1574
ENSG00000264745	TTC39C-AS1	rs1594168	eQTL	A	C	T	CEU	18	23989032	0.407323	0.00371037	0.15772	0.330088	0.64782					DER	0.2929	0.5857	0.9583
ENSG00000264745	TTC39C-AS1	rs1594168	eQTL	A	C	T	YRI	18	23989032	0.636289	0.00503401	0.15772	0.330088	0.64782					DER	0.2929	0.5857	0.9583
ENSG00000158195	WASF2	rs35025475	eQTL	CA	C		CEU	1	27423140	0.418596	0.00340862	0.217729	0.141713	0.525007			yes		DER	0.8788	0.5619	0.287
ENSG00000172403	SYNPO2	rs71285092	eQTL	A	ATTAT		CHS	4	118848924	0.520346	0.00341482	0.24087	0.644735	0.236454					DER	0.5303	0.1762	0.8657
ENSG00000172403	SYNPO2	rs71285092	eQTL	A	ATTAT		YRI	4	118848924	0.514546	0.00915552	0.24087	0.644735	0.236454					DER	0.5303	0.1762	0.8657
ENSG00000160856	FCRL3	rs10430455	eQTL	T	A	T	YRI	1	157733448	0.717755	0.003415	0.0195752	0.56577	0.462646			yes		DER	0.5	0.6048	0.02315
ENSG00000160856	FCRL3	rs7528684	eQTL	A	G	G	YRI	1	157701026	0.644277	0.00483574	0.00274734	0.499803	0.450393			yes		ANC	0.5303	0.581	0.0463
ENSG00000095485	CWF19L1	rs17668255	eQTL	C	T	c	CEU	10	100240944	0.418343	0.00341596	0.294102	0.0605231	0.423531					DER	0.4141	0.0619	0
ENSG00000221829	FANCG	rs10758296	eQTL	A	G	G	YRI	9	35135522	0.717441	0.00342268	0.0132328	0.532423	0.497426					ANC	0.0152	0	0.537
ENSG00000119397	CNTRL	rs10760166	eQTL	C	G	C	YRI	9	121264336	0.717365	0.00342332	0.0573869	0.603611	0.433608	yes				DER	0.4343	0.6095	0.00463
ENSG00000004534	RBM6	rs9838987	eQTL	A	G	G	CHS	3	49878611	0.519718	0.00342774	0.345089	0.473968	0.0258733					ANC	0.4646	0.8905	0.3472
ENSG00000087074	PPP1R15A	rs594600	eQTL	A	G	G	YRI	19	48875257	0.716364	0.00343702	0.0109246	0.554962	0.469597					ANC	0.7626	0.8286	0.2083
ENSG00000204219	TCEA3	rs11580109	eQTL	C	T	C	YRI	1	23501659	0.715622	0.00344724	0.0232708	0.449492	0.575938					DER	0.6818	0.5714	0.06944
ENSG00000140743	CDR2	rs549722287	eQTL	C	CACA		YRI	16	22359884	0.715608	0.00344756	0	0.507468	0.514716					DER	0.1364	0.1429	0.7222
ENSG00000111726	CMAS	rs12231360	eQTL	C	T	C	CHS	12	22075862	0.518325	0.00345358	0.400781	0.408162	0					DER	0.06061	0.519	0.06019
ENSG00000204472	AIF1	rs2736172	eQTL	C	T	C	YRI	6	31623121	0.714315	0.00346734	0.155984	0.672771	0.381908			yes		DER	0.3939	0.6857	0.009259
ENSG00000204472	AIF1	rs2736172	eQTL	C	T	C	CHS	6	31623121	0.402781	0.00702343	0.155984	0.672771	0.381908			yes		DER	0.3939	0.6857	0.009259
ENSG00000089053	ANAPC5	rs1799525	eQTL	C	A	C	YRI	12	121352124	0.713997	0.00347212	0.00507121	0.475483	0.545156					DER	0.6869	0.6286	0.09259
ENSG00000177738	AC025171.1	rs62372869	eQTL	A	G	a	CEU	5	42976930	0.416001	0.00347689	0.218091	0.202945	0.556393					DER	0.5556	0.2143	0.00463
ENSG00000177738	AC025171.1	rs13170208	eQTL	T	C	T	CEU	5	43004935	0.278634	0.00978478	0.146281	0.0983496	0.395071					DER	0.6869	0.4048	0.1944
ENSG00000260260	SNHG19	rs9936655	eQTL	G	A	g	YRI	16	2155820	0.712446	0.00350683	0.00275694	0.518479	0.501846					DER	0.005051	0	0.5231	YRI-specific
ENSG00000260260	SNHG19	rs112071024	eQTL	C	T	N	YRI	16	2140261	0.700288	0.00370798	0.106774	0.611473	0.433398					DER	0.1061	0	0.6157
ENSG00000072518	MARK2	rs8995	eQTL	C	A	C	YRI	11	63827600	0.712268	0.00350962	0.0599253	0.607787	0.42327	yes				DER	0.5051	0.681	0.0463
ENSG00000144136	SLC20A1	rs11677284	eQTL	G	A	G	CEU	2	112628256	0.414889	0.00350988	0.263045	0.051189	0.438472					DER	0.5859	0.2048	0.08796
ENSG00000147324	MFHAS1	rs12677543	eQTL	G	C	G	CHS	8	8786764	0.515271	0.00351623	0.354291	0.455951	0.0154607			yes		DER	0.4495	0.8857	0.3565
ENSG00000147324	MFHAS1	rs36056437	eQTL	T	G	T	CEU	8	8935355	0.357721	0.00533883	0.43073	0.0875419	0.216241			yes		DER	0.5	0.0381	0.1713
ENSG00000198919	DZIP3	rs12496990	eQTL	T	C	T	CHS	3	108603965	0.515094	0.00351914	0.42466	0.381357	0.00282906					DER	0.08081	0.5714	0.1111
ENSG00000055917	PUM2	rs34568696	reQTL	G	GT		CHS	2	20336197	0.514212	0.00353837	0.322446	0.510981	0.0733649					DER	0.1515	0.5762	0.03704
ENSG00000055917	PUM2	rs4392207	eQTL	T	G	T	CHS	2	20192467	0.417443	0.00639455	0.316997	0.367553	0.0045191					DER	0.05051	0.4238	0.02778
ENSG00000254415	SIGLEC14	rs2305372	eQTL	A	T	A	CHS	19	51629072	0.513514	0.00355208	0.373689	0.43249	0.0073485			yes		DER	0.05556	0.4857	0.02778
ENSG00000273837	AC018755.4	rs78265344	eQTL	A	G	A	CHS	19	51629139	0.513514	0.00355208	0.373689	0.43249	0.0073485					DER	0.05556	0.4857	0.02778
ENSG00000273837	AC018755.4	rs35149098	reQTL	G	A	g	CHS	19	51615902	0.512223	0.00358138	0.351161	0.483329	0.0661807					DER	0.06566	0.481	0
ENSG00000254415	SIGLEC14	rs62115012	reQTL	A	G	-	CHS	19	51628762	0.488409	0.00413263	0.35841	0.417478	0.0073485			yes		DER	0.05556	0.4714	0.02778
ENSG00000172292	CERS6	rs11684563	reQTL	C	T	T	YRI	2	168356905	0.708799	0.00355947	0.0265333	0.563185	0.460032					ANC	0.8939	0.95714	0.3611
ENSG00000145685	LHFPL2	rs340084	reQTL	G	A	A	CHS	5	78699548	0.512043	0.00358562	0.33615	0.474333	0.0282925					ANC	0.3232	0.7714	0.213
ENSG00000203896	LIME1	rs7262150	eQTL	T	C	-	CHS	20	63723142	0.511324	0.00359799	0.28089	0.585584	0.171367			yes		DER	0.2222	0.6238	0.02315
ENSG00000203896	LIME1	rs6011118	eQTL	A	G	G	CHS	20	63794613	0.399477	0.00718196	0.270692	0.416104	0.0532652			yes		ANC	0.90404	0.5476	0.98148
ENSG00000173193	PARP14	rs200818913	eQTL	T	G	T	CHS	3	122736160	0.510145	0.00362214	0.422344	0.377964	0.00323889			yes		DER	0.07576	0.5619	0.1065
ENSG00000107742	SPOCK2	rs58226387	eQTL	G	A	G	CEU	10	72040640	0.410672	0.00362392	0.218924	0.207321	0.553626					DER	0.005051	0.2381	0.5741
ENSG00000107742	SPOCK2	rs7902637	eQTL	G	A	G	CEU	10	72066194	0.388544	0.00425455	0.190499	0.288707	0.596033					DER	0.005051	0.2095	0.6157
ENSG00000107742	SPOCK2	rs1245552	eQTL	G	T	G	YRI	10	72083953	0.556975	0.00738401	0.0357935	0.508612	0.355886					DER	0.4343	0.3	0.875
ENSG00000107742	SPOCK2	rs7902637	eQTL	G	A	G	YRI	10	72066194	0.517878	0.00897893	0.190499	0.288707	0.596033					DER	0.005051	0.2095	0.6157
ENSG00000143771	CNIH4	rs11449111	eQTL	T	TA		CHS	1	224366802	0.509827	0.00362948	0.237772	0.680407	0.324676					DER	0.7424	0.9905	0.3009
ENSG00000143771	CNIH4	rs11449111	eQTL	T	TA		YRI	1	224366802	0.63088	0.00517155	0.237772	0.680407	0.324676					DER	0.7424	0.9905	0.3009
ENSG00000152601	MBNL1	rs7622911	eQTL	G	C	C	YRI	3	152197001	0.704551	0.00363372	0	0.509253	0.50206					ANC	1	1	0.4861	YRI-specific
ENSG00000213145	CRIP1	rs10135326	eQTL	G	A	.	YRI	14	105489331	0.704551	0.00363372	0	0.509253	0.50206			yes		DER	0	0	0.5139	YRI-specific
ENSG00000173171	MTX1	rs10458626	reQTL	G	A	G	CHS	1	155311898	0.508806	0.00365048	0.452814	0.365021	0.038747					DER	0.005051	0.4714	0.05556
ENSG00000144655	CSRNP1	rs10510698	eQTL	T	G	G	YRI	3	39066502	0.703713	0.00365299	0.0115525	0.458977	0.552802					ANC	0.7121	0.6333	0.1065
ENSG00000080824	HSP90AA1	rs61992489	eQTL	T	G	G	YRI	14	102086830	0.703626	0.00365392	0.0223726	0.4501	0.564761			yes		ANC	0.1414	0.2286	0.7685
ENSG00000244482	LILRA6	rs369987	reQTL	A	G	a	CEU	19	54244536	0.409416	0.00365671	0.19193	0.254888	0.593408			yes		DER	0.601	0.2762	0.009259
ENSG00000244482	LILRA6	rs2361806	eQTL	G	C	N	CHS	19	54236149	0.480686	0.00432173	0.205931	0.669996	0.314677			yes		DER	0.3384	0.06667	0.7685
ENSG00000244482	LILRA6	rs2361806	eQTL	G	C	N	YRI	19	54236149	0.627965	0.00524084	0.205931	0.669996	0.314677			yes		DER	0.3384	0.06667	0.7685
ENSG00000077684	JADE1	rs67177225	eQTL	TGTGA	T		YRI	4	128859562	0.70331	0.0036586	0	0.496607	0.513362					DER	0.6111	0.6	0.06019
ENSG00000180817	PPA1	rs10823493	eQTL	A	T	A	CEU	10	70189715	0.40922	0.00366096	0.379191	0.0296961	0.310546					DER	0.3737	0	0.03241
ENSG00000180817	PPA1	rs6480443	eQTL	T	C	T	CHS	10	70165690	0.505549	0.00371953	0.445406	0.351776	0.0118707					DER	0.4394	0	0.3565
ENSG00000180817	PPA1	rs145463576	reQTL	AAAG	A		CEU	10	70183594	0.373513	0.00473893	0.379191	0.0480231	0.273495					DER	0.3737	0	0.05093
ENSG00000180817	PPA1	rs7077538	eQTL	T	G	T	CEU	10	70233338	0.326908	0.00673001	0.251233	0.00734069	0.310546					DER	0.3737	0.0619	0.03241
ENSG00000180817	PPA1	rs7901747	reQTL	G	A	G	CEU	10	70224996	0.321601	0.00701275	0.251233	0.00423401	0.301009					DER	0.3737	0.0619	0.03704
ENSG00000130939	UBE4B	rs533435461	eQTL	C	CT		CEU	1	10072435	0.409168	0.00366477	0.163555	0.331333	0.647326					DER	0.08081	0.3238	0.7685
ENSG00000130939	UBE4B	rs533435461	eQTL	C	CT		YRI	1	10072435	0.633042	0.00510736	0.163555	0.331333	0.647326					DER	0.08081	0.3238	0.7685
ENSG00000130939	UBE4B	rs111297331	eQTL	TG	T		YRI	1	10090126	0.554691	0.00747893	0.0865317	0.324253	0.55423					DER	0.1162	0.2905	0.7315
ENSG00000112299	VNN1	rs2294757	eQTL	G	A	A	YRI	6	132713959	0.701581	0.00368517	0.00319687	0.473347	0.534736			yes		ANC	0.6515	0.6	0.0741
ENSG00000112299	VNN1	rs2294757	reQTL	G	A	A	YRI	6	132713959	0.701581	0.00368517	0.00319687	0.473347	0.534736			yes		ANC	0.6515	0.6	0.0741
ENSG00000125249	RAP2A	rs9516953	eQTL	A	G	A	YRI	13	97520254	0.701561	0.00368537	0.0610409	0.412545	0.60708					DER	0.6465	0.4667	0.02778
ENSG00000226899	AL731577.1	rs4962712	eQTL	A	C	A	YRI	10	124958483	0.700715	0.00369844	0	0.500094	0.507418					DER	0.7576	0.7524	0.1759
ENSG00000226899	AL731577.1	rs372394910	reQTL	CT	C		YRI	10	124905791	0.517507	0.00899124	0.00164302	0.428847	0.379084					DER	0.2374	0.2	0.7222
ENSG00000111237	VPS29	rs3759384	eQTL	C	T	T	YRI	12	110451052	0.69963	0.00371592	0.172089	0.679092	0.363334					ANC	0.6869	0.92857	0.2176
ENSG00000111237	VPS29	rs3759384	eQTL	C	T	T	CHS	12	110451052	0.43697	0.00565536	0.172089	0.679092	0.363334					ANC	0.6869	0.92857	0.2176
ENSG00000107864	CPEB3	rs3121424	eQTL	T	C	C	CEU	10	92389277	0.406623	0.0037291	0.428198	0.0484724	0.262118					ANC	0.5606	0.0762	0.1852
ENSG00000264575	LINC00526	rs12457360	eQTL	T	C	C	CHS	18	5276835	0.504822	0.00373693	0.473443	0.331088	0.0332872					ANC	0.8687	0.319	0.7639
ENSG00000258472	AC005726.1	rs7217274	eQTL	A	G	-	YRI	17	28603661	0.697478	0.00375424	0.097602	0.387224	0.635015					DER	0.298	0.5238	0.9537
ENSG00000258472	AC005726.1	rs7217274	eQTL	A	G	-	CEU	17	28603661	0.310422	0.0076417	0.097602	0.387224	0.635015					DER	0.298	0.5238	0.9537
ENSG00000100425	BRD1	rs761878	reQTL	A	G	G	YRI	22	49856029	0.521435	0.0088436	0	0.413529	0.399047					ANC	0.1515	0.1429	0.6435
ENSG00000168026	TTC21A	rs3033299	eQTL	C	CTATATT		YRI	3	39085854	0.696924	0.00376422	0.0733223	0.400046	0.61676					DER	0.2879	0.481	0.9352
ENSG00000243678	NME2	rs1062386	eQTL	A	T	t	YRI	17	51166443	0.696508	0.00376885	0.0446838	0.58384	0.429957			yes		DER	0.5404	0.3857	0.9815
ENSG00000141644	MBD1	rs12607385	reQTL	G	A	G	CHS	18	50251567	0.503336	0.00376946	0.385698	0.40683	0.00286631					DER	0.005051	0.4048	0	CHS-specific
ENSG00000105669	COPE	rs886853	eQTL	T	C	C	CHS	19	18898661	0.503256	0.00377048	0.247261	0.611745	0.200379					ANC	0.3737	0.7476	0.0926
ENSG00000084234	APLP2	rs57644906	eQTL	G	A	G	YRI	11	130051584	0.696175	0.00377607	0.0104819	0.529411	0.477493					DER	0.0404	0.01429	0.5602
ENSG00000163492	CCDC141	rs2655148	eQTL	C	G	C	YRI	2	179038150	0.695641	0.00378497	0.000299613	0.479292	0.522416					DER	0.6919	0.6571	0.1111
ENSG00000163492	CCDC141	rs13026189	eQTL	G	A	g	YRI	2	179005759	0.52572	0.00863424	0.000296305	0.428462	0.388788					DER	0.6313	0.6667	0.1528
ENSG00000138035	PNPT1	rs62167694	reQTL	T	C	T	CHS	2	55793294	0.502225	0.00379393	0.547015	0.277136	0.105938					DER	0.2879	0.8905	0.5231
ENSG00000138035	PNPT1	rs56313316	eQTL	CT	C		CEU	2	55538295	0.374309	0.00471236	0.44465	0.0810747	0.217304					DER	0.6364	0.119	0.287
ENSG00000138035	PNPT1	rs62167694	reQTL	T	C	T	CEU	2	55793294	0.289671	0.00899164	0.547015	0.277136	0.105938					DER	0.2879	0.8905	0.5231
ENSG00000242767	ZBTB20-AS4	rs9879646	eQTL	G	A	G	CHS	3	115175681	0.501855	0.00380182	0.400493	0.388636	0					DER	0.09596	0.5714	0.1065
ENSG00000132670	PTPRA	rs654750	eQTL	C	T	T	CEU	20	3030542	0.403341	0.00381919	0.340368	0	0.323356					ANC	0.5101	0.0952	0.1065
ENSG00000180917	CMTR2	rs430445	eQTL	C	A	C	CEU	16	71274203	0.403205	0.00382344	0.37156	0.0124904	0.298451					DER	0.4444	0.0381	0.0787
ENSG00000115904	SOS1	rs6743345	eQTL	G	A	A	YRI	2	39216428	0.67347	0.00420304	0	0.484153	0.495907			yes		ANC	0.1667	0.1762	0.7407
ENSG00000115904	SOS1	rs7582918	eQTL	G	C	G	YRI	2	38958672	0.597916	0.00604512	0.0300724	0.391516	0.517889			yes		DER	0.904	0.8143	0.3241
ENSG00000115904	SOS1	rs1470914	eQTL	T	G	T	YRI	2	39018615	0.499812	0.00984668	0.0272176	0.337771	0.459399			yes		DER	0.904	0.819	0.375
ENSG00000248508	SRP14-AS1	rs17551891	eQTL	TCA	T		CEU	15	40039346	0.402589	0.00383979	0.341781	0	0.320883					DER	0.697	0.2429	0.2593
ENSG00000248508	SRP14-AS1	rs72731415	eQTL	A	G	A	CEU	15	40039498	0.343723	0.00593548	0.352212	0.0348131	0.250754					DER	0.3687	0.009524	0.06019
ENSG00000169738	DCXR	rs9903371	eQTL	C	G	G	YRI	17	82035188	0.692007	0.00384922	0.0216569	0.550415	0.454733					ANC	0.8939	0.95238	0.3657
ENSG00000169738	DCXR	rs9891983	eQTL	G	C	C	YRI	17	82038499	0.679913	0.00406923	0.0182902	0.540315	0.451776					ANC	0.899	0.95238	0.375
ENSG00000169738	DCXR	rs113680823	eQTL	A	G	G	YRI	17	82037444	0.678357	0.00409806	0.0151242	0.535323	0.454221					ANC	0.90404	0.95238	0.3796
ENSG00000196141	SPATS2L	rs112467613	eQTL	C	CAA		YRI	2	200329781	0.691329	0.00385839	0.186573	0.68038	0.361437					DER	0.3636	0.6857	0.00463
ENSG00000196141	SPATS2L	rs112467613	eQTL	C	CAA		CHS	2	200329781	0.449293	0.00523257	0.186573	0.68038	0.361437					DER	0.3636	0.6857	0.00463
ENSG00000183255	PTTG1IP	rs2838716	eQTL	G	A	G	YRI	21	44865111	0.691039	0.0038633	0.0453631	0.58084	0.42822					DER	0.1869	0.08095	0.7083
ENSG00000159377	PSMB4	rs4971045	eQTL	A	C	a	CEU	1	151446269	0.401315	0.00387581	0.375209	0.0116488	0.291079			yes		DER	0.0101	0.4048	0.3241
ENSG00000038945	MSR1	rs68112997	eQTL	T	A	T	CHS	8	16556269	0.498412	0.00388556	0.342379	0.450284	0.0204439					DER	0.4343	0.04762	0.5417
ENSG00000156475	PPP2R2B	rs186459	reQTL	A	G	G	CEU	5	146868397	0.399413	0.00392464	0.204947	0.143596	0.51543					ANC	0.6919	0.3524	0.1157
ENSG00000156475	PPP2R2B	rs319237	eQTL	C	T	T	CEU	5	146860880	0.338889	0.00615633	0.210166	0.0484222	0.38828					ANC	0.6919	0.3476	0.2037
ENSG00000196363	WDR5	rs28493429	eQTL	A	C	C	YRI	9	134145651	0.687076	0.00392598	0.0808007	0.58363	0.441344					ANC	0.91919	1	0.412
ENSG00000271380	AL451085.2	rs34756997	eQTL	T	TAGAC		YRI	1	154992453	0.68691	0.00393255	0.0183914	0.523194	0.47886					DER	0.0202	0	0.5278
ENSG00000108639	SYNGR2	rs57069010	eQTL	G	GA		CEU	17	78153492	0.399097	0.00393363	0.329329	0	0.32882					DER	0.06061	0.4524	0.4537
ENSG00000107099	DOCK8	rs10814965	reQTL	C	T	C	YRI	9	450268	0.686643	0.0039368	0	0.478942	0.513924		yes			DER	0.5657	0.5381	0.03241
ENSG00000107099	DOCK8	rs2094462	eQTL	A	G	G	CHS	9	275809	0.389713	0.00765025	0.225503	0.49993	0.155593		yes			ANC	0.7778	1	0.4954
ENSG00000130589	HELZ2	rs6011922	eQTL	G	A	G	CEU	20	63603697	0.398929	0.00393744	0.283002	0.0159202	0.381974					DER	0.05556	0.4	0.4954
ENSG00000159788	RGS12	rs3129327	eQTL	G	A	A	YRI	4	3381947	0.498951	0.00989056	0	0.377274	0.408003					ANC	0.4091	0.3857	0.0046
ENSG00000075975	MKRN2	rs299651	eQTL	T	A	T	CHS	3	12496456	0.495262	0.00396194	0.319171	0.475666	0.0387745					DER	0.5051	0.1048	0.6481
ENSG00000076641	PAG1	rs7835955	eQTL	T	G	T	YRI	8	81086683	0.685863	0.00396284	0	0.49993	0.492734			yes		DER	0	0	0.5046	YRI-specific
ENSG00000163823	CCR1	rs59157393	eQTL	C	T	C	YRI	3	46108006	0.685863	0.00396284	0	0.49993	0.492734			yes		DER	0	0	0.5046	YRI-specific
ENSG00000076641	PAG1	rs7828228	eQTL	A	G	G	YRI	8	81083357	0.548735	0.00771782	0	0.425826	0.418792			yes		ANC	1	1	0.5694	YRI-specific
ENSG00000170632	ARMC10	rs1968199	eQTL	G	A	G	YRI	7	103113324	0.685863	0.00396485	0	0.49993	0.492734					DER	1	1	0.4954	YRI-specific
ENSG00000170632	ARMC10	rs111947957	eQTL	C	G	C	YRI	7	103099418	0.509489	0.0093549	0.0147396	0.369004	0.436378					DER	0.9697	0.9286	0.4954
ENSG00000139826	ABHD13	rs12865434	eQTL	A	G	A	CHS	13	108318283	0.494913	0.00397265	0.264745	0.603611	0.215784					DER	0.2222	0.6095	0.00463
ENSG00000139826	ABHD13	rs1224174	eQTL	T	C	C	CHS	13	108326695	0.442411	0.00545633	0.233464	0.562518	0.187606					ANC	0.2475	0.6095	0.0278
ENSG00000152348	ATG10	rs376171569	eQTL	CT	C		CHS	5	82284696	0.494707	0.00397611	0.242232	0.608211	0.20148					DER	0.4192	0.09524	0.75
ENSG00000185347	TEDC1	rs8013827	eQTL	A	G	.	CEU	14	105503839	0.397568	0.00397914	0.220473	0.0976147	0.477318					DER	0.2121	0.5571	0.7731
ENSG00000092871	RFFL	rs3135983	eQTL	T	G	G	YRI	17	34991293	0.684766	0.00398272	0.0208958	0.448195	0.54891					ANC	0.0859	0.1571	0.6898
ENSG00000155957	TMBIM4	rs2904498	eQTL	C	T	T	CHS	12	66153542	0.494409	0.00398278	0.373689	0.40602	0					ANC	0.94444	0.5143	0.95833
ENSG00000155957	TMBIM4	rs12817410	eQTL	C	A	C	CHS	12	66060448	0.464693	0.00476291	0.328124	0.4451	0.055654					DER	0.05556	0.4429	0
ENSG00000155957	TMBIM4	rs1168744	eQTL	C	T	T	CEU	12	66165656	0.369346	0.00489187	0.273224	0.0079366	0.347878					ANC	0.92424	0.5762	0.5046
ENSG00000155957	TMBIM4	rs12578801	eQTL	C	T	C	CHS	12	66161753	0.416459	0.00643313	0.302911	0.391175	0.0238591					DER	0.05556	0.419	0.01389
ENSG00000159202	UBE2Z	rs11079846	eQTL	G	C	C	YRI	17	48959542	0.684289	0.00399369	0	0.488704	0.502306					ANC	0.0556	0.0667	0.6065
ENSG00000134056	MRPS36	rs6450023	eQTL	T	C	T	YRI	5	69230236	0.683937	0.00399791	0.044753	0.580177	0.420586					DER	0.2374	0.119	0.7546
ENSG00000151715	TMEM45B	rs3734076	reQTL	C	T	C	CHS	11	129905704	0.493741	0.00399991	0.408647	0.374359	0.00681672					DER	0.01515	0.4476	0.03704
ENSG00000151715	TMEM45B	rs1892906	eQTL	C	T	C	CEU	11	129933852	0.333744	0.00638544	0.235568	0.0152561	0.339157					DER	0.3333	0.7	0.7824
ENSG00000171161	ZNF672	rs6657667	eQTL	A	G	G	CEU	1	248816275	0.39663	0.00400364	0.23296	0.0793511	0.457041					ANC	0.899	0.5762	0.3704
ENSG00000113716	HMGXB3	rs148747491	eQTL	T	TTGCTTACCTGTACCTA		YRI	5	150048400	0.683144	0.00401141	0	0.501486	0.488375					DER	0.1313	0.1238	0.6944
ENSG00000113716	HMGXB3	rs4705104	eQTL	G	A	G	YRI	5	149998447	0.667151	0.00432971	0.0071829	0.447407	0.526866					DER	0.6162	0.5476	0.05556
ENSG00000112249	ASCC3	rs1006399	eQTL	G	A	G	CEU	6	100591594	0.396184	0.00401534	0.234409	0.0999547	0.467712					DER	0.5303	0.181	0.03704
ENSG00000112249	ASCC3	rs240780	eQTL	G	C	C	CEU	6	100516271	0.381249	0.00448474	0.224872	0.103625	0.460529					ANC	0.5152	0.1762	0.0324
ENSG00000105928	GSDME	rs1476522	eQTL	C	G	G	CEU	7	24757074	0.395585	0.00403768	0.225597	0.118453	0.483967					ANC	0.5455	0.2	0.037
ENSG00000112305	SMAP1	rs7754217	eQTL	C	T	C	CEU	6	70729808	0.395193	0.00405246	0.515559	0.149937	0.203933					DER	0.08081	0.6524	0.3657
ENSG00000161981	SNRNP25	rs1013358	eQTL	C	T	C	CEU	16	78955	0.395177	0.00405302	0.152806	0.317594	0.634562					DER	0.8586	0.6	0.1759
ENSG00000161981	SNRNP25	rs1013358	eQTL	C	T	C	YRI	16	78955	0.611482	0.00567904	0.152806	0.317594	0.634562					DER	0.8586	0.6	0.1759
ENSG00000263753	LINC00667	rs34630948	eQTL	A	C	A	CHS	18	5252069	0.491436	0.00405663	0.462059	0.325604	0.0305956					DER	0.1313	0.6714	0.2315
ENSG00000263753	LINC00667	rs34495101	eQTL	C	CTG		CHS	18	5244963	0.478238	0.00438383	0.340808	0.423662	0.011261					DER	0.4495	0.05714	0.5324
ENSG00000278730	AC005332.6	rs8078543	eQTL	G	T	G	CEU	17	68041135	0.394974	0.00405866	0.338235	0	0.314156					DER	0.7475	0.2952	0.3148
ENSG00000278730	AC005332.6	rs62084747	eQTL	T	C	t	CEU	17	68083493	0.275957	0.00998657	0.350403	0.0560649	0.163232					DER	0.2475	0.7095	0.5417
ENSG00000272447	AL135925.1	rs142619829	eQTL	G	C	g	CHS	10	79766117	0.49104	0.00406704	0.349408	0.433603	0.0161193					DER	0.07576	0.4952	0.03241
ENSG00000099290	WASHC2A	rs3964873	eQTL	C	T	C	YRI	10	50063146	0.679878	0.00406981	0.11275	0.613971	0.409946					DER	0.8636	0.9905	0.3657
ENSG00000147649	MTDH	rs34089678	eQTL	CA	C		CEU	8	97710534	0.39448	0.00407234	0.210166	0.121217	0.494519					DER	0.3081	0.6524	0.8704
ENSG00000147649	MTDH	rs2448165	eQTL	G	A	G	CEU	8	97643073	0.286236	0.00922658	0.123027	0.236626	0.508946					DER	0.08081	0.281	0.6481
ENSG00000050426	LETMD1	rs12379	eQTL	G	A	G	CHS	12	51049161	0.490703	0.00407574	0.441969	0.337526	0.0136163					DER	0.3788	0.8905	0.4676
ENSG00000050426	LETMD1	rs12379	reQTL	G	A	G	CHS	12	51049161	0.490703	0.00407574	0.441969	0.337526	0.0136163					DER	0.3788	0.8905	0.4676
ENSG00000144218	AFF3	rs11123821	eQTL	A	C	C	YRI	2	100254727	0.679243	0.00408313	0.0512878	0.580755	0.41832					ANC	0.5707	0.4048	0.990741
ENSG00000111863	ADTRP	rs9366875	reQTL	C	T	C	CHS	6	11716596	0.490304	0.00408415	0.392727	0.382349	0					DER	0.05051	0.4952	0.06019
ENSG00000111863	ADTRP	rs9394271	eQTL	G	T	G	CHS	6	11727804	0.473771	0.00450435	0.382582	0.372074	0					DER	0.05051	0.4857	0.06019
ENSG00000104447	TRPS1	rs2737214	eQTL	C	G	C	CHS	8	115612760	0.490117	0.00408718	0.263695	0.559717	0.136027					DER	0.5606	0.9048	0.2917
ENSG00000131943	C19orf12	rs34473410	eQTL	C	T	C	CHS	19	29691485	0.490076	0.00408779	0.373051	0.40146	0					DER	0.7323	0.2524	0.7546
ENSG00000131943	C19orf12	rs1001434	eQTL	C	T	C	CEU	19	29714541	0.356572	0.00538635	0.245541	0.0204277	0.363664					DER	0.1768	0.5381	0.6435
ENSG00000175575	PAAF1	rs699138	eQTL	A	C	C	YRI	11	73960775	0.678565	0.00409515	0.0441889	0.579864	0.414418					ANC	0.6414	0.781	0.1435
ENSG00000058668	ATP2B4	rs12118835	eQTL	A	G	G	CEU	1	203674145	0.393553	0.00409943	0.241986	0.0593959	0.435201					ANC	0.3838	0.7524	0.8889
ENSG00000163069	SGCB	rs113978837	eQTL	A	G	G	CEU	4	51949755	0.39333	0.00410548	0.193102	0.161658	0.526892					ANC	0.7525	0.4286	0.1574
ENSG00000163069	SGCB	rs34486097	eQTL	A	G	A	CEU	4	52064507	0.2921	0.00881334	0.1148	0.269882	0.540128					DER	0.6061	0.3571	0.04167
ENSG00000102882	MAPK3	rs12927190	eQTL	C	G	G	CEU	16	30158072	0.393237	0.00410819	0.278555	0.020816	0.381842			yes		ANC	0.4747	0.1095	0.0509
ENSG00000113811	SELENOK	rs9840362	eQTL	A	G	G	CEU	3	53854758	0.393227	0.00410853	0.506835	0.140716	0.206418					ANC	0.6313	0.0762	0.2917
ENSG00000234684	SDCBP2-AS1	rs912116	eQTL	C	T	T	CHS	20	1363163	0.488669	0.00412471	0.367788	0.406026	0.00210805					ANC	0.3838	0.0095	0.4306
ENSG00000122378	PRXL2A	rs4934167	eQTL	G	A	G	CHS	10	80443750	0.488103	0.00414019	0.497434	0.296743	0.0618585					DER	0.4293	0.9571	0.6111
ENSG00000272630	AL731563.3	rs12245067	eQTL	A	G	G	CEU	10	73160096	0.392393	0.00414072	0.246942	0.0538823	0.426823					ANC	0.92929	0.6095	0.4398
ENSG00000163319	MRPS18C	rs11397235	eQTL	G	GT		YRI	4	83458646	0.676751	0.00414226	0	0.495319	0.488124					DER	0	0	0.5	YRI-specific
ENSG00000163319	MRPS18C	rs72932941	eQTL	C	A	c	YRI	4	83479602	0.667723	0.00431871	0	0.490708	0.483516					DER	0	0	0.4954	YRI-specific
ENSG00000118507	AKAP7	rs9402321	eQTL	C	T	C	CHS	6	131135842	0.487217	0.0041624	0.438611	0.339398	0.0173587					DER	0.1061	0.619	0.1759
ENSG00000182742	HOXB4	rs77829919	eQTL	GA	G		YRI	17	48519988	0.675652	0.00416333	0.119764	0.638225	0.370064					DER	0.4798	0.7286	0.06019
ENSG00000182742	HOXB4	rs62065845	eQTL	T	A	A	YRI	17	48512628	0.637794	0.00499944	0.0944527	0.603567	0.362088					ANC	0.4899	0.2714	0.91667
ENSG00000065615	CYB5R4	rs6902046	eQTL	A	C	C	CEU	6	83881956	0.391094	0.00417604	0.218819	0.142792	0.49808					ANC	0.9798	0.7286	0.4537
ENSG00000065615	CYB5R4	rs62421374	eQTL	A	T	A	CEU	6	83837829	0.350072	0.00565518	0.189554	0.135359	0.470284					DER	0.05051	0.3	0.5694
ENSG00000119729	RHOQ	rs6544902	eQTL	T	G	G	CEU	2	46550480	0.390768	0.00418419	0.365028	0.00830903	0.285167					ANC	0.6465	0.181	0.2407
ENSG00000139514	SLC7A1	rs694120	eQTL	T	C	C	CEU	13	29617055	0.390709	0.00418628	0.544767	0.193242	0.188768					ANC	0.0758	0.6714	0.3426
ENSG00000139514	SLC7A1	rs694120	eQTL	T	C	C	CHS	13	29617055	0.396238	0.00733309	0.544767	0.193242	0.188768					ANC	0.0758	0.6714	0.3426
ENSG00000260916	CCPG1	rs148605524	eQTL	C	CA		YRI	15	55386738	0.674418	0.00418812	0.0779576	0.579725	0.43059					DER	0.09091	0.004762	0.5926
ENSG00000149182	ARFGAP2	rs11600668	eQTL	G	A	g	CHS	11	47172015	0.486086	0.00418817	0.317405	0.463593	0.0320198					DER	0.298	0.7333	0.1852
ENSG00000185187	SIGIRR	rs9795299	eQTL	T	G	G	CEU	11	397732	0.39062	0.00418931	0.328117	0.00219367	0.320071					ANC	0.3232	0	0.0046	CEU-specific
ENSG00000185187	SIGIRR	rs10794319	eQTL	A	G	A	CEU	11	405360	0.302579	0.00813365	0.411879	0.0988356	0.163394					DER	0.1313	0.6286	0.3981
ENSG00000112977	DAP	rs267973	eQTL	T	C	T	CEU	5	10726169	0.390576	0.00419047	0.424729	0.0520939	0.245528					DER	0.6061	0.1095	0.2361
ENSG00000148154	UGCG	rs6477873	eQTL	T	C	C	YRI	9	111999147	0.671552	0.00423942	0.0560852	0.588091	0.401824					ANC	0.6061	0.7667	0.125
ENSG00000160284	SPATC1L	rs55976226	eQTL	C	T	T	CHS	21	46179099	0.483703	0.0042462	0.240985	0.644068	0.289186					ANC	0.7626	1	0.3519
ENSG00000160284	SPATC1L	rs55976226	reQTL	C	T	T	CHS	21	46179099	0.483703	0.0042462	0.240985	0.644068	0.289186					ANC	0.7626	1	0.3519
ENSG00000160284	SPATC1L	rs62215189	eQTL	A	G	G	CHS	21	46184081	0.433504	0.00578702	0.216855	0.604406	0.262727					ANC	0.7626	0.990476	0.375
ENSG00000160284	SPATC1L	rs55976226	eQTL	C	T	T	YRI	21	46179099	0.549313	0.00767408	0.240985	0.644068	0.289186					ANC	0.7626	1	0.3519
ENSG00000160284	SPATC1L	rs55976226	reQTL	C	T	T	YRI	21	46179099	0.549313	0.00767408	0.240985	0.644068	0.289186					ANC	0.7626	1	0.3519
ENSG00000169228	RAB24	rs4631	eQTL	A	G	G	CHS	5	177306115	0.483199	0.00425737	0.351471	0.417856	0.0076591			yes		ANC	0.0808	0.5048	0.0463
ENSG00000171316	CHD7	rs13255052	eQTL	G	T	G	YRI	8	60783672	0.670269	0.00426054	0.0113525	0.448897	0.530517		yes			DER	0.1212	0.181	0.7176
ENSG00000029725	RABEP1	rs57839578	eQTL	A	T	T	CEU	17	5365042	0.388362	0.00426115	0.491501	0.1294	0.212588					ANC	0.5808	0.0524	0.2407
ENSG00000274712	AC005332.4	rs9892851	eQTL	T	G	T	CEU	17	68206978	0.388131	0.00426805	0.260505	0.0256593	0.393753					DER	0.2172	0.6	0.713
ENSG00000274712	AC005332.4	rs9892851	reQTL	T	G	T	CEU	17	68206978	0.388131	0.00426805	0.260505	0.0256593	0.393753					DER	0.2172	0.6	0.713
ENSG00000282961	PRNCR1	rs28451013	eQTL	G	A	G	CEU	8	127068401	0.388017	0.00427139	0.274717	0.0423242	0.392307					DER	0.404	0.06667	0.009259
ENSG00000075142	SRI	rs140580065	eQTL	CTT	C		CHS	7	88227344	0.482602	0.00427317	0.418595	0.348477	0.00553076					DER	0.2273	0.7429	0.2824
ENSG00000001084	GCLC	rs667662	reQTL	G	C	C	CEU	6	53574442	0.387943	0.00427433	0.339264	0	0.303359					ANC	0.6414	0.1952	0.2222
ENSG00000001084	GCLC	rs540646	eQTL	T	C	C	CEU	6	53590409	0.369978	0.00486385	0.295473	0	0.322758					ANC	0.6313	0.219	0.1991
ENSG00000198832	SELENOM	rs28365892	eQTL	G	A	G	CEU	22	31080866	0.387622	0.00428556	0.311046	0	0.331463					DER	0	0.319	0.3426
ENSG00000151725	CENPU	rs7679215	eQTL	C	T	C	CEU	4	184714157	0.387444	0.00429202	0.241176	0.0507227	0.423602					DER	0.6667	0.2952	0.1574
ENSG00000184990	SIVA1	rs7493091	eQTL	G	T	G	CHS	14	104747834	0.481241	0.00430771	0.432847	0.338673	0.0179876					DER	0.07576	0.5714	0.1389
ENSG00000181026	AEN	rs56741406	eQTL	A	G	A	CHS	15	88652988	0.481171	0.00430902	0.388008	0.375813	0					DER	0.1515	0.6333	0.162
ENSG00000287292	AC002460.2	rs62332389	eQTL	G	A	A	CHS	4	148445018	0.481068	0.0043114	0.276507	0.520901	0.0927859					ANC	0.5202	0.8857	0.3009
ENSG00000069869	NEDD4	rs12591370	eQTL	A	G	A	CEU	15	55989452	0.386329	0.00432423	0.320061	0	0.320844					DER	0.0303	0.3905	0.3935
ENSG00000069869	NEDD4	rs12101804	eQTL	T	A	T	CEU	15	55983970	0.379404	0.00454296	0.320061	0	0.311373					DER	0.0303	0.3905	0.3843
ENSG00000069869	NEDD4	rs2089633	eQTL	G	T	G	CEU	15	56014487	0.375684	0.00466048	0.310242	0	0.316107					DER	0.0303	0.381	0.3889
ENSG00000132196	HSD17B7	rs1780019	eQTL	C	T	C	CEU	1	162796686	0.386113	0.00432944	0.157282	0.27338	0.601662					DER	0.8182	0.5429	0.162
ENSG00000132196	HSD17B7	rs137959701	eQTL	AAGTCTTAGATGAAG	A		CEU	1	162795846	0.365274	0.00504064	0.133867	0.327989	0.626304					DER	0.8131	0.5619	0.1389
ENSG00000132196	HSD17B7	rs137959701	eQTL	AAGTCTTAGATGAAG	A		YRI	1	162795846	0.619038	0.00546355	0.133867	0.327989	0.626304					DER	0.8131	0.5619	0.1389
ENSG00000132196	HSD17B7	rs1780019	eQTL	C	T	C	YRI	1	162796686	0.534341	0.00827477	0.157282	0.27338	0.601662					DER	0.8182	0.5429	0.162
ENSG00000133731	IMPA1	rs1967328	eQTL	G	T	T	CHS	8	81671536	0.479873	0.00434507	0.386115	0.376121	0					ANC	0.697	0.2095	0.6898
ENSG00000197965	MPZL1	rs67631316	eQTL	A	G	G	YRI	1	167689078	0.666045	0.00435284	0.0108153	0.521405	0.454506					ANC	0.92424	0.9619	0.4074
ENSG00000198771	RCSD1	rs67631316	eQTL	A	G	G	YRI	1	167689078	0.666045	0.00435284	0.0108153	0.521405	0.454506					ANC	0.92424	0.9619	0.4074
ENSG00000197965	MPZL1	rs67631316	reQTL	A	G	G	YRI	1	167689078	0.666045	0.00435284	0.0108153	0.521405	0.454506					ANC	0.92424	0.9619	0.4074
ENSG00000198771	RCSD1	rs67631316	reQTL	A	G	G	YRI	1	167689078	0.666045	0.00435284	0.0108153	0.521405	0.454506					ANC	0.92424	0.9619	0.4074
ENSG00000156265	MAP3K7CL	rs2832255	eQTL	G	T	G	CEU	21	29191846	0.385111	0.00435816	0.20353	0.125856	0.491946					DER	0.6717	0.3333	0.1157
ENSG00000129911	KLF16	rs72973604	reQTL	G	A	g	CHS	19	1798310	0.478897	0.00436861	0.301679	0.483543	0.0601613					DER	0.1818	0.5952	0.06481
ENSG00000105497	ZNF175	rs3752132	eQTL	A	G	G	CHS	19	51571284	0.478311	0.00438255	0.413616	0.347898	0.0047					ANC	0.2172	0.7286	0.2685
ENSG00000105497	ZNF175	rs4308054	eQTL	T	C	C	CHS	19	51551348	0.405829	0.00688316	0.342165	0.324875	0					ANC	0.2778	0.7333	0.2917
ENSG00000025434	NR1H3	rs4647754	eQTL	C	T	C	CEU	11	47235789	0.383788	0.00439837	0.523515	0.166856	0.188447			yes		DER	0.1162	0.7048	0.4028
ENSG00000025434	NR1H3	rs4647754	eQTL	C	T	C	CHS	11	47235789	0.357531	0.00938085	0.523515	0.166856	0.188447			yes		DER	0.1162	0.7048	0.4028
ENSG00000084207	GSTP1	rs598811	eQTL	C	T	C	YRI	11	67544205	0.663649	0.00440033	0.097292	0.615213	0.377859			yes		DER	0.4545	0.681	0.04167
ENSG00000084207	GSTP1	rs656652	eQTL	C	T	C	YRI	11	67576486	0.558547	0.00733382	0.101399	0.569144	0.317523			yes		DER	0.4545	0.6857	0.07407
ENSG00000142188	TMEM50B	rs1044213	eQTL	G	C	G	CEU	21	33449384	0.383364	0.00441138	0.307721	0	0.328984					DER	0.4848	0.881	0.8935
ENSG00000142188	TMEM50B	rs2834224	eQTL	T	C	C	CEU	21	33453011	0.377859	0.00458707	0.307721	0	0.321555					ANC	0.5152	0.119	0.1111
ENSG00000142188	TMEM50B	rs34046682	eQTL	GA	G		CEU	21	33466780	0.372944	0.00475907	0.318855	0	0.303653					DER	0.4747	0.881	0.8704
ENSG00000123505	AMD1	rs2796749	reQTL	C	G	c	CHS	6	110873500	0.477153	0.00441153	0.368144	0.390558	0					DER	0.8384	0.3714	0.8519
ENSG00000123505	AMD1	rs11153258	eQTL	C	T	T	CHS	6	110901349	0.449852	0.00521549	0.360964	0.363588	0					ANC	0.8333	0.3714	0.8333
ENSG00000138459	SLC35A5	rs1877363	eQTL	G	A	G	YRI	3	112584337	0.662968	0.0044124	0.0596669	0.404015	0.581013					DER	0.9141	0.7857	0.2824
ENSG00000138459	SLC35A5	rs34127416	eQTL	G	GT		YRI	3	112536291	0.550136	0.00764115	0.0737085	0.337154	0.534957					DER	0.07071	0.2095	0.6574
ENSG00000197312	DDI2	rs78232475	eQTL	C	A	-	CHS	1	15648853	0.476895	0.0044172	0.267989	0.549651	0.144357					DER	0.3081	0.01905	0.588
ENSG00000197312	DDI2	rs7553484	eQTL	C	T	C	CHS	1	15719278	0.451114	0.00517627	0.21012	0.638474	0.296064					DER	0.2626	0.02381	0.6806
ENSG00000197312	DDI2	rs7553484	eQTL	C	T	C	YRI	1	15719278	0.566308	0.00707075	0.21012	0.638474	0.296064					DER	0.2626	0.02381	0.6806
ENSG00000197312	DDI2	rs112221616	eQTL	CT	C		CHS	1	15655446	0.391122	0.00758726	0.26268	0.405734	0.0420106					DER	0.303	0.01905	0.4491
ENSG00000197312	DDI2	rs72647105	eQTL	C	G	C	CHS	1	15608743	0.377325	0.00825621	0.267989	0.372316	0.0227646					DER	0.3081	0.01905	0.4167
ENSG00000197312	DDI2	rs553620530	eQTL	G	GA		CHS	1	15635232	0.367	0.00880324	0.26268	0.362736	0.0210791					DER	0.303	0.01905	0.4074
ENSG00000147789	ZNF7	rs199866581	eQTL	AAAAAG	A		YRI	8	144769889	0.661095	0.00445026	0.0703665	0.592177	0.392396					DER	0.4596	0.6524	0.03704
ENSG00000182179	UBA7	rs2246832	reQTL	A	T	T	CHS	3	49843701	0.475268	0.00446117	0.322571	0.441694	0.0215292					ANC	0.4646	0.8762	0.3565
ENSG00000182179	UBA7	rs2246832	eQTL	A	T	T	CHS	3	49843701	0.475268	0.00446117	0.322571	0.441694	0.0215292					ANC	0.4646	0.8762	0.3565
ENSG00000182179	UBA7	rs57648519	reQTL	C	A	A	CHS	3	49775736	0.452741	0.00511857	0.322571	0.409521	0.0107311					ANC	0.4646	0.8762	0.3843
ENSG00000182179	UBA7	rs2271960	eQTL	T	C	C	CHS	3	49840645	0.411378	0.0066381	0.322571	0.351637	0					ANC	0.4646	0.8762	0.4352
ENSG00000197894	ADH5	rs562329399	eQTL	T	TGG		CHS	4	99088801	0.475039	0.00446792	0.193179	0.674261	0.32039					DER	0.5404	0.8429	0.1296
ENSG00000197894	ADH5	rs562329399	eQTL	T	TGG		YRI	4	99088801	0.646621	0.00478354	0.193179	0.674261	0.32039					DER	0.5404	0.8429	0.1296
ENSG00000213533	STIMATE	rs2535644	eQTL	A	G	G	YRI	3	52822214	0.658965	0.00448724	0.0207433	0.468634	0.506675					ANC	1	0.97619	0.4815
ENSG00000102524	TNFSF13B	rs9520848	eQTL	T	C	T	CHS	13	108343101	0.474246	0.00448939	0.244929	0.608452	0.236695			yes		DER	0.2424	0.6143	0.00463
ENSG00000161267	BDH1	rs7622678	eQTL	A	G	A	CHS	3	197587577	0.474211	0.00449073	0.387355	0.367739	0					DER	0.4545	0.9095	0.4676
ENSG00000103253	HAGHL	rs1406814	eQTL	T	C	T	CEU	16	728024	0.380304	0.0045138	0.519165	0.161366	0.184829					DER	0.2323	0.8238	0.5463
ENSG00000103253	HAGHL	rs66649828	eQTL	A	G	G	CEU	16	716078	0.286256	0.00922597	0.225071	0.00169021	0.273284					ANC	0.7626	0.4095	0.3657
ENSG00000103253	HAGHL	rs1406814	eQTL	T	C	T	CHS	16	728024	0.351927	0.00972287	0.519165	0.161366	0.184829					DER	0.2323	0.8238	0.5463
ENSG00000178295	GEN1	rs28758291	eQTL	C	A	A	CHS	2	17740864	0.473398	0.00451381	0.316917	0.451098	0.0335995					ANC	0.6162	0.96667	0.4815
ENSG00000173457	PPP1R14B	rs602534	eQTL	C	T	C	CEU	11	64248757	0.380069	0.00452149	0.292085	0.00481389	0.342646			yes		DER	0.404	0.05714	0.03241
ENSG00000149591	TAGLN	rs74830	eQTL	C	T	T	CEU	11	117219842	0.378478	0.0045679	0.214323	0.0888826	0.456013					ANC	0.6768	0.3286	0.1435
ENSG00000138757	G3BP2	rs9684107	eQTL	T	C	T	CHS	4	75583743	0.471052	0.00457919	0.292085	0.484173	0.0632238	yes		yes		DER	0.404	0.05714	0.588
ENSG00000138757	G3BP2	rs7679851	eQTL	C	T	C	CHS	4	75628069	0.459116	0.00492716	0.286762	0.474016	0.060299	yes		yes		DER	0.399	0.05714	0.5787
ENSG00000138757	G3BP2	rs35224999	eQTL	TA	T		CHS	4	75667288	0.450388	0.00519393	0.28134	0.468997	0.0606604	yes		yes		DER	0.3939	0.05714	0.5741
ENSG00000164674	SYTL3	rs4709242	eQTL	C	T	C	CHS	6	158660397	0.470906	0.00458274	0.343558	0.408616	0.00439036					DER	0.2576	0.7143	0.2083
ENSG00000164674	SYTL3	rs7738675	eQTL	C	T	T	CHS	6	158646397	0.422102	0.00621729	0.312229	0.377735	0.00447502					ANC	0.7172	0.2857	0.7685
ENSG00000223478	AL441992.1	rs55697116	eQTL	C	T	C	CEU	9	128727341	0.377476	0.00460535	0.312815	0	0.316002					DER	0.3081	0	0	CEU-specific
ENSG00000223478	AL441992.1	rs55697116	reQTL	C	T	C	CEU	9	128727341	0.377476	0.00460535	0.312815	0	0.316002					DER	0.3081	0	0	CEU-specific
ENSG00000067141	NEO1	rs62016793	eQTL	C	G	C	CEU	15	73051855	0.377177	0.00461495	0.260972	0.0701935	0.408275					DER	0.399	0.07143	0
ENSG00000130699	TAF4	rs34255908	reQTL	C	G	C	CEU	20	61866436	0.376968	0.00462161	0.247503	0.094343	0.433723					DER	0.4242	0.09524	0
ENSG00000054219	LY75	rs4664304	eQTL	A	G	A	CEU	2	159937497	0.376029	0.00465114	0.187387	0.189572	0.529872			yes		DER	0.5808	0.2619	0.03241
ENSG00000054219	LY75	rs3828327	eQTL	G	A	G	CEU	2	159885584	0.368824	0.00490848	0.177776	0.230522	0.552442			yes		DER	0.5606	0.2524	0.009259
ENSG00000054219	LY75	rs66496937	eQTL	A	G	A	CEU	2	159881998	0.364901	0.00505522	0.172194	0.240248	0.557621			yes		DER	0.5657	0.2619	0.009259
ENSG00000055211	GINM1	rs35023561	eQTL	ATT	A		CHS	6	149574047	0.467502	0.00467146	0.419561	0.330671	0.0103916					DER	0.2172	0.7333	0.287
ENSG00000055211	GINM1	rs111937792	eQTL	A	AGAGGATCACTT		CHS	6	149573347	0.378668	0.00818908	0.475994	0.203382	0.109787					DER	0.3182	0.8667	0.5602
ENSG00000145287	PLAC8	rs77957477	eQTL	GT	G		YRI	4	83122029	0.650484	0.00467989	0.00831396	0.513714	0.444761			yes		DER	0.4646	0.5381	0.01389
ENSG00000145287	PLAC8	rs17006484	eQTL	A	C	C	YRI	4	83114816	0.517115	0.00904196	0	0.407224	0.400279			yes		ANC	1	1	0.588	YRI-specific
ENSG00000074706	IPCEF1	rs41329645	eQTL	C	T	C	CHS	6	154257456	0.467091	0.00468449	0.312265	0.478515	0.0872051					DER	0.08586	0.4762	0
ENSG00000074706	IPCEF1	rs12212773	eQTL	A	G	A	CHS	6	154229984	0.380994	0.00806745	0.263607	0.391849	0.0404922					DER	0.09091	0.4381	0.02315
ENSG00000074706	IPCEF1	rs12212773	reQTL	A	G	A	CHS	6	154229984	0.380994	0.00806745	0.263607	0.391849	0.0404922					DER	0.09091	0.4381	0.02315
ENSG00000113328	CCNG1	rs139881266	eQTL	AAGGTCAC	A		CHS	5	163449295	0.467016	0.00468638	0.298305	0.489246	0.0879776					DER	0.1212	0.5143	0.01389
ENSG00000180902	D2HGDH	rs3749155	eQTL	C	T	c	CHS	2	241814768	0.466408	0.0047076	0.410433	0.337365	0.00705624					DER	0.1717	0.6762	0.2269
ENSG00000256235	SMIM3	rs74973123	eQTL	A	T	T	CHS	5	150790321	0.465702	0.00472683	0.37757	0.366997	0					ANC	0.94949	0.519	0.93981
ENSG00000121410	A1BG	rs1265960	eQTL	G	A	g	YRI	19	58348456	0.648934	0.00472924	0	0.470724	0.483987			yes		DER	0.9394	0.9286	0.4028
ENSG00000112599	GUCA1B	rs2180172	eQTL	T	C	T	YRI	6	42200804	0.648732	0.00473337	0.0640002	0.584223	0.384917					DER	0.6566	0.819	0.1759
ENSG00000117505	DR1	rs569414	eQTL	G	A	g	YRI	1	93319344	0.648371	0.00474129	0.00749115	0.43725	0.517774					DER	0.6818	0.6143	0.1065
ENSG00000117505	DR1	rs12565182	eQTL	T	G	G	YRI	1	93396032	0.553027	0.00754454	0.00359876	0.393054	0.456836					ANC	0.3283	0.381	0.8611
ENSG00000117505	DR1	rs1559828	eQTL	T	A	T	YRI	1	93360081	0.548196	0.00774045	0.00249151	0.393054	0.450953					DER	0.6667	0.619	0.1389
ENSG00000275964	AL355001.2	rs34432573	eQTL	T	TAA		YRI	13	19777118	0.648069	0.00474635	0.0439288	0.562396	0.402273					DER	0.7576	0.8762	0.2546
ENSG00000233478	AL031280.1	rs3820518	eQTL	A	G	G	CEU	1	25658960	0.373185	0.00474917	0.184069	0.303517	0.59532					ANC	1	0.8095	0.3935
ENSG00000233478	AL031280.1	rs12090967	eQTL	T	C	C	CEU	1	25585917	0.330281	0.00656424	0.216884	0.0629416	0.381895					ANC	1	0.7762	0.6065
ENSG00000233478	AL031280.1	rs3820518	eQTL	A	G	G	YRI	1	25658960	0.531473	0.00841371	0.184069	0.303517	0.59532					ANC	1	0.8095	0.3935
ENSG00000233478	AL031280.1	rs3767900	eQTL	T	G	G	CEU	1	25658020	0.297326	0.00847464	0.188696	0.0844193	0.377329					ANC	1	0.8048	0.6111
ENSG00000079385	CEACAM1	rs113026179	eQTL	A	G	a	YRI	19	42451783	0.647947	0.00475415	0.00275694	0.485998	0.46907			yes		DER	0.005051	0	0.4907	YRI-specific
ENSG00000167703	SLC43A2	rs8075750	eQTL	G	C	G	CEU	17	1588083	0.373019	0.00475627	0.225597	0.0747852	0.433402					DER	0.5455	0.2	0.06481
ENSG00000267454	ZNF582-AS1	rs9636161	eQTL	C	T	C	CHS	19	56389117	0.464696	0.00476247	0.259185	0.523455	0.105782					DER	0.4899	0.8524	0.2593
ENSG00000176903	PNMA1	rs7150772	eQTL	G	A	A	CHS	14	73688653	0.464425	0.00477239	0.358779	0.384135	0.00025919			yes		ANC	0.6465	1	0.6111
ENSG00000109771	LRP2BP	rs12503953	reQTL	A	T	A	YRI	4	185384548	0.647134	0.00477283	0.00179204	0.450252	0.502304					DER	0.7323	0.6905	0.1574
ENSG00000177311	ZBTB38	rs6764769	eQTL	A	G	G	YRI	3	141381438	0.647116	0.00477306	0.00557632	0.50974	0.44401					ANC	0.5909	0.6524	0.088
ENSG00000177311	ZBTB38	rs9822195	eQTL	C	T	T	CHS	3	141377894	0.392466	0.00751873	0.307644	0.342493	0.00202024					ANC	0.697	1	0.6528
ENSG00000135535	CD164	rs1546721	eQTL	T	C	C	YRI	6	109304593	0.646656	0.00478304	0.0072714	0.436546	0.516615			yes		ANC	0.6212	0.5524	0.0648
ENSG00000135535	CD164	rs73762717	eQTL	A	G	A	YRI	6	109391650	0.563195	0.00718117	0.0436682	0.389098	0.492482			yes		DER	0.0101	0.07143	0.5231
ENSG00000175334	BANF1	rs653236	eQTL	A	G	A	YRI	11	65926235	0.646016	0.00479631	0.000778465	0.451419	0.499621					DER	0.5354	0.4952	0.02315
ENSG00000141562	NARF	rs71168111	eQTL	A	AAC		CHS	17	82457026	0.463234	0.00480807	0.474899	0.285083	0.0518902					DER	0.2626	0.819	0.4213
ENSG00000141562	NARF	rs11077995	eQTL	C	T	C	CEU	17	82461848	0.350062	0.00565559	0.535307	0.210014	0.155901					DER	0.3232	0.9095	0.6157
ENSG00000141562	NARF	rs11870617	reQTL	C	G	-	CHS	17	82471768	0.436428	0.00568192	0.541001	0.224126	0.147529					DER	0.3182	0.9095	0.6019
ENSG00000141562	NARF	rs11870617	reQTL	C	G	-	CEU	17	82471768	0.342279	0.00599472	0.541001	0.224126	0.147529					DER	0.3182	0.9095	0.6019
ENSG00000141562	NARF	rs11077995	eQTL	C	T	C	CHS	17	82461848	0.416316	0.00643817	0.535307	0.210014	0.155901					DER	0.3232	0.9095	0.6157
ENSG00000203880	PCMTD2	rs6062678	eQTL	G	T	G	CHS	20	64257449	0.46291	0.00481662	0.376982	0.364053	0					DER	0.4495	0.0381	0.4444
ENSG00000092820	EZR	rs9457495	eQTL	A	G	g	CHS	6	158883974	0.462861	0.00481895	0.329936	0.414087	0.00920087			yes		DER	0.7727	0.3286	0.8333
ENSG00000145779	TNFAIP8	rs7724082	reQTL	T	C	C	YRI	5	119331756	0.644796	0.0048246	0	0.48013	0.470284					ANC	0.94949	0.95238	0.4306
ENSG00000145779	TNFAIP8	rs7724082	eQTL	T	C	C	YRI	5	119331756	0.644796	0.0048246	0	0.48013	0.470284					ANC	0.94949	0.95238	0.4306
ENSG00000145088	EAF2	rs6438652	eQTL	A	G	G	CHS	3	121761528	0.462071	0.00483984	0.306088	0.444026	0.0279049					ANC	0.3434	0.7667	0.2315
ENSG00000145088	EAF2	rs10711478	eQTL	TA	T		CHS	3	121786498	0.415545	0.00646869	0.28165	0.407552	0.0229331					DER	0.6566	0.2524	0.7593
ENSG00000145088	EAF2	rs2331964	eQTL	T	C	C	CHS	3	121824051	0.392522	0.00751376	0.28165	0.371909	0.010768					ANC	0.3434	0.7476	0.2685
ENSG00000100714	MTHFD1	rs12432825	eQTL	A	G	A	YRI	14	64390735	0.643499	0.00485236	0.0741137	0.588951	0.378089		yes			DER	0.5051	0.3095	0.9352
ENSG00000206190	ATP10A	rs28380244	eQTL	T	C	C	YRI	15	25864304	0.643006	0.00486146	0	0.457193	0.490848					ANC	0.8586	0.8333	0.2917
ENSG00000198624	CCDC69	rs185079	reQTL	A	G	G	CEU	5	151244809	0.369941	0.00487045	0.307644	0	0.310802					ANC	0.303	0	0	CEU-specific
ENSG00000196683	TOMM7	rs10259561	eQTL	G	A	G	CEU	7	22819474	0.369528	0.00488497	0.378646	0.0247549	0.250439					DER	0.3535	0.8286	0.7315
ENSG00000196683	TOMM7	rs57158381	eQTL	GT	G		CEU	7	22809368	0.341196	0.00604535	0.258839	0.00390079	0.320747					DER	0.3081	0.6952	0.7454
ENSG00000196683	TOMM7	rs2270103	eQTL	C	T	C	CEU	7	22823103	0.320962	0.0070459	0.242273	0.00499352	0.308919					DER	0.3081	0.681	0.7361
ENSG00000196683	TOMM7	rs2270103	reQTL	C	T	C	CEU	7	22823103	0.320962	0.0070459	0.242273	0.00499352	0.308919					DER	0.3081	0.681	0.7361
ENSG00000196683	TOMM7	rs1029740	eQTL	C	A	A	CEU	7	22833967	0.306465	0.00788859	0.378646	0.061481	0.181702					ANC	0.6465	0.1714	0.3287
ENSG00000213214	ARHGEF35	rs17591937	eQTL	C	A	-	CHS	7	144173412	0.460478	0.00488713	0.287717	0.468642	0.0493828					DER	0.3434	0.7524	0.1991
ENSG00000274184	AC011815.2	rs4799376	eQTL	T	C	C	CEU	18	35256125	0.369146	0.00489844	0.484137	0.128954	0.193006					ANC	0.1162	0.6714	0.4074
ENSG00000125686	MED1	rs55869013	eQTL	CTT	C		YRI	17	39465401	0.641105	0.00490389	0.00811693	0.433127	0.51458			yes		DER	0.7424	0.6762	0.1574
ENSG00000138185	ENTPD1	rs34037152	eQTL	C	G	C	CHS	10	95709896	0.4597	0.00490717	0.233464	0.61196	0.254067					DER	0.2475	0.6095	0
ENSG00000085871	MGST2	rs150577699	eQTL	GGGC	G		CEU	4	139670266	0.368677	0.00491532	0.304809	0	0.311876					DER	0.4545	0.8571	0.8611
ENSG00000153814	JAZF1	rs4722758	eQTL	C	G	C	CEU	7	28116987	0.368267	0.00492798	0.51698	0.168972	0.176284					DER	0.1667	0.7571	0.4583
ENSG00000153814	JAZF1	rs66537264	eQTL	T	C	T	CHS	7	28120410	0.39387	0.0074404	0.280768	0.380669	0.0207295					DER	0.09596	0.4619	0.04167
ENSG00000153814	JAZF1	rs886664	eQTL	C	T	C	CHS	7	28145973	0.391703	0.00755798	0.264988	0.407508	0.0467515					DER	0.1061	0.4619	0.02778
ENSG00000153814	JAZF1	rs59910025	eQTL	G	A	G	CHS	7	28204731	0.371254	0.00858024	0.437763	0.218442	0.0766898					DER	0.1364	0.6571	0.3056
ENSG00000153814	JAZF1	rs4722758	eQTL	C	G	C	CHS	7	28116987	0.359429	0.009256	0.51698	0.168972	0.176284					DER	0.1667	0.7571	0.4583
ENSG00000103657	HERC1	rs35244420	eQTL	AT	A		CHS	15	63697450	0.45872	0.00493726	0.445061	0.301096	0.0292602					DER	0.5758	0.07619	0.4491
ENSG00000180739	S1PR5	rs60384236	eQTL	C	CTT		CHS	19	10534922	0.458702	0.00493749	0.361755	0.373979	0					DER	0.3737	0.8333	0.3611
ENSG00000197728	RPS26	rs1131017	eQTL	C	G	C	YRI	12	56042145	0.640386	0.0049377	0.0660578	0.582332	0.378764					DER	0.5859	0.7619	0.125
ENSG00000197728	RPS26	rs1131017	reQTL	C	G	C	YRI	12	56042145	0.640386	0.0049377	0.0660578	0.582332	0.378764					DER	0.5859	0.7619	0.125
ENSG00000134748	PRPF38A	rs72903628	eQTL	C	T	c	YRI	1	52455776	0.640383	0.0049386	0.0496298	0.532423	0.43531					DER	0.05051	0	0.537
ENSG00000134748	PRPF38A	rs149414850	eQTL	GA	G		YRI	1	52406537	0.517115	0.00904196	0	0.407224	0.400279					DER	0	0	0.412	YRI-specific
ENSG00000142669	SH3BGRL3	rs4636445	eQTL	C	A	c	CHS	1	26377953	0.45838	0.00494736	0.335953	0.40253	0.00766421					DER	0.08081	0.4905	0.0463
ENSG00000128951	DUT	rs66822811	eQTL	TCGGGCGCGGTGTCTTGCCCACAGCTTGGGGAGCGGCCC	T		CEU	15	48331051	0.36757	0.00495638	0.259394	0.0148381	0.362245					DER	0.8182	0.4429	0.3519
ENSG00000173917	HOXB2	rs2326013	eQTL	C	A	C	YRI	17	48541740	0.639136	0.00496697	0	0.459308	0.484886					DER	0.4848	0.4667	0.00463
ENSG00000230148	HOXB-AS1	rs2326013	eQTL	C	A	C	YRI	17	48541740	0.639136	0.00496697	0	0.459308	0.484886					DER	0.4848	0.4667	0.00463
ENSG00000173917	HOXB2	rs62065845	eQTL	T	A	A	YRI	17	48512628	0.637794	0.00499944	0.0944527	0.603567	0.362088					ANC	0.4899	0.2714	0.91667
ENSG00000230148	HOXB-AS1	rs62065845	eQTL	T	A	A	YRI	17	48512628	0.637794	0.00499944	0.0944527	0.603567	0.362088					ANC	0.4899	0.2714	0.91667
ENSG00000173917	HOXB2	rs1987164	reQTL	A	G	A	YRI	17	48491690	0.563471	0.00717343	0	0.41084	0.450027					DER	0.4697	0.4381	0.01389
ENSG00000111906	HDDC2	rs987166	eQTL	A	G	N	YRI	6	125299298	0.638919	0.00497538	0.00332377	0.500108	0.444454					DER	0.1667	0.1286	0.6991
ENSG00000111906	HDDC2	rs112982980	eQTL	T	G	G	YRI	6	125301591	0.628219	0.00523662	0.00332377	0.494515	0.438717					ANC	0.8333	0.8714	0.3056
ENSG00000111906	HDDC2	rs2104026	eQTL	C	T	-	CEU	6	125271379	0.310278	0.00764845	0.205507	0.0319541	0.344908					DER	0.1162	0.419	0.5509
ENSG00000111906	HDDC2	rs7341311	eQTL	C	A	A	YRI	6	125307490	0.534303	0.00827599	0.0812118	0.360276	0.506675					ANC	1	0.91429	0.4815
ENSG00000108039	XPNPEP1	rs10787220	reQTL	A	G	G	CEU	10	109920630	0.366944	0.00497762	0.237061	0.040024	0.395986					ANC	0.601	0.2381	0.125
ENSG00000108039	XPNPEP1	rs3758408	eQTL	T	C	C	CEU	10	109909374	0.352277	0.00556114	0.225419	0.0423817	0.388858					ANC	0.601	0.2476	0.1296
ENSG00000108039	XPNPEP1	rs626198	eQTL	T	C	T	CEU	10	109790514	0.33483	0.00633825	0.208013	0.0503648	0.386225					DER	0.6111	0.2714	0.1389
ENSG00000141564	RPTOR	rs1471791	eQTL	G	A	G	YRI	17	80696571	0.638482	0.0049867	0.0370499	0.547297	0.406785					DER	0.1818	0.08571	0.6852
ENSG00000170448	NFXL1	rs4695280	eQTL	G	A	G	CEU	4	47822874	0.366658	0.00498894	0.432186	0.0745472	0.217159					DER	0.3939	0.8952	0.7407
ENSG00000089063	TMEM230	rs2715	eQTL	T	C	T	YRI	20	5100403	0.638208	0.00499176	0.117681	0.621967	0.348739					DER	0.5657	0.8	0.1296
ENSG00000104497	SNX16	rs1376841	eQTL	G	A	A	CHS	8	81873051	0.45691	0.00499255	0.310773	0.435534	0.0297875					ANC	0.3687	0.0286	0.4954
ENSG00000104497	SNX16	rs6983754	reQTL	G	A	A	CHS	8	81883645	0.448545	0.00526109	0.305414	0.430608	0.030074					ANC	0.3636	0.0286	0.4907
ENSG00000104497	SNX16	rs75008482	eQTL	TA	T		CHS	8	81877096	0.435987	0.00569938	0.227798	0.548897	0.166895					DER	0.2879	0.6476	0.06019
ENSG00000175455	CCDC14	rs12634475	eQTL	T	C	t	CEU	3	123921218	0.366393	0.00499982	0.34261	0.00737432	0.274367					DER	0.005051	0.3619	0.2963
ENSG00000147408	CSGALNACT1	rs4317590	eQTL	A	G	A	CHS	8	19500131	0.456675	0.00500128	0.330346	0.405185	0.00712463					DER	0.4192	0.8476	0.3519
ENSG00000147408	CSGALNACT1	rs13261824	eQTL	C	G	C	CHS	8	19456401	0.433292	0.00579334	0.220284	0.54547	0.156953					DER	0.5202	0.8476	0.2361
ENSG00000143153	ATP1B1	rs1358714	eQTL	G	A	G	CHS	1	169110181	0.456314	0.00501134	0.260621	0.507468	0.0929092	yes				DER	0.4949	0.8571	0.2778
ENSG00000143153	ATP1B1	rs12567492	eQTL	A	C	A	CHS	1	169010981	0.416656	0.00642598	0.395196	0.293169	0.0163668	yes				DER	0.1465	0.6333	0.2222
ENSG00000263528	IKBKE	rs1059704	eQTL	G	A	A	CEU	1	206475035	0.366012	0.00501443	0.300993	0	0.311975			yes		ANC	0.2323	0.6524	0.662
ENSG00000165948	IFI27L1	rs373810498	eQTL	T	TTCTTA		CEU	14	94099852	0.365892	0.00501827	0.470234	0.126589	0.206905					DER	0.4798	0.9714	0.8056
ENSG00000133466	C1QTNF6	rs229532	eQTL	T	A	T	CEU	22	37190921	0.365468	0.00503459	0.420702	0.060773	0.219402					DER	0.1768	0.6905	0.5139
ENSG00000148700	ADD3	rs7069128	eQTL	A	G	A	CEU	10	110000317	0.364927	0.00505394	0.213488	0.0795105	0.435919					DER	0.101	0.4048	0.6111
ENSG00000149269	PAK1	rs2729751	eQTL	G	A	A	CEU	11	77388928	0.364003	0.00509014	0.218819	0.094741	0.440432			yes		ANC	0.9798	0.7286	0.5093
ENSG00000182551	ADI1	rs10208494	eQTL	A	G	A	YRI	2	3498938	0.633595	0.00509293	0	0.466071	0.472548					DER	0.1465	0.1524	0.6991
ENSG00000182054	IDH2	rs57175638	eQTL	A	AC		CEU	15	90094905	0.363904	0.00509476	0.244619	0.0283587	0.378764					DER	0.5859	0.219	0.125
ENSG00000182054	IDH2	rs57175638	reQTL	A	AC		CEU	15	90094905	0.363904	0.00509476	0.244619	0.0283587	0.378764					DER	0.5859	0.219	0.125
ENSG00000182054	IDH2	rs4932157	eQTL	A	C	A	CEU	15	90096494	0.31705	0.00725188	0.209332	0.0316822	0.350413					DER	0.5859	0.2476	0.1435
ENSG00000054523	KIF1B	rs6695456	eQTL	C	T	C	YRI	1	10210468	0.633469	0.00509631	0.0392165	0.518479	0.437935					DER	0.0404	0	0.5231
ENSG00000171476	HOPX	rs6554379	eQTL	G	A	G	YRI	4	56756056	0.6329	0.00510996	0.0028966	0.496554	0.441456					DER	0.2121	0.1714	0.7454
ENSG00000161904	LEMD2	rs9394166	eQTL	G	C	G	CHS	6	33783345	0.452987	0.00511243	0.291271	0.451626	0.0383515					DER	0.3889	0.7952	0.2546
ENSG00000069275	NUCKS1	rs823130	eQTL	C	T	C	CEU	1	205745244	0.363158	0.00511923	0.460923	0.125367	0.215234					DER	0.4747	0.009524	0.1528
ENSG00000069275	NUCKS1	rs145557339	eQTL	AAAAAATTTACTT	A		CEU	1	205722033	0.355154	0.00544571	0.455809	0.125367	0.210066					DER	0.4697	0.009524	0.1528
ENSG00000069275	NUCKS1	rs823094	eQTL	T	G	T	CEU	1	205720679	0.280217	0.00966924	0.455809	0.180963	0.140673					DER	0.4697	0.009524	0.2083
ENSG00000085721	RRN3	rs370008932	eQTL	C	CT		CEU	16	15076980	0.363068	0.00512151	0.194598	0.108836	0.464711					DER	0.7828	0.4619	0.2315
ENSG00000139133	ALG10	rs814669	eQTL	C	T	C	CEU	12	33949524	0.362739	0.00513643	0.285277	0.00054568	0.323054					DER	0.4596	0.09524	0.07407
ENSG00000080854	IGSF9B	rs56290941	eQTL	C	T	C	YRI	11	133943280	0.632239	0.00514022	0	0.472173	0.465001					DER	0	0	0.4769	YRI-specific
ENSG00000214894	LINC00243	rs115857087	eQTL	A	G	G	CHS	6	30815523	0.451922	0.0051451	0.241948	0.540571	0.140092					ANC	0.6869	0.3143	0.90741
ENSG00000110619	CARS	rs190251279	eQTL	C	G	-	CHS	11	2992057	0.45151	0.00516349	0.211122	0.63728	0.294077					DER	0.298	0.6429	0.00463
ENSG00000110619	CARS	rs190251279	eQTL	C	G	-	YRI	11	2992057	0.562616	0.00720573	0.211122	0.63728	0.294077					DER	0.298	0.6429	0.00463
ENSG00000129353	SLC44A2	rs113379022	reQTL	C	T	C	CEU	19	10602746	0.361787	0.0051774	0.253317	0.0653637	0.392897	yes		yes		DER	0.3838	0.06667	0
ENSG00000124588	NQO2	rs6915338	eQTL	A	G	A	YRI	6	3035289	0.629792	0.00519914	0.0876172	0.362032	0.594167					DER	0.6263	0.4095	0.02315
ENSG00000124588	NQO2	rs3734479	eQTL	C	T	C	CEU	6	3026992	0.352259	0.00556163	0.142272	0.270949	0.579816					DER	0.6919	0.4143	0.07407
ENSG00000124588	NQO2	rs3734479	reQTL	C	T	C	CEU	6	3026992	0.352259	0.00556163	0.142272	0.270949	0.579816					DER	0.6919	0.4143	0.07407
ENSG00000124588	NQO2	rs3734479	eQTL	C	T	C	YRI	6	3026992	0.514803	0.00914429	0.142272	0.270949	0.579816					DER	0.6919	0.4143	0.07407
ENSG00000124588	NQO2	rs3734479	reQTL	C	T	C	YRI	6	3026992	0.514803	0.00914429	0.142272	0.270949	0.579816					DER	0.6919	0.4143	0.07407
ENSG00000126860	EVI2A	rs17826544	eQTL	A	G	A	YRI	17	31313207	0.629679	0.00520339	0.124145	0.347525	0.61899					DER	0.6263	0.3667	0.009259
ENSG00000126860	EVI2A	rs146448694	eQTL	AAAAG	A		YRI	17	31396214	0.62739	0.0052564	0.133224	0.342614	0.624039					DER	0.6313	0.3619	0.009259
ENSG00000126860	EVI2A	rs146448694	eQTL	AAAAG	A		CEU	17	31396214	0.350881	0.00562335	0.133224	0.342614	0.624039					DER	0.6313	0.3619	0.009259
ENSG00000126860	EVI2A	rs17826544	eQTL	A	G	A	CEU	17	31313207	0.335251	0.00632085	0.124145	0.347525	0.61899					DER	0.6263	0.3667	0.009259
ENSG00000126860	EVI2A	rs2854334	eQTL	A	G	G	CEU	17	31388482	0.329327	0.00660842	0.133224	0.274915	0.567055					ANC	0.3687	0.6381	0.95833
ENSG00000126860	EVI2A	rs2854334	eQTL	A	G	G	YRI	17	31388482	0.507818	0.00945869	0.133224	0.274915	0.567055					ANC	0.3687	0.6381	0.95833
ENSG00000137411	VARS2	rs2249464	eQTL	T	C	C	CHS	6	30920384	0.44994	0.0052134	0.238498	0.538902	0.136471					ANC	0.4646	0.1286	0.7315
ENSG00000164465	DCBLD1	rs9387479	eQTL	T	C	C	YRI	6	117471449	0.628955	0.00521924	0.00542608	0.497472	0.437434					ANC	0.4848	0.5476	0.0278
ENSG00000177030	DEAF1	rs58688157	eQTL	A	G	G	CHS	11	625085	0.449489	0.00522597	0.24814	0.552328	0.172976					ANC	0.7323	0.990476	0.4259
ENSG00000189060	H1F0	rs739140	eQTL	G	A	G	YRI	22	37719549	0.628586	0.00522672	0.106774	0.578908	0.396605					DER	0.8939	1	0.4167
ENSG00000185088	RPS27L	rs35018260	eQTL	C	T	C	CHS	15	63154133	0.449382	0.0052294	0.320586	0.416104	0.0254638					DER	0.06566	0.4524	0.01852
ENSG00000161010	MRNIP	rs112957510	eQTL	G	C	G	YRI	5	179840088	0.627982	0.00524028	0.0756095	0.55109	0.41354					DER	0.07576	0	0.5556
ENSG00000101474	APMAP	rs6106975	eQTL	T	C	C	CHS	20	24938295	0.449086	0.00524118	0.294102	0.44577	0.0394876					ANC	0.4141	0.0619	0.5602
ENSG00000117632	STMN1	rs12128156	eQTL	C	G	C	YRI	1	25964574	0.627404	0.00525605	0.000601633	0.442614	0.488759					DER	0.6566	0.619	0.1065
ENSG00000115306	SPTBN1	rs4616509	eQTL	T	C	C	YRI	2	54580845	0.627242	0.00526056	0.0296232	0.536681	0.402628					ANC	0.7626	0.8619	0.2593
ENSG00000115306	SPTBN1	rs75475627	eQTL	C	G	C	CHS	2	54560455	0.377945	0.00822545	0.253649	0.420712	0.0793035					DER	0.09091	0.4286	0.00463
ENSG00000177868	SVBP	rs12030508	eQTL	A	T	A	CEU	1	42764541	0.359219	0.00527843	0.32059	0.00355362	0.284997					DER	0.3586	0.01905	0.03704
ENSG00000177868	SVBP	rs149603424	eQTL	A	AGC		CEU	1	42783949	0.334217	0.00636499	0.267989	0.00658987	0.304472					DER	0.3081	0.01905	0.00463
ENSG00000072415	MPP5	rs17248930	eQTL	G	T	G	CHS	14	67421898	0.447675	0.00528608	0.359982	0.361793	0					DER	0.01515	0.4	0.01852
ENSG00000110324	IL10RA	rs2282494	eQTL	A	G	A	CHS	11	117996153	0.447502	0.00529103	0.340041	0.392455	0.0187242		yes			DER	0.0202	0.3905	0
ENSG00000110324	IL10RA	rs11216664	eQTL	G	C	G	CHS	11	117978350	0.432379	0.00582735	0.330304	0.382902	0.0187242		yes			DER	0.0202	0.381	0
ENSG00000143889	HNRNPLL	rs6761563	eQTL	A	T	T	CEU	2	38664264	0.358784	0.00529429	0.218275	0.0626765	0.41494					ANC	0.899	0.5905	0.4074
ENSG00000034713	GABARAPL2	rs2650414	eQTL	A	C	C	CEU	16	75491937	0.358161	0.00532149	0.226132	0.0481088	0.399067					ANC	0.5909	0.2381	0.1157
ENSG00000246922	UBAP1L	rs72729060	eQTL	A	C	A	CHS	15	65186553	0.44619	0.00533045	0.223352	0.617201	0.274311					DER	0.7677	0.9952	0.3704
ENSG00000246922	UBAP1L	rs72729060	eQTL	A	C	A	YRI	15	65186553	0.514055	0.00917548	0.223352	0.617201	0.274311					DER	0.7677	0.9952	0.3704
ENSG00000003402	CFLAR	rs372958444	eQTL	CT	C		YRI	2	201096390	0.624092	0.00533371	0.192303	0.645499	0.34604					DER	0.202	0.004762	0.6574
ENSG00000003402	CFLAR	rs372958444	eQTL	CT	C		CHS	2	201096390	0.412952	0.00657565	0.192303	0.645499	0.34604					DER	0.202	0.004762	0.6574
ENSG00000011275	RNF216	rs3779092	reQTL	T	C	T	YRI	7	5672969	0.624038	0.00533433	0.149146	0.636079	0.328858					DER	0.4798	0.7571	0.08333
ENSG00000011275	RNF216	rs3779092	reQTL	T	C	T	CHS	7	5672969	0.386779	0.00779068	0.149146	0.636079	0.328858					DER	0.4798	0.7571	0.08333
ENSG00000005075	POLR2J	rs3800988	eQTL	T	C	C	CEU	7	102472646	0.357603	0.00534419	0.346902	0.01007	0.258662					ANC	0.1768	0.6286	0.5509
ENSG00000005075	POLR2J	rs11764413	eQTL	T	C	C	CEU	7	102461717	0.32483	0.00684073	0.33739	0.0179762	0.226037					ANC	0.1717	0.6143	0.5139
ENSG00000178623	GPR35	rs13019955	eQTL	C	A	C	CHS	2	240625563	0.445484	0.0053551	0.310688	0.420068	0.0256041					DER	0.6717	0.9905	0.5556
ENSG00000197226	TBC1D9B	rs10565684	eQTL	CATA	C		CHS	5	179927342	0.445419	0.00535734	0.343136	0.375347	0					DER	0.3333	0.7857	0.3056
ENSG00000070081	NUCB2	rs11024188	eQTL	C	T	-	CEU	11	17195765	0.357182	0.00535926	0.279732	0.0058755	0.32438					DER	0.3485	0.03333	0.01389
ENSG00000242372	EIF6	rs35560631	reQTL	A	G	A	YRI	20	35286981	0.623427	0.00536028	0	0.467465	0.460302					DER	0	0	0.4722	YRI-specific
ENSG00000242372	EIF6	rs2425045	eQTL	T	C	C	YRI	20	35282021	0.57883	0.00667552	0.00208775	0.41354	0.465327					ANC	0.7879	0.7476	0.2361
ENSG00000242372	EIF6	rs6060346	eQTL	G	C	G	YRI	20	35284782	0.57288	0.0068684	0	0.439634	0.432546					DER	0	0	0.4444	YRI-specific
ENSG00000075413	MARK3	rs8006994	eQTL	C	T	C	CEU	14	103374959	0.357042	0.005364	0.320714	0.000332371	0.279423	yes				DER	0.8081	0.3762	0.412
ENSG00000161395	PGAP3	rs2517957	eQTL	G	A	G	CEU	17	39682463	0.356652	0.00537908	0.178866	0.144664	0.489568					DER	0.6818	0.3667	0.125
ENSG00000182782	HCAR2	rs7133768	eQTL	T	C	t	CEU	12	122705247	0.356415	0.00539202	0.338344	0.0251158	0.277659					DER	0.3333	0	0.02778
ENSG00000167747	C19orf48	rs55716643	eQTL	G	A	g	CHS	19	50794568	0.443994	0.00540439	0.272964	0.468085	0.0601771					DER	0.2727	0.6714	0.1296
ENSG00000111252	SH2B3	rs10849933	eQTL	A	C	A	CEU	12	111319843	0.314234	0.00741351	0.484751	0.175036	0.145961					DER	0.1313	0.6905	0.3796
ENSG00000111252	SH2B3	rs10849933	eQTL	A	C	A	CHS	12	111319843	0.348871	0.00991386	0.484751	0.175036	0.145961					DER	0.1313	0.6905	0.3796
ENSG00000183726	TMEM50A	rs35992941	eQTL	AACACAC	A		CEU	1	25386842	0.355521	0.00542412	0.36841	0.0357049	0.250151					DER	0.4141	0.02381	0.08796
ENSG00000187010	RHD	rs35992941	eQTL	AACACAC	A		CEU	1	25386842	0.355521	0.00542412	0.36841	0.0357049	0.250151					DER	0.4141	0.02381	0.08796
ENSG00000187010	RHD	rs9689	eQTL	A	G	a	CHS	1	25361785	0.349613	0.00986448	0.242637	0.35638	0.0191468					DER	0.5556	0.1952	0.6574
ENSG00000198755	RPL10A	rs12525930	eQTL	T	C	T	CEU	6	35472155	0.355397	0.00542822	0.151159	0.301347	0.595665					DER	0.5859	0.3	0
ENSG00000198755	RPL10A	rs12525930	eQTL	T	C	T	YRI	6	35472155	0.550114	0.0076417	0.151159	0.301347	0.595665					DER	0.5859	0.3	0
ENSG00000163170	BOLA3	rs12620278	reQTL	G	A	A	YRI	2	74052988	0.620392	0.00543169	0.0618342	0.372036	0.568004					ANC	0.601	0.419	0.0231
ENSG00000196072	BLOC1S2	rs61871345	eQTL	A	G	A	YRI	10	100285702	0.620362	0.00543201	0	0.449818	0.474402					DER	0.4646	0.4476	0
ENSG00000196072	BLOC1S2	rs12570957	reQTL	C	A	c	YRI	10	100221517	0.60185	0.00594302	0	0.4451	0.459215					DER	0.4495	0.4429	0
ENSG00000122299	ZC3H7A	rs200555253	eQTL	CA	C		CHS	16	11808381	0.442827	0.00544199	0.246085	0.540945	0.160884	yes				DER	0.2121	0.581	0.02315
ENSG00000122299	ZC3H7A	rs55744401	eQTL	G	T	G	CHS	16	11758950	0.369393	0.00868022	0.217293	0.455221	0.107371	yes				DER	0.1869	0.5238	0.03704
ENSG00000147894	C9orf72	rs10967976	eQTL	G	A	G	YRI	9	27544945	0.619763	0.00544763	0	0.462949	0.460905					DER	0.5556	0.5619	0.05556
ENSG00000188511	C22orf34	rs135795	eQTL	C	T	t	CHS	22	49553927	0.44195	0.0054742	0.356584	0.357852	0					DER	0.9192	0.4905	0.9167
ENSG00000176945	MUC20	rs55919005	eQTL	CTT	C		YRI	3	195758726	0.618015	0.00549361	0.000417265	0.441665	0.479857			yes		DER	0.8384	0.8095	0.2778
ENSG00000188690	UROS	rs10736867	eQTL	C	T	C	YRI	10	125751131	0.617517	0.0055051	0	0.469057	0.452248					DER	0.7778	0.7905	0.2361
ENSG00000115020	PIKFYVE	rs7565247	eQTL	A	G	A	YRI	2	208239506	0.617287	0.00551069	0.0468627	0.523317	0.418223					DER	0.9394	0.9952	0.463
ENSG00000117676	RPS6KA1	rs7726	eQTL	G	A	G	CHS	1	26574828	0.440939	0.00551092	0.432359	0.29176	0.0289339					DER	0.2121	0.7381	0.3241
ENSG00000167088	SNRPD1	rs7407412	eQTL	G	A	A	YRI	18	21611031	0.616488	0.00552995	0.0702689	0.360974	0.576002					ANC	0.6818	0.4905	0.0694
ENSG00000118939	UCHL3	rs9543976	eQTL	G	A	A	YRI	13	75562512	0.616149	0.0055383	0.0384423	0.39029	0.540091					ANC	0.1263	0.2381	0.7315
ENSG00000271870	AC024060.2	rs1672772	eQTL	A	G	A	YRI	3	3146678	0.615506	0.00555462	0.0173338	0.507266	0.417667					DER	0.8939	0.9476	0.3981
ENSG00000137996	RTCA	rs4350216	eQTL	T	C	T	YRI	1	100265300	0.615486	0.00555515	0.00861366	0.496801	0.424694					DER	0.8737	0.919	0.3657
ENSG00000224616	RTCA-AS1	rs4350216	eQTL	T	C	T	YRI	1	100265300	0.615486	0.00555515	0.00861366	0.496801	0.424694					DER	0.8737	0.919	0.3657
ENSG00000137996	RTCA	rs4350216	reQTL	T	C	T	YRI	1	100265300	0.615486	0.00555515	0.00861366	0.496801	0.424694					DER	0.8737	0.919	0.3657
ENSG00000224616	RTCA-AS1	rs10127510	reQTL	T	C	C	YRI	1	100248321	0.611711	0.00567439	0.0309884	0.522308	0.403163					ANC	0.1263	0.0524	0.6157
ENSG00000178927	CYBC1	rs7221247	eQTL	A	G	-	CEU	17	82447082	0.352176	0.00556579	0.529503	0.200592	0.15993		yes	yes		DER	0.3283	0.9095	0.625
ENSG00000178927	CYBC1	rs7221247	eQTL	A	G	-	CHS	17	82447082	0.40179	0.00706984	0.529503	0.200592	0.15993		yes	yes		DER	0.3283	0.9095	0.625
ENSG00000100227	POLDIP3	rs137100	eQTL	C	T	T	YRI	22	42594068	0.614927	0.00556894	0.0742692	0.572115	0.367532					ANC	0.7626	0.90952	0.287
ENSG00000123136	DDX39A	rs8104877	eQTL	T	G	G	CEU	19	14431479	0.351879	0.00558008	0.216888	0.0510323	0.400499					ANC	0.7071	0.3571	0.2083
ENSG00000138175	ARL3	rs12573474	eQTL	A	G	A	CHS	10	102633749	0.438778	0.00558631	0.3041	0.422516	0.0334946					DER	0.09091	0.4762	0.02778
ENSG00000068654	POLR1A	rs7562837	eQTL	T	C	T	CEU	2	86079128	0.351657	0.00558933	0.173366	0.184501	0.511725					DER	0.06566	0.3095	0.6296
ENSG00000168685	IL7R	rs6451231	reQTL	T	C	C	CHS	5	35878825	0.438667	0.00558977	0.231094	0.553762	0.174985		yes	yes		ANC	0.2626	0.6238	0.0417
ENSG00000223865	HLA-DPB1	rs1431403	eQTL	T	C	.	CEU	6	33079254	0.351609	0.00559195	0.331316	0.00503304	0.26348			yes		DER	0.2626	0.7095	0.6528
ENSG00000130338	TULP4	rs4710078	eQTL	G	A	g	CHS	6	158228321	0.438237	0.00560831	0.344329	0.365157	0					DER	0.1364	0.5762	0.125
ENSG00000214706	IFRD2	rs13064381	eQTL	C	T	C	CHS	3	50195884	0.438002	0.0056196	0.343506	0.365655	0					DER	0.3384	0	0.3704
ENSG00000008018	PSMB1	rs2103518	eQTL	C	T	T	CHS	6	170491364	0.437515	0.00563624	0.202377	0.599589	0.233831			yes		ANC	0.3838	0.719	0.0787
ENSG00000008018	PSMB1	rs12717	eQTL	G	C	G	CHS	6	170553212	0.369754	0.0086606	0.249554	0.379908	0.0251452			yes		DER	0.404	0.7762	0.2917
ENSG00000156042	CFAP70	rs3812622	eQTL	T	G	G	CEU	10	73348388	0.350564	0.00563691	0.241981	0.0238274	0.361222					ANC	0.92929	0.6143	0.5
ENSG00000115486	GGCX	rs11883636	eQTL	T	G	T	CHS	2	85474525	0.43739	0.00563921	0.342277	0.366064	0	yes				DER	0.3788	0.8238	0.3565
ENSG00000186818	LILRB4	rs4806802	eQTL	G	A	G	CHS	19	54661952	0.437227	0.00564445	0.388959	0.321417	0.00586852			yes		DER	0.1667	0.6524	0.2176
ENSG00000130204	TOMM40	rs157590	eQTL	A	C	C	YRI	19	44895459	0.612424	0.00565629	0.0751211	0.576145	0.358903					ANC	0.5354	0.7286	0.1019
ENSG00000109854	HTATIP2	rs79890004	eQTL	A	G	A	CHS	11	20379886	0.43678	0.0056711	0.348876	0.358858	0					DER	0	0.3571	0	CHS-specific
ENSG00000286656	AC008875.2	rs2548365	eQTL	G	A	A	YRI	5	42918467	0.6109	0.00569365	0.078976	0.564053	0.37739					ANC	0.8485	0.96667	0.375
ENSG00000286656	AC008875.2	rs7715069	eQTL	C	T	C	CEU	5	42999709	0.284097	0.00939488	0.146281	0.107807	0.40792					DER	0.6869	0.4048	0.1852
ENSG00000120370	GORAB	rs6692432	eQTL	T	C	T	CHS	1	170509517	0.43608	0.0056954	0.256516	0.500865	0.112305					DER	0.1919	0.5667	0.03704
ENSG00000109762	SNX25	rs539397977	eQTL	A	AT		YRI	4	185166975	0.610547	0.00570459	0.0160112	0.50792	0.410288					DER	0.4848	0.581	0.04167
ENSG00000109762	SNX25	rs35208598	eQTL	AGAC	A		YRI	4	185253073	0.57264	0.00687472	0.0232477	0.496185	0.383229					DER	0.4242	0.5381	0.02315
ENSG00000109762	SNX25	rs13102061	reQTL	G	A	g	YRI	4	185246084	0.546659	0.00779274	0.019451	0.476254	0.372626					DER	0.4141	0.519	0.02315
ENSG00000109762	SNX25	rs139111445	eQTL	C	T	-	YRI	4	185240671	0.505168	0.00958011	0.0173809	0.450118	0.349372					DER	0.4192	0.519	0.03704
ENSG00000108349	CASC3	rs3744805	eQTL	C	T	C	CHS	17	40092101	0.435589	0.00571242	0.453328	0.273084	0.0503595					DER	0.1616	0.7	0.3009
ENSG00000248905	FMN1	rs345781	eQTL	A	G	G	CEU	15	33103716	0.348528	0.00572001	0.310564	0	0.277599					ANC	0.7576	0.3286	0.3565
ENSG00000248905	FMN1	rs345781	reQTL	A	G	G	CEU	15	33103716	0.348528	0.00572001	0.310564	0	0.277599					ANC	0.7576	0.3286	0.3565
ENSG00000248905	FMN1	rs345770	eQTL	T	C	C	CEU	15	33108734	0.339433	0.00613253	0.315588	0.00248731	0.260781					ANC	0.7525	0.319	0.3657
ENSG00000233695	GAS6-AS1	rs12860172	eQTL	T	C	C	YRI	13	113816921	0.609916	0.00572254	0.00387715	0.423889	0.489447					ANC	0.6313	0.5762	0.088
ENSG00000169299	PGM2	rs2059483	eQTL	C	T	C	CEU	4	37826564	0.348382	0.00572542	0.218799	0.0458383	0.391502			yes		DER	0.6566	0.3048	0.1713
ENSG00000105875	WDR91	rs76510925	eQTL	G	C	G	CHS	7	135170973	0.435182	0.00572621	0.43984	0.281466	0.0389327					DER	0.5	0.03333	0.3565
ENSG00000167202	TBC1D2B	rs12595494	reQTL	T	C	-	YRI	15	77980187	0.607082	0.00578598	0.159387	0.632559	0.320633					DER	0.6768	0.9143	0.2407
ENSG00000167202	TBC1D2B	rs12595494	reQTL	T	C	-	CHS	15	77980187	0.394112	0.00742987	0.159387	0.632559	0.320633					DER	0.6768	0.9143	0.2407
ENSG00000113387	SUB1	rs565479561	eQTL	G	GT		CEU	5	32603892	0.347033	0.00578673	0.245971	0.0605231	0.3776					DER	0.3687	0.0619	0
ENSG00000260349	AC087190.1	rs9939886	eQTL	C	A	C	YRI	16	9129182	0.606406	0.00581897	0	0.458253	0.451109					DER	0	0	0.463	YRI-specific
ENSG00000012779	ALOX5	rs60517887	eQTL	G	C	g	YRI	10	45332711	0.606406	0.00581897	0	0.458253	0.451109			yes		DER	0	0	0.463	YRI-specific
ENSG00000106829	TLE4	rs2807303	eQTL	G	A	A	YRI	9	79572180	0.605209	0.00584708	0.0269547	0.523873	0.39084					ANC	0.6616	0.7714	0.1759
ENSG00000106829	TLE4	rs4877145	eQTL	A	G	A	YRI	9	79643386	0.603972	0.0058866	0.0323475	0.529909	0.384917					DER	0.6566	0.7762	0.1759
ENSG00000106829	TLE4	rs10746597	eQTL	G	A	G	YRI	9	79729162	0.571963	0.00689427	0.0478532	0.530183	0.354384					DER	0.5707	0.7238	0.1296
ENSG00000174238	PITPNA	rs12946197	eQTL	T	G	T	CEU	17	1587273	0.345433	0.00585721	0.244375	0.0167027	0.347863					DER	0.5455	0.1857	0.1157
ENSG00000166436	TRIM66	rs35104495	eQTL	T	C	T	CEU	11	8692728	0.345095	0.0058744	0.1874	0.18119	0.494687					DER	0.4848	0.181	0
ENSG00000166436	TRIM66	rs35981610	eQTL	G	GC		CEU	11	8682426	0.330604	0.00654952	0.176538	0.185943	0.489669					DER	0.4798	0.1857	0
ENSG00000166436	TRIM66	rs10840112	eQTL	C	T	C	CEU	11	8688964	0.321198	0.00703236	0.172446	0.18119	0.479527					DER	0.4697	0.181	0
ENSG00000133112	TPT1	rs7334144	eQTL	A	G	G	CHS	13	45318509	0.430813	0.00588497	0.203887	0.593922	0.234784					ANC	0.6717	0.9381	0.3056
ENSG00000151151	IPMK	rs60656861	eQTL	C	T	T	CEU	10	58319756	0.344287	0.00590807	0.210883	0.0560015	0.399122					ANC	0.8636	0.5476	0.375
ENSG00000151151	IPMK	rs60656861	reQTL	C	T	T	CEU	10	58319756	0.344287	0.00590807	0.210883	0.0560015	0.399122					ANC	0.8636	0.5476	0.375
ENSG00000091157	WDR7	rs632427	eQTL	C	T	T	YRI	18	56650681	0.603013	0.00591392	0.106666	0.580071	0.363105					ANC	0.8384	0.97619	0.375
ENSG00000090382	LYZ	rs7959452	eQTL	A	G	a	YRI	12	69341712	0.602295	0.00593114	0.1048	0.59543	0.336594			yes		DER	0.5354	0.7619	0.1157
ENSG00000106992	AK1	rs10156580	eQTL	A	G	A	CEU	9	127924270	0.343717	0.00593559	0.421877	0.0794686	0.199301					DER	0.904	0.4095	0.6157
ENSG00000165233	CARD19	rs10821068	eQTL	C	A	C	YRI	9	93095654	0.601985	0.00593961	0.119707	0.326483	0.607897					DER	0.8232	0.5905	0.162
ENSG00000165233	CARD19	rs10821068	eQTL	C	A	C	CEU	9	93095654	0.334245	0.00636283	0.119707	0.326483	0.607897					DER	0.8232	0.5905	0.162
ENSG00000165233	CARD19	rs2298242	eQTL	G	A	A	CEU	9	93113274	0.31514	0.00736082	0.119707	0.281459	0.565393					ANC	0.1768	0.4095	0.8056
ENSG00000165233	CARD19	rs2298242	eQTL	G	A	A	YRI	9	93113274	0.518172	0.00896837	0.119707	0.281459	0.565393					ANC	0.1768	0.4095	0.8056
ENSG00000204237	OXLD1	rs11150804	eQTL	A	G	a	CHS	17	81663208	0.429322	0.00594153	0.351744	0.346345	0					DER	0.3535	0.8095	0.3565
ENSG00000204237	OXLD1	rs11150804	reQTL	A	G	a	CHS	17	81663208	0.429322	0.00594153	0.351744	0.346345	0					DER	0.3535	0.8095	0.3565
ENSG00000173614	NMNAT1	rs60389428	eQTL	G	A	G	CEU	1	9852451	0.34335	0.00595134	0.235735	0.0403315	0.368101					DER	0	0.2429	0.3796
ENSG00000142687	KIAA0319L	rs11264159	eQTL	A	G	G	CEU	1	35468630	0.342724	0.0059786	0.268649	0.00310237	0.313186					ANC	1	0.7238	0.6759
ENSG00000256269	HMBS	rs11217148	eQTL	G	T	G	CHS	11	119087025	0.427814	0.00598558	0.177776	0.63878	0.301195					DER	0.4394	0.7476	0.07407
ENSG00000256269	HMBS	rs11217148	eQTL	G	T	G	YRI	11	119087025	0.590454	0.00627601	0.177776	0.63878	0.301195					DER	0.4394	0.7476	0.07407
ENSG00000139842	CUL4A	rs545026	eQTL	A	G	A	CEU	13	113197968	0.342276	0.00599516	0.216884	0.0831043	0.409532					DER	1	0.7762	0.5787
ENSG00000126226	PCID2	rs545026	eQTL	A	G	A	CEU	13	113197968	0.342276	0.00599516	0.216884	0.0831043	0.409532					DER	1	0.7762	0.5787
ENSG00000126226	PCID2	rs2476327	eQTL	A	G	A	YRI	13	113174222	0.509452	0.0093906	0	0.402625	0.395706					DER	1	1	0.5926	YRI-specific
ENSG00000139842	CUL4A	rs2476327	eQTL	A	G	A	YRI	13	113174222	0.509452	0.0093906	0	0.402625	0.395706					DER	1	1	0.5926	YRI-specific
ENSG00000119509	INVS	rs4743377	eQTL	C	T	C	CHS	9	100033055	0.427343	0.00600697	0.326333	0.368844	0.000535829					DER	0.1414	0.5667	0.1157
ENSG00000108395	TRIM37	rs4968396	eQTL	T	C	C	YRI	17	59170444	0.599036	0.00601625	0	0.442684	0.45852					ANC	0.7071	0.6952	0.1667
ENSG00000130511	SSBP4	rs10405636	eQTL	A	C	C	YRI	19	18427932	0.598782	0.00602443	0.0262883	0.519658	0.387953					ANC	0.6364	0.7476	0.1574
ENSG00000130770	ATP5IF1	rs7548469	reQTL	T	C	C	YRI	1	28262724	0.519688	0.00890688	0.0869196	0.535973	0.304062					ANC	0.7071	0.881	0.2824
ENSG00000188483	IER5L	rs10988290	eQTL	A	C	C	CEU	9	129273173	0.340909	0.00605871	0.150059	0.205488	0.527283					ANC	0.7475	0.4667	0.1528
ENSG00000104472	CHRAC1	rs6995187	reQTL	A	G	G	CHS	8	140442569	0.425928	0.00606223	0.302572	0.402625	0.0234312					ANC	0.298	0	0.4074
ENSG00000126368	NR1D1	rs2314339	reQTL	C	T	C	CHS	17	40096959	0.425857	0.00606371	0.446241	0.267498	0.049341					DER	0.1667	0.7	0.3056
ENSG00000126368	NR1D1	rs883871	eQTL	G	A	G	CHS	17	40096407	0.400766	0.00711442	0.439325	0.245914	0.0576038					DER	0.1717	0.7	0.3241
ENSG00000211456	SACM1L	rs2673053	eQTL	T	C	T	CEU	3	45690552	0.340458	0.00608722	0.347564	0.0359208	0.252078					DER	0.3535	0.004762	0.05093
ENSG00000053254	FOXN3	rs8018966	eQTL	A	C	A	CEU	14	89392046	0.340226	0.00609671	0.190681	0.126542	0.453481					DER	0.5	0.1905	0.02778
ENSG00000053254	FOXN3	rs8011128	reQTL	G	A	G	CEU	14	89387044	0.340226	0.00609671	0.190681	0.126542	0.453481					DER	0.5	0.1905	0.02778
ENSG00000113558	SKP1	rs1058023	eQTL	C	T	T	CEU	5	134147691	0.340192	0.00609781	0.296043	0	0.280606			yes		ANC	0.90404	0.5238	0.537
ENSG00000113558	SKP1	rs2284313	eQTL	G	T	T	CHS	5	134176693	0.360026	0.00921026	0.299082	0.305586	0			yes		ANC	0.0606	0.4238	0.0602
ENSG00000108094	CUL2	rs3004217	reQTL	T	C	T	YRI	10	35188004	0.596504	0.00609886	0.0138199	0.402005	0.499802	yes				DER	0.4899	0.4	0
ENSG00000108094	CUL2	rs1213386	eQTL	G	A	G	YRI	10	35147981	0.587434	0.00639874	0.0137502	0.39718	0.494687	yes				DER	0.4848	0.3952	0
ENSG00000234171	RNASEH1-AS1	rs35920471	eQTL	G	A	G	CHS	2	3571878	0.42505	0.00609994	0.24779	0.48883	0.100301					DER	0.2273	0.6	0.06481
ENSG00000101161	PRPF6	rs816940	eQTL	G	C	C	CHS	20	64041803	0.425025	0.00610134	0.187076	0.617922	0.273269					ANC	0.6566	0.91905	0.2593
ENSG00000101161	PRPF6	rs816940	eQTL	G	C	C	YRI	20	64041803	0.537106	0.00817197	0.187076	0.617922	0.273269					ANC	0.6566	0.91905	0.2593
ENSG00000188042	ARL4C	rs79931307	eQTL	C	G	c	CHS	2	234421961	0.424803	0.00611065	0.315209	0.39718	0.0345613					DER	0.03535	0.3952	0
ENSG00000142621	FHAD1	rs763821	eQTL	G	A	A	CHS	1	15341780	0.42465	0.00611559	0.326256	0.366099	0.00146509					ANC	0.5808	0.95238	0.537
ENSG00000142621	FHAD1	rs1752003	eQTL	G	A	G	CEU	1	15251144	0.338175	0.00619011	0.335451	0.016995	0.247869					DER	0.4192	0.04286	0.09259
ENSG00000178567	EPM2AIP1	rs4647211	eQTL	T	C	T	CEU	3	36999257	0.339692	0.00612199	0.465018	0.136737	0.182004					DER	0.5404	0.04286	0.2315
ENSG00000006652	IFRD1	rs1468458	eQTL	G	C	C	CHS	7	112466177	0.424073	0.00613651	0.301952	0.393608	0.0114846					ANC	0.4141	0.8238	0.3333
ENSG00000167920	TMEM99	rs55677643	eQTL	T	C	T	CEU	17	40865745	0.339313	0.00613817	0.282978	0	0.292471					DER	0.101	0.4714	0.4815
ENSG00000171530	TBCA	rs254412	eQTL	T	C	T	CEU	5	77783628	0.33871	0.00616389	0.258521	0.0315162	0.336572	yes				DER	0.3283	0.03333	0
ENSG00000171530	TBCA	rs254421	eQTL	G	A	G	CEU	5	77773678	0.333493	0.00639862	0.263102	0.00773866	0.308885	yes				DER	0.3232	0.02857	0.009259
ENSG00000138071	ACTR2	rs4513276	eQTL	G	T	G	CHS	2	65269117	0.423305	0.00616666	0.342079	0.348149	0			yes		DER	0.2828	0.7381	0.2778
ENSG00000173226	IQCB1	rs6804757	eQTL	C	T	C	CHS	3	121767833	0.423227	0.0061728	0.28165	0.419553	0.0279049					DER	0.6566	0.2524	0.7685
ENSG00000173226	IQCB1	rs72421117	eQTL	GCTCCCA	G		CHS	3	121835005	0.395659	0.00735805	0.263879	0.401459	0.0279049					DER	0.6566	0.2667	0.7685
ENSG00000267672	AC010632.2	rs111331873	eQTL	C	CA		CHS	19	37180934	0.423163	0.00617545	0.249846	0.47596	0.0836334					DER	0.404	0.08095	0.6157
ENSG00000267672	AC010632.2	rs1818748	eQTL	T	C	T	CHS	19	37065416	0.381155	0.00805852	0.248527	0.4013	0.0357496					DER	0.5253	0.1667	0.662
ENSG00000078674	PCM1	rs148620624	eQTL	AAAAT	A		CEU	8	17952224	0.330041	0.00657428	0.312335	0.00412153	0.251555					DER	0.601	0.181	0.2269
ENSG00000078674	PCM1	rs12335048	eQTL	T	C	C	CEU	8	17930752	0.32409	0.00687873	0.384539	0.0550661	0.197029					ANC	0.3485	0.8286	0.6806
ENSG00000078674	PCM1	rs10103879	eQTL	A	T	T	CEU	8	18013747	0.312525	0.00750645	0.298557	0.00370902	0.239782					ANC	0.3939	0.8048	0.7593
ENSG00000229425	AJ009632.2	rs9978165	eQTL	A	G	G	YRI	21	15670254	0.593977	0.00617836	0.024117	0.39029	0.512076					ANC	0.8535	0.7619	0.2685
ENSG00000121552	CSTA	rs12634642	eQTL	G	T	G	CHS	3	122318541	0.422514	0.00619581	0.295369	0.430741	0.0661807					DER	0.06566	0.4286	0
ENSG00000101493	ZNF516	rs58173607	eQTL	G	T	G	YRI	18	76565822	0.593141	0.00620143	0.0540126	0.543622	0.367057					DER	0.4444	0.6143	0.04167
ENSG00000153774	CFDP1	rs75880719	eQTL	T	A	T	CHS	16	75440325	0.422181	0.00621217	0.339436	0.349296	0					DER	0	0.3476	0	CHS-specific
ENSG00000253522	MIR3142HG	rs2431697	eQTL	T	C	C	CHS	5	160452971	0.421945	0.00622145	0.342972	0.345486	0					ANC	0.5404	0.9381	0.5324
ENSG00000169442	CD52	rs11247928	eQTL	G	A	A	CHS	1	26352384	0.421921	0.00622238	0.365094	0.323274	0.000925147					ANC	0.8283	0.3619	0.7963
ENSG00000132382	MYBBP1A	rs12602502	eQTL	T	A	T	CHS	17	4598602	0.421542	0.00623483	0.312583	0.376692	0.00443421					DER	0.1818	0.6048	0.1389
ENSG00000152061	RABGAP1L	rs12569210	reQTL	A	G	G	YRI	1	174611098	0.591446	0.00625206	0.102024	0.337291	0.584837					ANC	0.601	0.3667	0.0139
ENSG00000152061	RABGAP1L	rs12569210	reQTL	A	G	G	CEU	1	174611098	0.287638	0.0091266	0.102024	0.337291	0.584837					ANC	0.601	0.3667	0.0139
ENSG00000151883	PARP8	rs145565654	eQTL	TC	T		YRI	5	50596252	0.591127	0.00626123	0	0.456933	0.435453					DER	0.6414	0.6619	0.1296
ENSG00000162783	IER5	rs1052632	eQTL	G	A	A	CEU	1	181051094	0.336462	0.00626279	0.373314	0.0373514	0.216263					ANC	0.697	0.219	0.3472
ENSG00000167720	SRR	rs4790336	eQTL	C	T	C	YRI	17	2423186	0.590748	0.00626995	0.109975	0.589551	0.334687					DER	0.4141	0.6571	0.04167
ENSG00000269834	ZNF528-AS1	rs7247111	eQTL	G	A	N	CEU	19	52421865	0.336006	0.00628345	0.1588	0.178244	0.501124					DER	0.1263	0.3857	0.6991
ENSG00000141298	SSH2	rs139693745	eQTL	T	A	A	YRI	17	30023582	0.590111	0.00628852	0.12758	0.602597	0.325579					ANC	0.4141	0.6762	0.0463
ENSG00000115232	ITGA4	rs10490684	reQTL	G	A	G	CEU	2	181587010	0.335596	0.00630094	0.247541	0.0286586	0.340228			yes		DER	0.3535	0.05238	0.009259
ENSG00000181722	ZBTB20	rs71832975	eQTL	CT	C		CEU	3	115204331	0.335516	0.0063056	0.315193	0.00333831	0.256032					DER	0.1566	0.5762	0.5231
ENSG00000163406	SLC15A2	rs7612301	eQTL	T	C	C	CHS	3	121831119	0.419382	0.00631651	0.28165	0.41354	0.0253586			yes		ANC	0.3434	0.7476	0.2361
ENSG00000173230	GOLGB1	rs11708697	eQTL	T	A	-	CHS	3	121792502	0.419382	0.00631651	0.28165	0.41354	0.0253586	yes				DER	0.6566	0.2524	0.7639
ENSG00000163406	SLC15A2	rs2331964	eQTL	T	C	C	CHS	3	121824051	0.392522	0.00751376	0.28165	0.371909	0.010768			yes		ANC	0.3434	0.7476	0.2685
ENSG00000089916	GPATCH2L	rs33952472	eQTL	C	CAG		YRI	14	76202562	0.58941	0.00633484	0.012949	0.397541	0.495969					DER	0.5404	0.4524	0.02778
ENSG00000256806	C17orf100	rs11871164	eQTL	G	T	G	CEU	17	6573349	0.334731	0.00634299	0.271268	0	0.297433					DER	0.02525	0.3333	0.3611
ENSG00000170310	STX8	rs9889906	eQTL	T	G	T	CHS	17	9566045	0.418588	0.00634636	0.220407	0.578908	0.241727			yes		DER	0.7828	1	0.4167
ENSG00000091436	MAP3K20	rs3754745	eQTL	T	C	T	CHS	2	173137180	0.418577	0.00634677	0.244612	0.4766	0.0867809					DER	0.4141	0.09048	0.6296
ENSG00000166923	GREM1	rs6494598	eQTL	A	C	t	CEU	15	32703267	0.334262	0.00636222	0.420468	0.090585	0.195828					DER	0.5152	0.05238	0.1991
ENSG00000196504	PRPF40A	rs2346535	eQTL	C	T	C	YRI	2	152671915	0.588172	0.00636641	0	0.445239	0.444077					DER	0.5909	0.5952	0.08796
ENSG00000138698	RAP1GDS1	rs6811422	eQTL	A	T	T	YRI	4	98185251	0.588083	0.00636906	0	0.44577	0.443446	yes				ANC	0.93939	0.9381	0.4398
ENSG00000138698	RAP1GDS1	rs6532727	eQTL	C	A	C	YRI	4	98211623	0.543369	0.00792263	0.00796935	0.435031	0.407708	yes				DER	0.0101	0	0.4398
ENSG00000187049	TMEM216	rs139020005	eQTL	C	T	C	YRI	11	61462317	0.587896	0.00637808	0.00217883	0.443803	0.446416					DER	0	0.004762	0.4583	YRI-specific
ENSG00000151702	FLI1	rs12272896	eQTL	T	C	T	CEU	11	128625205	0.33378	0.00638396	0.326685	0.00886098	0.244911					DER	0.1162	0.5333	0.4583
ENSG00000153944	MSI2	rs4793853	eQTL	G	A	G	YRI	17	57455327	0.587727	0.00638408	0.0202278	0.497566	0.398059					DER	0.3889	0.4952	0
ENSG00000064666	CNN2	rs3848640	eQTL	A	G	A	CEU	19	1037987	0.333492	0.00639874	0.249963	0.0290971	0.335606			yes		DER	0.3384	0.04286	0.00463
ENSG00000136111	TBC1D4	rs77235177	eQTL	TGGACC	T		YRI	13	75332588	0.587045	0.0064098	0.0830778	0.354512	0.56092					DER	0.9394	0.7952	0.3333
ENSG00000136111	TBC1D4	rs2236420	eQTL	C	T	T	YRI	13	75326756	0.574099	0.0068068	0.0671017	0.35159	0.543618					ANC	0.0859	0.2238	0.6852
ENSG00000175166	PSMD2	rs6443958	eQTL	T	C	c	YRI	3	184296693	0.587007	0.00641096	0.0424189	0.364332	0.534331			yes		DER	0.2576	0.4	0.8565
ENSG00000189077	TMEM120A	rs554688140	eQTL	CA	C		CEU	7	76024948	0.3325	0.00645175	0.167666	0.1357	0.465975					DER	0.6616	0.3571	0.125
ENSG00000188677	PARVB	rs7292997	eQTL	A	G	g	CEU	22	44029547	0.332317	0.00646127	0.202792	0.0709166	0.400434					DER	0.5	0.819	0.9444
ENSG00000150977	RILPL2	rs1706477	eQTL	T	G	.	YRI	12	123429150	0.585051	0.00646177	0.151405	0.615018	0.315946					DER	0.3788	0.6667	0.03241
ENSG00000150977	RILPL2	rs1706477	eQTL	T	G	.	CHS	12	123429150	0.369506	0.00867501	0.151405	0.615018	0.315946					DER	0.3788	0.6667	0.03241
ENSG00000170266	GLB1	rs4423716	eQTL	A	G	A	YRI	3	33060889	0.583756	0.00650169	0.0596861	0.35002	0.549879			yes		DER	0.6717	0.4952	0.0787
ENSG00000167065	DUSP18	rs34597012	eQTL	GT	G		CHS	22	30667817	0.414928	0.0065025	0.225503	0.555708	0.210977					DER	0.2222	0	0.5602
ENSG00000171792	RHNO1	rs12582464	eQTL	T	C	C	CEU	12	2877437	0.331291	0.00650783	0.208293	0.0442428	0.37766					ANC	0.6616	0.319	0.1852
ENSG00000130177	CDC16	rs995232	eQTL	G	A	A	YRI	13	114254844	0.582865	0.0065247	0.0568447	0.538723	0.362689					ANC	0.798	0.91905	0.3287
ENSG00000130177	CDC16	rs7336692	eQTL	T	C	C	YRI	13	114234842	0.567417	0.00703536	0.0500632	0.527726	0.353382					ANC	0.7424	0.8714	0.2778
ENSG00000170677	SOCS6	rs7230116	eQTL	A	G	A	YRI	18	70280785	0.58277	0.00652694	0.00340275	0.470042	0.41374					DER	0.5707	0.6238	0.09259
ENSG00000240288	GHRLOS	rs6781468	eQTL	A	G	-	CEU	3	10262940	0.331017	0.00652782	0.275166	0.00252629	0.290185					DER	0.7172	0.9952	1	CEU-specific
ENSG00000008517	IL32	rs13335800	eQTL	A	T	T	CEU	16	3062196	0.330928	0.00653247	0.326129	0.0172296	0.247624			yes		ANC	0.3737	0.0238	0.0648
ENSG00000176715	ACSF3	rs12596439	eQTL	G	C	G	CHS	16	89170878	0.414034	0.00653751	0.369679	0.316186	0.0134369					DER	0.01515	0.4095	0.0463
ENSG00000167768	KRT1	rs2741159	eQTL	A	C	A	CHS	12	52677598	0.414026	0.00653768	0.357834	0.319648	0			yes		DER	0.404	0.02381	0.375
ENSG00000167768	KRT1	rs2741159	reQTL	A	C	A	CHS	12	52677598	0.414026	0.00653768	0.357834	0.319648	0			yes		DER	0.404	0.02381	0.375
ENSG00000078124	ACER3	rs4468369	eQTL	C	G	G	YRI	11	76929167	0.582115	0.00654394	0.0642081	0.34558	0.55362					ANC	0.2525	0.4286	0.8657
ENSG00000272146	ARF4-AS1	rs74284347	eQTL	T	A	T	CHS	3	57620715	0.413548	0.00655438	0.280388	0.408895	0.0273276					DER	0.1818	0.5762	0.09722
ENSG00000125818	PSMF1	rs2072963	eQTL	T	C	T	CHS	20	1118651	0.41329	0.006563	0.307147	0.371681	0.00505153			yes		DER	0.1364	0.5429	0.09722
ENSG00000143198	MGST3	rs4147596	reQTL	T	C	T	CHS	1	165632128	0.412328	0.00659951	0.190182	0.574451	0.213895					DER	0.4545	0.7714	0.1389
ENSG00000143198	MGST3	rs12040685	eQTL	G	A	A	CHS	1	165630621	0.382563	0.00799593	0.173988	0.556493	0.212634					ANC	0.5404	0.2381	0.8565
ENSG00000101298	SNPH	rs59163041	eQTL	T	G	T	CHS	20	1286835	0.41189	0.00661761	0.287282	0.397072	0.0206307					DER	0.1465	0.5381	0.0787
ENSG00000166896	ATP23	rs3751327	eQTL	C	A	C	CHS	12	57941491	0.411826	0.00662055	0.19263	0.584827	0.236149					DER	0.3384	0.6667	0.05093
ENSG00000166896	ATP23	rs3751327	reQTL	C	A	C	CHS	12	57941491	0.411826	0.00662055	0.19263	0.584827	0.236149					DER	0.3384	0.6667	0.05093
ENSG00000119718	EIF2B2	rs10140851	eQTL	G	A	G	YRI	14	75045909	0.580229	0.00662439	0.163615	0.626606	0.298128			yes		DER	0.5455	0.8238	0.1481
ENSG00000119640	ACYP1	rs3742780	eQTL	G	C	G	YRI	14	75038305	0.580229	0.00662439	0.163615	0.626606	0.298128					DER	0.5455	0.8238	0.1481
ENSG00000119718	EIF2B2	rs10140851	eQTL	G	A	G	CHS	14	75045909	0.404891	0.006927	0.163615	0.626606	0.298128			yes		DER	0.5455	0.8238	0.1481
ENSG00000119640	ACYP1	rs3742780	eQTL	G	C	G	CHS	14	75038305	0.404891	0.006927	0.163615	0.626606	0.298128					DER	0.5455	0.8238	0.1481
ENSG00000176422	SPRYD4	rs7298123	eQTL	C	T	C	YRI	12	56466289	0.579811	0.00663548	0.129385	0.590854	0.332685					DER	0.7879	0.9619	0.3426
ENSG00000188227	ZNF793	rs8100646	eQTL	T	C	t	CEU	19	37617042	0.328714	0.00663687	0.393257	0.0602117	0.197385					DER	0.1364	0.619	0.4398
ENSG00000180011	ZADH2	rs12969004	eQTL	G	A	G	YRI	18	75208110	0.579774	0.0066376	0	0.442465	0.437474					DER	0.4848	0.4952	0.02778
ENSG00000180011	ZADH2	rs9240	eQTL	T	C	T	YRI	18	75198732	0.573421	0.00682778	0.00296953	0.406257	0.466613					DER	0.4949	0.4429	0.01852
ENSG00000102189	EEA1	rs73209563	eQTL	A	G	G	CHS	12	92931810	0.411304	0.00664066	0.271277	0.419152	0.0364381					ANC	0.5758	0.91905	0.4352
ENSG00000102189	EEA1	rs73209563	reQTL	A	G	G	CHS	12	92931810	0.411304	0.00664066	0.271277	0.419152	0.0364381					ANC	0.5758	0.91905	0.4352
ENSG00000204899	MZT1	rs3929129	eQTL	A	C	C	YRI	13	72704581	0.579669	0.00664089	0.00028177	0.434556	0.445383					ANC	0.0101	0.019	0.4769
ENSG00000105499	PLA2G4C	rs11564512	eQTL	A	G	G	YRI	19	48107142	0.579421	0.00664953	0.0746167	0.340036	0.559929					ANC	0.8283	0.6524	0.2037
ENSG00000105499	PLA2G4C	rs251692	eQTL	A	G	g	CEU	19	48115454	0.298983	0.00836008	0.229274	0.00584833	0.290652					DER	0.5859	0.9	0.9352
ENSG00000166922	SCG5	rs12906413	eQTL	T	C	C	CEU	15	32704730	0.328414	0.00665107	0.420468	0.0947652	0.190108					ANC	0.4848	0.94762	0.7963
ENSG00000148824	MTG1	rs2265909	eQTL	A	G	A	YRI	10	133396757	0.579017	0.00666972	0	0.430541	0.448418					DER	0.6465	0.6333	0.125
ENSG00000126005	MMP24OS	rs2425045	eQTL	T	C	C	YRI	20	35282021	0.57883	0.00667552	0.00208775	0.41354	0.465327					ANC	0.7879	0.7476	0.2361
ENSG00000211890	IGHA2	rs117220971	eQTL	T	C	.	CEU	14	105576498	0.327887	0.00668459	0.462866	0.15747	0.185852			yes		DER	0	0.4714	0.1944
ENSG00000121274	TENT4B	rs10852607	eQTL	C	T	C	YRI	16	50208292	0.577918	0.00669722	0.00356629	0.408616	0.469597					DER	0.7626	0.7143	0.2083
ENSG00000102699	PARP4	rs4770658	eQTL	T	G	T	YRI	13	24369941	0.577335	0.00671285	0	0.43701	0.4402					DER	0.6919	0.6905	0.1667
ENSG00000108559	NUP88	rs77765202	eQTL	A	G	G	CHS	17	5417908	0.409239	0.00673278	0.383738	0.291638	0.0103499	yes				ANC	0.6566	0.1762	0.5787
ENSG00000123297	TSFM	rs2069506	eQTL	C	A	C	CHS	12	57749071	0.409075	0.00673778	0.194412	0.58205	0.236945					DER	0.3131	0.6429	0.03704
ENSG00000138670	RASGEF1B	rs1838492	eQTL	G	C	G	YRI	4	81474856	0.576369	0.00674072	0.140283	0.608456	0.306658					DER	0.4949	0.7619	0.1065
ENSG00000138670	RASGEF1B	rs1838492	eQTL	G	C	G	CHS	4	81474856	0.361289	0.00913786	0.140283	0.608456	0.306658					DER	0.4949	0.7619	0.1065
ENSG00000107897	ACBD5	rs11015586	eQTL	C	T	C	YRI	10	27178566	0.575323	0.00677084	0.0929269	0.327753	0.573033					DER	0.6515	0.4286	0.05093
ENSG00000123268	ATF1	rs7960015	eQTL	G	A	G	CEU	12	50751411	0.326134	0.00677645	0.363935	0.0617646	0.231694					DER	0.3586	0	0.06481
ENSG00000108262	GIT1	rs2278217	eQTL	C	A	C	YRI	17	29577599	0.575036	0.00677878	0.127722	0.594705	0.318582					DER	0.399	0.6619	0.04167
ENSG00000187621	TCL6	rs12893464	eQTL	T	C	T	CEU	14	95621313	0.325967	0.00678475	0.270315	0	0.285942					DER	0.9343	0.5952	0.5787
ENSG00000167207	NOD2	rs11645448	reQTL	A	G	G	CHS	16	50693164	0.407884	0.00678571	0.385385	0.289045	0.0120634		yes	yes		ANC	0.2727	0.7619	0.3519
ENSG00000167207	NOD2	rs34231814	eQTL	A	T	T	CHS	16	50692811	0.348655	0.00992713	0.385385	0.222014	0.0396859		yes	yes		ANC	0.2727	0.7619	0.412
ENSG00000272189	AL024508.2	rs2327743	eQTL	T	C	C	CEU	6	136588104	0.325851	0.00678946	0.191269	0.0726199	0.402382					ANC	0.8838	0.5952	0.3981
ENSG00000142168	SOD1	rs4998557	eQTL	G	A	A	CEU	21	31662579	0.325846	0.00678963	0.298906	0.000523054	0.257032					ANC	0.8687	0.4714	0.5093
ENSG00000142185	TRPM2	rs9975520	eQTL	C	T	C	YRI	21	44353556	0.574489	0.00679601	0.0346838	0.412945	0.478809			yes		DER	0	0.0381	0.4907
ENSG00000142185	TRPM2	rs9975520	reQTL	C	T	C	YRI	21	44353556	0.574489	0.00679601	0.0346838	0.412945	0.478809			yes		DER	0	0.0381	0.4907
ENSG00000149089	APIP	rs11032943	eQTL	A	G	A	CHS	11	34945781	0.407625	0.00680587	0.336672	0.332866	0					DER	0.4848	0.08095	0.4861
ENSG00000160305	DIP2A	rs2330597	reQTL	C	T	C	CHS	21	46622957	0.407618	0.00680622	0.250513	0.44595	0.0616483					DER	0.5657	0.9	0.3843
ENSG00000254682	AP002387.2	rs12793530	eQTL	G	A	G	CEU	11	71450610	0.325207	0.00681946	0.147965	0.182729	0.499461					DER	0.702	0.419	0.1343
ENSG00000183542	KLRC4	rs141549719	eQTL	G	GA		YRI	12	10487878	0.573223	0.00683354	0.000185832	0.417405	0.454672					DER	0.8283	0.8	0.287
ENSG00000183542	KLRC4	rs2734425	eQTL	G	A	-	YRI	12	10428296	0.548152	0.00774144	0.0528301	0.51601	0.346157					DER	0.3889	0.5571	0.02315
ENSG00000161036	LRWD1	rs11764413	eQTL	T	C	C	CEU	7	102461717	0.32483	0.00684073	0.33739	0.0179762	0.226037					ANC	0.1717	0.6143	0.5139
ENSG00000141295	SCRN2	rs12600879	eQTL	A	G	-	CHS	17	47806657	0.40679	0.0068446	0.248647	0.444026	0.0576084					DER	0.3939	0.7667	0.2315
ENSG00000137959	IFI44L	rs1333973	eQTL	T	A	A	CHS	1	78628396	0.406662	0.00684897	0.341776	0.326397	0			yes	yes	ANC	0.702	0.2476	0.6898
ENSG00000102794	ACOD1	rs142039896	eQTL	G	GCACTC		CEU	13	76933703	0.324435	0.00685845	0.269104	0	0.284938			yes		DER	0.06061	0.3952	0.412
ENSG00000115525	ST3GAL5	rs4832019	eQTL	A	G	A	CEU	2	85992104	0.324058	0.00688004	0.242229	0.00808969	0.315361					DER	0.4747	0.1333	0.08796
ENSG00000183386	FHL3	rs2127645	eQTL	G	A	G	CEU	1	37942291	0.32403	0.00688152	0.14636	0.205801	0.513362					DER	0.6111	0.3286	0.06019
ENSG00000141384	TAF4B	rs8083901	eQTL	T	G	G	YRI	18	26145188	0.57183	0.00689823	0.115543	0.325662	0.58206					ANC	0.92929	0.7429	0.3009
ENSG00000141384	TAF4B	rs8083901	eQTL	T	G	G	CEU	18	26145188	0.300587	0.00825623	0.115543	0.325662	0.58206					ANC	0.92929	0.7429	0.3009
ENSG00000135842	NIBAN1	rs234113	eQTL	T	C	C	CHS	1	184979557	0.405204	0.00691505	0.22173	0.491413	0.109876					ANC	0.5	0.8333	0.2639
ENSG00000135842	NIBAN1	rs57144153	eQTL	A	G	A	YRI	1	184864521	0.501849	0.00976066	0	0.398027	0.391134					DER	0	0	0.4028	YRI-specific
ENSG00000107130	NCS1	rs67899211	eQTL	G	A	A	CEU	9	130173335	0.323439	0.00691819	0.235342	0.0100773	0.322048					ANC	0.7626	0.4	0.3241
ENSG00000224660	SH3BP5-AS1	rs1318937	eQTL	A	G	A	CEU	3	15253857	0.323432	0.00691926	0.218002	0.0269276	0.348357					DER	0.1313	0.4524	0.5741
ENSG00000099810	MTAP	rs10811593	eQTL	C	A	C	CEU	9	21715558	0.323424	0.00691953	0.210458	0.0365214	0.360937					DER	0.1263	0.4381	0.5787
ENSG00000099810	MTAP	rs3927737	eQTL	G	A	A	CEU	9	21827993	0.298371	0.00839916	0.197591	0.0343522	0.337385					ANC	0.4949	0.181	0.088
ENSG00000143297	FCRL5	rs4971127	eQTL	T	C	T	YRI	1	157526804	0.570596	0.00694426	0.00138578	0.412403	0.457119					DER	0.8384	0.8048	0.2963
ENSG00000225733	FGD5-AS1	rs6791192	eQTL	T	A	A	YRI	3	14946553	0.570376	0.00695022	0	0.443982	0.425236					ANC	0.7323	0.7476	0.213
ENSG00000197670	AL157838.1	rs1041181	eQTL	C	T	T	CEU	20	53561159	0.322763	0.00695598	0.248356	0.0035679	0.304836					ANC	0.5	0.1476	0.1111
ENSG00000274561	AC005332.3	rs62084747	eQTL	T	C	t	CEU	17	68083493	0.275957	0.00998657	0.350403	0.0560649	0.163232					DER	0.2475	0.7095	0.5417
ENSG00000111860	CEP85L	rs10457328	eQTL	T	C	C	CHS	6	118382749	0.404125	0.00695913	0.264088	0.41516	0.0342129					ANC	0.3182	0.7095	0.1991
ENSG00000111860	CEP85L	rs9489520	eQTL	G	A	G	CHS	6	118759216	0.386437	0.00781209	0.239574	0.426334	0.0551331					DER	0.2778	0.6476	0.1389
ENSG00000160959	LRRC14	rs13277542	eQTL	T	G	G	YRI	8	144522536	0.569913	0.00696041	0.0116633	0.477547	0.394885					ANC	0.5556	0.4714	0.97222
ENSG00000089351	GRAMD1A	rs66596053	eQTL	ATAC	A		YRI	19	34994110	0.569755	0.00696856	0.0230545	0.499458	0.375478					DER	0.298	0.2	0.7778
ENSG00000134539	KLRD1	rs2061756	eQTL	C	T	C	YRI	12	10320085	0.569656	0.00697097	0.0672137	0.389148	0.511292			yes		DER	1	0.9286	0.4769
ENSG00000140391	TSPAN3	rs33931897	eQTL	G	C	G	CEU	15	77064970	0.288307	0.0090838	0.190066	0.0432813	0.336388					DER	0.4242	0.1333	0.0463
ENSG00000140391	TSPAN3	rs33931897	reQTL	G	C	G	CEU	15	77064970	0.288307	0.0090838	0.190066	0.0432813	0.336388					DER	0.4242	0.1333	0.0463
ENSG00000145860	RNF145	rs10077858	eQTL	A	C	A	CEU	5	159187079	0.322194	0.00698325	0.130096	0.246685	0.545377					DER	0.202	0.4524	0.8148
ENSG00000225973	PIGBOS1	rs537138730	eQTL	G	A	A	CEU	15	55324033	0.322154	0.00698572	0.166189	0.132889	0.454006					ANC	0.5859	0.2857	0.0787
ENSG00000069943	PIGB	rs4334232	eQTL	G	C	C	CEU	15	55324018	0.322154	0.00698572	0.166189	0.132889	0.454006					ANC	0.5859	0.2857	0.0787
ENSG00000231312	MAP4K3-DT	rs35503835	eQTL	T	C	-	CEU	2	39490631	0.321982	0.00699326	0.224448	0.0259673	0.340382					DER	0.4444	0.1238	0.05556
ENSG00000122033	MTIF3	rs17085664	eQTL	G	A	G	CHS	13	27473959	0.40332	0.00699765	0.419201	0.272238	0.0530344					DER	0.0303	0.4857	0.1204
ENSG00000065613	SLK	rs7913841	eQTL	C	T	C	YRI	10	103979306	0.568445	0.00700598	0.039652	0.519658	0.358593					DER	0.6111	0.7476	0.1574
ENSG00000143612	C1orf43	rs6667222	eQTL	A	C	C	YRI	1	154281185	0.568025	0.00701761	0.166276	0.613278	0.307782					ANC	0.7424	0.95714	0.3148
ENSG00000143612	C1orf43	rs6667222	eQTL	A	C	C	CHS	1	154281185	0.382024	0.00801836	0.166276	0.613278	0.307782					ANC	0.7424	0.95714	0.3148
ENSG00000143612	C1orf43	rs4845605	eQTL	T	C	C	CEU	1	154185911	0.30385	0.00805051	0.255142	0	0.268852					ANC	0.5	0.1429	0.1343
ENSG00000113319	RASGRF2	rs17665414	eQTL	C	T	T	CEU	5	80985411	0.321127	0.00703784	0.287146	0.00679966	0.266991					ANC	0.7172	1	0.990741	CEU-specific
ENSG00000169018	FEM1B	rs68069953	eQTL	C	G	G	CHS	15	68304235	0.402439	0.0070415	0.257509	0.434862	0.0615751					ANC	0.6919	0.97619	0.5139
ENSG00000178234	GALNT11	rs6464203	eQTL	C	T	T	YRI	7	152103568	0.567015	0.00705023	0.0956741	0.349994	0.552385					ANC	0.97475	0.8429	0.3935
ENSG00000178234	GALNT11	rs7782402	eQTL	A	G	G	CEU	7	152027118	0.292	0.00881947	0.137241	0.254735	0.518281					ANC	0.97475	0.8	0.4259
ENSG00000042088	TDP1	rs28365055	eQTL	C	A	A	YRI	14	89956564	0.565839	0.00708282	0.0578561	0.352336	0.530878					ANC	0.90909	0.781	0.3194
ENSG00000196352	CD55	rs7545125	reQTL	A	G	G	CHS	1	207251382	0.401196	0.00709807	0.198988	0.565859	0.22421		yes	yes		ANC	0.2727	0.6048	0.0231
ENSG00000196352	CD55	rs7535029	eQTL	A	G	G	CHS	1	207247703	0.392345	0.00752554	0.193977	0.560853	0.22421		yes	yes		ANC	0.2727	0.6	0.0231
ENSG00000126351	THRA	rs883871	eQTL	G	A	G	CHS	17	40096407	0.400766	0.00711442	0.439325	0.245914	0.0576038					DER	0.1717	0.7	0.3241
ENSG00000188171	ZNF626	rs7253419	eQTL	T	C	.	YRI	19	20661614	0.564765	0.00713526	0	0.435031	0.427959					DER	0	0	0.4398	YRI-specific
ENSG00000205038	PKHD1L1	rs56379526	eQTL	G	A	A	CEU	8	109505451	0.319213	0.00714008	0.271807	0	0.274749			yes		ANC	0.7323	1	1	CEU-specific
ENSG00000167397	VKORC1	rs2884737	eQTL	A	C	A	CEU	16	31094233	0.319213	0.00714008	0.271807	0	0.274749					DER	0.2677	0	0	CEU-specific
ENSG00000165502	RPL36AL	rs12160	eQTL	T	A	T	CHS	14	49625214	0.400398	0.00714073	0.50081	0.21099	0.122738					DER	0.798	0.219	0.5556
ENSG00000165502	RPL36AL	rs2985696	reQTL	C	A	A	CHS	14	49628195	0.400398	0.00714073	0.50081	0.21099	0.122738					ANC	0.202	0.781	0.4444
ENSG00000165506	DNAAF2	rs12160	eQTL	T	A	T	CHS	14	49625214	0.400398	0.00714073	0.50081	0.21099	0.122738					DER	0.798	0.219	0.5556
ENSG00000165502	RPL36AL	rs12160	eQTL	T	A	T	CEU	14	49625214	0.29437	0.00866322	0.50081	0.21099	0.122738					DER	0.798	0.219	0.5556
ENSG00000165502	RPL36AL	rs2985696	reQTL	C	A	A	CEU	14	49628195	0.29437	0.00866322	0.50081	0.21099	0.122738					ANC	0.202	0.781	0.4444
ENSG00000165506	DNAAF2	rs12160	eQTL	T	A	T	CEU	14	49625214	0.29437	0.00866322	0.50081	0.21099	0.122738					DER	0.798	0.219	0.5556
ENSG00000168310	IRF2	rs34721607	eQTL	A	G	a	YRI	4	184333995	0.564285	0.00715117	0.00130218	0.449586	0.413033			yes		DER	0.4141	0.4571	0.00463
ENSG00000168310	IRF2	rs72701753	eQTL	A	G	A	YRI	4	184330833	0.514061	0.00917513	0	0.406216	0.397629			yes		DER	0.399	0.4143	0.00463
ENSG00000102678	FGF9	rs9506727	eQTL	A	G	A	CHS	13	21744714	0.40016	0.00715391	0.38848	0.279129	0.0186088					DER	0.404	0.009524	0.3056
ENSG00000254397	AC132192.1	rs10840237	eQTL	C	A	A	CEU	11	9427007	0.318951	0.00715446	0.293408	0.000437052	0.252512					ANC	0.3081	0.7238	0.6898
ENSG00000139644	TMBIM6	rs4073998	eQTL	G	A	A	YRI	12	49644509	0.560062	0.00728715	0.00804947	0.466172	0.393788					ANC	0.8636	0.90952	0.3796
ENSG00000139644	TMBIM6	rs73309030	eQTL	T	C	t	YRI	12	49768240	0.533326	0.00831205	0	0.419152	0.407489					DER	0.08586	0.08095	0.5648
ENSG00000159593	NAE1	rs7195853	eQTL	G	A	G	YRI	16	66827933	0.563212	0.00718036	0.0040752	0.457016	0.40538					DER	0.08081	0.05238	0.5556
ENSG00000152784	PRDM8	rs1458043	eQTL	T	C	C	CEU	4	80192041	0.318128	0.00719584	0.165987	0.123884	0.44401					ANC	0.5909	0.2905	0.088
ENSG00000124731	TREM1	rs6939455	eQTL	C	A	C	YRI	6	41258733	0.562578	0.00720925	0.0183914	0.458253	0.411844			yes		DER	0.0202	0	0.463
ENSG00000150636	CCDC102B	rs309253	eQTL	C	T	T	YRI	18	68704209	0.562515	0.00721167	0.0288334	0.370523	0.499136					ANC	0.8838	0.7905	0.3148
ENSG00000204084	INPP5B	rs10157024	eQTL	C	T	C	CEU	1	37765397	0.317243	0.00724347	0.258413	0	0.285037					DER	0.01515	0.3	0.3287
ENSG00000140153	WDR20	rs34545623	reQTL	AT	A		YRI	14	102068755	0.561138	0.00725351	0.0270522	0.372027	0.495629					DER	0.8889	0.8	0.3241
ENSG00000117395	EBNA1BP2	rs529435342	eQTL	C	CA		CHS	1	43157884	0.39756	0.00726925	0.305481	0.357924	0.0123854					DER	0.02525	0.3667	0.00463
ENSG00000196526	AFAP1	rs56078222	eQTL	T	C	T	CEU	4	7930346	0.316587	0.00728083	0.231715	0.0385376	0.335606					DER	0.3384	0.05238	0.00463
ENSG00000196526	AFAP1	rs55938116	eQTL	C	A	C	CEU	4	7932213	0.313496	0.00745393	0.231715	0.0286586	0.324617					DER	0.3384	0.05238	0.009259
ENSG00000196526	AFAP1	rs2107180	eQTL	G	C	C	CEU	4	7768530	0.293899	0.0086931	0.357648	0.0504438	0.17876					ANC	0.798	0.3333	0.4954
ENSG00000151552	QDPR	rs10020773	eQTL	A	C	A	CHS	4	17525059	0.397059	0.007292	0.227285	0.500233	0.145587					DER	0.2475	0.009524	0.5231
ENSG00000096717	SIRT1	rs2039700	eQTL	C	T	C	CHS	10	67955376	0.397029	0.00729358	0.29294	0.371638	0.0170733			yes		DER	0.05556	0.4095	0.01852
ENSG00000198380	GFPT1	rs10221903	eQTL	A	G	G	YRI	2	69452368	0.5594	0.0073099	0.0604613	0.527403	0.350566					ANC	0.3636	0.5429	0.0093
ENSG00000268516	AC020915.2	rs2168644	eQTL	T	C	T	CEU	19	58277027	0.316012	0.00731167	0.367877	0.0601867	0.209767					DER	0.404	0.01905	0.1065
ENSG00000129925	TMEM8A	rs3848367	eQTL	T	C	C	YRI	16	361092	0.558844	0.00732637	0.0952096	0.566165	0.317948					ANC	0.5253	0.7429	0.1204
ENSG00000277089	AC243829.4	rs9905838	eQTL	C	T	c	YRI	17	36074558	0.558828	0.00732666	0.00964001	0.41561	0.445759					DER	0.005051	0.02381	0.4676
ENSG00000196329	GIMAP5	rs4725936	eQTL	T	C	C	YRI	7	150741001	0.558704	0.00732968	0	0.417502	0.438407					ANC	0.6061	0.5905	0.1019
ENSG00000153187	HNRNPU	rs35288055	eQTL	G	T	T	YRI	1	244865577	0.558376	0.00733903	0.015337	0.480895	0.379084					ANC	0.7626	0.8381	0.2778
ENSG00000177683	THAP5	rs10258344	eQTL	G	C	G	CHS	7	108568143	0.395973	0.0073438	0.271323	0.394589	0.0260805					DER	0.1616	0.5429	0.08333
ENSG00000196284	SUPT3H	rs9369523	eQTL	T	C	T	YRI	6	44940991	0.558018	0.00734967	0	0.435798	0.4194					DER	0.4495	0.4714	0.01852
ENSG00000196284	SUPT3H	rs6919813	eQTL	C	T	G	CEU	6	45191440	0.280746	0.00963557	0.252533	0	0.236945					DER	0.3131	0.02857	0.03704
ENSG00000213639	PPP1CB	rs12476553	eQTL	T	A	T	YRI	2	28742608	0.557784	0.00735875	0.0778767	0.541953	0.340228					DER	0.3535	0.5571	0.009259
ENSG00000197536	C5orf56	rs4504381	reQTL	T	G	G	CEU	5	132450078	0.314891	0.0073783	0.163165	0.116005	0.437271					ANC	0.6667	0.3667	0.1481
ENSG00000148334	PTGES2	rs7852659	eQTL	C	T	C	YRI	9	128067285	0.557029	0.00738241	0.00183164	0.451814	0.40235	yes		yes		DER	0.8232	0.8571	0.3241
ENSG00000100629	CEP128	rs28455637	eQTL	G	C	C	YRI	14	80899613	0.55689	0.00738672	0.012951	0.464658	0.394661					ANC	0.93434	0.97143	0.4769
ENSG00000138760	SCARB2	rs6841815	reQTL	T	C	C	CEU	4	76159678	0.314647	0.0073916	0.163516	0.127441	0.444046					ANC	0.8939	0.6381	0.375
ENSG00000138760	SCARB2	rs35947779	eQTL	CA	C		CEU	4	76184785	0.308168	0.00778139	0.168155	0.102809	0.417667					DER	0.1061	0.3667	0.6019
ENSG00000177383	MAGEF1	rs12011	eQTL	A	G	A	CEU	3	184711930	0.314512	0.0073983	0.238518	0.00469327	0.303188					DER	0.7778	0.4143	0.3565
ENSG00000162804	SNED1	rs11408969	eQTL	C	CA		CEU	2	241112514	0.314204	0.00741599	0.165874	0.114179	0.4335					DER	0.1313	0.4	0.6481
ENSG00000211679	IGLC3	rs2854095	eQTL	C	T	c	CHS	22	22906870	0.394295	0.0074214	0.27481	0.384727	0.0182533			yes		DER	0.4949	0.8667	0.3935
ENSG00000267080	ASB16-AS1	rs9911991	eQTL	G	C	G	CEU	17	44201548	0.313668	0.00744485	0.300573	0.00383923	0.239431					DER	0.2828	0.7048	0.6528
ENSG00000267080	ASB16-AS1	rs7216294	eQTL	T	C	C	CEU	17	44173727	0.298027	0.0084346	0.247261	0	0.268031					ANC	0.6263	0.2524	0.2361
ENSG00000104529	EEF1D	rs10112312	eQTL	A	G	G	CEU	8	143584471	0.313302	0.00746307	0.182132	0.0765454	0.396605					ANC	0.1061	0.381	0.5833
ENSG00000133641	C12orf29	rs7133344	eQTL	G	A	A	YRI	12	87984712	0.554566	0.0074839	0.0367137	0.486485	0.381254					ANC	0.92929	0.98571	0.4815
ENSG00000232931	LINC00342	rs12717779	eQTL	T	C	c	CHS	2	95893316	0.392684	0.00750506	0.220947	0.478434	0.108836					DER	0.3687	0.07619	0.6111
ENSG00000232931	LINC00342	rs2463560	eQTL	T	C	c	CHS	2	95929841	0.349263	0.00989079	0.235693	0.365672	0.0251265					DER	0.3737	0.7381	0.2639
ENSG00000110925	CSRNP2	rs7136960	eQTL	G	T	G	CEU	12	51039592	0.312453	0.00750849	0.373828	0.0561145	0.193076					DER	0.5404	0.09524	0.2222
ENSG00000137154	RPS6	rs10119465	eQTL	C	T	T	YRI	9	19376146	0.554042	0.0075107	0.0414634	0.491217	0.377927			yes		ANC	0.92424	0.98571	0.4769
ENSG00000137154	RPS6	rs7875740	eQTL	G	A	A	YRI	9	19367112	0.519785	0.00890348	0.0414634	0.472192	0.357825			yes		ANC	0.92424	0.98571	0.4954
ENSG00000171421	MRPL36	rs146289517	reQTL	T	TCCCTTACCCGGCCACACG		CEU	5	1799784	0.312371	0.00751404	0.161487	0.130824	0.445022					DER	0.5707	0.2762	0.07407
ENSG00000174130	TLR6	rs6531671	eQTL	G	A	G	CEU	4	38835525	0.312197	0.00752327	0.243975	0.00401021	0.294417			yes		DER	0.01515	0.2857	0.338
ENSG00000234389	AC007278.1	rs13021177	eQTL	A	G	A	CHS	2	102440033	0.391981	0.00754236	0.282547	0.370559	0.0109496					DER	0.5253	0.1429	0.6065
ENSG00000136143	SUCLA2	rs12867248	eQTL	C	T	C	CEU	13	47896408	0.312082	0.00754399	0.266623	0	0.269531					DER	0.2626	0	0	CEU-specific
ENSG00000104835	SARS2	rs575	eQTL	T	C	C	CEU	19	38942143	0.311959	0.00755042	0.316027	0.0185997	0.231147					ANC	0.3737	0.0286	0.0741
ENSG00000104823	ECH1	rs9419	eQTL	T	G	T	CEU	19	38831447	0.311914	0.00755339	0.219151	0.016725	0.325188					DER	0.6111	0.2619	0.1806
ENSG00000184898	RBM43	rs4665051	eQTL	C	T	C	YRI	2	151195896	0.552391	0.00756194	0.0633348	0.338529	0.530892					DER	0.5303	0.3476	0.00463
ENSG00000184898	RBM43	rs4664285	reQTL	C	A	C	YRI	2	151211667	0.506706	0.00950999	0.0702852	0.307857	0.512432					DER	0.5303	0.3381	0.01389
ENSG00000059588	TARBP1	rs7515623	eQTL	C	T	C	CHS	1	234314629	0.391467	0.00756991	0.300111	0.347757	0.00123621					DER	0.2879	0.7095	0.25
ENSG00000178209	PLEC	rs7003580	eQTL	C	T	T	CHS	8	143933366	0.391435	0.00757227	0.178449	0.565014	0.218182					ANC	0.5808	0.8619	0.2361
ENSG00000178209	PLEC	rs11136335	eQTL	G	A	G	CEU	8	143929609	0.281545	0.00957903	0.160828	0.13501	0.413033					DER	0.4141	0.1476	0.00463
ENSG00000115138	POMC	rs6751851	eQTL	G	A	G	CEU	2	25158279	0.311432	0.00758338	0.261739	0	0.27342					DER	0.04545	0.3619	0.375
ENSG00000220205	VAMP2	rs111431369	eQTL	A	AGAGAAAACACCT		CEU	17	8200117	0.311332	0.0075881	0.230183	0.00920894	0.309482			yes		DER	0.8939	0.5714	0.4954
ENSG00000152642	GPD1L	rs17028867	eQTL	G	A	A	CEU	3	32109411	0.311263	0.00759412	0.221074	0.0141725	0.320883					ANC	0.697	0.3429	0.2593
ENSG00000163606	CD200R1	rs62263730	reQTL	G	A	G	CEU	3	112859161	0.311259	0.00759435	0.22639	0.0508601	0.341658			yes		DER	0.3333	0.05238	0
ENSG00000106789	CORO2A	rs12351692	eQTL	G	A	G	YRI	9	98120159	0.551412	0.00760035	0.00796935	0.439634	0.412372					DER	0.0101	0	0.4444
ENSG00000176024	ZNF613	rs12461478	eQTL	T	G	G	CEU	19	51927486	0.311073	0.00760594	0.148851	0.20431	0.498185					ANC	0.5253	0.2476	0.0185
ENSG00000138600	SPPL2A	rs77749101	eQTL	T	C	T	CHS	15	50754800	0.390718	0.00760623	0.223849	0.499014	0.150535		yes	yes		DER	0.1818	0.5238	0.01389
ENSG00000196511	TPK1	rs9648818	eQTL	T	A	A	YRI	7	144816273	0.55077	0.00762084	0.0304594	0.498579	0.357355					ANC	0.5606	0.6857	0.1204
ENSG00000104805	NUCB1	rs553220891	eQTL	A	AAAAG		CHS	19	48926953	0.390156	0.00763018	0.259122	0.404935	0.0379519					DER	0.1667	0.5381	0.07407
ENSG00000008130	NADK	rs35790103	eQTL	T	C	-	CEU	1	1742080	0.310586	0.00763314	0.154729	0.167273	0.47066					DER	0.9343	0.7095	0.4074
ENSG00000138964	PARVG	rs9614357	eQTL	G	A	G	CHS	22	44169631	0.390069	0.0076362	0.40472	0.259453	0.0382031					DER	0.399	0	0.2639
ENSG00000004700	RECQL	rs7313618	eQTL	G	T	T	CHS	12	21505670	0.38988	0.00764248	0.211588	0.528619	0.189468					ANC	0.7677	0.990476	0.4491
ENSG00000254635	WAC-AS1	rs61848475	eQTL	G	A	g	CEU	10	28532515	0.309779	0.00768095	0.259781	0.00248766	0.274749					DER	0.2677	0.004762	0	CEU-specific
ENSG00000236935	AP003774.2	rs574087	eQTL	A	G	A	CEU	11	64335476	0.309732	0.00768374	0.195253	0.0839605	0.387333					DER	0.4091	0.119	0.01389
ENSG00000166920	C15orf48	rs1288849	eQTL	A	G	G	YRI	15	45433639	0.548735	0.00771782	0	0.425826	0.418792					ANC	1	1	0.5694	YRI-specific
ENSG00000238121	LINC00426	rs9315004	reQTL	A	G	A	YRI	13	30362254	0.54828	0.00773711	0.0360504	0.50214	0.353279					DER	0.4798	0.619	0.06944
ENSG00000186395	KRT10	rs56097758	eQTL	G	A	G	CEU	17	40830334	0.308301	0.00777461	0.257763	0	0.272773					DER	0.101	0.4476	0.463
ENSG00000165650	PDZD8	rs7902117	eQTL	T	C	T	CHS	10	117365339	0.387028	0.00778061	0.315783	0.326034	0					DER	0.3333	0.009524	0.3519
ENSG00000095397	WHRN	rs2485744	eQTL	A	T	A	CHS	9	114393652	0.387013	0.00778113	0.3041	0.337329	0					DER	0.09091	0.4762	0.07407
ENSG00000286071	AL136171.2	rs821582	reQTL	C	A	A	CHS	1	231944966	0.386556	0.00779906	0.432304	0.235425	0.0596396					ANC	0.8232	0.3	0.6667
ENSG00000286071	AL136171.2	rs11122319	eQTL	A	G	G	CHS	1	231672536	0.36863	0.00872145	0.269327	0.351125	0.00900315					ANC	0.5505	0.1714	0.625
ENSG00000188001	TPRG1	rs1515078	eQTL	A	C	A	CEU	3	189294784	0.307852	0.00780106	0.419939	0.125978	0.185949					DER	0.4141	0	0.1296
ENSG00000137210	TMEM14B	rs489722	eQTL	G	T	G	YRI	6	10764816	0.546495	0.00780325	0.0311909	0.491507	0.361334					DER	0.8333	0.919	0.3704
ENSG00000106771	TMEM245	rs10979706	eQTL	T	A	T	YRI	9	109144715	0.546214	0.00781363	0.00812993	0.461689	0.382003					DER	0.6313	0.7	0.1574
ENSG00000175467	SART1	rs56239996	eQTL	A	T	A	YRI	11	65962532	0.54571	0.00783851	0	0.417856	0.42327					DER	0.5051	0.5048	0.0463
ENSG00000154358	OBSCN	rs2298014	eQTL	G	A	G	CEU	1	228174981	0.307083	0.00784622	0.230162	0.0242296	0.314165					DER	0.3283	0.04762	0.009259
ENSG00000287097	AL590550.1	rs74457535	eQTL	G	A	g	YRI	6	115013212	0.545387	0.00784937	0.0488869	0.507531	0.351162					DER	0.6465	0.4857	0.9954
ENSG00000274383	AC103691.1	rs17229765	eQTL	G	A	G	CEU	15	64966493	0.306977	0.00785411	0.218989	0.0166144	0.318556					DER	0.4848	0.1571	0.09259
ENSG00000245849	RAD51-AS1	rs6492964	eQTL	G	A	A	CEU	15	40761052	0.306963	0.00785472	0.161744	0.185943	0.474402					ANC	0.4646	0.1857	0
ENSG00000146701	MDH2	rs11769586	eQTL	T	C	t	CEU	7	76119342	0.30679	0.00786546	0.173197	0.0778852	0.396179					DER	0.3283	0.6381	0.8194
ENSG00000114446	IFT57	rs1289748	eQTL	G	A	A	CHS	3	108206839	0.352061	0.00971504	0.373586	0.234439	0.0303008					ANC	0.1818	0.6571	0.2917
ENSG00000102967	DHODH	rs62053803	eQTL	G	A	G	CHS	16	71955514	0.385004	0.00788195	0.273307	0.377157	0.0224467					DER	0.6869	0.981	0.5787
ENSG00000155366	RHOC	rs1106287	eQTL	T	G	G	CHS	1	112699500	0.384661	0.00789816	0.288087	0.35204	0.00439597					ANC	0.8081	0.4048	0.8519
ENSG00000060762	MPC1	rs734560	eQTL	A	G	G	CEU	6	166476506	0.306262	0.00790011	0.188674	0.0481695	0.364159					ANC	0.7778	0.4619	0.3056
ENSG00000256262	USP30-AS1	rs3742028	eQTL	G	A	G	YRI	12	109053663	0.54364	0.00791027	0.109882	0.569236	0.303359					DER	0.6414	0.8524	0.2222
ENSG00000162341	TPCN2	rs7930211	eQTL	T	C	C	CEU	11	69060249	0.305972	0.00791606	0.275736	0	0.251246					ANC	0.0051	0.2952	0.2731
ENSG00000124570	SERPINB6	rs7757805	eQTL	A	G	G	YRI	6	2918285	0.543143	0.00792778	0.0658671	0.531861	0.326611			yes		ANC	0.6717	0.8333	0.2315
ENSG00000170542	SERPINB9	rs7757805	eQTL	A	G	G	YRI	6	2918285	0.543143	0.00792778	0.0658671	0.531861	0.326611			yes		ANC	0.6717	0.8333	0.2315
ENSG00000158747	NBL1	rs2745219	eQTL	G	A	A	YRI	1	19598288	0.542523	0.00794481	0.0587487	0.508521	0.3529					ANC	0.8788	0.97143	0.4352
ENSG00000158747	NBL1	rs3020595	eQTL	C	G	C	CHS	1	19644233	0.359839	0.00922236	0.193554	0.521416	0.207343					DER	0.202	0.519	0
ENSG00000135679	MDM2	rs2088578	eQTL	G	A	A	YRI	12	68804332	0.542278	0.00795103	0.156329	0.601233	0.284785					ANC	0.4242	0.7143	0.0741
ENSG00000135679	MDM2	rs2088578	eQTL	G	A	A	CHS	12	68804332	0.3771	0.0082707	0.156329	0.601233	0.284785					ANC	0.4242	0.7143	0.0741
ENSG00000214367	HAUS3	rs3762942	eQTL	G	A	G	CEU	4	2231282	0.305372	0.0079524	0.216347	0.0187844	0.320174					DER	0.06566	0.3524	0.4537
ENSG00000161791	FMNL3	rs12310510	reQTL	T	C	C	YRI	12	49672461	0.542073	0.00795906	0	0.424257	0.412602					ANC	0.91414	0.91905	0.4306
ENSG00000161791	FMNL3	rs112859406	eQTL	A	AAC		YRI	12	49722936	0.537781	0.00814817	0	0.414075	0.417834					DER	0.08586	0.09048	0.5741
ENSG00000161021	MAML1	rs2303677	eQTL	C	T	C	CHS	5	179841779	0.383318	0.00796142	0.230365	0.455221	0.0974913					DER	0.1768	0.5238	0.03704
ENSG00000174652	ZNF266	rs1835985	eQTL	G	T	T	YRI	19	9370590	0.54168	0.0079703	0.00644497	0.450658	0.387858					ANC	0.4192	0.4857	0.0185
ENSG00000120071	KANSL1	rs557307834	eQTL	T	C	T	CEU	17	46044213	0.305137	0.00797713	0.261539	0	0.264413					DER	0.2576	0	0	CEU-specific
ENSG00000136874	STX17	rs543114491	eQTL	CT	C		CEU	9	99959456	0.304936	0.00798784	0.326277	0.0202175	0.209713					DER	0.1919	0.6286	0.5231
ENSG00000136874	STX17	rs11312818	eQTL	GA	G		CHS	9	99973215	0.378484	0.00819781	0.209054	0.466981	0.101256					DER	0.5	0.1762	0.7269
ENSG00000172869	DMXL1	rs17144885	eQTL	A	G	G	YRI	5	119032951	0.540965	0.00799287	0.0662841	0.511119	0.352656					ANC	0.8889	0.98095	0.4491
ENSG00000172869	DMXL1	rs56664193	eQTL	A	G	G	YRI	5	119032102	0.540965	0.00799287	0.0662841	0.511119	0.352656					ANC	0.8889	0.98095	0.4491
ENSG00000172869	DMXL1	rs17144885	reQTL	A	G	G	YRI	5	119032951	0.540965	0.00799287	0.0662841	0.511119	0.352656					ANC	0.8889	0.98095	0.4491
ENSG00000129071	MBD4	rs6783170	eQTL	G	A	G	CEU	3	129424716	0.304771	0.00799587	0.486697	0.209949	0.163318					DER	0	0.4952	0.1713
ENSG00000129071	MBD4	rs6783170	eQTL	G	A	G	CHS	3	129424716	0.362117	0.00909075	0.486697	0.209949	0.163318					DER	0	0.4952	0.1713
ENSG00000247982	LINC00926	rs8039176	eQTL	T	A	T	CEU	15	57271944	0.304712	0.00799893	0.19332	0.0415429	0.354045					DER	0.1566	0.4619	0.6111
ENSG00000138439	FAM117B	rs9288330	eQTL	C	T	T	YRI	2	202674343	0.540647	0.00803405	0	0.421125	0.414111					ANC	1	1	0.5741	YRI-specific
ENSG00000072864	NDE1	rs28393466	eQTL	G	A	G	YRI	16	15698030	0.540647	0.00803405	0	0.421125	0.414111					DER	0	0	0.4259	YRI-specific
ENSG00000174720	LARP7	rs111548975	eQTL	A	G	G	YRI	4	112641172	0.540646	0.00803443	0.0346838	0.393376	0.460302	yes				ANC	1	0.9619	0.5278
ENSG00000124243	BCAS4	rs1124952	eQTL	A	G	G	YRI	20	50817989	0.540597	0.00803571	0.0024557	0.442954	0.392586					ANC	0.8737	0.90476	0.3935
ENSG00000124243	BCAS4	rs6067560	eQTL	C	G	C	YRI	20	50818788	0.513795	0.00918477	0.0024557	0.427258	0.376702					DER	0.1263	0.09524	0.5926
ENSG00000061938	TNK2	rs60941675	eQTL	T	A	T	YRI	3	195851778	0.540583	0.00803754	0.0119579	0.443803	0.397438			yes		DER	0.02525	0.004762	0.4583
ENSG00000136371	MTHFS	rs371768701	eQTL	C	CA		CHS	15	79828213	0.381519	0.00804091	0.228687	0.467245	0.118664					DER	0.2374	0.004762	0.4815
ENSG00000118257	NRP2	rs950219	eQTL	G	A	A	CHS	2	205695889	0.381471	0.00804301	0.27861	0.36277	0.0141574					ANC	0.6717	0.97619	0.5833
ENSG00000145022	TCTA	rs13061396	eQTL	T	C	T	CHS	3	49407471	0.381359	0.00804729	0.259687	0.396989	0.0428397					DER	0.7323	0.9952	0.588
ENSG00000169490	TM2D2	rs7840270	eQTL	C	A	C	YRI	8	38996464	0.540291	0.00805119	0.154971	0.601133	0.280961					DER	0.4848	0.7667	0.1157
ENSG00000169490	TM2D2	rs7840270	eQTL	C	A	C	CHS	8	38996464	0.378836	0.00818058	0.154971	0.601133	0.280961					DER	0.4848	0.7667	0.1157
ENSG00000171135	JAGN1	rs279584	eQTL	G	A	G	CHS	3	9904766	0.381104	0.00806172	0.392951	0.25302	0.0282486		yes			DER	0.5505	0.09048	0.4259
ENSG00000108592	FTSJ3	rs7209321	eQTL	A	C	C	YRI	17	63778308	0.53975	0.00807135	0	0.415911	0.418299					ANC	0.4192	0.4238	0.0046
ENSG00000108592	FTSJ3	rs11079510	eQTL	T	C	C	YRI	17	63743542	0.531574	0.00841095	0	0.406281	0.418299					ANC	0.4192	0.4143	0.0046
ENSG00000105750	ZNF85	rs11673640	eQTL	C	T	.	CEU	19	20923975	0.303159	0.00809169	0.279029	0.00199537	0.245092					DER	0.3384	0.02857	0.0463
ENSG00000160818	GPATCH4	rs61595588	eQTL	CAA	C		YRI	1	156627286	0.538813	0.00810569	0.0135999	0.375388	0.462429					DER	0.899	0.8381	0.3657
ENSG00000101336	HCK	rs2004822	eQTL	A	G	G	YRI	20	31991981	0.538577	0.00811945	0.095964	0.554681	0.308626		yes	yes		ANC	0.6768	0.8667	0.25
ENSG00000111231	GPN3	rs4766492	eQTL	C	T	C	CHS	12	110491456	0.379746	0.00813059	0.172139	0.574259	0.246738					DER	0.6869	0.9286	0.3102
ENSG00000204856	FAM216A	rs4766492	eQTL	C	T	C	CHS	12	110491456	0.379746	0.00813059	0.172139	0.574259	0.246738					DER	0.6869	0.9286	0.3102
ENSG00000204856	FAM216A	rs4766492	reQTL	C	T	C	CHS	12	110491456	0.379746	0.00813059	0.172139	0.574259	0.246738					DER	0.6869	0.9286	0.3102
ENSG00000111231	GPN3	rs4766492	reQTL	C	T	C	CHS	12	110491456	0.379746	0.00813059	0.172139	0.574259	0.246738					DER	0.6869	0.9286	0.3102
ENSG00000182919	C11orf54	rs659877	eQTL	G	A	G	YRI	11	93760745	0.538039	0.00813723	0	0.396101	0.435453					DER	0.6414	0.6095	0.1296
ENSG00000126461	SCAF1	rs2304204	eQTL	T	C	C	YRI	19	49665763	0.537646	0.00815474	0.000239006	0.395779	0.435444					ANC	0.7879	0.7571	0.2593
ENSG00000182183	SHISAL2A	rs61780592	eQTL	A	T	A	CEU	1	52633038	0.301881	0.00817598	0.256678	0	0.26445					DER	0.02525	0.319	0.3287
ENSG00000183426	NPIPA1	rs10668713	eQTL	C	CAT		CEU	16	15036476	0.301541	0.00819775	0.212917	0.017372	0.316948					DER	0.8889	0.581	0.4815
ENSG00000073578	SDHA	rs10057678	eQTL	C	A	N	YRI	5	236645	0.536052	0.00820802	0.0273621	0.477072	0.36335					DER	0.1212	0.05238	0.5741
ENSG00000128534	LSM8	rs6960940	eQTL	T	A	T	CEU	7	118285282	0.301243	0.00821556	0.148155	0.166619	0.464417					DER	0.4646	0.7429	0.9583
ENSG00000069849	ATP1B3	rs12492385	eQTL	C	T	c	CEU	3	141847983	0.301211	0.00821716	0.150637	0.174778	0.468077					DER	0.4949	0.7714	0.9769
ENSG00000251136	AF117829.1	rs218905	eQTL	A	G	G	CHS	8	89723661	0.377944	0.0082258	0.165987	0.574777	0.244791					ANC	0.4091	0.7095	0.088
ENSG00000136247	ZDHHC4	rs11559147	eQTL	C	G	C	CHS	7	6577616	0.377754	0.00823398	0.392569	0.249696	0.0298318					DER	0.7525	0.2571	0.6343
ENSG00000143578	CREB3L4	rs12043354	eQTL	C	T	C	CHS	1	153881948	0.377753	0.00823406	0.270075	0.368466	0.018733					DER	0.1061	0.4667	0.05093
ENSG00000125482	TTF1	rs11243763	eQTL	C	T	c	CEU	9	132405138	0.300929	0.00823482	0.278881	9.69e-05	0.240431					DER	0.8131	0.419	0.4537
ENSG00000103550	KNOP1	rs72769541	eQTL	A	T	A	YRI	16	19765875	0.534918	0.00825513	0	0.405914	0.422534					DER	0.1869	0.2	0.7037
ENSG00000173559	NABP1	rs6737786	eQTL	G	A	A	CEU	2	191583406	0.300474	0.00826397	0.276791	7.86e-05	0.241923					ANC	0.0202	0.3286	0.2963
ENSG00000287736	AF305872.2	rs7823628	eQTL	T	G	G	CHS	8	133077581	0.376939	0.00828053	0.240985	0.430428	0.0812374					ANC	0.7626	1	0.5648
ENSG00000287736	AF305872.2	rs4736625	eQTL	A	G	A	CHS	8	133078902	0.348627	0.00992966	0.251265	0.351776	0.0253096					DER	0.2475	0	0.3565
ENSG00000172243	CLEC7A	rs140924100	eQTL	T	A	T	CHS	12	10131763	0.376849	0.00828816	0.304439	0.32533	0.00286631			yes		DER	0.005051	0.3238	0	CHS-specific
ENSG00000119185	ITGB1BP1	rs4668618	eQTL	T	G	-	CHS	2	9387078	0.376822	0.00828947	0.387812	0.251382	0.0262474					DER	0.6061	0.1333	0.4861
ENSG00000109466	KLHL2	rs11725167	eQTL	G	A	a	CHS	4	165273211	0.376811	0.00829008	0.285949	0.344601	0.00567377					DER	0.3636	0.0381	0.4259
ENSG00000198453	ZNF568	rs826298	eQTL	G	C	C	CHS	19	36948350	0.376572	0.00829945	0.245082	0.398289	0.0353402					ANC	0.4192	0.7857	0.287
ENSG00000164117	FBXO8	rs70947421	eQTL	AT	A		CHS	4	174246593	0.376294	0.00831824	0.288781	0.338673	0.00169162					DER	0.1717	0.5714	0.1389
ENSG00000133872	SARAF	rs1877184	eQTL	C	G	C	CEU	8	30142424	0.299605	0.00832205	0.159293	0.127524	0.43					DER	0.9343	0.7048	0.4444
ENSG00000136104	RNASEH2B	rs3042189	eQTL	T	TAAAA		CHS	13	50926835	0.37578	0.00834292	0.384611	0.252504	0.0246573		yes			DER	0.5707	0.1095	0.4537
ENSG00000079459	FDFT1	rs9650662	eQTL	G	C	A	CHS	8	11804057	0.375653	0.00834926	0.259749	0.382092	0.0304029					DER	0.1162	0.4714	0.0463
ENSG00000174837	ADGRE1	rs11669272	eQTL	G	A	T	CHS	19	6925282	0.375492	0.00835793	0.225503	0.467465	0.125992			yes		DER	0.2222	0	0.4722
ENSG00000073008	PVR	rs28897490	eQTL	G	A	G	YRI	19	44730591	0.532796	0.00836454	0	0.416524	0.409532	yes		yes		DER	0	0	0.4213	YRI-specific
ENSG00000196236	XPNPEP3	rs103197	eQTL	A	G	G	YRI	22	40860798	0.532651	0.00836881	0.151159	0.59239	0.282326					ANC	0.4141	0.7	0.0694
ENSG00000196236	XPNPEP3	rs103197	eQTL	A	G	G	CHS	22	40860798	0.364794	0.00893395	0.151159	0.59239	0.282326					ANC	0.4141	0.7	0.0694
ENSG00000090487	SPG21	rs35437034	eQTL	CT	C		CEU	15	65016782	0.298767	0.00837323	0.221679	0.0094476	0.299815			yes		DER	0.4747	0.1476	0.09722
ENSG00000083544	TDRD3	rs11843885	eQTL	C	T	T	CEU	13	60406044	0.298709	0.00837702	0.241652	0.00419086	0.277475					ANC	0.7071	0.97619	0.990741
ENSG00000083544	TDRD3	rs8002239	reQTL	C	G	G	CEU	13	60394606	0.298709	0.00837702	0.241652	0.00419086	0.277475					ANC	0.7071	0.97619	0.990741
ENSG00000138801	PAPSS1	rs2074372	eQTL	C	G	C	YRI	4	107720013	0.532155	0.00839227	0.00256659	0.390016	0.435919					DER	0.899	0.8667	0.3889
ENSG00000111266	DUSP16	rs1030069	eQTL	C	T	T	CHS	12	12452702	0.374784	0.00839427	0.191723	0.498802	0.142759					ANC	0.3889	0.7143	0.1435
ENSG00000111266	DUSP16	rs2417188	eQTL	T	C	C	CHS	12	12471355	0.364681	0.00894276	0.404716	0.250028	0.0741785					ANC	0.0051	0.4238	0.0926
ENSG00000136161	RCBTB2	rs58163880	eQTL	CA	C		YRI	13	48430765	0.531894	0.00839928	0.0646467	0.350612	0.502865					DER	0.9798	0.8857	0.4491
ENSG00000152234	ATP5F1A	rs9961065	eQTL	C	T	T	CHS	18	46073361	0.374638	0.0084005	0.350102	0.276946	0.00591789					ANC	0.5758	0.9619	0.6389
ENSG00000163568	AIM2	rs80033126	eQTL	A	G	A	CHS	1	159082623	0.374628	0.008401	0.281509	0.352041	0.0151567			yes		DER	0.04545	0.381	0.01389
ENSG00000128383	APOBEC3A	rs2899307	eQTL	G	A	G	CEU	22	38875210	0.298155	0.00841412	0.170633	0.147392	0.433723			yes		DER	0.4242	0.1476	0
ENSG00000163686	ABHD6	rs9822855	eQTL	T	C	C	CEU	3	58341813	0.298099	0.00843041	0.256352	0	0.25919					ANC	0.2525	0	0	CEU-specific
ENSG00000152229	PSTPIP2	rs2578188	eQTL	C	A	A	CEU	18	46100108	0.298086	0.00843097	0.198623	0.0294186	0.332763					ANC	0.8687	0.5667	0.4398
ENSG00000175787	ZNF169	rs12336524	eQTL	C	T	c	YRI	9	94262412	0.53104	0.00843111	0.018179	0.39262	0.441123					DER	0.005051	0.03333	0.463
ENSG00000083223	TUT7	rs58091326	eQTL	A	T	A	CEU	9	86350684	0.297475	0.00846547	0.228706	0.00379301	0.287563					DER	0.1667	0.5095	0.5648
ENSG00000085662	AKR1B1	rs697536	eQTL	G	C	G	CEU	7	134525835	0.29742	0.00846795	0.214081	0.0200838	0.312179					DER	0.0202	0.2667	0.3657
ENSG00000180992	MRPL14	rs7756283	eQTL	T	G	G	CEU	6	44109043	0.297272	0.00848014	0.225597	0.00531384	0.29122					ANC	0.5455	0.2	0.1528
ENSG00000100030	MAPK1	rs113301843	eQTL	A	AAG		CHS	22	21743603	0.372731	0.00849885	0.329252	0.292557	0			yes		DER	0.5859	0.1571	0.5556
ENSG00000101017	CD40	rs745307	eQTL	G	A	G	CEU	20	46118447	0.29697	0.00849952	0.294407	0.0148529	0.229093			yes		DER	0.3232	0.01429	0.0463
ENSG00000170293	CMTM8	rs17029181	eQTL	A	G	A	CHS	3	32304624	0.372656	0.00850269	0.251687	0.421098	0.0872051					DER	0.08586	0.419	0
ENSG00000164002	EXO5	rs11208319	eQTL	C	T	T	CEU	1	40523490	0.2964	0.00853362	0.19583	0.0292034	0.332685					ANC	0.7879	0.4667	0.3426
ENSG00000160113	NR2F6	rs143909942	eQTL	CAAACA	C		YRI	19	17233311	0.528132	0.0085402	0.00104544	0.431172	0.389289					DER	0.5202	0.5619	0.07407
ENSG00000140718	FTO	rs8055802	reQTL	G	C	G	YRI	16	53761115	0.528008	0.0085448	0.0500007	0.326949	0.509032					DER	0.197	0.3429	0.7824
ENSG00000136819	C9orf78	rs10819572	eQTL	C	T	C	CEU	9	129883517	0.29598	0.00855803	0.183415	0.0753922	0.373572					DER	0.4242	0.1381	0.02778
ENSG00000186716	BCR	rs35335836	eQTL	TA	T		CEU	22	23407242	0.295929	0.00856409	0.261539	0.00222333	0.252408					DER	0.2576	0	0.00463	CEU-specific
ENSG00000197442	MAP3K5	rs35898099	eQTL	G	A	G	CEU	6	136793620	0.295912	0.00856618	0.212422	0.0556919	0.336572			yes		DER	0.3283	0.05714	0
ENSG00000112357	PEX7	rs35898099	eQTL	G	A	G	CEU	6	136793620	0.295912	0.00856618	0.212422	0.0556919	0.336572					DER	0.3283	0.05714	0
ENSG00000112303	VNN2	rs7752016	eQTL	T	C	C	YRI	6	132738375	0.527241	0.00857439	0.0443454	0.501862	0.331663					ANC	0.5505	0.7	0.1296
ENSG00000105402	NAPA	rs201988934	eQTL	C	CA		CEU	19	47608880	0.295749	0.00858119	0.118818	0.233211	0.518356					DER	0.7121	0.4619	0.1296
ENSG00000269893	SNHG8	rs658642	eQTL	C	T	C	CEU	4	118279119	0.295636	0.00858751	0.190066	0.0559357	0.354694					DER	0.4242	0.1333	0.03704
ENSG00000140199	SLC12A6	rs10635233	eQTL	G	GAAGT		YRI	15	34328138	0.526848	0.00858804	0	0.415234	0.403784					DER	0.3737	0.3619	0.8611
ENSG00000152778	IFIT5	rs304410	reQTL	A	G	G	CEU	10	89427085	0.295539	0.00859458	0.236766	6.87e-05	0.274545			yes	yes	ANC	0.6919	0.3238	0.2917
ENSG00000152778	IFIT5	rs304410	eQTL	A	G	G	CEU	10	89427085	0.295539	0.00859458	0.236766	6.87e-05	0.274545			yes	yes	ANC	0.6919	0.3238	0.2917
ENSG00000004864	SLC25A13	rs1859276	eQTL	T	A	T	CEU	7	96324337	0.295195	0.00861367	0.165088	0.0781472	0.388188					DER	0.7273	0.4286	0.2361
ENSG00000198898	CAPZA2	rs11321799	eQTL	CG	C		YRI	7	116850411	0.52613	0.00861562	0.000529853	0.425561	0.392516			yes		DER	0.4141	0.4524	0.01389
ENSG00000197471	SPN	rs143832518	eQTL	AAAAT	A		CEU	16	29675878	0.2951	0.00861867	0.178629	0.0520603	0.360382			yes		DER	0.2475	0.5571	0.7176
ENSG00000213523	SRA1	rs1019933	eQTL	A	G	A	YRI	5	140465368	0.525733	0.00863337	0.0106649	0.45459	0.366167					DER	0.7525	0.819	0.2778
ENSG00000125124	BBS2	rs4784667	eQTL	G	A	A	YRI	16	56428088	0.525223	0.00865156	0.0022316	0.430378	0.387311					ANC	0.4091	0.4571	0.0139
ENSG00000100219	XBP1	rs112158446	eQTL	G	C	C	CEU	22	28845574	0.294386	0.00866188	0.246942	0	0.262994			yes		ANC	0.92929	0.6095	0.5926
ENSG00000050327	ARHGEF5	rs56070044	eQTL	AG	A		CHS	7	144440687	0.36971	0.00866389	0.435026	0.224765	0.0825394					DER	0.4394	0.004762	0.2407
ENSG00000076554	TPD52	rs10111451	eQTL	T	C	C	CEU	8	80171625	0.294243	0.00866968	0.164736	0.126534	0.419442					ANC	0.4495	0.1714	0.0185
ENSG00000112137	PHACTR1	rs408923	eQTL	G	A	A	CEU	6	13296010	0.294099	0.00868243	0.263823	0	0.245661					ANC	0.6717	0.281	0.2963
ENSG00000123106	CCDC91	rs4931081	eQTL	T	C	C	CHS	12	28464279	0.36912	0.00869578	0.242339	0.397829	0.0454289					ANC	0.1566	0.5095	0.0602
ENSG00000225986	UBXN10-AS1	rs12129129	eQTL	C	T	T	CEU	1	20197108	0.293706	0.00870547	0.182714	0.0446926	0.35038					ANC	0.7929	0.4857	0.3333
ENSG00000134215	VAV3	rs11185235	eQTL	G	A	G	CHS	1	108021628	0.368946	0.00870553	0.271557	0.373246	0.0451073			yes		DER	0.04545	0.3714	0
ENSG00000171051	FPR1	rs4802859	eQTL	A	G	G	CHS	19	51751943	0.368877	0.00870841	0.320894	0.295857	0		yes	yes		ANC	0.3687	0.0238	0.3519
ENSG00000110628	SLC22A18	rs367035	eQTL	A	G	A	CHS	11	2902596	0.36886	0.00870966	0.176922	0.52173	0.176807					DER	0.4242	0.7333	0.1435
ENSG00000160318	CLDND2	rs11084071	eQTL	A	G	G	CHS	19	51363853	0.368803	0.00871278	0.251107	0.376745	0.0240593					ANC	0.4848	0.8429	0.3704
ENSG00000206573	THUMPD3-AS1	rs7652415	eQTL	C	T	T	YRI	3	9463554	0.523421	0.00875281	0	0.424958	0.389532					ANC	0.8788	0.9	0.4028
ENSG00000206573	THUMPD3-AS1	rs2728937	eQTL	A	G	G	CEU	3	9349616	0.284299	0.00937914	0.246075	0	0.248839					ANC	0.2424	0	0	CEU-specific
ENSG00000273559	CWC25	rs3760144	eQTL	G	A	A	YRI	17	38801179	0.523376	0.00875462	0.0219572	0.380893	0.445383					ANC	0.9899	0.95238	0.5231
ENSG00000185736	ADARB2	rs3793735	eQTL	T	C	T	YRI	10	1240765	0.523047	0.00876989	0	0.416376	0.398059					DER	0.3889	0.4143	0
ENSG00000185736	ADARB2	rs3793735	reQTL	T	C	T	YRI	10	1240765	0.523047	0.00876989	0	0.416376	0.398059					DER	0.3889	0.4143	0
ENSG00000099956	SMARCB1	rs6003904	eQTL	A	G	G	YRI	22	23831207	0.522984	0.00877216	0.00474747	0.437263	0.378603					ANC	0.8889	0.92381	0.4259
ENSG00000104081	BMF	rs36081508	eQTL	GC	G		CHS	15	40110818	0.367017	0.00880248	0.166912	0.54189	0.204854					DER	0.4949	0.7857	0.1759
ENSG00000104081	BMF	rs36081508	reQTL	GC	G		CHS	15	40110818	0.367017	0.00880248	0.166912	0.54189	0.204854					DER	0.4949	0.7857	0.1759
ENSG00000124608	AARS2	rs4714775	eQTL	C	T	C	YRI	6	44300206	0.522289	0.0088081	0.0166649	0.439079	0.383199					DER	0.9697	0.9952	0.5463
ENSG00000086232	EIF2AK1	rs138928387	eQTL	GC	G		CHS	7	5996317	0.366846	0.00881389	0.292124	0.324003	0.00335479					DER	0.01515	0.3333	0.00463
ENSG00000104885	DOT1L	rs73518414	reQTL	C	T	C	CEU	19	2278756	0.292037	0.00881694	0.350886	0.0472065	0.181501					DER	0.1212	0.5619	0.4028
ENSG00000187118	CMC1	rs57668900	reQTL	TAA	T		CEU	3	28187714	0.291851	0.00882611	0.238703	0	0.267264					DER	0.1667	0.519	0.5463
ENSG00000054654	SYNE2	rs6573552	eQTL	T	C	t	CHS	14	64283515	0.366426	0.00883606	0.253907	0.368587	0.0196509					DER	0.5303	0.1667	0.6343
ENSG00000135709	KIAA0513	rs11642445	eQTL	T	C	C	YRI	16	85055589	0.521301	0.00884729	0.00664827	0.44432	0.369795					ANC	0.6818	0.7429	0.2083
ENSG00000171224	FAM241B	rs2616104	eQTL	C	T	T	CHS	10	69623621	0.366165	0.00885163	0.293539	0.319442	0					ANC	0.596	0.1905	0.6204
ENSG00000149212	SESN3	rs10605167	eQTL	TCTC	T		YRI	11	95095303	0.520968	0.00886071	0.149422	0.582708	0.280937					DER	0.702	0.9238	0.2963
ENSG00000149212	SESN3	rs10605167	eQTL	TCTC	T		CHS	11	95095303	0.353001	0.0096455	0.149422	0.582708	0.280937					DER	0.702	0.9238	0.2963
ENSG00000182141	ZNF708	rs78091974	eQTL	CTG	C		CEU	19	21420105	0.291245	0.00888547	0.251265	0	0.254067					DER	0.2475	0	0	CEU-specific
ENSG00000100441	KHNYN	rs7142198	eQTL	A	G	A	CEU	14	24476125	0.291245	0.00888547	0.251265	0	0.254067					DER	0.2475	0	0	CEU-specific
ENSG00000106785	TRIM14	rs3780471	eQTL	G	T	g	YRI	9	98085269	0.520265	0.00888605	0.0548239	0.507468	0.322075			yes		DER	0.2828	0.1429	0.7222
ENSG00000100266	PACSIN2	rs2010366	eQTL	T	G	G	CEU	22	42985282	0.290944	0.0089045	0.174577	0.0759048	0.374353					ANC	0.4596	0.1714	0.0463
ENSG00000108654	DDX5	rs1991401	eQTL	A	G	A	YRI	17	64506317	0.519714	0.00890569	0	0.39718	0.413329					DER	0.404	0.3952	0
ENSG00000108654	DDX5	rs17650301	eQTL	A	C	A	YRI	17	64483156	0.506867	0.00950341	0	0.39718	0.398059					DER	0.3889	0.3952	0
ENSG00000162585	FAAP20	rs2503699	eQTL	T	C	C	CEU	1	2187100	0.290921	0.00890604	0.221142	0.0144586	0.292826					ANC	0.3283	0.0524	0.0185
ENSG00000127311	HELB	rs2028095	eQTL	T	G	G	CHS	12	66292765	0.365316	0.008907	0.310889	0.301122	0					ANC	0.4242	0.8381	0.4306
ENSG00000255328	AC136475.5	rs11246068	eQTL	C	T	C	CHS	11	327334	0.365183	0.00891521	0.207156	0.455164	0.103299					DER	0.2525	0.5905	0.0787
ENSG00000089041	P2RX7	rs7310821	eQTL	C	T	C	CEU	12	121129382	0.290196	0.00895123	0.184249	0.053542	0.350644					DER	0.04545	0.2857	0.4491
ENSG00000172766	NAA16	rs9532798	eQTL	C	T	C	CEU	13	41382160	0.289891	0.00897197	0.133355	0.159476	0.456859					DER	0.7525	0.4905	0.2083
ENSG00000169762	TAPT1	rs73798871	eQTL	C	T	C	YRI	4	16202770	0.517968	0.00897643	0.00964001	0.391501	0.422394	yes				DER	0.005051	0.02381	0.4444
ENSG00000171130	ATP6V0E2	rs7795944	eQTL	A	G	.	YRI	7	149874377	0.517491	0.00899235	0.0116633	0.377083	0.436378					DER	0.0303	0.06667	0.5046
ENSG00000178719	GRINA	rs11777239	eQTL	G	A	A	CHS	8	143957097	0.363537	0.00900273	0.165761	0.540537	0.20694					ANC	0.5808	0.8524	0.2454
ENSG00000276234	TADA2A	rs878520	eQTL	C	G	G	CEU	17	37402018	0.289386	0.00900902	0.351988	0.0648969	0.191055					ANC	0.3788	0.0143	0.1019
ENSG00000261777	AC012184.3	rs11859191	eQTL	T	A	A	YRI	16	70292952	0.517115	0.00904196	0	0.407224	0.400279					ANC	1	1	0.588	YRI-specific
ENSG00000120539	MASTL	rs16927614	eQTL	T	C	T	YRI	10	27195178	0.517115	0.00904196	0	0.407224	0.400279					DER	0	0	0.412	YRI-specific
ENSG00000205531	NAP1L4	rs3216875	eQTL	AT	A		CHS	11	2952533	0.362812	0.00905022	0.320157	0.288037	0					DER	0.5303	0.919	0.5556
ENSG00000175567	UCP2	rs621976	eQTL	G	A	A	YRI	11	73989141	0.516804	0.00905266	0.00850068	0.444748	0.364798					ANC	0.5606	0.6333	0.1157
ENSG00000145741	BTF3	rs34789635	eQTL	A	T	A	CHS	5	73432947	0.362488	0.00906675	0.330769	0.279457	0.00439013					DER	0.08081	0.4857	0.1157
ENSG00000083799	CYLD	rs374487850	eQTL	A	ATG		CHS	16	50692588	0.362288	0.00907815	0.385385	0.237024	0.032183			yes		DER	0.7273	0.2381	0.6019
ENSG00000228408	AL031056.1	rs632002	eQTL	G	C	C	YRI	6	149299125	0.516178	0.00907932	0.0737405	0.304445	0.525699					ANC	0.6364	0.4381	0.0694
ENSG00000257495	KRT73-AS1	rs35841225	eQTL	AG	A		CHS	12	52594436	0.361945	0.00910198	0.272616	0.337034	0.00542905					DER	0.1212	0.4905	0.08333
ENSG00000165832	TRUB1	rs10885629	eQTL	A	G	G	CHS	10	114899494	0.361912	0.00910417	0.15288	0.572903	0.253854					ANC	0.4596	0.7429	0.1157
ENSG00000231682	LINC01891	rs12471333	eQTL	T	C	T	CHS	2	234454822	0.361769	0.00911234	0.301115	0.30599	0					DER	0.5556	0.9238	0.5463
ENSG00000198821	CD247	rs3108155	eQTL	C	G	G	CEU	1	167452820	0.28781	0.00911464	0.224994	0.00321988	0.276721			yes		ANC	0.5758	0.8905	0.9213
ENSG00000197982	C1orf122	rs11488569	eQTL	A	G	G	CEU	1	37873123	0.287786	0.00911641	0.151919	0.0986195	0.402273					ANC	0.2424	0.5238	0.7454
ENSG00000247556	OIP5-AS1	rs16971798	eQTL	T	A	A	YRI	15	41364946	0.515196	0.0091204	0.0408057	0.489682	0.329232					ANC	0.7323	0.8524	0.287
ENSG00000166452	AKIP1	rs2653579	eQTL	G	A	A	YRI	11	8912242	0.514861	0.00913961	0.00280753	0.411924	0.394459					ANC	0.0051	0	0.4167	YRI-specific
ENSG00000052126	PLEKHA5	rs10841164	eQTL	C	T	C	YRI	12	19167309	0.514814	0.00914321	0.0698762	0.30765	0.520208	yes				DER	0.8384	0.6714	0.2454
ENSG00000114120	SLC25A36	rs11919319	eQTL	A	T	A	CEU	3	140895134	0.287015	0.0091664	0.23116	0.0170089	0.279863					DER	0.2727	0.01905	0
ENSG00000262020	AC007014.1	rs2302558	eQTL	C	T	C	YRI	16	10969154	0.514224	0.00917001	9.61e-05	0.419546	0.384056					DER	0.09091	0.07143	0.5509
ENSG00000106603	COA1	rs34416780	eQTL	C	CA		YRI	7	43620673	0.514169	0.00917161	0.00319687	0.371187	0.433127					DER	0.6515	0.6	0.1389
ENSG00000249096	LINC02362	rs72701753	eQTL	A	G	A	YRI	4	184330833	0.514061	0.00917513	0	0.406216	0.397629					DER	0.399	0.4143	0.00463
ENSG00000130429	ARPC1B	rs2269985	eQTL	C	T	C	CHS	7	99404002	0.360562	0.00918069	0.307756	0.29768	5.89e-05		yes	yes		DER	0.0101	0.3381	0.01852
ENSG00000029639	TFB1M	rs335355	eQTL	C	T	T	CHS	6	155303464	0.360558	0.0091809	0.32109	0.283838	0					ANC	0.3384	0.0095	0.3102
ENSG00000172113	NME6	rs36054213	eQTL	AT	A		CEU	3	48350497	0.286562	0.00920033	0.195124	0.043711	0.330184					DER	0.3737	0.09524	0.02315
ENSG00000138768	USO1	rs13110602	eQTL	A	G	A	YRI	4	75783707	0.513216	0.00920703	0.0739545	0.523873	0.303156					DER	0.5859	0.7714	0.1759
ENSG00000116299	KIAA1324	rs10776803	eQTL	A	C	C	YRI	1	109195503	0.512885	0.00922029	0.11625	0.550173	0.295636					ANC	0.2323	0.0571	0.6481
ENSG00000162493	PDPN	rs1261026	eQTL	G	T	T	CEU	1	13594312	0.286272	0.00922501	0.23263	0	0.264907					ANC	0.7071	0.3429	0.3148
ENSG00000138744	NAAA	rs6532083	eQTL	A	G	G	CEU	4	76008048	0.286121	0.00923528	0.428303	0.135055	0.146308					ANC	0.5303	0.0571	0.2546
ENSG00000150753	CCT5	rs2578620	eQTL	C	T	C	YRI	5	10246650	0.512085	0.00924898	0.00630452	0.436869	0.366346					DER	0.8131	0.8619	0.3426
ENSG00000064726	BTBD1	rs716886	reQTL	G	A	A	CHS	15	83047101	0.359539	0.00925041	0.307644	0.296314	0					ANC	0.697	1	0.6991
ENSG00000183648	NDUFB1	rs7151932	reQTL	T	A	A	CHS	14	92124220	0.359311	0.00926246	0.431375	0.207444	0.0754097					ANC	0.6313	0.1238	0.4306
ENSG00000132313	MRPL35	rs13353	eQTL	C	T	T	YRI	2	86210775	0.511633	0.00926886	0.0181851	0.444568	0.364668					ANC	0.0657	0.0238	0.4954
ENSG00000072736	NFATC3	rs34539538	reQTL	CATCT	C		YRI	16	68160960	0.511313	0.00928297	0.00356284	0.429311	0.372044			yes		DER	0.1515	0.1143	0.6204
ENSG00000136379	ABHD17C	rs7162401	eQTL	T	C	C	CEU	15	80660282	0.285288	0.00929501	0.151308	0.0988277	0.399851					ANC	0.8131	0.5429	0.3148
ENSG00000215424	MCM3AP-AS1	rs2277821	eQTL	G	A	G	CHS	21	46155556	0.358952	0.00929761	0.296968	0.306185	0					DER	0	0.3048	0	CHS-specific
ENSG00000114013	CD86	rs9868257	eQTL	C	T	C	CHS	3	121996472	0.358756	0.00930872	0.192279	0.463593	0.112093			yes		DER	0.4091	0.7333	0.1852
ENSG00000125863	MKKS	rs2013178	eQTL	A	T	T	CEU	20	10434302	0.285039	0.00931029	0.427198	0.136737	0.14777					ANC	0.4949	0.95714	0.7685
ENSG00000267383	AC011447.3	rs8107761	eQTL	C	T	.	YRI	19	20260283	0.509669	0.00934809	0.0918508	0.289008	0.539108					DER	0.2323	0.4429	0.838
ENSG00000146904	EPHA1	rs62472731	eQTL	G	A	G	CEU	7	143427982	0.28444	0.0093494	0.178709	0.096241	0.376991					DER	0.3788	0.1095	0.00463
ENSG00000288075	AC108519.1	rs144799730	eQTL	T	C	.	YRI	4	9132793	0.509509	0.0093542	0.0248716	0.336638	0.469413					DER	0.2576	0.3667	0.8102
ENSG00000136868	SLC31A1	rs10981666	reQTL	G	A	G	CHS	9	113171999	0.35766	0.00937375	0.258138	0.347898	0.010768					DER	0.3434	0.7286	0.2685
ENSG00000166004	CEP295	rs7121150	eQTL	G	T	G	YRI	11	93661217	0.509452	0.0093906	0	0.402625	0.395706					DER	1	1	0.5926	YRI-specific
ENSG00000173369	C1QB	rs294184	eQTL	T	C	C	CEU	1	22645494	0.284134	0.00939203	0.123528	0.198718	0.482094		yes	yes		ANC	0.6111	0.3524	0.0787
ENSG00000173372	C1QA	rs294184	eQTL	T	C	C	CEU	1	22645494	0.284134	0.00939203	0.123528	0.198718	0.482094		yes	yes		ANC	0.6111	0.3524	0.0787
ENSG00000255733	IFNG-AS1	rs10748093	eQTL	G	A	G	CEU	12	68024469	0.283904	0.00940777	0.119177	0.264615	0.526816					DER	0.5354	0.2857	0.009259
ENSG00000060237	WNK1	rs11615237	eQTL	G	A	G	CHS	12	858006	0.356977	0.00941123	0.168173	0.517252	0.179989			yes		DER	0.5051	0.7952	0.2037
ENSG00000158062	UBXN11	rs11247931	eQTL	A	G	A	CHS	1	26359664	0.356927	0.00941449	0.327948	0.273611	0.00323064					DER	0.1667	0.6	0.2083
ENSG00000136014	USP44	rs7975322	eQTL	A	C	A	CEU	12	95552363	0.283592	0.00942537	0.222831	0.00216591	0.271854					DER	0.1313	0.4571	0.5046
ENSG00000179889	PDXDC1	rs79303621	eQTL	C	T	c	CHS	16	15023529	0.356682	0.00943151	0.266194	0.358858	0.0398355					DER	0.0404	0.3571	0
ENSG00000176083	ZNF683	rs35456934	eQTL	G	A	G	CHS	1	26360373	0.356579	0.00943884	0.335107	0.267465	0.00619636			yes		DER	0.1616	0.6	0.213
ENSG00000253716	MINCR	rs7815223	eQTL	C	T	C	CHS	8	143315524	0.356468	0.00944324	0.176095	0.519658	0.192668					DER	0.2929	0.05714	0.6204
ENSG00000034677	RNF19A	rs13278341	eQTL	A	C	A	CHS	8	100382433	0.356284	0.00945246	0.381498	0.232583	0.0320855					DER	0.6313	0.1571	0.5
ENSG00000034677	RNF19A	rs60810270	eQTL	T	C	C	YRI	8	100380340	0.507939	0.00945305	0.0522319	0.312136	0.501105					ANC	0.7525	0.5952	0.1759
ENSG00000168385	SEPTIN2	rs7590080	reQTL	C	T	C	CEU	2	241266051	0.283142	0.00945671	0.266623	0.0113786	0.234811					DER	0.2626	0	0.01389
ENSG00000103342	GSPT1	rs1029285	eQTL	G	A	G	CEU	16	11893261	0.283114	0.00945985	0.150148	0.1189	0.411465					DER	0.5101	0.2333	0.05556
ENSG00000159479	MED8	rs2782652	eQTL	T	C	C	CHS	1	43460634	0.356039	0.00946864	0.261865	0.341332	0.00904445					ANC	0.5202	0.8762	0.4444
ENSG00000124193	SRSF6	rs59544221	eQTL	G	T	G	CEU	20	43447674	0.282892	0.00947245	0.188326	0.0414973	0.329352					DER	0.4091	0.1238	0.04167
ENSG00000005884	ITGA3	rs2285524	eQTL	T	C	C	CEU	17	50073989	0.282839	0.00947754	0.180692	0.044853	0.337857					ANC	0.92424	0.6667	0.5139
ENSG00000215251	FASTKD5	rs4815561	reQTL	T	C	t	YRI	20	3055387	0.507233	0.00948107	0.0828422	0.528262	0.295037	yes				DER	0.5303	0.7333	0.1389
ENSG00000138640	FAM13A	rs73842249	eQTL	C	G	C	CHS	4	88825698	0.355776	0.00948392	0.254177	0.350639	0.0133929					DER	0.2222	0.6	0.1528
ENSG00000236481	LINC02195	rs11640789	eQTL	C	T	C	CHS	16	26598147	0.355724	0.0094861	0.283837	0.314902	0.000591476					DER	0.3333	0.02381	0.3704
ENSG00000131686	CA6	rs10864376	eQTL	C	T	T	CEU	1	8970313	0.282605	0.00949544	0.186429	0.0284818	0.321441					ANC	0.7071	0.3857	0.2685
ENSG00000285744	AC083837.1	rs1483573	eQTL	A	G	A	YRI	8	78711382	0.50667	0.00951153	0.101959	0.53499	0.298955					DER	0.7828	0.9429	0.3657
ENSG00000261618	LINC02605	rs2717547	eQTL	T	G	G	YRI	8	78744754	0.506635	0.00951333	0.101897	0.534926	0.298955					ANC	0.7828	0.94286	0.3657
ENSG00000272325	NUDT3	rs4713783	eQTL	C	T	C	CHS	6	34435229	0.355026	0.00952492	0.315209	0.283697	0.00223841					DER	0.03535	0.3952	0.05556
ENSG00000197077	KIAA1671	rs34574971	eQTL	G	GA		YRI	22	25063335	0.506038	0.00954162	0.0393476	0.4737	0.336572					DER	0.6717	0.5286	1
ENSG00000151414	NEK7	rs7528304	eQTL	T	A	T	CHS	1	198141138	0.354613	0.00955102	0.327859	0.270883	0.00397512					DER	0.1515	0.581	0.1944
ENSG00000118181	RPS25	rs6589713	eQTL	T	C	c	YRI	11	119001694	0.505723	0.0095564	0.108592	0.545611	0.286518					DER	0.298	0.1048	0.7083
ENSG00000134308	YWHAQ	rs6735280	eQTL	A	G	G	CEU	2	9704829	0.281816	0.00956184	0.284274	0.00697082	0.210352					ANC	0.2727	0.681	0.6157
ENSG00000204577	LILRB3	rs2304523	eQTL	G	T	T	CEU	19	54207390	0.281793	0.00956358	0.243795	0	0.247341			yes		ANC	0.8333	0.4762	0.4722
ENSG00000129355	CDKN2D	rs3745246	eQTL	A	T	T	CHS	19	10565667	0.354368	0.00956868	0.320714	0.276236	0.00126615					ANC	0.1919	0.6238	0.2269
ENSG00000070087	PFN2	rs35233622	eQTL	G	A	G	YRI	3	149977605	0.505232	0.0095784	0.0658025	0.505869	0.311731					DER	0.3838	0.5714	0.03704
ENSG00000164323	CFAP97	rs139111445	eQTL	C	T	-	YRI	4	185240671	0.505168	0.00958011	0.0173809	0.450118	0.349372					DER	0.4192	0.519	0.03704
ENSG00000184261	KCNK12	rs11684737	eQTL	G	T	T	CEU	2	47481959	0.281428	0.00958581	0.123528	0.191284	0.474452					ANC	0.6111	0.3524	0.0833
ENSG00000154930	ACSS1	rs66817095	eQTL	G	T	G	CHS	20	25057848	0.353782	0.00960121	0.186247	0.526225	0.217731					DER	0.2121	0.5238	0
ENSG00000249476	AC008467.1	rs2963010	eQTL	T	C	C	CHS	5	109401342	0.353764	0.00960229	0.173155	0.526281	0.205269					ANC	0.2828	0.5905	0.037
ENSG00000237753	AC079922.2	rs4849088	eQTL	C	T	T	CHS	2	112641916	0.353441	0.00962149	0.204905	0.476781	0.156476					ANC	0.202	0	0.4815
ENSG00000133321	PLAAT4	rs673767	eQTL	G	A	.	CEU	11	63566746	0.280615	0.00964276	0.368083	0.0905841	0.178963					DER	0.6263	0.9952	0.8935
ENSG00000214922	HLA-F-AS1	rs3129044	eQTL	G	A	G	CHS	6	29686632	0.352833	0.00965687	0.162411	0.567546	0.266436					DER	0.2929	0.5905	0.01389
ENSG00000121988	ZRANB3	rs4954225	eQTL	C	A	A	YRI	2	135192145	0.503256	0.00965699	0.0633613	0.313655	0.501223					ANC	0.91414	0.781	0.3519
ENSG00000266472	MRPS21	rs587629130	eQTL	CT	C		CHS	1	150375010	0.352751	0.00966322	0.230699	0.402625	0.0694529					DER	0.2273	0	0.4074
ENSG00000165934	CPSF2	rs35469014	eQTL	T	G	T	CHS	14	92170332	0.352572	0.00967503	0.32591	0.269832	0.0037216					DER	0.1566	0.5857	0.1991
ENSG00000165934	CPSF2	rs7151027	eQTL	T	A	A	CHS	14	92122573	0.348632	0.00992861	0.424035	0.200653	0.0754097					ANC	0.6313	0.1286	0.4306
ENSG00000288253	AC010332.3	rs324118	eQTL	T	C	-	CHS	19	52470939	0.352468	0.00968271	0.29136	0.302692	0					DER	0.9798	0.6571	0.9815
ENSG00000138796	HADH	rs571452945	eQTL	CAT	C		YRI	4	108022158	0.502617	0.009683	0.0510958	0.486336	0.323955					DER	0.8333	0.9381	0.4028
ENSG00000132305	IMMT	rs12994382	eQTL	C	A	C	CEU	2	86197853	0.280032	0.00968541	0.226399	0.000112272	0.261752					DER	0.4394	0.119	0.09722
ENSG00000139505	MTMR6	rs7995484	eQTL	A	G	A	YRI	13	25279851	0.501863	0.00971705	0.0584669	0.307351	0.501793					DER	0.8333	0.681	0.2546
ENSG00000155115	GTF3C6	rs74470540	eQTL	G	A	G	CHS	6	110973085	0.351972	0.00972048	0.29055	0.302797	0					DER	0.0303	0.3619	0.02778
ENSG00000103522	IL21R	rs9944344	eQTL	G	A	G	CEU	16	27379226	0.279378	0.00972758	0.24697	0	0.240507		yes			DER	0.298	0.02381	0.02778
[truncated: 25 more rows]

## Sheet: TableS7B
Supplementary Table 7b. Estimated periods of selection over the last 2,000 generations in three human populations at loci that control the immune response to viral stimulation
We report the periods of rapid adaptation (Start-End, in number of generations before present) at loci controlling the expression (eQTL) or response (reQTL) to viral stimulation, that we estimated using corrected derivative information from allele frequency trajectories (scaled Z-score; see Methods) over the last 2,000 generations in the three populations in our setting (YRI: Central African, CEU…
We only show selection period estimates for SNPs for which the maximum absolute Z-score (Max_abs_Z) is larger than 3 in at least one generation
We also provide one-sided empirical p-values observed on the population branch statistic (PBS) distribution of all (r)eQTLs (genome-wide ranks, no multiple testing adjustment).
We also specify whether the alternate (ALT) allele is the derived (DER) or ancestral (ANC), and provide the derived allele frequency (DAF) of each (r)eQTL in each of the three populations. When the ancestral state is unknown, the minor allele is used as a proxy of the derived allele
For each (r)eQTL, we report whether it affects the expression or the response (Type) to viral stimulation and the gene whose expression is most strongly associated to the variant's genotype
Note that CLUES does not allow to infer frequency trajectories at loci were the ancestral state is unknown. (eg. indels). Z-score is thus missing at these loci. Frequencies are nonetheless provided based on minor allele.
rsID	Symbol	Type	POP	p-value_PBS	Max_abs_Z	Start	End	REF	ALT	ALT_DERANC	DAF_or_MAF_CEU	DAF_or_MAF_CHS	DAF_or_MAF_YRI	Ancestry-specific
rs2927608	ERAP2	eQTL	CEU	0.291447	2.0822			G	A	DER	0.4545	0.4238	0.3935
rs2927608	ERAP2	eQTL	CHS	1	3.03152	175	160	G	A	DER	0.4545	0.4238	0.3935
rs2927608	ERAP2	eQTL	YRI	0.489521	0.977082			G	A	DER	0.4545	0.4238	0.3935
rs11080327	SLFN5	eQTL	CEU	0.12845	1.2671			G	A	ANC	0.5101	0.4571	0.2963
rs11080327	SLFN5	eQTL	CHS	1	3.7518	814	735	G	A	ANC	0.5101	0.4571	0.2963
rs11080327	SLFN5	eQTL	YRI	0.155317	1.71996			G	A	ANC	0.5101	0.4571	0.2963
rs1059307	SNHG5	eQTL	CEU	0.0171494	1.12801			G	T	DER	0.6061	0.319	0.2454
rs1059307	SNHG5	eQTL	CHS	1	3.29689	562	534	G	T	DER	0.6061	0.319	0.2454
rs1059307	SNHG5	eQTL	YRI	0.182932	1.87447			G	T	DER	0.6061	0.319	0.2454
rs6905318	ETV7	eQTL	CEU	0.0463718	2.208			T	G	ANC	0.3889	0.5333	0.7407
rs6905318	ETV7	eQTL	CHS	1	2.12333			T	G	ANC	0.3889	0.5333	0.7407
rs6905318	ETV7	eQTL	YRI	0.0763734	1.98515			T	G	ANC	0.3889	0.5333	0.7407
rs3752278	SNHG17	eQTL	CEU	1	3.29214	905	881	C	T	DER	0.1364	0.1048	0.4722
rs3752278	SNHG17	eQTL	CHS	0.122168	2.34392			C	T	DER	0.1364	0.1048	0.4722
rs3752278	SNHG17	eQTL	YRI	0.0299365	0.82072			C	T	DER	0.1364	0.1048	0.4722
rs11610774	MRPL51	eQTL	CEU	1	2.05734			T	C	ANC	0.6667	0.7905	0.4352
rs11610774	MRPL51	eQTL	CHS	0.0626604	1.68958			T	C	ANC	0.6667	0.7905	0.4352
rs11610774	MRPL51	eQTL	YRI	0.0679868	2.18799			T	C	ANC	0.6667	0.7905	0.4352
rs112903584	SMDT1	eQTL	CEU	1				A	ATTCTGC	DER	0.3232	0.1333	0.4074
rs112903584	SMDT1	eQTL	CHS	0.0444423				A	ATTCTGC	DER	0.3232	0.1333	0.4074
rs112903584	SMDT1	eQTL	YRI	0.196046				A	ATTCTGC	DER	0.3232	0.1333	0.4074
rs34873612	DDX11	eQTL	CEU	0.0118934				G	A	DER	0.4141	0.8	0.7315
rs34873612	DDX11	eQTL	CHS	0.0905371				G	A	DER	0.4141	0.8	0.7315
rs34873612	DDX11	eQTL	YRI	1				G	A	DER	0.4141	0.8	0.7315
rs1131017	RPS26	eQTL	CEU	1	2.63039			C	G	DER	0.5859	0.7619	0.125
rs1131017	RPS26	eQTL	CHS	0.0217202	2.50792			C	G	DER	0.5859	0.7619	0.125
rs1131017	RPS26	eQTL	YRI	0.0049377	2.09612			C	G	DER	0.5859	0.7619	0.125
rs67241714	DDX11	eQTL	CEU	0.0137776				ACAG	A	DER	0.4091	0.7762	0.7222
rs67241714	DDX11	eQTL	CHS	0.108494				ACAG	A	DER	0.4091	0.7762	0.7222
rs67241714	DDX11	eQTL	YRI	1				ACAG	A	DER	0.4091	0.7762	0.7222
rs3746224	ZNF749	eQTL	CEU	1	4.91677	1349	1220	T	C	DER	0.5051	0.6429	0.1991
rs3746224	ZNF749	eQTL	CHS	0.0517877	5.11828	848	719	T	C	DER	0.5051	0.6429	0.1991
rs3746224	ZNF749	eQTL	YRI	0.0309256	3.01644	1677	1667	T	C	DER	0.5051	0.6429	0.1991
rs7503725	C17orf97	eQTL	CEU	0.0641672	1.49281			G	T	DER	0.2121	0.2952	0.6019
rs7503725	C17orf97	eQTL	CHS	1	1.60977			G	T	DER	0.2121	0.2952	0.6019
rs7503725	C17orf97	eQTL	YRI	0.0410108	1.56652			G	T	DER	0.2121	0.2952	0.6019
rs1421674	CARD8-AS1	eQTL	CEU	0.14696	2.73968			T	C	ANC	0.7778	0.6667	0.7222
rs1421674	CARD8-AS1	eQTL	CHS	0.170644	2.20537			T	C	ANC	0.7778	0.6667	0.7222
rs1421674	CARD8-AS1	eQTL	YRI	1	4.51796	1409	495	T	C	ANC	0.7778	0.6667	0.7222
rs2069235	SYNGR1	eQTL	CEU	0.0253417	1.5486			G	A	ANC	0.697	0.2476	0.5139
rs2069235	SYNGR1	eQTL	CHS	0.0199367	2.63073			G	A	ANC	0.697	0.2476	0.5139
rs2069235	SYNGR1	eQTL	YRI	1	3.13841	589	567	G	A	ANC	0.697	0.2476	0.5139
rs9701457	THEMIS2	eQTL	CEU	0.0622927	1.8703			C	T	DER	0.3838	0.5476	0.6111
rs9701457	THEMIS2	eQTL	CHS	1	1.35147			C	T	DER	0.3838	0.5476	0.6111
rs9701457	THEMIS2	eQTL	YRI	0.272124	2.17563			C	T	DER	0.3838	0.5476	0.6111
rs2749119	THEMIS2	eQTL	CEU	0.0713078	0.578814			G	A	DER	0.399	0.5476	0.6111
rs2749119	THEMIS2	eQTL	CHS	1	1.52199			G	A	DER	0.399	0.5476	0.6111
rs2749119	THEMIS2	eQTL	YRI	0.275031	2.47473			G	A	DER	0.399	0.5476	0.6111
rs4711510	MDGA1	eQTL	CEU	0.0566489	2.64297			G	A	ANC	0.5505	0.4381	0.1898
rs4711510	MDGA1	eQTL	CHS	1	3.06546	741	728	G	A	ANC	0.5505	0.4381	0.1898
rs4711510	MDGA1	eQTL	YRI	0.0539807	2.0811			G	A	ANC	0.5505	0.4381	0.1898
rs1142888	GBP7	eQTL	CEU	0.1612	4.32798	1272	782	T	G	DER	0.4545	0.4381	0.1065
rs1142888	GBP7	eQTL	CHS	1	2.90496			T	G	DER	0.4545	0.4381	0.1065
rs1142888	GBP7	eQTL	YRI	0.0302493	1.32006			T	G	DER	0.4545	0.4381	0.1065
rs76289224	NDUFS5	eQTL	CEU	0.10444	1.8256			C	T	DER	0.3535	0.2952	0.1111
rs76289224	NDUFS5	eQTL	CHS	1	2.04884			C	T	DER	0.3535	0.2952	0.1111
rs76289224	NDUFS5	eQTL	YRI	0.0895212	2.0805			C	T	DER	0.3535	0.2952	0.1111
rs6564	THEMIS2	eQTL	CEU	0.0674466	1.41355			C	T	DER	0.3939	0.5524	0.6065
rs6564	THEMIS2	eQTL	CHS	1	1.54622			C	T	DER	0.3939	0.5524	0.6065
rs6564	THEMIS2	eQTL	YRI	0.297755	1.78642			C	T	DER	0.3939	0.5524	0.6065
rs2070435	DIP2A	eQTL	CEU	0.140765	1.50339			G	A	ANC	0.6061	0.5524	0.4259
rs2070435	DIP2A	eQTL	CHS	1	1.72434			G	A	ANC	0.6061	0.5524	0.4259
rs2070435	DIP2A	eQTL	YRI	0.208878	1.41593			G	A	ANC	0.6061	0.5524	0.4259
rs504781	GABPB1-AS1	eQTL	CEU	0.0191543	1.76643			T	C	ANC	0.4798	0.995238	0.6574
rs504781	GABPB1-AS1	eQTL	CHS	0.00320867	0.128783			T	C	ANC	0.4798	0.995238	0.6574
rs504781	GABPB1-AS1	eQTL	YRI	1	2.68813			T	C	ANC	0.4798	0.995238	0.6574
rs11947454	PLAC8	eQTL	CEU	0.0789288	1.68389			A	T	ANC	0.7576	0.6762	0.4537
rs11947454	PLAC8	eQTL	CHS	1	1.35094			A	T	ANC	0.7576	0.6762	0.4537
rs11947454	PLAC8	eQTL	YRI	0.0855915	0.960601			A	T	ANC	0.7576	0.6762	0.4537
rs656980	CTSW	eQTL	CEU	0.026293	1.14274			G	A	DER	0.2273	0.4952	0.5093
rs656980	CTSW	eQTL	CHS	1	1.29519			G	A	DER	0.2273	0.4952	0.5093
rs656980	CTSW	eQTL	YRI	0.412301	1.9126			G	A	DER	0.2273	0.4952	0.5093
rs1429938	PTK2B	eQTL	CEU	0.0119993	1.71515			A	G	DER	0.5303	0.2238	0.1528
rs1429938	PTK2B	eQTL	CHS	1	2.48964			A	G	DER	0.5303	0.2238	0.1528
rs1429938	PTK2B	eQTL	YRI	0.157851	1.66478			A	G	DER	0.5303	0.2238	0.1528
rs2954658	RPL8	eQTL	CEU	0.0284939				C	T	DER	0.5051	0.2905	0.1759
rs2954658	RPL8	eQTL	CHS	1				C	T	DER	0.5051	0.2905	0.1759
rs2954658	RPL8	eQTL	YRI	0.127257				C	T	DER	0.5051	0.2905	0.1759
rs3828485	EXOSC9	eQTL	CEU	0.027572	2.80121			G	A	DER	0.3838	0.2	0.05556
rs3828485	EXOSC9	eQTL	CHS	1	1.81033			G	A	DER	0.3838	0.2	0.05556
rs3828485	EXOSC9	eQTL	YRI	0.0678989	1.50533			G	A	DER	0.3838	0.2	0.05556
rs1819333	RNASET2	eQTL	CEU	0.0832249	2.73591			T	G	DER	0.5202	0.619	0.7639
rs1819333	RNASET2	eQTL	CHS	1	1.82281			T	G	DER	0.5202	0.619	0.7639
rs1819333	RNASET2	eQTL	YRI	0.142169	1.3507			T	G	DER	0.5202	0.619	0.7639
rs6838153	EXOSC9	eQTL	CEU	0.027572	4.01463	1711	1585	A	G	DER	0.3838	0.2	0.05556
rs6838153	EXOSC9	eQTL	CHS	1	1.32847			A	G	DER	0.3838	0.2	0.05556
rs6838153	EXOSC9	eQTL	YRI	0.0678989	1.32293			A	G	DER	0.3838	0.2	0.05556
rs9404983	AL662844.4	eQTL	CEU	1	1.39664			C	T	DER	0.2222	0.4429	0.1713
rs9404983	AL662844.4	eQTL	CHS	0.0449187	1.84154			C	T	DER	0.2222	0.4429	0.1713
rs9404983	AL662844.4	eQTL	YRI	0.237248	1.89257			C	T	DER	0.2222	0.4429	0.1713
rs10142340	WARS	eQTL	CEU	1	1.3049			T	C	DER	0.7475	0.781	0.4954
rs10142340	WARS	eQTL	CHS	0.149445	1.72056			T	C	DER	0.7475	0.781	0.4954
rs10142340	WARS	eQTL	YRI	0.075925	3.13876	1449	1381	T	C	DER	0.7475	0.781	0.4954
rs10859822	NDUFA12	eQTL	CEU	1	2.07126			C	A	DER	0.3333	0.419	0.2454
rs10859822	NDUFA12	eQTL	CHS	0.128016	1.88452			C	A	DER	0.3333	0.419	0.2454
rs10859822	NDUFA12	eQTL	YRI	0.238305	2.48346			C	A	DER	0.3333	0.419	0.2454
rs11826681	ARL14EP	eQTL	CEU	0.0150035	1.4473			G	C	DER	0.2222	0.6048	0.5046
rs11826681	ARL14EP	eQTL	CHS	0.0777641	1.92202			G	C	DER	0.2222	0.6048	0.5046
rs11826681	ARL14EP	eQTL	YRI	1	2.79012			G	C	DER	0.2222	0.6048	0.5046
rs10899052	XRRA1	eQTL	CEU	1	3.45933	1115	124	T	C	DER	0.3384	0.5286	0.06944
rs10899052	XRRA1	eQTL	CHS	0.0319073	3.60797	947	864	T	C	DER	0.3384	0.5286	0.06944
rs10899052	XRRA1	eQTL	YRI	0.0235643	1.48308			T	C	DER	0.3384	0.5286	0.06944
rs4782899	DNAAF1	eQTL	CEU	0.1184	1.74418			T	C	DER	0.3939	0.3619	0.06019
rs4782899	DNAAF1	eQTL	CHS	1	2.21165			T	C	DER	0.3939	0.3619	0.06019
rs4782899	DNAAF1	eQTL	YRI	0.0288632	0.682564			T	C	DER	0.3939	0.3619	0.06019
rs2234071	ETV7	eQTL	CEU	0.0549649	3.2756	1279	1253	T	C	DER	0.5859	0.4619	0.2407
rs2234071	ETV7	eQTL	CHS	1	2.65297			T	C	DER	0.5859	0.4619	0.2407
rs2234071	ETV7	eQTL	YRI	0.0707414	1.32349			T	C	DER	0.5859	0.4619	0.2407
rs4562	ELP5	eQTL	CEU	0.106359	3.38127	1493	1136	A	G	ANC	0.404	0.3571	0.0972
rs4562	ELP5	eQTL	CHS	1	1.99518			A	G	ANC	0.404	0.3571	0.0972
rs4562	ELP5	eQTL	YRI	0.0465984	1.71492			A	G	ANC	0.404	0.3571	0.0972
rs71440841	CHPT1	eQTL	CEU	0.0459865				C	G	DER	0.5859	0.3714	0.3472
rs71440841	CHPT1	eQTL	CHS	1				C	G	DER	0.5859	0.3714	0.3472
rs71440841	CHPT1	eQTL	YRI	0.3644				C	G	DER	0.5859	0.3714	0.3472
rs6720375	C2orf27A	eQTL	CEU	0.211154				G	C	DER	0.5909	0.7476	0.6019
rs6720375	C2orf27A	eQTL	CHS	0.101145				G	C	DER	0.5909	0.7476	0.6019
rs6720375	C2orf27A	eQTL	YRI	1				G	C	DER	0.5909	0.7476	0.6019
rs1199102	CISD1	eQTL	CEU	0.0131119				C	G	DER	0.2172	0.4524	0.713
rs1199102	CISD1	eQTL	CHS	1				C	G	DER	0.2172	0.4524	0.713
rs1199102	CISD1	eQTL	YRI	0.0371043				C	G	DER	0.2172	0.4524	0.713
rs345781	FMN1	eQTL	CEU	0.00572001	1.04788			A	G	ANC	0.7576	0.3286	0.3565
rs345781	FMN1	eQTL	CHS	0.142238	1.6295			A	G	ANC	0.7576	0.3286	0.3565
rs345781	FMN1	eQTL	YRI	1	1.22171			A	G	ANC	0.7576	0.3286	0.3565
rs4821671	CDC42EP1	eQTL	CEU	0.0201224				A	G	DER	0.6162	0.2952	0.3194
rs4821671	CDC42EP1	eQTL	CHS	0.166418				A	G	DER	0.6162	0.2952	0.3194
rs4821671	CDC42EP1	eQTL	YRI	1				A	G	DER	0.6162	0.2952	0.3194
rs2070610	CCT8	eQTL	CEU	0.0924663	1.42877			G	A	DER	0.1364	0.219	0.3009
rs2070610	CCT8	eQTL	CHS	1	2.54871			G	A	DER	0.1364	0.219	0.3009
rs2070610	CCT8	eQTL	YRI	0.237725	1.30275			G	A	DER	0.1364	0.219	0.3009
rs831651	GPBP1	eQTL	CEU	1	3.29311	1242	1191	T	C	ANC	0.2222	0.7619	0.2176
rs831651	GPBP1	eQTL	CHS	0.00209659	2.39924			T	C	ANC	0.2222	0.7619	0.2176
rs831651	GPBP1	eQTL	YRI	0.47538	1.28962			T	C	ANC	0.2222	0.7619	0.2176
rs9306156	PRMT2	eQTL	CEU	0.140077	1.63802			T	C	ANC	0.6061	0.5524	0.4213
rs9306156	PRMT2	eQTL	CHS	1	1.39932			T	C	ANC	0.6061	0.5524	0.4213
rs9306156	PRMT2	eQTL	YRI	0.205917	1.32342			T	C	ANC	0.6061	0.5524	0.4213
rs111731338	MS4A7	eQTL	CEU	0.295311				T	TGCAGTG	DER	0.6212	0.5762	0.5741
rs111731338	MS4A7	eQTL	CHS	1				T	TGCAGTG	DER	0.6212	0.5762	0.5741
rs111731338	MS4A7	eQTL	YRI	0.710469				T	TGCAGTG	DER	0.6212	0.5762	0.5741
rs3213944	C2orf74	eQTL	CEU	1	1.508			C	G	DER	0.3939	0.3476	0.4444
rs3213944	C2orf74	eQTL	CHS	0.197062	2.20872			C	G	DER	0.3939	0.3476	0.4444
rs3213944	C2orf74	eQTL	YRI	0.407909	2.75155			C	G	DER	0.3939	0.3476	0.4444
rs10835653	ARL14EP	eQTL	CEU	0.0160644	1.44998			T	C	DER	0.2273	0.5857	0.5185
rs10835653	ARL14EP	eQTL	CHS	0.104288	1.87786			T	C	DER	0.2273	0.5857	0.5185
rs10835653	ARL14EP	eQTL	YRI	1	1.84726			T	C	DER	0.2273	0.5857	0.5185
rs432206	CENPK	eQTL	CEU	0.0608373				G	C	DER	0.6717	0.4286	0.5185
rs432206	CENPK	eQTL	CHS	0.109621				G	C	DER	0.6717	0.4286	0.5185
rs432206	CENPK	eQTL	YRI	1				G	C	DER	0.6717	0.4286	0.5185
rs77025004	NUDT2	eQTL	CEU	0.291314	2.97249			G	A	DER	0.1061	0.4714	0.1111
rs77025004	NUDT2	eQTL	CHS	0.0120114	4.526	952	780	G	A	DER	0.1061	0.4714	0.1111
rs77025004	NUDT2	eQTL	YRI	1	1.32992			G	A	DER	0.1061	0.4714	0.1111
rs364283	RNASET2	eQTL	CEU	0.0816875	3.84499	735	527	C	T	ANC	0.5202	0.619	0.7731
rs364283	RNASET2	eQTL	CHS	1	0.938373			C	T	ANC	0.5202	0.619	0.7731
rs364283	RNASET2	eQTL	YRI	0.129584	1.91697			C	T	ANC	0.5202	0.619	0.7731
rs6922842	AL662844.4	eQTL	CEU	1	1.90899			G	A	DER	0.2222	0.4429	0.1713
rs6922842	AL662844.4	eQTL	CHS	0.0449187	2.31076			G	A	DER	0.2222	0.4429	0.1713
rs6922842	AL662844.4	eQTL	YRI	0.237248	1.41256			G	A	DER	0.2222	0.4429	0.1713
rs6511291	ZNF100	eQTL	CEU	1				T	C	DER	0.5556	0.6333	0.3935
rs6511291	ZNF100	eQTL	CHS	0.117729				T	C	DER	0.5556	0.6333	0.3935
rs6511291	ZNF100	eQTL	YRI	0.147388				T	C	DER	0.5556	0.6333	0.3935
rs7952861	DDX11	eQTL	CEU	0.0112628	2.27654			T	A	DER	0.4242	0.7905	0.7639
rs7952861	DDX11	eQTL	CHS	0.149633	2.01745			T	A	DER	0.4242	0.7905	0.7639
rs7952861	DDX11	eQTL	YRI	1	1.9832			T	A	DER	0.4242	0.7905	0.7639
rs788347	SNHG17	eQTL	CEU	1	3.49233	1251	1159	C	T	DER	0.1313	0.1048	0.4306
rs788347	SNHG17	eQTL	CHS	0.13781	2.17086			C	T	DER	0.1313	0.1048	0.4306
rs788347	SNHG17	eQTL	YRI	0.0410679	2.8837			C	T	DER	0.1313	0.1048	0.4306
rs3778772	TMEM140	eQTL	CEU	0.0688142	1.36214			C	A	DER	0.5	0.2476	0.375
rs3778772	TMEM140	eQTL	CHS	0.081306	1.49562			C	A	DER	0.5	0.2476	0.375
rs3778772	TMEM140	eQTL	YRI	1	1.73648			C	A	DER	0.5	0.2476	0.375
rs6796	KDELR2	eQTL	CEU	0.035559	3.31756	1434	1392	T	C	DER	0.1616	0.4571	0.338
rs6796	KDELR2	eQTL	CHS	0.078023	1.48227			T	C	DER	0.1616	0.4571	0.338
rs6796	KDELR2	eQTL	YRI	1	3.32357	623	347	T	C	DER	0.1616	0.4571	0.338
rs147019139	CPNE1	eQTL	CEU	1				C	CA	DER	0.08586	0.09524	0.0787
rs147019139	CPNE1	eQTL	CHS	1				C	CA	DER	0.08586	0.09524	0.0787
rs147019139	CPNE1	eQTL	YRI	1				C	CA	DER	0.08586	0.09524	0.0787
rs35784302	CTSC	eQTL	CEU	0.0189316				T	TAA	DER	0.3081	0.681	0.5741
rs35784302	CTSC	eQTL	CHS	0.0742801				T	TAA	DER	0.3081	0.681	0.5741
rs35784302	CTSC	eQTL	YRI	1				T	TAA	DER	0.3081	0.681	0.5741
rs67028397	DSP	eQTL	CEU	0.0777955				A	G	ANC	0.4596	0.5286	0.8519
rs67028397	DSP	eQTL	CHS	1				A	G	ANC	0.4596	0.5286	0.8519
rs67028397	DSP	eQTL	YRI	0.030264				A	G	ANC	0.4596	0.5286	0.8519
rs8075784	AC021683.5	eQTL	CEU	1	1.74004			T	C	ANC	0.7071	0.7429	0.3287
rs8075784	AC021683.5	eQTL	CHS	0.129245	0.956191			T	C	ANC	0.7071	0.7429	0.3287
rs8075784	AC021683.5	eQTL	YRI	0.0262917	0.909965			T	C	ANC	0.7071	0.7429	0.3287
rs3064189	INPP1	eQTL	CEU	0.106567				T	TTCA	DER	0.2222	0.481	0.2778
rs3064189	INPP1	eQTL	CHS	0.0554272				T	TTCA	DER	0.2222	0.481	0.2778
rs3064189	INPP1	eQTL	YRI	1				T	TTCA	DER	0.2222	0.481	0.2778
rs4985407	EXOSC6	eQTL	CEU	1	2.42735			A	G	ANC	0.4747	0.6048	0.1389
rs4985407	EXOSC6	eQTL	CHS	0.0523556	3.15056	345	306	A	G	ANC	0.4747	0.6048	0.1389
rs4985407	EXOSC6	eQTL	YRI	0.0211432	3.02775	1332	1323	A	G	ANC	0.4747	0.6048	0.1389
rs4962712	AL731577.1	eQTL	CEU	0.195299	2.28424			A	C	DER	0.7576	0.7524	0.1759
rs4962712	AL731577.1	eQTL	CHS	1	3.0628	1998	1949	A	C	DER	0.7576	0.7524	0.1759
rs4962712	AL731577.1	eQTL	YRI	0.00369844	3.33969	558	501	A	C	DER	0.7576	0.7524	0.1759
rs4595801	BRD7	eQTL	CEU	0.0375965	1.47688			C	T	ANC	0.8687	0.7429	0.4861
rs4595801	BRD7	eQTL	CHS	1	2.1351			C	T	ANC	0.8687	0.7429	0.4861
rs4595801	BRD7	eQTL	YRI	0.050326	1.17239			C	T	ANC	0.8687	0.7429	0.4861
rs2430286	DTX2	eQTL	CEU	1	3.87593	1163	1024	G	C	ANC	0.4242	0.4524	0.3009
rs2430286	DTX2	eQTL	CHS	0.197906	2.33363			G	C	ANC	0.4242	0.4524	0.3009
rs2430286	DTX2	eQTL	YRI	0.233672	2.51006			G	C	ANC	0.4242	0.4524	0.3009
rs7187776	TUFM	eQTL	CEU	1	1.56402			A	G	ANC	0.6313	0.6286	0.6296
rs7187776	TUFM	eQTL	CHS	1	1.90732			A	G	ANC	0.6313	0.6286	0.6296
rs7187776	TUFM	eQTL	YRI	1	0.852349			A	G	ANC	0.6313	0.6286	0.6296
rs57315755	AGTRAP	eQTL	CEU	1				CTTTT	C	DER	0.3636	0.4667	0.1389
rs57315755	AGTRAP	eQTL	CHS	0.0813606				CTTTT	C	DER	0.3636	0.4667	0.1389
rs57315755	AGTRAP	eQTL	YRI	0.0601389				CTTTT	C	DER	0.3636	0.4667	0.1389
rs601863	CTSW	eQTL	CEU	0.0294231	1.65463			C	A	DER	0.7626	0.5048	0.4907
rs601863	CTSW	eQTL	CHS	1	2.15444			C	A	DER	0.7626	0.5048	0.4907
rs601863	CTSW	eQTL	YRI	0.412917	2.49795			C	A	DER	0.7626	0.5048	0.4907
rs1332018	GSTM3	eQTL	CEU	0.0101054	3.92263	1814	1701	G	T	DER	0.5505	0.8857	0.8796
rs1332018	GSTM3	eQTL	CHS	0.233576	2.16539			G	T	DER	0.5505	0.8857	0.8796
rs1332018	GSTM3	eQTL	YRI	1	1.57321			G	T	DER	0.5505	0.8857	0.8796
rs11307361	NUDT2	eQTL	CEU	0.0989768				AC	A	DER	0.1061	0.4714	0.1435
rs11307361	NUDT2	eQTL	CHS	0.0150827				AC	A	DER	0.1061	0.4714	0.1435
rs11307361	NUDT2	eQTL	YRI	1				AC	A	DER	0.1061	0.4714	0.1435
rs731938	LINC02384	eQTL	CEU	0.130519	3.01572	1018	1012	A	G	ANC	0.404	0.381	0.0509
rs731938	LINC02384	eQTL	CHS	1	2.62204			A	G	ANC	0.404	0.381	0.0509
rs731938	LINC02384	eQTL	YRI	0.0223478	1.44784			A	G	ANC	0.404	0.381	0.0509
rs2517673	HLA-A	reQTL	CEU	1	2.44213			G	A	DER	0.08586	0.07619	0.1667
rs2517673	HLA-A	reQTL	CHS	0.23844	2.28015			G	A	DER	0.08586	0.07619	0.1667
rs2517673	HLA-A	reQTL	YRI	0.253828	1.74249			G	A	DER	0.08586	0.07619	0.1667
rs816868	KCNMA1	eQTL	CEU	0.0139128	3.3771	1120	767	C	T	ANC	0.5	0.181	0.1713
rs816868	KCNMA1	eQTL	CHS	1	3.00572	863	860	C	T	ANC	0.5	0.181	0.1713
rs816868	KCNMA1	eQTL	YRI	0.409065	1.54327			C	T	ANC	0.5	0.181	0.1713
rs4753353	CTSC	eQTL	CEU	0.0156313	1.30853			T	A	DER	0.3081	0.6905	0.5972
rs4753353	CTSC	eQTL	CHS	0.0800704	1.44846			T	A	DER	0.3081	0.6905	0.5972
rs4753353	CTSC	eQTL	YRI	1	2.89933			T	A	DER	0.3081	0.6905	0.5972
rs10179385	FMNL2	eQTL	CEU	0.0256565	1.86028			T	C	ANC	0.8283	0.6048	0.5139
rs10179385	FMNL2	eQTL	CHS	1	1.55015			T	C	ANC	0.8283	0.6048	0.5139
rs10179385	FMNL2	eQTL	YRI	0.182497	1.16997			T	C	ANC	0.8283	0.6048	0.5139
rs8049439	TUFM	eQTL	CEU	1	2.86215			T	C	ANC	0.6313	0.6286	0.6157
rs8049439	TUFM	eQTL	CHS	1	2.02379			T	C	ANC	0.6313	0.6286	0.6157
rs8049439	TUFM	eQTL	YRI	1	5.21795	1266	335	T	C	ANC	0.6313	0.6286	0.6157
rs658642	SNHG8	eQTL	CEU	0.00858751	1.85257			C	T	DER	0.4242	0.1333	0.03704
rs658642	SNHG8	eQTL	CHS	1	2.0379			C	T	DER	0.4242	0.1333	0.03704
rs658642	SNHG8	eQTL	YRI	0.0822788	0.262801			C	T	DER	0.4242	0.1333	0.03704
rs16896742	HLA-A	eQTL	CEU	0.199996				A	G	DER	0.404	0.3762	0.2824
rs16896742	HLA-A	eQTL	CHS	1				A	G	DER	0.404	0.3762	0.2824
rs16896742	HLA-A	eQTL	YRI	0.294353				A	G	DER	0.404	0.3762	0.2824
rs1045238	NOP10	eQTL	CEU	0.195002	2.32536			C	G	DER	0.1566	0.3524	0.1713
rs1045238	NOP10	eQTL	CHS	0.0670584	0.885175			C	G	DER	0.1566	0.3524	0.1713
rs1045238	NOP10	eQTL	YRI	1	1.74121			C	G	DER	0.1566	0.3524	0.1713
rs8012208	SLC25A29	eQTL	CEU	1				C	G	DER	0.2828	0.281	0.3102
rs8012208	SLC25A29	eQTL	CHS	1				C	G	DER	0.2828	0.281	0.3102
rs8012208	SLC25A29	eQTL	YRI	1				C	G	DER	0.2828	0.281	0.3102
rs13140099	LINC02273	eQTL	CEU	0.0782839	3.9082	627	544	G	A	DER	0.2677	0.1524	0.1157
rs13140099	LINC02273	eQTL	CHS	1	2.08116			G	A	DER	0.2677	0.1524	0.1157
rs13140099	LINC02273	eQTL	YRI	0.322486	2.78934			G	A	DER	0.2677	0.1524	0.1157
rs5789294	CARS	eQTL	CEU	1				AAAG	A	DER	0.3788	0.2	0.6944
rs5789294	CARS	eQTL	CHS	0.0298029				AAAG	A	DER	0.3788	0.2	0.6944
rs5789294	CARS	eQTL	YRI	0.0268498				AAAG	A	DER	0.3788	0.2	0.6944
rs640221	ENDOD1	eQTL	CEU	1	2.62466			A	G	DER	0.7727	0.9238	0.5556
rs640221	ENDOD1	eQTL	CHS	0.0349863	1.72182			A	G	DER	0.7727	0.9238	0.5556
rs640221	ENDOD1	eQTL	YRI	0.0605032	1.58474			A	G	DER	0.7727	0.9238	0.5556
rs10735319	MRPL42	eQTL	CEU	1	3.8327	1067	717	A	C	DER	0.4798	0.4238	0.5278
rs10735319	MRPL42	eQTL	CHS	0.188728	5.37329	1285	1030	A	C	DER	0.4798	0.4238	0.5278
rs10735319	MRPL42	eQTL	YRI	0.408197	2.21323			A	C	DER	0.4798	0.4238	0.5278
rs12160	RPL36AL	eQTL	CEU	0.00866322	2.06555			T	A	DER	0.798	0.219	0.5556
rs12160	RPL36AL	eQTL	CHS	0.00714073	1.86296			T	A	DER	0.798	0.219	0.5556
rs12160	RPL36AL	eQTL	YRI	1	2.10163			T	A	DER	0.798	0.219	0.5556
rs4687843	B4GALT4	eQTL	CEU	0.0998391	1.25051			C	T	DER	0.1667	0.3238	0.25
rs4687843	B4GALT4	eQTL	CHS	0.132143	0.947244			C	T	DER	0.1667	0.3238	0.25
rs4687843	B4GALT4	eQTL	YRI	1	1.51236			C	T	DER	0.1667	0.3238	0.25
rs34354663	AC009950.1	eQTL	CEU	1				CG	C	DER	0.1465	0.1667	0.1574
rs34354663	AC009950.1	eQTL	CHS	1				CG	C	DER	0.1465	0.1667	0.1574
rs34354663	AC009950.1	eQTL	YRI	1				CG	C	DER	0.1465	0.1667	0.1574
rs16947425	ERN1	eQTL	CEU	0.090297	2.4802			C	A	DER	0.1111	0.4048	0.162
rs16947425	ERN1	eQTL	CHS	0.0323751	1.03628			C	A	DER	0.1111	0.4048	0.162
rs16947425	ERN1	eQTL	YRI	1	1.69622			C	A	DER	0.1111	0.4048	0.162
rs4896351	HEBP2	eQTL	CEU	0.16469	4.52135	1998	1489	T	C	ANC	0.93939	0.92857	0.4861
rs4896351	HEBP2	eQTL	CHS	1	4.77404	1922	1008	T	C	ANC	0.93939	0.92857	0.4861
rs4896351	HEBP2	eQTL	YRI	0.010424	3.27823	1804	1532	T	C	ANC	0.93939	0.92857	0.4861
rs10617710	SNHG5	eQTL	CEU	0.012324				TATA	T	DER	0.6111	0.2714	0.25
rs10617710	SNHG5	eQTL	CHS	1				TATA	T	DER	0.6111	0.2714	0.25
rs10617710	SNHG5	eQTL	YRI	0.327564				TATA	T	DER	0.6111	0.2714	0.25
rs8064449	VAMP2	eQTL	CEU	0.062912	2.28236			G	C	DER	0.6717	0.5476	0.3796
rs8064449	VAMP2	eQTL	CHS	1	1.11541			G	C	DER	0.6717	0.5476	0.3796
rs8064449	VAMP2	eQTL	YRI	0.121271	3.52893	1893	1415	G	C	DER	0.6717	0.5476	0.3796
rs18059	ERAP2	eQTL	CEU	0.0630916	1.56633			C	T	ANC	0.5707	0.3476	0.4074
rs18059	ERAP2	eQTL	CHS	0.137897	1.88618			C	T	ANC	0.5707	0.3476	0.4074
rs18059	ERAP2	eQTL	YRI	1	1.83297			C	T	ANC	0.5707	0.3476	0.4074
rs10741423	CTSC	eQTL	CEU	0.0139164	1.01933			C	T	DER	0.3081	0.6905	0.6157
rs10741423	CTSC	eQTL	CHS	0.0928796	1.16091			C	T	DER	0.3081	0.6905	0.6157
rs10741423	CTSC	eQTL	YRI	1	3.01142	1148	1133	C	T	DER	0.3081	0.6905	0.6157
rs3803188	ITM2B	eQTL	CEU	1	1.56819			C	T	DER	0.2323	0.2476	0.06944
rs3803188	ITM2B	eQTL	CHS	0.20289	1.67974			C	T	DER	0.2323	0.2476	0.06944
rs3803188	ITM2B	eQTL	YRI	0.10649	1.55094			C	T	DER	0.2323	0.2476	0.06944
rs4243822	DNAJC8	eQTL	CEU	1	2.27688			C	T	DER	0.2677	0.1143	0.5
rs4243822	DNAJC8	eQTL	CHS	0.038431	2.55907			C	T	DER	0.2677	0.1143	0.5
rs4243822	DNAJC8	eQTL	YRI	0.0564694	2.25415			C	T	DER	0.2677	0.1143	0.5
rs8048206	TMEM204	eQTL	CEU	0.0564376	2.7789			T	C	ANC	0.8737	0.7762	0.5648
rs8048206	TMEM204	eQTL	CHS	1	1.98477			T	C	ANC	0.8737	0.7762	0.5648
rs8048206	TMEM204	eQTL	YRI	0.0770202	2.49196			T	C	ANC	0.8737	0.7762	0.5648
rs7757900	RPS10	eQTL	CEU	0.00830756				C	T	DER	0.8131	0.5	0.3611
rs7757900	RPS10	eQTL	CHS	1				C	T	DER	0.8131	0.5	0.3611
rs7757900	RPS10	eQTL	YRI	0.0968306				C	T	DER	0.8131	0.5	0.3611
rs7809906	AC083862.3	eQTL	CEU	0.0521448	1.65669			G	A	DER	0.5202	0.2095	0.3796
rs7809906	AC083862.3	eQTL	CHS	0.0521796	1.90222			G	A	DER	0.5202	0.2095	0.3796
rs7809906	AC083862.3	eQTL	YRI	1	1.77587			G	A	DER	0.5202	0.2095	0.3796
rs11441776	HEBP2	eQTL	CEU	0.0884498				C	CG	DER	0.06061	0.09524	0.5139
rs11441776	HEBP2	eQTL	CHS	1				C	CG	DER	0.06061	0.09524	0.5139
rs11441776	HEBP2	eQTL	YRI	0.0124471				C	CG	DER	0.06061	0.09524	0.5139
rs5995250	APOL4	eQTL	CEU	1	4.16741	1050	901	A	G	DER	0.3535	0.03333	0.4213
rs5995250	APOL4	eQTL	CHS	0.00818972	1.56865			A	G	DER	0.3535	0.03333	0.4213
rs5995250	APOL4	eQTL	YRI	0.195316	1.76401			A	G	DER	0.3535	0.03333	0.4213
rs3763364	TAP2	eQTL	CEU	0.300549	1.75975			A	T	DER	0.4545	0.4524	0.3194
rs3763364	TAP2	eQTL	CHS	1	3.18465	934	912	A	T	DER	0.4545	0.4524	0.3194
rs3763364	TAP2	eQTL	YRI	0.237187	2.1039			A	T	DER	0.4545	0.4524	0.3194
rs2267989	FBLN5	eQTL	CEU	1	3.39077	906	841	G	A	DER	0.4545	0.5	0.06481
rs2267989	FBLN5	eQTL	CHS	0.119809	2.90256			G	A	DER	0.4545	0.5	0.06481
rs2267989	FBLN5	eQTL	YRI	0.0133238	2.18759			G	A	DER	0.4545	0.5	0.06481
rs11911059	CBR3	eQTL	CEU	0.0984056	1.24824			A	G	ANC	0.6162	0.5524	0.3148
rs11911059	CBR3	eQTL	CHS	1	1.87366			A	G	ANC	0.6162	0.5524	0.3148
rs11911059	CBR3	eQTL	YRI	0.0804035	1.87828			A	G	ANC	0.6162	0.5524	0.3148
rs7254371	CCDC9	eQTL	CEU	1	0.770103			G	A	DER	0.4141	0.681	0.3102
rs7254371	CCDC9	eQTL	CHS	0.0279407	2.41912			G	A	DER	0.4141	0.681	0.3102
rs7254371	CCDC9	eQTL	YRI	0.147203	2.54743			G	A	DER	0.4141	0.681	0.3102
rs2270103	TOMM7	eQTL	CEU	0.0070459	1.67038			C	T	DER	0.3081	0.681	0.7361
rs2270103	TOMM7	eQTL	CHS	1	1.21009			C	T	DER	0.3081	0.681	0.7361
rs2270103	TOMM7	eQTL	YRI	0.197243	2.08733			C	T	DER	0.3081	0.681	0.7361
rs28366308	HLA-DRB1	eQTL	CEU	0.0606456				A	T	DER	0.4293	0.3238	0.1111
rs28366308	HLA-DRB1	eQTL	CHS	1				A	T	DER	0.4293	0.3238	0.1111
rs28366308	HLA-DRB1	eQTL	YRI	0.0599869				A	T	DER	0.4293	0.3238	0.1111
rs8066513	VAMP2	eQTL	CEU	0.0556553				C	T	DER	0.6717	0.5429	0.3472
rs8066513	VAMP2	eQTL	CHS	1				C	T	DER	0.6717	0.5429	0.3472
rs8066513	VAMP2	eQTL	YRI	0.0935019				C	T	DER	0.6717	0.5429	0.3472
rs13437088	AL645933.2	eQTL	CEU	0.0917442	2.75666			C	T	ANC	0.7929	0.6905	0.625
rs13437088	AL645933.2	eQTL	CHS	1	0.996519			C	T	ANC	0.7929	0.6905	0.625
rs13437088	AL645933.2	eQTL	YRI	0.294505	1.40173			C	T	ANC	0.7929	0.6905	0.625
rs55948149	TMEM140	eQTL	CEU	0.0593623				GT	G	DER	0.5051	0.2048	0.3796
rs55948149	TMEM140	eQTL	CHS	0.0520234				GT	G	DER	0.5051	0.2048	0.3796
rs55948149	TMEM140	eQTL	YRI	1				GT	G	DER	0.5051	0.2048	0.3796
rs1985881	TMEM176A	eQTL	CEU	0.164986	1.37616			T	C	ANC	0.399	0.3857	0.0741
rs1985881	TMEM176A	eQTL	CHS	1	2.34231			T	C	ANC	0.399	0.3857	0.0741
rs1985881	TMEM176A	eQTL	YRI	0.0311925	5.51313	162	1	T	C	ANC	0.399	0.3857	0.0741
rs2590331	CISD1	eQTL	CEU	0.0108272	3.43237	1872	1787	G	A	ANC	0.798	0.5476	0.2917
rs2590331	CISD1	eQTL	CHS	1	1.43865			G	A	ANC	0.798	0.5476	0.2917
rs2590331	CISD1	eQTL	YRI	0.0370624	1.25102			G	A	ANC	0.798	0.5476	0.2917
rs9260603	HLA-A	eQTL	CEU	0.300121				C	T	DER	0.4798	0.4333	0.4722
rs9260603	HLA-A	eQTL	CHS	0.37772				C	T	DER	0.4798	0.4333	0.4722
rs9260603	HLA-A	eQTL	YRI	1				C	T	DER	0.4798	0.4333	0.4722
rs7950221	ARL14EP	eQTL	CEU	0.0151223	2.03858			T	C	DER	0.2222	0.5905	0.5139
rs7950221	ARL14EP	eQTL	CHS	0.0956995	3.603	1248	1163	T	C	DER	0.2222	0.5905	0.5139
rs7950221	ARL14EP	eQTL	YRI	1	3.91119	1806	721	T	C	DER	0.2222	0.5905	0.5139
rs78232801	SYNE1	eQTL	CEU	0.0496622	1.94825			A	G	ANC	0.9798	0.8952	0.7917
rs78232801	SYNE1	eQTL	CHS	1	1.26156			A	G	ANC	0.9798	0.8952	0.7917
rs78232801	SYNE1	eQTL	YRI	0.149262	2.00228			A	G	ANC	0.9798	0.8952	0.7917
rs6464099	TMEM176B	eQTL	CEU	0.166285	2.32862			C	T	ANC	0.399	0.3857	0.0833
rs6464099	TMEM176B	eQTL	CHS	1	1.39032			C	T	ANC	0.399	0.3857	0.0833
rs6464099	TMEM176B	eQTL	YRI	0.0354754	1.86433			C	T	ANC	0.399	0.3857	0.0833
rs57158381	TOMM7	eQTL	CEU	0.00604535				GT	G	DER	0.3081	0.6952	0.7454
rs57158381	TOMM7	eQTL	CHS	1				GT	G	DER	0.3081	0.6952	0.7454
rs57158381	TOMM7	eQTL	YRI	0.207603				GT	G	DER	0.3081	0.6952	0.7454
rs3754450	GSTM4	eQTL	CEU	1	5.24099	1751	1523	T	C	DER	0.3384	0.6238	0.25
rs3754450	GSTM4	eQTL	CHS	0.0247277	3.09594	939	868	T	C	DER	0.3384	0.6238	0.25
rs3754450	GSTM4	eQTL	YRI	0.156409	2.70107			T	C	DER	0.3384	0.6238	0.25
rs6907803	SERPINB6	eQTL	CEU	1	3.24396	1303	1132	C	T	DER	0.2677	0.1667	0.625
rs6907803	SERPINB6	eQTL	CHS	0.0578264	3.88987	467	410	C	T	DER	0.2677	0.1667	0.625
rs6907803	SERPINB6	eQTL	YRI	0.0234912	1.31054			C	T	DER	0.2677	0.1667	0.625
rs2363755	TMEM8A	eQTL	CEU	1	2.12732			C	G	DER	0.4242	0.319	0.5787
rs2363755	TMEM8A	eQTL	CHS	0.0953366	1.27805			C	G	DER	0.4242	0.319	0.5787
rs2363755	TMEM8A	eQTL	YRI	0.14174	3.04599	1182	1163	C	G	DER	0.4242	0.319	0.5787
rs10910420	COA6	eQTL	CEU	0.0838681				G	C	DER	0.4444	0.4952	0.9074
rs10910420	COA6	eQTL	CHS	1				G	C	DER	0.4444	0.4952	0.9074
rs10910420	COA6	eQTL	YRI	0.0122837				G	C	DER	0.4444	0.4952	0.9074
rs9551897	LINC00426	eQTL	CEU	1	1.23077			G	A	DER	0.4848	0.5524	0.125
rs9551897	LINC00426	eQTL	CHS	0.0954133	2.88265			G	A	DER	0.4848	0.5524	0.125
rs9551897	LINC00426	eQTL	YRI	0.0207863	2.31048			G	A	DER	0.4848	0.5524	0.125
rs10980701	LPAR1	eQTL	CEU	1	1.53417			G	C	ANC	0.1364	0.0476	0.1667
rs10980701	LPAR1	eQTL	CHS	0.092207	10.7513	157	1	G	C	ANC	0.1364	0.0476	0.1667
rs10980701	LPAR1	eQTL	YRI	0.359746	1.69868			G	C	ANC	0.1364	0.0476	0.1667
rs10821833	ANK3	eQTL	CEU	0.204665	1.5636			G	C	ANC	0.6414	0.6524	0.8472
rs10821833	ANK3	eQTL	CHS	1	2.0912			G	C	ANC	0.6414	0.6524	0.8472
rs10821833	ANK3	eQTL	YRI	0.11164	1.22798			G	C	ANC	0.6414	0.6524	0.8472
rs28749115	HLA-A	eQTL	CEU	0.171491				C	T	DER	0.3939	0.3476	0.3009
rs28749115	HLA-A	eQTL	CHS	1				C	T	DER	0.3939	0.3476	0.3009
rs28749115	HLA-A	eQTL	YRI	0.408804				C	T	DER	0.3939	0.3476	0.3009
rs3735002	TMEM140	eQTL	CEU	0.0535768	1.78054			C	G	DER	0.5202	0.219	0.3796
rs3735002	TMEM140	eQTL	CHS	0.0573425	1.96807			C	G	DER	0.5202	0.219	0.3796
rs3735002	TMEM140	eQTL	YRI	1	1.472			C	G	DER	0.5202	0.219	0.3796
rs4766492	GPN3	eQTL	CEU	1	3.43032	1271	718	C	T	DER	0.6869	0.9286	0.3102
rs4766492	GPN3	eQTL	CHS	0.00813059	4.41563	1661	994	C	T	DER	0.6869	0.9286	0.3102
rs4766492	GPN3	eQTL	YRI	0.0112114	3.30681	1525	1442	C	T	DER	0.6869	0.9286	0.3102
rs17713729	SH3YL1	eQTL	CEU	0.0770609	3.62524	1543	1470	A	C	DER	0.3586	0.2429	0.162
rs17713729	SH3YL1	eQTL	CHS	1	2.62455			A	C	DER	0.3586	0.2429	0.162
rs17713729	SH3YL1	eQTL	YRI	0.209468	2.04282			A	C	DER	0.3586	0.2429	0.162
rs6570232	HEBP2	eQTL	CEU	0.0978531	3.64452	1998	656	T	C	ANC	0.93434	0.90476	0.4722
rs6570232	HEBP2	eQTL	CHS	1	3.69977	1196	594	T	C	ANC	0.93434	0.90476	0.4722
rs6570232	HEBP2	eQTL	YRI	0.0112809	4.42273	910	561	T	C	ANC	0.93434	0.90476	0.4722
rs12987548	TSGA10	eQTL	CEU	1	2.49535			C	T	DER	0.5657	0.6571	0.2315
rs12987548	TSGA10	eQTL	CHS	0.0770919	2.00478			C	T	DER	0.5657	0.6571	0.2315
rs12987548	TSGA10	eQTL	YRI	0.029985	2.23681			C	T	DER	0.5657	0.6571	0.2315
rs1905542	SHTN1	eQTL	CEU	0.0915542	1.65271			T	C	DER	0.2677	0.5333	0.3426
rs1905542	SHTN1	eQTL	CHS	0.0599723	2.26878			T	C	DER	0.2677	0.5333	0.3426
rs1905542	SHTN1	eQTL	YRI	1	1.97183			T	C	DER	0.2677	0.5333	0.3426
rs3793735	ADARB2	eQTL	CEU	1	3.61555	1795	1708	T	C	DER	0.3889	0.4143	0
rs3793735	ADARB2	eQTL	CHS	0.16661	3.64352	291	1	T	C	DER	0.3889	0.4143	0
rs3793735	ADARB2	eQTL	YRI	0.00876989				T	C	DER	0.3889	0.4143	0
rs9472698	ENPP4	eQTL	CEU	0.0388404	2.654			G	A	DER	0.5859	0.419	0.2315
rs9472698	ENPP4	eQTL	CHS	1	1.53129			G	A	DER	0.5859	0.419	0.2315
rs9472698	ENPP4	eQTL	YRI	0.0822176	1.77226			G	A	DER	0.5859	0.419	0.2315
rs2063165	EXOSC9	eQTL	CEU	0.0351303	2.28016			A	G	DER	0.3636	0.2	0.06481
rs2063165	EXOSC9	eQTL	CHS	1	2.58618			A	G	DER	0.3636	0.2	0.06481
rs2063165	EXOSC9	eQTL	YRI	0.082397	1.14426			A	G	DER	0.3636	0.2	0.06481
rs79537776	HLA-DRB1	eQTL	CEU	0.0304374				TG	T	DER	0.298	0.481	0.6898
rs79537776	HLA-DRB1	eQTL	CHS	1				TG	T	DER	0.298	0.481	0.6898
rs79537776	HLA-DRB1	eQTL	YRI	0.0701346				TG	T	DER	0.298	0.481	0.6898
rs1134455	NUDT2	eQTL	CEU	0.0394571	2.87788			C	G	DER	0.1061	0.4714	0.2222
rs1134455	NUDT2	eQTL	CHS	0.0263616	3.4475	1310	1251	C	G	DER	0.1061	0.4714	0.2222
rs1134455	NUDT2	eQTL	YRI	1	2.14348			C	G	DER	0.1061	0.4714	0.2222
rs7757586	RPS10	eQTL	CEU	0.00980451	3.04952	1998	1979	T	C	DER	0.8131	0.5238	0.3611
rs7757586	RPS10	eQTL	CHS	1	1.98195			T	C	DER	0.8131	0.5238	0.3611
rs7757586	RPS10	eQTL	YRI	0.0803965	2.8145			T	C	DER	0.8131	0.5238	0.3611
rs62391542	SERPINB6	eQTL	CEU	1				C	T	DER	0.2727	0.1762	0.6528
rs62391542	SERPINB6	eQTL	CHS	0.0592475				C	T	DER	0.2727	0.1762	0.6528
rs62391542	SERPINB6	eQTL	YRI	0.019541				C	T	DER	0.2727	0.1762	0.6528
rs6438652	EAF2	eQTL	CEU	1	2.07985			A	G	ANC	0.3434	0.7667	0.2315
rs6438652	EAF2	eQTL	CHS	0.00483984	2.42266			A	G	ANC	0.3434	0.7667	0.2315
rs6438652	EAF2	eQTL	YRI	0.0938955	1.73591			A	G	ANC	0.3434	0.7667	0.2315
rs34163237	CBR3	eQTL	CEU	0.131573	1.12385			A	C	DER	0.3788	0.4381	0.5509
rs34163237	CBR3	eQTL	CHS	1	3.02949	1304	1293	A	C	DER	0.3788	0.4381	0.5509
rs34163237	CBR3	eQTL	YRI	0.234539	2.90605			A	C	DER	0.3788	0.4381	0.5509
rs3796812	LAP3	eQTL	CEU	1	1.23861			G	A	DER	0.6414	0.8381	0.09259
rs3796812	LAP3	eQTL	CHS	0.0104891	3.59486	1854	1679	G	A	DER	0.6414	0.8381	0.09259
rs3796812	LAP3	eQTL	YRI	0.00134419	1.80983			G	A	DER	0.6414	0.8381	0.09259
rs4802926	ZNF880	eQTL	CEU	0.0676496				C	T	DER	0.399	0.2619	0.1898
rs4802926	ZNF880	eQTL	CHS	1				C	T	DER	0.399	0.2619	0.1898
rs4802926	ZNF880	eQTL	YRI	0.234082				C	T	DER	0.399	0.2619	0.1898
rs62446330	NFE2L3	eQTL	CEU	0.162665	1.95868			T	C	ANC	0.7576	0.8429	0.8102
rs62446330	NFE2L3	eQTL	CHS	0.197911	1.61405			T	C	ANC	0.7576	0.8429	0.8102
rs62446330	NFE2L3	eQTL	YRI	1	2.00951			T	C	ANC	0.7576	0.8429	0.8102
rs11015435	ARL5B	eQTL	CEU	0.204802	1.64029			A	G	DER	0.1717	0.2048	0.2361
rs11015435	ARL5B	eQTL	CHS	1	1.63879			A	G	DER	0.1717	0.2048	0.2361
rs11015435	ARL5B	eQTL	YRI	0.480227	0.808608			A	G	DER	0.1717	0.2048	0.2361
rs10906857	NMT2	eQTL	CEU	0.301504	1.64909			A	G	ANC	0.5253	0.5571	0.5648
rs10906857	NMT2	eQTL	CHS	1	1.6127			A	G	ANC	0.5253	0.5571	0.5648
rs10906857	NMT2	eQTL	YRI	0.665365	0.971611			A	G	ANC	0.5253	0.5571	0.5648
rs62231146	FAM118A	eQTL	CEU	1	2.52689			G	C	DER	0.1364	0.1762	0.03704
rs62231146	FAM118A	eQTL	CHS	0.149907	1.79614			G	C	DER	0.1364	0.1762	0.03704
rs62231146	FAM118A	eQTL	YRI	0.141934	1.59514			G	C	DER	0.1364	0.1762	0.03704
rs1054378	EIF5A	eQTL	CEU	1	1.5447			T	C	ANC	0.404	0.3143	0.5833
rs1054378	EIF5A	eQTL	CHS	0.102022	1.3362			T	C	ANC	0.404	0.3143	0.5833
rs1054378	EIF5A	eQTL	YRI	0.121906	3.14108	1998	1975	T	C	ANC	0.404	0.3143	0.5833
rs28707189	ATP6V0C	eQTL	CEU	1				T	C	ANC	1	1	0.7917	YRI-specific
rs28707189	ATP6V0C	eQTL	CHS	0.248415				T	C	ANC	1	1	0.7917	YRI-specific
rs28707189	ATP6V0C	eQTL	YRI	0.0458188	3.79287	1998	789	T	C	ANC	1	1	0.7917	YRI-specific
rs2741159	KRT1	eQTL	CEU	0.113883	4.09426	1717	1592	A	C	DER	0.404	0.02381	0.375
rs2741159	KRT1	eQTL	CHS	0.00653768	1.98596			A	C	DER	0.404	0.02381	0.375
rs2741159	KRT1	eQTL	YRI	1	3.04526	1768	1599	A	C	DER	0.404	0.02381	0.375
rs1729660	C2orf74	eQTL	CEU	1				C	T	DER	0.3889	0.3381	0.4306
rs1729660	C2orf74	eQTL	CHS	0.194885				C	T	DER	0.3889	0.3381	0.4306
rs1729660	C2orf74	eQTL	YRI	0.414192				C	T	DER	0.3889	0.3381	0.4306
rs10493821	GBP3	eQTL	CEU	0.0206702				C	T	DER	0.3636	0.1619	0.02315
rs10493821	GBP3	eQTL	CHS	1				C	T	DER	0.3636	0.1619	0.02315
rs10493821	GBP3	eQTL	YRI	0.0545744				C	T	DER	0.3636	0.1619	0.02315
rs1351382	PSMB9	eQTL	CEU	1	3.09519	1998	1970	C	G	ANC	0.6162	0.619	0.5463
rs1351382	PSMB9	eQTL	CHS	0.471006	2.21018			C	G	ANC	0.6162	0.619	0.5463
rs1351382	PSMB9	eQTL	YRI	0.410374	2.20088			C	G	ANC	0.6162	0.619	0.5463
rs2532501	MRPL51	eQTL	CEU	1	2.65684			A	G	ANC	0.3535	0.2095	0.4306
rs2532501	MRPL51	eQTL	CHS	0.077912	2.82285			A	G	ANC	0.3535	0.2095	0.4306
rs2532501	MRPL51	eQTL	YRI	0.237358	3.42669	1218	848	A	G	ANC	0.3535	0.2095	0.4306
rs4878690	GRHPR	eQTL	CEU	1	2.57514			C	T	DER	0.3182	0.4333	0.06944
rs4878690	GRHPR	eQTL	CHS	0.0670539	3.20263	960	913	C	T	DER	0.3182	0.4333	0.06944
rs4878690	GRHPR	eQTL	YRI	0.0356595	1.17178			C	T	DER	0.3182	0.4333	0.06944
rs36058880	DSP	eQTL	CEU	0.0827211				G	GT	DER	0.5354	0.4714	0.1481
rs36058880	DSP	eQTL	CHS	1				G	GT	DER	0.5354	0.4714	0.1481
rs36058880	DSP	eQTL	YRI	0.0309421				G	GT	DER	0.5354	0.4714	0.1481
rs150747026	NSA2	eQTL	CEU	1				A	AT	DER	0.101	0.03333	0.2963
rs150747026	NSA2	eQTL	CHS	0.0713911				A	AT	DER	0.101	0.03333	0.2963
rs150747026	NSA2	eQTL	YRI	0.069793				A	AT	DER	0.101	0.03333	0.2963
rs6681853	CD55	eQTL	CEU	0.117119	1.85647			C	T	DER	0.7273	0.3762	0.6898
rs6681853	CD55	eQTL	CHS	0.0235237	1.25231			C	T	DER	0.7273	0.3762	0.6898
rs6681853	CD55	eQTL	YRI	1	2.58341			C	T	DER	0.7273	0.3762	0.6898
rs829623	LCLAT1	eQTL	CEU	0.164921	1.64854			G	C	DER	0.2222	0.3571	0.2593
rs829623	LCLAT1	eQTL	CHS	0.129312	1.39961			G	C	DER	0.2222	0.3571	0.2593
rs829623	LCLAT1	eQTL	YRI	1	1.61258			G	C	DER	0.2222	0.3571	0.2593
rs13682	MYBL1	eQTL	CEU	1	1.11947			C	T	DER	0.4697	0.3571	0.75
rs13682	MYBL1	eQTL	CHS	0.069701	1.87763			C	T	DER	0.4697	0.3571	0.75
rs13682	MYBL1	eQTL	YRI	0.0451181	2.15861			C	T	DER	0.4697	0.3571	0.75
rs2922169	OSBPL11	eQTL	CEU	1	1.36063			A	G	DER	0.202	0.1429	0.4722
rs2922169	OSBPL11	eQTL	CHS	0.0986784	1.69623			A	G	DER	0.202	0.1429	0.4722
rs2922169	OSBPL11	eQTL	YRI	0.0535871	2.01837			A	G	DER	0.202	0.1429	0.4722
rs61832055	FLVCR1-DT	eQTL	CEU	0.0587946	2.0815			A	G	DER	0.5909	0.5	0.1574
rs61832055	FLVCR1-DT	eQTL	CHS	1	1.57945			A	G	DER	0.5909	0.5	0.1574
rs61832055	FLVCR1-DT	eQTL	YRI	0.02426	1.33626			A	G	DER	0.5909	0.5	0.1574
rs147767406	CPNE1	eQTL	CEU	1				TAACA	T	DER	0.08586	0.09048	0.08796
rs147767406	CPNE1	eQTL	CHS	1				TAACA	T	DER	0.08586	0.09048	0.08796
rs147767406	CPNE1	eQTL	YRI	1				TAACA	T	DER	0.08586	0.09048	0.08796
rs12936231	ORMDL3	eQTL	CEU	1				C	G	ANC	0.5051	0.7762	0.4398
rs12936231	ORMDL3	eQTL	CHS	0.0287288				C	G	ANC	0.5051	0.7762	0.4398
rs12936231	ORMDL3	eQTL	YRI	0.220088				C	G	ANC	0.5051	0.7762	0.4398
rs4722758	JAZF1	eQTL	CEU	0.00492798	4.15293	1035	947	C	G	DER	0.1667	0.7571	0.4583
rs4722758	JAZF1	eQTL	CHS	0.009256	3.20868	1928	1628	C	G	DER	0.1667	0.7571	0.4583
rs4722758	JAZF1	eQTL	YRI	1	2.60164			C	G	DER	0.1667	0.7571	0.4583
rs111262440	ATP8B4	eQTL	CEU	1				G	GGAAGGA	DER	0.3636	0.4048	0.08796
rs111262440	ATP8B4	eQTL	CHS	0.137765				G	GGAAGGA	DER	0.3636	0.4048	0.08796
rs111262440	ATP8B4	eQTL	YRI	0.0402185				G	GGAAGGA	DER	0.3636	0.4048	0.08796
rs1898557	GCC2	eQTL	CEU	0.114376	2.91139			G	A	ANC	0.4242	0.019	0.3981
rs1898557	GCC2	eQTL	CHS	0.00477661	1.28017			G	A	ANC	0.4242	0.019	0.3981
rs1898557	GCC2	eQTL	YRI	1	2.91062			G	A	ANC	0.4242	0.019	0.3981
rs12793530	AP002387.2	eQTL	CEU	0.00681946	4.8557	1132	601	G	A	DER	0.702	0.419	0.1343
rs12793530	AP002387.2	eQTL	CHS	1	2.58741			G	A	DER	0.702	0.419	0.1343
rs12793530	AP002387.2	eQTL	YRI	0.019861	1.59053			G	A	DER	0.702	0.419	0.1343
rs13197384	AHI1	eQTL	CEU	0.113674	3.95043	1093	899	C	A	DER	0.3939	0.3381	0.1574
rs13197384	AHI1	eQTL	CHS	1	3.05487	1114	1103	C	A	DER	0.3939	0.3381	0.1574
rs13197384	AHI1	eQTL	YRI	0.106472	2.90502			C	A	DER	0.3939	0.3381	0.1574
rs10711478	EAF2	eQTL	CEU	1				TA	T	DER	0.6566	0.2524	0.7593
rs10711478	EAF2	eQTL	CHS	0.00646869				TA	T	DER	0.6566	0.2524	0.7593
rs10711478	EAF2	eQTL	YRI	0.107802				TA	T	DER	0.6566	0.2524	0.7593
rs1993939	ANK3	eQTL	CEU	0.292623	1.39072			A	C	ANC	0.6414	0.6524	0.7361
rs1993939	ANK3	eQTL	CHS	1	1.27334			A	C	ANC	0.6414	0.6524	0.7361
rs1993939	ANK3	eQTL	YRI	0.327776	3.32775	1998	1590	A	C	ANC	0.6414	0.6524	0.7361
rs17513937	KLRC4	eQTL	CEU	0.107699				T	C	DER	0.6566	0.619	0.2315
rs17513937	KLRC4	eQTL	CHS	1				T	C	DER	0.6566	0.619	0.2315
rs17513937	KLRC4	eQTL	YRI	0.0231909				T	C	DER	0.6566	0.619	0.2315
rs8003812	SPTLC2	eQTL	CEU	1	3.0806	184	157	C	T	DER	0.4798	0.9048	0.06481
rs8003812	SPTLC2	eQTL	CHS	0.000429362	4.32357	1732	1047	C	T	DER	0.4798	0.9048	0.06481
rs8003812	SPTLC2	eQTL	YRI	0.00155133	2.68035			C	T	DER	0.4798	0.9048	0.06481
rs58761508	AHI1	eQTL	CEU	0.107767	2.62694			A	G	ANC	0.399	0.3429	0.1481
rs58761508	AHI1	eQTL	CHS	1	3.59184	901	841	A	G	ANC	0.399	0.3429	0.1481
rs58761508	AHI1	eQTL	YRI	0.0929418	2.25902			A	G	ANC	0.399	0.3429	0.1481
rs2369107	NSG1	eQTL	CEU	1	1.95088			T	G	DER	0.7525	0.9524	0.6343
rs2369107	NSG1	eQTL	CHS	0.0241321	1.7014			T	G	DER	0.7525	0.9524	0.6343
rs2369107	NSG1	eQTL	YRI	0.129081	1.37786			T	G	DER	0.7525	0.9524	0.6343
rs907612	LSP1	eQTL	CEU	1	1.25656			C	T	ANC	0.5758	0.6524	0.4861
rs907612	LSP1	eQTL	CHS	0.139389	1.21346			C	T	ANC	0.5758	0.6524	0.4861
rs907612	LSP1	eQTL	YRI	0.270726	2.24534			C	T	ANC	0.5758	0.6524	0.4861
rs6058309	CPNE1	eQTL	CEU	0.300558	2.69104			G	A	DER	0.08586	0.09048	0.1111
rs6058309	CPNE1	eQTL	CHS	1	3.53368	557	503	G	A	DER	0.08586	0.09048	0.1111
rs6058309	CPNE1	eQTL	YRI	0.648923	1.70588			G	A	DER	0.08586	0.09048	0.1111
rs17164864	CPA5	eQTL	CEU	1	3.00276	425	420	T	C	DER	0.2323	0.02381	0.4213
rs17164864	CPA5	eQTL	CHS	0.0147403	2.5247			T	C	DER	0.2323	0.02381	0.4213
rs17164864	CPA5	eQTL	YRI	0.0671433	1.45512			T	C	DER	0.2323	0.02381	0.4213
rs7131920	HELB	eQTL	CEU	1	0.997258			C	T	ANC	0.4242	0.6333	0.3009
rs7131920	HELB	eQTL	CHS	0.0445098	2.73076			C	T	ANC	0.4242	0.6333	0.3009
rs7131920	HELB	eQTL	YRI	0.135782	2.61129			C	T	ANC	0.4242	0.6333	0.3009
rs147837667	ERAP2	eQTL	CEU	0.141207				C	CT	DER	0.4545	0.3429	0.3704
rs147837667	ERAP2	eQTL	CHS	0.232442				C	CT	DER	0.4545	0.3429	0.3704
rs147837667	ERAP2	eQTL	YRI	1				C	CT	DER	0.4545	0.3429	0.3704
rs67601257	PASK	eQTL	CEU	0.00464652				GT	G	DER	0.2071	0.5619	0.7222
rs67601257	PASK	eQTL	CHS	1				GT	G	DER	0.2071	0.5619	0.7222
rs67601257	PASK	eQTL	YRI	0.06835				GT	G	DER	0.2071	0.5619	0.7222
rs9303399	RAD51C	eQTL	CEU	0.299023	3.53891	1587	1514	G	A	DER	0.197	0.1857	0.162
rs9303399	RAD51C	eQTL	CHS	1	1.75556			G	A	DER	0.197	0.1857	0.162
rs9303399	RAD51C	eQTL	YRI	0.637594	1.97093			G	A	DER	0.197	0.1857	0.162
rs7579933	AAK1	eQTL	CEU	1	1.46193			G	A	DER	0.4798	0.5524	0.2639
rs7579933	AAK1	eQTL	CHS	0.113049	2.9152			G	A	DER	0.4798	0.5524	0.2639
rs7579933	AAK1	eQTL	YRI	0.0899948	1.98909			G	A	DER	0.4798	0.5524	0.2639
rs61798916	GBP3	eQTL	CEU	0.0185867	4.42725	613	500	G	A	DER	0.3737	0.1619	0.02315
rs61798916	GBP3	eQTL	CHS	1	1.66145			G	A	DER	0.3737	0.1619	0.02315
rs61798916	GBP3	eQTL	YRI	0.0537493	0.153331			G	A	DER	0.3737	0.1619	0.02315
rs34412914	TSGA10	eQTL	CEU	1				A	AT	DER	0.5657	0.6571	0.2315
rs34412914	TSGA10	eQTL	CHS	0.0770919				A	AT	DER	0.5657	0.6571	0.2315
rs34412914	TSGA10	eQTL	YRI	0.029985				A	AT	DER	0.5657	0.6571	0.2315
rs34046682	TMEM50B	eQTL	CEU	0.00475907				GA	G	DER	0.4747	0.881	0.8704
rs34046682	TMEM50B	eQTL	CHS	0.187249				GA	G	DER	0.4747	0.881	0.8704
rs34046682	TMEM50B	eQTL	YRI	1				GA	G	DER	0.4747	0.881	0.8704
rs11718788	SUCLG2-AS1	eQTL	CEU	0.144817				A	G	DER	0.3182	0.3	0.02778
rs11718788	SUCLG2-AS1	eQTL	CHS	1				A	G	DER	0.3182	0.3	0.02778
rs11718788	SUCLG2-AS1	eQTL	YRI	0.0310134				A	G	DER	0.3182	0.3	0.02778
rs2839301	DIP2A	eQTL	CEU	1	1.82465			C	G	DER	0.3788	0.4429	0.2685
rs2839301	DIP2A	eQTL	CHS	0.143772	2.90633			C	G	DER	0.3788	0.4429	0.2685
rs2839301	DIP2A	eQTL	YRI	0.220056	2.231			C	G	DER	0.3788	0.4429	0.2685
rs113659112	AIM2	eQTL	CEU	0.170186				G	GA	DER	0.04545	0.3857	0.05556
rs113659112	AIM2	eQTL	CHS	0.0112942				G	GA	DER	0.04545	0.3857	0.05556
rs113659112	AIM2	eQTL	YRI	1				G	GA	DER	0.04545	0.3857	0.05556
rs7077538	PPA1	eQTL	CEU	0.00673001	3.82148	1585	1481	T	G	DER	0.3737	0.0619	0.03241
rs7077538	PPA1	eQTL	CHS	1	9.65867	150	1	T	G	DER	0.3737	0.0619	0.03241
rs7077538	PPA1	eQTL	YRI	0.208346	0.949361			T	G	DER	0.3737	0.0619	0.03241
rs1319763	NT5C3B	eQTL	CEU	0.142653	2.06608			C	T	ANC	0.2626	0.1476	0.2083
rs1319763	NT5C3B	eQTL	CHS	0.149611	3.56021	1404	789	C	T	ANC	0.2626	0.1476	0.2083
rs1319763	NT5C3B	eQTL	YRI	1	1.44053			C	T	ANC	0.2626	0.1476	0.2083
rs4934005	CCSER2	eQTL	CEU	0.142127	3.17733	1306	1268	C	A	DER	0.1313	0.1048	0.00463
rs4934005	CCSER2	eQTL	CHS	1	2.82327			C	A	DER	0.1313	0.1048	0.00463
rs4934005	CCSER2	eQTL	YRI	0.105681	0.0142407			C	A	DER	0.1313	0.1048	0.00463
rs702692	GPBP1	eQTL	CEU	1	3.82527	1290	1168	C	T	ANC	0.2273	0.7619	0.2176
rs702692	GPBP1	eQTL	CHS	0.00217076	3.16167	1831	1783	C	T	ANC	0.2273	0.7619	0.2176
rs702692	GPBP1	eQTL	YRI	0.363371	1.88424			C	T	ANC	0.2273	0.7619	0.2176
rs10013617	STAP1	eQTL	CEU	0.0186512	1.38986			A	G	ANC	0.2222	0.5571	0.5046
rs10013617	STAP1	eQTL	CHS	0.12254	1.78285			A	G	ANC	0.2222	0.5571	0.5046
rs10013617	STAP1	eQTL	YRI	1	3.00066	1144	1142	A	G	ANC	0.2222	0.5571	0.5046
rs1993531	ZNF880	eQTL	CEU	0.100294	0.921079			T	A	DER	0.404	0.3286	0.1898
rs1993531	ZNF880	eQTL	CHS	1	1.52814			T	A	DER	0.404	0.3286	0.1898
rs1993531	ZNF880	eQTL	YRI	0.149673	1.72801			T	A	DER	0.404	0.3286	0.1898
rs731835	RPS5	eQTL	CEU	1	2.28552			T	C	DER	0.3081	0.2381	0.4861
rs731835	RPS5	eQTL	CHS	0.115069	2.23587			T	C	DER	0.3081	0.2381	0.4861
rs731835	RPS5	eQTL	YRI	0.126936	3.96123	1998	1317	T	C	DER	0.3081	0.2381	0.4861
rs9330373	PRKAR1B	eQTL	CEU	1	3.48831	1998	1778	T	C	ANC	0.5707	0.7714	0.4907
rs9330373	PRKAR1B	eQTL	CHS	0.0504291	3.68543	1214	671	T	C	ANC	0.5707	0.7714	0.4907
rs9330373	PRKAR1B	eQTL	YRI	0.209257	1.9696			T	C	ANC	0.5707	0.7714	0.4907
rs450080	SH3BP2	eQTL	CEU	1	3.09227	1147	1134	A	C	DER	0.6919	0.5571	0.9907
rs450080	SH3BP2	eQTL	CHS	0.0509606	0.890459			A	C	DER	0.6919	0.5571	0.9907
rs450080	SH3BP2	eQTL	YRI	0.0139453	4.33681	1998	1697	A	C	DER	0.6919	0.5571	0.9907
rs2834224	TMEM50B	eQTL	CEU	0.00458707	2.14345			T	C	ANC	0.5152	0.119	0.1111
rs2834224	TMEM50B	eQTL	CHS	1	2.70022			T	C	ANC	0.5152	0.119	0.1111
rs2834224	TMEM50B	eQTL	YRI	0.404101	1.19427			T	C	ANC	0.5152	0.119	0.1111
rs17356528	RPS17	eQTL	CEU	0.0795372	1.08646			A	G	DER	0.3182	0.2381	0.07407
rs17356528	RPS17	eQTL	CHS	1	0.822896			A	G	DER	0.3182	0.2381	0.07407
rs17356528	RPS17	eQTL	YRI	0.0836213	0.999712			A	G	DER	0.3182	0.2381	0.07407
rs9404980	AL662844.4	eQTL	CEU	1				A	G	ANC	0.7778	0.5714	0.8287
rs9404980	AL662844.4	eQTL	CHS	0.0506748				A	G	ANC	0.7778	0.5714	0.8287
rs9404980	AL662844.4	eQTL	YRI	0.250508				A	G	ANC	0.7778	0.5714	0.8287
rs6032545	DNTTIP1	eQTL	CEU	0.0335753	1.67393			G	T	DER	0.6667	0.4857	0.2963
rs6032545	DNTTIP1	eQTL	CHS	1	1.25019			G	T	DER	0.6667	0.4857	0.2963
rs6032545	DNTTIP1	eQTL	YRI	0.0825915	1.70836			G	T	DER	0.6667	0.4857	0.2963
rs35088455	MXRA7	eQTL	CEU	0.041438	2.29129			G	A	DER	0.9293	0.8286	0.5787
rs35088455	MXRA7	eQTL	CHS	1	2.13635			G	A	DER	0.9293	0.8286	0.5787
rs35088455	MXRA7	eQTL	YRI	0.0494548	1.02683			G	A	DER	0.9293	0.8286	0.5787
rs9270485	HLA-DRB1	eQTL	CEU	0.029501				T	C	DER	0.298	0.4857	0.6898
rs9270485	HLA-DRB1	eQTL	CHS	1				T	C	DER	0.298	0.4857	0.6898
rs9270485	HLA-DRB1	eQTL	YRI	0.0713736				T	C	DER	0.298	0.4857	0.6898
rs643531	TTC39B	eQTL	CEU	0.103865	2.70485			C	A	ANC	0.1263	0.0143	0.0741
rs643531	TTC39B	eQTL	CHS	0.0886946	0.652827			C	A	ANC	0.1263	0.0143	0.0741
rs643531	TTC39B	eQTL	YRI	1	1.66675			C	A	ANC	0.1263	0.0143	0.0741
rs896955	NAPRT	eQTL	CEU	0.0329658	3.45908	1230	1190	C	T	DER	0.1414	0.3857	0.3565
rs896955	NAPRT	eQTL	CHS	0.167193	1.98421			C	T	DER	0.1414	0.3857	0.3565
rs896955	NAPRT	eQTL	YRI	1	0.930744			C	T	DER	0.1414	0.3857	0.3565
rs10922533	GBP3	eQTL	CEU	0.0252166	2.77921			C	G	DER	0.3485	0.1619	0.03241
rs10922533	GBP3	eQTL	CHS	1	2.62484			C	G	DER	0.3485	0.1619	0.03241
rs10922533	GBP3	eQTL	YRI	0.0673487	2.27914			C	G	DER	0.3485	0.1619	0.03241
rs9897034	NT5C3B	eQTL	CEU	0.163141				C	T	ANC	0.2626	0.1476	0.2222
rs9897034	NT5C3B	eQTL	CHS	0.137811				C	T	ANC	0.2626	0.1476	0.2222
rs9897034	NT5C3B	eQTL	YRI	1				C	T	ANC	0.2626	0.1476	0.2222
rs35933605	BRD7	eQTL	CEU	0.0372619				A	AG	DER	0.1313	0.2571	0.5185
rs35933605	BRD7	eQTL	CHS	1				A	AG	DER	0.1313	0.2571	0.5185
rs35933605	BRD7	eQTL	YRI	0.0484292				A	AG	DER	0.1313	0.2571	0.5185
rs7589901	PAX8-AS1	eQTL	CEU	0.162712				A	C	DER	0.404	0.3524	0.2824
rs7589901	PAX8-AS1	eQTL	CHS	1				A	C	DER	0.404	0.3524	0.2824
rs7589901	PAX8-AS1	eQTL	YRI	0.324582				A	C	DER	0.404	0.3524	0.2824
rs720201	C2orf74	eQTL	CEU	1	1.68965			T	C	ANC	0.6061	0.6524	0.5741
rs720201	C2orf74	eQTL	CHS	0.229316	1.16819			T	C	ANC	0.6061	0.6524	0.5741
rs720201	C2orf74	eQTL	YRI	0.481841	1.49224			T	C	ANC	0.6061	0.6524	0.5741
rs1809148	NAPRT	eQTL	CEU	0.0359204				G	A	DER	0.1414	0.3762	0.3472
rs1809148	NAPRT	eQTL	CHS	0.168601				G	A	DER	0.1414	0.3762	0.3472
rs1809148	NAPRT	eQTL	YRI	1				G	A	DER	0.1414	0.3762	0.3472
rs12978920	RPS16	eQTL	CEU	1	3.09249	1836	1820	C	T	DER	0.5253	0.4857	0.8148
rs12978920	RPS16	eQTL	CHS	0.140544	3.92717	844	763	C	T	DER	0.5253	0.4857	0.8148
rs12978920	RPS16	eQTL	YRI	0.0495656	0.938184			C	T	DER	0.5253	0.4857	0.8148
rs9436737	LEPROT	eQTL	CEU	1	2.06275			C	G	DER	0.1818	0	0.1898
rs9436737	LEPROT	eQTL	CHS	0.0265205				C	G	DER	0.1818	0	0.1898
rs9436737	LEPROT	eQTL	YRI	0.637268	1.36441			C	G	DER	0.1818	0	0.1898
rs1130719	CD151	eQTL	CEU	1	1.62196			T	A	DER	0.6717	0.8952	0.5231
rs1130719	CD151	eQTL	CHS	0.0239215	2.25735			T	A	DER	0.6717	0.8952	0.5231
rs1130719	CD151	eQTL	YRI	0.10186	1.37351			T	A	DER	0.6717	0.8952	0.5231
rs10793108	XRRA1	eQTL	CEU	1	3.45	311	251	A	G	DER	0.3434	0.5333	0.06944
rs10793108	XRRA1	eQTL	CHS	0.0317321	3.69617	914	694	A	G	DER	0.3434	0.5333	0.06944
rs10793108	XRRA1	eQTL	YRI	0.0225985	2.46877			A	G	DER	0.3434	0.5333	0.06944
rs2295952	FNBP1	eQTL	CEU	1	3.75006	1998	1653	T	C	DER	0.8737	0.9476	0.7037
rs2295952	FNBP1	eQTL	CHS	0.0769671	4.21763	1982	1320	T	C	DER	0.8737	0.9476	0.7037
rs2295952	FNBP1	eQTL	YRI	0.0928291	2.73154			T	C	DER	0.8737	0.9476	0.7037
rs11326963	SETD9	eQTL	CEU	0.0181331				CT	C	DER	0.8788	0.5571	0.6296
rs11326963	SETD9	eQTL	CHS	0.101918				CT	C	DER	0.8788	0.5571	0.6296
rs11326963	SETD9	eQTL	YRI	1				CT	C	DER	0.8788	0.5571	0.6296
rs9535274	ARL11	eQTL	CEU	0.0437253	2.34129			G	A	DER	0.6465	0.4619	0.3565
rs9535274	ARL11	eQTL	CHS	1	1.3735			G	A	DER	0.6465	0.4619	0.3565
rs9535274	ARL11	eQTL	YRI	0.174043	1.25191			G	A	DER	0.6465	0.4619	0.3565
rs696247	B3GALNT2	eQTL	CEU	0.109118	1.54735			T	C	DER	0.4899	0.1381	0.4491
rs696247	B3GALNT2	eQTL	CHS	0.0179577	3.46873	754	696	T	C	DER	0.4899	0.1381	0.4491
rs696247	B3GALNT2	eQTL	YRI	1	2.94415			T	C	DER	0.4899	0.1381	0.4491
rs1048135	NMI	eQTL	CEU	0.0273598	3.47337	354	253	G	A	DER	0.4848	0.3333	0.01389
rs1048135	NMI	eQTL	CHS	1	3.06387	646	609	G	A	DER	0.4848	0.3333	0.01389
rs1048135	NMI	eQTL	YRI	0.0114059	0.376005			G	A	DER	0.4848	0.3333	0.01389
rs3745936	CEACAM21	eQTL	CEU	0.0439111	1.86531			A	T	DER	0.2071	0.3476	0.5463
rs3745936	CEACAM21	eQTL	CHS	1	3.64282	1247	1168	A	T	DER	0.2071	0.3476	0.5463
rs3745936	CEACAM21	eQTL	YRI	0.0859663	2.57122			A	T	DER	0.2071	0.3476	0.5463
rs6719397	TTC32	eQTL	CEU	1	2.86259			A	T	DER	0.1111	0.1619	0.1065
rs6719397	TTC32	eQTL	CHS	0.191948	2.58324			A	T	DER	0.1111	0.1619	0.1065
rs6719397	TTC32	eQTL	YRI	0.631644	1.75216			A	T	DER	0.1111	0.1619	0.1065
rs12389	AL118516.1	eQTL	CEU	1	2.98414			G	A	DER	0.3535	0.4571	0.1111
rs12389	AL118516.1	eQTL	CHS	0.0774894	3.02777	1204	1167	G	A	DER	0.3535	0.4571	0.1111
rs12389	AL118516.1	eQTL	YRI	0.046855	1.43608			G	A	DER	0.3535	0.4571	0.1111
rs6940956	ZNRD1	eQTL	CEU	0.0682542				T	A	DER	0.0303	0.08571	0.2731
rs6940956	ZNRD1	eQTL	CHS	1				T	A	DER	0.0303	0.08571	0.2731
rs6940956	ZNRD1	eQTL	YRI	0.0736073				T	A	DER	0.0303	0.08571	0.2731
rs7007184	PKIA	eQTL	CEU	1	4.48587	1847	1592	A	G	ANC	0.8333	0.91429	0.6296
rs7007184	PKIA	eQTL	CHS	0.0761975	1.07752			A	G	ANC	0.8333	0.91429	0.6296
rs7007184	PKIA	eQTL	YRI	0.0765284	3.72764	1960	1360	A	G	ANC	0.8333	0.91429	0.6296
rs6501705	TTYH2	eQTL	CEU	1	1.07362			A	G	ANC	0.303	0.7857	0.2731
rs6501705	TTYH2	eQTL	CHS	0.00368211	3.58755	1054	499	A	G	ANC	0.303	0.7857	0.2731
rs6501705	TTYH2	eQTL	YRI	0.255537	2.51759			A	G	ANC	0.303	0.7857	0.2731
rs9379851	BTN3A2	eQTL	CEU	0.100119	1.53308			A	C	ANC	0.8737	0.92857	0.98148
rs9379851	BTN3A2	eQTL	CHS	1	2.64767			A	C	ANC	0.8737	0.92857	0.98148
rs9379851	BTN3A2	eQTL	YRI	0.194499	2.51337			A	C	ANC	0.8737	0.92857	0.98148
rs5766654	FAM118A	eQTL	CEU	1	1.96899			A	G	DER	0.8586	0.8333	0.9352
rs5766654	FAM118A	eQTL	CHS	0.192823	1.53996			A	G	DER	0.8586	0.8333	0.9352
rs5766654	FAM118A	eQTL	YRI	0.222876	2.57659			A	G	DER	0.8586	0.8333	0.9352
rs2596562	AL645933.2	eQTL	CEU	0.195272	2.61057			T	C	ANC	0.702	0.6857	0.4769
rs2596562	AL645933.2	eQTL	CHS	1	1.95789			T	C	ANC	0.702	0.6857	0.4769
rs2596562	AL645933.2	eQTL	YRI	0.12238	1.72965			T	C	ANC	0.702	0.6857	0.4769
rs943991	ARHGEF40	eQTL	CEU	0.196716	4.31648	1823	1697	C	T	DER	0.5202	0.5048	0.287
rs943991	ARHGEF40	eQTL	CHS	1	3.1506	578	539	C	T	DER	0.5202	0.5048	0.287
rs943991	ARHGEF40	eQTL	YRI	0.111988	3.64761	1212	957	C	T	DER	0.5202	0.5048	0.287
rs6859912	SERINC5	eQTL	CEU	1	3.57636	1998	1861	A	G	DER	0.1768	0.1524	0.3657
rs6859912	SERINC5	eQTL	CHS	0.169223	3.1135	900	885	A	G	DER	0.1768	0.1524	0.3657
rs6859912	SERINC5	eQTL	YRI	0.115935	1.90826			A	G	DER	0.1768	0.1524	0.3657
rs2906645	CASTOR3	eQTL	CEU	1				A	G	DER	0.7424	0.381	0.8148
rs2906645	CASTOR3	eQTL	CHS	0.011714				A	G	DER	0.7424	0.381	0.8148
rs2906645	CASTOR3	eQTL	YRI	0.154788				A	G	DER	0.7424	0.381	0.8148
rs77634270	CCDC163	eQTL	CEU	0.0345022				CAA	C	DER	0.697	0.9143	0.8889
rs77634270	CCDC163	eQTL	CHS	0.151556				CAA	C	DER	0.697	0.9143	0.8889
rs77634270	CCDC163	eQTL	YRI	1				CAA	C	DER	0.697	0.9143	0.8889
rs2100423	AC067930.8	eQTL	CEU	0.0624036	2.48774			A	G	ANC	0.5606	0.3333	0.3981
rs2100423	AC067930.8	eQTL	CHS	0.130597	1.91854			A	G	ANC	0.5606	0.3333	0.3981
rs2100423	AC067930.8	eQTL	YRI	1	0.786093			A	G	ANC	0.5606	0.3333	0.3981
rs7660630	FAM184B	eQTL	CEU	1	1.67233			G	A	DER	0.6263	0.8429	0.4259
rs7660630	FAM184B	eQTL	CHS	0.0258085	2.64002			G	A	DER	0.6263	0.8429	0.4259
rs7660630	FAM184B	eQTL	YRI	0.0678379	1.98986			G	A	DER	0.6263	0.8429	0.4259
rs6685187	THEM4	eQTL	CEU	1	1.31854			A	G	DER	0.5859	0.6238	0.5093
rs6685187	THEM4	eQTL	CHS	0.199152	2.08031			A	G	DER	0.5859	0.6238	0.5093
rs6685187	THEM4	eQTL	YRI	0.327461	3.10973	1373	1346	A	G	DER	0.5859	0.6238	0.5093
rs5770876	U62317.4	eQTL	CEU	1	2.72847			T	C	DER	0.1061	0.3381	0.03241
rs5770876	U62317.4	eQTL	CHS	0.025148	1.91886			T	C	DER	0.1061	0.3381	0.03241
rs5770876	U62317.4	eQTL	YRI	0.116363	6.1128	112	26	T	C	DER	0.1061	0.3381	0.03241
rs11691055	RBM43	eQTL	CEU	0.0257533	2.10733			G	A	DER	0.4798	0.3238	0.00463
rs11691055	RBM43	eQTL	CHS	1	2.6909			G	A	DER	0.4798	0.3238	0.00463
rs11691055	RBM43	eQTL	YRI	0.010279	0.014883			G	A	DER	0.4798	0.3238	0.00463
rs9903371	DCXR	eQTL	CEU	1	1.46016			C	G	ANC	0.8939	0.95238	0.3657
rs9903371	DCXR	eQTL	CHS	0.0576635	2.54741			C	G	ANC	0.8939	0.95238	0.3657
rs9903371	DCXR	eQTL	YRI	0.00384922	2.21038			C	G	ANC	0.8939	0.95238	0.3657
rs10813955	B4GALT1	eQTL	CEU	0.0329472	1.04899			C	T	DER	0.2879	0.5762	0.5185
rs10813955	B4GALT1	eQTL	CHS	0.125107	1.12096			C	T	DER	0.2879	0.5762	0.5185
rs10813955	B4GALT1	eQTL	YRI	1	1.92761			C	T	DER	0.2879	0.5762	0.5185
rs136584	FAM118A	eQTL	CEU	1	2.6031			G	A	ANC	0.8636	0.8238	0.92593
rs136584	FAM118A	eQTL	CHS	0.166948	1.43186			G	A	ANC	0.8636	0.8238	0.92593
rs136584	FAM118A	eQTL	YRI	0.255235	3.46428	1998	1530	G	A	ANC	0.8636	0.8238	0.92593
rs75285513	OIP5-AS1	eQTL	CEU	0.12572	2.38485			G	A	DER	0.07576	0.1476	0.1481
rs75285513	OIP5-AS1	eQTL	CHS	1	1.18684			G	A	DER	0.07576	0.1476	0.1481
rs75285513	OIP5-AS1	eQTL	YRI	0.822388	1.96495			G	A	DER	0.07576	0.1476	0.1481
rs9590494	UPF3A	eQTL	CEU	1	1.75825			C	A	DER	0.2576	0.0619	0.5926
rs9590494	UPF3A	eQTL	CHS	0.0150051	1.52271			C	A	DER	0.2576	0.0619	0.5926
rs9590494	UPF3A	eQTL	YRI	0.0194248	2.21438			C	A	DER	0.2576	0.0619	0.5926
rs2293083	TMEM18	eQTL	CEU	0.197025	2.09735			C	G	DER	0.8232	0.8143	0.4537
rs2293083	TMEM18	eQTL	CHS	1	3.84717	1856	1103	C	G	DER	0.8232	0.8143	0.4537
rs2293083	TMEM18	eQTL	YRI	0.0313692	0.703815			C	G	DER	0.8232	0.8143	0.4537
rs4390710	RPS16	eQTL	CEU	1	4.22102	1725	1535	T	C	ANC	0.4848	0.4952	0.1713
rs4390710	RPS16	eQTL	CHS	0.231809	2.35684			T	C	ANC	0.4848	0.4952	0.1713
rs4390710	RPS16	eQTL	YRI	0.044454	3.06912	1021	965	T	C	ANC	0.4848	0.4952	0.1713
rs35791582	ADPGK	eQTL	CEU	1				T	TG	DER	0.08081	0.5286	0.06481
rs35791582	ADPGK	eQTL	CHS	0.00381849				T	TG	DER	0.08081	0.5286	0.06481
rs35791582	ADPGK	eQTL	YRI	0.272687				T	TG	DER	0.08081	0.5286	0.06481
rs12902997	ATP8B4	eQTL	CEU	0.0218131	1.41125			A	G	ANC	0.399	0.5952	0.8565
rs12902997	ATP8B4	eQTL	CHS	1	1.98367			A	G	ANC	0.399	0.5952	0.8565
rs12902997	ATP8B4	eQTL	YRI	0.0331092	0.821991			A	G	ANC	0.399	0.5952	0.8565
rs10961965	TTC39B	eQTL	CEU	0.083026	2.00108			A	G	DER	0.2828	0.2095	0.05093
rs10961965	TTC39B	eQTL	CHS	1	3.18352	527	481	A	G	DER	0.2828	0.2095	0.05093
rs10961965	TTC39B	eQTL	YRI	0.0792514	6.9403	123	31	A	G	DER	0.2828	0.2095	0.05093
rs4270940	LY6E-DT	eQTL	CEU	0.0852614	1.80733			C	T	ANC	0.4343	0.7048	0.5231
rs4270940	LY6E-DT	eQTL	CHS	0.0610932	3.29103	555	502	C	T	ANC	0.4343	0.7048	0.5231
rs4270940	LY6E-DT	eQTL	YRI	1	3.47473	750	659	C	T	ANC	0.4343	0.7048	0.5231
rs738177	FAM118A	eQTL	CEU	1	1.4821			C	T	DER	0.8586	0.8238	0.8889
rs738177	FAM118A	eQTL	CHS	0.199431	2.06254			C	T	DER	0.8586	0.8238	0.8889
rs738177	FAM118A	eQTL	YRI	0.412879	4.24461	1998	1131	C	T	DER	0.8586	0.8238	0.8889
rs11843885	TDRD3	eQTL	CEU	0.00837702	1.65193			C	T	ANC	0.7071	0.97619	0.990741
rs11843885	TDRD3	eQTL	CHS	1	1.87859			C	T	ANC	0.7071	0.97619	0.990741
rs11843885	TDRD3	eQTL	YRI	0.274448	0.401639			C	T	ANC	0.7071	0.97619	0.990741
rs57413238	NTPCR	eQTL	CEU	0.146829	3.62801	311	147	G	A	DER	0.1818	0.2286	0.3009
rs57413238	NTPCR	eQTL	CHS	1	0.747371			G	A	DER	0.1818	0.2286	0.3009
rs57413238	NTPCR	eQTL	YRI	0.298381	1.5089			G	A	DER	0.1818	0.2286	0.3009
rs3734479	NQO2	eQTL	CEU	0.00556163	2.11035			C	T	DER	0.6919	0.4143	0.07407
rs3734479	NQO2	eQTL	CHS	1	2.433			C	T	DER	0.6919	0.4143	0.07407
rs3734479	NQO2	eQTL	YRI	0.00914429	1.58687			C	T	DER	0.6919	0.4143	0.07407
rs1723175	LCLAT1	eQTL	CEU	0.210341	1.2467			C	T	DER	0.2273	0.3524	0.2407
rs1723175	LCLAT1	eQTL	CHS	0.125418	1.46052			C	T	DER	0.2273	0.3524	0.2407
rs1723175	LCLAT1	eQTL	YRI	1	1.96616			C	T	DER	0.2273	0.3524	0.2407
rs11765305	EPHA1-AS1	eQTL	CEU	1	3.29179	405	347	C	G	ANC	0.6414	0.8048	0.4861
rs11765305	EPHA1-AS1	eQTL	CHS	0.0520509	1.20046			C	G	ANC	0.6414	0.8048	0.4861
rs11765305	EPHA1-AS1	eQTL	YRI	0.116219	1.11119			C	G	ANC	0.6414	0.8048	0.4861
rs8089935	MBD2	eQTL	CEU	1	1.58367			A	G	DER	0.4545	0.419	0.5833
rs8089935	MBD2	eQTL	CHS	0.188898	1.18379			A	G	DER	0.4545	0.419	0.5833
rs8089935	MBD2	eQTL	YRI	0.220649	2.86574			A	G	DER	0.4545	0.419	0.5833
rs499713	SIDT2	eQTL	CEU	0.0331667	2.46618			T	C	ANC	0.1616	0.5476	0.3102
rs499713	SIDT2	eQTL	CHS	0.0298289	2.28417			T	C	ANC	0.1616	0.5476	0.3102
rs499713	SIDT2	eQTL	YRI	1	2.08167			T	C	ANC	0.1616	0.5476	0.3102
rs8075566	TBKBP1	eQTL	CEU	0.113713	1.89353			G	A	ANC	0.4343	0.3762	0.1944
rs8075566	TBKBP1	eQTL	CHS	1	2.89847			G	A	ANC	0.4343	0.3762	0.1944
rs8075566	TBKBP1	eQTL	YRI	0.112451	1.20666			G	A	ANC	0.4343	0.3762	0.1944
rs35208598	SNX25	eQTL	CEU	1				AGAC	A	DER	0.4242	0.5381	0.02315
rs35208598	SNX25	eQTL	CHS	0.0547687				AGAC	A	DER	0.4242	0.5381	0.02315
rs35208598	SNX25	eQTL	YRI	0.00687472				AGAC	A	DER	0.4242	0.5381	0.02315
rs1859276	SLC25A13	eQTL	CEU	0.00861367	4.09557	1684	1537	T	A	DER	0.7273	0.4286	0.2361
rs1859276	SLC25A13	eQTL	CHS	1	3.29494	1172	1025	T	A	DER	0.7273	0.4286	0.2361
rs1859276	SLC25A13	eQTL	YRI	0.0556036	2.22501			T	A	DER	0.7273	0.4286	0.2361
rs2866883	PPA2	eQTL	CEU	1	2.16034			C	T	DER	0.8737	0.5857	0.8935
rs2866883	PPA2	eQTL	CHS	0.0226867	1.79907			C	T	DER	0.8737	0.5857	0.8935
rs2866883	PPA2	eQTL	YRI	0.321846	1.52863			C	T	DER	0.8737	0.5857	0.8935
rs35743220	CHURC1	eQTL	CEU	1				C	CA	DER	0.2374	0.1333	0.4491
rs35743220	CHURC1	eQTL	CHS	0.0682955				C	CA	DER	0.2374	0.1333	0.4491
rs35743220	CHURC1	eQTL	YRI	0.0765317				C	CA	DER	0.2374	0.1333	0.4491
rs6503807	TBKBP1	eQTL	CEU	0.108846	2.1938			T	C	ANC	0.4343	0.381	0.1667
rs6503807	TBKBP1	eQTL	CHS	1	1.68093			T	C	ANC	0.4343	0.381	0.1667
rs6503807	TBKBP1	eQTL	YRI	0.0830786	1.27477			T	C	ANC	0.4343	0.381	0.1667
rs34600126	SIRPB1	eQTL	CEU	0.161833	2.05162			G	T	DER	0.2071	0.181	0.06019
rs34600126	SIRPB1	eQTL	CHS	1	2.14831			G	T	DER	0.2071	0.181	0.06019
rs34600126	SIRPB1	eQTL	YRI	0.141202	1.19315			G	T	DER	0.2071	0.181	0.06019
rs2028546	TBC1D2B	eQTL	CEU	1	3.35806	1369	1220	A	T	DER	0.5758	0.6905	0.2176
rs2028546	TBC1D2B	eQTL	CHS	0.0578189	2.63578			A	T	DER	0.5758	0.6905	0.2176
rs2028546	TBC1D2B	eQTL	YRI	0.0217029	2.25257			A	T	DER	0.5758	0.6905	0.2176
rs27770	DCTN5	eQTL	CEU	1	1.14216			A	G	DER	0.1919	0.4286	0.1111
rs27770	DCTN5	eQTL	CHS	0.0318065	3.03197	329	321	A	G	DER	0.1919	0.4286	0.1111
rs27770	DCTN5	eQTL	YRI	0.147866	1.76932			A	G	DER	0.1919	0.4286	0.1111
rs6139109	RBCK1	eQTL	CEU	0.128772	2.51719			T	C	ANC	0.90909	0.8	0.8611
rs6139109	RBCK1	eQTL	CHS	0.141992	2.10498			T	C	ANC	0.90909	0.8	0.8611
rs6139109	RBCK1	eQTL	YRI	1	2.32676			T	C	ANC	0.90909	0.8	0.8611
rs2231440	CD3E	eQTL	CEU	0.0491101	3.29846	1279	1254	G	A	DER	0.2828	0.1571	0.04167
rs2231440	CD3E	eQTL	CHS	1	1.58256			G	A	DER	0.2828	0.1571	0.04167
rs2231440	CD3E	eQTL	YRI	0.0946617	2.27825			G	A	DER	0.2828	0.1571	0.04167
rs455488	SAMSN1	eQTL	CEU	0.0358133	2.71285			C	T	DER	0.5505	0.3048	0.2963
rs455488	SAMSN1	eQTL	CHS	1	2.24065			C	T	DER	0.5505	0.3048	0.2963
rs455488	SAMSN1	eQTL	YRI	0.480659	1.68797			C	T	DER	0.5505	0.3048	0.2963
rs112129955	SMAD1	eQTL	CEU	0.0275599				AG	A	DER	0	0.08095	0.4583
rs112129955	SMAD1	eQTL	CHS	1				AG	A	DER	0	0.08095	0.4583
rs112129955	SMAD1	eQTL	YRI	0.01362				AG	A	DER	0	0.08095	0.4583
rs12379	LETMD1	eQTL	CEU	0.0500485	1.70164			G	A	DER	0.3788	0.8905	0.4676
rs12379	LETMD1	eQTL	CHS	0.00407574	2.59531			G	A	DER	0.3788	0.8905	0.4676
rs12379	LETMD1	eQTL	YRI	1	1.14232			G	A	DER	0.3788	0.8905	0.4676
rs1142890	GBP7	reQTL	CEU	0.1612	3.21769	1875	1814	C	T	DER	0.4545	0.4381	0.1065
rs1142890	GBP7	reQTL	CHS	1	2.48772			C	T	DER	0.4545	0.4381	0.1065
rs1142890	GBP7	reQTL	YRI	0.0302493	2.00127			C	T	DER	0.4545	0.4381	0.1065
rs2839203	YBEY	eQTL	CEU	0.0387816	1.88129			C	A	ANC	0.3182	0.5	0.6435
rs2839203	YBEY	eQTL	CHS	1	1.61576			C	A	ANC	0.3182	0.5	0.6435
rs2839203	YBEY	eQTL	YRI	0.127001	3.17837	1770	1708	C	A	ANC	0.3182	0.5	0.6435
rs28749159	HLA-A	eQTL	CEU	0.147066				G	A	DER	0.3939	0.3476	0.2407
rs28749159	HLA-A	eQTL	CHS	1				G	A	DER	0.3939	0.3476	0.2407
rs28749159	HLA-A	eQTL	YRI	0.234742				G	A	DER	0.3939	0.3476	0.2407
rs12040685	MGST3	eQTL	CEU	1	3.57607	583	526	G	A	ANC	0.5404	0.2381	0.8565
rs12040685	MGST3	eQTL	CHS	0.00799593	2.19178			G	A	ANC	0.5404	0.2381	0.8565
rs12040685	MGST3	eQTL	YRI	0.0140531	1.26419			G	A	ANC	0.5404	0.2381	0.8565
rs8135343	RAC2	eQTL	CEU	1	1.70812			G	A	DER	0.4343	0.2857	0.4676
rs8135343	RAC2	eQTL	CHS	0.0930192	2.3171			G	A	DER	0.4343	0.2857	0.4676
rs8135343	RAC2	eQTL	YRI	0.364629	1.80024			G	A	DER	0.4343	0.2857	0.4676
rs9438393	AC119673.2	eQTL	CEU	0.000897861	2.94691			A	G	DER	0.4545	0.004762	0.00463	CEU-specific
rs9438393	AC119673.2	eQTL	CHS	1	0.129014			A	G	DER	0.4545	0.004762	0.00463	CEU-specific
rs9438393	AC119673.2	eQTL	YRI	0.484317	0.0137955			A	G	DER	0.4545	0.004762	0.00463	CEU-specific
rs7077060	ACSL5	eQTL	CEU	1	2.07753			T	C	DER	0.5354	0.5905	0.3704
rs7077060	ACSL5	eQTL	CHS	0.142808	2.8698			T	C	DER	0.5354	0.5905	0.3704
rs7077060	ACSL5	eQTL	YRI	0.154992	2.81547			T	C	DER	0.5354	0.5905	0.3704
rs12085416	CD52	eQTL	CEU	1	3.29066	809	789	T	C	DER	0.1616	0.009524	0.2361
rs12085416	CD52	eQTL	CHS	0.0309192	1.9135			T	C	DER	0.1616	0.009524	0.2361
rs12085416	CD52	eQTL	YRI	0.195908	1.23957			T	C	DER	0.1616	0.009524	0.2361
rs67258032	SLC17A5	eQTL	CEU	0.0780554				CTACCTCGTGACTGTGGCGGCATATT	C	DER	0.9394	0.8476	0.8148
rs67258032	SLC17A5	eQTL	CHS	1				CTACCTCGTGACTGTGGCGGCATATT	C	DER	0.9394	0.8476	0.8148
rs67258032	SLC17A5	eQTL	YRI	0.35828				CTACCTCGTGACTGTGGCGGCATATT	C	DER	0.9394	0.8476	0.8148
rs10492487	POLR1D	eQTL	CEU	0.164639	1.90749			T	A	ANC	0.8889	0.8619	0.7639
rs10492487	POLR1D	eQTL	CHS	1	2.75222			T	A	ANC	0.8889	0.8619	0.7639
rs10492487	POLR1D	eQTL	YRI	0.222284	2.5335			T	A	ANC	0.8889	0.8619	0.7639
rs569	TRAPPC4	eQTL	CEU	0.0458067	2.45114			A	G	DER	0.2323	0.05714	0.08333
rs569	TRAPPC4	eQTL	CHS	0.144621	2.90912			A	G	DER	0.2323	0.05714	0.08333
rs569	TRAPPC4	eQTL	YRI	1	1.38315			A	G	DER	0.2323	0.05714	0.08333
rs237802	CCSAP	eQTL	CEU	0.206586	1.70406			G	T	ANC	0.3131	0.4667	0.3287
rs237802	CCSAP	eQTL	CHS	0.109675	2.57098			G	T	ANC	0.3131	0.4667	0.3287
rs237802	CCSAP	eQTL	YRI	1	2.31937			G	T	ANC	0.3131	0.4667	0.3287
rs6689823	ETV3	eQTL	CEU	0.130629	2.68536			G	A	DER	0.101	0.1286	0.3333
rs6689823	ETV3	eQTL	CHS	1	2.05732			G	A	DER	0.101	0.1286	0.3333
rs6689823	ETV3	eQTL	YRI	0.0870115	2.20694			G	A	DER	0.101	0.1286	0.3333
rs2280283	RPS3A	eQTL	CEU	0.0776624	1.09421			C	T	DER	0.0202	0.1571	0.07407
rs2280283	RPS3A	eQTL	CHS	0.0929711	1.97683			C	T	DER	0.0202	0.1571	0.07407
rs2280283	RPS3A	eQTL	YRI	1	2.23062			C	T	DER	0.0202	0.1571	0.07407
rs13282161	AC100810.1	eQTL	CEU	0.14048	3.83062	1849	1745	G	C	DER	0.6212	0.7476	0.6898
rs13282161	AC100810.1	eQTL	CHS	0.165062	2.5338			G	C	DER	0.6212	0.7476	0.6898
rs13282161	AC100810.1	eQTL	YRI	1	1.03746			G	C	DER	0.6212	0.7476	0.6898
rs111464282	CRYZ	eQTL	CEU	1				G	GACAACTTA	DER	0.697	0.7476	0.6435
rs111464282	CRYZ	eQTL	CHS	0.185992				G	GACAACTTA	DER	0.697	0.7476	0.6435
rs111464282	CRYZ	eQTL	YRI	0.363569				G	GACAACTTA	DER	0.697	0.7476	0.6435
rs36024684	SUPT3H	eQTL	CEU	0.0979318				TA	T	DER	0.4091	0.3524	0.1111
rs36024684	SUPT3H	eQTL	CHS	1				TA	T	DER	0.4091	0.3524	0.1111
rs36024684	SUPT3H	eQTL	YRI	0.0557469				TA	T	DER	0.4091	0.3524	0.1111
rs1556336	YBEY	eQTL	CEU	0.0375386	2.58241			G	A	DER	0.6818	0.4952	0.3565
rs1556336	YBEY	eQTL	CHS	1	1.30967			G	A	DER	0.6818	0.4952	0.3565
rs1556336	YBEY	eQTL	YRI	0.128899	1.12017			G	A	DER	0.6818	0.4952	0.3565
rs12506596	ARHGAP24	eQTL	CEU	1	3.54277	1501	1315	G	A	DER	0.2828	0.8333	0
rs12506596	ARHGAP24	eQTL	CHS	0.000164925	3.8377	1998	1346	G	A	DER	0.2828	0.8333	0
rs12506596	ARHGAP24	eQTL	YRI	0.00288109				G	A	DER	0.2828	0.8333	0
rs563762295	CISD1	eQTL	CEU	0.0131119				G	GC	DER	0.2172	0.4524	0.713
rs563762295	CISD1	eQTL	CHS	1				G	GC	DER	0.2172	0.4524	0.713
rs563762295	CISD1	eQTL	YRI	0.0371043				G	GC	DER	0.2172	0.4524	0.713
rs2729374	TIMM10	eQTL	CEU	0.0728143	1.43177			C	T	ANC	0.2121	0.119	0.0463
rs2729374	TIMM10	eQTL	CHS	1	2.44576			C	T	ANC	0.2121	0.119	0.0463
rs2729374	TIMM10	eQTL	YRI	0.166326	1.48258			C	T	ANC	0.2121	0.119	0.0463
rs12601782	DGKE	eQTL	CEU	1	2.40734			G	A	DER	0.697	0.9524	0.5926
rs12601782	DGKE	eQTL	CHS	0.0148716	3.29778	1469	1339	G	A	DER	0.697	0.9524	0.5926
rs12601782	DGKE	eQTL	YRI	0.140926	3.75446	1235	1	G	A	DER	0.697	0.9524	0.5926
rs7994151	UPF3A	eQTL	CEU	1	3.55285	1866	1780	A	G	DER	0.1869	0.02857	0.5833
rs7994151	UPF3A	eQTL	CHS	0.0160697	1.39751			A	G	DER	0.1869	0.02857	0.5833
rs7994151	UPF3A	eQTL	YRI	0.0111763	3.12786	1998	1975	A	G	DER	0.1869	0.02857	0.5833
rs61913114	LINC02446	eQTL	CEU	0.018891				A	G	ANC	0.601	0.2143	0.3472
rs61913114	LINC02446	eQTL	CHS	0.0550774				A	G	ANC	0.601	0.2143	0.3472
rs61913114	LINC02446	eQTL	YRI	1				A	G	ANC	0.601	0.2143	0.3472
rs4903231	ISCA2	eQTL	CEU	1	1.4754			G	A	ANC	0.3333	0.6238	0.2593
rs4903231	ISCA2	eQTL	CHS	0.0250325	1.44315			G	A	ANC	0.3333	0.6238	0.2593
rs4903231	ISCA2	eQTL	YRI	0.183203	2.20999			G	A	ANC	0.3333	0.6238	0.2593
rs10199410	AC013264.1	eQTL	CEU	0.0203554	1.35824			A	T	ANC	0.6667	0.419	0.2824
rs10199410	AC013264.1	eQTL	CHS	1	1.17081			A	T	ANC	0.6667	0.419	0.2824
rs10199410	AC013264.1	eQTL	YRI	0.110575	2.34288			A	T	ANC	0.6667	0.419	0.2824
rs7126061	PPFIBP2	eQTL	CEU	1	1.89193			G	A	ANC	0.3788	0.719	0.2176
rs7126061	PPFIBP2	eQTL	CHS	0.0102637	2.96409			G	A	ANC	0.3788	0.719	0.2176
rs7126061	PPFIBP2	eQTL	YRI	0.065947	1.75902			G	A	ANC	0.3788	0.719	0.2176
rs7838456	AC100810.1	eQTL	CEU	0.14304	1.78268			T	G	ANC	0.3687	0.2524	0.3009
rs7838456	AC100810.1	eQTL	CHS	0.173347	2.27083			T	G	ANC	0.3687	0.2524	0.3009
rs7838456	AC100810.1	eQTL	YRI	1	1.39658			T	G	ANC	0.3687	0.2524	0.3009
rs1886150	EPSTI1	eQTL	CEU	1	2.85021			A	G	DER	0.1364	0	0.1898
rs1886150	EPSTI1	eQTL	CHS	0.033727				A	G	DER	0.1364	0	0.1898
rs1886150	EPSTI1	eQTL	YRI	0.252049	2.18351			A	G	DER	0.1364	0	0.1898
rs408087	RNASET2	eQTL	CEU	0.131013	4.50461	1196	1065	C	T	ANC	0.5202	0.619	0.6296
rs408087	RNASET2	eQTL	CHS	1	0.772441			C	T	ANC	0.5202	0.619	0.6296
rs408087	RNASET2	eQTL	YRI	0.490614	1.84617			C	T	ANC	0.5202	0.619	0.6296
rs11872189	RAB31	eQTL	CEU	1	1.94798			G	A	DER	0.1414	0.08571	0.4213
rs11872189	RAB31	eQTL	CHS	0.0906911	2.2957			G	A	DER	0.1414	0.08571	0.4213
rs11872189	RAB31	eQTL	YRI	0.0427414	1.28666			G	A	DER	0.1414	0.08571	0.4213
rs2149851	HMGB1	eQTL	CEU	1	1.42			T	C	DER	0.4848	0.5524	0.125
rs2149851	HMGB1	eQTL	CHS	0.0954133	3.33876	1998	1791	T	C	DER	0.4848	0.5524	0.125
rs2149851	HMGB1	eQTL	YRI	0.0207863	1.43246			T	C	DER	0.4848	0.5524	0.125
rs41285310	SAMD3	eQTL	CEU	0.0379678	2.98032			A	C	ANC	0.5152	0.8952	0.662
rs41285310	SAMD3	eQTL	CHS	0.0217442	3.56221	1687	1317	A	C	ANC	0.5152	0.8952	0.662
rs41285310	SAMD3	eQTL	YRI	1	3.46343	1998	433	A	C	ANC	0.5152	0.8952	0.662
rs2889363	AC013264.1	eQTL	CEU	0.0263688	1.70426			A	G	ANC	0.6667	0.419	0.3426
rs2889363	AC013264.1	eQTL	CHS	1	3.04035	1768	1728	A	G	ANC	0.6667	0.419	0.3426
rs2889363	AC013264.1	eQTL	YRI	0.197168	1.76247			A	G	ANC	0.6667	0.419	0.3426
rs58728198	RBL2	eQTL	CEU	1				AG	A	DER	0.3535	0.1476	0.6065
rs58728198	RBL2	eQTL	CHS	0.0239415				AG	A	DER	0.3535	0.1476	0.6065
rs58728198	RBL2	eQTL	YRI	0.0433284				AG	A	DER	0.3535	0.1476	0.6065
rs1004839	NTPCR	eQTL	CEU	0.203381	1.92027			C	G	ANC	0.7828	0.7667	0.6296
rs1004839	NTPCR	eQTL	CHS	1	1.93356			C	G	ANC	0.7828	0.7667	0.6296
rs1004839	NTPCR	eQTL	YRI	0.20526	2.72455			C	G	ANC	0.7828	0.7667	0.6296
rs2425043	EIF6	eQTL	CEU	0.167628	3.08066	1211	1169	T	C	ANC	0.7879	0.7476	0.6806
rs2425043	EIF6	eQTL	CHS	1	2.50519			T	C	ANC	0.7879	0.7476	0.6806
rs2425043	EIF6	eQTL	YRI	0.327269	1.50524			T	C	ANC	0.7879	0.7476	0.6806
rs113680823	DCXR	eQTL	CEU	1	1.16461			A	G	ANC	0.90404	0.95238	0.3796
rs113680823	DCXR	eQTL	CHS	0.0684318	1.62987			A	G	ANC	0.90404	0.95238	0.3796
rs113680823	DCXR	eQTL	YRI	0.00409806	2.23802			A	G	ANC	0.90404	0.95238	0.3796
rs1670737	AC020656.1	eQTL	CEU	0.036708	1.6525			G	A	ANC	0.399	0.2381	0.0833
rs1670737	AC020656.1	eQTL	CHS	1	3.34051	1362	1283	G	A	ANC	0.399	0.2381	0.0833
rs1670737	AC020656.1	eQTL	YRI	0.0757509	1.40473			G	A	ANC	0.399	0.2381	0.0833
rs662581	SNHG8	eQTL	CEU	0.0206885	2.24783			G	A	DER	0.4242	0.2238	0.03704
rs662581	SNHG8	eQTL	CHS	1	0.973324			G	A	DER	0.4242	0.2238	0.03704
rs662581	SNHG8	eQTL	YRI	0.0388627	0.48954			G	A	DER	0.4242	0.2238	0.03704
rs66967821	HLA-DQB1	eQTL	CEU	0.306732	1.28701			C	G	DER	0.1717	0.1762	0.1991
rs66967821	HLA-DQB1	eQTL	CHS	1	2.47657			C	G	DER	0.1717	0.1762	0.1991
rs66967821	HLA-DQB1	eQTL	YRI	0.920696	1.59523			C	G	DER	0.1717	0.1762	0.1991
rs200715731	SLC17A5	eQTL	CEU	0.0919085				CTTTCT	C	DER	0.06061	0.1476	0.1574
rs200715731	SLC17A5	eQTL	CHS	1				CTTTCT	C	DER	0.06061	0.1476	0.1574
rs200715731	SLC17A5	eQTL	YRI	0.483715				CTTTCT	C	DER	0.06061	0.1476	0.1574
rs13196525	AL645933.2	eQTL	CEU	0.124958				C	A	ANC	0.6667	0.619	0.4074
rs13196525	AL645933.2	eQTL	CHS	1				C	A	ANC	0.6667	0.619	0.4074
rs13196525	AL645933.2	eQTL	YRI	0.107442				C	A	ANC	0.6667	0.619	0.4074
rs602001	CPNE7	eQTL	CEU	0.0724228	1.7082			C	G	DER	0.1616	0.3857	0.2639
rs602001	CPNE7	eQTL	CHS	0.0872604	1.49742			C	G	DER	0.1616	0.3857	0.2639
rs602001	CPNE7	eQTL	YRI	1	1.9319			C	G	DER	0.1616	0.3857	0.2639
rs2289149	LINC00920	eQTL	CEU	0.061016	3.00926	1390	1386	C	T	ANC	0.3384	0.1619	0.1759
rs2289149	LINC00920	eQTL	CHS	0.227068	2.36684			C	T	ANC	0.3384	0.1619	0.1759
rs2289149	LINC00920	eQTL	YRI	1	2.77168			C	T	ANC	0.3384	0.1619	0.1759
rs10906843	NMT2	eQTL	CEU	0.038744	1.78784			G	A	ANC	0.91919	0.8238	0.4769
rs10906843	NMT2	eQTL	CHS	1	2.16198			G	A	ANC	0.91919	0.8238	0.4769
rs10906843	NMT2	eQTL	YRI	0.0225531	1.50621			G	A	ANC	0.91919	0.8238	0.4769
rs40391	ITGA1	eQTL	CEU	0.0167937	1.38415			G	A	DER	0.01515	0.2	0.2778
rs40391	ITGA1	eQTL	CHS	1	2.74062			G	A	DER	0.01515	0.2	0.2778
rs40391	ITGA1	eQTL	YRI	0.185262	1.74413			G	A	DER	0.01515	0.2	0.2778
rs7682568	LINC02273	eQTL	CEU	1	1.56566			G	A	ANC	0.3182	0.8381	0.2269
rs7682568	LINC02273	eQTL	CHS	0.00144312	4.00064	1346	529	G	A	ANC	0.3182	0.8381	0.2269
rs7682568	LINC02273	eQTL	YRI	0.101164	2.12533			G	A	ANC	0.3182	0.8381	0.2269
rs13093464	HSPBAP1	eQTL	CEU	0.0253078	2.40025			G	A	ANC	0.2475	0.5857	0.4815
rs13093464	HSPBAP1	eQTL	CHS	0.0824074	1.19696			G	A	ANC	0.2475	0.5857	0.4815
rs13093464	HSPBAP1	eQTL	YRI	1	2.17948			G	A	ANC	0.2475	0.5857	0.4815
rs1684051	ANKDD1A	eQTL	CEU	0.00317136	2.80301			G	C	ANC	0.4394	0.0286	0.0648
rs1684051	ANKDD1A	eQTL	CHS	0.0919311	1.38215			G	C	ANC	0.4394	0.0286	0.0648
rs1684051	ANKDD1A	eQTL	YRI	1	0.8436			G	C	ANC	0.4394	0.0286	0.0648
rs17291501	UPF3A	eQTL	CEU	1	1.8748			A	T	DER	0.2525	0.05714	0.6343
rs17291501	UPF3A	eQTL	CHS	0.0128731	1.35321			A	T	DER	0.2525	0.05714	0.6343
rs17291501	UPF3A	eQTL	YRI	0.0122961	2.5027			A	T	DER	0.2525	0.05714	0.6343
rs11701331	CBR1	eQTL	CEU	1	2.54727			T	C	DER	0.5303	0.3	0.6528
rs11701331	CBR1	eQTL	CHS	0.0362268	1.8937			T	C	DER	0.5303	0.3	0.6528
rs11701331	CBR1	eQTL	YRI	0.134421	1.58562			T	C	DER	0.5303	0.3	0.6528
rs2232812	EEF1AKNMT	eQTL	CEU	0.052306	1.29537			T	C	ANC	0.7576	0.4762	0.6111
rs2232812	EEF1AKNMT	eQTL	CHS	0.0768238	1.92545			T	C	ANC	0.7576	0.4762	0.6111
rs2232812	EEF1AKNMT	eQTL	YRI	1	0.739965			T	C	ANC	0.7576	0.4762	0.6111
rs4796402	EIF5A	eQTL	CEU	1	1.40642			T	C	DER	0.5455	0.6619	0.4444
rs4796402	EIF5A	eQTL	CHS	0.10016	1.51075			T	C	DER	0.5455	0.6619	0.4444
rs4796402	EIF5A	eQTL	YRI	0.219156	2.31114			T	C	DER	0.5455	0.6619	0.4444
rs35188965	SLC12A7	eQTL	CEU	0.0333574	4.78574	1572	1402	C	T	DER	0.5404	0.3048	0.2639
rs35188965	SLC12A7	eQTL	CHS	1	2.08911			C	T	DER	0.5404	0.3048	0.2639
rs35188965	SLC12A7	eQTL	YRI	0.29449	2.97633			C	T	DER	0.5404	0.3048	0.2639
rs11205522	NDUFS5	eQTL	CEU	0.113264	4.12276	1725	1601	A	C	DER	0.3535	0.2952	0.1389
rs11205522	NDUFS5	eQTL	CHS	1	1.7362			A	C	DER	0.3535	0.2952	0.1389
rs11205522	NDUFS5	eQTL	YRI	0.122708	2.21098			A	C	DER	0.3535	0.2952	0.1389
rs6573380	PRKCH	eQTL	CEU	0.0154123	2.89703			A	G	DER	0.8232	0.4667	0.5417
rs6573380	PRKCH	eQTL	CHS	0.0976315	2.03249			A	G	DER	0.8232	0.4667	0.5417
rs6573380	PRKCH	eQTL	YRI	1	1.23728			A	G	DER	0.8232	0.4667	0.5417
rs11677558	NAGK	eQTL	CEU	0.164841	2.84576			G	T	DER	0.1667	0.1286	0.08796
rs11677558	NAGK	eQTL	CHS	1	3.03876	242	208	G	T	DER	0.1667	0.1286	0.08796
rs11677558	NAGK	eQTL	YRI	0.35799	0.842398			G	T	DER	0.1667	0.1286	0.08796
rs11246068	AC136475.5	eQTL	CEU	1	1.34666			C	T	DER	0.2525	0.5905	0.0787
rs11246068	AC136475.5	eQTL	CHS	0.00891521	4.43091	720	594	C	T	DER	0.2525	0.5905	0.0787
rs11246068	AC136475.5	eQTL	YRI	0.0411209	1.92112			C	T	DER	0.2525	0.5905	0.0787
rs1332327	LIPA	eQTL	CEU	0.0977898	3.79332	1060	960	C	T	DER	0.3485	0.2905	0.08333
rs1332327	LIPA	eQTL	CHS	1	3.15739	1021	970	C	T	DER	0.3485	0.2905	0.08333
rs1332327	LIPA	eQTL	YRI	0.0653896	1.79291			C	T	DER	0.3485	0.2905	0.08333
rs1351111	KLRC4	eQTL	CEU	0.0673419	1.46013			T	C	DER	0.6869	0.6095	0.2546
rs1351111	KLRC4	eQTL	CHS	1	2.2269			T	C	DER	0.6869	0.6095	0.2546
rs1351111	KLRC4	eQTL	YRI	0.0269661	2.94844			T	C	DER	0.6869	0.6095	0.2546
rs1757183	CCDC167	eQTL	CEU	0.0506651	1.32306			T	C	ANC	0.3384	0.7238	0.4583
rs1757183	CCDC167	eQTL	CHS	0.026031	2.07686			T	C	ANC	0.3384	0.7238	0.4583
rs1757183	CCDC167	eQTL	YRI	1	2.46391			T	C	ANC	0.3384	0.7238	0.4583
rs8028233	SYNM	eQTL	CEU	0.104064				G	T	ANC	0.697	0.6524	0.3056
rs8028233	SYNM	eQTL	CHS	1				G	T	ANC	0.697	0.6524	0.3056
rs8028233	SYNM	eQTL	YRI	0.0341819				G	T	ANC	0.697	0.6524	0.3056
rs1334711	LY86	eQTL	CEU	0.170693	1.33451			A	G	ANC	0.2929	0.3429	0.3796
rs1334711	LY86	eQTL	CHS	1	2.13623			A	G	ANC	0.2929	0.3429	0.3796
rs1334711	LY86	eQTL	YRI	0.475394	1.61502			A	G	ANC	0.2929	0.3429	0.3796
rs2502971	FUCA1	eQTL	CEU	1	1.53252			G	A	DER	0.8333	0.6143	0.8472
rs2502971	FUCA1	eQTL	CHS	0.0488425	2.51833			G	A	DER	0.8333	0.6143	0.8472
rs2502971	FUCA1	eQTL	YRI	0.404955	1.16009			G	A	DER	0.8333	0.6143	0.8472
rs12855186	POLR1D	eQTL	CEU	0.132127	1.55906			T	C	DER	0.1111	0.1571	0.2269
rs12855186	POLR1D	eQTL	CHS	1	3.36234	1217	1165	T	C	DER	0.1111	0.1571	0.2269
rs12855186	POLR1D	eQTL	YRI	0.27518	1.64608			T	C	DER	0.1111	0.1571	0.2269
rs3830531	FN3KRP	eQTL	CEU	0.213629				C	CCTT	DER	0.3788	0.4857	0.3935
rs3830531	FN3KRP	eQTL	CHS	0.155676				C	CCTT	DER	0.3788	0.4857	0.3935
rs3830531	FN3KRP	eQTL	YRI	1				C	CCTT	DER	0.3788	0.4857	0.3935
rs11098646	EXOSC9	eQTL	CEU	0.0351303	2.8383			T	C	DER	0.3636	0.2	0.06481
rs11098646	EXOSC9	eQTL	CHS	1	1.44953			T	C	DER	0.3636	0.2	0.06481
rs11098646	EXOSC9	eQTL	YRI	0.082397	1.04272			T	C	DER	0.3636	0.2	0.06481
rs2839204	YBEY	eQTL	CEU	0.0692062	2.32218			C	G	DER	0.6212	0.5048	0.3426
rs2839204	YBEY	eQTL	CHS	1	1.56088			C	G	DER	0.6212	0.5048	0.3426
rs2839204	YBEY	eQTL	YRI	0.128114	2.38857			C	G	DER	0.6212	0.5048	0.3426
rs9938788	RBL2	eQTL	CEU	1	1.99778			G	C	DER	0.3586	0.1476	0.662
rs9938788	RBL2	eQTL	CHS	0.0196691	3.5914	1907	1382	G	C	DER	0.3586	0.1476	0.662
rs9938788	RBL2	eQTL	YRI	0.0268084	2.24696			G	C	DER	0.3586	0.1476	0.662
rs112679038	ELP5	eQTL	CEU	0.107035				G	GAGAACC	DER	0.596	0.6429	0.8981
rs112679038	ELP5	eQTL	CHS	1				G	GAGAACC	DER	0.596	0.6429	0.8981
rs112679038	ELP5	eQTL	YRI	0.0496539				G	GAGAACC	DER	0.596	0.6429	0.8981
rs237819	CCSAP	eQTL	CEU	1	2.07054			C	T	ANC	0.3131	0.4476	0.2824
rs237819	CCSAP	eQTL	CHS	0.104444	3.06597	897	882	C	T	ANC	0.3131	0.4476	0.2824
rs237819	CCSAP	eQTL	YRI	0.403334	2.20387			C	T	ANC	0.3131	0.4476	0.2824
rs78296340	RPS3A	eQTL	CEU	0.0257709	0.948114			C	T	DER	0.0202	0.1667	0.2546
rs78296340	RPS3A	eQTL	CHS	1	2.91535			C	T	DER	0.0202	0.1667	0.2546
rs78296340	RPS3A	eQTL	YRI	0.173263	1.80576			C	T	DER	0.0202	0.1667	0.2546
rs11651305	SLFN5	eQTL	CEU	1	2.34564			T	C	DER	0.399	0.2667	0.412
rs11651305	SLFN5	eQTL	CHS	0.112544	1.03013			T	C	DER	0.399	0.2667	0.412
rs11651305	SLFN5	eQTL	YRI	0.483233	1.94806			T	C	DER	0.399	0.2667	0.412
rs21818	ATP5MC3	eQTL	CEU	1	3.14281	1998	1934	G	A	DER	0.803	0.8429	0.5231
rs21818	ATP5MC3	eQTL	CHS	0.124012	2.9777			G	A	DER	0.803	0.8429	0.5231
rs21818	ATP5MC3	eQTL	YRI	0.0535714	4.06257	1640	869	G	A	DER	0.803	0.8429	0.5231
rs58092632	TRIM37	eQTL	CEU	1	1.6689			T	C	DER	0.4293	0.5238	0.1435
rs58092632	TRIM37	eQTL	CHS	0.0808136	3.95083	924	659	T	C	DER	0.4293	0.5238	0.1435
rs58092632	TRIM37	eQTL	YRI	0.0375174	1.42057			T	C	DER	0.4293	0.5238	0.1435
rs412303	SERPINB9	reQTL	CEU	1	3.4214	1489	1424	G	A	DER	0.3586	0.5524	0.162
rs412303	SERPINB9	reQTL	CHS	0.0390499	4.46612	1345	1153	G	A	DER	0.3586	0.5524	0.162
rs412303	SERPINB9	reQTL	YRI	0.0622693	1.87997			G	A	DER	0.3586	0.5524	0.162
rs2136600	PPIL3	eQTL	CEU	1	3.26024	1738	1688	C	T	DER	0.2323	0.009524	0.7639
rs2136600	PPIL3	eQTL	CHS	0.00348585	2.3701			C	T	DER	0.2323	0.009524	0.7639
rs2136600	PPIL3	eQTL	YRI	0.00177684	1.70197			C	T	DER	0.2323	0.009524	0.7639
rs17213	TRBV28	eQTL	CEU	1	2.94308			C	T	DER	0.5354	0.7	0.1204
rs17213	TRBV28	eQTL	CHS	0.0296115	3.66969	1289	1191	C	T	DER	0.5354	0.7	0.1204
rs17213	TRBV28	eQTL	YRI	0.00827666	1.54473			C	T	DER	0.5354	0.7	0.1204
rs62483725	COG5	eQTL	CEU	1	2.63564			G	A	DER	0.2424	0.319	0.03241
rs62483725	COG5	eQTL	CHS	0.0960422	1.28219			G	A	DER	0.2424	0.319	0.03241
rs62483725	COG5	eQTL	YRI	0.0436408	1.13617			G	A	DER	0.2424	0.319	0.03241
rs9891983	DCXR	eQTL	CEU	1	2.82506			G	C	ANC	0.899	0.95238	0.375
rs9891983	DCXR	eQTL	CHS	0.0628456	1.69397			G	C	ANC	0.899	0.95238	0.375
rs9891983	DCXR	eQTL	YRI	0.00406922	3.13085	775	413	G	C	ANC	0.899	0.95238	0.375
rs2075761	FGL2	eQTL	CEU	1	2.07341			C	T	DER	0.07576	0.2429	0.03241
rs2075761	FGL2	eQTL	CHS	0.0452975	3.04286	1429	1415	C	T	DER	0.07576	0.2429	0.03241
rs2075761	FGL2	eQTL	YRI	0.194701	4.09115	119	47	C	T	DER	0.07576	0.2429	0.03241
rs11330882	TRA2B	eQTL	CEU	0.033248				CA	C	DER	0.0404	0.1571	0.338
rs11330882	TRA2B	eQTL	CHS	1				CA	C	DER	0.0404	0.1571	0.338
rs11330882	TRA2B	eQTL	YRI	0.079431				CA	C	DER	0.0404	0.1571	0.338
rs12089149	CD52	eQTL	CEU	0.128655	2.46481			C	A	DER	0.1616	0.009524	0.1296
rs12089149	CD52	eQTL	CHS	0.048387	3.58284	716	694	C	A	DER	0.1616	0.009524	0.1296
rs12089149	CD52	eQTL	YRI	1	1.93664			C	A	DER	0.1616	0.009524	0.1296
rs1865840	JUP	eQTL	CEU	1	2.01698			C	T	DER	0.9141	1	0.8056
rs1865840	JUP	eQTL	CHS	0.0484074				C	T	DER	0.9141	1	0.8056
rs1865840	JUP	eQTL	YRI	0.135514	0.767021			C	T	DER	0.9141	1	0.8056
rs11910707	PRMT2	eQTL	CEU	1				G	T	DER	0.2929	0.1	0.6204
rs11910707	PRMT2	eQTL	CHS	0.0190112				G	T	DER	0.2929	0.1	0.6204
rs11910707	PRMT2	eQTL	YRI	0.0218416				G	T	DER	0.2929	0.1	0.6204
rs11075954	ZFHX3	eQTL	CEU	0.210565	1.87731			T	C	ANC	0.4545	0.4	0.3981
rs11075954	ZFHX3	eQTL	CHS	1	3.25062	964	922	T	C	ANC	0.4545	0.4	0.3981
rs11075954	ZFHX3	eQTL	YRI	0.71037	3.52541	1681	1528	T	C	ANC	0.4545	0.4	0.3981
rs62480001	MYOM2	eQTL	CEU	0.119318	2.63036			G	C	DER	0.3434	0.4	0.5648
rs62480001	MYOM2	eQTL	CHS	1	1.33024			G	C	DER	0.3434	0.4	0.5648
rs62480001	MYOM2	eQTL	YRI	0.154909				G	C	DER	0.3434	0.4	0.5648
rs3840567	GIMAP4	eQTL	CEU	0.0742059				T	TG	DER	0.6515	0.7238	0.9676
rs3840567	GIMAP4	eQTL	CHS	1				T	TG	DER	0.6515	0.7238	0.9676
rs3840567	GIMAP4	eQTL	YRI	0.0332265				T	TG	DER	0.6515	0.7238	0.9676
rs6836717	TIFA	eQTL	CEU	0.0345672				G	A	DER	0.4747	0.6429	0.8472
rs6836717	TIFA	eQTL	CHS	1				G	A	DER	0.4747	0.6429	0.8472
rs6836717	TIFA	eQTL	YRI	0.0604896				G	A	DER	0.4747	0.6429	0.8472
rs4951644	FLVCR1-DT	eQTL	CEU	0.0638977	2.25637			G	A	DER	0.5909	0.5048	0.1759
rs4951644	FLVCR1-DT	eQTL	CHS	1	1.60713			G	A	DER	0.5909	0.5048	0.1759
rs4951644	FLVCR1-DT	eQTL	YRI	0.0290618	2.1406			G	A	DER	0.5909	0.5048	0.1759
rs67192119	LINC00339	eQTL	CEU	0.098115				TCGGGCTCAGCTCCCCCCCACCACAAC	T	DER	0.2424	0.1048	0.1574
rs67192119	LINC00339	eQTL	CHS	0.134005				TCGGGCTCAGCTCCCCCCCACCACAAC	T	DER	0.2424	0.1048	0.1574
rs67192119	LINC00339	eQTL	YRI	1				TCGGGCTCAGCTCCCCCCCACCACAAC	T	DER	0.2424	0.1048	0.1574
rs6793057	PARP14	eQTL	CEU	0.0105815	3.31599	1465	1412	A	C	DER	0.07576	0.5571	0.287
rs6793057	PARP14	eQTL	CHS	0.0166261	3.99542	1222	1	A	C	DER	0.07576	0.5571	0.287
rs6793057	PARP14	eQTL	YRI	1	4.11554	572	1	A	C	DER	0.07576	0.5571	0.287
rs4978978	LPAR1	reQTL	CEU	1	2.21715			C	G	ANC	0.1364	0.0476	0.162
rs4978978	LPAR1	reQTL	CHS	0.09358	11.1621	146	1	C	G	ANC	0.1364	0.0476	0.162
rs4978978	LPAR1	reQTL	YRI	0.402136	2.82844			C	G	ANC	0.1364	0.0476	0.162
rs7261003	ATP9A	eQTL	CEU	1	2.77679			C	T	DER	0.3939	0.2905	0.6019
rs7261003	ATP9A	eQTL	CHS	0.0851764	2.38633			C	T	DER	0.3939	0.2905	0.6019
rs7261003	ATP9A	eQTL	YRI	0.090775	2.35068			C	T	DER	0.3939	0.2905	0.6019
rs2417734	KLRK1	eQTL	CEU	0.145533	1.49896			T	A	DER	0.8283	0.8	0.6111
rs2417734	KLRK1	eQTL	CHS	1	1.06255			T	A	DER	0.8283	0.8	0.6111
rs2417734	KLRK1	eQTL	YRI	0.117737	3.16322	795	754	T	A	DER	0.8283	0.8	0.6111
rs164651	ITGA1	eQTL	CEU	0.020713	2.40676			A	G	DER	0.01515	0.2	0.2269
rs164651	ITGA1	eQTL	CHS	1	1.98781			A	G	DER	0.01515	0.2	0.2269
rs164651	ITGA1	eQTL	YRI	0.356764	1.46451			A	G	DER	0.01515	0.2	0.2269
rs13071069	PARP14	eQTL	CEU	0.0104312	2.29319			C	T	DER	0.07576	0.5619	0.287
rs13071069	PARP14	eQTL	CHS	0.0158189	3.51403	1122	1044	C	T	DER	0.07576	0.5619	0.287
rs13071069	PARP14	eQTL	YRI	1	3.12872	278	256	C	T	DER	0.07576	0.5619	0.287
rs55870241	GBP5	eQTL	CEU	0.0148977	4.92902	1288	980	T	C	DER	0.6061	0.3524	0.1667
rs55870241	GBP5	eQTL	CHS	1	2.16244			T	C	DER	0.6061	0.3524	0.1667
rs55870241	GBP5	eQTL	YRI	0.0585789	4.38691	285	1	T	C	DER	0.6061	0.3524	0.1667
rs7561201	CLEC4F	eQTL	CEU	0.114794	1.58632			A	G	DER	0.697	0.5381	0.6111
rs7561201	CLEC4F	eQTL	CHS	0.143024	1.7662			A	G	DER	0.697	0.5381	0.6111
rs7561201	CLEC4F	eQTL	YRI	1	1.13192			A	G	DER	0.697	0.5381	0.6111
rs4877145	TLE4	eQTL	CEU	1	4.18011	1690	619	A	G	DER	0.6566	0.7762	0.1759
rs4877145	TLE4	eQTL	CHS	0.0399985	2.10346			A	G	DER	0.6566	0.7762	0.1759
rs4877145	TLE4	eQTL	YRI	0.0058866	1.79781			A	G	DER	0.6566	0.7762	0.1759
rs7288869	Z97192.3	eQTL	CEU	0.0196249				C	T	DER	0.5758	0.3476	0.162
rs7288869	Z97192.3	eQTL	CHS	1				C	T	DER	0.5758	0.3476	0.162
rs7288869	Z97192.3	eQTL	YRI	0.0622803				C	T	DER	0.5758	0.3476	0.162
rs28460483	NFXL1	eQTL	CEU	1	1.79643			G	A	DER	0.3737	0.5905	0.3287
rs28460483	NFXL1	eQTL	CHS	0.0548202	1.84198			G	A	DER	0.3737	0.5905	0.3287
rs28460483	NFXL1	eQTL	YRI	0.295511	2.26881			G	A	DER	0.3737	0.5905	0.3287
rs5010528	HLA-C	eQTL	CEU	1	18.5764	192	1	A	G	DER	0.09091	0.05714	0.2778
rs5010528	HLA-C	eQTL	CHS	0.123842	1.6233			A	G	DER	0.09091	0.05714	0.2778
rs5010528	HLA-C	eQTL	YRI	0.0837307	2.8436			A	G	DER	0.09091	0.05714	0.2778
rs2276712	CD52	eQTL	CEU	0.0432066	1.60818			T	C	DER	0.7828	0.4524	0.6343
rs2276712	CD52	eQTL	CHS	0.0511369	1.3279			T	C	DER	0.7828	0.4524	0.6343
rs2276712	CD52	eQTL	YRI	1	3.04056	523	510	T	C	DER	0.7828	0.4524	0.6343
rs58711860	ERAP1	eQTL	CEU	0.0972239				T	TA	DER	0.6869	0.5143	0.5787
rs58711860	ERAP1	eQTL	CHS	0.149464				T	TA	DER	0.6869	0.5143	0.5787
rs58711860	ERAP1	eQTL	YRI	1				T	TA	DER	0.6869	0.5143	0.5787
rs145594837	AC083862.3	eQTL	CEU	0.0688142				T	TGTGGAGCCCC	DER	0.5	0.2476	0.375
rs145594837	AC083862.3	eQTL	CHS	0.081306				T	TGTGGAGCCCC	DER	0.5	0.2476	0.375
rs145594837	AC083862.3	eQTL	YRI	1				T	TGTGGAGCCCC	DER	0.5	0.2476	0.375
rs3176890	ENTPD1	eQTL	CEU	1	1.5563			C	T	ANC	0.4545	0.7857	0.4259
rs3176890	ENTPD1	eQTL	CHS	0.0190508	2.6803			C	T	ANC	0.4545	0.7857	0.4259
rs3176890	ENTPD1	eQTL	YRI	0.323653	1.14575			C	T	ANC	0.4545	0.7857	0.4259
rs3793739	ADARB2	eQTL	CEU	0.0969309	1.82919			C	A	DER	0.3788	0.3381	0
rs3793739	ADARB2	eQTL	CHS	1	3.06903	772	759	C	A	DER	0.3788	0.3381	0
rs3793739	ADARB2	eQTL	YRI	0.0125563				C	A	DER	0.3788	0.3381	0
rs2761567	NCF2	eQTL	CEU	0.0420692	1.90371			C	T	DER	0.3636	0.08095	0.213
rs2761567	NCF2	eQTL	CHS	0.0502943	1.84172			C	T	DER	0.3636	0.08095	0.213
rs2761567	NCF2	eQTL	YRI	1	2.07902			C	T	DER	0.3636	0.08095	0.213
rs135879	Z97192.3	eQTL	CEU	0.021804	1.06791			C	T	DER	0.6818	0.4429	0.3009
rs135879	Z97192.3	eQTL	CHS	1	1.6325			C	T	DER	0.6818	0.4429	0.3009
rs135879	Z97192.3	eQTL	YRI	0.107458	1.94902			C	T	DER	0.6818	0.4429	0.3009
rs6708265	MTERF4	eQTL	CEU	0.00272041	2.02528			A	G	ANC	0.7929	0.4381	0.1806
rs6708265	MTERF4	eQTL	CHS	1	2.54838			A	G	ANC	0.7929	0.4381	0.1806
rs6708265	MTERF4	eQTL	YRI	0.0231378	2.67215			A	G	ANC	0.7929	0.4381	0.1806
rs3930906	DDX11	eQTL	CEU	0.0114998	3.16525	969	909	A	T	DER	0.4141	0.8	0.7361
rs3930906	DDX11	eQTL	CHS	0.0946273	1.60603			A	T	DER	0.4141	0.8	0.7361
rs3930906	DDX11	eQTL	YRI	1	3.24787	716	606	A	T	DER	0.4141	0.8	0.7361
rs11867191	SLFN5	eQTL	CEU	0.145531	2.35688			T	C	ANC	0.5101	0.4762	0.2731
rs11867191	SLFN5	eQTL	CHS	1	1.46903			T	C	ANC	0.5101	0.4762	0.2731
rs11867191	SLFN5	eQTL	YRI	0.116159	1.12937			T	C	ANC	0.5101	0.4762	0.2731
rs12001	LINC00476	eQTL	CEU	0.0796769	1.45474			C	T	DER	0.1263	0.2333	0.2824
rs12001	LINC00476	eQTL	CHS	1	1.99523			C	T	DER	0.1263	0.2333	0.2824
rs12001	LINC00476	eQTL	YRI	0.322008	2.10112			C	T	DER	0.1263	0.2333	0.2824
rs13389956	SESTD1	eQTL	CEU	1	2.01614			C	G	DER	0.1263	0.02857	0.3889
rs13389956	SESTD1	eQTL	CHS	0.0432946	1.95927			C	G	DER	0.1263	0.02857	0.3889
rs13389956	SESTD1	eQTL	YRI	0.0387705	2.11123			C	G	DER	0.1263	0.02857	0.3889
rs11535285	COG5	eQTL	CEU	1	2.18345			A	G	DER	0.2424	0.3238	0.01389
rs11535285	COG5	eQTL	CHS	0.0902454	1.35382			A	G	DER	0.2424	0.3238	0.01389
rs11535285	COG5	eQTL	YRI	0.0312037	0.206181			A	G	DER	0.2424	0.3238	0.01389
rs1412444	LIPA	eQTL	CEU	1	1.49005			C	T	DER	0.3889	0.2857	0.4444
rs1412444	LIPA	eQTL	CHS	0.121285	2.4681			C	T	DER	0.3889	0.2857	0.4444
rs1412444	LIPA	eQTL	YRI	0.326555	1.57975			C	T	DER	0.3889	0.2857	0.4444
rs17700376	RPL28	eQTL	CEU	0.0177774	4.2295	1423	1277	A	G	DER	0.3838	0.1286	0.08796
rs17700376	RPL28	eQTL	CHS	1	2.85043			A	G	DER	0.3838	0.1286	0.08796
rs17700376	RPL28	eQTL	YRI	0.220943	0.887728			A	G	DER	0.3838	0.1286	0.08796
rs9969472	TMEM65	eQTL	CEU	0.30104	1.98439			A	G	ANC	0.5606	0.619	0.5648
rs9969472	TMEM65	eQTL	CHS	0.24	2.28957			A	G	ANC	0.5606	0.619	0.5648
rs9969472	TMEM65	eQTL	YRI	1	1.56294			A	G	ANC	0.5606	0.619	0.5648
rs66564593	NPHP3	eQTL	CEU	1	2.13184			A	G	DER	0.202	0.5762	0.1759
rs66564593	NPHP3	eQTL	CHS	0.0121087	1.34731			A	G	DER	0.202	0.5762	0.1759
rs66564593	NPHP3	eQTL	YRI	0.275583	1.96058			A	G	DER	0.202	0.5762	0.1759
rs17843604	HLA-DQA1	eQTL	CEU	0.116529	1.51206			C	T	DER	0.5707	0.4952	0.3843
rs17843604	HLA-DQA1	eQTL	CHS	1	3.20313	869	605	C	T	DER	0.5707	0.4952	0.3843
rs17843604	HLA-DQA1	eQTL	YRI	0.22172	2.13479			C	T	DER	0.5707	0.4952	0.3843
rs3795542	GBP5	eQTL	CEU	0.0156516	2.3281			A	C	DER	0.6263	0.3238	0.2639
rs3795542	GBP5	eQTL	CHS	1	1.40343			A	C	DER	0.6263	0.3238	0.2639
rs3795542	GBP5	eQTL	YRI	0.208056	2.55316			A	C	DER	0.6263	0.3238	0.2639
rs4886999	TBC1D2B	eQTL	CEU	1	1.98719			A	G	DER	0.6263	0.6905	0.287
rs4886999	TBC1D2B	eQTL	CHS	0.0998414	2.48152			A	G	DER	0.6263	0.6905	0.287
rs4886999	TBC1D2B	eQTL	YRI	0.0333585	2.43234			A	G	DER	0.6263	0.6905	0.287
rs8067326	MRPS7	eQTL	CEU	1	2.10543			C	T	DER	0.8283	0.8714	0.1759
rs8067326	MRPS7	eQTL	CHS	0.0759911	2.97013			C	T	DER	0.8283	0.8714	0.1759
rs8067326	MRPS7	eQTL	YRI	0.00103084	1.66483			C	T	DER	0.8283	0.8714	0.1759
rs56197642	AC012146.1	eQTL	CEU	1	2.28768			C	G	DER	0.09596	0.06667	0.2639
rs56197642	AC012146.1	eQTL	CHS	0.139988	1.12947			C	G	DER	0.09596	0.06667	0.2639
rs56197642	AC012146.1	eQTL	YRI	0.103123	2.83502			C	G	DER	0.09596	0.06667	0.2639
rs5767343	AL118516.1	eQTL	CEU	1				C	A	DER	0.3737	0.4381	0.06481
rs5767343	AL118516.1	eQTL	CHS	0.102392				C	A	DER	0.3737	0.4381	0.06481
rs5767343	AL118516.1	eQTL	YRI	0.0248262				C	A	DER	0.3737	0.4381	0.06481
rs7807849	CCZ1B	eQTL	CEU	1	2.38774			A	G	ANC	0.5253	0.5619	0.5231
rs7807849	CCZ1B	eQTL	CHS	0.470925	2.75787			A	G	ANC	0.5253	0.5619	0.5231
rs7807849	CCZ1B	eQTL	YRI	0.710427	3.3371	1656	1563	A	G	ANC	0.5253	0.5619	0.5231
rs1421673	CARD8	eQTL	CEU	1	1.38966			T	C	DER	0.202	0.3286	0.1574
rs1421673	CARD8	eQTL	CHS	0.0945478	1.36293			T	C	DER	0.202	0.3286	0.1574
rs1421673	CARD8	eQTL	YRI	0.297916	1.53384			T	C	DER	0.202	0.3286	0.1574
rs2370576	ANAPC13	eQTL	CEU	1				C	G	DER	0.6667	0.8286	0.5787
rs2370576	ANAPC13	eQTL	CHS	0.061279				C	G	DER	0.6667	0.8286	0.5787
rs2370576	ANAPC13	eQTL	YRI	0.206289				C	G	DER	0.6667	0.8286	0.5787
rs6739517	NMI	eQTL	CEU	0.0310772	2.43519			G	A	DER	0.4798	0.3333	0.03704
rs6739517	NMI	eQTL	CHS	1	4.14367	911	831	G	A	DER	0.4798	0.3333	0.03704
rs6739517	NMI	eQTL	YRI	0.0172204	0.86794			G	A	DER	0.4798	0.3333	0.03704
rs11763512	SLC25A13	eQTL	CEU	0.0137786	3.9408	1368	923	C	A	DER	0.7121	0.4286	0.2963
rs11763512	SLC25A13	eQTL	CHS	1	3.05807	1736	1694	C	A	DER	0.7121	0.4286	0.2963
rs11763512	SLC25A13	eQTL	YRI	0.106476	2.90763			C	A	DER	0.7121	0.4286	0.2963
rs6558521	AC100810.1	eQTL	CEU	1	1.27906			T	C	ANC	0.2929	0.2476	0.3009
rs6558521	AC100810.1	eQTL	CHS	0.242075	3.1872	896	853	T	C	ANC	0.2929	0.2476	0.3009
rs6558521	AC100810.1	eQTL	YRI	0.635017	1.53105			T	C	ANC	0.2929	0.2476	0.3009
rs6511268	ZNF429	eQTL	CEU	0.300982				T	C	DER	0.3232	0.3619	0.3565
rs6511268	ZNF429	eQTL	CHS	0.488066				T	C	DER	0.3232	0.3619	0.3565
rs6511268	ZNF429	eQTL	YRI	1				T	C	DER	0.3232	0.3619	0.3565
rs7686084	EXOSC9	reQTL	CEU	0.0318886	2.56221			A	C	DER	0.3636	0.2	0.04167
rs7686084	EXOSC9	reQTL	CHS	1	2.45814			A	C	DER	0.3636	0.2	0.04167
rs7686084	EXOSC9	reQTL	YRI	0.0575968	1.20748			A	C	DER	0.3636	0.2	0.04167
rs7616240	PIGX	eQTL	CEU	0.0900377	2.21238			T	C	DER	0.3788	0.02857	0.3287
rs7616240	PIGX	eQTL	CHS	0.0101944	2.57371			T	C	DER	0.3788	0.02857	0.3287
rs7616240	PIGX	eQTL	YRI	1	1.95639			T	C	DER	0.3788	0.02857	0.3287
rs145835499	SRP72	eQTL	CEU	0.128527				ATAAC	A	DER	0.2374	0.1714	0.1296
rs145835499	SRP72	eQTL	CHS	1				ATAAC	A	DER	0.2374	0.1714	0.1296
rs145835499	SRP72	eQTL	YRI	0.356768				ATAAC	A	DER	0.2374	0.1714	0.1296
rs1044213	TMEM50B	eQTL	CEU	0.00441138	2.01298			G	C	DER	0.4848	0.881	0.8935
rs1044213	TMEM50B	eQTL	CHS	1	2.09119			G	C	DER	0.4848	0.881	0.8935
rs1044213	TMEM50B	eQTL	YRI	0.355998	2.14491			G	C	DER	0.4848	0.881	0.8935
rs36146650	SYNM	eQTL	CEU	0.140293				G	GT	DER	0.3131	0.3619	0.5046
rs36146650	SYNM	eQTL	CHS	1				G	GT	DER	0.3131	0.3619	0.5046
rs36146650	SYNM	eQTL	YRI	0.184879				G	GT	DER	0.3131	0.3619	0.5046
rs79166663	FANCA	eQTL	CEU	1				A	G	DER	0.05051	0.2905	0
rs79166663	FANCA	eQTL	CHS	0.0197884				A	G	DER	0.05051	0.2905	0
rs79166663	FANCA	eQTL	YRI	0.117178				A	G	DER	0.05051	0.2905	0
rs4902338	CHURC1	eQTL	CEU	1	2.53886			G	A	ANC	0.7626	0.8667	0.5509
rs4902338	CHURC1	eQTL	CHS	0.0682955	2.53154			G	A	ANC	0.7626	0.8667	0.5509
rs4902338	CHURC1	eQTL	YRI	0.0765317	2.32983			G	A	ANC	0.7626	0.8667	0.5509
rs2498851	TC2N	eQTL	CEU	0.168229	2.14416			C	A	ANC	0.798	0.7571	0.6991
rs2498851	TC2N	eQTL	CHS	1	2.22985			C	A	ANC	0.798	0.7571	0.6991
rs2498851	TC2N	eQTL	YRI	0.359542	0.929917			C	A	ANC	0.798	0.7571	0.6991
rs6925243	RPS10	eQTL	CEU	0.00299791	4.05255	1998	1799	A	G	ANC	0.92424	0.5429	0.4537
rs6925243	RPS10	eQTL	CHS	1	1.74519			A	G	ANC	0.92424	0.5429	0.4537
rs6925243	RPS10	eQTL	YRI	0.140753	3.32626	1875	1786	A	G	ANC	0.92424	0.5429	0.4537
rs431420	LILRB2	eQTL	CEU	1	2.76328			T	G	DER	0.8384	0.4524	0.8611
rs431420	LILRB2	eQTL	CHS	0.0099198	3.36765	858	723	T	G	DER	0.8384	0.4524	0.8611
rs431420	LILRB2	eQTL	YRI	0.275823	3.39161	238	192	T	G	DER	0.8384	0.4524	0.8611
rs4290253	MS4A7	eQTL	CEU	0.165617	1.37422			C	A	DER	0.6212	0.5762	0.4861
rs4290253	MS4A7	eQTL	CHS	1	2.23107			C	A	DER	0.6212	0.5762	0.4861
rs4290253	MS4A7	eQTL	YRI	0.295231	4.08521	1823	976	C	A	DER	0.6212	0.5762	0.4861
rs7943511	JAML	eQTL	CEU	1	1.06292			C	T	DER	0.1919	0.1095	0.2315
rs7943511	JAML	eQTL	CHS	0.11977	2.7084			C	T	DER	0.1919	0.1095	0.2315
rs7943511	JAML	eQTL	YRI	0.358573	1.78208			C	T	DER	0.1919	0.1095	0.2315
rs6922051	AL662844.4	eQTL	CEU	0.147136	1.26348			T	C	ANC	0.6869	0.4667	0.6528
rs6922051	AL662844.4	eQTL	CHS	0.0721025	1.28831			T	C	ANC	0.6869	0.4667	0.6528
rs6922051	AL662844.4	eQTL	YRI	1	1.10202			T	C	ANC	0.6869	0.4667	0.6528
rs739241	Z97192.3	eQTL	CEU	0.0178872	2.09386			G	A	DER	0.5808	0.3571	0.1343
rs739241	Z97192.3	eQTL	CHS	1	1.44117			G	A	DER	0.5808	0.3571	0.1343
rs739241	Z97192.3	eQTL	YRI	0.0417174	1.75626			G	A	DER	0.5808	0.3571	0.1343
rs11076623	FANCA	eQTL	CEU	1	2.24067			G	T	DER	0.05051	0.2952	0
rs11076623	FANCA	eQTL	CHS	0.0189351	1.98363			G	T	DER	0.05051	0.2952	0
rs11076623	FANCA	eQTL	YRI	0.116926				G	T	DER	0.05051	0.2952	0
rs2314639	PPDPF	eQTL	CEU	1	2.53424			C	T	DER	0.08081	0.7381	0
rs2314639	PPDPF	eQTL	CHS	0.000115604	3.23957	1402	1290	C	T	DER	0.08081	0.7381	0
rs2314639	PPDPF	eQTL	YRI	0.041245				C	T	DER	0.08081	0.7381	0
rs469674	ERAP1	eQTL	CEU	0.0265012	1.94436			G	C	ANC	0.197	0.4857	0.4444
rs469674	ERAP1	eQTL	CHS	0.142557	2.67912			G	C	ANC	0.197	0.4857	0.4444
rs469674	ERAP1	eQTL	YRI	1	2.29763			G	C	ANC	0.197	0.4857	0.4444
rs9535308	EBPL	eQTL	CEU	0.035705	0.926198			G	A	DER	0.5505	0.3143	0.287
rs9535308	EBPL	eQTL	CHS	1	2.42282			G	A	DER	0.5505	0.3143	0.287
rs9535308	EBPL	eQTL	YRI	0.357431	1.74088			G	A	DER	0.5505	0.3143	0.287
rs987166	HDDC2	eQTL	CEU	1				A	G	DER	0.1667	0.1286	0.6991
rs987166	HDDC2	eQTL	CHS	0.0958091				A	G	DER	0.1667	0.1286	0.6991
rs987166	HDDC2	eQTL	YRI	0.00497538				A	G	DER	0.1667	0.1286	0.6991
rs533602859	MZT2B	eQTL	CEU	1				C	A	DER	0	0	0.0787	YRI-specific
rs533602859	MZT2B	eQTL	CHS	0.389056				C	A	DER	0	0	0.0787	YRI-specific
rs533602859	MZT2B	eQTL	YRI	0.146844				C	A	DER	0	0	0.0787	YRI-specific
rs1977336	CHI3L2	eQTL	CEU	0.106934	3.5543	1851	1651	C	T	DER	0.3535	0.2429	0.2269
rs1977336	CHI3L2	eQTL	CHS	1	3.17179	412	380	C	T	DER	0.3535	0.2429	0.2269
rs1977336	CHI3L2	eQTL	YRI	0.480019	2.07628			C	T	DER	0.3535	0.2429	0.2269
rs10774671	OAS1	eQTL	CEU	1	1.62313			G	A	DER	0.6364	0.7857	0.3333
rs10774671	OAS1	eQTL	CHS	0.0422933	2.82724			G	A	DER	0.6364	0.7857	0.3333
rs10774671	OAS1	eQTL	YRI	0.0335815	1.78529			G	A	DER	0.6364	0.7857	0.3333
rs4948264	ANK3-DT	eQTL	CEU	0.0633309	3.30743	777	726	C	T	ANC	0.7374	0.5381	0.5694
rs4948264	ANK3-DT	eQTL	CHS	0.185163	2.03528			C	T	ANC	0.7374	0.5381	0.5694
rs4948264	ANK3-DT	eQTL	YRI	1	1.99703			C	T	ANC	0.7374	0.5381	0.5694
rs10419422	FXYD5	eQTL	CEU	1	0.934963			T	C	ANC	0.6212	0.7	0.5278
rs10419422	FXYD5	eQTL	CHS	0.132213	1.59572			T	C	ANC	0.6212	0.7	0.5278
rs10419422	FXYD5	eQTL	YRI	0.252627	2.02466			T	C	ANC	0.6212	0.7	0.5278
rs3924486	LDLRAP1	eQTL	CEU	0.296769	4.03278	1694	1494	T	G	ANC	0.4899	0.4857	0.3102
rs3924486	LDLRAP1	eQTL	CHS	1	0.62822			T	G	ANC	0.4899	0.4857	0.3102
rs3924486	LDLRAP1	eQTL	YRI	0.166106	2.99717			T	G	ANC	0.4899	0.4857	0.3102
rs2559856	CHPT1	eQTL	CEU	0.0418597	2.55402			A	G	DER	0.5758	0.3714	0.3056
rs2559856	CHPT1	eQTL	CHS	1	2.82102			A	G	DER	0.5758	0.3714	0.3056
rs2559856	CHPT1	eQTL	YRI	0.236262	2.35741			A	G	DER	0.5758	0.3714	0.3056
rs13278062	TNFRSF10A	eQTL	CEU	0.0852795	4.24822	1083	940	G	T	DER	0.4495	0.381	0.1296
rs13278062	TNFRSF10A	eQTL	CHS	1	3.32438	965	925	G	T	DER	0.4495	0.381	0.1296
rs13278062	TNFRSF10A	eQTL	YRI	0.0522503	1.60469			G	T	DER	0.4495	0.381	0.1296
rs37595	TMEM170A	eQTL	CEU	0.0971919	2.07881			G	C	DER	0.3586	0.4619	0.5463
rs37595	TMEM170A	eQTL	CHS	1	1.43077			G	C	DER	0.3586	0.4619	0.5463
rs37595	TMEM170A	eQTL	YRI	0.254916	1.48399			G	C	DER	0.3586	0.4619	0.5463
rs10405717	CARD8	eQTL	CEU	0.206085	1.99348			C	T	DER	0.1515	0.3286	0.162
rs10405717	CARD8	eQTL	CHS	0.0752355	1.54332			C	T	DER	0.1515	0.3286	0.162
rs10405717	CARD8	eQTL	YRI	1	2.11859			C	T	DER	0.1515	0.3286	0.162
rs8003799	RNASE6	eQTL	CEU	0.0432022	3.598	1519	1135	T	A	DER	0.5404	0.1571	0.4028
rs8003799	RNASE6	eQTL	CHS	0.0239292	2.21948			T	A	DER	0.5404	0.1571	0.4028
rs8003799	RNASE6	eQTL	YRI	1	4.11122	721	309	T	A	DER	0.5404	0.1571	0.4028
rs1831680	FCRL5	eQTL	CEU	1	2.69257			G	A	DER	0.2222	0.07619	0.2963
rs1831680	FCRL5	eQTL	CHS	0.0543887	1.84921			G	A	DER	0.2222	0.07619	0.2963
rs1831680	FCRL5	eQTL	YRI	0.218883	1.81633			G	A	DER	0.2222	0.07619	0.2963
rs9528129	TDRD3	eQTL	CEU	0.0463128	1.69778			T	C	ANC	0.4949	0.7429	0.6898
rs9528129	TDRD3	eQTL	CHS	0.131932	3.68282	1295	1207	T	C	ANC	0.4949	0.7429	0.6898
rs9528129	TDRD3	eQTL	YRI	1	3.43018	1986	1721	T	C	ANC	0.4949	0.7429	0.6898
rs73143813	NXPE3	eQTL	CEU	1	3.95166	1231	1143	G	A	DER	0.08081	0.1429	0.03241
rs73143813	NXPE3	eQTL	CHS	0.120088	2.68919			G	A	DER	0.08081	0.1429	0.03241
rs73143813	NXPE3	eQTL	YRI	0.233362	0.424674			G	A	DER	0.08081	0.1429	0.03241
rs4821550	NCF4	eQTL	CEU	0.167249	1.18694			G	A	ANC	0.2626	0.281	0.537
rs4821550	NCF4	eQTL	CHS	1	2.18183			G	A	ANC	0.2626	0.281	0.537
rs4821550	NCF4	eQTL	YRI	0.0805018	0.849404			G	A	ANC	0.2626	0.281	0.537
rs9712275	PLCL1	eQTL	CEU	0.0173349	1.78881			C	T	ANC	0.4343	0.8429	0.6806
rs9712275	PLCL1	eQTL	CHS	0.0379546	2.02737			C	T	ANC	0.4343	0.8429	0.6806
rs9712275	PLCL1	eQTL	YRI	1	1.81238			C	T	ANC	0.4343	0.8429	0.6806
rs6458328	DNPH1	eQTL	CEU	1	2.37619			T	G	DER	0.0303	0.01429	0.25
rs6458328	DNPH1	eQTL	CHS	0.140309	0.630422			T	G	DER	0.0303	0.01429	0.25
rs6458328	DNPH1	eQTL	YRI	0.0494108	1.08524			T	G	DER	0.0303	0.01429	0.25
rs2068152	TMEM9	eQTL	CEU	0.0215212	3.38954	1168	909	C	A	DER	0.4697	0.1905	0.1806
rs2068152	TMEM9	eQTL	CHS	1	2.2367			C	A	DER	0.4697	0.1905	0.1806
rs2068152	TMEM9	eQTL	YRI	0.412157	1.35198			C	A	DER	0.4697	0.1905	0.1806
rs3826151	DNAAF1	eQTL	CEU	0.141846				G	T	DER	0.3788	0.3571	0.06019
rs3826151	DNAAF1	eQTL	CHS	1				G	T	DER	0.3788	0.3571	0.06019
rs3826151	DNAAF1	eQTL	YRI	0.0313791				G	T	DER	0.3788	0.3571	0.06019
rs9425413	GAS5	eQTL	CEU	1				T	C	DER	0	0	0.3194	YRI-specific
rs9425413	GAS5	eQTL	CHS	0.238548				T	C	DER	0	0	0.3194	YRI-specific
rs9425413	GAS5	eQTL	YRI	0.0191461	2.95627			T	C	DER	0	0	0.3194	YRI-specific
rs199730399	PITPNA	eQTL	CEU	0.143005				TA	T	DER	0.1616	0.1286	0.04167
rs199730399	PITPNA	eQTL	CHS	1				TA	T	DER	0.1616	0.1286	0.04167
rs199730399	PITPNA	eQTL	YRI	0.173112				TA	T	DER	0.1616	0.1286	0.04167
rs10553596	CASP7	eQTL	CEU	0.0774047				CTT	C	DER	0.1919	0.2762	0.4676
rs10553596	CASP7	eQTL	CHS	1				CTT	C	DER	0.1919	0.2762	0.4676
rs10553596	CASP7	eQTL	YRI	0.102983				CTT	C	DER	0.1919	0.2762	0.4676
rs10948283	AL035701.1	eQTL	CEU	0.0388404	1.88296			C	A	DER	0.5859	0.419	0.2315
rs10948283	AL035701.1	eQTL	CHS	1	1.29364			C	A	DER	0.5859	0.419	0.2315
rs10948283	AL035701.1	eQTL	YRI	0.0822176	2.22069			C	A	DER	0.5859	0.419	0.2315
rs948636	TPGS2	eQTL	CEU	1	2.72114			G	C	DER	0.2374	0.4524	0.05556
rs948636	TPGS2	eQTL	CHS	0.0286142	3.4784	824	763	G	C	DER	0.2374	0.4524	0.05556
rs948636	TPGS2	eQTL	YRI	0.0447791	0.704151			G	C	DER	0.2374	0.4524	0.05556
rs72629024	PPDPF	eQTL	CEU	1	2.3576			C	G	DER	0.07576	0.7524	0
rs72629024	PPDPF	eQTL	CHS	8.66814e-05	2.23192			C	G	DER	0.07576	0.7524	0
rs72629024	PPDPF	eQTL	YRI	0.0429044				C	G	DER	0.07576	0.7524	0
rs17821294	PITPNA	eQTL	CEU	0.132014	3.16112	1028	1003	G	T	ANC	0.8384	0.8714	0.97222
rs17821294	PITPNA	eQTL	CHS	1	1.6499			G	T	ANC	0.8384	0.8714	0.97222
rs17821294	PITPNA	eQTL	YRI	0.1338	0.581155			G	T	ANC	0.8384	0.8714	0.97222
rs3093571	TMEM50A	eQTL	CEU	1				A	T	DER	0	0	0.3426	YRI-specific
rs3093571	TMEM50A	eQTL	CHS	0.236112				A	T	DER	0	0	0.3426	YRI-specific
rs3093571	TMEM50A	eQTL	YRI	0.0158902	1.43409			A	T	DER	0	0	0.3426	YRI-specific
rs139111445	SNX25	eQTL	CEU	1				C	T	DER	0.4192	0.519	0.03704
rs139111445	SNX25	eQTL	CHS	0.0654309				C	T	DER	0.4192	0.519	0.03704
rs139111445	SNX25	eQTL	YRI	0.00958011				C	T	DER	0.4192	0.519	0.03704
rs13199289	SUPT3H	eQTL	CEU	0.0590671	2.92978			T	C	DER	0.4444	0.3381	0.1111
rs13199289	SUPT3H	eQTL	CHS	1	1.49167			T	C	DER	0.4444	0.3381	0.1111
rs13199289	SUPT3H	eQTL	YRI	0.0525906	2.04845			T	C	DER	0.4444	0.3381	0.1111
rs5861094	TIFA	eQTL	CEU	0.0332924				TGA	T	DER	0.4747	0.6476	0.8472
rs5861094	TIFA	eQTL	CHS	1				TGA	T	DER	0.4747	0.6476	0.8472
rs5861094	TIFA	eQTL	YRI	0.062415				TGA	T	DER	0.4747	0.6476	0.8472
rs393329	NPIPB2	eQTL	CEU	0.0788622	2.27401			T	C	DER	0.5758	0.09524	0.5231
rs393329	NPIPB2	eQTL	CHS	0.00433224	1.54168			T	C	DER	0.5758	0.09524	0.5231
rs393329	NPIPB2	eQTL	YRI	1	3.21654	1998	1761	T	C	DER	0.5758	0.09524	0.5231
rs1570305	WARS	eQTL	CEU	1	2.43701			G	A	ANC	0.2323	0.1381	0.4167
rs1570305	WARS	eQTL	CHS	0.0797456	1.23574			G	A	ANC	0.2323	0.1381	0.4167
rs1570305	WARS	eQTL	YRI	0.0982519	1.34182			G	A	ANC	0.2323	0.1381	0.4167
rs60505018	AP3S1	eQTL	CEU	0.131228	2.56474			G	T	DER	0.101	0.2238	0.1435
rs60505018	AP3S1	eQTL	CHS	0.123632	3.50932	1184	1111	G	T	DER	0.101	0.2238	0.1435
rs60505018	AP3S1	eQTL	YRI	1	1.67069			G	T	DER	0.101	0.2238	0.1435
rs10417049	CCDC9	eQTL	CEU	1	3.08653	770	731	T	A	DER	0.399	0.6476	0.3102
rs10417049	CCDC9	eQTL	CHS	0.0353328				T	A	DER	0.399	0.6476	0.3102
rs10417049	CCDC9	eQTL	YRI	0.174179	2.61869			T	A	DER	0.399	0.6476	0.3102
rs35031093	ANXA5	eQTL	CEU	0.0420649	1.84434			C	G	DER	0.2828	0.1095	0.08796
rs35031093	ANXA5	eQTL	CHS	1	1.7421			C	G	DER	0.2828	0.1095	0.08796
rs35031093	ANXA5	eQTL	YRI	0.328275	1.59507			C	G	DER	0.2828	0.1095	0.08796
rs7082376	TRDMT1	eQTL	CEU	0.0921249	4.59373	1849	1709	C	T	DER	0.3485	0.2143	0.2176
rs7082376	TRDMT1	eQTL	CHS	0.389123	3.18244	963	945	C	T	DER	0.3485	0.2143	0.2176
rs7082376	TRDMT1	eQTL	YRI	1	3.55538	726	619	C	T	DER	0.3485	0.2143	0.2176
rs10194534	SESTD1	eQTL	CEU	1	3.8462	657	211	T	C	DER	0.1768	0.07143	0.3889
rs10194534	SESTD1	eQTL	CHS	0.0554242	2.38372			T	C	DER	0.1768	0.07143	0.3889
rs10194534	SESTD1	eQTL	YRI	0.0660985	1.4596			T	C	DER	0.1768	0.07143	0.3889
rs1963159	NQO2	eQTL	CEU	1	2.39486			G	A	ANC	0.197	0.381	0
rs1963159	NQO2	eQTL	CHS	0.0349143				G	A	ANC	0.197	0.381	0
rs1963159	NQO2	eQTL	YRI	0.026598				G	A	ANC	0.197	0.381	0
rs7779827	MKRN1	eQTL	CEU	0.0270794	2.55529			T	C	DER	0.08081	0.1571	0.8194
rs7779827	MKRN1	eQTL	CHS	1	1.7096			T	C	DER	0.08081	0.1571	0.8194
rs7779827	MKRN1	eQTL	YRI	0.00067931	0.929778			T	C	DER	0.08081	0.1571	0.8194
rs11125869	C2orf74	eQTL	CEU	1				A	G	DER	0.3939	0.3476	0.4398
rs11125869	C2orf74	eQTL	CHS	0.198583				A	G	DER	0.3939	0.3476	0.4398
rs11125869	C2orf74	eQTL	YRI	0.412107				A	G	DER	0.3939	0.3476	0.4398
rs6561555	EBPL	eQTL	CEU	0.0564575	2.05851			G	A	DER	0.4242	0.1762	0.2778
rs6561555	EBPL	eQTL	CHS	0.0867303	1.70755			G	A	DER	0.4242	0.1762	0.2778
rs6561555	EBPL	eQTL	YRI	1	1.88136			G	A	DER	0.4242	0.1762	0.2778
rs35475948	AP4E1	eQTL	CEU	0.0679574				CATT	C	DER	0.2424	0.08095	0.125
rs35475948	AP4E1	eQTL	CHS	0.13019				CATT	C	DER	0.2424	0.08095	0.125
rs35475948	AP4E1	eQTL	YRI	1				CATT	C	DER	0.2424	0.08095	0.125
rs67296213	GAS5	eQTL	CEU	1				A	AT	DER	0	0	0.3148	YRI-specific
rs67296213	GAS5	eQTL	CHS	0.238796				A	AT	DER	0	0	0.3148	YRI-specific
rs67296213	GAS5	eQTL	YRI	0.0198603				A	AT	DER	0	0	0.3148	YRI-specific
rs9610445	APOL4	eQTL	CEU	1	2.79174			A	C	DER	0.1212	0.01905	0.2778
rs9610445	APOL4	eQTL	CHS	0.0460708	1.38473			A	C	DER	0.1212	0.01905	0.2778
rs9610445	APOL4	eQTL	YRI	0.0911075	2.00957			A	C	DER	0.1212	0.01905	0.2778
rs3940815	THAP9-AS1	eQTL	CEU	0.0425614	1.16111			T	A	DER	0.3182	0.5	0.6157
rs3940815	THAP9-AS1	eQTL	CHS	1	2.56039			T	A	DER	0.3182	0.5	0.6157
rs3940815	THAP9-AS1	eQTL	YRI	0.163226	3.09226	1998	1318	T	A	DER	0.3182	0.5	0.6157
rs200941590	CCZ1B	eQTL	CEU	0.129944	1.9097			A	G	DER	0.4697	0.6429	0.5324
rs200941590	CCZ1B	eQTL	CHS	0.115831	3.32467	1115	1065	A	G	DER	0.4697	0.6429	0.5324
rs200941590	CCZ1B	eQTL	YRI	1	2.33362			A	G	DER	0.4697	0.6429	0.5324
rs371120	DHRS7	eQTL	CEU	0.0179986	3.80034	1998	658	T	G	ANC	0.8737	0.6905	0.4074
rs371120	DHRS7	eQTL	CHS	1	2.12612			T	G	ANC	0.8737	0.6905	0.4074
rs371120	DHRS7	eQTL	YRI	0.0347725	2.5108			T	G	ANC	0.8737	0.6905	0.4074
rs6535764	RPS3A	eQTL	CEU	0.059367	1.1649			G	C	DER	0.0202	0.1571	0.1019
rs6535764	RPS3A	eQTL	CHS	0.122071	2.15478			G	C	DER	0.0202	0.1571	0.1019
rs6535764	RPS3A	eQTL	YRI	1	1.9237			G	C	DER	0.0202	0.1571	0.1019
rs2993989	WAC-AS1	eQTL	CEU	1	2.5521			G	A	ANC	0.2273	0.1143	0.2407
rs2993989	WAC-AS1	eQTL	CHS	0.103113	1.39217			G	A	ANC	0.2273	0.1143	0.2407
rs2993989	WAC-AS1	eQTL	YRI	0.480903	1.08309			G	A	ANC	0.2273	0.1143	0.2407
rs6785519	CD96	eQTL	CEU	0.0716636	2.90189			T	C	DER	0.3081	0.1048	0.1991
rs6785519	CD96	eQTL	CHS	0.0865206	2.99082			T	C	DER	0.3081	0.1048	0.1991
rs6785519	CD96	eQTL	YRI	1	1.54099			T	C	DER	0.3081	0.1048	0.1991
rs2514607	SAMD12	eQTL	CEU	1	2.06676			G	T	ANC	0.1061	0.1762	0.088
rs2514607	SAMD12	eQTL	CHS	0.140043	3.14756	1086	1047	G	T	ANC	0.1061	0.1762	0.088
rs2514607	SAMD12	eQTL	YRI	0.413689	1.2674			G	T	ANC	0.1061	0.1762	0.088
rs12047934	GBP7	reQTL	CEU	0.292878	2.36433			T	C	DER	0.4293	0.4286	0.1019
rs12047934	GBP7	reQTL	CHS	1	3.49291	1240	899	T	C	DER	0.4293	0.4286	0.1019
rs12047934	GBP7	reQTL	YRI	0.0331498	1.81567			T	C	DER	0.4293	0.4286	0.1019
rs6948685	PILRB	eQTL	CEU	0.0717937	2.03616			C	T	DER	0.1768	0.02857	0.08796
rs6948685	PILRB	eQTL	CHS	0.091815	2.58074			C	T	DER	0.1768	0.02857	0.08796
rs6948685	PILRB	eQTL	YRI	1	5.37643	1998	1067	C	T	DER	0.1768	0.02857	0.08796
rs560133510	SNRPD2	eQTL	CEU	1				G	GC	DER	0.197	0.05714	0.2269
rs560133510	SNRPD2	eQTL	CHS	0.0609543				G	GC	DER	0.197	0.05714	0.2269
rs560133510	SNRPD2	eQTL	YRI	0.358266				G	GC	DER	0.197	0.05714	0.2269
rs4900089	TC2N	eQTL	CEU	1	1.21294			C	T	DER	0.4141	0.5	0.3194
rs4900089	TC2N	eQTL	CHS	0.129154	1.45307			C	T	DER	0.4141	0.5	0.3194
rs4900089	TC2N	eQTL	YRI	0.237933	1.83377			C	T	DER	0.4141	0.5	0.3194
rs17305304	RPS9	eQTL	CEU	1	2.49609			A	G	ANC	0.601	0.5857	0.9537
rs17305304	RPS9	eQTL	CHS	0.195721	3.47881	788	697	A	G	ANC	0.601	0.5857	0.9537
rs17305304	RPS9	eQTL	YRI	0.0185654	8.01373	126	24	A	G	ANC	0.601	0.5857	0.9537
rs7901976	MASTL	eQTL	CEU	0.0116337	3.51045	1470	314	C	T	DER	0.6616	0.4286	0.1157
rs7901976	MASTL	eQTL	CHS	1	3.87021	757	682	C	T	DER	0.6616	0.4286	0.1157
rs7901976	MASTL	eQTL	YRI	0.0167607	1.80309			C	T	DER	0.6616	0.4286	0.1157
rs34197680	SH3GLB1	eQTL	CEU	0.0476252				TAA	T	DER	0.1212	0.01905	0
rs34197680	SH3GLB1	eQTL	CHS	1				TAA	T	DER	0.1212	0.01905	0
rs34197680	SH3GLB1	eQTL	YRI	0.237716				TAA	T	DER	0.1212	0.01905	0
rs12346548	AOPEP	eQTL	CEU	0.0997051	1.69798			C	T	DER	0.03535	0.07619	0.1806
rs12346548	AOPEP	eQTL	CHS	1	1.92597			C	T	DER	0.03535	0.07619	0.1806
rs12346548	AOPEP	eQTL	YRI	0.157354	3.04404	177	166	C	T	DER	0.03535	0.07619	0.1806
rs896945	AC067930.8	eQTL	CEU	0.0764255	3.21495	339	318	A	G	ANC	0.5657	0.3381	0.4398
rs896945	AC067930.8	eQTL	CHS	0.104446	1.23426			A	G	ANC	0.5657	0.3381	0.4398
rs896945	AC067930.8	eQTL	YRI	1	1.07393			A	G	ANC	0.5657	0.3381	0.4398
rs2154535	PIGP	eQTL	CEU	0.140551	4.03513	1781	1582	A	G	ANC	0.3081	0.5476	0.3472
rs2154535	PIGP	eQTL	CHS	0.0636496	3.51386	1189	125	A	G	ANC	0.3081	0.5476	0.3472
rs2154535	PIGP	eQTL	YRI	1	1.86592			A	G	ANC	0.3081	0.5476	0.3472
rs2277208	ACSL5	eQTL	CEU	1	1.91767			G	C	ANC	0.4697	0.4476	0.6065
rs2277208	ACSL5	eQTL	CHS	0.22865	2.94311			G	C	ANC	0.4697	0.4476	0.6065
rs2277208	ACSL5	eQTL	YRI	0.220057	1.9369			G	C	ANC	0.4697	0.4476	0.6065
rs113865819	MCUB	eQTL	CEU	1				T	TAAAATA	DER	0.6566	0.5048	0.8981
rs113865819	MCUB	eQTL	CHS	0.0496812				T	TAAAATA	DER	0.6566	0.5048	0.8981
rs113865819	MCUB	eQTL	YRI	0.0391646				T	TAAAATA	DER	0.6566	0.5048	0.8981
rs2253639	RPL12	eQTL	CEU	0.207348	2.89169			A	G	ANC	0.3788	0.6095	0.3889
rs2253639	RPL12	eQTL	CHS	0.0616872	1.78693			A	G	ANC	0.3788	0.6095	0.3889
rs2253639	RPL12	eQTL	YRI	1	1.7328			A	G	ANC	0.3788	0.6095	0.3889
rs57057378	OPTN	eQTL	CEU	0.0430926	1.89452			G	A	DER	0.303	0.08571	0.1389
rs57057378	OPTN	eQTL	CHS	0.109138	2.08806			G	A	DER	0.303	0.08571	0.1389
rs57057378	OPTN	eQTL	YRI	1	3.21401	220	159	G	A	DER	0.303	0.08571	0.1389
rs7490130	GAS6-AS1	eQTL	CEU	0.0293317	2.92316			T	C	ANC	0.7626	0.5857	0.3611
rs7490130	GAS6-AS1	eQTL	CHS	1	1.82107			T	C	ANC	0.7626	0.5857	0.3611
rs7490130	GAS6-AS1	eQTL	YRI	0.0626888	2.19588			T	C	ANC	0.7626	0.5857	0.3611
rs7141775	RNASE1	eQTL	CEU	0.0717241	2.57113			T	C	ANC	0.4747	0.119	0.3935
rs7141775	RNASE1	eQTL	CHS	0.0198933	2.03608			T	C	ANC	0.4747	0.119	0.3935
rs7141775	RNASE1	eQTL	YRI	1	2.30774			T	C	ANC	0.4747	0.119	0.3935
rs6034535	KIF16B	eQTL	CEU	1	3.2028	378	346	C	A	DER	0.1313	0.1381	0.1528
rs6034535	KIF16B	eQTL	CHS	1	2.02531			C	A	DER	0.1313	0.1381	0.1528
rs6034535	KIF16B	eQTL	YRI	1	1.6093			C	A	DER	0.1313	0.1381	0.1528
rs9824474	GPR160	eQTL	CEU	0.0248643	5.07649	1627	1323	A	G	ANC	0.6313	0.2143	0.4306
rs9824474	GPR160	eQTL	CHS	0.0290113	3.0326	897	889	A	G	ANC	0.6313	0.2143	0.4306
rs9824474	GPR160	eQTL	YRI	1	2.92396			A	G	ANC	0.6313	0.2143	0.4306
rs345770	FMN1	eQTL	CEU	0.00613253	2.7325			T	C	ANC	0.7525	0.319	0.3657
rs345770	FMN1	eQTL	CHS	0.113731	1.38855			T	C	ANC	0.7525	0.319	0.3657
rs345770	FMN1	eQTL	YRI	1	2.17371			T	C	ANC	0.7525	0.319	0.3657
rs78520678	RPS13	eQTL	CEU	1	0.0283846			G	A	DER	0.005051	0	0.2037	YRI-specific
rs78520678	RPS13	eQTL	CHS	0.185618				G	A	DER	0.005051	0	0.2037	YRI-specific
rs78520678	RPS13	eQTL	YRI	0.0501622	2.55892			G	A	DER	0.005051	0	0.2037	YRI-specific
rs12988424	MZT2A	eQTL	CEU	1				T	G	ANC	0.8182	0.3333	0.90741
rs12988424	MZT2A	eQTL	CHS	0.00221871				T	G	ANC	0.8182	0.3333	0.90741
rs12988424	MZT2A	eQTL	YRI	0.0837977				T	G	ANC	0.8182	0.3333	0.90741
rs34089787	AC083862.3	eQTL	CEU	0.0595139				CT	C	DER	0.5202	0.2095	0.3981
rs34089787	AC083862.3	eQTL	CHS	0.0470871				CT	C	DER	0.5202	0.2095	0.3981
rs34089787	AC083862.3	eQTL	YRI	1				CT	C	DER	0.5202	0.2095	0.3981
rs3796912	MCUB	eQTL	CEU	1	0.90426			G	A	DER	0.6566	0.5	0.912
rs3796912	MCUB	eQTL	CHS	0.0459418	1.82473			G	A	DER	0.6566	0.5	0.912
rs3796912	MCUB	eQTL	YRI	0.0323061	1.58131			G	A	DER	0.6566	0.5	0.912
rs2244443	AL357054.4	eQTL	CEU	1	2.54394			A	C	DER	0.7172	0.7857	0.4352
rs2244443	AL357054.4	eQTL	CHS	0.0966775	3.33727	1998	1737	A	C	DER	0.7172	0.7857	0.4352
rs2244443	AL357054.4	eQTL	YRI	0.0525036	3.41978	1246	1138	A	C	DER	0.7172	0.7857	0.4352
rs3116797	HLA-F	eQTL	CEU	1	0.950731			C	G	DER	0.7172	0.7143	0.787
rs3116797	HLA-F	eQTL	CHS	0.456585	1.28532			C	G	DER	0.7172	0.7143	0.787
rs3116797	HLA-F	eQTL	YRI	0.3644	1.82051			C	G	DER	0.7172	0.7143	0.787
rs4365560	APOBEC3B	eQTL	CEU	0.296575	1.79309			T	C	DER	0.2626	0.2381	0.2176
rs4365560	APOBEC3B	eQTL	CHS	1	2.66618			T	C	DER	0.2626	0.2381	0.2176
rs4365560	APOBEC3B	eQTL	YRI	0.627866	1.67742			T	C	DER	0.2626	0.2381	0.2176
rs3964611	GOLGA8B	eQTL	CEU	0.132336	1.74911			G	C	DER	0.3586	0.1667	0.3148
rs3964611	GOLGA8B	eQTL	CHS	0.0778714	0.911451			G	C	DER	0.3586	0.1667	0.3148
rs3964611	GOLGA8B	eQTL	YRI	1	1.17236			G	C	DER	0.3586	0.1667	0.3148
rs10751662	DEAF1	eQTL	CEU	0.116046	3.41017	1175	151	A	G	ANC	0.3535	0.0429	0.3194
rs10751662	DEAF1	eQTL	CHS	0.0154356	1.5075			A	G	ANC	0.3535	0.0429	0.3194
rs10751662	DEAF1	eQTL	YRI	1	1.81968			A	G	ANC	0.3535	0.0429	0.3194
rs144018263	ZNF793	eQTL	CEU	0.0738116				AAAT	A	DER	0.1465	0.2238	0.4352
rs144018263	ZNF793	eQTL	CHS	1				AAAT	A	DER	0.1465	0.2238	0.4352
rs144018263	ZNF793	eQTL	YRI	0.0834289				AAAT	A	DER	0.1465	0.2238	0.4352
rs10205182	SPTBN1	eQTL	CEU	1	1.62765			C	T	DER	0.2929	0.1333	0.6204
rs10205182	SPTBN1	eQTL	CHS	0.0304601	2.04697			C	T	DER	0.2929	0.1333	0.6204
rs10205182	SPTBN1	eQTL	YRI	0.024887	2.13316			C	T	DER	0.2929	0.1333	0.6204
rs2046339	ZC2HC1A	eQTL	CEU	1	2.83508			T	C	DER	0.7828	0.9429	0.5093
rs2046339	ZC2HC1A	eQTL	CHS	0.0252079	3.69905	1844	1346	T	C	DER	0.7828	0.9429	0.5093
rs2046339	ZC2HC1A	eQTL	YRI	0.0357849	1.14694			T	C	DER	0.7828	0.9429	0.5093
rs3764509	CNDP2	eQTL	CEU	0.0402195	3.33675	1998	1882	C	G	ANC	0.8182	0.6714	0.4815
rs3764509	CNDP2	eQTL	CHS	1	2.60286			C	G	ANC	0.8182	0.6714	0.4815
rs3764509	CNDP2	eQTL	YRI	0.0894873	0.949219			C	G	ANC	0.8182	0.6714	0.4815
rs4802613	RPS11	eQTL	CEU	1	1.3147			C	T	DER	0.1313	0.0619	0.5278
rs4802613	RPS11	eQTL	CHS	0.061051	2.16588			C	T	DER	0.1313	0.0619	0.5278
rs4802613	RPS11	eQTL	YRI	0.0142957	3.13463	1998	1890	C	T	DER	0.1313	0.0619	0.5278
rs2281780	DNAJC15	eQTL	CEU	0.104123	2.70675			G	T	DER	0.2525	0.1143	0.1713
rs2281780	DNAJC15	eQTL	CHS	0.132696	2.08394			G	T	DER	0.2525	0.1143	0.1713
rs2281780	DNAJC15	eQTL	YRI	1	1.9073			G	T	DER	0.2525	0.1143	0.1713
rs6937280	MDGA1	reQTL	CEU	0.059158	5.41664	695	1	T	G	ANC	0.5455	0.4381	0.1852
rs6937280	MDGA1	reQTL	CHS	1	2.91429			T	G	ANC	0.5455	0.4381	0.1852
rs6937280	MDGA1	reQTL	YRI	0.0522773	1.70163			T	G	ANC	0.5455	0.4381	0.1852
rs6850	PPIA	eQTL	CEU	0.00157251	3.8982	783	648	A	G	DER	0.1212	0.7143	0.5278
rs6850	PPIA	eQTL	CHS	0.0231057	3.38257	1620	1516	A	G	DER	0.1212	0.7143	0.5278
rs6850	PPIA	eQTL	YRI	1	2.689			A	G	DER	0.1212	0.7143	0.5278
rs11778063	MTSS1	eQTL	CEU	0.167887				C	T	ANC	0.3131	0.519	0.338
rs11778063	MTSS1	eQTL	CHS	0.0777634				C	T	ANC	0.3131	0.519	0.338
rs11778063	MTSS1	eQTL	YRI	1				C	T	ANC	0.3131	0.519	0.338
rs3741605	HELB	eQTL	CEU	1	2.31674			T	C	ANC	0.4242	0.7762	0.4167
rs3741605	HELB	eQTL	CHS	0.0175796	2.26545			T	C	ANC	0.4242	0.7762	0.4167
rs3741605	HELB	eQTL	YRI	0.481259	2.55246			T	C	ANC	0.4242	0.7762	0.4167
rs3087680	CNN2	eQTL	CEU	1	6.88078	220	1	A	C	DER	0.1263	0	0.3194
rs3087680	CNN2	eQTL	CHS	0.0263954				A	C	DER	0.1263	0	0.3194
rs3087680	CNN2	eQTL	YRI	0.0652731	2.71215			A	C	DER	0.1263	0	0.3194
rs2244624	RPL12	eQTL	CEU	0.291989	2.41217			A	G	ANC	0.3788	0.6048	0.3843
rs2244624	RPL12	eQTL	CHS	0.0628042	2.53581			A	G	ANC	0.3788	0.6048	0.3843
rs2244624	RPL12	eQTL	YRI	1	2.52095			A	G	ANC	0.3788	0.6048	0.3843
rs8044607	KNOP1	eQTL	CEU	1	1.41895			C	A	DER	0.1869	0.2	0.1204
rs8044607	KNOP1	eQTL	CHS	0.24522	2.68956			C	A	DER	0.1869	0.2	0.1204
rs8044607	KNOP1	eQTL	YRI	0.324819	1.31764			C	A	DER	0.1869	0.2	0.1204
rs7186867	ZFP90	eQTL	CEU	0.167819	2.71841			T	C	ANC	0.1313	0.1571	0.2593
rs7186867	ZFP90	eQTL	CHS	1	1.58753			T	C	ANC	0.1313	0.1571	0.2593
rs7186867	ZFP90	eQTL	YRI	0.223028	0.792499			T	C	ANC	0.1313	0.1571	0.2593
rs3212	WDR6	eQTL	CEU	1	3.06429	362	318	T	C	DER	0.6515	0.9476	0.5787
rs3212	WDR6	eQTL	CHS	0.0117819	5.04575	1881	972	T	C	DER	0.6515	0.9476	0.5787
rs3212	WDR6	eQTL	YRI	0.185899	3.36684	1593	1239	T	C	DER	0.6515	0.9476	0.5787
rs7632486	CMTM8	eQTL	CEU	0.128508	4.24392	1630	1434	G	A	ANC	0.1515	0.0571	0.1019
rs7632486	CMTM8	eQTL	CHS	0.140859	1.50741			G	A	ANC	0.1515	0.0571	0.1019
rs7632486	CMTM8	eQTL	YRI	1	1.88973			G	A	ANC	0.1515	0.0571	0.1019
rs5751776	DDT	eQTL	CEU	0.0402387	1.71683			A	C	DER	0.6717	0.4476	0.4167
rs5751776	DDT	eQTL	CHS	1	1.7104			A	C	DER	0.6717	0.4476	0.4167
rs5751776	DDT	eQTL	YRI	0.357591	1.82775			A	C	DER	0.6717	0.4476	0.4167
rs531719802	PASK	eQTL	CEU	0.162002				T	C	ANC	1	0.990476	0.96759
rs531719802	PASK	eQTL	CHS	1	0.577798			T	C	ANC	1	0.990476	0.96759
rs531719802	PASK	eQTL	YRI	0.32793				T	C	ANC	1	0.990476	0.96759
rs1885393	TRDMT1	eQTL	CEU	0.0892339	2.31786			A	G	DER	0.3636	0.2143	0.2361
rs1885393	TRDMT1	eQTL	CHS	0.199086	3.31194	1337	1267	A	G	DER	0.3636	0.2143	0.2361
rs1885393	TRDMT1	eQTL	YRI	1	2.94278			A	G	DER	0.3636	0.2143	0.2361
rs11644259	BRD7	eQTL	CEU	0.0424814	2.36903			T	G	ANC	0.8687	0.7429	0.537
rs11644259	BRD7	eQTL	CHS	1	1.57945			T	G	ANC	0.8687	0.7429	0.537
rs11644259	BRD7	eQTL	YRI	0.0768965	1.03066			T	G	ANC	0.8687	0.7429	0.537
rs2294757	VNN1	eQTL	CEU	0.069155	2.3783			G	A	ANC	0.6515	0.6	0.0741
rs2294757	VNN1	eQTL	CHS	1	1.22231			G	A	ANC	0.6515	0.6	0.0741
rs2294757	VNN1	eQTL	YRI	0.00368517	2.20787			G	A	ANC	0.6515	0.6	0.0741
rs34402804	WDR18	eQTL	CEU	0.0843514	2.86878			G	A	DER	0.5404	0.3429	0.4167
rs34402804	WDR18	eQTL	CHS	0.131154	2.08963			G	A	DER	0.5404	0.3429	0.4167
rs34402804	WDR18	eQTL	YRI	1	1.44582			G	A	DER	0.5404	0.3429	0.4167
rs17001275	NAAA	eQTL	CEU	1	2.76512			T	C	DER	0.1061	0.06667	0.3657
rs17001275	NAAA	eQTL	CHS	0.108483	2.83898			T	C	DER	0.1061	0.06667	0.3657
rs17001275	NAAA	eQTL	YRI	0.0479443	2.96341			T	C	DER	0.1061	0.06667	0.3657
rs10194375	BIN1	eQTL	CEU	0.0991877	1.2814			C	A	DER	0.3586	0.2238	0.2407
rs10194375	BIN1	eQTL	CHS	0.233381	1.78743			C	A	DER	0.3586	0.2238	0.2407
rs10194375	BIN1	eQTL	YRI	1	1.72774			C	A	DER	0.3586	0.2238	0.2407
rs66724867	HIGD2A	eQTL	CEU	1				TAGGC	T	DER	0.1061	0	0.1574
rs66724867	HIGD2A	eQTL	CHS	0.045342				TAGGC	T	DER	0.1061	0	0.1574
rs66724867	HIGD2A	eQTL	YRI	0.253772				TAGGC	T	DER	0.1061	0	0.1574
rs9303003	MXRA7	eQTL	CEU	0.039806	3.90717	1726	1624	A	C	DER	0.9343	0.8286	0.6019
rs9303003	MXRA7	eQTL	CHS	1	2.50659			A	C	DER	0.9343	0.8286	0.6019
rs9303003	MXRA7	eQTL	YRI	0.0584265	1.44734			A	C	DER	0.9343	0.8286	0.6019
rs7993605	RNASEH2B	eQTL	CEU	0.0378838	3.08948	1241	1228	A	G	DER	0.202	0.6571	0.3241
rs7993605	RNASEH2B	eQTL	CHS	0.0132058	1.71249			A	G	DER	0.202	0.6571	0.3241
rs7993605	RNASEH2B	eQTL	YRI	1	2.3452			A	G	DER	0.202	0.6571	0.3241
rs760462	ITGB2	eQTL	CEU	0.209743	2.53379			T	C	ANC	0.197	0.1952	0
rs760462	ITGB2	eQTL	CHS	1	2.54087			T	C	ANC	0.197	0.1952	0
rs760462	ITGB2	eQTL	YRI	0.0466139				T	C	ANC	0.197	0.1952	0
rs67594352	ADK	eQTL	CEU	1	3.00876	429	423	T	C	DER	0.1465	0.2476	0.00463
rs67594352	ADK	eQTL	CHS	0.0767119	3.69785	920	848	T	C	DER	0.1465	0.2476	0.00463
rs67594352	ADK	eQTL	YRI	0.0561317	0.0147723			T	C	DER	0.1465	0.2476	0.00463
rs117389914	PI4K2B	eQTL	CEU	1				A	G	DER	0	0.2	0	CHS-specific
rs117389914	PI4K2B	eQTL	CHS	0.0238729	2.74841			A	G	DER	0	0.2	0	CHS-specific
rs117389914	PI4K2B	eQTL	YRI	0.481475				A	G	DER	0	0.2	0	CHS-specific
rs7872751	SEMA4D	eQTL	CEU	1	3.90788	1706	1380	T	G	DER	0.298	0.3571	0.1204
rs7872751	SEMA4D	eQTL	CHS	0.124832	2.89112			T	G	DER	0.298	0.3571	0.1204
rs7872751	SEMA4D	eQTL	YRI	0.0975092	2.01891			T	G	DER	0.298	0.3571	0.1204
rs1783521	AP003774.2	eQTL	CEU	0.0123892	2.48018			T	C	ANC	0.596	0.8667	0.93981
rs1783521	AP003774.2	eQTL	CHS	1	1.62115			T	C	ANC	0.596	0.8667	0.93981
rs1783521	AP003774.2	eQTL	YRI	0.127502	0.620361			T	C	ANC	0.596	0.8667	0.93981
rs4447521	PMAIP1	eQTL	CEU	1	1.0126			C	T	ANC	0.98485	1	0.8981
rs4447521	PMAIP1	eQTL	CHS	0.134343				C	T	ANC	0.98485	1	0.8981
rs4447521	PMAIP1	eQTL	YRI	0.14702	1.07313			C	T	ANC	0.98485	1	0.8981
rs146453398	ATP8A1	eQTL	CEU	0.0266369				G	GA	DER	0.02525	0.1429	0.3657
rs146453398	ATP8A1	eQTL	CHS	1				G	GA	DER	0.02525	0.1429	0.3657
rs146453398	ATP8A1	eQTL	YRI	0.0536727				G	GA	DER	0.02525	0.1429	0.3657
rs1962336	TMEM273	eQTL	CEU	1	2.03004			C	T	DER	0.3283	0.3762	0.2593
rs1962336	TMEM273	eQTL	CHS	0.186508	0.645948			C	T	DER	0.3283	0.3762	0.2593
rs1962336	TMEM273	eQTL	YRI	0.325574	2.22212			C	T	DER	0.3283	0.3762	0.2593
rs7259445	IFI30	eQTL	CEU	1	2.98096			A	C	ANC	0.7626	0.8333	0.6852
rs7259445	IFI30	eQTL	CHS	0.130876	2.4169			A	C	ANC	0.7626	0.8333	0.6852
rs7259445	IFI30	eQTL	YRI	0.2713	1.06439			A	C	ANC	0.7626	0.8333	0.6852
rs138616686	NQO2	eQTL	CEU	1				A	G	DER	0.2525	0.4381	0.09259
rs138616686	NQO2	eQTL	CHS	0.0414522				A	G	DER	0.2525	0.4381	0.09259
rs138616686	NQO2	eQTL	YRI	0.0706493				A	G	DER	0.2525	0.4381	0.09259
rs73404987	OIP5-AS1	reQTL	CEU	0.125594	2.59544			G	A	DER	0.07576	0.1429	0.1528
rs73404987	OIP5-AS1	reQTL	CHS	1	2.42248			G	A	DER	0.07576	0.1429	0.1528
rs73404987	OIP5-AS1	reQTL	YRI	0.486099	2.45756			G	A	DER	0.07576	0.1429	0.1528
rs7503637	ARL16	eQTL	CEU	0.167493	1.25082			G	A	DER	0.1818	0	0.1713
rs7503637	ARL16	eQTL	CHS	0.0288337				G	A	DER	0.1818	0	0.1713
rs7503637	ARL16	eQTL	YRI	1	2.15944			G	A	DER	0.1818	0	0.1713
rs34166487	RPS9	eQTL	CEU	1				T	TA	DER	0.399	0.4095	0.06944
rs34166487	RPS9	eQTL	CHS	0.233804				T	TA	DER	0.399	0.4095	0.06944
rs34166487	RPS9	eQTL	YRI	0.0265767				T	TA	DER	0.399	0.4095	0.06944
rs798889	LILRB2	reQTL	CEU	1				T	G	DER	0.8232	0.3048	0.8333
rs798889	LILRB2	reQTL	CHS	0.00253838				T	G	DER	0.8232	0.3048	0.8333
rs798889	LILRB2	reQTL	YRI	0.357968				T	G	DER	0.8232	0.3048	0.8333
rs130338	CYB5R3	eQTL	CEU	0.0501381	4.20863	1814	1681	T	C	ANC	0.4091	0.3095	0.0093
rs130338	CYB5R3	eQTL	CHS	1	1.89629			T	C	ANC	0.4091	0.3095	0.0093
rs130338	CYB5R3	eQTL	YRI	0.0153464	0.384226			T	C	ANC	0.4091	0.3095	0.0093
rs1647403	YPEL4	eQTL	CEU	0.0192701	4.17088	1003	860	C	G	ANC	0.3788	0.1095	0.1111
rs1647403	YPEL4	eQTL	CHS	0.404564	2.03963			C	G	ANC	0.3788	0.1095	0.1111
rs1647403	YPEL4	eQTL	YRI	1	1.31706			C	G	ANC	0.3788	0.1095	0.1111
rs60237566	ITM2C	eQTL	CEU	1	2.2872			T	G	ANC	0.7677	0.91905	0.7037
rs60237566	ITM2C	eQTL	CHS	0.0547935	3.05618	1453	1153	T	G	ANC	0.7677	0.91905	0.7037
rs60237566	ITM2C	eQTL	YRI	0.23712	3.41912	1846	588	T	G	ANC	0.7677	0.91905	0.7037
rs6139113	RBCK1	eQTL	CEU	0.0414733	2.08094			C	T	DER	0.08586	0.2952	0.2454
rs6139113	RBCK1	eQTL	CHS	0.133808	1.35392			C	T	DER	0.08586	0.2952	0.2454
rs6139113	RBCK1	eQTL	YRI	1	2.58825			C	T	DER	0.08586	0.2952	0.2454
rs10422243	LILRA2	eQTL	CEU	0.0527217				G	A	DER	0.5556	0.3857	0.2963
rs10422243	LILRA2	eQTL	CHS	1				G	A	DER	0.5556	0.3857	0.2963
rs10422243	LILRA2	eQTL	YRI	0.205376				G	A	DER	0.5556	0.3857	0.2963
rs1078378	HEATR6	eQTL	CEU	1				A	G	DER	0.1364	0.1095	0.3935
rs1078378	HEATR6	eQTL	CHS	0.142029				A	G	DER	0.1364	0.1095	0.3935
rs1078378	HEATR6	eQTL	YRI	0.0584954				A	G	DER	0.1364	0.1095	0.3935
rs66653119	NUDT2	eQTL	CEU	0.0145571				CTGAGA	C	DER	0.1566	0.6143	0.3796
rs66653119	NUDT2	eQTL	CHS	0.0246784				CTGAGA	C	DER	0.1566	0.6143	0.3796
rs66653119	NUDT2	eQTL	YRI	1				CTGAGA	C	DER	0.1566	0.6143	0.3796
rs11150804	OXLD1	eQTL	CEU	0.209745				A	G	DER	0.3535	0.8095	0.3565
rs11150804	OXLD1	eQTL	CHS	0.00594153				A	G	DER	0.3535	0.8095	0.3565
rs11150804	OXLD1	eQTL	YRI	1				A	G	DER	0.3535	0.8095	0.3565
rs2025577	GLMP	eQTL	CEU	0.20089				T	C	ANC	0.5253	0.5429	0.7083
rs2025577	GLMP	eQTL	CHS	1				T	C	ANC	0.5253	0.5429	0.7083
rs2025577	GLMP	eQTL	YRI	0.172356				T	C	ANC	0.5253	0.5429	0.7083
rs2732317	FUT10	eQTL	CEU	0.140762	2.5598			A	C	ANC	0.3434	0.4571	0.4259
rs2732317	FUT10	eQTL	CHS	0.230288	2.41229			A	C	ANC	0.3434	0.4571	0.4259
rs2732317	FUT10	eQTL	YRI	1	3.4289	767	575	A	C	ANC	0.3434	0.4571	0.4259
rs12609706	C19orf47	eQTL	CEU	0.298253	1.82052			A	G	ANC	0.298	0.3238	0.3426
rs12609706	C19orf47	eQTL	CHS	1	2.15563			A	G	ANC	0.298	0.3238	0.3426
rs12609706	C19orf47	eQTL	YRI	0.634656	1.96439			A	G	ANC	0.298	0.3238	0.3426
rs12464324	MZT2A	eQTL	CEU	1				C	G	DER	0.1818	0.5762	0.09259
rs12464324	MZT2A	eQTL	CHS	0.00637217				C	G	DER	0.1818	0.5762	0.09259
rs12464324	MZT2A	eQTL	YRI	0.0976189				C	G	DER	0.1818	0.5762	0.09259
rs12696696	NSG1	eQTL	CEU	0.306584	2.20695			T	C	DER	0.3838	0.5286	0.3843
rs12696696	NSG1	eQTL	CHS	0.113778	1.87387			T	C	DER	0.3838	0.5286	0.3843
rs12696696	NSG1	eQTL	YRI	1	4.67718	627	346	T	C	DER	0.3838	0.5286	0.3843
rs7591899	POMC	eQTL	CEU	1	10.3266	156	1	G	A	DER	0.03535	0	0.3241
rs7591899	POMC	eQTL	CHS	0.0793059				G	A	DER	0.03535	0	0.3241
rs7591899	POMC	eQTL	YRI	0.0268551	3.38814	1092	857	G	A	DER	0.03535	0	0.3241
rs2272360	MZT2A	eQTL	CEU	1	4.2817	1506	188	C	G	DER	0.1818	0.5762	0.09259
rs2272360	MZT2A	eQTL	CHS	0.00637217	3.34296	503	440	C	G	DER	0.1818	0.5762	0.09259
rs2272360	MZT2A	eQTL	YRI	0.0976189	1.93498			C	G	DER	0.1818	0.5762	0.09259
rs66823108	BTN3A2	eQTL	CEU	0.168469	2.57622			G	A	ANC	0.8737	0.8905	0.98148
rs66823108	BTN3A2	eQTL	CHS	1	2.08376			G	A	ANC	0.8737	0.8905	0.98148
rs66823108	BTN3A2	eQTL	YRI	0.147069	2.69333			G	A	ANC	0.8737	0.8905	0.98148
rs4808633	BISPR	eQTL	CEU	1	4.57733	1830	610	C	G	ANC	0.8131	0.8143	0.3519
rs4808633	BISPR	eQTL	CHS	0.258188	2.45438			C	G	ANC	0.8131	0.8143	0.3519
rs4808633	BISPR	eQTL	YRI	0.0133083	3.51043	402	311	C	G	ANC	0.8131	0.8143	0.3519
rs59023875	ADCY7	eQTL	CEU	0.0424814				G	GT	DER	0.1313	0.2571	0.463
rs59023875	ADCY7	eQTL	CHS	1				G	GT	DER	0.1313	0.2571	0.463
rs59023875	ADCY7	eQTL	YRI	0.0768965				G	GT	DER	0.1313	0.2571	0.463
rs28413174	BISPR	eQTL	CEU	0.195216	1.59659			C	T	DER	0.1515	0.1667	0.3287
rs28413174	BISPR	eQTL	CHS	1	2.44693			C	T	DER	0.1515	0.1667	0.3287
rs28413174	BISPR	eQTL	YRI	0.1482	2.69072			C	T	DER	0.1515	0.1667	0.3287
rs77763119	HEIH	eQTL	CEU	1	5.34889	188	1	G	A	ANC	0.94949	0.96667	0.7685
rs77763119	HEIH	eQTL	CHS	0.152906	5.62954	1998	982	G	A	ANC	0.94949	0.96667	0.7685
rs77763119	HEIH	eQTL	YRI	0.0788543	0.54451			G	A	ANC	0.94949	0.96667	0.7685
rs9901226	CXCL16	eQTL	CEU	1				T	A	ANC	0.1818	0.2524	0.1111
rs9901226	CXCL16	eQTL	CHS	0.129905				T	A	ANC	0.1818	0.2524	0.1111
rs9901226	CXCL16	eQTL	YRI	0.237391				T	A	ANC	0.1818	0.2524	0.1111
rs10778647	ISCU	eQTL	CEU	1	2.15053			T	G	ANC	0.1111	0.0381	0.1528
rs10778647	ISCU	eQTL	CHS	0.0976352	12.0052	152	22	T	G	ANC	0.1111	0.0381	0.1528
rs10778647	ISCU	eQTL	YRI	0.299054	1.43438			T	G	ANC	0.1111	0.0381	0.1528
rs11323205	TENT2	eQTL	CEU	0.0819659				GT	G	DER	0.09596	0.1429	0.4907
rs11323205	TENT2	eQTL	CHS	1				GT	G	DER	0.09596	0.1429	0.4907
rs11323205	TENT2	eQTL	YRI	0.0256792				GT	G	DER	0.09596	0.1429	0.4907
rs7223281	HEATR6	eQTL	CEU	1				G	A	DER	0.1364	0.1095	0.4306
rs7223281	HEATR6	eQTL	CHS	0.13836				G	A	DER	0.1364	0.1095	0.4306
rs7223281	HEATR6	eQTL	YRI	0.0432901				G	A	DER	0.1364	0.1095	0.4306
[truncated: 38,595 more rows]
[truncated: 1 more columns]

## Sheet: TableS7C
Supplementary Table 7c. Impact of adaptive events on expression of antiviral effector genes and IFN-responsive genes
[truncated: 145 more rows]

[truncated: 1 more sheets: TableS7D]
