# Supplementary material for: Dissecting human population variation in single-cell responses to SARS-CoV-2
Source: Nature. 2023 Aug 9;621(7977):120–8. doi: 10.1038/s41586-023-06422-9 (PMC10482701; doi:10.1038/s41586-023-06422-9)
Supplement: Supplementary file 11 — Analyses of Neanderthal introgressed SNPs and their effects on gene expression variation in the basal state or after stimulation with SARS-CoV-2 or IAV, across immune cell types. [file 41586_2023_6422_MOESM11_ESM.xlsx]

## Sheet: TableS8A
Supplementary Table 8a. Single nucleotide polymorphisms (SNPs) of archaic origin in the modern human genome
For each SNP and in each of the Eurasian populations (CEU: West Europeans, CHS: East Asians), we report the state of the ancestral (ANC), derived (DER) and archaic (ASNP) alleles, as well as its genotype in the Vindija Neanderthal (VIND) and Denisova (DENI) genomes.
We also report each archaic SNP's likely origin (NEAND: Neanderthal, DENI: Denisova, ARCHAIC: both), frequency, and whether the archaic segment was identified by the conditional random field (CRF) method, S' method or both.
Chromosome and position are based on GRCh38
CHROM	POS	ID	ANC	DER	ASNP	VIND_A1	VIND_A2	DENI_A1	DENI_A2	ORIGIN	ASNP_FREQ	METHOD	POP
1	2991103	1:2991103	T	C	C	C	C	T	T	NEAND	0.141414	BOTH	CEU
1	2992807	1:2992807	G	A	A	G	A	G	G	NEAND	0.141414	BOTH	CEU
1	2999320	1:2999320	G	A	A	A	A	G	G	NEAND	0.141414	BOTH	CEU
1	3004718	1:3004718	G	A	A	A	A	G	G	NEAND	0.141414	BOTH	CEU
1	3009991	1:3009991	G	A	A	A	A	G	G	NEAND	0.141414	BOTH	CEU
1	3011114	1:3011114	C	T	T	T	T	C	C	NEAND	0.141414	BOTH	CEU
1	3014876	1:3014876	C	T	T	T	T	C	C	NEAND	0.136364	BOTH	CEU
1	3018171	1:3018171	C	T	T	C	T	C	C	NEAND	0.136364	BOTH	CEU
1	3020986	1:3020986	A	G	G	G	G	A	A	NEAND	0.227273	BOTH	CEU
1	3024434	1:3024434	A	G	G	G	G	A	A	NEAND	0.227273	BOTH	CEU
1	3027522	1:3027522	C	T	T	T	T	C	C	NEAND	0.227273	BOTH	CEU
1	3033806	1:3033806	G	T	T	G	T	G	G	NEAND	0.227273	BOTH	CEU
1	3036579	1:3036579	G	A	A	G	A	G	G	NEAND	0.227273	BOTH	CEU
1	3044459	1:3044459	C	A	A	C	A	C	C	NEAND	0.227273	BOTH	CEU
1	3045661	1:3045661	T	C	C	C	C	T	T	NEAND	0.227273	BOTH	CEU
1	3047833	1:3047833	A	C	C	C	C	A	A	NEAND	0.227273	BOTH	CEU
1	3052415	1:3052415	C	T	T	C	T	C	C	NEAND	0.227273	BOTH	CEU
1	3052419	1:3052419	G	C	C	C	C	G	G	NEAND	0.227273	CRF	CEU
1	3054888	1:3054888	T	C	C	T	C	T	T	NEAND	0.217172	BOTH	CEU
1	3057012	1:3057012	G	A	A	G	A	G	G	NEAND	0.217172	BOTH	CEU
1	3064014	1:3064014	C	T	T	C	T	C	C	NEAND	0.217172	BOTH	CEU
1	3099278	1:3099278	G	A	A	G	A	G	G	NEAND	0.0656566	BOTH	CEU
1	3100594	1:3100594	G	A	A	A	A	G	G	NEAND	0.0656566	BOTH	CEU
1	3103063	1:3103063	G	A	A	G	A	G	G	NEAND	0.0656566	BOTH	CEU
1	3106687	1:3106687	C	A	A	A	A	C	C	NEAND	0.0656566	BOTH	CEU
1	3114758	1:3114758	G	A	A	A	A	G	G	NEAND	0.0656566	BOTH	CEU
1	3126270	1:3126270	C	T	T	T	T	C	C	NEAND	0.0606061	BOTH	CEU
1	3128088	1:3128088	C	T	T	T	T	C	C	NEAND	0.0606061	BOTH	CEU
1	3437326	1:3437326	G	A	A	A	A	G	G	NEAND	0.0808081	BOTH	CEU
1	3437385	1:3437385	G	A	A	A	A	G	G	NEAND	0.0808081	BOTH	CEU
1	3442358	1:3442358	C	G	G	G	G	C	C	NEAND	0.0808081	BOTH	CEU
1	3447238	1:3447238	T	A	A	A	A	T	T	NEAND	0.0808081	BOTH	CEU
1	3455668	1:3455668	C	T	T	T	T	C	C	NEAND	0.0808081	BOTH	CEU
1	3458617	1:3458617	C	T	T	T	T	C	C	NEAND	0.0808081	BOTH	CEU
1	3460878	1:3460878	T	C	C	C	C	T	T	NEAND	0.0808081	BOTH	CEU
1	3463993	1:3463993	C	T	T	T	T	C	C	NEAND	0.0808081	CRF	CEU
1	3464926	1:3464926	G	A	A	A	A	G	G	NEAND	0.0808081	BOTH	CEU
1	3466722	1:3466722	G	A	A	A	A	G	G	NEAND	0.0707071	BOTH	CEU
1	3473321	1:3473321	C	T	T	T	T	C	C	NEAND	0.0808081	BOTH	CEU
1	3477715	1:3477715	C	T	T	T	T	C	C	NEAND	0.0808081	BOTH	CEU
1	3478610	1:3478610	C	A	A	A	A	C	C	NEAND	0.0808081	BOTH	CEU
1	3502230	1:3502230	G	C	C	C	C	G	G	NEAND	0.111111	BOTH	CEU
1	3510129	1:3510129	A	G	G	G	G	A	A	NEAND	0.116162	BOTH	CEU
1	3514991	1:3514991	C	T	T	T	T	C	C	NEAND	0.116162	BOTH	CEU
1	3517546	1:3517546	G	A	A	A	A	G	G	NEAND	0.10101	BOTH	CEU
1	3517559	1:3517559	T	A	A	A	A	T	T	NEAND	0.10101	BOTH	CEU
1	3518819	1:3518819	G	C	C	C	C	G	G	NEAND	0.10101	BOTH	CEU
1	3520316	1:3520316	G	A	A	A	A	G	G	NEAND	0.10101	BOTH	CEU
1	3523881	1:3523881	G	A	A	A	A	G	G	NEAND	0.10101	BOTH	CEU
1	3528844	1:3528844	A	T	T	T	T	A	A	NEAND	0.106061	BOTH	CEU
1	3529686	1:3529686	G	A	A	A	A	G	G	NEAND	0.106061	BOTH	CEU
1	3534421	1:3534421	T	C	C	C	C	T	T	NEAND	0.106061	SPRIME	CEU
1	4170555	1:4170555	T	G	G	G	G	T	T	NEAND	0.0808081	BOTH	CEU
1	4177818	1:4177818	C	T	T	T	T	C	C	NEAND	0.0757576	BOTH	CEU
1	4177924	1:4177924	G	T	T	T	T	G	G	NEAND	0.0757576	BOTH	CEU
1	4203459	1:4203459	G	A	A	A	A	G	G	NEAND	0.0757576	BOTH	CEU
1	4209114	1:4209114	C	T	T	T	T	C	C	NEAND	0.0707071	BOTH	CEU
1	4211916	1:4211916	G	A	A	A	G	G	G	NEAND	0.0707071	BOTH	CEU
1	4215664	1:4215664	G	A	A	A	A	G	G	NEAND	0.0757576	BOTH	CEU
1	4331331	1:4331331	A	G	G	G	A	A	A	NEAND	0.111111	BOTH	CEU
1	4346819	1:4346819	C	A	A	A	C	C	C	NEAND	0.106061	BOTH	CEU
1	4348015	1:4348015	G	T	T	T	G	G	G	NEAND	0.106061	BOTH	CEU
1	4356042	1:4356042	G	A	A	A	G	G	G	NEAND	0.106061	BOTH	CEU
1	4369812	1:4369812	G	T	T	T	G	G	G	NEAND	0.0505051	BOTH	CEU
1	4372090	1:4372090	G	T	T	T	G	G	G	NEAND	0.0505051	BOTH	CEU
1	4372091	1:4372091	T	C	C	C	T	T	T	NEAND	0.0505051	CRF	CEU
1	4416221	1:4416221	C	T	T	T	T	C	C	NEAND	0.126263	BOTH	CEU
1	4445452	1:4445452	C	T	T	T	T	C	C	NEAND	0.176768	SPRIME	CEU
1	4513738	1:4513738	A	T	T	A	T	A	A	NEAND	0.146465	SPRIME	CEU
1	4524632	1:4524632	G	C	C	G	C	G	G	NEAND	0.146465	SPRIME	CEU
1	4624547	1:4624547	C	T	T	T	T	C	C	NEAND	0.131313	SPRIME	CEU
1	5034145	1:5034145	C	T	T	T	T	C	C	NEAND	0.0808081	CRF	CEU
1	5042084	1:5042084	A	G	G	G	G	A	A	NEAND	0.0808081	CRF	CEU
1	5044628	1:5044628	C	T	T	T	T	C	C	NEAND	0.0757576	CRF	CEU
1	5067531	1:5067531	G	T	T	G	T	G	G	NEAND	0.0757576	CRF	CEU
1	12098510	1:12098510	C	T	T	T	T	C	C	NEAND	0.0959596	SPRIME	CEU
1	12104022	1:12104022	C	A	A	A	A	C	C	NEAND	0.0959596	BOTH	CEU
1	12104334	1:12104334	G	C	C	C	C	G	G	NEAND	0.10101	BOTH	CEU
1	12105073	1:12105073	G	A	A	A	A	G	G	NEAND	0.0959596	BOTH	CEU
1	12106112	1:12106112	C	T	T	T	T	C	C	NEAND	0.0959596	BOTH	CEU
1	12108466	1:12108466	C	T	T	T	T	C	C	NEAND	0.0959596	BOTH	CEU
1	12109920	1:12109920	C	G	G	G	G	C	C	NEAND	0.0959596	BOTH	CEU
1	12110917	1:12110917	C	T	T	T	T	C	C	NEAND	0.0959596	BOTH	CEU
1	12110955	1:12110955	T	C	C	C	C	T	T	NEAND	0.0959596	BOTH	CEU
1	13469329	1:13469329	C	T	T	C	T	C	C	NEAND	0.111111	SPRIME	CEU
1	13866181	1:13866181	G	A	A	A	A	G	G	NEAND	0.20202	SPRIME	CEU
1	13866455	1:13866455	C	T	T	T	T	C	C	NEAND	0.20202	SPRIME	CEU
1	13893369	1:13893369	A	C	C	C	C	A	A	NEAND	0.217172	SPRIME	CEU
1	13928233	1:13928233	A	C	C	C	C	A	A	NEAND	0.0606061	CRF	CEU
1	13951995	1:13951995	C	T	T	T	T	C	C	NEAND	0.0656566	CRF	CEU
1	14201023	1:14201023	C	G	G	G	G	C	C	NEAND	0.0808081	CRF	CEU
1	14203640	1:14203640	A	C	C	C	C	A	A	NEAND	0.0808081	CRF	CEU
1	14224106	1:14224106	G	A	A	A	A	G	G	NEAND	0.0808081	CRF	CEU
1	14227712	1:14227712	T	C	C	C	C	T	T	NEAND	0.0808081	CRF	CEU
1	14238206	1:14238206	G	A	A	A	A	G	G	NEAND	0.0858586	CRF	CEU
1	14238548	1:14238548	A	G	G	G	G	A	A	NEAND	0.0858586	CRF	CEU
1	14242670	1:14242670	G	C	C	C	C	G	G	NEAND	0.0757576	CRF	CEU
1	14243696	1:14243696	C	T	T	T	T	C	C	NEAND	0.0757576	CRF	CEU
1	14244515	1:14244515	C	T	T	T	T	C	C	NEAND	0.0757576	CRF	CEU
1	14264423	1:14264423	T	G	G	G	G	T	T	NEAND	0.0656566	CRF	CEU
1	14265104	1:14265104	A	G	G	G	G	A	A	NEAND	0.0656566	CRF	CEU
1	14266210	1:14266210	C	T	T	T	T	C	C	NEAND	0.0656566	CRF	CEU
1	14268080	1:14268080	A	G	G	G	G	A	A	NEAND	0.0656566	CRF	CEU
1	14275182	1:14275182	T	G	G	G	G	T	T	NEAND	0.0656566	CRF	CEU
1	14277807	1:14277807	T	C	C	C	C	T	T	NEAND	0.0656566	CRF	CEU
1	14278024	1:14278024	A	G	G	G	G	A	A	NEAND	0.0656566	CRF	CEU
1	14301949	1:14301949	G	A	A	A	A	G	G	NEAND	0.0909091	CRF	CEU
1	14310167	1:14310167	A	C	C	C	C	A	A	NEAND	0.0909091	CRF	CEU
1	14312997	1:14312997	A	G	G	G	G	A	A	NEAND	0.0909091	CRF	CEU
1	14313426	1:14313426	C	T	T	T	T	C	C	NEAND	0.0909091	CRF	CEU
1	14314125	1:14314125	C	T	T	T	T	C	C	NEAND	0.0909091	CRF	CEU
1	14316846	1:14316846	T	C	C	C	C	T	T	NEAND	0.10101	CRF	CEU
1	14318966	1:14318966	C	T	T	T	T	C	C	NEAND	0.10101	CRF	CEU
1	14322058	1:14322058	A	C	C	C	C	A	A	NEAND	0.10101	CRF	CEU
1	14322683	1:14322683	C	T	T	T	T	C	C	NEAND	0.10101	CRF	CEU
1	14419076	1:14419076	G	A	A	A	A	G	G	NEAND	0.0959596	CRF	CEU
1	14419123	1:14419123	A	T	T	T	T	A	A	NEAND	0.0959596	CRF	CEU
1	14425171	1:14425171	G	A	A	A	A	G	G	NEAND	0.0959596	CRF	CEU
1	14430744	1:14430744	G	T	T	T	T	G	G	NEAND	0.0959596	CRF	CEU
1	14434986	1:14434986	G	A	A	A	A	G	G	NEAND	0.0959596	CRF	CEU
1	14435432	1:14435432	T	C	C	C	C	T	T	NEAND	0.0959596	CRF	CEU
1	14452572	1:14452572	G	C	C	C	C	G	G	NEAND	0.0959596	CRF	CEU
1	14460269	1:14460269	C	T	T	T	T	C	C	NEAND	0.0959596	CRF	CEU
1	14843185	1:14843185	C	G	G	G	G	C	C	NEAND	0.0606061	CRF	CEU
1	14848090	1:14848090	C	G	G	G	G	C	C	NEAND	0.0606061	CRF	CEU
1	14849675	1:14849675	T	G	G	G	G	T	T	NEAND	0.0606061	CRF	CEU
1	14849687	1:14849687	C	T	T	T	T	C	C	NEAND	0.0606061	CRF	CEU
1	14850592	1:14850592	A	G	G	G	G	A	A	NEAND	0.0606061	CRF	CEU
1	14850959	1:14850959	A	G	G	G	G	A	A	NEAND	0.0606061	CRF	CEU
1	14852621	1:14852621	T	C	C	C	C	T	T	NEAND	0.0606061	CRF	CEU
1	14852877	1:14852877	A	T	T	T	T	A	A	NEAND	0.0505051	CRF	CEU
1	15151298	1:15151298	T	C	C	C	C	T	T	NEAND	0.207071	CRF	CEU
1	15167652	1:15167652	G	T	T	T	T	G	G	NEAND	0.207071	CRF	CEU
1	15172229	1:15172229	C	A	A	A	A	C	C	NEAND	0.207071	CRF	CEU
1	15176006	1:15176006	T	G	G	G	G	T	T	NEAND	0.207071	CRF	CEU
1	15178289	1:15178289	A	C	C	C	C	A	A	NEAND	0.207071	CRF	CEU
1	15181173	1:15181173	C	T	T	T	T	C	C	NEAND	0.20202	CRF	CEU
1	15202489	1:15202489	T	C	C	C	C	T	T	NEAND	0.19697	CRF	CEU
1	15205347	1:15205347	G	A	A	A	A	G	G	NEAND	0.191919	CRF	CEU
1	16206003	1:16206003	G	A	A	A	A	G	G	NEAND	0.0909091	BOTH	CEU
1	16210871	1:16210871	A	G	G	G	G	A	A	NEAND	0.0909091	BOTH	CEU
1	16213176	1:16213176	C	A	A	A	A	C	C	NEAND	0.0909091	BOTH	CEU
1	16213214	1:16213214	C	A	A	A	A	C	C	NEAND	0.0909091	BOTH	CEU
1	16215871	1:16215871	G	A	A	A	A	G	G	NEAND	0.0909091	BOTH	CEU
1	16216895	1:16216895	G	A	A	A	A	G	G	NEAND	0.0909091	BOTH	CEU
1	16219957	1:16219957	T	G	G	G	G	T	T	NEAND	0.0909091	BOTH	CEU
1	16226129	1:16226129	G	C	C	C	C	G	G	NEAND	0.0909091	BOTH	CEU
1	16229794	1:16229794	C	T	T	T	T	C	C	NEAND	0.0909091	BOTH	CEU
1	16245772	1:16245772	A	G	G	G	G	A	A	NEAND	0.0959596	BOTH	CEU
1	16306628	1:16306628	T	A	A	A	A	T	T	NEAND	0.0959596	BOTH	CEU
1	16318104	1:16318104	A	G	G	G	G	A	A	NEAND	0.0959596	BOTH	CEU
1	16363566	1:16363566	C	T	T	T	T	C	C	NEAND	0.0959596	BOTH	CEU
1	16372562	1:16372562	A	C	C	C	C	A	A	NEAND	0.0959596	BOTH	CEU
1	16372860	1:16372860	G	A	A	A	A	G	G	NEAND	0.0959596	BOTH	CEU
1	16373961	1:16373961	A	G	G	G	G	A	A	NEAND	0.0959596	BOTH	CEU
1	16378691	1:16378691	G	T	T	T	T	G	G	NEAND	0.0959596	BOTH	CEU
1	16384885	1:16384885	C	T	T	T	T	C	C	NEAND	0.0959596	BOTH	CEU
1	16387600	1:16387600	C	T	T	T	T	C	C	NEAND	0.0959596	BOTH	CEU
1	16400407	1:16400407	G	A	A	A	A	G	G	NEAND	0.0959596	BOTH	CEU
1	16403918	1:16403918	C	T	T	T	T	C	C	NEAND	0.0959596	BOTH	CEU
1	16405724	1:16405724	C	T	T	T	T	C	C	NEAND	0.0959596	BOTH	CEU
1	16409832	1:16409832	G	A	A	A	A	G	G	NEAND	0.0505051	BOTH	CEU
1	16421937	1:16421937	C	T	T	T	T	C	C	NEAND	0.0505051	BOTH	CEU
1	16428340	1:16428340	G	A	A	A	A	G	G	NEAND	0.0505051	BOTH	CEU
1	16432830	1:16432830	G	A	A	A	A	G	G	NEAND	0.0505051	SPRIME	CEU
1	16435908	1:16435908	A	G	G	G	G	A	A	NEAND	0.0555556	SPRIME	CEU
1	18740475	1:18740475	G	A	A	A	A	G	G	NEAND	0.0505051	CRF	CEU
1	18742563	1:18742563	G	C	C	C	G	G	G	NEAND	0.0505051	CRF	CEU
1	18745371	1:18745371	T	C	C	C	C	T	T	NEAND	0.0505051	CRF	CEU
1	18746314	1:18746314	G	A	A	A	G	G	G	NEAND	0.0505051	CRF	CEU
1	18748486	1:18748486	C	T	T	T	T	C	C	NEAND	0.0505051	CRF	CEU
1	18748833	1:18748833	C	A	A	A	A	C	C	NEAND	0.0505051	CRF	CEU
1	18753498	1:18753498	T	C	C	C	T	T	T	NEAND	0.0505051	CRF	CEU
1	18754853	1:18754853	T	C	C	C	T	T	T	NEAND	0.0505051	CRF	CEU
1	18763341	1:18763341	G	A	A	A	A	G	G	NEAND	0.0505051	CRF	CEU
1	18767018	1:18767018	A	G	G	G	G	A	A	NEAND	0.0505051	CRF	CEU
1	18774579	1:18774579	C	G	G	G	G	C	C	NEAND	0.0505051	CRF	CEU
1	18917986	1:18917986	G	A	A	A	A	G	G	NEAND	0.0555556	SPRIME	CEU
1	18922156	1:18922156	G	T	T	T	T	G	G	NEAND	0.0555556	SPRIME	CEU
1	18941521	1:18941521	C	T	T	T	T	C	C	NEAND	0.0606061	BOTH	CEU
1	18942708	1:18942708	G	A	A	A	A	G	G	NEAND	0.0606061	BOTH	CEU
1	18949505	1:18949505	C	A	A	A	A	C	C	NEAND	0.0656566	CRF	CEU
1	18957815	1:18957815	G	A	A	A	A	G	G	NEAND	0.0656566	BOTH	CEU
1	18957937	1:18957937	C	T	T	T	T	C	C	NEAND	0.0656566	BOTH	CEU
1	18979021	1:18979021	G	C	C	C	C	G	G	NEAND	0.0707071	BOTH	CEU
1	18979838	1:18979838	T	A	A	A	A	T	T	NEAND	0.0707071	BOTH	CEU
1	18989172	1:18989172	C	T	T	T	T	C	C	NEAND	0.0707071	BOTH	CEU
1	18991922	1:18991922	T	C	C	C	C	T	T	NEAND	0.0707071	BOTH	CEU
1	18992619	1:18992619	G	C	C	C	C	G	G	NEAND	0.0707071	BOTH	CEU
1	19005556	1:19005556	A	C	C	C	C	A	A	NEAND	0.0707071	BOTH	CEU
1	19007102	1:19007102	A	T	T	T	T	A	A	NEAND	0.0707071	BOTH	CEU
1	19895132	1:19895132	C	T	T	T	T	C	C	NEAND	0.0555556	CRF	CEU
1	19898899	1:19898899	T	C	C	C	C	T	T	NEAND	0.0555556	CRF	CEU
1	19924730	1:19924730	G	C	C	C	G	G	G	NEAND	0.126263	BOTH	CEU
1	19925281	1:19925281	G	C	C	C	G	G	G	NEAND	0.126263	BOTH	CEU
1	19930674	1:19930674	C	T	T	T	C	C	C	NEAND	0.126263	BOTH	CEU
1	19945845	1:19945845	C	A	A	A	A	C	C	NEAND	0.126263	BOTH	CEU
1	19958381	1:19958381	G	C	C	C	C	G	G	NEAND	0.126263	BOTH	CEU
1	19958994	1:19958994	G	A	A	A	G	G	G	NEAND	0.126263	BOTH	CEU
1	19961592	1:19961592	G	C	C	C	C	G	G	NEAND	0.126263	BOTH	CEU
1	19970829	1:19970829	G	A	A	A	A	G	G	NEAND	0.126263	BOTH	CEU
1	19971613	1:19971613	A	G	G	A	G	A	A	NEAND	0.126263	BOTH	CEU
1	19975471	1:19975471	G	A	A	A	A	G	G	NEAND	0.126263	BOTH	CEU
1	19976658	1:19976658	C	T	T	T	T	C	C	NEAND	0.131313	BOTH	CEU
1	19985183	1:19985183	A	G	G	G	G	A	A	NEAND	0.0858586	BOTH	CEU
1	19986492	1:19986492	C	T	T	T	T	C	C	NEAND	0.0858586	BOTH	CEU
1	20013431	1:20013431	T	C	C	T	C	T	T	NEAND	0.0757576	BOTH	CEU
1	20043995	1:20043995	G	T	T	T	T	G	G	NEAND	0.0757576	BOTH	CEU
1	20046614	1:20046614	G	A	A	A	A	G	G	NEAND	0.0757576	BOTH	CEU
1	20047171	1:20047171	A	C	C	C	C	A	A	NEAND	0.0757576	BOTH	CEU
1	20056038	1:20056038	C	T	T	C	T	C	C	NEAND	0.0757576	BOTH	CEU
1	20057935	1:20057935	C	A	A	C	A	C	C	NEAND	0.0757576	BOTH	CEU
1	20061082	1:20061082	G	T	T	T	T	G	G	NEAND	0.0757576	CRF	CEU
1	20063381	1:20063381	G	A	A	A	A	G	G	NEAND	0.0757576	BOTH	CEU
1	20063483	1:20063483	G	A	A	G	A	G	G	NEAND	0.0757576	BOTH	CEU
1	20064907	1:20064907	T	G	G	G	G	T	T	NEAND	0.0757576	BOTH	CEU
1	20065253	1:20065253	T	G	G	G	G	T	T	NEAND	0.0757576	CRF	CEU
1	20065764	1:20065764	C	T	T	T	T	C	C	NEAND	0.0757576	CRF	CEU
1	20068779	1:20068779	A	C	C	C	C	A	A	NEAND	0.0757576	CRF	CEU
1	20070155	1:20070155	A	G	G	G	G	A	A	NEAND	0.0757576	BOTH	CEU
1	20070240	1:20070240	T	G	G	G	G	T	T	NEAND	0.0757576	CRF	CEU
1	20090301	1:20090301	C	T	T	T	T	C	C	NEAND	0.0808081	BOTH	CEU
1	20091272	1:20091272	G	A	A	G	A	G	G	NEAND	0.0656566	CRF	CEU
1	20094554	1:20094554	G	C	C	C	C	G	G	NEAND	0.0808081	BOTH	CEU
1	20097484	1:20097484	C	T	T	C	T	C	C	NEAND	0.0707071	BOTH	CEU
1	20098526	1:20098526	T	C	C	T	C	T	T	NEAND	0.0757576	BOTH	CEU
1	20108619	1:20108619	T	G	G	T	G	T	T	NEAND	0.0757576	SPRIME	CEU
1	20741195	1:20741195	G	C	C	C	C	G	G	NEAND	0.0606061	BOTH	CEU
1	20749781	1:20749781	G	A	A	A	A	G	G	NEAND	0.0606061	BOTH	CEU
1	20754785	1:20754785	T	C	C	C	C	T	T	NEAND	0.0606061	BOTH	CEU
1	20756330	1:20756330	T	A	A	A	A	T	T	NEAND	0.0606061	BOTH	CEU
1	20761723	1:20761723	A	G	G	G	G	A	A	NEAND	0.0606061	BOTH	CEU
1	20763506	1:20763506	A	C	C	C	C	A	A	NEAND	0.0606061	BOTH	CEU
1	20768844	1:20768844	C	G	G	G	G	C	C	NEAND	0.0606061	BOTH	CEU
1	20778649	1:20778649	G	A	A	A	A	G	G	NEAND	0.0606061	BOTH	CEU
1	20790043	1:20790043	A	G	G	G	G	A	A	NEAND	0.0606061	BOTH	CEU
1	20794457	1:20794457	G	A	A	A	A	G	G	NEAND	0.0606061	BOTH	CEU
1	20814521	1:20814521	G	A	A	A	A	G	G	NEAND	0.0606061	BOTH	CEU
1	20838456	1:20838456	T	C	C	C	C	T	T	NEAND	0.0606061	BOTH	CEU
1	20854264	1:20854264	C	T	T	T	T	C	C	NEAND	0.0606061	BOTH	CEU
1	20857348	1:20857348	T	G	G	G	G	T	T	NEAND	0.0606061	BOTH	CEU
1	20867692	1:20867692	T	C	C	C	C	T	T	NEAND	0.0606061	BOTH	CEU
1	20871219	1:20871219	C	A	A	A	A	C	C	NEAND	0.0606061	BOTH	CEU
1	20874642	1:20874642	G	A	A	A	A	G	G	NEAND	0.0606061	BOTH	CEU
1	20889213	1:20889213	C	T	T	T	T	C	C	NEAND	0.0606061	BOTH	CEU
1	20909272	1:20909272	G	C	C	C	C	G	G	NEAND	0.0606061	BOTH	CEU
1	20912841	1:20912841	C	T	T	T	T	C	C	NEAND	0.0606061	BOTH	CEU
1	20950508	1:20950508	T	C	C	C	C	T	T	NEAND	0.0606061	BOTH	CEU
1	20955065	1:20955065	G	A	A	A	A	G	G	NEAND	0.0606061	BOTH	CEU
1	20956331	1:20956331	G	A	A	A	A	G	G	NEAND	0.0606061	BOTH	CEU
1	20962541	1:20962541	T	C	C	C	C	T	T	NEAND	0.0606061	BOTH	CEU
1	20985125	1:20985125	C	G	G	G	G	C	C	NEAND	0.0606061	BOTH	CEU
1	20985299	1:20985299	A	G	G	G	G	A	A	NEAND	0.0656566	CRF	CEU
1	20994268	1:20994268	A	C	C	C	C	A	A	NEAND	0.0606061	BOTH	CEU
1	21016261	1:21016261	A	G	G	G	G	A	A	NEAND	0.0606061	BOTH	CEU
1	21031313	1:21031313	G	C	C	C	C	G	G	NEAND	0.0606061	BOTH	CEU
1	21048603	1:21048603	G	A	A	G	A	G	G	NEAND	0.0505051	CRF	CEU
1	21065175	1:21065175	C	T	T	T	T	C	C	NEAND	0.0606061	BOTH	CEU
1	21099035	1:21099035	A	G	G	G	G	A	A	NEAND	0.0606061	BOTH	CEU
1	21110883	1:21110883	A	T	T	T	T	A	A	NEAND	0.0606061	BOTH	CEU
1	21127415	1:21127415	C	T	T	T	T	C	C	NEAND	0.0606061	BOTH	CEU
1	21127502	1:21127502	A	G	G	G	G	A	A	NEAND	0.0606061	BOTH	CEU
1	21138449	1:21138449	C	T	T	T	T	C	C	NEAND	0.0606061	BOTH	CEU
1	21139102	1:21139102	T	C	C	C	C	T	T	NEAND	0.0606061	BOTH	CEU
1	21165669	1:21165669	G	C	C	C	C	G	G	NEAND	0.0606061	BOTH	CEU
1	21168789	1:21168789	C	A	A	A	A	C	C	NEAND	0.0606061	BOTH	CEU
1	21178901	1:21178901	A	G	G	G	G	A	A	NEAND	0.0606061	BOTH	CEU
1	21209634	1:21209634	A	C	C	C	C	A	A	NEAND	0.0505051	BOTH	CEU
1	21247107	1:21247107	G	C	C	C	C	G	G	NEAND	0.0959596	BOTH	CEU
1	21247362	1:21247362	G	A	A	A	A	G	G	NEAND	0.0909091	BOTH	CEU
1	21250709	1:21250709	C	T	T	T	T	C	C	NEAND	0.0909091	BOTH	CEU
1	21256852	1:21256852	C	T	T	T	T	C	C	NEAND	0.0909091	BOTH	CEU
1	21268169	1:21268169	C	T	T	T	T	C	C	NEAND	0.10101	BOTH	CEU
1	21268641	1:21268641	C	T	T	T	T	C	C	NEAND	0.10101	BOTH	CEU
1	21279811	1:21279811	C	T	T	C	T	C	C	NEAND	0.10101	BOTH	CEU
1	21290439	1:21290439	G	T	T	T	T	G	G	NEAND	0.10101	BOTH	CEU
1	21310253	1:21310253	T	C	C	C	C	T	T	NEAND	0.10101	BOTH	CEU
1	21310303	1:21310303	C	T	T	T	T	C	C	NEAND	0.10101	BOTH	CEU
1	21315442	1:21315442	C	T	T	T	T	C	C	NEAND	0.10101	BOTH	CEU
1	21320730	1:21320730	G	A	A	A	A	G	G	NEAND	0.10101	BOTH	CEU
1	21322016	1:21322016	G	A	A	A	A	G	G	NEAND	0.10101	BOTH	CEU
1	21322634	1:21322634	C	A	A	A	A	C	C	NEAND	0.10101	BOTH	CEU
1	21326923	1:21326923	C	G	G	G	G	C	C	NEAND	0.10101	BOTH	CEU
1	21327151	1:21327151	G	A	A	G	A	G	G	NEAND	0.10101	BOTH	CEU
1	21327600	1:21327600	C	T	T	T	T	C	C	NEAND	0.10101	BOTH	CEU
1	21330909	1:21330909	C	T	T	T	T	C	C	NEAND	0.10101	BOTH	CEU
1	21331647	1:21331647	C	T	T	T	T	C	C	NEAND	0.0959596	BOTH	CEU
1	21353515	1:21353515	A	G	G	G	G	A	A	NEAND	0.0707071	BOTH	CEU
1	21379927	1:21379927	T	C	C	C	C	T	T	NEAND	0.0707071	SPRIME	CEU
1	21383551	1:21383551	C	A	A	A	A	C	C	NEAND	0.0707071	SPRIME	CEU
1	21390534	1:21390534	C	T	T	T	T	C	C	NEAND	0.0707071	SPRIME	CEU
1	21406521	1:21406521	A	G	G	G	G	A	A	NEAND	0.0707071	SPRIME	CEU
1	22099516	1:22099516	C	T	T	T	T	C	C	NEAND	0.0707071	CRF	CEU
1	22114432	1:22114432	C	T	T	T	T	C	C	NEAND	0.0707071	BOTH	CEU
1	22116490	1:22116490	T	G	G	G	G	T	T	NEAND	0.0707071	BOTH	CEU
1	22118317	1:22118317	A	C	C	C	C	A	A	NEAND	0.0707071	BOTH	CEU
1	22120655	1:22120655	C	G	G	G	G	C	C	NEAND	0.0707071	BOTH	CEU
1	22123978	1:22123978	C	T	T	T	T	C	C	NEAND	0.0707071	BOTH	CEU
1	22128486	1:22128486	C	T	T	T	T	C	C	NEAND	0.0707071	BOTH	CEU
1	22134022	1:22134022	G	A	A	A	A	G	G	NEAND	0.0707071	BOTH	CEU
1	22138667	1:22138667	T	C	C	C	C	T	T	NEAND	0.0707071	BOTH	CEU
1	22176336	1:22176336	A	G	G	G	G	A	A	NEAND	0.0656566	BOTH	CEU
1	22178021	1:22178021	C	T	T	T	T	C	C	NEAND	0.0757576	CRF	CEU
1	22191889	1:22191889	G	A	A	A	A	G	G	NEAND	0.0656566	BOTH	CEU
1	22205697	1:22205697	G	T	T	T	T	G	G	NEAND	0.0656566	BOTH	CEU
1	22218645	1:22218645	G	A	A	A	A	G	G	NEAND	0.0707071	BOTH	CEU
1	22219573	1:22219573	C	A	A	A	A	C	C	NEAND	0.0707071	BOTH	CEU
1	22221186	1:22221186	T	G	G	G	G	T	T	NEAND	0.0707071	CRF	CEU
1	22222501	1:22222501	C	T	T	T	T	C	C	NEAND	0.0707071	BOTH	CEU
1	22223556	1:22223556	C	T	T	T	T	C	C	NEAND	0.0757576	BOTH	CEU
1	22225013	1:22225013	C	T	T	T	T	C	C	NEAND	0.0757576	BOTH	CEU
1	22226444	1:22226444	C	T	T	T	T	C	C	NEAND	0.0757576	BOTH	CEU
1	22238567	1:22238567	G	A	A	G	A	G	G	NEAND	0.0757576	BOTH	CEU
1	22246670	1:22246670	A	G	G	G	G	A	A	NEAND	0.0757576	BOTH	CEU
1	22247271	1:22247271	C	T	T	T	T	C	C	NEAND	0.0757576	BOTH	CEU
1	22248813	1:22248813	G	A	A	A	A	G	G	NEAND	0.0808081	BOTH	CEU
1	22249834	1:22249834	G	C	C	C	C	G	G	NEAND	0.0808081	BOTH	CEU
1	22249974	1:22249974	T	A	A	A	A	T	T	NEAND	0.0808081	BOTH	CEU
1	22252126	1:22252126	G	A	A	A	A	G	G	NEAND	0.0757576	BOTH	CEU
1	22257162	1:22257162	G	A	A	A	A	G	G	NEAND	0.0757576	BOTH	CEU
1	22258225	1:22258225	C	T	T	T	T	C	C	NEAND	0.0757576	BOTH	CEU
1	22260516	1:22260516	T	C	C	C	C	T	T	NEAND	0.0757576	BOTH	CEU
1	22272410	1:22272410	A	C	C	C	C	A	A	NEAND	0.0959596	BOTH	CEU
1	22272705	1:22272705	A	G	G	G	G	A	A	NEAND	0.0959596	BOTH	CEU
1	22272951	1:22272951	G	A	A	A	A	G	G	NEAND	0.0959596	BOTH	CEU
1	22273010	1:22273010	C	A	A	A	A	C	C	NEAND	0.0959596	BOTH	CEU
1	22273454	1:22273454	T	C	C	C	C	T	T	NEAND	0.0959596	BOTH	CEU
1	22274329	1:22274329	G	T	T	T	T	G	G	NEAND	0.0959596	BOTH	CEU
1	22274383	1:22274383	A	G	G	G	G	A	A	NEAND	0.0959596	BOTH	CEU
1	22274678	1:22274678	C	A	A	A	A	C	C	NEAND	0.0959596	BOTH	CEU
1	22279201	1:22279201	G	T	T	T	T	G	G	NEAND	0.0959596	BOTH	CEU
1	22287077	1:22287077	A	T	T	T	T	A	A	NEAND	0.0959596	BOTH	CEU
1	22288900	1:22288900	G	A	A	A	A	G	G	NEAND	0.0858586	BOTH	CEU
1	22294527	1:22294527	C	T	T	T	T	C	C	NEAND	0.0858586	BOTH	CEU
1	32765779	1:32765779	T	G	G	G	G	T	T	NEAND	0.186869	CRF	CEU
1	32766924	1:32766924	G	A	A	A	A	G	G	NEAND	0.186869	CRF	CEU
1	32774584	1:32774584	G	C	C	C	C	G	G	NEAND	0.186869	CRF	CEU
1	32810380	1:32810380	T	C	C	C	C	T	T	NEAND	0.186869	CRF	CEU
1	32821036	1:32821036	A	G	G	G	G	A	A	NEAND	0.186869	CRF	CEU
1	32832872	1:32832872	T	C	C	C	C	T	T	NEAND	0.186869	CRF	CEU
1	32833770	1:32833770	T	G	G	G	G	T	T	NEAND	0.186869	CRF	CEU
1	32860243	1:32860243	A	G	G	A	G	A	A	NEAND	0.186869	CRF	CEU
1	32860571	1:32860571	G	A	A	A	A	G	G	NEAND	0.186869	CRF	CEU
1	32871355	1:32871355	G	T	T	T	T	G	G	NEAND	0.181818	CRF	CEU
1	32876703	1:32876703	C	T	T	T	T	C	C	NEAND	0.181818	CRF	CEU
1	32989885	1:32989885	T	C	C	C	C	T	T	NEAND	0.272727	CRF	CEU
1	32992108	1:32992108	C	T	T	T	T	C	C	NEAND	0.272727	CRF	CEU
1	32993883	1:32993883	A	T	T	T	A	A	A	NEAND	0.272727	CRF	CEU
1	32997405	1:32997405	G	A	A	A	G	G	G	NEAND	0.272727	CRF	CEU
1	33002216	1:33002216	T	G	G	G	G	T	T	NEAND	0.272727	CRF	CEU
1	33007323	1:33007323	T	C	C	C	T	T	T	NEAND	0.272727	CRF	CEU
1	33009825	1:33009825	C	T	T	T	T	C	C	NEAND	0.272727	CRF	CEU
1	33024821	1:33024821	G	A	A	A	G	G	G	NEAND	0.272727	CRF	CEU
1	33028857	1:33028857	T	C	C	C	C	T	T	NEAND	0.272727	CRF	CEU
1	33031038	1:33031038	C	T	T	T	T	C	C	NEAND	0.272727	CRF	CEU
1	33040352	1:33040352	C	T	T	T	T	C	C	NEAND	0.272727	CRF	CEU
1	33045508	1:33045508	C	T	T	T	T	C	C	NEAND	0.272727	CRF	CEU
1	33047291	1:33047291	T	G	G	G	T	T	T	NEAND	0.272727	CRF	CEU
1	33058649	1:33058649	T	C	C	C	C	T	T	NEAND	0.277778	CRF	CEU
1	33078020	1:33078020	G	A	A	A	A	G	G	NEAND	0.247475	CRF	CEU
1	33101171	1:33101171	T	C	C	C	C	T	T	NEAND	0.237374	CRF	CEU
1	33106130	1:33106130	A	C	C	C	C	A	A	NEAND	0.237374	CRF	CEU
1	33126162	1:33126162	G	C	C	C	C	G	G	NEAND	0.237374	CRF	CEU
1	33126447	1:33126447	T	C	C	C	C	T	T	NEAND	0.237374	CRF	CEU
1	33129657	1:33129657	T	G	G	G	G	T	T	NEAND	0.227273	CRF	CEU
1	33134571	1:33134571	A	G	G	G	G	A	A	NEAND	0.222222	CRF	CEU
1	33134594	1:33134594	C	T	T	T	C	C	C	NEAND	0.222222	CRF	CEU
1	33134691	1:33134691	C	T	T	T	T	C	C	NEAND	0.222222	CRF	CEU
1	33135420	1:33135420	C	A	A	A	A	C	C	NEAND	0.222222	CRF	CEU
1	33137171	1:33137171	G	T	T	T	T	G	G	NEAND	0.222222	CRF	CEU
1	33151657	1:33151657	G	A	A	A	A	G	G	NEAND	0.227273	CRF	CEU
1	33155782	1:33155782	T	C	C	T	C	T	T	NEAND	0.227273	CRF	CEU
1	33156085	1:33156085	C	T	T	C	T	C	C	NEAND	0.227273	CRF	CEU
1	33156681	1:33156681	T	C	C	C	C	T	T	NEAND	0.227273	CRF	CEU
1	33157105	1:33157105	G	A	A	A	A	G	G	NEAND	0.227273	CRF	CEU
1	33161810	1:33161810	C	G	G	G	G	C	C	NEAND	0.227273	CRF	CEU
1	33164067	1:33164067	T	C	C	C	T	T	T	NEAND	0.227273	CRF	CEU
1	33164068	1:33164068	C	A	A	A	C	C	C	NEAND	0.227273	CRF	CEU
1	33178382	1:33178382	C	T	T	T	T	C	C	NEAND	0.217172	CRF	CEU
1	33180651	1:33180651	C	T	T	T	T	C	C	NEAND	0.217172	CRF	CEU
1	33192265	1:33192265	G	C	C	C	C	G	G	NEAND	0.19697	CRF	CEU
1	33203957	1:33203957	G	A	A	A	A	G	G	NEAND	0.19697	CRF	CEU
1	33274035	1:33274035	C	T	T	T	T	C	C	NEAND	0.217172	CRF	CEU
1	33276186	1:33276186	G	A	A	G	A	G	G	NEAND	0.217172	CRF	CEU
1	33276294	1:33276294	G	A	A	A	A	G	G	NEAND	0.217172	CRF	CEU
1	33285474	1:33285474	A	G	G	G	G	A	A	NEAND	0.222222	CRF	CEU
1	33294596	1:33294596	T	C	C	T	C	T	T	NEAND	0.227273	CRF	CEU
1	33296987	1:33296987	A	C	C	C	C	A	A	NEAND	0.212121	CRF	CEU
1	33297138	1:33297138	G	A	A	A	A	G	G	NEAND	0.212121	CRF	CEU
1	33324895	1:33324895	G	A	A	A	A	G	G	NEAND	0.227273	CRF	CEU
1	33327097	1:33327097	G	C	C	C	C	G	G	NEAND	0.217172	CRF	CEU
1	33329251	1:33329251	C	T	T	T	T	C	C	NEAND	0.217172	CRF	CEU
1	33330628	1:33330628	T	C	C	C	C	T	T	NEAND	0.217172	CRF	CEU
1	33333947	1:33333947	C	T	T	T	T	C	C	NEAND	0.217172	CRF	CEU
1	33334299	1:33334299	G	A	A	A	A	G	G	NEAND	0.217172	CRF	CEU
1	33348079	1:33348079	A	C	C	C	C	A	A	NEAND	0.217172	CRF	CEU
1	33351254	1:33351254	T	C	C	C	C	T	T	NEAND	0.217172	CRF	CEU
1	33354533	1:33354533	C	T	T	T	T	C	C	NEAND	0.217172	CRF	CEU
1	33358910	1:33358910	T	C	C	C	C	T	T	NEAND	0.217172	CRF	CEU
1	33368393	1:33368393	G	A	A	A	A	G	G	NEAND	0.217172	CRF	CEU
1	33373940	1:33373940	T	C	C	C	C	T	T	NEAND	0.217172	CRF	CEU
1	33374923	1:33374923	G	A	A	A	A	G	G	NEAND	0.217172	CRF	CEU
1	33387707	1:33387707	G	A	A	A	A	G	G	NEAND	0.217172	CRF	CEU
1	33393798	1:33393798	T	G	G	G	T	T	T	NEAND	0.212121	CRF	CEU
1	33396693	1:33396693	G	A	A	A	G	G	G	NEAND	0.212121	CRF	CEU
1	33403459	1:33403459	T	A	A	A	T	T	T	NEAND	0.212121	CRF	CEU
1	33404893	1:33404893	T	A	A	A	T	T	T	NEAND	0.212121	CRF	CEU
1	33423730	1:33423730	C	T	T	T	T	C	C	NEAND	0.217172	CRF	CEU
1	33427689	1:33427689	G	A	A	A	A	G	G	NEAND	0.217172	CRF	CEU
1	33429836	1:33429836	C	G	G	G	G	C	C	NEAND	0.217172	CRF	CEU
1	33433413	1:33433413	T	C	C	C	C	T	T	NEAND	0.217172	CRF	CEU
1	33434549	1:33434549	T	A	A	A	A	T	T	NEAND	0.217172	CRF	CEU
1	33436672	1:33436672	C	T	T	T	T	C	C	NEAND	0.217172	CRF	CEU
1	33436909	1:33436909	C	T	T	T	T	C	C	NEAND	0.217172	CRF	CEU
1	33439629	1:33439629	C	T	T	C	T	C	C	NEAND	0.217172	CRF	CEU
1	33441254	1:33441254	C	A	A	A	A	C	C	NEAND	0.217172	CRF	CEU
1	33442465	1:33442465	A	G	G	G	G	A	A	NEAND	0.217172	CRF	CEU
1	33442545	1:33442545	T	C	C	C	C	T	T	NEAND	0.217172	CRF	CEU
1	33442549	1:33442549	C	T	T	T	T	C	C	NEAND	0.217172	CRF	CEU
1	33443450	1:33443450	C	T	T	T	T	C	C	NEAND	0.217172	CRF	CEU
1	33631155	1:33631155	G	A	A	A	A	G	G	NEAND	0.0909091	CRF	CEU
1	33632393	1:33632393	T	C	C	C	C	T	T	NEAND	0.0909091	CRF	CEU
1	33636872	1:33636872	A	G	G	G	A	A	A	NEAND	0.0909091	CRF	CEU
1	33643600	1:33643600	T	G	G	G	T	T	T	NEAND	0.0909091	CRF	CEU
1	33647945	1:33647945	A	G	G	G	A	A	A	NEAND	0.0909091	CRF	CEU
1	33667254	1:33667254	G	C	C	C	G	G	G	NEAND	0.10101	CRF	CEU
1	33670674	1:33670674	T	A	A	A	A	T	T	NEAND	0.10101	CRF	CEU
1	33671512	1:33671512	T	A	A	A	A	T	T	NEAND	0.10101	CRF	CEU
1	33671848	1:33671848	T	C	C	C	C	T	T	NEAND	0.10101	CRF	CEU
1	33684285	1:33684285	A	G	G	G	G	A	A	NEAND	0.10101	CRF	CEU
1	33687594	1:33687594	T	C	C	C	C	T	T	NEAND	0.10101	CRF	CEU
1	33688415	1:33688415	A	G	G	G	G	A	A	NEAND	0.10101	CRF	CEU
1	33691728	1:33691728	C	G	G	G	C	C	C	NEAND	0.146465	CRF	CEU
1	33705186	1:33705186	A	G	G	G	A	A	A	NEAND	0.141414	CRF	CEU
1	33706168	1:33706168	T	G	G	G	T	T	T	NEAND	0.146465	CRF	CEU
1	33708373	1:33708373	G	A	A	A	G	G	G	NEAND	0.146465	CRF	CEU
1	33798877	1:33798877	G	A	A	A	A	G	G	NEAND	0.252525	CRF	CEU
1	33799278	1:33799278	T	G	G	G	G	T	T	NEAND	0.252525	CRF	CEU
1	33800368	1:33800368	G	T	T	T	T	G	G	NEAND	0.252525	CRF	CEU
1	33826180	1:33826180	A	G	G	G	G	A	A	NEAND	0.252525	CRF	CEU
1	33838876	1:33838876	G	A	A	A	A	G	G	NEAND	0.252525	CRF	CEU
1	37146149	1:37146149	C	T	T	T	T	C	C	NEAND	0.0555556	BOTH	CEU
1	37147019	1:37147019	A	G	G	A	G	A	A	NEAND	0.0555556	BOTH	CEU
1	37152648	1:37152648	G	A	A	G	A	G	G	NEAND	0.0555556	BOTH	CEU
1	37156902	1:37156902	C	G	G	G	G	C	C	NEAND	0.0555556	BOTH	CEU
1	37169903	1:37169903	T	C	C	C	T	T	T	NEAND	0.0555556	BOTH	CEU
1	37169936	1:37169936	T	C	C	C	T	T	T	NEAND	0.0555556	BOTH	CEU
1	37173132	1:37173132	G	A	A	A	A	G	G	NEAND	0.0555556	BOTH	CEU
1	37173891	1:37173891	G	A	A	A	A	G	G	NEAND	0.0555556	BOTH	CEU
1	37174950	1:37174950	T	G	G	G	G	T	T	NEAND	0.0555556	BOTH	CEU
1	37178683	1:37178683	C	G	G	G	G	C	C	NEAND	0.0555556	BOTH	CEU
1	37184871	1:37184871	C	G	G	C	G	C	C	NEAND	0.0555556	BOTH	CEU
1	37189715	1:37189715	G	A	A	A	A	G	G	NEAND	0.0555556	BOTH	CEU
1	37190816	1:37190816	C	T	T	T	T	C	C	NEAND	0.0555556	BOTH	CEU
1	37193845	1:37193845	C	T	T	T	T	C	C	NEAND	0.0555556	BOTH	CEU
1	37225197	1:37225197	T	G	G	G	G	T	T	NEAND	0.0505051	BOTH	CEU
1	37225605	1:37225605	G	A	A	A	A	G	G	NEAND	0.0505051	BOTH	CEU
1	37226417	1:37226417	T	C	C	C	C	T	T	NEAND	0.0505051	BOTH	CEU
1	37227579	1:37227579	T	A	A	A	A	T	T	NEAND	0.0505051	BOTH	CEU
1	37228956	1:37228956	G	C	C	C	C	G	G	NEAND	0.0505051	BOTH	CEU
1	37232153	1:37232153	T	C	C	C	C	T	T	NEAND	0.0505051	BOTH	CEU
1	37232558	1:37232558	T	C	C	C	C	T	T	NEAND	0.0505051	BOTH	CEU
1	37233414	1:37233414	T	C	C	C	C	T	T	NEAND	0.0505051	BOTH	CEU
1	37234034	1:37234034	C	T	T	T	T	C	C	NEAND	0.0505051	BOTH	CEU
1	37234449	1:37234449	G	A	A	A	A	G	G	NEAND	0.0505051	BOTH	CEU
1	37234748	1:37234748	G	A	A	A	A	G	G	NEAND	0.0505051	BOTH	CEU
1	37235309	1:37235309	G	A	A	A	A	G	G	NEAND	0.0505051	BOTH	CEU
1	37238119	1:37238119	A	G	G	A	G	A	A	NEAND	0.0505051	BOTH	CEU
1	37248987	1:37248987	C	A	A	A	A	C	C	NEAND	0.0656566	BOTH	CEU
1	37256479	1:37256479	C	G	G	G	G	C	C	NEAND	0.0656566	BOTH	CEU
1	37258424	1:37258424	G	A	A	A	A	G	G	NEAND	0.0656566	BOTH	CEU
1	37260373	1:37260373	A	T	T	T	T	A	A	NEAND	0.0656566	BOTH	CEU
1	37265833	1:37265833	G	A	A	A	A	G	G	NEAND	0.0656566	BOTH	CEU
1	37266476	1:37266476	G	A	A	A	A	G	G	NEAND	0.0656566	BOTH	CEU
1	37278428	1:37278428	A	G	G	A	G	A	A	NEAND	0.0606061	BOTH	CEU
1	37285276	1:37285276	G	T	T	T	T	G	G	NEAND	0.0606061	BOTH	CEU
1	37305715	1:37305715	G	A	A	G	A	G	G	NEAND	0.0606061	BOTH	CEU
1	37511177	1:37511177	G	A	A	A	A	G	G	NEAND	0.0656566	BOTH	CEU
1	37511351	1:37511351	C	T	T	T	T	C	C	NEAND	0.0656566	BOTH	CEU
1	37512152	1:37512152	G	T	T	T	T	G	G	NEAND	0.0656566	BOTH	CEU
1	37513398	1:37513398	A	C	C	C	C	A	A	NEAND	0.0656566	BOTH	CEU
1	37520309	1:37520309	G	A	A	A	A	G	G	NEAND	0.0656566	BOTH	CEU
1	37521050	1:37521050	T	C	C	C	C	T	T	NEAND	0.0656566	BOTH	CEU
1	37527859	1:37527859	T	C	C	C	C	T	T	NEAND	0.0656566	BOTH	CEU
1	37536650	1:37536650	G	C	C	C	C	G	G	NEAND	0.0656566	BOTH	CEU
1	37544642	1:37544642	G	A	A	A	A	G	G	NEAND	0.0656566	BOTH	CEU
1	37549121	1:37549121	C	T	T	T	T	C	C	NEAND	0.0656566	BOTH	CEU
1	37549237	1:37549237	A	G	G	G	G	A	A	NEAND	0.0656566	BOTH	CEU
1	37552304	1:37552304	A	G	G	G	G	A	A	NEAND	0.0656566	BOTH	CEU
1	37558221	1:37558221	G	A	A	A	A	G	G	NEAND	0.0656566	BOTH	CEU
1	37559502	1:37559502	T	C	C	C	C	T	T	NEAND	0.0656566	BOTH	CEU
1	37560999	1:37560999	C	T	T	T	T	C	C	NEAND	0.0656566	BOTH	CEU
1	37565504	1:37565504	T	A	A	A	A	T	T	NEAND	0.0656566	BOTH	CEU
1	37566197	1:37566197	A	G	G	G	G	A	A	NEAND	0.0656566	BOTH	CEU
1	37566480	1:37566480	C	A	A	A	A	C	C	NEAND	0.0656566	BOTH	CEU
1	37566563	1:37566563	C	A	A	A	A	C	C	NEAND	0.0656566	BOTH	CEU
1	37567616	1:37567616	G	C	C	C	C	G	G	NEAND	0.0656566	BOTH	CEU
1	37578039	1:37578039	A	G	G	G	G	A	A	NEAND	0.0656566	BOTH	CEU
1	37580426	1:37580426	G	A	A	A	A	G	G	NEAND	0.0656566	BOTH	CEU
1	37580553	1:37580553	A	G	G	G	G	A	A	NEAND	0.0656566	BOTH	CEU
1	37581625	1:37581625	T	G	G	G	G	T	T	NEAND	0.0656566	BOTH	CEU
1	37592996	1:37592996	T	C	C	C	C	T	T	NEAND	0.0656566	BOTH	CEU
1	37609038	1:37609038	A	G	G	G	G	A	A	NEAND	0.0505051	BOTH	CEU
1	37613286	1:37613286	C	T	T	T	T	C	C	NEAND	0.0505051	BOTH	CEU
1	37614393	1:37614393	C	A	A	A	A	C	C	NEAND	0.0505051	BOTH	CEU
1	37616709	1:37616709	G	C	C	C	C	G	G	NEAND	0.0505051	BOTH	CEU
1	37617799	1:37617799	G	A	A	A	A	G	G	NEAND	0.0505051	BOTH	CEU
1	37618840	1:37618840	A	T	T	T	T	A	A	NEAND	0.0505051	BOTH	CEU
1	37622240	1:37622240	C	A	A	A	A	C	C	NEAND	0.0505051	BOTH	CEU
1	37625270	1:37625270	A	C	C	C	C	A	A	NEAND	0.0505051	BOTH	CEU
1	37627250	1:37627250	A	G	G	G	G	A	A	NEAND	0.0505051	BOTH	CEU
1	37630764	1:37630764	G	A	A	A	G	G	G	NEAND	0.0505051	BOTH	CEU
1	37631544	1:37631544	A	T	T	T	T	A	A	NEAND	0.0505051	BOTH	CEU
1	37631832	1:37631832	C	T	T	T	T	C	C	NEAND	0.0505051	BOTH	CEU
1	37635880	1:37635880	G	A	A	A	A	G	G	NEAND	0.0505051	SPRIME	CEU
1	37643763	1:37643763	A	G	G	G	G	A	A	NEAND	0.0505051	SPRIME	CEU
1	37650000	1:37650000	A	C	C	C	C	A	A	NEAND	0.0505051	SPRIME	CEU
1	38470739	1:38470739	T	C	C	C	C	T	T	NEAND	0.0555556	CRF	CEU
1	38470874	1:38470874	T	C	C	C	C	T	T	NEAND	0.0555556	CRF	CEU
1	38471690	1:38471690	T	C	C	C	C	T	T	NEAND	0.0555556	CRF	CEU
1	38472419	1:38472419	T	C	C	C	C	T	T	NEAND	0.0555556	CRF	CEU
1	38474175	1:38474175	A	G	G	G	G	A	A	NEAND	0.0555556	CRF	CEU
1	38476917	1:38476917	A	G	G	G	G	A	A	NEAND	0.0555556	CRF	CEU
1	38477984	1:38477984	G	A	A	A	A	G	G	NEAND	0.0555556	CRF	CEU
1	38604579	1:38604579	G	A	A	A	A	G	G	NEAND	0.156566	CRF	CEU
1	38605508	1:38605508	G	A	A	G	A	G	G	NEAND	0.156566	CRF	CEU
1	38832282	1:38832282	C	A	A	A	A	C	C	NEAND	0.242424	CRF	CEU
1	38832283	1:38832283	C	A	A	A	A	C	C	NEAND	0.242424	CRF	CEU
1	38839731	1:38839731	C	T	T	T	T	C	C	NEAND	0.232323	CRF	CEU
1	38847626	1:38847626	C	T	T	C	T	C	C	NEAND	0.212121	CRF	CEU
1	38864727	1:38864727	G	A	A	A	A	G	G	NEAND	0.232323	CRF	CEU
1	38882116	1:38882116	T	C	C	C	C	T	T	NEAND	0.247475	CRF	CEU
1	38885070	1:38885070	C	T	T	C	T	C	C	NEAND	0.212121	CRF	CEU
1	38888267	1:38888267	T	C	C	T	C	T	T	NEAND	0.212121	CRF	CEU
1	38924645	1:38924645	C	G	G	G	G	C	C	NEAND	0.181818	BOTH	CEU
1	38933160	1:38933160	C	T	T	T	T	C	C	NEAND	0.181818	BOTH	CEU
1	38954623	1:38954623	C	T	T	T	T	C	C	NEAND	0.181818	BOTH	CEU
1	38985816	1:38985816	A	G	G	A	G	A	A	NEAND	0.39899	BOTH	CEU
1	39001943	1:39001943	A	G	G	A	G	A	A	NEAND	0.373737	BOTH	CEU
1	39008382	1:39008382	C	T	T	C	T	C	C	NEAND	0.373737	BOTH	CEU
1	39013494	1:39013494	G	C	C	C	C	G	G	NEAND	0.373737	BOTH	CEU
1	39045386	1:39045386	G	A	A	G	A	G	G	NEAND	0.378788	BOTH	CEU
1	39087291	1:39087291	C	T	T	T	T	C	C	NEAND	0.20202	SPRIME	CEU
1	39112860	1:39112860	A	G	G	G	G	A	A	NEAND	0.19697	SPRIME	CEU
1	39152884	1:39152884	A	G	G	G	G	A	A	NEAND	0.19697	SPRIME	CEU
1	39174072	1:39174072	C	A	A	A	A	C	C	NEAND	0.19697	SPRIME	CEU
1	39177710	1:39177710	G	A	A	A	A	G	G	NEAND	0.19697	SPRIME	CEU
1	39183526	1:39183526	A	T	T	T	T	A	A	NEAND	0.19697	SPRIME	CEU
1	39196836	1:39196836	G	A	A	A	A	G	G	NEAND	0.19697	SPRIME	CEU
1	39209650	1:39209650	A	G	G	G	G	A	A	NEAND	0.19697	SPRIME	CEU
1	39222570	1:39222570	A	G	G	G	G	A	A	NEAND	0.19697	SPRIME	CEU
1	39243031	1:39243031	G	A	A	A	A	G	G	NEAND	0.19697	SPRIME	CEU
1	39246258	1:39246258	C	T	T	T	T	C	C	NEAND	0.19697	SPRIME	CEU
1	39256542	1:39256542	A	G	G	G	G	A	A	NEAND	0.19697	SPRIME	CEU
1	39282599	1:39282599	G	A	A	A	A	G	G	NEAND	0.19697	SPRIME	CEU
1	39282990	1:39282990	G	A	A	A	A	G	G	NEAND	0.19697	SPRIME	CEU
1	39292962	1:39292962	G	A	A	A	A	G	G	NEAND	0.19697	SPRIME	CEU
1	39336143	1:39336143	A	C	C	C	C	A	A	NEAND	0.19697	SPRIME	CEU
1	39346846	1:39346846	C	T	T	T	T	C	C	NEAND	0.19697	SPRIME	CEU
1	39349288	1:39349288	C	T	T	T	T	C	C	NEAND	0.19697	SPRIME	CEU
1	39368945	1:39368945	A	G	G	G	G	A	A	NEAND	0.19697	BOTH	CEU
1	39370145	1:39370145	A	G	G	G	G	A	A	NEAND	0.19697	BOTH	CEU
1	39391520	1:39391520	G	A	A	A	A	G	G	NEAND	0.19697	BOTH	CEU
1	39405121	1:39405121	C	T	T	T	T	C	C	NEAND	0.19697	BOTH	CEU
1	39415796	1:39415796	T	A	A	A	A	T	T	NEAND	0.19697	BOTH	CEU
1	39420091	1:39420091	G	A	A	A	A	G	G	NEAND	0.19697	BOTH	CEU
1	39447679	1:39447679	A	G	G	G	G	A	A	NEAND	0.19697	SPRIME	CEU
1	39472585	1:39472585	C	T	T	T	T	C	C	NEAND	0.19697	SPRIME	CEU
1	39474827	1:39474827	T	C	C	C	C	T	T	NEAND	0.19697	SPRIME	CEU
1	39478577	1:39478577	T	C	C	C	C	T	T	NEAND	0.227273	SPRIME	CEU
1	39503387	1:39503387	C	T	T	T	T	C	C	NEAND	0.217172	SPRIME	CEU
1	39529402	1:39529402	C	T	T	T	T	C	C	NEAND	0.227273	SPRIME	CEU
1	39570014	1:39570014	C	T	T	T	T	C	C	NEAND	0.227273	SPRIME	CEU
1	39594801	1:39594801	G	A	A	A	A	G	G	NEAND	0.227273	BOTH	CEU
1	39610222	1:39610222	G	A	A	A	A	G	G	NEAND	0.212121	CRF	CEU
1	39611865	1:39611865	G	A	A	A	A	G	G	NEAND	0.217172	BOTH	CEU
1	39620685	1:39620685	G	T	T	T	T	G	G	NEAND	0.217172	BOTH	CEU
1	39633947	1:39633947	C	T	T	T	T	C	C	NEAND	0.0909091	BOTH	CEU
1	39654303	1:39654303	C	T	T	T	T	C	C	NEAND	0.0959596	BOTH	CEU
1	39654559	1:39654559	A	T	T	T	T	A	A	NEAND	0.0959596	BOTH	CEU
1	39657974	1:39657974	C	T	T	T	T	C	C	NEAND	0.0959596	BOTH	CEU
1	39659653	1:39659653	G	T	T	T	T	G	G	NEAND	0.0959596	BOTH	CEU
1	39674099	1:39674099	C	G	G	G	G	C	C	NEAND	0.0909091	BOTH	CEU
1	39674450	1:39674450	G	C	C	C	C	G	G	NEAND	0.0909091	BOTH	CEU
1	39685098	1:39685098	C	G	G	G	G	C	C	NEAND	0.0909091	BOTH	CEU
1	39711826	1:39711826	G	A	A	A	A	G	G	NEAND	0.0555556	SPRIME	CEU
1	39713759	1:39713759	T	C	C	C	C	T	T	NEAND	0.0555556	SPRIME	CEU
1	39721391	1:39721391	C	T	T	T	T	C	C	NEAND	0.0555556	SPRIME	CEU
1	39722644	1:39722644	G	A	A	A	A	G	G	NEAND	0.0555556	SPRIME	CEU
1	39729359	1:39729359	G	A	A	A	A	G	G	NEAND	0.0555556	SPRIME	CEU
1	40394685	1:40394685	T	C	C	C	C	T	T	NEAND	0.146465	CRF	CEU
1	40413964	1:40413964	C	T	T	T	T	C	C	NEAND	0.141414	CRF	CEU
1	40996841	1:40996841	A	G	G	G	G	A	A	NEAND	0.0808081	CRF	CEU
1	41011772	1:41011772	G	A	A	A	A	G	G	NEAND	0.0858586	CRF	CEU
1	41021820	1:41021820	C	G	G	G	G	C	C	NEAND	0.0858586	CRF	CEU
1	41023050	1:41023050	T	G	G	G	G	T	T	NEAND	0.0858586	CRF	CEU
1	41024139	1:41024139	G	A	A	A	A	G	G	NEAND	0.0858586	CRF	CEU
1	41029736	1:41029736	A	G	G	G	G	A	A	NEAND	0.0858586	CRF	CEU
1	41034906	1:41034906	A	T	T	T	T	A	A	NEAND	0.0858586	CRF	CEU
1	41035069	1:41035069	C	A	A	A	A	C	C	NEAND	0.0858586	CRF	CEU
1	41039169	1:41039169	G	T	T	T	T	G	G	NEAND	0.0858586	CRF	CEU
1	41044667	1:41044667	T	C	C	C	C	T	T	NEAND	0.0858586	CRF	CEU
1	41045293	1:41045293	T	C	C	C	C	T	T	NEAND	0.0858586	CRF	CEU
1	41047308	1:41047308	A	G	G	G	G	A	A	NEAND	0.0858586	CRF	CEU
1	41050591	1:41050591	G	A	A	A	A	G	G	NEAND	0.0858586	CRF	CEU
1	41067803	1:41067803	G	A	A	A	A	G	G	NEAND	0.0858586	CRF	CEU
1	41069507	1:41069507	A	G	G	G	G	A	A	NEAND	0.0858586	CRF	CEU
1	41076552	1:41076552	G	A	A	A	A	G	G	NEAND	0.0858586	CRF	CEU
1	41076760	1:41076760	T	C	C	C	C	T	T	NEAND	0.0858586	CRF	CEU
1	41081852	1:41081852	G	C	C	C	C	G	G	NEAND	0.0858586	CRF	CEU
1	41086355	1:41086355	G	C	C	C	C	G	G	NEAND	0.0858586	CRF	CEU
1	41087202	1:41087202	C	G	G	G	G	C	C	NEAND	0.0858586	CRF	CEU
1	41099382	1:41099382	T	C	C	C	C	T	T	NEAND	0.0858586	CRF	CEU
1	41101109	1:41101109	C	T	T	T	T	C	C	NEAND	0.0858586	CRF	CEU
1	41103890	1:41103890	G	A	A	A	A	G	G	NEAND	0.0858586	CRF	CEU
1	41108295	1:41108295	T	C	C	C	C	T	T	NEAND	0.0959596	CRF	CEU
1	41114514	1:41114514	C	T	T	T	T	C	C	NEAND	0.0858586	CRF	CEU
1	41120262	1:41120262	G	A	A	A	A	G	G	NEAND	0.0858586	CRF	CEU
1	41128597	1:41128597	G	C	C	C	C	G	G	NEAND	0.0858586	CRF	CEU
1	41138240	1:41138240	A	G	G	G	G	A	A	NEAND	0.0858586	CRF	CEU
1	41150134	1:41150134	C	G	G	G	G	C	C	NEAND	0.0858586	CRF	CEU
1	41150616	1:41150616	G	T	T	T	T	G	G	NEAND	0.0858586	CRF	CEU
1	41153040	1:41153040	T	G	G	G	G	T	T	NEAND	0.0858586	CRF	CEU
1	41157279	1:41157279	A	G	G	G	G	A	A	NEAND	0.0858586	CRF	CEU
1	41161534	1:41161534	C	T	T	T	T	C	C	NEAND	0.0858586	CRF	CEU
1	41174438	1:41174438	A	G	G	G	G	A	A	NEAND	0.0858586	CRF	CEU
1	41184550	1:41184550	C	T	T	T	T	C	C	NEAND	0.0858586	CRF	CEU
1	41191983	1:41191983	C	A	A	A	A	C	C	NEAND	0.0858586	CRF	CEU
1	41204568	1:41204568	T	A	A	A	A	T	T	NEAND	0.0858586	CRF	CEU
1	41320602	1:41320602	G	A	A	A	A	G	G	NEAND	0.0909091	CRF	CEU
1	41333923	1:41333923	A	T	T	T	T	A	A	NEAND	0.0909091	CRF	CEU
1	41336763	1:41336763	G	C	C	C	C	G	G	NEAND	0.0909091	CRF	CEU
1	41346238	1:41346238	C	T	T	T	T	C	C	NEAND	0.0909091	CRF	CEU
1	41358121	1:41358121	C	T	T	T	T	C	C	NEAND	0.0909091	CRF	CEU
1	41359374	1:41359374	T	C	C	C	C	T	T	NEAND	0.0909091	CRF	CEU
1	45048826	1:45048826	A	C	C	C	C	A	A	NEAND	0.10101	CRF	CEU
1	45057900	1:45057900	T	A	A	A	A	T	T	NEAND	0.10101	CRF	CEU
1	45093529	1:45093529	G	A	A	A	A	G	G	NEAND	0.106061	CRF	CEU
1	45111715	1:45111715	T	C	C	C	C	T	T	NEAND	0.106061	CRF	CEU
1	45140343	1:45140343	A	C	C	C	C	A	A	NEAND	0.106061	CRF	CEU
1	45141386	1:45141386	C	A	A	A	A	C	C	NEAND	0.106061	CRF	CEU
1	45141806	1:45141806	T	A	A	A	A	T	T	NEAND	0.106061	CRF	CEU
1	45143458	1:45143458	A	G	G	G	G	A	A	NEAND	0.106061	CRF	CEU
1	45150793	1:45150793	C	T	T	T	T	C	C	NEAND	0.106061	CRF	CEU
1	45174427	1:45174427	C	T	T	T	T	C	C	NEAND	0.0959596	CRF	CEU
1	45176003	1:45176003	A	G	G	G	G	A	A	NEAND	0.0959596	CRF	CEU
1	45202943	1:45202943	A	G	G	G	G	A	A	NEAND	0.106061	CRF	CEU
1	45204773	1:45204773	C	T	T	T	T	C	C	NEAND	0.106061	CRF	CEU
1	45210403	1:45210403	T	C	C	C	C	T	T	NEAND	0.106061	CRF	CEU
1	45220912	1:45220912	A	G	G	G	A	A	A	NEAND	0.106061	CRF	CEU
1	45233396	1:45233396	A	T	T	T	T	A	A	NEAND	0.106061	CRF	CEU
1	45246334	1:45246334	G	T	T	T	T	G	G	NEAND	0.106061	CRF	CEU
1	45251779	1:45251779	C	T	T	T	T	C	C	NEAND	0.106061	CRF	CEU
1	45253955	1:45253955	G	A	A	A	A	G	G	NEAND	0.106061	CRF	CEU
1	45261099	1:45261099	A	T	T	T	T	A	A	NEAND	0.106061	CRF	CEU
1	45262156	1:45262156	C	T	T	T	T	C	C	NEAND	0.106061	CRF	CEU
1	45264187	1:45264187	T	G	G	G	T	T	T	NEAND	0.106061	CRF	CEU
1	45272733	1:45272733	A	T	T	T	T	A	A	NEAND	0.106061	CRF	CEU
1	51196302	1:51196302	T	C	C	T	C	T	T	NEAND	0.0505051	CRF	CEU
1	51202433	1:51202433	G	A	A	G	A	G	G	NEAND	0.0505051	CRF	CEU
1	51205244	1:51205244	A	G	G	G	G	A	A	NEAND	0.0505051	CRF	CEU
1	51234767	1:51234767	G	A	A	A	G	G	G	NEAND	0.0505051	CRF	CEU
1	51235789	1:51235789	T	G	G	G	T	T	T	NEAND	0.0505051	CRF	CEU
1	51241499	1:51241499	C	A	A	A	C	C	C	NEAND	0.0505051	CRF	CEU
1	51243850	1:51243850	T	C	C	C	T	T	T	NEAND	0.0505051	CRF	CEU
1	51255102	1:51255102	A	G	G	G	A	A	A	NEAND	0.0505051	CRF	CEU
1	51261267	1:51261267	T	G	G	G	T	T	T	NEAND	0.0505051	CRF	CEU
1	51274972	1:51274972	A	G	G	G	A	A	A	NEAND	0.0505051	CRF	CEU
1	51276037	1:51276037	A	G	G	G	A	A	A	NEAND	0.0505051	CRF	CEU
1	52583936	1:52583936	T	G	G	G	G	T	T	NEAND	0.0555556	CRF	CEU
1	52588438	1:52588438	T	C	C	C	C	T	T	NEAND	0.0555556	CRF	CEU
1	52596814	1:52596814	T	C	C	C	C	T	T	NEAND	0.0555556	CRF	CEU
1	53142461	1:53142461	C	A	A	A	A	C	C	NEAND	0.116162	CRF	CEU
1	53143039	1:53143039	C	T	T	T	T	C	C	NEAND	0.116162	CRF	CEU
1	53145603	1:53145603	T	C	C	C	C	T	T	NEAND	0.116162	CRF	CEU
1	53146493	1:53146493	G	A	A	A	A	G	G	NEAND	0.116162	CRF	CEU
1	53146595	1:53146595	C	T	T	T	T	C	C	NEAND	0.116162	CRF	CEU
1	53762605	1:53762605	C	T	T	T	T	C	C	NEAND	0.0555556	CRF	CEU
1	53766159	1:53766159	T	C	C	C	C	T	T	NEAND	0.0505051	CRF	CEU
1	53767838	1:53767838	T	C	C	C	C	T	T	NEAND	0.0505051	CRF	CEU
1	53773152	1:53773152	T	C	C	C	C	T	T	NEAND	0.0505051	CRF	CEU
1	53781187	1:53781187	T	C	C	C	C	T	T	NEAND	0.0505051	CRF	CEU
1	53787037	1:53787037	T	A	A	A	A	T	T	NEAND	0.0505051	CRF	CEU
1	53799107	1:53799107	C	A	A	A	A	C	C	NEAND	0.0505051	CRF	CEU
1	53829162	1:53829162	C	G	G	G	G	C	C	NEAND	0.0505051	CRF	CEU
1	53837796	1:53837796	T	G	G	G	G	T	T	NEAND	0.0505051	CRF	CEU
1	53851812	1:53851812	G	A	A	A	A	G	G	NEAND	0.0555556	CRF	CEU
1	53854664	1:53854664	A	G	G	G	G	A	A	NEAND	0.0555556	CRF	CEU
1	53858388	1:53858388	A	G	G	G	G	A	A	NEAND	0.0555556	CRF	CEU
1	53860015	1:53860015	T	C	C	C	C	T	T	NEAND	0.0555556	CRF	CEU
1	53862310	1:53862310	A	G	G	G	G	A	A	NEAND	0.0555556	CRF	CEU
1	53873099	1:53873099	G	A	A	A	A	G	G	NEAND	0.0555556	CRF	CEU
1	53874948	1:53874948	T	G	G	G	G	T	T	NEAND	0.0555556	CRF	CEU
1	53883043	1:53883043	T	C	C	C	C	T	T	NEAND	0.0555556	CRF	CEU
1	53887453	1:53887453	A	C	C	C	C	A	A	NEAND	0.0555556	CRF	CEU
1	53890974	1:53890974	G	T	T	T	T	G	G	NEAND	0.0555556	CRF	CEU
1	53898077	1:53898077	C	T	T	T	T	C	C	NEAND	0.0555556	CRF	CEU
1	53899082	1:53899082	G	A	A	A	A	G	G	NEAND	0.0555556	CRF	CEU
1	55293752	1:55293752	G	A	A	A	A	G	G	NEAND	0.0808081	CRF	CEU
1	55299561	1:55299561	G	T	T	T	T	G	G	NEAND	0.0808081	CRF	CEU
1	55300020	1:55300020	C	T	T	T	T	C	C	NEAND	0.0808081	CRF	CEU
1	55301657	1:55301657	T	C	C	C	C	T	T	NEAND	0.0808081	CRF	CEU
1	55301960	1:55301960	C	T	T	T	T	C	C	NEAND	0.0808081	CRF	CEU
1	55302321	1:55302321	G	A	A	A	A	G	G	NEAND	0.0808081	CRF	CEU
1	55302807	1:55302807	G	A	A	A	A	G	G	NEAND	0.0808081	CRF	CEU
1	55309410	1:55309410	C	T	T	T	T	C	C	NEAND	0.0808081	CRF	CEU
1	55319481	1:55319481	G	A	A	A	A	G	G	NEAND	0.0808081	CRF	CEU
1	55320101	1:55320101	A	G	G	G	G	A	A	NEAND	0.0858586	CRF	CEU
1	55323678	1:55323678	G	A	A	A	A	G	G	NEAND	0.0858586	CRF	CEU
1	55324075	1:55324075	G	A	A	A	A	G	G	NEAND	0.0858586	CRF	CEU
1	55325144	1:55325144	C	G	G	G	G	C	C	NEAND	0.0858586	CRF	CEU
1	56752073	1:56752073	C	T	T	T	T	C	C	NEAND	0.30303	CRF	CEU
1	56757360	1:56757360	T	C	C	C	C	T	T	NEAND	0.313131	CRF	CEU
1	56763583	1:56763583	G	A	A	A	A	G	G	NEAND	0.313131	CRF	CEU
1	56793385	1:56793385	G	C	C	C	C	G	G	NEAND	0.227273	CRF	CEU
1	56798532	1:56798532	C	G	G	G	G	C	C	NEAND	0.227273	CRF	CEU
1	56800523	1:56800523	T	C	C	C	C	T	T	NEAND	0.227273	CRF	CEU
1	56800934	1:56800934	C	G	G	G	G	C	C	NEAND	0.222222	CRF	CEU
1	56801415	1:56801415	T	G	G	G	G	T	T	NEAND	0.227273	CRF	CEU
1	58408844	1:58408844	G	A	A	G	A	G	G	NEAND	0.272727	CRF	CEU
1	58408881	1:58408881	A	G	G	A	G	A	A	NEAND	0.272727	CRF	CEU
1	58409669	1:58409669	C	G	G	C	G	C	C	NEAND	0.272727	CRF	CEU
1	58409972	1:58409972	G	A	A	G	A	G	G	NEAND	0.272727	CRF	CEU
1	58413513	1:58413513	T	G	G	G	G	T	T	NEAND	0.272727	CRF	CEU
1	58417938	1:58417938	T	G	G	G	G	T	T	NEAND	0.272727	CRF	CEU
1	58418363	1:58418363	G	A	A	A	A	G	G	NEAND	0.272727	CRF	CEU
1	58420082	1:58420082	T	C	C	C	C	T	T	NEAND	0.272727	CRF	CEU
1	58425827	1:58425827	A	C	C	C	A	A	A	NEAND	0.272727	CRF	CEU
1	58426103	1:58426103	C	A	A	A	C	C	C	NEAND	0.272727	CRF	CEU
1	58429989	1:58429989	T	C	C	C	C	T	T	NEAND	0.272727	CRF	CEU
1	58433519	1:58433519	C	T	T	C	T	C	C	NEAND	0.272727	CRF	CEU
1	58443716	1:58443716	A	G	G	G	G	A	A	NEAND	0.282828	CRF	CEU
1	58444500	1:58444500	T	A	A	A	A	T	T	NEAND	0.282828	CRF	CEU
1	58446116	1:58446116	A	G	G	A	G	A	A	NEAND	0.282828	CRF	CEU
1	58457902	1:58457902	T	C	C	T	C	T	T	NEAND	0.0505051	CRF	CEU
1	58459237	1:58459237	A	T	T	T	T	A	A	NEAND	0.0505051	CRF	CEU
1	58460198	1:58460198	T	C	C	C	C	T	T	NEAND	0.0505051	CRF	CEU
1	58466916	1:58466916	C	A	A	A	A	C	C	NEAND	0.0505051	CRF	CEU
1	58468786	1:58468786	T	G	G	G	G	T	T	NEAND	0.0505051	CRF	CEU
1	59769324	1:59769324	A	G	G	G	G	A	A	NEAND	0.0555556	CRF	CEU
1	59778135	1:59778135	A	G	G	G	G	A	A	NEAND	0.0555556	CRF	CEU
1	59783271	1:59783271	T	C	C	C	C	T	T	NEAND	0.0555556	CRF	CEU
1	59795687	1:59795687	C	G	G	G	G	C	C	NEAND	0.0555556	CRF	CEU
1	59804864	1:59804864	C	G	G	G	G	C	C	NEAND	0.0505051	CRF	CEU
1	59809210	1:59809210	G	A	A	A	A	G	G	NEAND	0.0555556	CRF	CEU
1	59812848	1:59812848	G	A	A	A	A	G	G	NEAND	0.0505051	CRF	CEU
1	59815634	1:59815634	C	T	T	T	T	C	C	NEAND	0.0555556	CRF	CEU
1	59820934	1:59820934	A	G	G	G	G	A	A	NEAND	0.0555556	CRF	CEU
1	59827983	1:59827983	C	T	T	T	T	C	C	NEAND	0.0555556	CRF	CEU
1	59828107	1:59828107	T	C	C	C	C	T	T	NEAND	0.0555556	CRF	CEU
1	59833333	1:59833333	T	C	C	C	C	T	T	NEAND	0.0555556	CRF	CEU
1	59837442	1:59837442	A	G	G	G	G	A	A	NEAND	0.0555556	CRF	CEU
1	59863143	1:59863143	C	A	A	A	A	C	C	NEAND	0.0555556	CRF	CEU
1	59863509	1:59863509	C	G	G	G	G	C	C	NEAND	0.0555556	CRF	CEU
1	59867226	1:59867226	T	C	C	C	C	T	T	NEAND	0.0555556	CRF	CEU
1	59867484	1:59867484	G	T	T	T	T	G	G	NEAND	0.0555556	CRF	CEU
1	59879980	1:59879980	C	T	T	T	T	C	C	NEAND	0.0555556	CRF	CEU
1	59899782	1:59899782	A	G	G	G	G	A	A	NEAND	0.0555556	CRF	CEU
1	59904089	1:59904089	T	G	G	G	G	T	T	NEAND	0.0555556	CRF	CEU
1	59906403	1:59906403	G	T	T	T	T	G	G	NEAND	0.0555556	CRF	CEU
1	59908795	1:59908795	G	A	A	A	A	G	G	NEAND	0.0555556	CRF	CEU
1	59913761	1:59913761	C	T	T	T	T	C	C	NEAND	0.141414	CRF	CEU
1	59928850	1:59928850	T	C	C	C	C	T	T	NEAND	0.141414	CRF	CEU
1	59951678	1:59951678	T	C	C	C	C	T	T	NEAND	0.0555556	CRF	CEU
1	59977343	1:59977343	T	C	C	C	C	T	T	NEAND	0.111111	CRF	CEU
1	59977870	1:59977870	C	T	T	T	T	C	C	NEAND	0.111111	CRF	CEU
1	60432586	1:60432586	T	C	C	C	C	T	T	NEAND	0.0707071	CRF	CEU
1	60452470	1:60452470	C	T	T	T	T	C	C	NEAND	0.0757576	CRF	CEU
1	60457164	1:60457164	G	C	C	C	C	G	G	NEAND	0.0757576	CRF	CEU
1	60471063	1:60471063	T	G	G	G	G	T	T	NEAND	0.0757576	CRF	CEU
1	60479382	1:60479382	C	A	A	A	A	C	C	NEAND	0.0757576	CRF	CEU
1	60484066	1:60484066	C	G	G	G	G	C	C	NEAND	0.0757576	CRF	CEU
1	60487403	1:60487403	A	G	G	G	G	A	A	NEAND	0.0757576	CRF	CEU
1	60489183	1:60489183	C	T	T	T	T	C	C	NEAND	0.0757576	CRF	CEU
1	60505586	1:60505586	G	A	A	A	A	G	G	NEAND	0.0757576	CRF	CEU
1	60509150	1:60509150	G	A	A	A	A	G	G	NEAND	0.0757576	CRF	CEU
1	60510151	1:60510151	C	G	G	G	G	C	C	NEAND	0.0757576	CRF	CEU
1	60517697	1:60517697	T	A	A	A	A	T	T	NEAND	0.0757576	CRF	CEU
1	60529939	1:60529939	C	T	T	T	T	C	C	NEAND	0.0757576	CRF	CEU
1	60535350	1:60535350	A	G	G	G	G	A	A	NEAND	0.0757576	CRF	CEU
1	60536428	1:60536428	C	T	T	T	T	C	C	NEAND	0.0757576	CRF	CEU
1	60537132	1:60537132	G	T	T	T	T	G	G	NEAND	0.0757576	CRF	CEU
1	60537662	1:60537662	T	A	A	A	A	T	T	NEAND	0.0757576	CRF	CEU
1	60559256	1:60559256	A	G	G	G	G	A	A	NEAND	0.0757576	CRF	CEU
1	60561022	1:60561022	C	T	T	T	T	C	C	NEAND	0.0757576	CRF	CEU
1	60562913	1:60562913	A	G	G	G	G	A	A	NEAND	0.0757576	CRF	CEU
1	60575962	1:60575962	C	T	T	T	T	C	C	NEAND	0.0757576	CRF	CEU
1	60579228	1:60579228	G	A	A	A	A	G	G	NEAND	0.0757576	CRF	CEU
1	60585930	1:60585930	G	A	A	A	A	G	G	NEAND	0.0757576	CRF	CEU
1	60587490	1:60587490	T	C	C	C	C	T	T	NEAND	0.0757576	CRF	CEU
1	60588711	1:60588711	T	C	C	C	C	T	T	NEAND	0.0757576	CRF	CEU
1	60591070	1:60591070	T	C	C	C	C	T	T	NEAND	0.0757576	CRF	CEU
1	60594500	1:60594500	C	T	T	T	T	C	C	NEAND	0.0757576	CRF	CEU
1	60595544	1:60595544	G	A	A	A	A	G	G	NEAND	0.0757576	CRF	CEU
1	60600984	1:60600984	G	C	C	C	C	G	G	NEAND	0.0757576	CRF	CEU
1	60608248	1:60608248	C	G	G	G	G	C	C	NEAND	0.0757576	CRF	CEU
1	60608447	1:60608447	A	G	G	G	G	A	A	NEAND	0.0757576	CRF	CEU
1	60609227	1:60609227	C	T	T	T	T	C	C	NEAND	0.0757576	CRF	CEU
1	60620732	1:60620732	C	T	T	T	T	C	C	NEAND	0.0757576	CRF	CEU
1	60623955	1:60623955	T	C	C	C	C	T	T	NEAND	0.0757576	CRF	CEU
1	60635722	1:60635722	A	G	G	G	G	A	A	NEAND	0.0757576	CRF	CEU
1	60638429	1:60638429	G	A	A	A	A	G	G	NEAND	0.0757576	CRF	CEU
1	60647811	1:60647811	A	G	G	G	G	A	A	NEAND	0.0757576	CRF	CEU
1	60659377	1:60659377	G	A	A	A	A	G	G	NEAND	0.0909091	CRF	CEU
1	60799777	1:60799777	G	A	A	A	A	G	G	NEAND	0.10101	CRF	CEU
1	60801824	1:60801824	T	A	A	A	A	T	T	NEAND	0.10101	CRF	CEU
1	60809599	1:60809599	G	A	A	A	A	G	G	NEAND	0.10101	CRF	CEU
1	60814879	1:60814879	T	C	C	C	C	T	T	NEAND	0.10101	CRF	CEU
1	60821615	1:60821615	C	T	T	T	T	C	C	NEAND	0.10101	CRF	CEU
1	60830106	1:60830106	G	A	A	A	A	G	G	NEAND	0.10101	CRF	CEU
1	60831253	1:60831253	C	T	T	T	T	C	C	NEAND	0.10101	CRF	CEU
1	60831885	1:60831885	C	A	A	A	A	C	C	NEAND	0.10101	CRF	CEU
1	60841289	1:60841289	T	G	G	G	G	T	T	NEAND	0.106061	CRF	CEU
1	60847954	1:60847954	C	T	T	T	T	C	C	NEAND	0.106061	CRF	CEU
1	60854397	1:60854397	G	A	A	A	A	G	G	NEAND	0.106061	CRF	CEU
1	61216636	1:61216636	C	G	G	G	G	C	C	NEAND	0.0858586	CRF	CEU
1	61224489	1:61224489	C	T	T	T	T	C	C	NEAND	0.0858586	CRF	CEU
1	61233051	1:61233051	A	T	T	T	T	A	A	NEAND	0.0757576	CRF	CEU
1	61233152	1:61233152	T	C	C	C	C	T	T	NEAND	0.0757576	CRF	CEU
1	61234587	1:61234587	T	G	G	G	G	T	T	NEAND	0.0808081	CRF	CEU
1	61244507	1:61244507	G	A	A	A	A	G	G	NEAND	0.0757576	CRF	CEU
1	61254976	1:61254976	C	T	T	T	T	C	C	NEAND	0.0757576	CRF	CEU
1	61348467	1:61348467	G	A	A	A	A	G	G	NEAND	0.0757576	CRF	CEU
1	61350253	1:61350253	G	T	T	T	T	G	G	NEAND	0.0757576	CRF	CEU
1	61365206	1:61365206	C	T	T	T	C	C	C	NEAND	0.0757576	CRF	CEU
1	61365547	1:61365547	T	C	C	C	C	T	T	NEAND	0.0757576	CRF	CEU
1	79039045	1:79039045	G	A	A	A	A	G	G	NEAND	0.237374	CRF	CEU
1	79041520	1:79041520	T	C	C	C	C	T	T	NEAND	0.237374	CRF	CEU
1	79042466	1:79042466	C	T	T	T	T	C	C	NEAND	0.247475	CRF	CEU
1	79043998	1:79043998	A	T	T	T	T	A	A	NEAND	0.247475	CRF	CEU
1	79046731	1:79046731	C	T	T	T	T	C	C	NEAND	0.247475	CRF	CEU
1	79051772	1:79051772	T	G	G	G	G	T	T	NEAND	0.247475	CRF	CEU
1	79051775	1:79051775	G	T	T	T	T	G	G	NEAND	0.247475	CRF	CEU
1	79073542	1:79073542	G	C	C	C	C	G	G	NEAND	0.242424	CRF	CEU
1	79079327	1:79079327	T	G	G	G	G	T	T	NEAND	0.242424	CRF	CEU
1	79100022	1:79100022	C	T	T	T	T	C	C	NEAND	0.232323	CRF	CEU
1	79106601	1:79106601	A	G	G	G	G	A	A	NEAND	0.232323	CRF	CEU
1	79123618	1:79123618	A	T	T	T	T	A	A	NEAND	0.171717	CRF	CEU
1	79126177	1:79126177	G	A	A	A	A	G	G	NEAND	0.171717	CRF	CEU
1	79139318	1:79139318	G	C	C	C	C	G	G	NEAND	0.171717	CRF	CEU
1	79145493	1:79145493	G	T	T	T	T	G	G	NEAND	0.171717	CRF	CEU
1	79149864	1:79149864	C	T	T	T	T	C	C	NEAND	0.171717	CRF	CEU
1	79153047	1:79153047	G	C	C	C	C	G	G	NEAND	0.171717	CRF	CEU
1	79161272	1:79161272	T	A	A	A	A	T	T	NEAND	0.171717	CRF	CEU
1	79161337	1:79161337	A	T	T	T	T	A	A	NEAND	0.171717	CRF	CEU
1	79178778	1:79178778	G	A	A	A	A	G	G	NEAND	0.171717	CRF	CEU
1	79180195	1:79180195	G	A	A	A	A	G	G	NEAND	0.171717	CRF	CEU
1	79180396	1:79180396	G	T	T	T	T	G	G	NEAND	0.171717	CRF	CEU
1	79182946	1:79182946	C	T	T	T	T	C	C	NEAND	0.171717	CRF	CEU
1	79185097	1:79185097	C	T	T	C	T	C	C	NEAND	0.171717	CRF	CEU
1	79189579	1:79189579	T	G	G	G	G	T	T	NEAND	0.171717	CRF	CEU
1	79687055	1:79687055	G	A	A	A	A	G	G	NEAND	0.20202	CRF	CEU
1	79706586	1:79706586	T	G	G	G	G	T	T	NEAND	0.20202	CRF	CEU
1	79710572	1:79710572	A	C	C	C	C	A	A	NEAND	0.20202	CRF	CEU
1	79721098	1:79721098	C	T	T	T	T	C	C	NEAND	0.20202	CRF	CEU
1	79721612	1:79721612	T	A	A	A	A	T	T	NEAND	0.20202	CRF	CEU
1	79729231	1:79729231	C	T	T	T	T	C	C	NEAND	0.20202	CRF	CEU
1	79731671	1:79731671	A	G	G	G	G	A	A	NEAND	0.20202	CRF	CEU
1	79732993	1:79732993	T	C	C	C	C	T	T	NEAND	0.20202	CRF	CEU
1	79738335	1:79738335	A	T	T	T	T	A	A	NEAND	0.20202	CRF	CEU
1	79742374	1:79742374	C	T	T	T	T	C	C	NEAND	0.20202	CRF	CEU
1	79773491	1:79773491	T	A	A	A	A	T	T	NEAND	0.20202	CRF	CEU
1	79779125	1:79779125	C	T	T	T	T	C	C	NEAND	0.20202	CRF	CEU
1	79784880	1:79784880	A	C	C	C	C	A	A	NEAND	0.20202	CRF	CEU
1	79786964	1:79786964	T	C	C	C	C	T	T	NEAND	0.20202	CRF	CEU
1	79798565	1:79798565	T	G	G	G	G	T	T	NEAND	0.20202	CRF	CEU
1	79802825	1:79802825	A	C	C	C	C	A	A	NEAND	0.20202	CRF	CEU
1	79811587	1:79811587	C	A	A	A	A	C	C	NEAND	0.20202	CRF	CEU
1	79811929	1:79811929	A	G	G	G	G	A	A	NEAND	0.20202	CRF	CEU
1	79814851	1:79814851	C	A	A	A	A	C	C	NEAND	0.20202	CRF	CEU
1	79815632	1:79815632	A	G	G	G	G	A	A	NEAND	0.20202	CRF	CEU
1	79815647	1:79815647	C	G	G	G	G	C	C	NEAND	0.20202	CRF	CEU
1	79817680	1:79817680	G	C	C	C	C	G	G	NEAND	0.20202	CRF	CEU
1	79825011	1:79825011	A	C	C	C	C	A	A	NEAND	0.20202	CRF	CEU
1	79828348	1:79828348	A	T	T	T	T	A	A	NEAND	0.20202	CRF	CEU
1	79829118	1:79829118	A	T	T	T	T	A	A	NEAND	0.20202	CRF	CEU
1	79829918	1:79829918	A	C	C	C	C	A	A	NEAND	0.20202	CRF	CEU
1	81607591	1:81607591	G	C	C	G	C	G	G	NEAND	0.146465	CRF	CEU
1	81611271	1:81611271	G	A	A	G	A	G	G	NEAND	0.146465	CRF	CEU
1	81621058	1:81621058	G	C	C	G	C	G	G	NEAND	0.146465	CRF	CEU
1	81625788	1:81625788	C	T	T	C	T	C	C	NEAND	0.146465	CRF	CEU
1	81710779	1:81710779	G	A	A	A	A	G	G	NEAND	0.0505051	CRF	CEU
1	81711363	1:81711363	G	A	A	A	A	G	G	NEAND	0.0505051	CRF	CEU
1	81711424	1:81711424	G	A	A	A	A	G	G	NEAND	0.0505051	CRF	CEU
1	81712571	1:81712571	G	A	A	A	A	G	G	NEAND	0.0505051	CRF	CEU
1	85093713	1:85093713	G	C	C	G	C	G	G	NEAND	0.0656566	SPRIME	CEU
1	85108798	1:85108798	A	G	G	G	G	A	A	NEAND	0.0656566	SPRIME	CEU
1	85125916	1:85125916	G	A	A	G	A	G	G	NEAND	0.0707071	SPRIME	CEU
1	85127254	1:85127254	C	T	T	T	T	C	C	NEAND	0.0707071	SPRIME	CEU
1	85140670	1:85140670	G	A	A	A	G	G	G	NEAND	0.0656566	BOTH	CEU
1	85143935	1:85143935	T	C	C	C	T	T	T	NEAND	0.0656566	BOTH	CEU
1	85150478	1:85150478	A	G	G	G	G	A	A	NEAND	0.0656566	BOTH	CEU
1	85151852	1:85151852	G	A	A	A	A	G	G	NEAND	0.0656566	BOTH	CEU
1	85157603	1:85157603	A	G	G	G	A	A	A	NEAND	0.0656566	BOTH	CEU
1	85159448	1:85159448	C	T	T	T	T	C	C	NEAND	0.0656566	BOTH	CEU
1	85169694	1:85169694	C	G	G	C	G	C	C	NEAND	0.0656566	BOTH	CEU
1	85173362	1:85173362	G	A	A	G	A	G	G	NEAND	0.0656566	BOTH	CEU
1	85181005	1:85181005	C	T	T	C	T	C	C	NEAND	0.0656566	BOTH	CEU
1	85181487	1:85181487	C	T	T	C	T	C	C	NEAND	0.0656566	BOTH	CEU
1	85189061	1:85189061	C	T	T	C	T	C	C	NEAND	0.0656566	BOTH	CEU
1	85190233	1:85190233	G	A	A	G	A	G	G	NEAND	0.0656566	BOTH	CEU
1	85190913	1:85190913	T	C	C	T	C	T	T	NEAND	0.0656566	BOTH	CEU
1	85194692	1:85194692	T	C	C	T	C	T	T	NEAND	0.0656566	BOTH	CEU
1	85194771	1:85194771	A	T	T	A	T	A	A	NEAND	0.0656566	BOTH	CEU
1	85203459	1:85203459	C	T	T	C	T	C	C	NEAND	0.0656566	BOTH	CEU
1	85206198	1:85206198	T	G	G	T	G	T	T	NEAND	0.0656566	BOTH	CEU
1	85207387	1:85207387	C	G	G	C	G	C	C	NEAND	0.0656566	BOTH	CEU
1	85219674	1:85219674	C	T	T	T	T	C	C	NEAND	0.0505051	BOTH	CEU
1	85236812	1:85236812	G	C	C	C	C	G	G	NEAND	0.0505051	BOTH	CEU
1	86588251	1:86588251	G	A	A	A	A	G	G	NEAND	0.0909091	CRF	CEU
1	86589673	1:86589673	A	G	G	G	G	A	A	NEAND	0.0909091	CRF	CEU
1	86590623	1:86590623	T	C	C	C	C	T	T	NEAND	0.0909091	CRF	CEU
1	86592279	1:86592279	G	A	A	A	A	G	G	NEAND	0.0909091	CRF	CEU
1	86592433	1:86592433	A	C	C	C	C	A	A	NEAND	0.0909091	CRF	CEU
1	86593220	1:86593220	C	T	T	T	T	C	C	NEAND	0.0909091	CRF	CEU
1	86599729	1:86599729	G	A	A	A	A	G	G	NEAND	0.0909091	CRF	CEU
1	86621064	1:86621064	C	A	A	A	A	C	C	NEAND	0.0909091	CRF	CEU
1	86636910	1:86636910	T	C	C	C	C	T	T	NEAND	0.0909091	CRF	CEU
1	86640340	1:86640340	C	T	T	T	T	C	C	NEAND	0.0909091	CRF	CEU
1	86651248	1:86651248	T	C	C	C	C	T	T	NEAND	0.0909091	CRF	CEU
1	86654129	1:86654129	T	G	G	G	G	T	T	NEAND	0.0909091	CRF	CEU
1	86690036	1:86690036	C	T	T	T	T	C	C	NEAND	0.0909091	CRF	CEU
1	86692392	1:86692392	A	C	C	C	C	A	A	NEAND	0.0909091	CRF	CEU
1	98960539	1:98960539	A	G	G	G	A	A	A	NEAND	0.0656566	CRF	CEU
1	98962082	1:98962082	C	T	T	T	C	C	C	NEAND	0.0656566	CRF	CEU
1	98965413	1:98965413	T	A	A	A	T	T	T	NEAND	0.0656566	CRF	CEU
1	98965414	1:98965414	C	T	T	T	C	C	C	NEAND	0.0656566	CRF	CEU
1	98965905	1:98965905	G	C	C	C	G	G	G	NEAND	0.0656566	CRF	CEU
1	98971507	1:98971507	G	T	T	T	G	G	G	NEAND	0.0656566	CRF	CEU
1	98974305	1:98974305	G	T	T	T	G	G	G	NEAND	0.0656566	CRF	CEU
1	98982875	1:98982875	C	T	T	T	C	C	C	NEAND	0.0656566	CRF	CEU
1	98984078	1:98984078	C	G	G	G	C	C	C	NEAND	0.0656566	CRF	CEU
1	98984313	1:98984313	T	G	G	G	T	T	T	NEAND	0.0656566	CRF	CEU
1	98987421	1:98987421	T	G	G	G	T	T	T	NEAND	0.0656566	CRF	CEU
1	98998859	1:98998859	T	C	C	C	T	T	T	NEAND	0.0656566	CRF	CEU
1	98999257	1:98999257	G	A	A	A	G	G	G	NEAND	0.0656566	CRF	CEU
1	99007173	1:99007173	A	C	C	C	A	A	A	NEAND	0.0606061	CRF	CEU
1	99010635	1:99010635	G	C	C	C	G	G	G	NEAND	0.0606061	CRF	CEU
1	99012984	1:99012984	C	G	G	G	C	C	C	NEAND	0.0606061	CRF	CEU
1	99013421	1:99013421	A	G	G	G	A	A	A	NEAND	0.0606061	CRF	CEU
1	99014131	1:99014131	C	G	G	G	C	C	C	NEAND	0.0606061	CRF	CEU
1	99494179	1:99494179	G	T	T	T	T	G	G	NEAND	0.0858586	CRF	CEU
1	99501891	1:99501891	G	C	C	C	C	G	G	NEAND	0.0858586	CRF	CEU
1	99502854	1:99502854	G	A	A	A	A	G	G	NEAND	0.0858586	CRF	CEU
1	99516810	1:99516810	T	C	C	C	C	T	T	NEAND	0.0858586	CRF	CEU
1	99524203	1:99524203	A	G	G	G	G	A	A	NEAND	0.0858586	CRF	CEU
1	99530203	1:99530203	T	A	A	A	A	T	T	NEAND	0.0858586	CRF	CEU
1	99537435	1:99537435	G	A	A	A	A	G	G	NEAND	0.0858586	CRF	CEU
1	99544878	1:99544878	G	A	A	A	A	G	G	NEAND	0.0858586	CRF	CEU
1	99548934	1:99548934	T	G	G	G	G	T	T	NEAND	0.0858586	CRF	CEU
1	99550172	1:99550172	G	A	A	G	A	G	G	NEAND	0.0858586	CRF	CEU
1	99551311	1:99551311	C	T	T	T	T	C	C	NEAND	0.0858586	CRF	CEU
1	99552262	1:99552262	A	G	G	G	G	A	A	NEAND	0.0858586	CRF	CEU
1	99556989	1:99556989	C	T	T	T	T	C	C	NEAND	0.0909091	CRF	CEU
1	99557020	1:99557020	G	A	A	A	A	G	G	NEAND	0.0909091	CRF	CEU
1	104671344	1:104671344	C	A	A	A	A	C	C	NEAND	0.0858586	CRF	CEU
1	104671528	1:104671528	A	G	G	G	G	A	A	NEAND	0.0858586	CRF	CEU
1	104673908	1:104673908	A	G	G	G	G	A	A	NEAND	0.0858586	CRF	CEU
1	104678343	1:104678343	C	T	T	T	T	C	C	NEAND	0.0858586	CRF	CEU
1	104690803	1:104690803	C	T	T	T	T	C	C	NEAND	0.0858586	CRF	CEU
1	104711037	1:104711037	A	G	G	G	G	A	A	NEAND	0.0858586	CRF	CEU
1	104711525	1:104711525	T	C	C	C	C	T	T	NEAND	0.0858586	CRF	CEU
1	104724421	1:104724421	T	C	C	T	C	T	T	NEAND	0.0858586	CRF	CEU
1	104727392	1:104727392	G	A	A	G	A	G	G	NEAND	0.0858586	CRF	CEU
1	104729769	1:104729769	G	A	A	G	A	G	G	NEAND	0.0858586	CRF	CEU
1	104736967	1:104736967	G	A	A	G	A	G	G	NEAND	0.0858586	CRF	CEU
1	104746206	1:104746206	C	T	T	C	T	C	C	NEAND	0.0858586	CRF	CEU
1	104748288	1:104748288	G	A	A	G	A	G	G	NEAND	0.0858586	CRF	CEU
1	115114992	1:115114992	C	T	T	C	T	C	C	NEAND	0.0505051	BOTH	CEU
1	115116743	1:115116743	T	C	C	T	C	T	T	NEAND	0.0505051	BOTH	CEU
1	115130282	1:115130282	C	T	T	C	T	C	C	NEAND	0.0505051	BOTH	CEU
1	115142970	1:115142970	C	T	T	C	T	C	C	NEAND	0.0707071	BOTH	CEU
1	115147754	1:115147754	T	C	C	C	C	T	T	NEAND	0.0707071	BOTH	CEU
1	115157627	1:115157627	A	G	G	G	G	A	A	NEAND	0.0707071	BOTH	CEU
1	115161568	1:115161568	T	A	A	A	T	T	T	NEAND	0.0707071	BOTH	CEU
1	115172002	1:115172002	T	C	C	C	C	T	T	NEAND	0.0707071	BOTH	CEU
1	115172450	1:115172450	T	C	C	C	C	T	T	NEAND	0.0707071	BOTH	CEU
1	115174275	1:115174275	G	A	A	A	A	G	G	NEAND	0.0707071	BOTH	CEU
1	115175828	1:115175828	T	C	C	C	C	T	T	NEAND	0.0707071	BOTH	CEU
1	115176674	1:115176674	T	G	G	G	G	T	T	NEAND	0.0707071	BOTH	CEU
1	115178978	1:115178978	A	T	T	T	T	A	A	NEAND	0.0707071	BOTH	CEU
1	115193503	1:115193503	C	T	T	T	T	C	C	NEAND	0.0707071	BOTH	CEU
1	115226972	1:115226972	G	A	A	A	G	G	G	NEAND	0.0707071	BOTH	CEU
1	115233632	1:115233632	G	A	A	A	G	G	G	NEAND	0.0707071	BOTH	CEU
1	115238689	1:115238689	C	A	A	A	C	C	C	NEAND	0.0707071	BOTH	CEU
1	115239571	1:115239571	T	G	G	G	G	T	T	NEAND	0.0707071	BOTH	CEU
1	115241537	1:115241537	C	T	T	T	T	C	C	NEAND	0.0707071	BOTH	CEU
1	115241705	1:115241705	C	A	A	A	A	C	C	NEAND	0.0707071	BOTH	CEU
1	115243042	1:115243042	G	A	A	A	A	G	G	NEAND	0.0707071	BOTH	CEU
1	115245258	1:115245258	T	A	A	A	A	T	T	NEAND	0.0707071	BOTH	CEU
1	115248217	1:115248217	A	T	T	T	T	A	A	NEAND	0.0707071	BOTH	CEU
1	115249015	1:115249015	A	G	G	G	G	A	A	NEAND	0.0707071	BOTH	CEU
1	115250476	1:115250476	C	T	T	T	T	C	C	NEAND	0.0707071	BOTH	CEU
1	115259935	1:115259935	C	T	T	T	T	C	C	NEAND	0.0707071	BOTH	CEU
1	115268430	1:115268430	C	T	T	C	T	C	C	NEAND	0.126263	BOTH	CEU
1	115272547	1:115272547	A	T	T	T	T	A	A	NEAND	0.126263	BOTH	CEU
1	115272586	1:115272586	C	T	T	T	T	C	C	NEAND	0.126263	BOTH	CEU
1	115275325	1:115275325	A	G	G	G	G	A	A	NEAND	0.126263	BOTH	CEU
1	115278855	1:115278855	C	T	T	T	C	C	C	NEAND	0.126263	BOTH	CEU
1	115282146	1:115282146	T	C	C	C	C	T	T	NEAND	0.126263	BOTH	CEU
1	115283534	1:115283534	A	T	T	T	T	A	A	NEAND	0.126263	BOTH	CEU
1	115289515	1:115289515	T	G	G	G	G	T	T	NEAND	0.126263	BOTH	CEU
1	115293135	1:115293135	A	G	G	G	G	A	A	NEAND	0.126263	BOTH	CEU
1	115299768	1:115299768	C	G	G	G	G	C	C	NEAND	0.126263	CRF	CEU
1	115306089	1:115306089	G	A	A	A	A	G	G	NEAND	0.126263	BOTH	CEU
1	115313366	1:115313366	T	C	C	C	C	T	T	NEAND	0.126263	BOTH	CEU
1	115372292	1:115372292	T	G	G	G	G	T	T	NEAND	0.0505051	BOTH	CEU
1	115375657	1:115375657	T	C	C	C	T	T	T	NEAND	0.0505051	BOTH	CEU
1	115400400	1:115400400	T	C	C	C	C	T	T	NEAND	0.0555556	BOTH	CEU
1	115407943	1:115407943	G	A	A	A	G	G	G	NEAND	0.0555556	BOTH	CEU
1	115408487	1:115408487	C	T	T	T	T	C	C	NEAND	0.0555556	BOTH	CEU
1	115410281	1:115410281	A	G	G	G	G	A	A	NEAND	0.0555556	BOTH	CEU
1	115413320	1:115413320	C	T	T	C	T	C	C	NEAND	0.0555556	BOTH	CEU
1	115413813	1:115413813	C	T	T	T	T	C	C	NEAND	0.0555556	BOTH	CEU
1	115420169	1:115420169	C	A	A	A	A	C	C	NEAND	0.0555556	BOTH	CEU
1	115428293	1:115428293	C	T	T	T	T	C	C	NEAND	0.0555556	BOTH	CEU
1	115432048	1:115432048	C	T	T	T	T	C	C	NEAND	0.0555556	BOTH	CEU
1	115441697	1:115441697	C	G	G	G	G	C	C	NEAND	0.0606061	BOTH	CEU
1	115444564	1:115444564	T	C	C	C	C	T	T	NEAND	0.0606061	BOTH	CEU
1	115452506	1:115452506	G	A	A	A	A	G	G	NEAND	0.0606061	BOTH	CEU
1	115452964	1:115452964	G	A	A	A	A	G	G	NEAND	0.0606061	BOTH	CEU
1	115460953	1:115460953	G	A	A	A	A	G	G	NEAND	0.0606061	BOTH	CEU
1	115467694	1:115467694	T	G	G	G	G	T	T	NEAND	0.0606061	BOTH	CEU
1	147779573	1:147779573	G	C	C	C	C	G	G	NEAND	0.0707071	CRF	CEU
1	147779577	1:147779577	T	G	G	G	G	T	T	NEAND	0.0707071	BOTH	CEU
1	147779837	1:147779837	T	C	C	C	C	T	T	NEAND	0.0707071	BOTH	CEU
1	147780282	1:147780282	G	C	C	C	C	G	G	NEAND	0.0707071	BOTH	CEU
1	147782116	1:147782116	G	A	A	A	A	G	G	NEAND	0.0757576	BOTH	CEU
1	147782254	1:147782254	T	C	C	C	C	T	T	NEAND	0.0757576	BOTH	CEU
1	147787209	1:147787209	A	G	G	G	G	A	A	NEAND	0.0757576	BOTH	CEU
1	147787224	1:147787224	G	T	T	T	T	G	G	NEAND	0.0757576	BOTH	CEU
1	147787528	1:147787528	G	A	A	A	A	G	G	NEAND	0.0757576	BOTH	CEU
1	147794776	1:147794776	A	G	G	G	G	A	A	NEAND	0.0757576	BOTH	CEU
1	147795502	1:147795502	T	G	G	G	G	T	T	NEAND	0.0757576	BOTH	CEU
1	147797410	1:147797410	C	G	G	G	G	C	C	NEAND	0.0757576	BOTH	CEU
1	147797657	1:147797657	G	A	A	A	A	G	G	NEAND	0.0757576	BOTH	CEU
1	147801006	1:147801006	T	G	G	G	G	T	T	NEAND	0.0757576	BOTH	CEU
1	147801537	1:147801537	C	T	T	T	T	C	C	NEAND	0.0757576	BOTH	CEU
1	147801829	1:147801829	A	T	T	T	T	A	A	NEAND	0.0757576	BOTH	CEU
1	147801902	1:147801902	G	T	T	T	T	G	G	NEAND	0.0757576	BOTH	CEU
1	147806500	1:147806500	A	C	C	C	C	A	A	NEAND	0.0757576	BOTH	CEU
1	147807320	1:147807320	G	A	A	A	A	G	G	NEAND	0.0757576	BOTH	CEU
1	147807499	1:147807499	T	C	C	C	C	T	T	NEAND	0.0808081	BOTH	CEU
1	147808219	1:147808219	G	A	A	A	A	G	G	NEAND	0.0757576	BOTH	CEU
1	147809289	1:147809289	T	C	C	C	C	T	T	NEAND	0.0757576	BOTH	CEU
1	147809418	1:147809418	A	G	G	G	G	A	A	NEAND	0.0757576	BOTH	CEU
1	147810924	1:147810924	A	G	G	G	G	A	A	NEAND	0.0757576	BOTH	CEU
1	147816386	1:147816386	C	T	T	T	T	C	C	NEAND	0.0757576	BOTH	CEU
1	147816545	1:147816545	A	T	T	T	T	A	A	NEAND	0.0757576	BOTH	CEU
1	147821136	1:147821136	C	T	T	T	T	C	C	NEAND	0.0757576	BOTH	CEU
1	147823615	1:147823615	A	T	T	T	T	A	A	NEAND	0.0757576	BOTH	CEU
1	147824809	1:147824809	C	G	G	G	G	C	C	NEAND	0.0757576	BOTH	CEU
1	147824830	1:147824830	C	G	G	G	G	C	C	NEAND	0.0757576	BOTH	CEU
1	147851618	1:147851618	A	G	G	G	G	A	A	NEAND	0.0757576	BOTH	CEU
1	147852770	1:147852770	G	A	A	A	A	G	G	NEAND	0.0757576	BOTH	CEU
1	147854817	1:147854817	C	T	T	T	T	C	C	NEAND	0.0757576	BOTH	CEU
1	147872866	1:147872866	G	T	T	T	T	G	G	NEAND	0.0757576	BOTH	CEU
1	147890474	1:147890474	C	T	T	T	T	C	C	NEAND	0.0555556	SPRIME	CEU
1	147895091	1:147895091	A	G	G	G	G	A	A	NEAND	0.0555556	SPRIME	CEU
1	149879391	1:149879391	G	T	T	G	T	G	G	NEAND	0.111111	BOTH	CEU
1	149882598	1:149882598	G	A	A	A	A	G	G	NEAND	0.111111	BOTH	CEU
1	149884800	1:149884800	C	T	T	T	T	C	C	NEAND	0.111111	BOTH	CEU
1	149890981	1:149890981	A	G	G	G	G	A	A	NEAND	0.106061	BOTH	CEU
1	149899449	1:149899449	G	A	A	A	A	G	G	NEAND	0.106061	CRF	CEU
1	149899450	1:149899450	C	T	T	T	T	C	C	NEAND	0.106061	BOTH	CEU
1	149924521	1:149924521	A	G	G	G	G	A	A	NEAND	0.0909091	BOTH	CEU
1	149935365	1:149935365	C	T	T	T	T	C	C	NEAND	0.0909091	BOTH	CEU
1	149935383	1:149935383	A	G	G	G	G	A	A	NEAND	0.0909091	BOTH	CEU
1	149937602	1:149937602	G	A	A	A	A	G	G	NEAND	0.0909091	BOTH	CEU
1	149949936	1:149949936	C	T	T	T	T	C	C	NEAND	0.0909091	BOTH	CEU
1	149971229	1:149971229	G	A	A	A	A	G	G	NEAND	0.0909091	BOTH	CEU
1	149984312	1:149984312	G	T	T	T	T	G	G	NEAND	0.0909091	BOTH	CEU
1	149989663	1:149989663	C	T	T	T	T	C	C	NEAND	0.0909091	BOTH	CEU
1	150000020	1:150000020	T	G	G	G	T	T	T	NEAND	0.0909091	BOTH	CEU
1	150020634	1:150020634	T	C	C	T	C	T	T	NEAND	0.106061	BOTH	CEU
1	150021432	1:150021432	C	A	A	C	A	C	C	NEAND	0.106061	BOTH	CEU
1	150024008	1:150024008	C	T	T	T	T	C	C	NEAND	0.106061	BOTH	CEU
1	150025630	1:150025630	C	G	G	G	G	C	C	NEAND	0.106061	BOTH	CEU
1	150029674	1:150029674	T	C	C	C	C	T	T	NEAND	0.19697	BOTH	CEU
1	150032389	1:150032389	C	T	T	C	T	C	C	NEAND	0.19697	BOTH	CEU
1	150066990	1:150066990	G	A	A	A	A	G	G	NEAND	0.19697	BOTH	CEU
1	150077904	1:150077904	C	T	T	T	T	C	C	NEAND	0.19697	BOTH	CEU
1	150077980	1:150077980	G	A	A	A	A	G	G	NEAND	0.19697	BOTH	CEU
1	150078190	1:150078190	A	G	G	G	G	A	A	NEAND	0.19697	BOTH	CEU
1	150086719	1:150086719	G	A	A	A	A	G	G	NEAND	0.19697	BOTH	CEU
1	150094433	1:150094433	A	T	T	T	T	A	A	NEAND	0.19697	BOTH	CEU
1	150102876	1:150102876	G	A	A	A	A	G	G	NEAND	0.19697	BOTH	CEU
1	150107999	1:150107999	C	A	A	A	A	C	C	NEAND	0.19697	BOTH	CEU
1	150109454	1:150109454	A	G	G	A	G	A	A	NEAND	0.191919	CRF	CEU
1	150122414	1:150122414	C	T	T	T	T	C	C	NEAND	0.19697	BOTH	CEU
1	150125986	1:150125986	A	G	G	G	G	A	A	NEAND	0.19697	BOTH	CEU
1	150134393	1:150134393	T	G	G	G	G	T	T	NEAND	0.19697	BOTH	CEU
1	150138317	1:150138317	G	A	A	A	A	G	G	NEAND	0.19697	BOTH	CEU
1	150140312	1:150140312	C	T	T	T	T	C	C	NEAND	0.19697	BOTH	CEU
1	150141312	1:150141312	T	A	A	A	A	T	T	NEAND	0.19697	BOTH	CEU
1	150146987	1:150146987	C	T	T	T	T	C	C	NEAND	0.19697	BOTH	CEU
1	150147539	1:150147539	T	C	C	C	C	T	T	NEAND	0.19697	BOTH	CEU
1	150160129	1:150160129	G	A	A	A	A	G	G	NEAND	0.19697	BOTH	CEU
1	150161365	1:150161365	T	A	A	A	A	T	T	NEAND	0.19697	BOTH	CEU
1	150163093	1:150163093	C	T	T	C	T	C	C	NEAND	0.191919	CRF	CEU
1	150165955	1:150165955	A	G	G	G	G	A	A	NEAND	0.20202	BOTH	CEU
1	150198578	1:150198578	T	C	C	C	C	T	T	NEAND	0.176768	BOTH	CEU
1	150212504	1:150212504	C	T	T	T	T	C	C	NEAND	0.181818	BOTH	CEU
1	150213149	1:150213149	G	A	A	A	A	G	G	NEAND	0.181818	BOTH	CEU
1	150251390	1:150251390	G	A	A	A	A	G	G	NEAND	0.171717	BOTH	CEU
1	150273667	1:150273667	T	C	C	C	C	T	T	NEAND	0.176768	BOTH	CEU
1	150300385	1:150300385	T	C	C	C	C	T	T	NEAND	0.181818	BOTH	CEU
1	150302061	1:150302061	C	A	A	A	A	C	C	NEAND	0.181818	BOTH	CEU
1	150302181	1:150302181	A	G	G	G	G	A	A	NEAND	0.181818	BOTH	CEU
1	150336447	1:150336447	A	G	G	G	G	A	A	NEAND	0.181818	BOTH	CEU
1	150364813	1:150364813	G	T	T	T	T	G	G	NEAND	0.181818	BOTH	CEU
1	150373611	1:150373611	A	C	C	C	C	A	A	NEAND	0.181818	BOTH	CEU
1	150378451	1:150378451	C	T	T	T	T	C	C	NEAND	0.181818	BOTH	CEU
1	150382102	1:150382102	G	A	A	A	A	G	G	NEAND	0.181818	BOTH	CEU
1	150386948	1:150386948	C	T	T	T	T	C	C	NEAND	0.181818	BOTH	CEU
1	150391971	1:150391971	G	A	A	A	A	G	G	NEAND	0.181818	BOTH	CEU
1	150415394	1:150415394	G	C	C	C	C	G	G	NEAND	0.181818	CRF	CEU
1	150423354	1:150423354	T	G	G	G	G	T	T	NEAND	0.181818	BOTH	CEU
1	150445741	1:150445741	T	G	G	G	G	T	T	NEAND	0.181818	BOTH	CEU
1	150447963	1:150447963	C	G	G	G	G	C	C	NEAND	0.176768	BOTH	CEU
1	150525662	1:150525662	C	T	T	T	T	C	C	NEAND	0.176768	BOTH	CEU
1	150527631	1:150527631	G	A	A	A	A	G	G	NEAND	0.176768	BOTH	CEU
1	159794352	1:159794352	A	G	G	G	G	A	A	NEAND	0.116162	CRF	CEU
1	159796989	1:159796989	G	A	A	A	A	G	G	NEAND	0.116162	CRF	CEU
1	159807551	1:159807551	G	A	A	A	A	G	G	NEAND	0.116162	CRF	CEU
1	159811031	1:159811031	A	G	G	G	G	A	A	NEAND	0.116162	CRF	CEU
1	159814351	1:159814351	G	A	A	A	A	G	G	NEAND	0.121212	CRF	CEU
1	159814370	1:159814370	T	C	C	C	C	T	T	NEAND	0.121212	CRF	CEU
1	159815623	1:159815623	C	T	T	T	T	C	C	NEAND	0.121212	CRF	CEU
1	159816935	1:159816935	G	A	A	A	A	G	G	NEAND	0.121212	CRF	CEU
1	159816936	1:159816936	C	T	T	T	T	C	C	NEAND	0.121212	CRF	CEU
1	159817577	1:159817577	T	C	C	C	C	T	T	NEAND	0.121212	CRF	CEU
1	159819105	1:159819105	C	T	T	T	T	C	C	NEAND	0.121212	CRF	CEU
1	159824157	1:159824157	T	C	C	C	C	T	T	NEAND	0.121212	CRF	CEU
1	159824577	1:159824577	C	T	T	T	T	C	C	NEAND	0.121212	CRF	CEU
1	159826512	1:159826512	G	T	T	T	T	G	G	NEAND	0.111111	CRF	CEU
1	159855177	1:159855177	C	G	G	G	G	C	C	NEAND	0.121212	CRF	CEU
1	159858338	1:159858338	G	A	A	A	A	G	G	NEAND	0.121212	CRF	CEU
1	159874268	1:159874268	T	C	C	C	C	T	T	NEAND	0.126263	CRF	CEU
1	159887541	1:159887541	G	A	A	A	A	G	G	NEAND	0.121212	CRF	CEU
1	159889489	1:159889489	G	A	A	A	A	G	G	NEAND	0.121212	CRF	CEU
1	160073389	1:160073389	A	C	C	C	C	A	A	NEAND	0.126263	SPRIME	CEU
1	160075163	1:160075163	G	A	A	A	A	G	G	NEAND	0.126263	SPRIME	CEU
1	160075942	1:160075942	G	A	A	A	A	G	G	NEAND	0.126263	SPRIME	CEU
1	160082306	1:160082306	C	T	T	T	T	C	C	NEAND	0.126263	SPRIME	CEU
1	160083552	1:160083552	C	A	A	A	A	C	C	NEAND	0.126263	SPRIME	CEU
1	160647524	1:160647524	G	A	A	A	A	G	G	NEAND	0.0606061	CRF	CEU
1	160651441	1:160651441	C	T	T	T	T	C	C	NEAND	0.0606061	CRF	CEU
1	160657856	1:160657856	A	C	C	C	C	A	A	NEAND	0.0606061	CRF	CEU
1	161430130	1:161430130	T	C	C	C	C	T	T	NEAND	0.166667	SPRIME	CEU
1	161440668	1:161440668	G	A	A	A	A	G	G	NEAND	0.166667	SPRIME	CEU
1	161689031	1:161689031	A	G	G	A	G	A	A	NEAND	0.106061	SPRIME	CEU
1	162161337	1:162161337	A	G	G	G	G	A	A	NEAND	0.0505051	SPRIME	CEU
1	162168984	1:162168984	C	A	A	A	A	C	C	NEAND	0.0505051	BOTH	CEU
1	162169012	1:162169012	C	G	G	G	G	C	C	NEAND	0.0505051	BOTH	CEU
1	162169081	1:162169081	G	A	A	A	A	G	G	NEAND	0.0505051	BOTH	CEU
1	162169401	1:162169401	T	A	A	A	A	T	T	NEAND	0.0505051	BOTH	CEU
1	162172062	1:162172062	G	A	A	A	A	G	G	NEAND	0.0505051	BOTH	CEU
1	162179228	1:162179228	C	G	G	G	G	C	C	NEAND	0.0505051	BOTH	CEU
1	162180004	1:162180004	G	A	A	A	A	G	G	NEAND	0.0505051	BOTH	CEU
1	162181303	1:162181303	C	G	G	G	G	C	C	NEAND	0.0505051	BOTH	CEU
1	162182517	1:162182517	G	T	T	T	T	G	G	NEAND	0.0505051	BOTH	CEU
1	162184434	1:162184434	G	A	A	A	A	G	G	NEAND	0.0505051	BOTH	CEU
1	162185638	1:162185638	G	A	A	A	A	G	G	NEAND	0.0505051	BOTH	CEU
1	162187271	1:162187271	T	G	G	G	G	T	T	NEAND	0.0505051	BOTH	CEU
1	162187864	1:162187864	T	A	A	A	A	T	T	NEAND	0.0505051	BOTH	CEU
1	162196955	1:162196955	A	C	C	C	C	A	A	NEAND	0.0505051	BOTH	CEU
1	162197817	1:162197817	G	T	T	T	T	G	G	NEAND	0.0505051	BOTH	CEU
1	162197952	1:162197952	G	A	A	A	A	G	G	NEAND	0.0505051	BOTH	CEU
1	162203359	1:162203359	C	G	G	G	G	C	C	NEAND	0.0505051	BOTH	CEU
1	162206905	1:162206905	T	C	C	C	C	T	T	NEAND	0.0505051	BOTH	CEU
1	162207328	1:162207328	G	T	T	T	T	G	G	NEAND	0.0505051	BOTH	CEU
1	162214003	1:162214003	A	G	G	G	G	A	A	NEAND	0.0505051	BOTH	CEU
1	162214428	1:162214428	T	A	A	A	A	T	T	NEAND	0.0505051	BOTH	CEU
1	162948443	1:162948443	C	T	T	T	T	C	C	NEAND	0.0909091	CRF	CEU
1	162948798	1:162948798	T	C	C	C	C	T	T	NEAND	0.0909091	CRF	CEU
1	162949624	1:162949624	G	A	A	A	A	G	G	NEAND	0.0909091	CRF	CEU
1	162957614	1:162957614	C	T	T	T	T	C	C	NEAND	0.0909091	CRF	CEU
1	162961067	1:162961067	C	T	T	T	T	C	C	NEAND	0.0909091	CRF	CEU
1	162963365	1:162963365	T	C	C	C	C	T	T	NEAND	0.0909091	CRF	CEU
1	163077595	1:163077595	G	T	T	T	T	G	G	NEAND	0.0707071	CRF	CEU
1	163093055	1:163093055	G	T	T	T	T	G	G	NEAND	0.0707071	CRF	CEU
1	163111903	1:163111903	G	A	A	A	A	G	G	NEAND	0.0707071	CRF	CEU
1	163118732	1:163118732	A	C	C	C	C	A	A	NEAND	0.0707071	CRF	CEU
1	163121407	1:163121407	C	T	T	T	T	C	C	NEAND	0.0707071	CRF	CEU
1	163126510	1:163126510	C	T	T	T	T	C	C	NEAND	0.0707071	CRF	CEU
1	163128165	1:163128165	C	T	T	T	T	C	C	NEAND	0.0707071	CRF	CEU
1	163133743	1:163133743	A	T	T	T	T	A	A	NEAND	0.0707071	CRF	CEU
1	163133883	1:163133883	A	C	C	C	C	A	A	NEAND	0.0707071	CRF	CEU
1	163139611	1:163139611	T	C	C	C	C	T	T	NEAND	0.0707071	CRF	CEU
1	163142414	1:163142414	A	G	G	G	G	A	A	NEAND	0.0707071	CRF	CEU
1	163170014	1:163170014	G	A	A	A	A	G	G	NEAND	0.0707071	CRF	CEU
1	163211008	1:163211008	G	C	C	C	C	G	G	NEAND	0.161616	CRF	CEU
1	163220010	1:163220010	C	A	A	A	A	C	C	NEAND	0.156566	CRF	CEU
1	163223475	1:163223475	G	T	T	T	T	G	G	NEAND	0.151515	CRF	CEU
1	163225332	1:163225332	T	C	C	C	C	T	T	NEAND	0.151515	CRF	CEU
1	163272118	1:163272118	G	C	C	C	C	G	G	NEAND	0.151515	CRF	CEU
1	163285818	1:163285818	G	A	A	A	A	G	G	NEAND	0.151515	CRF	CEU
1	163287946	1:163287946	G	A	A	A	A	G	G	NEAND	0.151515	CRF	CEU
1	163300166	1:163300166	A	G	G	G	G	A	A	NEAND	0.151515	CRF	CEU
1	163301905	1:163301905	T	G	G	G	G	T	T	NEAND	0.151515	CRF	CEU
1	163304050	1:163304050	A	C	C	C	C	A	A	NEAND	0.151515	CRF	CEU
1	163304085	1:163304085	T	C	C	C	C	T	T	NEAND	0.151515	CRF	CEU
1	163323589	1:163323589	G	T	T	T	T	G	G	NEAND	0.116162	CRF	CEU
1	163328106	1:163328106	G	A	A	A	A	G	G	NEAND	0.116162	CRF	CEU
1	163334227	1:163334227	G	A	A	A	A	G	G	NEAND	0.116162	CRF	CEU
1	163346068	1:163346068	A	C	C	C	C	A	A	NEAND	0.116162	CRF	CEU
1	163356493	1:163356493	A	T	T	T	T	A	A	NEAND	0.116162	CRF	CEU
1	163359897	1:163359897	C	T	T	T	T	C	C	NEAND	0.121212	CRF	CEU
1	163371086	1:163371086	T	C	C	C	C	T	T	NEAND	0.121212	CRF	CEU
1	163379249	1:163379249	T	C	C	C	C	T	T	NEAND	0.0959596	CRF	CEU
1	163389043	1:163389043	A	G	G	G	G	A	A	NEAND	0.0959596	CRF	CEU
1	163404370	1:163404370	C	T	T	T	C	C	C	NEAND	0.0959596	CRF	CEU
1	163408857	1:163408857	G	A	A	A	A	G	G	NEAND	0.0757576	CRF	CEU
1	163414101	1:163414101	A	G	G	A	G	A	A	NEAND	0.0757576	CRF	CEU
1	163414148	1:163414148	A	G	G	A	G	A	A	NEAND	0.0757576	CRF	CEU
1	163415669	1:163415669	C	T	T	T	T	C	C	NEAND	0.0757576	CRF	CEU
1	163418310	1:163418310	C	A	A	C	A	C	C	NEAND	0.0757576	CRF	CEU
1	163426218	1:163426218	T	C	C	C	C	T	T	NEAND	0.0757576	CRF	CEU
1	163429324	1:163429324	G	A	A	G	A	G	G	NEAND	0.0757576	CRF	CEU
1	163436764	1:163436764	T	C	C	T	C	T	T	NEAND	0.0757576	CRF	CEU
1	163438468	1:163438468	T	A	A	A	A	T	T	NEAND	0.0757576	CRF	CEU
1	163648180	1:163648180	C	T	T	C	T	C	C	NEAND	0.0505051	CRF	CEU
1	163650510	1:163650510	T	A	A	A	A	T	T	NEAND	0.0505051	CRF	CEU
1	163653914	1:163653914	C	T	T	T	T	C	C	NEAND	0.0606061	CRF	CEU
1	163654120	1:163654120	G	A	A	A	A	G	G	NEAND	0.0606061	CRF	CEU
1	163654163	1:163654163	G	A	A	A	A	G	G	NEAND	0.0606061	CRF	CEU
1	163654585	1:163654585	C	T	T	T	T	C	C	NEAND	0.0505051	CRF	CEU
1	163667004	1:163667004	C	T	T	T	T	C	C	NEAND	0.0606061	CRF	CEU
1	163667406	1:163667406	G	A	A	A	A	G	G	NEAND	0.0606061	CRF	CEU
1	163667671	1:163667671	C	A	A	A	A	C	C	NEAND	0.0606061	CRF	CEU
1	163668046	1:163668046	C	T	T	T	T	C	C	NEAND	0.0505051	CRF	CEU
1	163668743	1:163668743	T	C	C	C	C	T	T	NEAND	0.0606061	CRF	CEU
1	163668834	1:163668834	A	T	T	T	T	A	A	NEAND	0.0606061	CRF	CEU
1	163669034	1:163669034	G	T	T	T	T	G	G	NEAND	0.0606061	CRF	CEU
1	163669400	1:163669400	A	G	G	G	G	A	A	NEAND	0.0606061	CRF	CEU
1	163670531	1:163670531	A	T	T	T	T	A	A	NEAND	0.0505051	CRF	CEU
1	163671569	1:163671569	C	G	G	G	G	C	C	NEAND	0.0606061	CRF	CEU
1	163680016	1:163680016	C	T	T	T	T	C	C	NEAND	0.0505051	CRF	CEU
1	163680361	1:163680361	G	A	A	A	A	G	G	NEAND	0.0505051	CRF	CEU
1	163683856	1:163683856	C	T	T	T	T	C	C	NEAND	0.0505051	CRF	CEU
1	163687913	1:163687913	A	G	G	G	G	A	A	NEAND	0.0505051	CRF	CEU
1	163688659	1:163688659	T	C	C	C	C	T	T	NEAND	0.0505051	CRF	CEU
1	163689875	1:163689875	C	T	T	T	T	C	C	NEAND	0.0505051	CRF	CEU
1	163692278	1:163692278	C	G	G	G	G	C	C	NEAND	0.0505051	CRF	CEU
1	163693428	1:163693428	G	A	A	A	A	G	G	NEAND	0.0505051	CRF	CEU
1	163700550	1:163700550	C	G	G	G	G	C	C	NEAND	0.0505051	CRF	CEU
1	163703840	1:163703840	A	T	T	A	T	A	A	NEAND	0.0505051	CRF	CEU
1	163704008	1:163704008	A	G	G	G	G	A	A	NEAND	0.0505051	CRF	CEU
1	163712823	1:163712823	A	T	T	T	T	A	A	NEAND	0.0505051	CRF	CEU
1	163714382	1:163714382	G	A	A	A	A	G	G	NEAND	0.0505051	CRF	CEU
1	163719856	1:163719856	G	T	T	T	T	G	G	NEAND	0.0505051	CRF	CEU
1	163724669	1:163724669	C	A	A	A	A	C	C	NEAND	0.0505051	CRF	CEU
1	163734158	1:163734158	G	A	A	A	A	G	G	NEAND	0.0505051	CRF	CEU
1	163741398	1:163741398	G	A	A	A	A	G	G	NEAND	0.0505051	CRF	CEU
1	163745977	1:163745977	C	T	T	T	T	C	C	NEAND	0.0505051	CRF	CEU
1	163747068	1:163747068	C	A	A	A	A	C	C	NEAND	0.0505051	CRF	CEU
1	163913415	1:163913415	G	C	C	C	C	G	G	NEAND	0.0505051	CRF	CEU
1	163913975	1:163913975	T	C	C	C	C	T	T	NEAND	0.0505051	CRF	CEU
1	163927316	1:163927316	C	T	T	T	T	C	C	NEAND	0.0606061	CRF	CEU
1	164529395	1:164529395	A	G	G	G	G	A	A	NEAND	0.0808081	CRF	CEU
1	164530585	1:164530585	C	G	G	G	G	C	C	NEAND	0.0808081	CRF	CEU
1	164533328	1:164533328	A	T	T	T	T	A	A	NEAND	0.0808081	CRF	CEU
1	164535566	1:164535566	T	C	C	C	C	T	T	NEAND	0.0808081	CRF	CEU
1	164536112	1:164536112	C	T	T	T	T	C	C	NEAND	0.0808081	CRF	CEU
1	164536952	1:164536952	C	T	T	T	T	C	C	NEAND	0.0808081	CRF	CEU
1	164537682	1:164537682	T	C	C	C	C	T	T	NEAND	0.0808081	CRF	CEU
1	164541293	1:164541293	G	T	T	T	T	G	G	NEAND	0.0808081	CRF	CEU
1	164546417	1:164546417	C	T	T	T	T	C	C	NEAND	0.0808081	CRF	CEU
1	165248915	1:165248915	G	T	T	T	T	G	G	NEAND	0.146465	CRF	CEU
1	165254269	1:165254269	G	A	A	A	G	G	G	NEAND	0.0757576	CRF	CEU
1	165259233	1:165259233	T	G	G	T	G	T	T	NEAND	0.0505051	CRF	CEU
1	165261199	1:165261199	A	G	G	G	A	A	A	NEAND	0.0757576	CRF	CEU
1	165263103	1:165263103	G	A	A	G	A	G	G	NEAND	0.0505051	CRF	CEU
1	165272895	1:165272895	G	A	A	G	A	G	G	NEAND	0.0505051	CRF	CEU
1	165273653	1:165273653	T	C	C	T	C	T	T	NEAND	0.0505051	CRF	CEU
1	165275311	1:165275311	T	C	C	C	T	T	T	NEAND	0.0757576	CRF	CEU
1	165277308	1:165277308	T	C	C	C	T	T	T	NEAND	0.0757576	CRF	CEU
1	165281370	1:165281370	C	T	T	C	T	C	C	NEAND	0.0555556	CRF	CEU
1	165284768	1:165284768	G	C	C	G	C	G	G	NEAND	0.0555556	CRF	CEU
1	165294453	1:165294453	G	A	A	G	A	G	G	NEAND	0.0555556	CRF	CEU
1	165305347	1:165305347	A	G	G	A	G	A	A	NEAND	0.0555556	CRF	CEU
1	165307652	1:165307652	C	T	T	C	T	C	C	NEAND	0.0555556	CRF	CEU
1	165328296	1:165328296	C	T	T	T	T	C	C	NEAND	0.0959596	CRF	CEU
1	165329543	1:165329543	C	G	G	G	G	C	C	NEAND	0.0909091	CRF	CEU
1	165333976	1:165333976	G	A	A	A	A	G	G	NEAND	0.0909091	CRF	CEU
1	165337700	1:165337700	C	T	T	T	T	C	C	NEAND	0.0909091	CRF	CEU
1	165401015	1:165401015	G	C	C	C	C	G	G	NEAND	0.0606061	CRF	CEU
1	167600211	1:167600211	C	T	T	T	T	C	C	NEAND	0.217172	CRF	CEU
1	167605569	1:167605569	T	C	C	C	C	T	T	NEAND	0.222222	CRF	CEU
1	167606182	1:167606182	T	C	C	C	C	T	T	NEAND	0.222222	CRF	CEU
1	167609066	1:167609066	C	T	T	T	T	C	C	NEAND	0.217172	CRF	CEU
1	167609684	1:167609684	T	C	C	C	C	T	T	NEAND	0.217172	CRF	CEU
1	167618576	1:167618576	T	G	G	G	G	T	T	NEAND	0.217172	CRF	CEU
1	167683758	1:167683758	C	A	A	A	C	C	C	NEAND	0.0707071	CRF	CEU
1	167693657	1:167693657	C	T	T	T	C	C	C	NEAND	0.0656566	CRF	CEU
1	167695271	1:167695271	A	G	G	G	G	A	A	NEAND	0.0656566	CRF	CEU
1	167696162	1:167696162	C	T	T	T	T	C	C	NEAND	0.0656566	CRF	CEU
1	167697079	1:167697079	T	C	C	C	C	T	T	NEAND	0.0707071	CRF	CEU
1	167698502	1:167698502	C	T	T	T	T	C	C	NEAND	0.0707071	CRF	CEU
1	167701921	1:167701921	C	G	G	G	G	C	C	NEAND	0.0757576	CRF	CEU
1	167710161	1:167710161	T	C	C	C	C	T	T	NEAND	0.0757576	CRF	CEU
1	167714618	1:167714618	A	G	G	G	G	A	A	NEAND	0.0757576	CRF	CEU
1	167717719	1:167717719	G	C	C	C	C	G	G	NEAND	0.0757576	CRF	CEU
1	167718497	1:167718497	T	C	C	C	C	T	T	NEAND	0.0757576	CRF	CEU
1	167718743	1:167718743	C	T	T	T	T	C	C	NEAND	0.0757576	CRF	CEU
1	167730058	1:167730058	C	T	T	T	C	C	C	NEAND	0.0707071	CRF	CEU
1	168127908	1:168127908	G	A	A	G	A	G	G	NEAND	0.0555556	CRF	CEU
1	168133362	1:168133362	G	A	A	A	A	G	G	NEAND	0.0555556	CRF	CEU
1	168134378	1:168134378	G	C	C	C	C	G	G	NEAND	0.0555556	CRF	CEU
1	168140832	1:168140832	A	T	T	T	T	A	A	NEAND	0.0555556	CRF	CEU
1	168144472	1:168144472	C	T	T	T	T	C	C	NEAND	0.0555556	CRF	CEU
1	168151630	1:168151630	G	A	A	A	A	G	G	NEAND	0.0555556	CRF	CEU
1	168152068	1:168152068	A	G	G	G	G	A	A	NEAND	0.0555556	CRF	CEU
1	168160889	1:168160889	C	A	A	A	A	C	C	NEAND	0.0555556	CRF	CEU
1	168165248	1:168165248	G	A	A	A	A	G	G	NEAND	0.0555556	CRF	CEU
1	168171009	1:168171009	C	A	A	A	A	C	C	NEAND	0.0555556	CRF	CEU
1	168173147	1:168173147	A	G	G	G	G	A	A	NEAND	0.0555556	CRF	CEU
1	168178854	1:168178854	G	A	A	A	A	G	G	NEAND	0.0555556	CRF	CEU
1	168195035	1:168195035	G	A	A	A	A	G	G	NEAND	0.0555556	CRF	CEU
1	168195930	1:168195930	C	T	T	T	T	C	C	NEAND	0.0555556	CRF	CEU
1	168196772	1:168196772	T	G	G	G	G	T	T	NEAND	0.0555556	CRF	CEU
1	168860114	1:168860114	G	A	A	A	A	G	G	NEAND	0.0555556	BOTH	CEU
1	168862618	1:168862618	A	T	T	T	T	A	A	NEAND	0.0555556	BOTH	CEU
1	168863225	1:168863225	G	A	A	A	A	G	G	NEAND	0.0555556	BOTH	CEU
1	168863633	1:168863633	A	G	G	G	A	A	A	NEAND	0.0555556	BOTH	CEU
1	168864228	1:168864228	A	C	C	C	C	A	A	NEAND	0.0555556	BOTH	CEU
1	168864700	1:168864700	A	G	G	G	G	A	A	NEAND	0.0555556	BOTH	CEU
1	168865655	1:168865655	G	A	A	A	A	G	G	NEAND	0.0555556	BOTH	CEU
1	168866431	1:168866431	C	T	T	T	T	C	C	NEAND	0.0555556	BOTH	CEU
1	168866577	1:168866577	T	C	C	C	C	T	T	NEAND	0.0555556	BOTH	CEU
1	168867519	1:168867519	A	C	C	C	C	A	A	NEAND	0.0555556	BOTH	CEU
1	168868516	1:168868516	T	C	C	C	T	T	T	NEAND	0.0555556	BOTH	CEU
1	168869457	1:168869457	G	C	C	C	C	G	G	NEAND	0.0555556	BOTH	CEU
1	168870983	1:168870983	G	A	A	A	G	G	G	NEAND	0.0555556	BOTH	CEU
1	168875326	1:168875326	A	C	C	C	C	A	A	NEAND	0.0555556	BOTH	CEU
1	168881633	1:168881633	G	A	A	A	A	G	G	NEAND	0.0555556	BOTH	CEU
1	168882381	1:168882381	G	C	C	C	C	G	G	NEAND	0.0555556	BOTH	CEU
1	168890339	1:168890339	C	T	T	T	T	C	C	NEAND	0.0555556	CRF	CEU
1	168903788	1:168903788	T	G	G	G	G	T	T	NEAND	0.217172	BOTH	CEU
1	168914307	1:168914307	G	A	A	A	A	G	G	NEAND	0.217172	BOTH	CEU
1	168916141	1:168916141	A	G	G	G	G	A	A	NEAND	0.217172	BOTH	CEU
1	168918030	1:168918030	G	A	A	A	A	G	G	NEAND	0.20202	BOTH	CEU
1	168940714	1:168940714	C	T	T	T	T	C	C	NEAND	0.19697	BOTH	CEU
1	168946952	1:168946952	C	T	T	T	T	C	C	NEAND	0.191919	BOTH	CEU
1	168958019	1:168958019	T	A	A	A	A	T	T	NEAND	0.19697	CRF	CEU
1	168959816	1:168959816	T	C	C	C	C	T	T	NEAND	0.191919	BOTH	CEU
1	168959849	1:168959849	C	T	T	T	T	C	C	NEAND	0.191919	BOTH	CEU
1	168959878	1:168959878	G	A	A	A	A	G	G	NEAND	0.191919	BOTH	CEU
1	168963415	1:168963415	G	T	T	T	T	G	G	NEAND	0.191919	BOTH	CEU
1	168965994	1:168965994	C	T	T	C	T	C	C	NEAND	0.141414	BOTH	CEU
1	168966538	1:168966538	G	A	A	A	A	G	G	NEAND	0.141414	BOTH	CEU
1	168969166	1:168969166	C	A	A	A	A	C	C	NEAND	0.141414	BOTH	CEU
1	168972388	1:168972388	C	T	T	T	T	C	C	NEAND	0.141414	BOTH	CEU
1	168980263	1:168980263	G	T	T	T	T	G	G	NEAND	0.141414	BOTH	CEU
1	168980781	1:168980781	C	A	A	A	A	C	C	NEAND	0.141414	BOTH	CEU
1	168980786	1:168980786	A	T	T	T	T	A	A	NEAND	0.141414	CRF	CEU
1	168983241	1:168983241	C	T	T	C	T	C	C	NEAND	0.141414	BOTH	CEU
1	168987417	1:168987417	C	T	T	T	T	C	C	NEAND	0.141414	BOTH	CEU
1	168990856	1:168990856	T	C	C	C	C	T	T	NEAND	0.141414	BOTH	CEU
1	169003600	1:169003600	A	T	T	T	T	A	A	NEAND	0.141414	BOTH	CEU
1	169005214	1:169005214	G	A	A	A	A	G	G	NEAND	0.141414	BOTH	CEU
1	169013625	1:169013625	A	G	G	G	G	A	A	NEAND	0.146465	BOTH	CEU
1	169016851	1:169016851	A	G	G	G	G	A	A	NEAND	0.146465	BOTH	CEU
1	169017254	1:169017254	T	A	A	A	A	T	T	NEAND	0.146465	BOTH	CEU
1	169017334	1:169017334	G	C	C	C	C	G	G	NEAND	0.146465	BOTH	CEU
1	169021124	1:169021124	C	A	A	A	A	C	C	NEAND	0.156566	BOTH	CEU
1	169022982	1:169022982	T	C	C	C	C	T	T	NEAND	0.151515	BOTH	CEU
1	169028182	1:169028182	G	A	A	A	A	G	G	NEAND	0.151515	BOTH	CEU
1	169028546	1:169028546	C	A	A	A	A	C	C	NEAND	0.151515	BOTH	CEU
1	169032475	1:169032475	A	G	G	G	G	A	A	NEAND	0.151515	BOTH	CEU
1	169033329	1:169033329	A	T	T	T	T	A	A	NEAND	0.151515	BOTH	CEU
1	169033667	1:169033667	C	A	A	A	A	C	C	NEAND	0.151515	BOTH	CEU
1	169053379	1:169053379	T	C	C	C	C	T	T	NEAND	0.393939	BOTH	CEU
1	169060293	1:169060293	T	C	C	C	C	T	T	NEAND	0.393939	BOTH	CEU
1	169063587	1:169063587	C	T	T	T	T	C	C	NEAND	0.393939	BOTH	CEU
1	169064569	1:169064569	C	T	T	T	T	C	C	NEAND	0.393939	BOTH	CEU
1	169070367	1:169070367	T	A	A	A	A	T	T	NEAND	0.393939	BOTH	CEU
1	169119441	1:169119441	C	T	T	T	T	C	C	NEAND	0.116162	CRF	CEU
1	169119709	1:169119709	T	C	C	C	C	T	T	NEAND	0.131313	BOTH	CEU
1	169128225	1:169128225	G	A	A	A	A	G	G	NEAND	0.126263	BOTH	CEU
1	169129496	1:169129496	C	T	T	T	T	C	C	NEAND	0.111111	CRF	CEU
1	169129799	1:169129799	A	C	C	C	C	A	A	NEAND	0.131313	BOTH	CEU
1	169130245	1:169130245	A	G	G	G	G	A	A	NEAND	0.131313	BOTH	CEU
1	169134716	1:169134716	G	C	C	C	C	G	G	NEAND	0.111111	BOTH	CEU
1	169143456	1:169143456	T	G	G	G	G	T	T	NEAND	0.111111	BOTH	CEU
1	169153379	1:169153379	C	T	T	T	T	C	C	NEAND	0.106061	BOTH	CEU
1	169167120	1:169167120	A	C	C	C	C	A	A	NEAND	0.0757576	BOTH	CEU
1	169175800	1:169175800	A	G	G	G	A	A	A	NEAND	0.0757576	BOTH	CEU
1	169177344	1:169177344	T	C	C	C	C	T	T	NEAND	0.0757576	BOTH	CEU
1	169181990	1:169181990	T	C	C	C	C	T	T	NEAND	0.0757576	BOTH	CEU
1	169193779	1:169193779	G	A	A	A	A	G	G	NEAND	0.0757576	BOTH	CEU
1	169210396	1:169210396	T	C	C	C	C	T	T	NEAND	0.0757576	BOTH	CEU
1	169210569	1:169210569	C	T	T	T	T	C	C	NEAND	0.0757576	BOTH	CEU
1	169220498	1:169220498	G	A	A	A	A	G	G	NEAND	0.0757576	BOTH	CEU
1	169231011	1:169231011	T	C	C	C	C	T	T	NEAND	0.0757576	BOTH	CEU
1	169236632	1:169236632	A	T	T	T	T	A	A	NEAND	0.0757576	BOTH	CEU
1	169238600	1:169238600	A	G	G	G	G	A	A	NEAND	0.0757576	BOTH	CEU
1	169239711	1:169239711	A	G	G	G	G	A	A	NEAND	0.0757576	BOTH	CEU
1	169242410	1:169242410	A	T	T	T	T	A	A	NEAND	0.0757576	BOTH	CEU
1	169313342	1:169313342	A	T	T	T	T	A	A	NEAND	0.0757576	BOTH	CEU
1	169315074	1:169315074	T	C	C	C	C	T	T	NEAND	0.0757576	BOTH	CEU
1	169327428	1:169327428	T	C	C	C	T	T	T	NEAND	0.0757576	BOTH	CEU
1	169328415	1:169328415	A	G	G	G	G	A	A	NEAND	0.0757576	BOTH	CEU
1	169343196	1:169343196	G	C	C	C	C	G	G	NEAND	0.0757576	BOTH	CEU
1	169348176	1:169348176	A	C	C	C	C	A	A	NEAND	0.0757576	BOTH	CEU
1	169348724	1:169348724	C	T	T	T	T	C	C	NEAND	0.0757576	BOTH	CEU
1	169355693	1:169355693	C	T	T	T	T	C	C	NEAND	0.0757576	BOTH	CEU
1	169370646	1:169370646	A	G	G	G	G	A	A	NEAND	0.0757576	BOTH	CEU
1	169372489	1:169372489	A	G	G	G	G	A	A	NEAND	0.0757576	BOTH	CEU
1	169383840	1:169383840	T	C	C	C	C	T	T	NEAND	0.0757576	BOTH	CEU
1	169415208	1:169415208	A	G	G	G	G	A	A	NEAND	0.0757576	BOTH	CEU
1	169425817	1:169425817	G	C	C	C	C	G	G	NEAND	0.0757576	BOTH	CEU
1	169426021	1:169426021	G	C	C	C	C	G	G	NEAND	0.0757576	BOTH	CEU
1	169431513	1:169431513	A	G	G	G	G	A	A	NEAND	0.0808081	CRF	CEU
1	169431877	1:169431877	T	C	C	C	C	T	T	NEAND	0.0808081	CRF	CEU
1	169442774	1:169442774	A	G	G	G	G	A	A	NEAND	0.0808081	BOTH	CEU
1	169444016	1:169444016	A	T	T	T	T	A	A	NEAND	0.0808081	BOTH	CEU
1	169445616	1:169445616	T	C	C	C	C	T	T	NEAND	0.0808081	BOTH	CEU
1	169446574	1:169446574	C	T	T	T	T	C	C	NEAND	0.0808081	BOTH	CEU
1	169448438	1:169448438	T	G	G	G	G	T	T	NEAND	0.0808081	BOTH	CEU
1	169454534	1:169454534	C	T	T	C	T	C	C	NEAND	0.0858586	BOTH	CEU
1	169484340	1:169484340	T	C	C	C	T	T	T	NEAND	0.0808081	BOTH	CEU
1	169559146	1:169559146	G	A	A	A	A	G	G	NEAND	0.0505051	BOTH	CEU
1	169563445	1:169563445	A	G	G	G	G	A	A	NEAND	0.0505051	BOTH	CEU
1	169578968	1:169578968	G	C	C	C	C	G	G	NEAND	0.0505051	BOTH	CEU
1	169579063	1:169579063	C	T	T	T	T	C	C	NEAND	0.0505051	BOTH	CEU
1	169590397	1:169590397	T	C	C	C	C	T	T	NEAND	0.0505051	BOTH	CEU
1	169591247	1:169591247	T	G	G	G	G	T	T	NEAND	0.0505051	BOTH	CEU
1	169629504	1:169629504	G	A	A	A	G	G	G	NEAND	0.151515	BOTH	CEU
1	169645238	1:169645238	G	A	A	A	A	G	G	NEAND	0.151515	BOTH	CEU
1	169653741	1:169653741	T	C	C	C	C	T	T	NEAND	0.151515	BOTH	CEU
1	169677905	1:169677905	G	A	A	A	A	G	G	NEAND	0.151515	BOTH	CEU
1	169680390	1:169680390	G	A	A	A	A	G	G	NEAND	0.131313	BOTH	CEU
1	169749168	1:169749168	A	T	T	T	T	A	A	NEAND	0.111111	BOTH	CEU
1	169750288	1:169750288	A	T	T	T	T	A	A	NEAND	0.111111	BOTH	CEU
1	169752553	1:169752553	G	A	A	A	A	G	G	NEAND	0.111111	BOTH	CEU
1	169752914	1:169752914	T	G	G	G	G	T	T	NEAND	0.111111	BOTH	CEU
1	169753138	1:169753138	A	G	G	G	G	A	A	NEAND	0.111111	BOTH	CEU
1	169753999	1:169753999	T	C	C	C	C	T	T	NEAND	0.111111	BOTH	CEU
1	169754368	1:169754368	T	C	C	C	C	T	T	NEAND	0.111111	BOTH	CEU
1	169754601	1:169754601	A	G	G	G	G	A	A	NEAND	0.111111	BOTH	CEU
1	169754635	1:169754635	G	A	A	A	A	G	G	NEAND	0.111111	BOTH	CEU
1	169755169	1:169755169	A	G	G	G	G	A	A	NEAND	0.111111	BOTH	CEU
1	169755848	1:169755848	C	T	T	T	T	C	C	NEAND	0.111111	BOTH	CEU
1	169756364	1:169756364	A	G	G	G	G	A	A	NEAND	0.111111	BOTH	CEU
1	169756757	1:169756757	G	A	A	A	A	G	G	NEAND	0.111111	BOTH	CEU
1	169756763	1:169756763	T	C	C	C	C	T	T	NEAND	0.111111	CRF	CEU
1	169756911	1:169756911	T	C	C	C	C	T	T	NEAND	0.111111	BOTH	CEU
1	169757126	1:169757126	C	G	G	G	G	C	C	NEAND	0.111111	BOTH	CEU
1	169762177	1:169762177	C	T	T	T	T	C	C	NEAND	0.111111	BOTH	CEU
1	169762726	1:169762726	T	C	C	C	C	T	T	NEAND	0.111111	BOTH	CEU
1	169763138	1:169763138	C	A	A	A	A	C	C	NEAND	0.111111	BOTH	CEU
1	169763483	1:169763483	G	A	A	A	A	G	G	NEAND	0.111111	BOTH	CEU
1	169763523	1:169763523	T	G	G	G	G	T	T	NEAND	0.111111	BOTH	CEU
1	169763602	1:169763602	C	T	T	T	T	C	C	NEAND	0.111111	BOTH	CEU
1	169764433	1:169764433	A	C	C	C	C	A	A	NEAND	0.111111	BOTH	CEU
1	169764700	1:169764700	G	A	A	A	A	G	G	NEAND	0.111111	BOTH	CEU
1	169764777	1:169764777	C	A	A	A	A	C	C	NEAND	0.111111	BOTH	CEU
1	169765710	1:169765710	C	T	T	T	T	C	C	NEAND	0.111111	BOTH	CEU
1	169766132	1:169766132	C	G	G	G	G	C	C	NEAND	0.111111	BOTH	CEU
1	169767316	1:169767316	G	A	A	A	A	G	G	NEAND	0.111111	BOTH	CEU
1	169773536	1:169773536	C	T	T	T	T	C	C	NEAND	0.111111	BOTH	CEU
1	169776874	1:169776874	T	A	A	A	A	T	T	NEAND	0.111111	BOTH	CEU
1	169780249	1:169780249	C	A	A	A	A	C	C	NEAND	0.111111	BOTH	CEU
1	169787074	1:169787074	G	A	A	A	A	G	G	NEAND	0.111111	CRF	CEU
1	169789423	1:169789423	A	G	G	G	G	A	A	NEAND	0.116162	BOTH	CEU
1	169805143	1:169805143	C	G	G	G	G	C	C	NEAND	0.116162	BOTH	CEU
1	169814105	1:169814105	G	A	A	A	A	G	G	NEAND	0.116162	CRF	CEU
1	169816074	1:169816074	A	C	C	C	C	A	A	NEAND	0.116162	BOTH	CEU
1	169823501	1:169823501	A	T	T	T	T	A	A	NEAND	0.116162	BOTH	CEU
1	169830949	1:169830949	C	T	T	T	T	C	C	NEAND	0.116162	BOTH	CEU
1	169831549	1:169831549	A	G	G	G	G	A	A	NEAND	0.116162	BOTH	CEU
1	169837954	1:169837954	G	A	A	A	A	G	G	NEAND	0.116162	BOTH	CEU
1	169843393	1:169843393	C	A	A	A	A	C	C	NEAND	0.116162	BOTH	CEU
1	169844212	1:169844212	T	A	A	A	A	T	T	NEAND	0.116162	BOTH	CEU
1	169844505	1:169844505	G	T	T	T	T	G	G	NEAND	0.116162	BOTH	CEU
1	169854649	1:169854649	C	G	G	G	G	C	C	NEAND	0.116162	BOTH	CEU
1	169855062	1:169855062	A	G	G	G	G	A	A	NEAND	0.116162	BOTH	CEU
1	169867624	1:169867624	A	G	G	G	G	A	A	NEAND	0.116162	BOTH	CEU
1	169871072	1:169871072	C	T	T	T	T	C	C	NEAND	0.116162	BOTH	CEU
1	169873876	1:169873876	C	T	T	T	T	C	C	NEAND	0.116162	BOTH	CEU
1	169885924	1:169885924	G	C	C	C	C	G	G	NEAND	0.116162	BOTH	CEU
1	169890871	1:169890871	G	A	A	A	A	G	G	NEAND	0.116162	BOTH	CEU
1	169891214	1:169891214	G	C	C	C	C	G	G	NEAND	0.116162	BOTH	CEU
1	169891992	1:169891992	A	G	G	G	G	A	A	NEAND	0.116162	BOTH	CEU
1	169896978	1:169896978	C	T	T	T	T	C	C	NEAND	0.116162	BOTH	CEU
1	169898484	1:169898484	G	T	T	T	T	G	G	NEAND	0.116162	BOTH	CEU
1	169899846	1:169899846	G	A	A	A	A	G	G	NEAND	0.116162	BOTH	CEU
1	169900519	1:169900519	T	C	C	C	C	T	T	NEAND	0.116162	BOTH	CEU
1	169902849	1:169902849	G	A	A	A	A	G	G	NEAND	0.116162	BOTH	CEU
1	169906538	1:169906538	T	C	C	C	C	T	T	NEAND	0.116162	BOTH	CEU
1	169906645	1:169906645	G	A	A	A	A	G	G	NEAND	0.116162	BOTH	CEU
1	169907853	1:169907853	G	A	A	A	A	G	G	NEAND	0.116162	BOTH	CEU
1	169914395	1:169914395	G	A	A	A	A	G	G	NEAND	0.116162	BOTH	CEU
1	169927278	1:169927278	A	C	C	C	C	A	A	NEAND	0.116162	BOTH	CEU
1	169929879	1:169929879	A	G	G	G	G	A	A	NEAND	0.116162	BOTH	CEU
1	169942030	1:169942030	A	G	G	G	G	A	A	NEAND	0.116162	BOTH	CEU
1	169950858	1:169950858	A	G	G	G	G	A	A	NEAND	0.116162	BOTH	CEU
1	169991794	1:169991794	T	C	C	C	C	T	T	NEAND	0.116162	BOTH	CEU
1	170000303	1:170000303	A	G	G	G	G	A	A	NEAND	0.116162	BOTH	CEU
1	170022950	1:170022950	T	C	C	C	C	T	T	NEAND	0.116162	BOTH	CEU
1	170023032	1:170023032	C	T	T	T	T	C	C	NEAND	0.116162	BOTH	CEU
1	170039898	1:170039898	G	A	A	A	A	G	G	NEAND	0.116162	BOTH	CEU
1	170058069	1:170058069	T	A	A	A	A	T	T	NEAND	0.116162	BOTH	CEU
1	170073129	1:170073129	T	G	G	G	G	T	T	NEAND	0.116162	BOTH	CEU
1	170080412	1:170080412	T	C	C	C	C	T	T	NEAND	0.116162	BOTH	CEU
1	170081321	1:170081321	A	C	C	C	C	A	A	NEAND	0.116162	BOTH	CEU
1	170087731	1:170087731	G	C	C	C	C	G	G	NEAND	0.0808081	BOTH	CEU
1	170101695	1:170101695	C	T	T	T	T	C	C	NEAND	0.0808081	BOTH	CEU
1	170120271	1:170120271	T	C	C	C	C	T	T	NEAND	0.0808081	BOTH	CEU
1	170136904	1:170136904	G	A	A	A	A	G	G	NEAND	0.0808081	BOTH	CEU
1	170138694	1:170138694	C	G	G	G	G	C	C	NEAND	0.0808081	BOTH	CEU
1	170143430	1:170143430	T	C	C	C	C	T	T	NEAND	0.0808081	BOTH	CEU
1	170146963	1:170146963	A	G	G	G	G	A	A	NEAND	0.0808081	BOTH	CEU
1	170163392	1:170163392	T	C	C	C	C	T	T	NEAND	0.0808081	BOTH	CEU
1	170165461	1:170165461	A	G	G	G	G	A	A	NEAND	0.0808081	BOTH	CEU
1	170166552	1:170166552	A	G	G	G	G	A	A	NEAND	0.0808081	BOTH	CEU
1	170176959	1:170176959	T	A	A	A	A	T	T	NEAND	0.0808081	BOTH	CEU
1	170182324	1:170182324	C	T	T	T	T	C	C	NEAND	0.0808081	BOTH	CEU
1	170217213	1:170217213	G	A	A	A	A	G	G	NEAND	0.136364	BOTH	CEU
1	170223529	1:170223529	C	T	T	T	T	C	C	NEAND	0.136364	BOTH	CEU
1	170225682	1:170225682	C	A	A	A	A	C	C	NEAND	0.136364	BOTH	CEU
1	170226466	1:170226466	A	G	G	G	G	A	A	NEAND	0.136364	BOTH	CEU
1	170241318	1:170241318	C	T	T	T	C	C	C	NEAND	0.272727	BOTH	CEU
1	170253280	1:170253280	A	G	G	G	A	A	A	NEAND	0.267677	BOTH	CEU
1	170257670	1:170257670	C	G	G	G	G	C	C	NEAND	0.262626	BOTH	CEU
1	170257769	1:170257769	A	G	G	G	A	A	A	NEAND	0.262626	BOTH	CEU
1	170259611	1:170259611	A	C	C	C	C	A	A	NEAND	0.262626	BOTH	CEU
1	170263911	1:170263911	C	A	A	A	A	C	C	NEAND	0.262626	BOTH	CEU
1	170267578	1:170267578	G	A	A	A	A	G	G	NEAND	0.262626	BOTH	CEU
1	170275399	1:170275399	C	T	T	T	T	C	C	NEAND	0.262626	BOTH	CEU
1	170287503	1:170287503	C	A	A	A	A	C	C	NEAND	0.262626	BOTH	CEU
1	170287901	1:170287901	T	C	C	T	C	T	T	NEAND	0.262626	BOTH	CEU
1	170291598	1:170291598	C	T	T	C	T	C	C	NEAND	0.262626	BOTH	CEU
1	170292046	1:170292046	C	G	G	G	G	C	C	NEAND	0.262626	BOTH	CEU
1	170294161	1:170294161	C	G	G	C	G	C	C	NEAND	0.262626	BOTH	CEU
1	170296406	1:170296406	G	A	A	G	A	G	G	NEAND	0.262626	BOTH	CEU
1	170302866	1:170302866	C	T	T	T	T	C	C	NEAND	0.262626	BOTH	CEU
1	170309081	1:170309081	G	A	A	A	A	G	G	NEAND	0.338384	BOTH	CEU
1	170313346	1:170313346	A	G	G	G	G	A	A	NEAND	0.338384	BOTH	CEU
1	170314295	1:170314295	C	T	T	T	T	C	C	NEAND	0.338384	BOTH	CEU
1	170315537	1:170315537	C	T	T	T	T	C	C	NEAND	0.338384	BOTH	CEU
1	170320369	1:170320369	G	T	T	T	T	G	G	NEAND	0.368687	BOTH	CEU
1	170321434	1:170321434	C	T	T	T	T	C	C	NEAND	0.368687	BOTH	CEU
1	170331689	1:170331689	G	C	C	C	C	G	G	NEAND	0.368687	BOTH	CEU
1	170335308	1:170335308	G	A	A	G	A	G	G	NEAND	0.373737	BOTH	CEU
1	170336229	1:170336229	C	G	G	G	G	C	C	NEAND	0.373737	BOTH	CEU
1	170349430	1:170349430	C	G	G	G	G	C	C	NEAND	0.373737	BOTH	CEU
1	170357928	1:170357928	C	G	G	C	G	C	C	NEAND	0.373737	BOTH	CEU
1	170363914	1:170363914	A	C	C	A	C	A	A	NEAND	0.373737	BOTH	CEU
1	170370370	1:170370370	G	A	A	G	A	G	G	NEAND	0.373737	BOTH	CEU
1	170370450	1:170370450	C	A	A	C	A	C	C	NEAND	0.373737	BOTH	CEU
1	170397300	1:170397300	A	G	G	G	G	A	A	NEAND	0.373737	BOTH	CEU
1	170408259	1:170408259	T	C	C	C	C	T	T	NEAND	0.388889	BOTH	CEU
1	170416417	1:170416417	T	C	C	C	C	T	T	NEAND	0.373737	BOTH	CEU
1	170421985	1:170421985	C	T	T	T	T	C	C	NEAND	0.373737	CRF	CEU
1	170426957	1:170426957	C	T	T	T	T	C	C	NEAND	0.373737	CRF	CEU
1	170437222	1:170437222	C	T	T	T	T	C	C	NEAND	0.373737	BOTH	CEU
1	170439844	1:170439844	A	C	C	C	C	A	A	NEAND	0.373737	BOTH	CEU
1	170441228	1:170441228	T	A	A	A	A	T	T	NEAND	0.373737	BOTH	CEU
1	170444265	1:170444265	C	T	T	C	T	C	C	NEAND	0.373737	BOTH	CEU
1	170446221	1:170446221	G	C	C	C	C	G	G	NEAND	0.373737	BOTH	CEU
1	170448614	1:170448614	A	G	G	G	G	A	A	NEAND	0.373737	BOTH	CEU
1	170449823	1:170449823	G	A	A	A	G	G	G	NEAND	0.373737	BOTH	CEU
1	170451780	1:170451780	C	T	T	T	C	C	C	NEAND	0.373737	BOTH	CEU
1	170473313	1:170473313	A	C	C	C	A	A	A	NEAND	0.373737	BOTH	CEU
1	170483360	1:170483360	C	T	T	T	T	C	C	NEAND	0.373737	BOTH	CEU
1	170498035	1:170498035	A	C	C	C	C	A	A	NEAND	0.373737	CRF	CEU
1	170499331	1:170499331	G	A	A	A	A	G	G	NEAND	0.373737	BOTH	CEU
1	170501277	1:170501277	C	G	G	G	C	C	C	NEAND	0.373737	BOTH	CEU
1	170501487	1:170501487	A	C	C	C	C	A	A	NEAND	0.373737	BOTH	CEU
1	170511390	1:170511390	C	T	T	T	T	C	C	NEAND	0.373737	BOTH	CEU
1	170512430	1:170512430	G	A	A	G	A	G	G	NEAND	0.373737	BOTH	CEU
1	170513211	1:170513211	C	T	T	T	T	C	C	NEAND	0.373737	BOTH	CEU
1	170513900	1:170513900	T	A	A	A	A	T	T	NEAND	0.373737	BOTH	CEU
1	170524489	1:170524489	A	T	T	T	T	A	A	NEAND	0.373737	BOTH	CEU
1	170528385	1:170528385	C	G	G	G	G	C	C	NEAND	0.373737	BOTH	CEU
1	170541472	1:170541472	G	T	T	T	T	G	G	NEAND	0.368687	BOTH	CEU
1	170545088	1:170545088	G	A	A	A	A	G	G	NEAND	0.368687	BOTH	CEU
1	170560912	1:170560912	G	T	T	T	T	G	G	NEAND	0.383838	BOTH	CEU
1	170637842	1:170637842	G	A	A	A	A	G	G	NEAND	0.111111	BOTH	CEU
1	170642134	1:170642134	G	A	A	A	A	G	G	NEAND	0.111111	BOTH	CEU
1	170643165	1:170643165	C	T	T	T	T	C	C	NEAND	0.111111	BOTH	CEU
1	170644849	1:170644849	A	C	C	C	C	A	A	NEAND	0.111111	BOTH	CEU
1	170645116	1:170645116	G	A	A	A	A	G	G	NEAND	0.111111	BOTH	CEU
1	170645165	1:170645165	G	A	A	A	A	G	G	NEAND	0.111111	BOTH	CEU
1	170647170	1:170647170	A	C	C	C	C	A	A	NEAND	0.111111	BOTH	CEU
1	170657306	1:170657306	T	G	G	G	G	T	T	NEAND	0.10101	BOTH	CEU
1	170665754	1:170665754	T	A	A	A	A	T	T	NEAND	0.10101	BOTH	CEU
1	170667214	1:170667214	G	C	C	C	C	G	G	NEAND	0.10101	BOTH	CEU
1	170692256	1:170692256	A	G	G	A	G	A	A	NEAND	0.0656566	BOTH	CEU
1	170694912	1:170694912	G	T	T	T	T	G	G	NEAND	0.0656566	BOTH	CEU
1	170701315	1:170701315	T	C	C	C	C	T	T	NEAND	0.0656566	BOTH	CEU
1	170708357	1:170708357	C	T	T	T	T	C	C	NEAND	0.0656566	BOTH	CEU
1	170708582	1:170708582	T	C	C	C	C	T	T	NEAND	0.0656566	BOTH	CEU
1	170718172	1:170718172	G	A	A	A	A	G	G	NEAND	0.0707071	BOTH	CEU
1	170721512	1:170721512	G	A	A	A	A	G	G	NEAND	0.0707071	BOTH	CEU
1	170730533	1:170730533	T	C	C	C	C	T	T	NEAND	0.0707071	BOTH	CEU
1	170732689	1:170732689	A	C	C	C	C	A	A	NEAND	0.0707071	BOTH	CEU
1	170733116	1:170733116	A	G	G	G	G	A	A	NEAND	0.0707071	BOTH	CEU
1	170741951	1:170741951	T	C	C	C	C	T	T	NEAND	0.0707071	BOTH	CEU
1	170752813	1:170752813	T	C	C	C	C	T	T	NEAND	0.0707071	BOTH	CEU
1	170752940	1:170752940	T	C	C	C	C	T	T	NEAND	0.0707071	BOTH	CEU
1	170754016	1:170754016	G	A	A	A	A	G	G	NEAND	0.0707071	BOTH	CEU
1	170758490	1:170758490	C	T	T	T	T	C	C	NEAND	0.0707071	BOTH	CEU
1	170774589	1:170774589	C	A	A	A	A	C	C	NEAND	0.0707071	BOTH	CEU
1	170779324	1:170779324	T	C	C	C	C	T	T	NEAND	0.0707071	BOTH	CEU
1	170781492	1:170781492	G	A	A	A	A	G	G	NEAND	0.0707071	BOTH	CEU
1	170786935	1:170786935	C	T	T	T	T	C	C	NEAND	0.0707071	BOTH	CEU
1	170790797	1:170790797	C	T	T	T	T	C	C	NEAND	0.0656566	BOTH	CEU
1	170793982	1:170793982	T	C	C	C	C	T	T	NEAND	0.0656566	BOTH	CEU
1	170794285	1:170794285	A	G	G	G	G	A	A	NEAND	0.0656566	BOTH	CEU
1	170948196	1:170948196	A	G	G	G	G	A	A	NEAND	0.136364	BOTH	CEU
1	170949392	1:170949392	G	T	T	T	T	G	G	NEAND	0.141414	CRF	CEU
1	170949950	1:170949950	A	G	G	G	A	A	A	NEAND	0.141414	BOTH	CEU
1	170952891	1:170952891	G	A	A	A	A	G	G	NEAND	0.136364	CRF	CEU
1	170954675	1:170954675	T	C	C	C	C	T	T	NEAND	0.141414	BOTH	CEU
1	170957266	1:170957266	C	G	G	G	G	C	C	NEAND	0.141414	BOTH	CEU
1	170957479	1:170957479	A	G	G	G	G	A	A	NEAND	0.141414	BOTH	CEU
1	170957630	1:170957630	G	C	C	C	C	G	G	NEAND	0.141414	BOTH	CEU
1	170958261	1:170958261	C	G	G	G	G	C	C	NEAND	0.141414	BOTH	CEU
1	170959989	1:170959989	C	G	G	G	G	C	C	NEAND	0.141414	BOTH	CEU
1	170960271	1:170960271	A	G	G	G	G	A	A	NEAND	0.141414	BOTH	CEU
1	170962056	1:170962056	A	G	G	G	G	A	A	NEAND	0.141414	BOTH	CEU
1	170962544	1:170962544	G	A	A	A	A	G	G	NEAND	0.141414	BOTH	CEU
1	170964203	1:170964203	G	A	A	A	A	G	G	NEAND	0.141414	CRF	CEU
1	170964499	1:170964499	G	T	T	T	T	G	G	NEAND	0.141414	BOTH	CEU
1	170966129	1:170966129	A	G	G	G	G	A	A	NEAND	0.141414	BOTH	CEU
1	170967202	1:170967202	C	A	A	A	A	C	C	NEAND	0.141414	BOTH	CEU
1	170968375	1:170968375	A	C	C	C	C	A	A	NEAND	0.141414	BOTH	CEU
1	170968579	1:170968579	T	A	A	A	A	T	T	NEAND	0.141414	BOTH	CEU
1	170970092	1:170970092	G	A	A	A	A	G	G	NEAND	0.151515	BOTH	CEU
1	170973261	1:170973261	A	G	G	G	G	A	A	NEAND	0.146465	BOTH	CEU
1	170984168	1:170984168	A	G	G	G	G	A	A	NEAND	0.146465	BOTH	CEU
1	170987887	1:170987887	C	A	A	A	C	C	C	NEAND	0.161616	BOTH	CEU
1	170989745	1:170989745	T	C	C	C	C	T	T	NEAND	0.171717	BOTH	CEU
1	171006446	1:171006446	G	A	A	A	A	G	G	NEAND	0.146465	CRF	CEU
1	171023575	1:171023575	T	A	A	A	A	T	T	NEAND	0.141414	SPRIME	CEU
1	175320867	1:175320867	G	A	A	A	A	G	G	NEAND	0.0555556	CRF	CEU
1	175321101	1:175321101	T	A	A	A	A	T	T	NEAND	0.0555556	CRF	CEU
1	175321102	1:175321102	C	A	A	A	A	C	C	NEAND	0.0555556	CRF	CEU
1	175326526	1:175326526	C	T	T	T	T	C	C	NEAND	0.0555556	CRF	CEU
1	175327670	1:175327670	C	T	T	T	T	C	C	NEAND	0.0555556	CRF	CEU
1	175327716	1:175327716	G	T	T	T	T	G	G	NEAND	0.0555556	CRF	CEU
1	175343172	1:175343172	A	G	G	G	G	A	A	NEAND	0.0555556	CRF	CEU
1	175358705	1:175358705	C	T	T	T	T	C	C	NEAND	0.0707071	CRF	CEU
1	175372412	1:175372412	G	A	A	A	G	G	G	NEAND	0.0757576	CRF	CEU
1	175373349	1:175373349	T	C	C	C	T	T	T	NEAND	0.0757576	CRF	CEU
1	175381483	1:175381483	G	A	A	A	A	G	G	NEAND	0.0757576	CRF	CEU
1	175382468	1:175382468	T	G	G	G	G	T	T	NEAND	0.0757576	CRF	CEU
1	175383567	1:175383567	T	G	G	G	G	T	T	NEAND	0.0757576	CRF	CEU
1	175384242	1:175384242	G	T	T	G	T	G	G	NEAND	0.0757576	CRF	CEU
1	175385793	1:175385793	G	A	A	A	A	G	G	NEAND	0.0757576	CRF	CEU
1	175394445	1:175394445	T	C	C	T	C	T	T	NEAND	0.0757576	CRF	CEU
1	175396962	1:175396962	A	C	C	C	C	A	A	NEAND	0.0757576	CRF	CEU
1	175406098	1:175406098	G	C	C	C	C	G	G	NEAND	0.0757576	CRF	CEU
1	175406499	1:175406499	G	A	A	A	A	G	G	NEAND	0.0757576	CRF	CEU
1	175410918	1:175410918	A	G	G	G	G	A	A	NEAND	0.0757576	CRF	CEU
1	175411035	1:175411035	A	G	G	G	G	A	A	NEAND	0.0757576	CRF	CEU
1	175411388	1:175411388	C	T	T	T	T	C	C	NEAND	0.0757576	CRF	CEU
1	175414230	1:175414230	T	C	C	T	C	T	T	NEAND	0.0757576	CRF	CEU
1	175415940	1:175415940	G	A	A	A	A	G	G	NEAND	0.0757576	CRF	CEU
1	179388217	1:179388217	G	C	C	C	C	G	G	NEAND	0.0505051	CRF	CEU
1	179425190	1:179425190	G	A	A	A	A	G	G	NEAND	0.0505051	CRF	CEU
1	179445333	1:179445333	C	G	G	G	G	C	C	NEAND	0.0505051	CRF	CEU
1	179468682	1:179468682	C	T	T	T	T	C	C	NEAND	0.0505051	CRF	CEU
1	179490449	1:179490449	A	G	G	G	G	A	A	NEAND	0.0505051	CRF	CEU
1	179491671	1:179491671	C	T	T	T	T	C	C	NEAND	0.0505051	CRF	CEU
1	179500078	1:179500078	G	A	A	A	A	G	G	NEAND	0.0505051	CRF	CEU
1	179506327	1:179506327	T	C	C	C	C	T	T	NEAND	0.0505051	CRF	CEU
1	179524700	1:179524700	T	C	C	C	C	T	T	NEAND	0.0555556	CRF	CEU
1	179527644	1:179527644	G	T	T	T	T	G	G	NEAND	0.0555556	CRF	CEU
1	179529156	1:179529156	G	A	A	A	A	G	G	NEAND	0.0555556	CRF	CEU
1	179534191	1:179534191	T	C	C	C	C	T	T	NEAND	0.0555556	CRF	CEU
1	179534305	1:179534305	T	C	C	C	C	T	T	NEAND	0.0555556	CRF	CEU
1	179552549	1:179552549	T	C	C	C	C	T	T	NEAND	0.0606061	CRF	CEU
1	179578033	1:179578033	T	A	A	A	A	T	T	NEAND	0.0606061	CRF	CEU
1	179582079	1:179582079	T	C	C	C	C	T	T	NEAND	0.0606061	CRF	CEU
1	179582387	1:179582387	T	C	C	C	C	T	T	NEAND	0.0606061	CRF	CEU
1	179583911	1:179583911	G	A	A	A	A	G	G	NEAND	0.0606061	CRF	CEU
1	179607695	1:179607695	C	T	T	T	T	C	C	NEAND	0.0606061	CRF	CEU
1	179611797	1:179611797	G	A	A	A	A	G	G	NEAND	0.0606061	CRF	CEU
1	179615449	1:179615449	T	C	C	C	C	T	T	NEAND	0.0606061	CRF	CEU
1	179616151	1:179616151	A	G	G	G	G	A	A	NEAND	0.0606061	CRF	CEU
1	179621508	1:179621508	A	C	C	C	C	A	A	NEAND	0.0606061	CRF	CEU
1	179623377	1:179623377	A	G	G	G	G	A	A	NEAND	0.0606061	CRF	CEU
1	179635064	1:179635064	T	C	C	C	C	T	T	NEAND	0.0606061	CRF	CEU
1	179635380	1:179635380	G	A	A	A	A	G	G	NEAND	0.0606061	CRF	CEU
1	179639030	1:179639030	G	A	A	A	A	G	G	NEAND	0.0606061	CRF	CEU
1	179657323	1:179657323	G	T	T	T	T	G	G	NEAND	0.0606061	CRF	CEU
1	179660017	1:179660017	C	T	T	T	T	C	C	NEAND	0.0606061	CRF	CEU
1	179681257	1:179681257	T	C	C	C	C	T	T	NEAND	0.0606061	CRF	CEU
1	179692615	1:179692615	G	A	A	A	A	G	G	NEAND	0.0606061	CRF	CEU
1	179693437	1:179693437	A	T	T	T	T	A	A	NEAND	0.0606061	CRF	CEU
1	179700950	1:179700950	G	T	T	T	T	G	G	NEAND	0.0606061	CRF	CEU
1	179948575	1:179948575	C	T	T	T	T	C	C	NEAND	0.136364	CRF	CEU
1	179949762	1:179949762	G	A	A	A	A	G	G	NEAND	0.136364	CRF	CEU
1	179952608	1:179952608	T	C	C	C	C	T	T	NEAND	0.141414	CRF	CEU
1	179954976	1:179954976	G	A	A	A	A	G	G	NEAND	0.141414	CRF	CEU
1	179980987	1:179980987	A	G	G	G	G	A	A	NEAND	0.141414	CRF	CEU
1	179989772	1:179989772	T	C	C	C	C	T	T	NEAND	0.141414	CRF	CEU
1	179995082	1:179995082	C	T	T	T	T	C	C	NEAND	0.141414	CRF	CEU
1	179999086	1:179999086	C	A	A	A	A	C	C	NEAND	0.141414	CRF	CEU
1	180000549	1:180000549	G	A	A	A	A	G	G	NEAND	0.141414	CRF	CEU
1	180003202	1:180003202	A	C	C	C	C	A	A	NEAND	0.141414	CRF	CEU
1	180012767	1:180012767	G	A	A	A	A	G	G	NEAND	0.141414	CRF	CEU
1	180024874	1:180024874	T	C	C	C	C	T	T	NEAND	0.141414	CRF	CEU
1	180030936	1:180030936	A	C	C	C	C	A	A	NEAND	0.141414	CRF	CEU
1	180031407	1:180031407	G	T	T	T	T	G	G	NEAND	0.141414	CRF	CEU
1	180032727	1:180032727	T	C	C	C	C	T	T	NEAND	0.141414	CRF	CEU
1	180038344	1:180038344	G	A	A	A	A	G	G	NEAND	0.141414	CRF	CEU
1	180046220	1:180046220	G	A	A	A	A	G	G	NEAND	0.141414	CRF	CEU
1	180049864	1:180049864	A	G	G	G	G	A	A	NEAND	0.141414	CRF	CEU
1	180052033	1:180052033	C	T	T	T	T	C	C	NEAND	0.141414	CRF	CEU
1	180053678	1:180053678	A	G	G	G	G	A	A	NEAND	0.141414	CRF	CEU
1	180062801	1:180062801	A	G	G	G	G	A	A	NEAND	0.141414	CRF	CEU
1	180068442	1:180068442	A	C	C	C	C	A	A	NEAND	0.141414	CRF	CEU
1	180069430	1:180069430	T	A	A	A	A	T	T	NEAND	0.141414	CRF	CEU
1	180071912	1:180071912	G	A	A	A	A	G	G	NEAND	0.141414	CRF	CEU
1	180080705	1:180080705	C	T	T	T	T	C	C	NEAND	0.141414	CRF	CEU
1	180089830	1:180089830	A	G	G	G	G	A	A	NEAND	0.141414	CRF	CEU
1	180096650	1:180096650	G	A	A	A	A	G	G	NEAND	0.141414	CRF	CEU
1	180104413	1:180104413	A	G	G	G	G	A	A	NEAND	0.141414	CRF	CEU
1	180113134	1:180113134	G	C	C	C	C	G	G	NEAND	0.141414	CRF	CEU
1	180117684	1:180117684	C	A	A	A	A	C	C	NEAND	0.146465	CRF	CEU
1	180119872	1:180119872	G	C	C	C	C	G	G	NEAND	0.146465	CRF	CEU
1	180124119	1:180124119	A	G	G	G	G	A	A	NEAND	0.146465	CRF	CEU
1	180127231	1:180127231	A	C	C	C	C	A	A	NEAND	0.146465	CRF	CEU
1	180154450	1:180154450	C	A	A	A	C	C	C	NEAND	0.166667	CRF	CEU
1	180160927	1:180160927	G	A	A	A	A	G	G	NEAND	0.166667	CRF	CEU
1	180170491	1:180170491	C	T	T	T	T	C	C	NEAND	0.166667	CRF	CEU
1	180177071	1:180177071	C	A	A	A	A	C	C	NEAND	0.166667	CRF	CEU
1	180189792	1:180189792	C	G	G	G	G	C	C	NEAND	0.166667	CRF	CEU
1	180191370	1:180191370	C	T	T	T	T	C	C	NEAND	0.166667	CRF	CEU
1	180196025	1:180196025	C	T	T	T	T	C	C	NEAND	0.171717	CRF	CEU
1	180196033	1:180196033	C	T	T	T	T	C	C	NEAND	0.171717	CRF	CEU
1	180200719	1:180200719	T	C	C	T	C	T	T	NEAND	0.171717	CRF	CEU
1	180604058	1:180604058	T	C	C	C	C	T	T	NEAND	0.0808081	CRF	CEU
1	180605460	1:180605460	G	A	A	A	A	G	G	NEAND	0.0808081	CRF	CEU
1	180605514	1:180605514	A	T	T	T	T	A	A	NEAND	0.0808081	CRF	CEU
1	180606185	1:180606185	G	A	A	A	A	G	G	NEAND	0.0808081	CRF	CEU
1	180609820	1:180609820	G	T	T	T	T	G	G	NEAND	0.0808081	CRF	CEU
1	180636355	1:180636355	A	C	C	C	C	A	A	NEAND	0.0808081	CRF	CEU
1	180667993	1:180667993	C	T	T	T	T	C	C	NEAND	0.0808081	CRF	CEU
1	180673029	1:180673029	G	T	T	T	T	G	G	NEAND	0.0808081	CRF	CEU
1	180687671	1:180687671	T	G	G	G	G	T	T	NEAND	0.0808081	CRF	CEU
1	180694978	1:180694978	G	A	A	A	A	G	G	NEAND	0.0808081	CRF	CEU
1	180708186	1:180708186	A	G	G	G	G	A	A	NEAND	0.0808081	CRF	CEU
1	180714936	1:180714936	T	C	C	C	C	T	T	NEAND	0.0808081	CRF	CEU
1	180724678	1:180724678	T	C	C	C	C	T	T	NEAND	0.0808081	CRF	CEU
1	180729393	1:180729393	C	T	T	T	T	C	C	NEAND	0.0808081	CRF	CEU
1	180731195	1:180731195	T	C	C	C	C	T	T	NEAND	0.0808081	CRF	CEU
1	180742376	1:180742376	T	A	A	A	A	T	T	NEAND	0.0808081	CRF	CEU
1	180746017	1:180746017	A	G	G	G	G	A	A	NEAND	0.0808081	CRF	CEU
1	180752127	1:180752127	A	G	G	G	G	A	A	NEAND	0.0808081	CRF	CEU
1	180752534	1:180752534	A	G	G	G	G	A	A	NEAND	0.0808081	CRF	CEU
1	180755009	1:180755009	G	A	A	A	A	G	G	NEAND	0.0808081	CRF	CEU
1	180755419	1:180755419	A	G	G	G	G	A	A	NEAND	0.0808081	CRF	CEU
1	180762443	1:180762443	G	C	C	C	C	G	G	NEAND	0.0808081	CRF	CEU
1	180773918	1:180773918	G	A	A	A	A	G	G	NEAND	0.0808081	CRF	CEU
1	180790206	1:180790206	T	C	C	C	C	T	T	NEAND	0.0808081	CRF	CEU
1	180790390	1:180790390	T	C	C	C	C	T	T	NEAND	0.0808081	CRF	CEU
1	180813366	1:180813366	A	G	G	G	G	A	A	NEAND	0.0808081	CRF	CEU
1	180825517	1:180825517	T	G	G	G	G	T	T	NEAND	0.0808081	CRF	CEU
1	180856755	1:180856755	C	T	T	T	T	C	C	NEAND	0.0858586	CRF	CEU
1	180861898	1:180861898	A	G	G	G	G	A	A	NEAND	0.0808081	CRF	CEU
1	180887562	1:180887562	G	C	C	C	C	G	G	NEAND	0.0808081	CRF	CEU
1	180890681	1:180890681	A	G	G	G	G	A	A	NEAND	0.0858586	CRF	CEU
1	180894015	1:180894015	C	G	G	G	G	C	C	NEAND	0.0808081	CRF	CEU
1	180897209	1:180897209	C	T	T	T	T	C	C	NEAND	0.0808081	CRF	CEU
1	182105823	1:182105823	G	A	A	A	A	G	G	NEAND	0.0555556	BOTH	CEU
1	182109103	1:182109103	G	A	A	A	A	G	G	NEAND	0.0555556	BOTH	CEU
1	182118209	1:182118209	C	G	G	G	G	C	C	NEAND	0.0606061	CRF	CEU
1	182118222	1:182118222	A	C	C	C	C	A	A	NEAND	0.0606061	CRF	CEU
1	182127105	1:182127105	C	T	T	T	T	C	C	NEAND	0.0555556	BOTH	CEU
1	182129906	1:182129906	G	A	A	A	A	G	G	NEAND	0.0656566	BOTH	CEU
1	182130170	1:182130170	C	T	T	T	T	C	C	NEAND	0.0656566	BOTH	CEU
1	182142195	1:182142195	G	A	A	A	A	G	G	NEAND	0.0656566	BOTH	CEU
1	182143636	1:182143636	G	A	A	A	A	G	G	NEAND	0.0656566	BOTH	CEU
1	182144257	1:182144257	T	A	A	A	A	T	T	NEAND	0.0606061	BOTH	CEU
1	182155211	1:182155211	C	G	G	G	G	C	C	NEAND	0.0606061	BOTH	CEU
1	182156778	1:182156778	C	G	G	G	G	C	C	NEAND	0.0606061	BOTH	CEU
1	182160853	1:182160853	G	T	T	T	T	G	G	NEAND	0.0606061	BOTH	CEU
1	182162644	1:182162644	C	T	T	T	T	C	C	NEAND	0.0606061	BOTH	CEU
1	182164311	1:182164311	A	G	G	G	G	A	A	NEAND	0.0606061	BOTH	CEU
1	182166187	1:182166187	A	C	C	C	C	A	A	NEAND	0.0606061	BOTH	CEU
1	182170828	1:182170828	G	A	A	A	A	G	G	NEAND	0.0606061	BOTH	CEU
1	182174179	1:182174179	A	G	G	G	G	A	A	NEAND	0.0606061	BOTH	CEU
1	182177166	1:182177166	C	A	A	A	A	C	C	NEAND	0.0606061	BOTH	CEU
1	182179076	1:182179076	G	A	A	A	A	G	G	NEAND	0.0606061	BOTH	CEU
1	182179895	1:182179895	A	C	C	C	C	A	A	NEAND	0.0606061	BOTH	CEU
1	182179975	1:182179975	T	C	C	C	C	T	T	NEAND	0.0606061	BOTH	CEU
1	182180295	1:182180295	T	C	C	C	C	T	T	NEAND	0.0606061	BOTH	CEU
1	182180740	1:182180740	T	C	C	C	C	T	T	NEAND	0.0606061	BOTH	CEU
1	182181781	1:182181781	C	T	T	T	T	C	C	NEAND	0.0606061	BOTH	CEU
1	182187542	1:182187542	G	T	T	T	T	G	G	NEAND	0.0606061	BOTH	CEU
1	182192693	1:182192693	G	A	A	A	A	G	G	NEAND	0.0606061	BOTH	CEU
1	182195445	1:182195445	G	C	C	C	G	G	G	NEAND	0.0606061	BOTH	CEU
1	182196581	1:182196581	G	A	A	A	A	G	G	NEAND	0.0606061	BOTH	CEU
1	182197499	1:182197499	A	G	G	G	G	A	A	NEAND	0.0606061	BOTH	CEU
1	182202493	1:182202493	C	G	G	G	G	C	C	NEAND	0.0606061	BOTH	CEU
1	182209213	1:182209213	C	A	A	A	A	C	C	NEAND	0.0555556	BOTH	CEU
1	182211714	1:182211714	T	C	C	C	T	T	T	NEAND	0.0555556	BOTH	CEU
1	182215174	1:182215174	C	T	T	T	T	C	C	NEAND	0.0555556	BOTH	CEU
1	182237082	1:182237082	C	G	G	G	G	C	C	NEAND	0.0555556	BOTH	CEU
1	182244497	1:182244497	G	A	A	A	A	G	G	NEAND	0.0555556	BOTH	CEU
1	182253149	1:182253149	T	C	C	C	C	T	T	NEAND	0.0555556	BOTH	CEU
1	182254603	1:182254603	T	A	A	A	A	T	T	NEAND	0.0555556	BOTH	CEU
1	182255142	1:182255142	T	C	C	C	C	T	T	NEAND	0.0555556	BOTH	CEU
1	182255918	1:182255918	T	C	C	C	C	T	T	NEAND	0.0555556	BOTH	CEU
1	182264368	1:182264368	C	G	G	G	G	C	C	NEAND	0.0555556	BOTH	CEU
1	182268866	1:182268866	C	T	T	T	T	C	C	NEAND	0.0555556	BOTH	CEU
1	182270813	1:182270813	A	C	C	C	C	A	A	NEAND	0.0555556	BOTH	CEU
1	182271109	1:182271109	C	T	T	T	T	C	C	NEAND	0.0555556	BOTH	CEU
1	182271122	1:182271122	A	G	G	G	G	A	A	NEAND	0.0555556	BOTH	CEU
1	182272099	1:182272099	G	C	C	C	C	G	G	NEAND	0.0555556	BOTH	CEU
1	182272214	1:182272214	T	C	C	C	C	T	T	NEAND	0.0555556	BOTH	CEU
1	182278888	1:182278888	T	C	C	C	C	T	T	NEAND	0.0555556	BOTH	CEU
1	186895884	1:186895884	T	C	C	C	C	T	T	NEAND	0.0606061	CRF	CEU
1	186899404	1:186899404	G	T	T	T	T	G	G	NEAND	0.0606061	CRF	CEU
1	186901088	1:186901088	C	G	G	G	G	C	C	NEAND	0.0606061	CRF	CEU
1	186901597	1:186901597	G	A	A	A	A	G	G	NEAND	0.0606061	CRF	CEU
1	186928247	1:186928247	A	G	G	G	G	A	A	NEAND	0.0606061	CRF	CEU
1	186931994	1:186931994	G	T	T	T	T	G	G	NEAND	0.0606061	CRF	CEU
1	186936831	1:186936831	C	T	T	T	T	C	C	NEAND	0.0656566	CRF	CEU
1	186938300	1:186938300	A	T	T	T	T	A	A	NEAND	0.0656566	CRF	CEU
1	186945069	1:186945069	A	T	T	T	T	A	A	NEAND	0.0656566	CRF	CEU
1	186946332	1:186946332	A	G	G	G	G	A	A	NEAND	0.0656566	CRF	CEU
1	186946531	1:186946531	A	C	C	C	C	A	A	NEAND	0.0656566	CRF	CEU
1	186946532	1:186946532	G	A	A	A	A	G	G	NEAND	0.0656566	CRF	CEU
1	186948440	1:186948440	C	T	T	T	T	C	C	NEAND	0.0656566	CRF	CEU
1	186950600	1:186950600	T	A	A	A	A	T	T	NEAND	0.0656566	CRF	CEU
1	186950861	1:186950861	A	G	G	G	G	A	A	NEAND	0.0656566	CRF	CEU
1	186952344	1:186952344	T	G	G	G	G	T	T	NEAND	0.0656566	CRF	CEU
1	186953062	1:186953062	A	G	G	G	G	A	A	NEAND	0.0656566	CRF	CEU
1	186954584	1:186954584	A	G	G	G	G	A	A	NEAND	0.0656566	CRF	CEU
1	186954922	1:186954922	T	C	C	C	C	T	T	NEAND	0.0656566	CRF	CEU
1	186955082	1:186955082	C	G	G	G	G	C	C	NEAND	0.0656566	CRF	CEU
1	186955524	1:186955524	A	C	C	C	C	A	A	NEAND	0.0656566	CRF	CEU
1	186955574	1:186955574	A	G	G	G	G	A	A	NEAND	0.0656566	CRF	CEU
1	186955669	1:186955669	A	C	C	C	C	A	A	NEAND	0.0656566	CRF	CEU
1	186956062	1:186956062	C	T	T	T	T	C	C	NEAND	0.0656566	CRF	CEU
1	186957544	1:186957544	G	C	C	C	C	G	G	NEAND	0.0656566	CRF	CEU
1	186957640	1:186957640	C	T	T	T	T	C	C	NEAND	0.0656566	CRF	CEU
1	186958543	1:186958543	A	G	G	G	G	A	A	NEAND	0.0656566	CRF	CEU
1	186958924	1:186958924	A	C	C	C	C	A	A	NEAND	0.0656566	CRF	CEU
1	186959964	1:186959964	C	T	T	T	T	C	C	NEAND	0.0656566	CRF	CEU
1	186960469	1:186960469	A	G	G	G	G	A	A	NEAND	0.0656566	CRF	CEU
1	186963091	1:186963091	A	G	G	G	G	A	A	NEAND	0.0656566	CRF	CEU
1	186963893	1:186963893	C	T	T	T	T	C	C	NEAND	0.0656566	CRF	CEU
1	186965739	1:186965739	A	G	G	G	G	A	A	NEAND	0.0757576	CRF	CEU
1	187893259	1:187893259	T	C	C	C	C	T	T	NEAND	0.0505051	CRF	CEU
1	187894900	1:187894900	A	T	T	T	T	A	A	NEAND	0.0505051	CRF	CEU
1	187900561	1:187900561	T	C	C	C	C	T	T	NEAND	0.0505051	CRF	CEU
1	187904177	1:187904177	G	A	A	A	A	G	G	NEAND	0.0505051	CRF	CEU
1	187906195	1:187906195	A	G	G	G	G	A	A	NEAND	0.0505051	CRF	CEU
1	187906945	1:187906945	C	T	T	T	C	C	C	NEAND	0.0505051	CRF	CEU
1	187912330	1:187912330	G	T	T	T	T	G	G	NEAND	0.0505051	CRF	CEU
1	187913976	1:187913976	T	A	A	T	A	T	T	NEAND	0.0606061	CRF	CEU
1	187916425	1:187916425	G	A	A	G	A	G	G	NEAND	0.0606061	CRF	CEU
1	188136975	1:188136975	A	T	T	T	A	A	A	NEAND	0.0606061	CRF	CEU
1	188137133	1:188137133	G	A	A	A	G	G	G	NEAND	0.0656566	CRF	CEU
1	188142774	1:188142774	T	G	G	G	T	T	T	NEAND	0.0656566	CRF	CEU
1	188148222	1:188148222	C	T	T	T	C	C	C	NEAND	0.0606061	CRF	CEU
1	188175957	1:188175957	A	T	T	T	A	A	A	NEAND	0.0656566	CRF	CEU
1	188187560	1:188187560	G	A	A	A	G	G	G	NEAND	0.0656566	CRF	CEU
1	188188034	1:188188034	G	A	A	A	G	G	G	NEAND	0.0606061	CRF	CEU
1	188193097	1:188193097	G	A	A	A	G	G	G	NEAND	0.0606061	CRF	CEU
1	188193196	1:188193196	C	A	A	A	C	C	C	NEAND	0.0606061	CRF	CEU
1	188206001	1:188206001	T	C	C	C	T	T	T	NEAND	0.0757576	CRF	CEU
1	188217123	1:188217123	G	C	C	G	C	G	G	NEAND	0.0757576	CRF	CEU
1	188425111	1:188425111	A	T	T	A	T	A	A	NEAND	0.0505051	CRF	CEU
1	188429867	1:188429867	C	T	T	C	T	C	C	NEAND	0.0606061	CRF	CEU
1	188433742	1:188433742	G	A	A	A	A	G	G	NEAND	0.0606061	CRF	CEU
1	188446298	1:188446298	A	G	G	G	G	A	A	NEAND	0.0606061	CRF	CEU
1	188452316	1:188452316	T	G	G	T	G	T	T	NEAND	0.0606061	CRF	CEU
1	188452898	1:188452898	A	G	G	A	G	A	A	NEAND	0.0606061	CRF	CEU
1	188452923	1:188452923	C	G	G	C	G	C	C	NEAND	0.0606061	CRF	CEU
1	188456602	1:188456602	A	C	C	A	C	A	A	NEAND	0.0606061	CRF	CEU
1	188462620	1:188462620	G	A	A	A	A	G	G	NEAND	0.0606061	CRF	CEU
1	188486794	1:188486794	G	A	A	G	A	G	G	NEAND	0.0606061	CRF	CEU
1	188497443	1:188497443	C	G	G	G	G	C	C	NEAND	0.0656566	CRF	CEU
1	188507022	1:188507022	T	G	G	G	G	T	T	NEAND	0.0656566	CRF	CEU
1	188512881	1:188512881	A	G	G	G	G	A	A	NEAND	0.0656566	CRF	CEU
1	188517538	1:188517538	C	T	T	T	T	C	C	NEAND	0.0656566	CRF	CEU
1	188533121	1:188533121	C	A	A	A	A	C	C	NEAND	0.0656566	CRF	CEU
1	188535820	1:188535820	C	T	T	T	T	C	C	NEAND	0.0656566	CRF	CEU
1	188536178	1:188536178	G	A	A	A	A	G	G	NEAND	0.0656566	CRF	CEU
1	188539195	1:188539195	T	G	G	G	G	T	T	NEAND	0.0656566	CRF	CEU
1	188541918	1:188541918	G	A	A	A	G	G	G	NEAND	0.0656566	CRF	CEU
1	188543470	1:188543470	A	G	G	G	A	A	A	NEAND	0.0656566	CRF	CEU
1	188545074	1:188545074	A	G	G	G	G	A	A	NEAND	0.0656566	CRF	CEU
1	188549700	1:188549700	T	A	A	A	T	T	T	NEAND	0.0656566	CRF	CEU
1	188550533	1:188550533	A	G	G	G	G	A	A	NEAND	0.0656566	CRF	CEU
1	188552105	1:188552105	G	A	A	A	G	G	G	NEAND	0.0656566	CRF	CEU
1	188556208	1:188556208	G	A	A	A	A	G	G	NEAND	0.0656566	CRF	CEU
1	188557886	1:188557886	T	G	G	G	G	T	T	NEAND	0.0656566	CRF	CEU
1	188560856	1:188560856	C	T	T	T	T	C	C	NEAND	0.0656566	CRF	CEU
1	188564570	1:188564570	G	A	A	A	A	G	G	NEAND	0.0656566	CRF	CEU
1	188571927	1:188571927	T	C	C	C	C	T	T	NEAND	0.0656566	CRF	CEU
1	188578868	1:188578868	A	C	C	A	C	A	A	NEAND	0.0656566	CRF	CEU
1	188579400	1:188579400	G	A	A	A	A	G	G	NEAND	0.0656566	CRF	CEU
1	188580946	1:188580946	T	C	C	C	C	T	T	NEAND	0.0656566	CRF	CEU
1	188582066	1:188582066	T	C	C	C	C	T	T	NEAND	0.0656566	CRF	CEU
1	188585628	1:188585628	G	A	A	A	A	G	G	NEAND	0.0656566	CRF	CEU
1	188586968	1:188586968	G	A	A	A	A	G	G	NEAND	0.0656566	CRF	CEU
1	188596598	1:188596598	C	A	A	C	A	C	C	NEAND	0.0656566	CRF	CEU
1	188597146	1:188597146	A	T	T	T	T	A	A	NEAND	0.0656566	CRF	CEU
1	188599936	1:188599936	T	C	C	C	C	T	T	NEAND	0.0656566	CRF	CEU
1	188602401	1:188602401	G	A	A	G	A	G	G	NEAND	0.0656566	CRF	CEU
1	188602418	1:188602418	T	C	C	T	C	T	T	NEAND	0.0656566	CRF	CEU
1	188603198	1:188603198	G	A	A	G	A	G	G	NEAND	0.0656566	CRF	CEU
1	188604602	1:188604602	T	C	C	T	C	T	T	NEAND	0.0656566	CRF	CEU
1	188622727	1:188622727	C	A	A	A	A	C	C	NEAND	0.0656566	CRF	CEU
1	188622851	1:188622851	G	T	T	G	T	G	G	NEAND	0.0656566	CRF	CEU
1	188623265	1:188623265	C	T	T	C	T	C	C	NEAND	0.0656566	CRF	CEU
1	188627228	1:188627228	A	G	G	A	G	A	A	NEAND	0.0606061	CRF	CEU
1	188632698	1:188632698	T	G	G	G	G	T	T	NEAND	0.0606061	CRF	CEU
1	188635321	1:188635321	C	T	T	C	T	C	C	NEAND	0.0606061	CRF	CEU
1	188641479	1:188641479	A	G	G	G	G	A	A	NEAND	0.0606061	CRF	CEU
1	193734496	1:193734496	A	T	T	T	T	A	A	NEAND	0.121212	SPRIME	CEU
1	193740566	1:193740566	G	A	A	A	A	G	G	NEAND	0.121212	BOTH	CEU
1	193744692	1:193744692	A	G	G	G	G	A	A	NEAND	0.121212	BOTH	CEU
1	193746878	1:193746878	C	G	G	G	G	C	C	NEAND	0.121212	BOTH	CEU
1	193747203	1:193747203	C	T	T	T	T	C	C	NEAND	0.126263	CRF	CEU
1	193751019	1:193751019	A	C	C	C	C	A	A	NEAND	0.121212	BOTH	CEU
1	193755491	1:193755491	T	C	C	C	C	T	T	NEAND	0.121212	BOTH	CEU
1	193760777	1:193760777	G	A	A	A	A	G	G	NEAND	0.121212	BOTH	CEU
1	193761395	1:193761395	C	A	A	A	A	C	C	NEAND	0.121212	BOTH	CEU
1	193762779	1:193762779	A	C	C	C	C	A	A	NEAND	0.121212	BOTH	CEU
1	193771662	1:193771662	G	A	A	A	A	G	G	NEAND	0.121212	BOTH	CEU
1	193772190	1:193772190	A	C	C	C	C	A	A	NEAND	0.121212	BOTH	CEU
1	193783527	1:193783527	A	G	G	G	G	A	A	NEAND	0.121212	BOTH	CEU
1	193788950	1:193788950	C	A	A	A	A	C	C	NEAND	0.121212	BOTH	CEU
1	193792984	1:193792984	G	A	A	A	A	G	G	NEAND	0.121212	BOTH	CEU
1	193797642	1:193797642	A	G	G	G	G	A	A	NEAND	0.121212	BOTH	CEU
1	193811624	1:193811624	T	C	C	C	C	T	T	NEAND	0.247475	BOTH	CEU
1	193816132	1:193816132	A	G	G	G	G	A	A	NEAND	0.247475	BOTH	CEU
1	193817397	1:193817397	T	C	C	C	C	T	T	NEAND	0.247475	BOTH	CEU
1	193817609	1:193817609	C	T	T	T	T	C	C	NEAND	0.247475	BOTH	CEU
1	193818187	1:193818187	A	G	G	G	G	A	A	NEAND	0.247475	BOTH	CEU
1	193818355	1:193818355	T	G	G	G	G	T	T	NEAND	0.247475	BOTH	CEU
1	193819364	1:193819364	G	A	A	A	A	G	G	NEAND	0.247475	BOTH	CEU
1	193838448	1:193838448	C	T	T	T	T	C	C	NEAND	0.247475	BOTH	CEU
1	193839189	1:193839189	T	C	C	C	C	T	T	NEAND	0.247475	BOTH	CEU
1	193843951	1:193843951	A	G	G	G	G	A	A	NEAND	0.247475	BOTH	CEU
1	193849455	1:193849455	C	A	A	A	A	C	C	NEAND	0.247475	BOTH	CEU
1	193856524	1:193856524	C	T	T	T	T	C	C	NEAND	0.252525	BOTH	CEU
1	193860178	1:193860178	T	C	C	C	C	T	T	NEAND	0.247475	BOTH	CEU
1	193861214	1:193861214	A	G	G	G	G	A	A	NEAND	0.257576	BOTH	CEU
1	193865389	1:193865389	A	C	C	C	C	A	A	NEAND	0.262626	BOTH	CEU
1	193870509	1:193870509	A	G	G	G	G	A	A	NEAND	0.262626	BOTH	CEU
1	193879792	1:193879792	T	C	C	C	C	T	T	NEAND	0.262626	BOTH	CEU
1	193882342	1:193882342	A	T	T	T	T	A	A	NEAND	0.242424	BOTH	CEU
1	193889121	1:193889121	C	A	A	A	A	C	C	NEAND	0.242424	BOTH	CEU
1	193892824	1:193892824	T	C	C	C	C	T	T	NEAND	0.242424	BOTH	CEU
1	193893313	1:193893313	A	G	G	G	G	A	A	NEAND	0.237374	BOTH	CEU
1	193895970	1:193895970	T	C	C	C	C	T	T	NEAND	0.242424	BOTH	CEU
1	193901848	1:193901848	T	C	C	C	C	T	T	NEAND	0.242424	BOTH	CEU
1	193901902	1:193901902	A	G	G	G	G	A	A	NEAND	0.242424	BOTH	CEU
1	193902164	1:193902164	G	C	C	C	C	G	G	NEAND	0.242424	BOTH	CEU
1	193903533	1:193903533	T	C	C	C	C	T	T	NEAND	0.242424	BOTH	CEU
1	193907864	1:193907864	C	G	G	G	G	C	C	NEAND	0.242424	BOTH	CEU
1	193909728	1:193909728	A	G	G	G	G	A	A	NEAND	0.242424	BOTH	CEU
1	193909835	1:193909835	C	T	T	T	T	C	C	NEAND	0.242424	BOTH	CEU
1	193910484	1:193910484	C	T	T	T	T	C	C	NEAND	0.242424	BOTH	CEU
1	193910505	1:193910505	G	C	C	C	C	G	G	NEAND	0.242424	BOTH	CEU
1	193911171	1:193911171	A	G	G	G	G	A	A	NEAND	0.242424	BOTH	CEU
1	193911258	1:193911258	A	G	G	G	G	A	A	NEAND	0.242424	BOTH	CEU
1	193912194	1:193912194	T	G	G	G	G	T	T	NEAND	0.242424	BOTH	CEU
1	193915658	1:193915658	A	G	G	G	G	A	A	NEAND	0.237374	BOTH	CEU
1	193917599	1:193917599	T	C	C	C	C	T	T	NEAND	0.237374	BOTH	CEU
1	193957575	1:193957575	C	T	T	T	T	C	C	NEAND	0.166667	BOTH	CEU
1	193961259	1:193961259	C	T	T	T	T	C	C	NEAND	0.166667	BOTH	CEU
1	193961990	1:193961990	C	A	A	A	A	C	C	NEAND	0.166667	BOTH	CEU
1	193962700	1:193962700	A	C	C	C	C	A	A	NEAND	0.166667	BOTH	CEU
1	193965974	1:193965974	G	A	A	A	A	G	G	NEAND	0.166667	BOTH	CEU
1	193967809	1:193967809	T	C	C	C	C	T	T	NEAND	0.166667	BOTH	CEU
1	193970675	1:193970675	A	G	G	G	G	A	A	NEAND	0.0656566	BOTH	CEU
1	193973204	1:193973204	A	T	T	T	T	A	A	NEAND	0.0555556	CRF	CEU
1	193976888	1:193976888	G	A	A	A	A	G	G	NEAND	0.0656566	BOTH	CEU
1	193977955	1:193977955	G	A	A	A	A	G	G	NEAND	0.0656566	BOTH	CEU
1	193979037	1:193979037	G	T	T	T	T	G	G	NEAND	0.0656566	BOTH	CEU
1	193979771	1:193979771	A	T	T	T	T	A	A	NEAND	0.0656566	BOTH	CEU
1	193981297	1:193981297	C	T	T	T	T	C	C	NEAND	0.0606061	CRF	CEU
1	193982674	1:193982674	A	T	T	T	T	A	A	NEAND	0.0656566	BOTH	CEU
1	193985244	1:193985244	A	T	T	T	T	A	A	NEAND	0.0656566	BOTH	CEU
1	193987074	1:193987074	A	G	G	G	G	A	A	NEAND	0.0555556	CRF	CEU
1	193995109	1:193995109	A	G	G	G	G	A	A	NEAND	0.0555556	CRF	CEU
1	193999415	1:193999415	A	G	G	G	G	A	A	NEAND	0.0606061	BOTH	CEU
1	194003265	1:194003265	T	C	C	C	C	T	T	NEAND	0.0606061	BOTH	CEU
1	194005586	1:194005586	T	C	C	C	C	T	T	NEAND	0.0606061	BOTH	CEU
1	194007369	1:194007369	G	A	A	A	A	G	G	NEAND	0.0606061	BOTH	CEU
1	194021045	1:194021045	C	T	T	T	T	C	C	NEAND	0.0505051	CRF	CEU
[truncated: 112,414 more rows]

## Sheet: TableS8B
Supplementary Table 8b. Enrichment of archaic introgressed SNPs in variants that control gene expression or the transcriptional response to viral stimulation in west Europeans and east Asians
For each set of genetic variants affecting gene expression (eQTL) or the transcriptional response to stimulation (reQTL) by SARS-CoV-2 (COV) or influenza A virus (IAV), we report the number of SNPs of archaic origin (ASNP_count), as well as the fold enrichment (FE) relative to random SNPs matched for minor allele frequency, linkage disequilibrium and distance to nearest gene.
We report results for the non-African populations in our setting. CEU: West European, CHS: East Asian.
For each enrichment, we report the lower and upper bounds on the 95% confidence interval (CI), as well as the associated raw and Benjamini-Hochberg-adjusted (FDR) permutation p-values (N = 10,000 permutations; one-sided; see Methods).
POP	Type	Condition	aSNP_count	FE	lowerCI_FE	upperCI_FE	p-value	FDR
CEU	eQTL	NS	76	1.49655	1.16667	1.97436	0.0003	0.003
CHS	eQTL	NS	83	1.20347	0.965517	1.52727	0.0561	0.0935
CEU	eQTL	COV	74	1.46828	1.13636	1.92308	0.0009	0.0045
CHS	eQTL	COV	87	1.25422	1.01149	1.57143	0.0223	0.0446
CEU	eQTL	IAV	73	1.41611	1.10448	1.85	0.003	0.01
CHS	eQTL	IAV	89	1.31122	1.05882	1.63636	0.0068	0.017
CEU	reQTL	COV	5	1.35826	0.6	3	0.4362	0.54525
CHS	reQTL	COV	7	1.10303	0.571429	2	0.5871	0.604
CEU	reQTL	IAV	5	1.43925	0.666667	3	0.3909	0.54525
CHS	reQTL	IAV	7	1.08158	0.571429	2	0.604	0.604

## Sheet: TableS8C
Supplementary Table 8c. Enrichment of archaic introgressed SNPs in variants that control gene expression across immune cell types and conditions in west Eurasians and east Asians
For each immune lineage/cell type and condition (NS,COV, or IAV), we report the number of genetic variants affecting gene expression (eQTL) that segregate on an archaic haplotype (ASNP_count), as well as the fold enrichment (FE) relative to random SNPs matched for minor allele frequency, linkage disequilibrium and distance to nearest gene.
We report results for the non-African populations in our setting. CEU: West European, CHS: East Asian.
For each enrichment, we report the lower and upper bounds on the 95% confidence interval (CI), as well as the associated raw and Benjamini-Hochberg-adjusted (FDR) permutation p-values (N = 10,000 permutations; one-sided; see Methods).
POP	Lineage_or_celltype	Condition	ASNP_COUNT	FE	lowerCI_FE	upperCI_FE	p-value	FDR
CEU	MONO CD16	COV	19	2.57265	1.42857	5	0.0003	0.0246
CEU	T CD4	IAV	52	1.51175	1.12766	2.12	0.0017	0.0697
CEU	T CD4 E	IAV	42	1.57618	1.10256	2.26316	0.0042	0.1148
CEU	T CD4 N	COV	38	1.56032	1.08333	2.29412	0.0072	0.1476
CEU	B N K	IAV	17	1.84369	1.05882	3.6	0.0169	0.1763
CEU	MONO CD14	NS	37	1.52061	1.05556	2.23529	0.0098	0.1763
CEU	MONO	NS	39	1.50474	1.05263	2.22222	0.0108	0.1763
CEU	T Reg	IAV	19	1.82225	1.05263	3.33333	0.0135	0.1763
CEU	T CD4 N	IAV	41	1.47804	1.05	2.1	0.0129	0.1763
CEU	NK CD56dim	IAV	21	1.65738	1.04762	2.75	0.0236	0.19352
CEU	T CD4	COV	45	1.42297	1.04545	2	0.0158	0.1763
CEU	T CD4	NS	46	1.42988	1.04444	2.04348	0.0141	0.1763
CEU	T CD8 N	IAV	31	1.54828	1.03226	2.46154	0.0172	0.1763
CEU	T CD4 N	NS	37	1.4576	1.02703	2.11111	0.023	0.19352
CEU	T CD8	IAV	44	1.39913	1.02273	1.95652	0.02	0.192941
CEU	MONO CD14 INFECTED	IAV	15	1.80903	1	3.2	0.03	0.231836
CEU	NK CD56dim	COV	20	1.58844	1	2.625	0.0427	0.250524
CHS	T CD4	IAV	60	1.30271	1	1.74286	0.0311	0.231836
CEU	T CD8 CM EM	COV	25	1.51401	1	2.36364	0.0392	0.249785
CEU	T CD8 EMRA	IAV	18	1.67511	1	3.16667	0.0364	0.248733
CEU	T CD8 N	NS	27	1.51377	1	2.33333	0.0339	0.241722
CEU	T CD8	COV	40	1.35598	0.97619	1.95238	0.0434	0.250524
CEU	T CD4 E	NS	35	1.35135	0.972973	2	0.0575	0.281694
CEU	MONO	COV	34	1.4132	0.972222	2.05882	0.0396	0.249785
CEU	MONO CD14	COV	32	1.42014	0.970588	2.2	0.0443	0.250524
CHS	T CD4	COV	56	1.28425	0.966102	1.72727	0.0482	0.263493
CHS	T CD4 N	IAV	47	1.2863	0.96	1.71429	0.0584	0.281694
CHS	T CD4 N	COV	45	1.30322	0.958333	1.84	0.0556	0.281694
CEU	B N L	IAV	13	1.711	0.933333	3.5	0.0623	0.29192
CEU	T CD8 N	COV	26	1.36011	0.931034	2.07692	0.0951	0.3896
CEU	MONO CD16	IAV	11	1.69983	0.923077	4	0.0923	0.388133
CEU	MONO	IAV	22	1.44744	0.92	2.3	0.0747	0.3403
CHS	T CD4 E	IAV	45	1.24268	0.92	1.7037	0.1048	0.409219
CEU	B M K	COV	20	1.47777	0.913043	2.625	0.0792	0.351049
CEU	T CD8	NS	36	1.25965	0.902439	1.7619	0.1202	0.450287
CHS	T CD8 N	COV	33	1.26686	0.894737	1.88889	0.1246	0.450287
CEU	T CD4 E	COV	32	1.27041	0.891892	1.83333	0.1263	0.450287
CEU	MAIT	IAV	15	1.57259	0.888889	3.2	0.0883	0.381084
CEU	NK	COV	23	1.32475	0.888889	2	0.1391	0.482775
CEU	B	COV	25	1.29249	0.866667	2	0.1497	0.491344
CEU	NK CD56dim	NS	18	1.41435	0.863636	2.375	0.1241	0.450287
CEU	B	NS	23	1.30384	0.857143	2	0.1585	0.499885
CEU	T gd	NS	5	2.19528	0.857143	6	0.0974	0.3896
CHS	cDC	COV	5	2.00934	0.857143	6	0.1413	0.482775
CHS	T CD8	COV	45	1.13057	0.851852	1.53333	0.262	0.669372
CEU	MONO CD14	IAV	16	1.40639	0.85	2.42857	0.1498	0.491344
CHS	MONO CD14	IAV	21	1.28734	0.846154	2	0.1835	0.527965
CHS	T CD4	NS	48	1.10537	0.844828	1.48485	0.2977	0.669929
CHS	MONO CD16	COV	14	1.4344	0.833333	2.5	0.1559	0.499885
CEU	MAIT	COV	13	1.45185	0.823529	2.8	0.1653	0.502022
CEU	MONO CD16	NS	13	1.39146	0.823529	2.33333	0.2049	0.56006
CHS	MONO CD14	COV	36	1.13666	0.822222	1.6087	0.2917	0.669929
CEU	T CD8 EMRA	COV	17	1.34702	0.818182	2.25	0.1808	0.527965
CHS	T CD8	IAV	44	1.08534	0.818182	1.45161	0.3615	0.731926
CHS	T CD4 E	NS	39	1.10891	0.816327	1.53846	0.3227	0.695443
CEU	NK	NS	20	1.23719	0.807692	1.90909	0.2517	0.655219
CEU	B N L	COV	11	1.4004	0.8	3	0.2223	0.597659
CEU	B	IAV	23	1.1919	0.8	1.84615	0.2839	0.669929
CHS	ILC	NS	3	2.0942	0.8	4	0.1639	0.502022
CHS	MONO CD14 INFECTED	IAV	15	1.34959	0.8	2.28571	0.1971	0.547871
CHS	T CD8 CM EM	COV	27	1.15867	0.8	1.75	0.2949	0.669929
CEU	T gd	COV	3	2.05447	0.8	4	0.19	0.537241
CHS	T CD8 N	IAV	30	1.10143	0.794872	1.55	0.3777	0.7554
CEU	NK M LIKE	COV	10	1.5311	0.785714	3.66667	0.1814	0.527965
CHS	T CD4 N	NS	35	1.07073	0.782609	1.5	0.4266	0.804166
CEU	B M L	COV	6	1.64401	0.777778	3.5	0.2306	0.609974
CEU	NK	IAV	23	1.15774	0.774194	1.84615	0.3308	0.695443
CHS	T CD4 E	COV	36	1.0426	0.770833	1.42308	0.4803	0.867578
CHS	MONO	COV	35	1.05275	0.765957	1.5	0.4649	0.85667
CEU	B N K	COV	12	1.29567	0.764706	2.6	0.2982	0.669929
CHS	T CD8 N	NS	28	1.0849	0.763158	1.61111	0.4173	0.795781
CEU	MAIT	NS	15	1.25143	0.761905	2.28571	0.2956	0.669929
CHS	NK M LIKE	IAV	15	1.23	0.761905	2	0.316	0.695443
CHS	MONO	NS	37	1.03038	0.76	1.40741	0.5089	0.90717
CEU	T CD8 CM EM	NS	18	1.19234	0.76	1.9	0.3301	0.695443
CEU	T CD8 CM EM	IAV	21	1.15974	0.758621	1.83333	0.3323	0.695443
CHS	T CD8 CM EM	NS	24	1.10412	0.757576	1.66667	0.4046	0.78064
CEU	NK M LIKE	NS	7	1.51062	0.727273	4	0.2653	0.669372
CHS	NK CD56dim	IAV	20	1.10334	0.724138	1.75	0.4363	0.813105
CEU	B N L	NS	9	1.3849	0.714286	2.5	0.283	0.669929
CEU	T gd	IAV	4	1.5966	0.714286	5	0.335	0.695443
CHS	MONO CD14	NS	33	0.946895	0.708333	1.30769	0.7136	1
CHS	NK	IAV	28	0.994388	0.707317	1.45	0.6122	0.976039
CHS	MONO	IAV	23	1.00341	0.705882	1.5	0.602	0.976039
CHS	B M K	COV	20	1.02993	0.7	1.61538	0.5675	0.969479
CHS	B	IAV	26	0.95638	0.692308	1.35	0.6903	1
CEU	NK CD56brt	IAV	8	1.33178	0.692308	3	0.3532	0.72406
CHS	T CD8	NS	35	0.911859	0.692308	1.24138	0.7924	1
CEU	NK M LIKE	IAV	10	1.22597	0.6875	2.2	0.3998	0.780562
CHS	B	COV	25	0.933537	0.666667	1.36842	0.7322	1
CHS	MAIT	IAV	15	1.01172	0.666667	1.6	0.613	0.976039
CHS	T Reg	IAV	15	1.03816	0.666667	1.77778	0.5791	0.972286
CHS	pDC	IAV	3	1.76799	0.666667	4	0.294	0.669929
CHS	MONO CD16	NS	14	1.00981	0.652174	1.66667	0.6191	0.976273
CHS	MONO CD16	IAV	10	1.15652	0.647059	2.2	0.4814	0.867578
CHS	NK	COV	22	0.905891	0.638889	1.35294	0.7813	1
CHS	B N K	IAV	13	1.0518	0.636364	1.75	0.5646	0.969479
CHS	B	NS	23	0.905239	0.631579	1.33333	0.782	1
CEU	B N K	NS	9	1.06047	0.625	2	0.5973	0.976039
CHS	NK	NS	20	0.876299	0.617647	1.3125	0.8254	1
CHS	T Reg	COV	10	1.00875	0.611111	1.83333	0.6502	1
CEU	B M K	IAV	13	0.973813	0.608696	1.55556	0.6781	1
CHS	NK CD56dim	NS	16	0.91975	0.607143	1.41667	0.7554	1
CHS	Plasmablast	COV	2	1.62832	0.6	3	0.3913	0.773171
CEU	T CD8 EMRA	NS	9	0.995404	0.588235	2	0.6743	1
CEU	B M L	NS	6	1.16315	0.583333	2.33333	0.5432	0.947711
CHS	MAIT	COV	13	0.920058	0.583333	1.55556	0.7484	1
CEU	T Reg	COV	7	1.10367	0.571429	2	0.581	0.972286
CEU	T Reg	NS	8	1.05831	0.5625	2.25	0.6085	0.976039
CHS	MAIT	NS	14	0.839095	0.555556	1.36364	0.8574	1
CHS	NK CD56dim	COV	15	0.821557	0.551724	1.23077	0.8803	1
CHS	B M K	IAV	16	0.807071	0.548387	1.21429	0.8949	1
CEU	B M K	NS	11	0.875202	0.545455	1.5	0.8079	1
CHS	T CD8 EMRA	COV	14	0.801861	0.535714	1.25	0.899	1
CHS	NK CD56brt	IAV	7	0.969766	0.533333	2	0.7179	1
CHS	Plasmablast	NS	2	1.39565	0.5	3	0.5289	0.932684
CHS	T CD8 EMRA	IAV	12	0.778739	0.5	1.3	0.9103	1
CHS	T CD8 CM EM	IAV	17	0.698515	0.486486	1	0.9776	1
CHS	NK M LIKE	COV	8	0.796741	0.473684	1.5	0.8824	1
CHS	NK M LIKE	NS	6	0.850816	0.466667	1.75	0.8334	1
CEU	B M L	IAV	5	0.944092	0.461538	2	0.7604	1
CHS	B N L	IAV	8	0.756307	0.45	1.28571	0.9138	1
CHS	T Reg	NS	8	0.726554	0.45	1.28571	0.9301	1
CHS	T gd	IAV	3	0.983674	0.444444	2	0.7554	1
CHS	T gd	NS	3	1.05179	0.444444	2	0.7165	1
CHS	B M L	IAV	5	0.785934	0.428571	1.5	0.8831	1
CEU	NK CD56brt	COV	2	0.973693	0.428571	3	0.7918	1
CEU	cDC	IAV	2	1.09276	0.428571	3	0.7202	1
CHS	B M L	COV	4	0.797757	0.416667	1.66667	0.8769	1
CHS	T CD8 EMRA	NS	9	0.633438	0.416667	1	0.976	1
CEU	ILC	COV	1	1.17064	0.4	2	0.6991	1
CHS	ILC	COV	1	1.05465	0.4	2	0.7716	1
CEU	ILC	IAV	1	1.06382	0.4	2	0.7666	1
CEU	ILC	NS	1	1.15678	0.4	2	0.7078	1
CHS	NK CD56brt	COV	3	0.822165	0.4	2	0.8649	1
CEU	NK CD56brt	NS	1	0.994247	0.4	2	0.804	1
CHS	Plasmablast	IAV	1	1.17337	0.4	2	0.6974	1
CEU	Plasmablast	NS	1	1.11314	0.4	2	0.7352	1
CEU	pDC	IAV	1	0.949536	0.4	2	0.8281	1
CEU	pDC	NS	1	1.18276	0.4	2	0.694	1
CHS	B M K	NS	10	0.590219	0.392857	0.916667	0.9906	1
CHS	B N L	COV	6	0.611048	0.368421	1.16667	0.9746	1
CHS	B N K	COV	6	0.552501	0.333333	1	0.9886	1
CHS	ILC	IAV	1	0.934383	0.333333	2	0.8314	1
CEU	Plasmablast	COV	0	0.749313	0.333333	1	1	1
CEU	cDC	NS	1	0.851512	0.333333	2	0.8735	1
CHS	cDC	NS	1	0.785792	0.333333	2	0.9012	1
CHS	pDC	COV	1	0.848361	0.333333	2	0.8809	1
CEU	cDC	COV	1	0.71876	0.285714	2	0.9297	1
CEU	Plasmablast	IAV	0	0.686614	0.25	1	1	1
CHS	T gd	COV	1	0.596004	0.25	2	0.9636	1
CHS	cDC	IAV	1	0.540921	0.25	1	0.9755	1
CEU	pDC	COV	0	0.654725	0.25	1	1	1
CHS	B N K	NS	4	0.381014	0.238095	0.625	0.9993	1
CHS	B N L	NS	3	0.42286	0.235294	0.8	0.9955	1
CHS	B M L	NS	2	0.355468	0.2	0.75	0.9991	1
CHS	pDC	NS	0	0.426643	0.166667	1	1	1
CHS	NK CD56brt	NS	0	0.354211	0.142857	1	1	1

## Sheet: TableS8D
Supplementary Table 8d. Archaic haplotypes with an eQTL are more frequent than archaic haplotypes without eQTLs in Europeans
For each of the two Eurasian populations in our setting (CEU: West Europeans, CHS: East Asians), we report the difference in allele frequencies between archaic haplotypes that control gene expression (DeltaFreq_eQTL) at the basal state or in presence of SARS-CoV-2 (COV) or influenza A virus (IAV), relative to non-eQTL haplotypes adjusting for minor allele frequency (MAF).
Note that comparison between eQTL and non eQTL haplotypes is adjusted for the average MAF across populations worldwide, as this metric is the main determinant of the power to detect a eQTL at a given SNP.
For each enrichment, we report raw and Benjamini-Hochberg-adjusted (FDR) Student's two-sided t-test p-values
POP	Type	Condition	DeltaFreq_eQTL	p-value	FDR
CEU	eQTL	NS	0.0428145	0.000325068	0.00195041
CEU	eQTL	COV	0.0388506	0.00126601	0.00379803
CEU	eQTL	IAV	0.0353895	0.00427648	0.00799887
CHS	eQTL	NS	0.0298105	0.0550596	0.0628363
CHS	eQTL	COV	0.0243815	0.0628363	0.0628363
CHS	eQTL	IAV	0.0324685	0.00533258	0.00799887

## Sheet: TableS8E
Supplementary Table 8e. Differences in allele frequencies between eQTL and non-eQTL archaic haplotypes across immune cell types and human populations
For each of the two Eurasian populations in our setting (CEU: West Europeans, CHS: East Asians) and in each immune lineage/cell type, we report the difference in allele frequencies between archaic haplotypes that control gene expression (DeltaFreq_eQTL) at the basal state or in presence of SARS-CoV-2 (COV) or influenza A virus (IAV), and non-eQTL haplotypes adjusting for minor allele frequency (M…
Note that comparison between eQTL and non eQTL haplotypes is adjusted for the average MAF across populations worldwide, as this metric is the main determinant of the power to detect a eQTL at a given SNP.
For each enrichment, we report raw and Benjamini-Hochberg-adjusted (FDR) Student's two-sided t-test p-values
POP	DeltaFreq_eQTL	p-value	Lineage_or_celltype	Condition	FDR
CEU	0.0645094	0.000145155	MONO CD14	NS	0.0222088
CHS	0.0956889	0.000634638	B M K	IAV	0.0348028
CEU	0.0499009	0.000909877	MONO	NS	0.0348028
CHS	0.0905384	0.00080461	T Reg	NS	0.0348028
CEU	0.079488	0.0038803	MONO CD14 INFECTED	IAV	0.0593687
CHS	0.0512548	0.00357544	MONO CD14	COV	0.0593687
CEU	0.0656445	0.00294138	MONO CD16	IAV	0.0593687
CHS	0.0482935	0.00293216	MONO	COV	0.0593687
CEU	0.0842546	0.00259948	T CD8 CM EM	NS	0.0593687
CHS	0.0753312	0.00320259	T gd	NS	0.0593687
CEU	0.0454829	0.00621648	MONO CD16	COV	0.0864656
CHS	0.0510902	0.0132652	B	IAV	0.156122
CEU	0.0712664	0.0132508	MAIT	NS	0.156122
CHS	0.0356291	0.0160775	MONO	IAV	0.157822
CEU	0.0361064	0.0165043	T CD4 N	NS	0.157822
CHS	0.044131	0.0161036	T CD8 N	NS	0.157822
CEU	0.0974207	0.0178234	NK CD56brt	COV	0.160411
CHS	0.0656077	0.0237994	B N K	IAV	0.167411
CEU	0.044387	0.0231699	MONO CD14	IAV	0.167411
CHS	0.0241037	0.0263055	MONO CD14	IAV	0.167411
CEU	0.0442944	0.0228818	T CD4 N	COV	0.167411
CHS	0.0369181	0.0265694	T CD4 N	IAV	0.167411
CEU	0.0659718	0.0226052	T CD8 CM EM	NS	0.167411
CHS	0.0321496	0.0244249	T Reg	IAV	0.167411
CEU	0.0841095	0.0273547	T gd	IAV	0.167411
CHS	0.0532399	0.0350303	B N L	COV	0.198505
CEU	0.0638403	0.0340868	NK CD56dim	COV	0.198505
CHS	0.067973	0.0398768	B M L	IAV	0.202108
CEU	0.0594498	0.0460842	B N K	COV	0.202108
CHS	0.0367583	0.0377911	B	NS	0.202108
CEU	-0.0855809	0.0462338	ILC	NS	0.202108
CHS	0.0450369	0.0402661	MONO CD16	COV	0.202108
CEU	0.029971	0.0456657	MONO	NS	0.202108
CHS	0.0350805	0.0453145	T CD4 E	IAV	0.202108
CEU	0.0930423	0.0423464	T Reg	COV	0.202108
CHS	0.0378038	0.048873	T CD8	NS	0.20771
CEU	-0.0784091	0.0521324	Plasmablast	NS	0.215574
CHS	0.0361383	0.0574762	B M K	COV	0.225484
CEU	0.0756705	0.0572567	pDC	IAV	0.225484
CHS	-0.0812102	0.0736954	B N K	NS	0.24977
CEU	0.027462	0.0767266	MONO CD14	NS	0.24977
CHS	0.024104	0.0719422	MONO CD16	IAV	0.24977
CEU	0.0445521	0.0766133	NK	NS	0.24977
CHS	0.0300729	0.0711631	T CD4 E	COV	0.24977
CEU	0.0273287	0.069821	T CD4	NS	0.24977
CHS	0.0343437	0.0742913	T CD8 N	IAV	0.24977
CEU	0.0749523	0.0706646	T gd	COV	0.24977
CHS	0.0474656	0.0812861	NK CD56dim	NS	0.250285
CEU	0.0608847	0.0817924	T CD8 CM EM	IAV	0.250285
CHS	-0.11067	0.0812806	pDC	NS	0.250285
CEU	0.0463907	0.0921183	B N L	IAV	0.265927
CHS	0.0290571	0.0893209	T CD4	IAV	0.265927
CEU	0.0262583	0.0920914	T CD8	IAV	0.265927
CHS	0.03828	0.0951711	T CD4 E	NS	0.269651
CEU	0.0364675	0.106728	MONO CD14 INFECTED	IAV	0.27096
CHS	0.0520015	0.101096	NK	IAV	0.27096
CEU	0.024873	0.108327	T CD4	IAV	0.27096
CHS	0.0273105	0.107293	T CD4	NS	0.27096
CEU	0.0262736	0.111922	T CD8 CM EM	COV	0.27096
CHS	0.0542299	0.112809	T CD8 EMRA	IAV	0.27096
CEU	0.082817	0.105764	T CD8 EMRA	NS	0.27096
CHS	0.0388776	0.114352	T CD8 EMRA	NS	0.27096
CEU	0.0383108	0.115114	T CD8	NS	0.27096
CHS	0.115893	0.0978099	cDC	IAV	0.27096
CEU	0.2811	0.101809	cDC	IAV	0.27096
CHS	0.020373	0.119452	cDC	COV	0.276912
CEU	0.0569474	0.126011	B	COV	0.285957
CEU	0.255778	0.127092	ILC	COV	0.285957
CHS	0.279663	0.12984	ILC	IAV	0.287907
CEU	0.0544765	0.13385	MAIT	COV	0.288438
CHS	0.0290296	0.133774	NK	COV	0.288438
CEU	0.0244396	0.138417	B M L	NS	0.290107
CHS	0.0257056	0.136595	T CD8	COV	0.290107
CEU	0.0742363	0.145382	NK CD56brt	IAV	0.300587
CHS	0.0251358	0.150254	T Reg	IAV	0.306517
CEU	0.025358	0.158597	B M K	NS	0.31928
CHS	0.0320416	0.183225	B N K	NS	0.36407
CEU	0.0280529	0.187375	T CD4 E	IAV	0.367543
CHS	-0.0187449	0.193816	T CD8 EMRA	COV	0.375366
CEU	0.0129116	0.199044	T CD8 EMRA	IAV	0.380672
CHS	0.0429108	0.207385	MAIT	IAV	0.386951
CEU	0.0366567	0.206368	T CD8 N	COV	0.386951
CHS	0.223333	0.212114	Plasmablast	IAV	0.391006
CEU	0.0220081	0.220439	B M K	COV	0.395867
CHS	0.0538308	0.218128	MAIT	IAV	0.395867
CHS	0.0342905	0.222514	T CD8 CM EM	COV	0.395867
CHS	0.0213991	0.232228	T CD4	COV	0.4084
CEU	0.0539396	0.256384	ILC	NS	0.426377
CHS	0.0230382	0.249571	MONO	IAV	0.426377
CEU	0.0373008	0.246181	NK CD56brt	COV	0.426377
CHS	0.0178836	0.252612	NK M LIKE	NS	0.426377
CEU	0.0214225	0.253632	T CD4 E	NS	0.426377
CHS	0.0499504	0.266267	T CD8 CM EM	IAV	0.438052
CEU	0.0476079	0.274449	B N L	IAV	0.44671
CHS	-0.0134348	0.293594	NK	COV	0.472841
CEU	0.031434	0.319735	T CD8 N	IAV	0.509578
CHS	-0.039732	0.331249	NK CD56brt	NS	0.517154
CEU	0.0220262	0.328421	NK M LIKE	IAV	0.517154
CHS	-0.0706001	0.341794	Plasmablast	NS	0.528227
CEU	-0.0100078	0.369766	B M K	NS	0.548389
CHS	0.0115391	0.370868	MAIT	COV	0.548389
CEU	0.0236989	0.371484	T CD8 N	NS	0.548389
CHS	0.0198813	0.366228	T CD8	IAV	0.548389
CEU	0.0504864	0.372761	T Reg	NS	0.548389
CHS	0.0119227	0.376875	NK	IAV	0.54916
CEU	-0.0166598	0.388922	NK CD56dim	NS	0.561368
CHS	0.0449894	0.406609	NK CD56dim	IAV	0.575602
CEU	0.0184808	0.40811	T CD4 N	COV	0.575602
CHS	-0.0525852	0.410069	pDC	IAV	0.575602
CEU	0.0294379	0.414065	B M L	COV	0.575927
CHS	0.0738809	0.427399	B N L	NS	0.586215
CEU	0.0252726	0.429125	T CD4 N	IAV	0.586215
CHS	0.020365	0.438491	T CD4 E	COV	0.5885
CEU	0.0242052	0.436301	T CD4 N	NS	0.5885
CHS	-0.0174032	0.444862	NK M LIKE	COV	0.59186
CEU	0.00183999	0.454025	MONO	COV	0.598843
CHS	0.0215805	0.477439	B	COV	0.624344
CEU	0.0206645	0.491194	MONO CD16	NS	0.636887
CHS	0.133876	0.510201	cDC	NS	0.655973
CEU	0.0324649	0.519386	B N K	COV	0.662217
CHS	0.00630724	0.533583	T CD8 EMRA	COV	0.674696
CEU	0.0304971	0.548389	MONO CD16	NS	0.687734
CHS	0.00160064	0.556923	NK M LIKE	IAV	0.689868
CEU	-0.0254624	0.559108	pDC	COV	0.689868
CHS	-0.0280096	0.58089	ILC	IAV	0.711009
CEU	0.00269904	0.605122	B M L	NS	0.727829
CHS	0.0186504	0.61905	B N L	COV	0.727829
CEU	-0.00406239	0.623174	B	NS	0.727829
CHS	-0.0085672	0.616543	NK CD56dim	COV	0.727829
CEU	0.0208745	0.615521	T CD8 N	COV	0.727829
CHS	-0.0230304	0.614585	cDC	NS	0.727829
CEU	0.024151	0.637552	B	IAV	0.738981
CHS	0.143831	0.652742	Plasmablast	COV	0.746913
CEU	0.012626	0.654159	T CD4	COV	0.746913
CHS	0.0083463	0.660075	NK M LIKE	COV	0.748085
CEU	0.00968386	0.677218	MAIT	NS	0.756309
CHS	0.0266956	0.672787	T Reg	COV	0.756309
CEU	-0.00414398	0.68393	MONO CD14	COV	0.75827
CHS	0.0375757	0.698174	B M L	IAV	0.765
CEU	0.0181529	0.7	T CD8	COV	0.765
CHS	-0.0314035	0.718182	B M L	COV	0.779304
CEU	0.00317178	0.742302	B N K	IAV	0.799804
CHS	0.000697001	0.751704	ILC	COV	0.804271
CEU	0.0225813	0.775667	T gd	NS	0.824146
CHS	0.0221683	0.821334	B N L	NS	0.863382
CEU	0.0406365	0.823881	NK M LIKE	NS	0.863382
CHS	0.00014397	0.849936	B M K	IAV	0.872753
CEU	-0.00876378	0.843504	NK	NS	0.872753
CHS	-0.0289229	0.849423	T gd	COV	0.872753
CHS	-0.00875877	0.873597	T gd	IAV	0.885168
CEU	0.0902581	0.873206	cDC	COV	0.885168
CHS	0.00469292	0.971535	NK CD56brt	IAV	0.977927
CEU	-0.0128218	0.982416	NK CD56dim	IAV	0.982416

## Sheet: TableS8F
Supplementary Table 8f. Functional effects of adaptive archaic introgression on the immune response to viral infection in Eurasian populations
Only eQTLs that are among the top5% most frequent archaic introgressed alleles in either CEU or CHS individuals are reported.
For each SNP associated with gene expression (eQTL) or the transcriptional response (reQTL) to stimulation by SARS-CoV-2 (COV) or influenza A virus (IAV) that overlaps an haplotype of archaic origin, we report whether the associated gene belongs to the Gene Ontology Immune response pathway (GO:0006955; GO_Immune), whether it is associated to inborn errors of immunity (IEI) or whether it encodes a…
For each (r)eQTL, we also report the immune lineage/cell type in wich genetic control is the strongest, as well as the state of the reference (REF) and alternate (ALT) alleles, which one of these is the introgressed allele, and whether it has been reintrogressed
For each archaic haplotype, we report its length (Length_kb), the archaic hominin genome it is found in (NEAND: Vindija Neanderthal, ARCHAIC: Neanderthal and Denisova) and the rsID of the SNP that tags it (rsID_ASNP). We also provide the frequencies of the archaic alleles (FreqARCHAIC) in each of the three populations in our setting (YRI: Central African, CEU: West European, CHS: East Asian)
rsID	Type	Gene symbol	GO_Immune	COV_VIP	IEI	Lineage_or_celltype	Condition	REF	ALT	INT	POP	rsID_ASNP	HAP_ORIGIN	Reintrogressed	Length_kb	FreqARCHAIC_CEU	FreqARCHAIC_CHS	FreqARCHAIC_YRI
rs1030069	eQTL	DUSP16				T CD8	COV	C	T	ALT	CHS	rs79802171	NEAND	yes	34.637	0.6111	0.2857	0.8565
rs10466993	eQTL	NR2C1				T CD4 E	COV	C	A	ALT	CHS	rs249175	NEAND	yes	307.513	0.2071	0.181	0.1574
rs10774671	eQTL	OAS1	yes		yes	T CD8	IAV	G	A	REF	CHS	rs1131476	NEAND	yes	26.117	0.3636	0.2143	0.6667
rs10774675	eQTL	OAS3	yes			MONO CD16	IAV	C	T	REF	CHS	rs1131476	NEAND	yes	26.117	0.3535	0.2476	0
rs10774679	eQTL	OAS3	yes			MONO CD16	COV	C	T	REF	CHS	rs7966314	NEAND	yes	27.285	0.3889	0.2143	0.6343
rs10842988	eQTL	KLHL42				T CD4	IAV	G	A	ALT	CHS	rs10492373	ARCHAIC		43.076	0.2172	0.3238	0
rs10980720	eQTL	LPAR1				MONO	COV	C	A	ALT	CHS	rs2900522	NEAND		19.669	0.2778	0.281	0.00463
rs10987483	eQTL	ZBTB43				MONO	NS	T	C	ALT	CHS	rs10987485	NEAND		39.674	0	0.4619	0
rs11076623	eQTL	FANCA			yes	MONO	COV	G	T	ALT	CHS	rs62052660	ARCHAIC		80.519	0.05051	0.2952	0
rs11084699	eQTL	GPATCH1				T CD8	IAV	A	T	REF	CHS	rs7259117	NEAND	yes	72.829	0.7475	0.3571	0.0278
rs11119346	eQTL	TRAF3IP3				T CD4	NS	C	T	ALT	CHS	rs11119347	ARCHAIC	yes	64.126	0.0303	0.4333	0.162
rs11119936	eQTL	NENF				T CD8	COV	C	G	ALT	CHS	rs4951597	NEAND		157.005	0.09596	0.4	0
rs11216664	eQTL	IL10RA			yes	T CD4	IAV	G	C	ALT	CHS	rs4252298	NEAND		50.336	0.0202	0.381	0
rs112318878	eQTL	TLR1	yes			MONO	COV	C	T	ALT	CHS	rs5743596	NEAND		27.639	0.1869	0.3143	0
rs11301984	eQTL	KLF3-AS1				T CD4	IAV	AT	A	REF	CHS	rs337642	NEAND	yes	82.589	0.4798	0.481	0.6019
rs117678344	eQTL	NRBF2				MONO	NS	A	G	ALT	CHS	rs59349729	NEAND		483.524	0.01515	0.2667	0.00463
rs1224174	eQTL	ABHD13				T CD4	COV	T	C	REF	CHS	rs9514831	NEAND	yes	35.525	0.2475	0.6095	0.0278
rs12597774	eQTL	VPS9D1				MONO	NS	C	T	ALT	CHS	rs76311593	NEAND		28.801	0	0.481	0
rs12865434	eQTL	ABHD13				T CD4 E	COV	A	G	ALT	CHS	rs9514831	NEAND		35.525	0.2222	0.6095	0.00463
rs1347662	reQTL	POLI				T CD4	IAV	T	A	ALT	CHS	rs1657911	NEAND		75.067	0.2677	0.2619	0
rs149187563	eQTL	KANSL1				T CD4	IAV	CAA	C	ALT	CHS	rs62055895	ARCHAIC		148.117	0.2071	0	0
rs17029172	eQTL	CMTM8				T CD4 E	COV	C	T	ALT	CHS	rs17029181	NEAND	yes	14.428	0.09091	0.419	0.05556
rs17029181	eQTL	CMTM8				T CD4 N	IAV	A	G	ALT	CHS	rs74281414	NEAND		14.428	0.08586	0.419	0
rs17234937	eQTL	ZNF641				T CD4 E	COV	T	C	ALT	CHS	rs61942830	NEAND	yes	145.303	0.2071	0.02857	0.3148
rs1724404	eQTL	KANSL1-AS1				MAIT	IAV	C	T	ALT	CHS	rs62055895	ARCHAIC	yes	148.117	0.2121	0	0.06944
rs183041801	eQTL	DEF8				MONO	NS	A	G	ALT	CHS	rs62052226	NEAND		15.199	0.03535	0.3048	0
rs1859330	eQTL	OAS3	yes			MONO CD14	IAV	G	A	REF	CHS	rs3815178	NEAND	yes	74.358	0.3838	0.2143	0.463
rs189688666	eQTL	TLR1	yes			T CD4	NS	G	T	ALT	CHS	rs5743593	ARCHAIC		35.555	0.1768	0.3714	0
rs200145047	eQTL	AC017083.1				T CD4	IAV	GTTTT	G	REF	CHS	rs6546356	NEAND	yes	131.564	0.5101	0.3476	0.5972
rs2074963	eQTL	FANCA			yes	T CD4	IAV	T	C	ALT	CHS	rs2293584	ARCHAIC		29.089	0.05051	0.3095	0
rs2271431	eQTL	NMB				T CD8	COV	T	G	ALT	CHS	rs17598114	NEAND	yes	217.446	0.2828	0.1619	0.00463
rs2282494	eQTL	IL10RA			yes	T CD8 N	NS	A	G	ALT	CHS	rs4252298	NEAND		50.336	0.0202	0.3905	0
rs2464924	eQTL	IGFBP3				T CD4 E	COV	G	A	REF	CHS	rs1722120	NEAND	yes	111.961	0.2525	0.1762	0.0463
rs2532424	eQTL	ARL17B				T CD4	COV	C	A	ALT	CHS	rs12373123	ARCHAIC		148.117	0.2121	0.3619	0
rs2668622	eQTL	KANSL1-AS1				T CD8 EMRA	NS	G	T	ALT	CHS	rs12373123	ARCHAIC		148.117	0.2071	0	0
rs2732706	eQTL	KANSL1-AS1				NK	COV	C	T	ALT	CHS	rs12373123	ARCHAIC		148.117	0.2071	0	0
rs28697916	eQTL	BLVRA				MONO CD14	NS	G	A	ALT	CHS	rs13227897	ARCHAIC	yes	256.865	0.2172	0	0.02315
rs2888805	eQTL	TDG				T CD4 E	NS	G	A	ALT	CHS	rs78386811	NEAND		60.692	0.1263	0.3095	0
rs2899307	eQTL	APOBEC3A	yes			T CD8 N	COV	G	A	ALT	CHS	rs469987	ARCHAIC		14.729	0.4242	0.1476	0
rs34162186	eQTL	POLI				T CD4	NS	C	G	REF	CHS	rs1657911	NEAND	yes	75.067	0.5455	0.3095	0.8565
rs35127183	eQTL	NMB				MONO CD14	IAV	G	A	ALT	CHS	rs12908161	NEAND	yes	217.446	0.3232	0.1619	0.09259
rs35847220	eQTL	OAS3	yes			MONO	IAV	CA	C	REF	CHS	rs10850098	NEAND	yes	27.285	0.3788	0.2143	0
rs371029929	eQTL	ARRB2	yes			NK	IAV	A	C	ALT	CHS	rs55974786	NEAND		53.364	0.2222	0	0
rs3787092	eQTL	STMN3				T CD4 N	NS	C	T	REF	CHS	rs6010986	NEAND	yes	45.124	0.2323	0.7476	0.213
rs3828327	eQTL	LY75	yes			T CD4 E	COV	G	A	ALT	CHS	rs17231993	NEAND		10.67	0.5606	0.2524	0.009259
rs385261	eQTL	PPDPF				B	NS	C	T	REF	CHS	rs6010955	ARCHAIC	yes	14.752	0.8889	0.95714	0.5972
rs4135060	eQTL	TDG				T CD4	NS	G	A	ALT	CHS	rs4135076	NEAND		60.692	0.1364	0.3286	0
rs4383188	eQTL	KANSL1-AS1				T CD8 N	IAV	T	C	ALT	CHS	rs62056911	NEAND	yes	148.117	0.2071	0	0.03241
rs4664304	eQTL	LY75	yes			T CD4	NS	A	G	ALT	CHS	rs17231993	NEAND	yes	10.67	0.5808	0.2619	0.03241
rs4671892	eQTL	PPP3R1	yes			T CD8	NS	A	G	REF	CHS	rs10208241	NEAND		131.564	0.399	0.319	0
rs4926412	eQTL	ANP32E				MONO	NS	A	G	ALT	CHS	rs72694959	NEAND	yes	141.429	0.2071	0	0.7778
rs528895211	eQTL	ARL17B				T CD8 N	COV	A	C	ALT	CHS	rs12373123	ARCHAIC	yes	148.117	0.2071	0	0.03241
rs541411053	eQTL	RARS				T CD4 N	COV	C	CTT	ALT	CHS	rs2305725	ARCHAIC		143.357	0.2071	0.07619	0
rs546433642	eQTL	KANSL1-AS1				T CD8	IAV	T	C	ALT	CHS	rs62056911	NEAND	yes	148.117	0.2071	0	0.125
rs547862429	eQTL	ARL17B				B M K	COV	G	A	ALT	CHS	rs62055895	ARCHAIC		148.117	0.2071	0	0
rs547988515	eQTL	ARL17B				NK CD56dim	COV	T	C	ALT	CHS	rs12373123	ARCHAIC		148.117	0.2071	0	0
rs547988515	eQTL	KANSL1				T CD4	COV	T	C	ALT	CHS	rs12373123	ARCHAIC		148.117	0.2071	0	0
rs555203107	eQTL	KANSL1-AS1				T CD4 N	COV	A	G	ALT	CHS	rs62055895	ARCHAIC		148.117	0.2071	0	0
rs55877722	eQTL	C10orf143				T CD4	NS	T	C	ALT	CHS	rs72843881	NEAND		40.447	0.2071	0.01429	0
rs561816303	eQTL	ARL17B				NK CD56dim	IAV	T	C	ALT	CHS	rs62055895	ARCHAIC	yes	148.117	0.2121	0	0.2778
rs56864281	eQTL	SEC11A				MONO CD14	COV	C	A	ALT	CHS	rs12908161	NEAND		217.446	0.2778	0.1524	0
rs5847754	eQTL	CMTM7				T CD4 E	COV	C	CT	ALT	CHS	rs17029181	NEAND	yes	14.428	0.08586	0.419	0.06019
rs58964929	eQTL	UBE2F				MONO CD14	IAV	G	A	ALT	CHS	rs6738255	NEAND		140.666	0.3838	0.219	0.00463
rs59267246	eQTL	IL10RA			yes	B M K	NS	G	GTC	ALT	CHS	rs11216703	NEAND	yes	47.738	0.0202	0.3905	0.1435
rs61779330	eQTL	MACF1				T CD4 E	NS	G	A	ALT	CHS	rs72663503	NEAND		142.108	0.2172	0.1	0.00463
rs62019463	eQTL	NMB				MONO	NS	G	A	ALT	CHS	rs12908161	NEAND		217.446	0.2778	0.1524	0
rs62056070	eQTL	FANCA			yes	MONO CD16	COV	C	T	ALT	CHS	rs78331410	ARCHAIC		41.728	0.05051	0.3143	0
rs62061818	eQTL	KANSL1-AS1				MAIT	NS	C	G	ALT	CHS	rs62056911	NEAND	yes	148.117	0.2071	0	0
rs62372768	eQTL	LARS				T CD4	NS	T	C	ALT	CHS	rs34812645	NEAND	yes	246.376	0.2828	0.1714	0.02778
rs641973	eQTL	POLI				T CD8 N	NS	T	C	REF	CHS	rs1657911	NEAND		75.067	0.3081	0.2714	0
rs6538613	eQTL	FGD6				B M K	IAV	G	A	REF	CHS	rs249175	NEAND		307.513	0.2172	0.1524	0.0093
rs66496937	eQTL	LY75	yes			T CD4	COV	A	G	ALT	CHS	rs67017730	ARCHAIC		27.404	0.5657	0.2619	0.009259
rs66718193	eQTL	AKAP13				B N K	COV	CT	C	ALT	CHS	rs7182639	NEAND		126.368	0.3687	0.004762	0
rs68051473	eQTL	KANSL1-AS1				B N L	COV	GT	G	ALT	CHS	rs62056911	NEAND	yes	148.117	0.2121	0	0.1991
rs711662	eQTL	ITPR1				MONO	NS	A	C	ALT	CHS	rs2258471	ARCHAIC	yes	59.779	0.3788	0	0.0463
rs7150772	eQTL	PNMA1	yes			MONO	COV	G	A	ALT	CHS	rs4635279	NEAND	yes	74.38	0.3535	0	0.3889
rs7194371	eQTL	TCF25				T CD4	COV	A	G	ALT	CHS	rs11648433	NEAND	yes	78.316	0.08081	0.3238	0.3148
rs72618829	eQTL	ABHD18				MONO	NS	T	C	ALT	CHS	rs58225850	NEAND	yes	428.1	0.005051	0.2667	0.125
rs72717410	eQTL	EXOC3				MONO CD14	NS	A	T	ALT	CHS	rs72717414	NEAND		29.247	0.4343	0	0
rs7618175	reQTL	ITPR1				MONO	COV	G	C	REF	CHS	rs2258471	NEAND	yes	59.779	0.399	0.0095	0.4907
rs79094524	eQTL	PABPC4		yes		T CD4	NS	G	GA	ALT	CHS	rs4660293	NEAND		142.108	0.2424	0.08571	0.00463
rs79166663	eQTL	FANCA			yes	MONO	COV	A	G	ALT	CHS	rs17226973	ARCHAIC		80.519	0.05051	0.2905	0
rs79890004	eQTL	HTATIP2				T CD4	COV	A	G	ALT	CHS	rs12797994	NEAND		138.315	0	0.3571	0
rs80290282	eQTL	SLC39A10	yes			T CD4	COV	G	T	ALT	CHS	rs75334962	NEAND	yes	516.113	0	0.3095	0.05093
rs9409736	eQTL	MFSD14B				T CD8 N	IAV	G	A	ALT	CHS	rs688165	ARCHAIC	yes	185.805	0.5859	0.5476	0.2639
rs9520848	eQTL	TNFSF13B	yes			T CD4 E	COV	T	C	ALT	CHS	rs9559298	NEAND		35.525	0.2424	0.6143	0.00463
rs9647572	eQTL	RARS				T CD4 N	COV	G	A	ALT	CHS	rs2305725	ARCHAIC		143.357	0.2071	0	0
rs9795299	eQTL	SIGIRR				MONO CD14	COV	T	G	REF	CHS	rs7395729	ARCHAIC		14.178	0.3232	0	0.0046
