# Supplementary material for: Dissecting human population variation in single-cell responses to SARS-CoV-2
Source: Nature. 2023 Aug 9;621(7977):120–8. doi: 10.1038/s41586-023-06422-9 (PMC10482701; doi:10.1038/s41586-023-06422-9)
Supplement: Supplementary file 12 — Overlaps between the eQTLs/reQTLs detected in this study and loci associated with COVID-19 risk by genome-wide association studies or eQTLs in lung tissue from the GTEx Project. [file 41586_2023_6422_MOESM12_ESM.xlsx]

## Sheet: TableS9A
Supplementary Table 9a. Overlap between the genetic determinants of the immune response to SARS-CoV-2 and IAV, and COVID-19 risk
For each eQTL SNP that colocalizes with COVID-19 susceptibility (reported) or severity (hospitalized, critical) GWAS loci (PMID:35255492), we report all immune lineage/cell type and condition with significant evidence of colocalization (PP.H4>0.8), the effect of a unit increase in alternate allele count at the locus on gene expression (eQTL effect size), and the effect of a 2-fold increase in gen…
We also report the strength of colocalization evidence, in the form of the posterior probability that the best SNP chosen by colocalization is indeed the causal variant, as well as the raw and Benjamini-Hochberg-adjusted two-sided association p-values obtained using S-PrediXcan (TWAS p-value and FDR)
When reporting SNP effects on COVID-19 risk, the sign indicates the direction and the number of symbols indicates strength of association (*: P<.01,**:, P<10-5)
eQTL index SNP (rsID)	Symbol	Lineage or celltype	Condition	COVID-19 phenotype	eQTL index SNP	eQTL effect size (Alternative allele)	effect of expression increasing allele on COVID-19 risk	colocalization probability (PP.H4)	TWAS p-value	FDRTWAS	SNP effect on COVID-19 risk	Is this cell type/condtion the most significant context in TWAS ?
rs2834158	IFNAR2	T CD4 E	NS	hospitalized	rs9636867	0.129843	-1.03791	0.902487	2.34684e-53	6.61809e-51	hospitalized (--) // critical (--) // reported (--)	yes
rs2834158	IFNAR2	T CD4	NS	hospitalized	rs9636867	0.0948269	-1.44262	0.975872	1.48548e-44	1.39635e-42	hospitalized (--) // critical (--) // reported (--)
rs2834158	IFNAR2	T CD4 E	NS	critical	rs9636867	0.129843	-1.48421	0.905307	1.09199e-48	1.53971e-46	hospitalized (--) // critical (--) // reported (--)	yes
rs2834158	IFNAR2	T CD4	NS	critical	rs9636867	0.0948269	-2.06295	0.978398	2.41893e-36	1.36428e-34	hospitalized (--) // critical (--) // reported (--)
rs2834158	IFNAR2	T CD4 E	NS	reported	rs17860169	0.129843	-0.31297	0.90601	5.11721e-19	2.0615e-17	hospitalized (--) // critical (--) // reported (--)	yes
rs2834158	IFNAR2	T CD4	NS	reported	rs17860169	0.0948269	-0.435008	0.977654	7.48391e-15	2.63808e-13	hospitalized (--) // critical (--) // reported (--)
rs3216172	IFNAR2	NK	IAV	hospitalized	rs9636867	-0.276352	-0.511076	0.932252	9.04337e-39	6.37558e-37	hospitalized (--) // critical (--) // reported (--)	yes
rs3216172	IFNAR2	NK	IAV	critical	rs9636867	-0.276352	-0.730837	0.933647	4.32752e-34	2.03393e-32	hospitalized (--) // critical (--) // reported (--)	yes
rs3216172	IFNAR2	NK	IAV	reported	rs17860169	-0.276352	-0.15411	0.929534	7.33903e-12	2.29956e-10	hospitalized (--) // critical (--) // reported (--)	yes
rs10774671	OAS1	T CD8 CM EM	IAV	reported	rs10774671	-0.19968	-0.136358	0.938927	3.77092e-10	1.0634e-08	critical (--) // reported (--)	yes
rs10774671	OAS1	T CD4 E	IAV	reported	rs10774671	-0.214922	-0.126688	0.938927	3.23235e-09	5.53405e-08	critical (--) // reported (--)
rs10774671	OAS1	T CD8 N	IAV	reported	rs10774671	-0.211705	-0.128613	0.950671	4.41265e-08	4.00566e-07	hospitalized (--) // critical (--) // reported (--)
rs10774671	OAS1	T CD8	IAV	reported	rs10774671	-0.204489	-0.133152	0.938927	8.11362e-08	5.44137e-07	critical (--) // reported (--)
rs10774671	OAS1	MAIT	IAV	reported	rs10774671	-0.206737	-0.131703	0.938905	5.04406e-06	1.11293e-05	critical (--) // reported (--)
rs10774671	OAS1	T CD8 EMRA	IAV	reported	rs10774671	-0.256073	-0.106329	0.938936	0.000207439	0.000274637	critical (--) // reported (--)
rs10774671	OAS1	B N K	COV	reported	rs1859331	-0.370167	-0.0746346	0.909053	0.00427737	0.0046393	hospitalized (--) // critical (--) // reported (--)
rs10774671	OAS1	T CD8 N	IAV	hospitalized	rs4767025	-0.211705	-0.287715	0.930846	4.2553e-10	1.0909e-08	hospitalized (--) // critical (--) // reported (--)	yes
rs10774671	OAS1	B N K	COV	hospitalized	rs1859331	-0.370167	-0.191189	0.891407	0.000718612	0.000855057	hospitalized (--) // critical (--) // reported (--)
rs10774671	OAS1	T CD8 N	IAV	critical	rs10774671	-0.211705	-0.436003	0.981981	1.00192e-09	2.3545e-08	hospitalized (--) // critical (--) // reported (--)	yes
rs10774671	OAS1	T CD4 E	IAV	critical	rs10774671	-0.214922	-0.429477	0.985918	2.3009e-09	4.99118e-08	critical (--) // reported (--)
rs10774671	OAS1	T CD8 CM EM	IAV	critical	rs10774671	-0.19968	-0.462259	0.985918	3.37462e-09	5.53405e-08	critical (--) // reported (--)
rs10774671	OAS1	T CD8	IAV	critical	rs10774671	-0.204489	-0.451389	0.985918	1.65284e-08	2.01274e-07	critical (--) // reported (--)
rs10774671	OAS1	T CD8 EMRA	IAV	critical	rs10774671	-0.256073	-0.36046	0.985918	4.33819e-06	1.02804e-05	critical (--) // reported (--)
rs10774671	OAS1	MAIT	IAV	critical	rs10774671	-0.206737	-0.446479	0.985905	1.17e-05	2.29125e-05	critical (--) // reported (--)
rs10774671	OAS1	B N K	COV	critical	rs10774671	-0.370167	-0.249358	0.92097	0.0440341	0.0446677	hospitalized (--) // critical (--) // reported (--)
rs10774675	OAS3	MONO CD16	IAV	hospitalized	rs10850092	0.307245	0.241247	0.869082	2.78608e-09	5.23784e-08	hospitalized (++) // critical (++) // reported (++)	yes
rs35847220	OAS3	MONO CD16	IAV	hospitalized	rs10850092	0.309612	0.241247	0.869082	2.78608e-09	5.23784e-08	hospitalized (++) // critical (++) // reported (++)	yes
rs35847220	OAS3	MYELOID	COV	hospitalized	rs10774679	0.493254	0.18494	0.854996	1.61931e-06	4.53566e-06	hospitalized (++) // reported (++)
rs35847220	OAS3	MYELOID	IAV	reported	rs1859331	0.604106	0.0584531	0.843923	2.20819e-07	1.07364e-06	reported (++)	yes
rs35847220	OAS3	MONO CD16	IAV	reported	rs35847220	0.309612	0.105719	0.885183	0.000504758	0.000629831	hospitalized (++) // critical (++) // reported (++)
rs35847220	OAS3	MYELOID	COV	reported	rs1859331	0.493254	0.0720252	0.855691	0.00142169	0.0016166	hospitalized (++) // reported (++)
rs10774675	OAS3	MONO CD16	IAV	critical	rs1131476	0.307245	0.29237	0.843788	1.20709e-05	2.33151e-05	hospitalized (++) // critical (++) // reported (++)	yes
rs35847220	OAS3	MONO CD16	IAV	critical	rs1131476	0.309612	0.29237	0.843788	1.20709e-05	2.33151e-05	hospitalized (++) // critical (++) // reported (++)	yes
rs10774675	OAS3	MONO CD16	IAV	reported	rs35847220	0.307245	0.105719	0.885183	0.000504758	0.000629831	hospitalized (++) // critical (++) // reported (++)	yes
rs10774679	OAS3	MONO CD16	COV	hospitalized	rs10774679	0.403598	0.178016	0.984017	1.69913e-07	8.7119e-07	hospitalized (++) // reported (++)	yes
rs10774679	OAS3	MONO CD16	COV	reported	rs10774679	0.403598	0.0666356	0.910836	0.00030046	0.000388668	hospitalized (++) // reported (++)	yes
rs1859330	OAS3	MONO CD14	IAV	reported	rs1859331	0.548987	0.0494158	0.888254	4.85274e-05	7.20248e-05	reported (++)	yes
rs1859330	OAS3	MONO CD14 INFECTED	IAV	reported	rs1859331	0.248562	0.109156	0.884506	7.11753e-05	0.000100861	reported (++)
rs2326569	RAB2A	MONO CD14	NS	hospitalized	rs617834	0.109774	0.467114	0.86985	3.53237e-09	5.53405e-08	hospitalized (++) // critical (++)	yes
rs2326569	RAB2A	MYELOID	COV	hospitalized	rs617834	0.13923	0.368291	0.876287	6.12848e-09	8.94495e-08	hospitalized (++) // critical (++)
rs2326569	RAB2A	MYELOID	NS	hospitalized	rs617834	0.114618	0.447372	0.87273	6.34394e-09	8.94495e-08	hospitalized (++) // critical (++)
rs2326569	RAB2A	T CD8	COV	hospitalized	rs7834395	0.0625957	0.752316	0.847787	1.39174e-08	1.86891e-07	hospitalized (++)
rs2326569	RAB2A	MONO CD14	COV	hospitalized	rs617834	0.133285	0.384718	0.870821	1.83564e-08	2.07061e-07	hospitalized (++) // critical (++)
rs2326569	RAB2A	T CD8	IAV	hospitalized	rs4403445	0.0684951	0.990126	0.831968	1.15943e-07	6.79901e-07	hospitalized (++) // critical (++)
rs2326569	RAB2A	T CD4	NS	hospitalized	rs9298039	0.0728388	0.733339	0.826493	4.88229e-06	1.09903e-05	hospitalized (++) // critical (++) // reported (+)
rs2326569	RAB2A	MONO CD16	COV	hospitalized	rs10957151	0.459397	0.12138	0.820274	5.289e-05	7.76822e-05	hospitalized (++) // critical (++) // reported (+)
rs2326569	RAB2A	MONO CD14	NS	critical	rs617834	0.109774	0.659983	0.849957	1.71297e-08	2.01274e-07	hospitalized (++) // critical (++)	yes
rs2326569	RAB2A	T CD8	IAV	critical	rs6471885	0.0684951	1.36423	0.83993	3.79791e-08	4.00566e-07	hospitalized (++) // critical (++)
rs2326569	RAB2A	MYELOID	NS	critical	rs617834	0.114618	0.632089	0.851023	4.96665e-08	4.1194e-07	hospitalized (++) // critical (++)
rs2326569	RAB2A	MONO CD14	COV	critical	rs617834	0.133285	0.543566	0.853444	2.28673e-07	1.08289e-06	hospitalized (++) // critical (++)
rs2326569	RAB2A	MYELOID	COV	critical	rs617834	0.13923	0.520356	0.857005	2.30402e-07	1.08289e-06	hospitalized (++) // critical (++)
rs2326569	RAB2A	T CD4	NS	critical	rs617834	0.0728388	0.994648	0.818616	9.86685e-07	3.05764e-06	hospitalized (++) // critical (++) // reported (+)
rs2326569	RAB2A	MONO CD16	COV	critical	rs11323210	0.459397	0.177473	0.819369	0.000110246	0.000149295	hospitalized (++) // critical (++) // reported (+)
rs2326569	RAB2A	MONO CD16	COV	reported	rs2625446	0.459397	0.0426125	0.808049	1.00445e-05	2.02326e-05	hospitalized (++) // critical (++) // reported (+)	yes
rs2326569	RAB2A	T CD4	NS	reported	rs9298039	0.0728388	0.265176	0.816921	7.90727e-05	0.000110938	hospitalized (++) // critical (++) // reported (+)
rs2625446	RAB2A	B	NS	hospitalized	rs7834395	0.0874507	0.698865	0.865325	1.48068e-08	1.89797e-07	hospitalized (++) // critical (++) // reported (+)	yes
rs2625446	RAB2A	T CD4	NS	hospitalized	rs9298039	0.0674763	0.733339	0.826493	4.88229e-06	1.09903e-05	hospitalized (++) // critical (++) // reported (+)
rs2625446	RAB2A	MONO CD16	COV	hospitalized	rs10957151	0.4222	0.12138	0.820267	5.289e-05	7.76822e-05	hospitalized (++) // critical (++) // reported (+)
rs2625446	RAB2A	B	NS	critical	rs11323210	0.0874507	0.856814	0.812636	9.65554e-08	6.03393e-07	hospitalized (++) // critical (++) // reported (+)	yes
rs2625446	RAB2A	T CD4	NS	critical	rs617834	0.0674763	0.994648	0.818617	9.86685e-07	3.05764e-06	hospitalized (++) // critical (++) // reported (+)
rs2625446	RAB2A	MONO CD16	COV	critical	rs11323210	0.4222	0.177473	0.819362	0.000110246	0.000149295	hospitalized (++) // critical (++) // reported (+)
rs2625446	RAB2A	MONO CD16	COV	reported	rs2625446	0.4222	0.0426125	0.808065	1.00445e-05	2.02326e-05	hospitalized (++) // critical (++) // reported (+)	yes
rs2625446	RAB2A	T CD4	NS	reported	rs9298039	0.0674763	0.265176	0.816946	7.90727e-05	0.000110938	hospitalized (++) // critical (++) // reported (+)
rs2625446	RAB2A	B	NS	reported	rs2625446	0.0874507	0.205727	0.80774	0.000114129	0.000153259	hospitalized (++) // critical (++) // reported (+)
rs5891765	RAB2A	T CD8 CM EM	COV	hospitalized	rs7834395	0.114593	0.453266	0.940695	9.84258e-08	6.03393e-07	hospitalized (++) // critical (++) // reported (+)	yes
rs5891765	RAB2A	T CD8 CM EM	COV	critical	rs6471885	0.114593	0.687188	0.871578	2.04212e-05	3.49017e-05	hospitalized (++) // critical (++) // reported (+)	yes
rs5891765	RAB2A	T CD8 CM EM	COV	reported	rs7834395	0.114593	0.157037	0.836337	4.76284e-05	7.10647e-05	hospitalized (++) // critical (++) // reported (+)	yes
rs192564335	RAB2A	B	COV	hospitalized	rs1120591	0.109648	0.488815	0.949846	5.05159e-06	1.11293e-05	hospitalized (++) // critical (++) // reported (+)	yes
rs192564335	RAB2A	B	COV	critical	rs1120591	0.109648	0.699399	0.925419	0.000310215	0.000397639	hospitalized (++) // critical (++) // reported (+)	yes
rs192564335	RAB2A	B M K	COV	critical	rs603035	0.148666	0.517942	0.866085	0.00144606	0.00163771	critical (++)
rs192564335	RAB2A	B	COV	reported	rs1120591	0.109648	0.165679	0.804572	0.00059798	0.000726855	hospitalized (++) // critical (++) // reported (+)	yes
rs2517748	HLA-G	B	IAV	critical	rs2524037	0.413028	-0.167849	0.944518	4.19714e-08	4.00566e-07	hospitalized (--) // critical (--)	yes
rs2975009	HLA-G	B	IAV	critical	rs2524037	0.464264	-0.167849	0.944518	4.19714e-08	4.00566e-07	hospitalized (--) // critical (--)	yes
rs1627982	HLA-G	T CD4 N	COV	hospitalized	rs2517723	-0.332822	-0.170257	0.900506	4.65369e-08	4.00566e-07	hospitalized (--) // critical (--)	yes
rs13204255	HLA-G	T CD4 N	COV	hospitalized	rs2517723	0.301847	-0.170257	0.900506	4.65369e-08	4.00566e-07	hospitalized (--) // critical (--)	yes
rs2975009	HLA-G	T CD4 N	COV	hospitalized	rs2517723	0.349874	-0.170257	0.900505	4.65369e-08	4.00566e-07	hospitalized (--) // critical (--)	yes
rs202126107	ORMDL3	B N K	NS	hospitalized	rs2952144	-0.713746	-0.0554891	0.927437	4.68748e-08	4.00566e-07	hospitalized (--)	yes
rs2975009	HLA-G	B	IAV	hospitalized	rs2517723	0.464264	-0.122916	0.889566	5.9497e-08	4.53464e-07	hospitalized (--) // critical (--)
rs2975009	HLA-G	NK	COV	hospitalized	rs2517723	0.47194	-0.130681	0.885832	8.08155e-08	5.44137e-07	hospitalized (--) // critical (--)
rs2975009	HLA-G	T CD4 N	COV	critical	rs2524037	0.349874	-0.232495	0.917279	8.29712e-08	5.44137e-07	hospitalized (--) // critical (--)
rs2975009	HLA-G	T CD4	COV	hospitalized	rs414215	0.345963	-0.153864	0.818275	8.70255e-08	5.57755e-07	hospitalized (--) // critical (--)
rs2975009	HLA-G	T CD8 CM EM	IAV	hospitalized	rs2517723	0.605691	-0.0897362	0.915656	1.06273e-07	6.37639e-07	hospitalized (--) // critical (--)
rs2975009	HLA-G	T CD4	COV	critical	rs414215	0.345963	-0.22721	0.889778	1.18139e-07	6.79901e-07	hospitalized (--) // critical (--)
rs2975009	HLA-G	T CD8	COV	critical	rs2524037	0.408371	-0.174079	0.86993	1.48571e-07	7.90512e-07	critical (--)
rs2975009	HLA-G	T CD8 CM EM	IAV	critical	rs414215	0.605691	-0.124582	0.95129	1.80805e-07	9.10482e-07	hospitalized (--) // critical (--)
rs2975009	HLA-G	MYELOID	NS	hospitalized	rs2517723	0.469393	-0.109852	0.966272	3.1074e-07	1.33297e-06	hospitalized (--) // critical (--)
rs2975009	HLA-G	MYELOID	NS	critical	rs2524037	0.469393	-0.150009	0.963368	3.56843e-07	1.4727e-06	hospitalized (--) // critical (--)
rs13204255	HLA-G	MONO CD14 INFECTED	IAV	hospitalized	rs2517723	0.609093	-0.0769967	0.954358	4.14282e-07	1.64546e-06	hospitalized (--) // critical (--)
rs2975009	HLA-G	NK	COV	critical	rs414215	0.47194	-0.175622	0.924386	4.50298e-07	1.73005e-06	hospitalized (--) // critical (--)
rs2975009	HLA-G	MONO CD14	NS	hospitalized	rs2517723	0.462029	-0.110206	0.938336	4.53985e-07	1.73005e-06	hospitalized (--) // critical (--)
rs2975009	HLA-G	MONO CD14	NS	critical	rs2524037	0.462029	-0.150492	0.937416	6.54759e-07	2.39795e-06	hospitalized (--) // critical (--)
rs2975009	HLA-G	T CD4	IAV	hospitalized	rs414215	0.357279	-0.140552	0.83084	8.70893e-07	2.95894e-06	hospitalized (--) // critical (--)
rs2975009	HLA-G	T CD4	NS	critical	rs414215	0.299544	-0.206003	0.937576	9.77607e-07	3.05764e-06	hospitalized (--) // critical (--)
rs2517748	HLA-G	T CD4	NS	critical	rs414215	0.262949	-0.206003	0.937576	9.77607e-07	3.05764e-06	hospitalized (--) // critical (--)
rs202126107	ORMDL3	T CD8 EMRA	NS	hospitalized	rs7224129	-0.702952	-0.051895	0.934742	2.77068e-06	6.91443e-06	hospitalized (--)
rs1627982	HLA-G	T CD8 EMRA	COV	hospitalized	rs2517723	-0.756056	-0.0980028	0.930273	4.69159e-06	1.08445e-05	hospitalized (--) // critical (--)
rs2975009	HLA-G	T CD8 EMRA	COV	hospitalized	rs2517723	0.609377	-0.0980028	0.930263	4.69159e-06	1.08445e-05	hospitalized (--) // critical (--)
rs2975009	HLA-G	T CD4 E	IAV	critical	rs414215	0.447883	-0.173425	0.863401	4.91057e-06	1.09903e-05	critical (--)
rs2975009	HLA-G	T CD4	IAV	critical	rs414215	0.357279	-0.207553	0.937231	5.65628e-06	1.1993e-05	hospitalized (--) // critical (--)
rs202126107	ORMDL3	B N K	IAV	hospitalized	rs9747973	-0.793927	-0.0436307	0.906371	6.93516e-06	1.41719e-05	hospitalized (--)
rs2517748	HLA-G	MYELOID	IAV	critical	rs2524037	0.577023	-0.11987	0.970793	1.30427e-05	2.43579e-05	hospitalized (--) // critical (--)
rs2975009	HLA-G	T CD8 EMRA	COV	critical	rs2524037	0.609377	-0.133828	0.93842	1.69077e-05	2.96147e-05	hospitalized (--) // critical (--)
rs202126107	ORMDL3	NK M LIKE	IAV	hospitalized	rs12936231	-0.733478	-0.0460048	0.843467	2.33682e-05	3.8537e-05	hospitalized (--)
rs2975009	HLA-G	T CD4	NS	hospitalized	rs414215	0.299544	-0.139503	0.918934	2.85738e-05	4.50158e-05	hospitalized (--) // critical (--)
rs13204255	HLA-G	T CD4 E	NS	hospitalized	rs414215	0.455644	-0.105698	0.861033	3.21023e-05	4.94692e-05	hospitalized (--) // critical (--)
rs2975009	HLA-G	NK	IAV	hospitalized	rs2517723	0.480056	-0.118217	0.867018	0.000388555	0.000491356	hospitalized (--) // critical (--)
rs2975009	HLA-G	NK	IAV	critical	rs414215	0.480056	-0.164877	0.925053	0.000415051	0.000522519	hospitalized (--) // critical (--)
rs13204255	HLA-G	MONO CD14	IAV	hospitalized	rs2517723	0.480105	-0.109842	0.922097	0.0189027	0.01967	hospitalized (--) // critical (--)
rs2517748	HLA-G	MONO CD14	IAV	critical	rs2524037	0.503989	-0.149995	0.939206	0.101052	0.101774	hospitalized (--) // critical (--)
rs2517748	HLA-G	B	IAV	hospitalized	rs2517723	0.413028	-0.122916	0.889566	5.9497e-08	4.53464e-07	hospitalized (--) // critical (--)	yes
rs2517748	HLA-G	MYELOID	IAV	hospitalized	rs2517723	0.577023	-0.0877809	0.969084	6.42215e-06	1.35153e-05	hospitalized (--) // critical (--)
rs2517748	HLA-G	T CD4	NS	hospitalized	rs414215	0.262949	-0.139503	0.918934	2.85738e-05	4.50158e-05	hospitalized (--) // critical (--)
rs2517748	HLA-G	MONO CD14	IAV	hospitalized	rs2517723	0.503989	-0.109842	0.922097	0.0189027	0.01967	hospitalized (--) // critical (--)
rs1627982	HLA-G	T CD4 N	COV	critical	rs2524037	-0.332822	-0.232495	0.91728	8.29712e-08	5.44137e-07	hospitalized (--) // critical (--)	yes
rs13204255	HLA-G	T CD4 N	COV	critical	rs2524037	0.301847	-0.232495	0.917279	8.29712e-08	5.44137e-07	hospitalized (--) // critical (--)	yes
rs1627982	HLA-G	T CD8	COV	critical	rs2524037	-0.434268	-0.174079	0.86993	1.48571e-07	7.90512e-07	critical (--)
rs13204255	HLA-G	MONO CD14 INFECTED	IAV	critical	rs2524037	0.609093	-0.105143	0.960778	1.88747e-06	5.0692e-06	hospitalized (--) // critical (--)
rs1627982	HLA-G	T CD8 EMRA	COV	critical	rs2524037	-0.756056	-0.133828	0.938432	1.69077e-05	2.96147e-05	hospitalized (--) // critical (--)
rs13204255	HLA-G	T CD4 E	NS	critical	rs414215	0.455644	-0.156084	0.919334	3.65662e-05	5.60417e-05	hospitalized (--) // critical (--)
rs13204255	HLA-G	MONO CD14	IAV	critical	rs2524037	0.480105	-0.149995	0.939206	0.101052	0.101774	hospitalized (--) // critical (--)
rs35564481	ORMDL3	MAIT	COV	hospitalized	rs1453559	-0.850479	-0.0469079	0.904151	5.73617e-08	4.53464e-07	hospitalized (--)	yes
rs35564481	ORMDL3	T CD8 CM EM	NS	hospitalized	rs2952140	-0.445276	-0.0864652	0.933605	5.76901e-07	2.14061e-06	hospitalized (--)
rs35564481	ORMDL3	T CD8 EMRA	NS	hospitalized	rs7224129	-0.758812	-0.051895	0.934744	2.77068e-06	6.91443e-06	hospitalized (--)
rs35564481	ORMDL3	NK CD56dim	IAV	hospitalized	rs9303281	-0.715813	-0.0556907	0.940009	3.64175e-06	8.85323e-06	hospitalized (--)
rs35564481	ORMDL3	NK M LIKE	IAV	hospitalized	rs12936231	-0.812279	-0.0460048	0.843557	2.33682e-05	3.8537e-05	hospitalized (--)
rs35564481	ORMDL3	T CD8 EMRA	COV	hospitalized	rs12936231	-0.597613	-0.0651223	0.92569	9.50804e-05	0.000130794	hospitalized (--)
rs35564481	ORMDL3	NK M LIKE	COV	hospitalized	rs12936231	-0.96764	-0.0380146	0.8664	0.00427551	0.0046393	hospitalized (--)
rs35564481	ORMDL3	B N K	COV	hospitalized	rs12936231	-0.779069	-0.0475125	0.931385	0.0155731	0.0163258	hospitalized (--)
rs1611581	HLA-G	NK	COV	hospitalized	rs2517723	0.720755	-0.130681	0.885845	8.08155e-08	5.44137e-07	hospitalized (--) // critical (--)	yes
rs1611581	HLA-G	NK	COV	critical	rs414215	0.720755	-0.175622	0.924399	4.50298e-07	1.73005e-06	hospitalized (--) // critical (--)	yes
rs12936231	ORMDL3	B M K	IAV	hospitalized	rs8067378	-0.468538	-0.0819578	0.9337	2.16773e-07	1.07245e-06	hospitalized (--)
rs12936231	ORMDL3	T CD8	NS	hospitalized	rs8067378	-0.356858	-0.108123	0.933735	2.4475e-07	1.13147e-06	hospitalized (--)
rs12936231	ORMDL3	T CD8 CM EM	NS	hospitalized	rs2952140	-0.44199	-0.0864652	0.933605	5.76901e-07	2.14061e-06	hospitalized (--)
rs12936231	ORMDL3	NK CD56dim	COV	hospitalized	rs9303281	-0.533108	-0.0706024	0.96234	7.29553e-07	2.60423e-06	hospitalized (--)
rs12936231	ORMDL3	T CD8 CM EM	IAV	hospitalized	rs12936231	-0.571738	-0.0677827	0.93506	7.96751e-07	2.80855e-06	hospitalized (--)
rs12936231	ORMDL3	B	IAV	hospitalized	rs8067378	-0.403076	-0.095599	0.933693	8.2571e-07	2.87469e-06	hospitalized (--)
rs12936231	ORMDL3	B	NS	hospitalized	rs12936231	-0.431044	-0.0899073	0.934496	1.18494e-06	3.63209e-06	hospitalized (--)
rs12936231	ORMDL3	T CD8 CM EM	COV	hospitalized	rs12936231	-0.522772	-0.0741317	0.936174	1.38211e-06	4.10374e-06	hospitalized (--)
rs12936231	ORMDL3	T CD8	COV	hospitalized	rs12936231	-0.364042	-0.106455	0.937883	1.47572e-06	4.24646e-06	hospitalized (--)
rs12936231	ORMDL3	T CD4 E	NS	hospitalized	rs7224129	-0.229502	-0.167924	0.953303	1.54843e-06	4.41069e-06	hospitalized (--)
rs12936231	ORMDL3	NK	IAV	hospitalized	rs8067378	-0.568584	-0.0680194	0.934194	2.2397e-06	5.90275e-06	hospitalized (--)
rs12936231	ORMDL3	B M K	NS	hospitalized	rs8067378	-0.555726	-0.0692458	0.933687	2.26471e-06	5.9134e-06	hospitalized (--)
rs12936231	ORMDL3	T CD8	IAV	hospitalized	rs8067378	-0.367619	-0.10462	0.931647	2.51871e-06	6.45706e-06	hospitalized (--)
rs12936231	ORMDL3	T CD8 EMRA	NS	hospitalized	rs7224129	-0.737228	-0.051895	0.934747	2.77068e-06	6.91443e-06	hospitalized (--)
rs12936231	ORMDL3	NK CD56dim	IAV	hospitalized	rs9303281	-0.714988	-0.0556907	0.940009	3.64175e-06	8.85323e-06	hospitalized (--)
rs12936231	ORMDL3	NK	COV	hospitalized	rs12936231	-0.584984	-0.0662479	0.935601	4.79364e-06	1.09903e-05	hospitalized (--)
rs12936231	ORMDL3	NK	NS	hospitalized	rs12936231	-0.453942	-0.0853722	0.941678	5.34373e-06	1.15918e-05	hospitalized (--)
rs12936231	ORMDL3	B N K	IAV	hospitalized	rs9747973	-0.841453	-0.0436307	0.906382	6.93516e-06	1.41719e-05	hospitalized (--)
rs12936231	ORMDL3	T CD8 EMRA	IAV	hospitalized	rs12936231	-0.925112	-0.0418911	0.935856	2.17774e-05	3.69954e-05	hospitalized (--)
rs12936231	ORMDL3	NK M LIKE	IAV	hospitalized	rs12936231	-0.84239	-0.0460048	0.843621	2.33682e-05	3.8537e-05	hospitalized (--)
rs12936231	ORMDL3	NK CD56dim	NS	hospitalized	rs9303281	-0.475659	-0.07367	0.95953	5.93154e-05	8.57792e-05	hospitalized (--)
rs12936231	ORMDL3	T CD8 EMRA	COV	hospitalized	rs12936231	-0.595096	-0.0651223	0.92569	9.50804e-05	0.000130794	hospitalized (--)
rs12936231	ORMDL3	B M K	COV	hospitalized	rs12936231	-0.533797	-0.0726006	0.935402	0.000110648	0.000149295	hospitalized (--)
rs12936231	ORMDL3	B	COV	hospitalized	rs12936231	-0.450575	-0.0860102	0.93609	0.00165877	0.00186364	hospitalized (--)
rs12936231	ORMDL3	NK M LIKE	COV	hospitalized	rs12936231	-1.01945	-0.0380146	0.866441	0.00427551	0.0046393	hospitalized (--)
rs12936231	ORMDL3	B N K	COV	hospitalized	rs12936231	-0.815659	-0.0475125	0.931386	0.0155731	0.0163258	hospitalized (--)
rs11078926	ORMDL3	T CD4	NS	hospitalized	rs11078926	-0.27869	-0.137472	0.829374	3.11973e-07	1.33297e-06	hospitalized (--)	yes
rs11078926	ORMDL3	T CD4 N	COV	hospitalized	rs11651596	-0.342012	-0.119908	0.857155	1.83623e-05	3.17679e-05	hospitalized (--)
rs11078926	ORMDL3	T CD4	IAV	hospitalized	rs11651596	-0.268925	-0.155814	0.856589	2.83948e-05	4.50158e-05	hospitalized (--)
rs11078926	ORMDL3	T CD4 E	COV	hospitalized	rs11651596	-0.300366	-0.134699	0.920122	0.00091721	0.00107772	hospitalized (--)
rs7764777	HLA-G	T CD4	IAV	hospitalized	rs414215	0.285742	-0.140552	0.83084	8.70893e-07	2.95894e-06	hospitalized (--) // critical (--)	yes
rs7764777	HLA-G	T CD4	NS	hospitalized	rs414215	0.298901	-0.139503	0.918934	2.85738e-05	4.50158e-05	hospitalized (--) // critical (--)
rs7764777	HLA-G	T CD4	NS	critical	rs414215	0.298901	-0.206003	0.937576	9.77607e-07	3.05764e-06	hospitalized (--) // critical (--)	yes
rs7764777	HLA-G	T CD4	IAV	critical	rs414215	0.285742	-0.207553	0.937231	5.65628e-06	1.1993e-05	hospitalized (--) // critical (--)
rs11651596	ORMDL3	B N K	IAV	hospitalized	rs9747973	-0.857512	-0.0436307	0.906374	6.93516e-06	1.41719e-05	hospitalized (--)	yes
rs11651596	ORMDL3	T CD4 N	COV	hospitalized	rs11651596	-0.332073	-0.119908	0.857154	1.83623e-05	3.17679e-05	hospitalized (--)
rs11651596	ORMDL3	T CD4	IAV	hospitalized	rs11651596	-0.255548	-0.155814	0.856587	2.83948e-05	4.50158e-05	hospitalized (--)
rs11651596	ORMDL3	T CD4	COV	hospitalized	rs11651596	-0.317958	-0.12523	0.94807	0.000210233	0.000277037	hospitalized (--)
rs11651596	ORMDL3	T CD4 E	COV	hospitalized	rs11651596	-0.295608	-0.134699	0.920121	0.00091721	0.00107772	hospitalized (--)
rs574082830	HLA-G	T CD8 N	COV	hospitalized	rs2517723	0.471072	-0.133381	0.911959	3.05939e-05	4.74037e-05	hospitalized (--) // critical (--)	yes
rs574082830	HLA-G	T CD8 N	COV	critical	rs414215	0.471072	-0.181028	0.939438	0.000266013	0.000345695	hospitalized (--) // critical (--)	yes
rs7451408	HLA-G	T CD8 N	IAV	hospitalized	rs2517723	-0.756565	-0.117927	0.891117	5.46923e-05	7.9913e-05	hospitalized (--) // critical (--)	yes
rs7451408	HLA-G	T CD8 N	IAV	critical	rs2524037	-0.756565	-0.161036	0.895057	0.00261967	0.00291995	hospitalized (--) // critical (--)	yes
rs12936231	GSDMB	NK	COV	hospitalized	rs1453559	-0.420201	-0.08438	0.904106	1.34134e-07	7.46783e-07	hospitalized (--)	yes
rs28584500	MOSPD3	T CD4	NS	reported	rs7812235	0.311898	-0.0967793	0.985681	1.35057e-07	7.46783e-07	reported (--)	yes
rs28584500	MOSPD3	T CD4 N	NS	reported	rs7812235	0.494745	-0.0607576	0.981948	3.60342e-07	1.4727e-06	reported (--)
rs12936231	GSDMB	T CD8	COV	hospitalized	rs2952140	-0.311543	-0.116992	0.947349	3.96316e-07	1.59659e-06	hospitalized (--)
rs12936231	GSDMB	B M K	IAV	hospitalized	rs9303281	-0.434845	-0.0927039	0.899093	9.33607e-07	3.05764e-06	hospitalized (--)
rs12936231	GSDMB	T CD8 CM EM	NS	hospitalized	rs12936231	-0.614621	-0.0630535	0.926096	1.38247e-06	4.10374e-06	hospitalized (--)
rs12936231	GSDMB	B	NS	hospitalized	rs12936231	-0.410829	-0.0943313	0.920768	1.40677e-06	4.13239e-06	hospitalized (--)
rs28584500	MOSPD3	T CD4 N	IAV	reported	rs7812235	0.366124	-0.0818539	0.887426	1.85617e-06	5.03308e-06	reported (--)
rs12936231	GSDMB	B	IAV	hospitalized	rs12936231	-0.382258	-0.101382	0.932546	2.49519e-06	6.45544e-06	hospitalized (--)
rs12936231	GSDMB	T CD8	NS	hospitalized	rs8067378	-0.349168	-0.11026	0.932918	2.59035e-05	4.22242e-05	hospitalized (--)
rs12936231	GSDMB	NK	IAV	hospitalized	rs12936231	-0.441584	-0.0877613	0.913004	0.000302977	0.000390135	hospitalized (--)
rs12936231	GSDMB	B	COV	hospitalized	rs12936231	-0.365362	-0.10607	0.882739	0.000916782	0.00107772	hospitalized (--)
rs9303279	GSDMB	T CD8 CM EM	COV	hospitalized	rs11651596	0.640268	-0.0644405	0.89084	1.67537e-07	8.7119e-07	hospitalized (--)	yes
rs9303279	GSDMB	T CD8	IAV	hospitalized	rs2290400	0.354203	-0.132741	0.902646	1.70622e-06	4.67139e-06	hospitalized (--)
rs9303279	GSDMB	T CD4	COV	hospitalized	rs11651596	0.209713	-0.192937	0.860793	2.21194e-05	3.71437e-05	hospitalized (--)
rs9303279	GSDMB	T CD4	IAV	hospitalized	rs4795400	0.297035	-0.130216	0.810176	0.000978894	0.00114543	hospitalized (--)
rs2290400	GSDMB	T CD8 EMRA	IAV	hospitalized	rs56380902	-0.852602	-0.0454449	0.957481	3.54109e-07	1.4727e-06	hospitalized (--)	yes
rs2290400	GSDMB	B M K	IAV	hospitalized	rs9303281	-0.397967	-0.0927039	0.899003	9.33607e-07	3.05764e-06	hospitalized (--)
rs2290400	GSDMB	T CD8 CM EM	NS	hospitalized	rs12936231	-0.581151	-0.0630535	0.926084	1.38247e-06	4.10374e-06	hospitalized (--)
rs2290400	GSDMB	T CD8 CM EM	IAV	hospitalized	rs2290400	-0.639116	-0.0625864	0.968876	2.88953e-06	7.14779e-06	hospitalized (--)
rs1323690	CAT	T CD4	NS	hospitalized	rs61882275	-0.122876	0.712275	0.996192	2.58942e-07	1.17777e-06	hospitalized (++) // critical (++) // reported (++)	yes
rs1323690	CAT	T CD4 E	NS	hospitalized	rs61882275	-0.189161	0.466311	0.99573	2.00434e-06	5.3323e-06	hospitalized (++) // critical (++) // reported (++)
rs1323690	CAT	T CD4	NS	critical	rs61882275	-0.122876	0.965746	0.99441	9.28697e-07	3.05764e-06	hospitalized (++) // critical (++) // reported (++)	yes
rs1323690	CAT	T CD4 E	NS	critical	rs61882275	-0.189161	0.632254	0.993862	1.06191e-05	2.10886e-05	hospitalized (++) // critical (++) // reported (++)
rs1323690	CAT	T CD4	NS	reported	rs1323690	-0.122876	0.20371	0.996148	0.00246415	0.0027575	hospitalized (++) // critical (++) // reported (++)	yes
rs1323690	CAT	T CD4 E	NS	reported	rs1323690	-0.189161	0.132326	0.996014	0.00337219	0.00370023	hospitalized (++) // critical (++) // reported (++)
rs1079534	TTC19	B	NS	hospitalized	rs11651290	0.171113	0.212496	0.865932	2.90528e-07	1.28014e-06	hospitalized (++)	yes
rs758853	TTC19	B	NS	hospitalized	rs11651290	0.182623	0.212496	0.865918	2.90528e-07	1.28014e-06	hospitalized (++)	yes
rs758853	TTC19	T CD8 N	NS	hospitalized	rs178817	0.216228	0.168926	0.896434	3.81147e-06	9.10876e-06	hospitalized (++)
rs758853	TTC19	NK	NS	hospitalized	rs11078321	0.178026	0.217587	0.831865	1.2581e-05	2.36523e-05	hospitalized (++)
rs758853	TTC19	T CD4 N	NS	hospitalized	rs11078321	0.160692	0.241057	0.864659	1.34348e-05	2.49251e-05	hospitalized (++)
rs758853	TTC19	T CD8	COV	hospitalized	rs178817	0.0847107	0.403296	0.888665	1.57252e-05	2.87954e-05	hospitalized (++)
rs758853	TTC19	T CD4 N	IAV	hospitalized	rs178817	0.153681	0.225751	0.94323	1.65045e-05	2.96147e-05	hospitalized (++) // critical (+)
rs758853	TTC19	T CD8	NS	hospitalized	rs11078321	0.137314	0.282098	0.873866	1.99068e-05	3.42301e-05	hospitalized (++)
rs758853	TTC19	T CD4 E	NS	hospitalized	rs178817	0.118384	0.297526	0.908615	2.96331e-05	4.61687e-05	hospitalized (++) // critical (+)
rs758853	TTC19	T CD4	NS	hospitalized	rs11078321	0.12748	0.30386	0.857989	3.89454e-05	5.90463e-05	hospitalized (++)
rs758853	TTC19	T CD4	COV	hospitalized	rs178817	0.104474	0.365104	0.857467	6.06796e-05	8.68612e-05	hospitalized (++)
rs758853	TTC19	T CD8	IAV	hospitalized	rs11078321	0.119155	0.32509	0.864242	0.00057485	0.000704816	hospitalized (++)
rs758853	TTC19	T CD8 CM EM	IAV	hospitalized	rs11078321	0.238873	0.162162	0.870342	0.00268812	0.00297274	hospitalized (++)
rs758853	TTC19	T CD4 E	NS	critical	rs178817	0.118384	0.401461	0.811393	0.000242018	0.000315968	hospitalized (++) // critical (+)	yes
rs758853	TTC19	T CD4 N	IAV	critical	rs178817	0.153681	0.304614	0.90723	0.000513291	0.00063486	hospitalized (++) // critical (+)
rs9652828	TTC19	MYELOID	NS	hospitalized	rs178817	0.182672	0.189062	0.930684	1.42539e-06	4.14393e-06	hospitalized (++) // critical (+)	yes
rs9652828	TTC19	MONO CD14	NS	hospitalized	rs178817	0.166894	0.206976	0.9043	1.64056e-06	4.53566e-06	hospitalized (++) // critical (+)
rs9652828	TTC19	T CD8 N	NS	hospitalized	rs178817	0.222894	0.168926	0.896445	3.81147e-06	9.10876e-06	hospitalized (++)
rs9652828	TTC19	NK	NS	hospitalized	rs11078321	0.171458	0.217587	0.831894	1.2581e-05	2.36523e-05	hospitalized (++)
rs9652828	TTC19	T CD8	COV	hospitalized	rs178817	0.0852907	0.403296	0.888697	1.57252e-05	2.87954e-05	hospitalized (++)
rs9652828	TTC19	T CD4 N	IAV	hospitalized	rs178817	0.162085	0.225751	0.943237	1.65045e-05	2.96147e-05	hospitalized (++) // critical (+)
rs9652828	TTC19	T CD4 E	NS	hospitalized	rs178817	0.123085	0.297526	0.908621	2.96331e-05	4.61687e-05	hospitalized (++) // critical (+)
rs9652828	TTC19	T CD4	NS	hospitalized	rs11078321	0.127177	0.30386	0.858003	3.89454e-05	5.90463e-05	hospitalized (++)
rs9652828	TTC19	T CD4	COV	hospitalized	rs178817	0.109592	0.365104	0.857483	6.06796e-05	8.68612e-05	hospitalized (++)
rs9652828	TTC19	T CD8	IAV	hospitalized	rs11078321	0.122757	0.32509	0.864255	0.00057485	0.000704816	hospitalized (++)
rs9652828	TTC19	T CD8 CM EM	IAV	hospitalized	rs11078321	0.237399	0.162162	0.870355	0.00268812	0.00297274	hospitalized (++)
rs9652828	TTC19	MYELOID	NS	critical	rs178817	0.182672	0.255108	0.893827	1.05956e-05	2.10886e-05	hospitalized (++) // critical (+)	yes
rs9652828	TTC19	MONO CD14	NS	critical	rs178817	0.166894	0.279279	0.864591	1.25481e-05	2.36523e-05	hospitalized (++) // critical (+)
rs9652828	TTC19	T CD4 E	NS	critical	rs178817	0.123085	0.401461	0.811417	0.000242018	0.000315968	hospitalized (++) // critical (+)
rs9652828	TTC19	T CD4 N	IAV	critical	rs178817	0.162085	0.304614	0.907247	0.000513291	0.00063486	hospitalized (++) // critical (+)
rs10451230	TTC19	MONO CD14	NS	hospitalized	rs178817	0.160308	0.206976	0.904331	1.64056e-06	4.53566e-06	hospitalized (++) // critical (+)	yes
rs10451230	TTC19	T CD4 E	IAV	hospitalized	rs10451230	0.170074	0.220991	0.918874	2.21281e-05	3.71437e-05	hospitalized (++) // critical (+)
rs10451230	TTC19	MONO CD14	NS	critical	rs178817	0.160308	0.279279	0.864683	1.25481e-05	2.36523e-05	hospitalized (++) // critical (+)	yes
rs10451230	TTC19	T CD4 E	IAV	critical	rs10451230	0.170074	0.324575	0.958726	0.000360597	0.000458056	hospitalized (++) // critical (+)
rs10066378	IRF1	T CD8	NS	hospitalized	rs10066378	-0.130982	-0.56497	0.991511	7.26092e-07	2.60423e-06	hospitalized (--) // critical (--)	yes
rs10066378	IRF1	NK CD56dim	NS	hospitalized	rs10066378	-0.167914	-0.440708	0.990815	5.23468e-06	1.14433e-05	hospitalized (--) // critical (--)
rs10066378	IRF1	NK	NS	hospitalized	rs10066378	-0.154569	-0.478758	0.994423	1.67274e-05	2.96147e-05	hospitalized (--) // critical (--)
rs10066378	IRF1	NK CD56dim	NS	critical	rs10066378	-0.167914	-0.682909	0.990221	5.5617e-06	1.19725e-05	hospitalized (--) // critical (--)	yes
rs10066378	IRF1	T CD8	NS	critical	rs10066378	-0.130982	-0.875463	0.98824	6.67487e-05	9.50663e-05	hospitalized (--) // critical (--)
rs10066378	IRF1	NK	NS	critical	rs10066378	-0.154569	-0.741871	0.9921	8.5136e-05	0.000118268	hospitalized (--) // critical (--)
rs35426692	IRF1	T CD8 EMRA	IAV	hospitalized	rs35426692	-0.149511	-0.471589	0.966725	0.0014771	0.00166617	hospitalized (--)	yes
rs2286796	NCOR1	MONO CD14	NS	hospitalized	rs178801	-0.0620904	-0.538592	0.871263	4.54308e-06	1.06762e-05	hospitalized (--)	yes
rs8071789	IKZF3	NK CD56dim	IAV	hospitalized	rs2952140	0.176771	0.236308	0.859015	6.48496e-06	1.35464e-05	hospitalized (++)	yes
rs7532549	TMED5	T CD4 N	COV	critical	rs7526112	0.10891	-0.633528	0.87595	1.13284e-05	2.23399e-05	critical (--)	yes
rs7532549	TMED5	T CD4	COV	critical	rs7532549	0.0811738	-0.755896	0.836645	0.00100785	0.00117444	critical (-)
rs4947249	HLA-C	B N L	IAV	reported	rs112149677	0.213575	0.109671	0.840823	1.66352e-05	2.96147e-05	reported (++)	yes
rs5010528	HLA-C	B N L	IAV	reported	rs112149677	0.300079	0.109671	0.840822	1.66352e-05	2.96147e-05	reported (++)	yes
rs2414836	SNX22	T CD4	IAV	hospitalized	rs2613106	0.215476	-0.189887	0.84013	2.496e-05	4.09227e-05	hospitalized (-)	yes
rs10024529	CRIPAK	MONO CD14	NS	reported	rs28418481	0.305496	0.0839584	0.891239	2.76679e-05	4.48411e-05	reported (++)	yes
rs3212031	KLC1	MYELOID	NS	hospitalized	rs12884809	-0.17274	0.533435	0.846247	4.16991e-05	6.25487e-05	hospitalized (++)	yes
rs4900592	KLC1	MYELOID	NS	hospitalized	rs12884809	0.075941	0.533435	0.846236	4.16991e-05	6.25487e-05	hospitalized (++)	yes
rs369319448	STARD10	MONO CD14	NS	critical	rs6592500	-0.209037	0.350531	0.866186	5.93019e-05	8.57792e-05	critical (++)	yes
rs9747973	STARD3	T CD4	NS	hospitalized	rs1453559	-0.107614	0.364657	0.88518	8.15361e-05	0.000113828	hospitalized (++)	yes
rs1559828	DR1	T CD8	NS	critical	rs10874759	-0.111189	0.527282	0.909446	0.000105317	0.000144172	critical (++)	yes
rs1559828	DR1	T CD8 CM EM	IAV	critical	rs7526112	-0.139782	0.473044	0.841811	0.00131908	0.00151582	critical (++)
rs1559828	DR1	T CD4 N	COV	critical	rs7526112	-0.113323	0.563385	0.895376	0.00822819	0.00872312	critical (++)
rs12565182	DR1	T CD8 CM EM	IAV	critical	rs7526112	-0.140132	0.473044	0.841835	0.00131908	0.00151582	critical (++)	yes
rs12565182	DR1	T CD4 N	COV	critical	rs7526112	-0.114125	0.563385	0.895395	0.00822819	0.00872312	critical (++)
rs569414	DR1	T CD4 N	COV	critical	rs7526112	-0.119721	0.563385	0.895361	0.00822819	0.00872312	critical (++)	yes
rs332261	CIAO2A	MYELOID	COV	hospitalized	rs12908340	-0.138149	0.346443	0.942645	0.000148625	0.000198637	hospitalized (++) // critical (+)	yes
rs332261	CIAO2A	MONO CD14	COV	hospitalized	rs12908340	-0.152411	0.32567	0.883164	0.00132635	0.00151582	hospitalized (++)
rs332261	CIAO2A	MYELOID	COV	critical	rs12908340	-0.138149	0.493778	0.831309	0.0330144	0.0336103	hospitalized (++) // critical (+)	yes
rs2270103	TOMM7	MYELOID	IAV	critical	rs10950922	-0.346287	0.196299	0.881504	0.000168888	0.000224654	critical (++)	yes
rs34123051	SNX1	MYELOID	NS	hospitalized	rs12908340	-0.0704252	-0.680075	0.966312	0.00034697	0.00044274	hospitalized (--) // critical (-)	yes
rs34123051	SNX1	MONO CD14	NS	hospitalized	rs12908340	-0.0738098	-0.648516	0.955254	0.00065455	0.00078546	hospitalized (--) // critical (-)
rs34123051	SNX1	T CD8	IAV	hospitalized	rs12908340	-0.0754954	-0.642178	0.879647	0.00113933	0.00132219	hospitalized (--)
rs34123051	SNX1	MYELOID	NS	critical	rs12908340	-0.0704252	-0.969298	0.897938	0.0197245	0.0204497	hospitalized (--) // critical (-)	yes
rs34123051	SNX1	MONO CD14	NS	critical	rs12908340	-0.0738098	-0.924317	0.868466	0.0225462	0.0232894	hospitalized (--) // critical (-)
rs6700698	MACF1	B N K	NS	critical	rs687848	-0.621825	0.147941	0.899338	0.000593673	0.000724744	critical (++)	yes
rs2177336	MUC20	T CD4	COV	reported	rs2260685	-0.317682	-0.116471	0.873889	0.000622354	0.000750017	reported (--)	yes
rs55919005	MUC20	T CD4	COV	reported	rs2260685	-0.270277	-0.116471	0.873886	0.000622354	0.000750017	reported (--)	yes
rs10717315	C5orf34	T CD4	NS	hospitalized	rs142362883	-0.229162	-0.172905	0.895158	0.00067817	0.000810356	hospitalized (-)	yes
rs10717315	C5orf34	T CD8	NS	hospitalized	rs33923582	-0.272649	-0.155923	0.869302	0.00536365	0.00579521	hospitalized (--)
rs10717315	C5orf34	T CD8	COV	hospitalized	rs33923582	-0.339805	-0.125231	0.903825	0.0290465	0.0298946	hospitalized (--)
rs57000709	OAS2	MONO CD14	IAV	critical	rs10850097	0.442838	0.29011	0.961444	0.00132769	0.00151582	critical (++) // reported (++)	yes
rs57000709	OAS2	MONO CD14	IAV	reported	rs10850097	0.442838	0.0901445	0.899097	0.00662882	0.00710771	critical (++) // reported (++)	yes
rs143575390	ZSWIM7	MONO CD14	COV	hospitalized	rs178836	0.670388	-0.152566	0.81818	0.00317902	0.00350188	hospitalized (--) // critical (-)	yes
rs143575390	ZSWIM7	MONO CD14	COV	critical	rs178836	0.670388	-0.216766	0.848531	0.0118404	0.0125056	hospitalized (--) // critical (-)	yes
rs3213944	C2orf74	T CD4	COV	critical	rs72813528	0.0277791	-0.343063	0.849373	0.00636511	0.00685099	critical (--)	yes
rs35568293	SNRPD2	B M K	COV	critical	rs146307640	-0.0730919	-0.849546	0.80574	0.0309036	0.0315754	critical (-)	yes
rs12986349	SNRPD2	B M K	COV	critical	rs146307640	-0.0809411	-0.849546	0.80568	0.0309036	0.0315754	critical (-)	yes
rs1013156	SPEF2	NK CD56dim	COV	hospitalized	rs7706444	-0.631651	-0.0716124	0.86455	0.156996	0.157555	hospitalized (--)	yes
rs547915	LMNA	T CD4	COV	hospitalized	rs547915	0.326954	-0.222319	0.944797	0.183434	0.183434	hospitalized (--)	yes
rs10774671	OAS1	B	COV	critical	rs10774671	-0.306323	-0.301329	0.985331			critical (--) // reported (--)
rs11983782	SNHG26	B	COV	critical	rs2286498	0.220883	-0.275758	0.940401			critical (--)
rs61542988	SNHG26	B	COV	critical	rs2286498	0.190348	-0.275758	0.940401			critical (--)
rs10774671	OAS1	B	COV	reported	rs10774671	-0.306323	-0.0888867	0.93708			critical (--) // reported (--)
rs10774671	OAS1	B	IAV	critical	rs10774671	-0.19274	-0.478905	0.985985			critical (--) // reported (--)
rs192564335	RAB2A	B	IAV	critical	rs4403445	0.106246	0.695621	0.886325			hospitalized (++) // critical (++)
rs192564335	RAB2A	B	IAV	hospitalized	rs4403445	0.106246	0.496118	0.906468			hospitalized (++) // critical (++)
rs10774671	OAS1	B	IAV	reported	rs10774671	-0.19274	-0.141268	0.939762			critical (--) // reported (--)
rs10774671	OAS1	B M K	COV	critical	rs10774671	-0.236575	-0.390169	0.948017			critical (--) // reported (--)
rs10774671	OAS1	B M K	COV	reported	rs10774671	-0.236575	-0.115093	0.878376			critical (--) // reported (--)
rs10774671	OAS1	B M L	IAV	critical	rs10774671	-0.272164	-0.339149	0.966594			hospitalized (--) // critical (--) // reported (--)
rs10774671	OAS1	B M L	IAV	hospitalized	rs1859331	-0.272164	-0.277774	0.846902			hospitalized (--) // critical (--) // reported (--)
rs10774671	OAS1	B M L	IAV	reported	rs10850097	-0.272164	-0.112127	0.926278			hospitalized (--) // critical (--) // reported (--)
rs57158381	TOMM7	B M L	NS	critical	rs10950922	-0.124909	0.49818	0.881205			critical (++)
rs10259561	TOMM7	B M L	NS	critical	rs10950922	-0.115932	0.49818	0.881203			critical (++)
rs2270103	TOMM7	B M L	NS	critical	rs10950922	-0.126308	0.49818	0.881197			critical (++)
rs10774671	OAS1	B N K	IAV	critical	rs10774671	-0.190176	-0.485361	0.988245			critical (--) // reported (--)
rs57158381	TOMM7	B N K	IAV	critical	rs2286498	-0.109446	0.544556	0.936824			critical (++)
rs10259561	TOMM7	B N K	IAV	critical	rs2286498	-0.107449	0.544556	0.936824			critical (++)
rs2270103	TOMM7	B N K	IAV	critical	rs2286498	-0.106515	0.544556	0.936823			critical (++)
rs10774671	OAS1	B N K	IAV	reported	rs10774671	-0.190176	-0.143173	0.958313			critical (--) // reported (--)
rs10774671	OAS1	MAIT	COV	critical	rs10774671	-0.382316	-0.241434	0.981018			critical (--) // reported (--)
rs10774671	OAS1	MAIT	COV	reported	rs10774671	-0.382316	-0.0712186	0.924719			critical (--) // reported (--)
rs13184651	C5orf56	MAIT	NS	critical	rs10066378	0.23175	-0.473212	0.962394			hospitalized (--) // critical (--)
rs13184651	C5orf56	MAIT	NS	hospitalized	rs10066378	0.23175	-0.305382	0.972382			hospitalized (--) // critical (--)
rs12936231	ORMDL3	MAIT	NS	hospitalized	rs7224129	-0.511246	-0.0753365	0.891067			hospitalized (--)
rs35564481	ORMDL3	MAIT	NS	hospitalized	rs7224129	-0.50193	-0.0753365	0.891051			hospitalized (--)
rs11983782	SNHG26	MYELOID	IAV	critical	rs17724311	0.458788	-0.165057	0.843095			hospitalized (--) // critical (--)
rs61542988	SNHG26	MYELOID	IAV	critical	rs17724311	0.440714	-0.165057	0.843079			hospitalized (--) // critical (--)
rs11983782	SNHG26	MYELOID	IAV	hospitalized	rs3757447	0.458788	-0.128758	0.82914			hospitalized (--) // critical (--)
rs61542988	SNHG26	MYELOID	IAV	hospitalized	rs3757447	0.440714	-0.128758	0.829122			hospitalized (--) // critical (--)
rs10774675	OAS3	MYELOID	NS	critical	rs1131476	0.346849	0.279824	0.862635			hospitalized (++) // critical (++) // reported (++)
rs35847220	OAS3	MYELOID	NS	critical	rs1131476	0.320661	0.279824	0.862635			hospitalized (++) // critical (++) // reported (++)
rs10774675	OAS3	MYELOID	NS	hospitalized	rs10774675	0.346849	0.210547	0.897674			hospitalized (++) // critical (++) // reported (++)
rs35847220	OAS3	MYELOID	NS	hospitalized	rs10774675	0.320661	0.210547	0.897674			hospitalized (++) // critical (++) // reported (++)
rs10774675	OAS3	MYELOID	NS	reported	rs10774675	0.346849	0.0812602	0.901652			hospitalized (++) // critical (++) // reported (++)
rs35847220	OAS3	MYELOID	NS	reported	rs10774675	0.320661	0.0812602	0.901652			hospitalized (++) // critical (++) // reported (++)
rs35847220	OAS3	MONO CD14	COV	hospitalized	rs10774679	0.510052	0.181009	0.816828			hospitalized (++) // reported (++)
rs35847220	OAS3	MONO CD14	COV	reported	rs1859331	0.510052	0.0711141	0.842439			hospitalized (++) // reported (++)
rs11983782	SNHG26	MONO CD14	IAV	critical	rs3757447	0.617942	-0.126408	0.91537			hospitalized (--) // critical (--)
rs61542988	SNHG26	MONO CD14	IAV	critical	rs3757447	0.493485	-0.126408	0.915282			hospitalized (--) // critical (--)
rs11983782	SNHG26	MONO CD14	IAV	hospitalized	rs3757447	0.617942	-0.0892643	0.958033			hospitalized (--) // critical (--)
rs61542988	SNHG26	MONO CD14	IAV	hospitalized	rs3757447	0.493485	-0.0892643	0.957985			hospitalized (--) // critical (--)
rs34102529	AC084198.2	MONO CD14	NS	critical	rs12633089	-0.251885	0.252871	0.897154			reported (++) // hospitalized (++) // critical (++)
rs10774675	OAS3	MONO CD14	NS	critical	rs1131476	0.291281	0.344781	0.803162			hospitalized (++) // critical (++) // reported (++)
rs34102529	AC084198.2	MONO CD14	NS	hospitalized	rs17412601	-0.251885	0.26971	0.944518			reported (++) // hospitalized (++) // critical (++)
rs10774675	OAS3	MONO CD14	NS	hospitalized	rs10774675	0.291281	0.250714	0.8454			hospitalized (++) // critical (++) // reported (++)
rs34102529	AC084198.2	MONO CD14	NS	reported	rs17412601	-0.251885	0.205105	0.945356			reported (++) // hospitalized (++) // critical (++)
rs10774675	OAS3	MONO CD14	NS	reported	rs10774675	0.291281	0.0967624	0.848528			hospitalized (++) // critical (++) // reported (++)
rs10774671	OAS1	NK	IAV	critical	rs10774671	-0.139747	-0.660509	0.985918			critical (--) // reported (--)
rs10774671	OAS1	NK	IAV	reported	rs10774671	-0.139747	-0.194838	0.938927			critical (--) // reported (--)
rs13184651	C5orf56	NK	NS	critical	rs2269821	0.225022	-0.508093	0.987163			hospitalized (--) // critical (--)
rs13184651	C5orf56	NK	NS	hospitalized	rs10066378	0.225022	-0.327843	0.97352			hospitalized (--) // critical (--)
rs9891174	IKZF3	NK	NS	hospitalized	rs2952144	0.132841	0.302999	0.805848			hospitalized (++)
rs10774671	OAS1	NK CD56dim	IAV	critical	rs10850097	-0.125508	-0.711664	0.991957			hospitalized (--) // critical (--) // reported (--)
rs10774671	OAS1	NK CD56dim	IAV	hospitalized	rs10850097	-0.125508	-0.534059	0.907416			hospitalized (--) // critical (--) // reported (--)
rs10774671	OAS1	NK CD56dim	IAV	reported	rs10850097	-0.125508	-0.221132	0.979889			hospitalized (--) // critical (--) // reported (--)
rs13184651	C5orf56	NK CD56dim	NS	critical	rs2269821	0.178315	-0.628717	0.989394			hospitalized (--) // critical (--)
rs13184651	C5orf56	NK CD56dim	NS	hospitalized	rs10066378	0.178315	-0.41752	0.9756			hospitalized (--) // critical (--)
rs10774671	OAS1	NK M LIKE	IAV	critical	rs10774671	-0.145294	-0.63529	0.974077			critical (--) // reported (--)
rs10774671	OAS1	NK M LIKE	IAV	reported	rs10774671	-0.145294	-0.187399	0.913324			critical (--) // reported (--)
rs10774671	OAS1	T CD4	COV	critical	rs10774671	-0.461881	-0.199844	0.985862			critical (--) // reported (--)
rs11983782	SNHG26	T CD4	COV	critical	rs3757447	0.24648	-0.293878	0.979893			hospitalized (--) // critical (--)
rs11983782	SNHG26	T CD4	COV	hospitalized	rs3757447	0.24648	-0.207526	0.990578			hospitalized (--) // critical (--)
rs10774671	OAS1	T CD4	COV	reported	rs10774671	-0.461881	-0.0589503	0.938802			critical (--) // reported (--)
rs10774671	OAS1	T CD4	IAV	critical	rs10774671	-0.277994	-0.332036	0.985918			critical (--) // reported (--)
rs2625446	RAB2A	T CD4	IAV	critical	rs7013249	0.059193	1.12814	0.80236			hospitalized (++) // critical (++)
rs2326569	RAB2A	T CD4	IAV	critical	rs7013249	0.0640969	1.12814	0.80235			hospitalized (++) // critical (++)
rs2625446	RAB2A	T CD4	IAV	hospitalized	rs7820393	0.059193	0.805353	0.817429			hospitalized (++) // critical (++)
rs2326569	RAB2A	T CD4	IAV	hospitalized	rs7820393	0.0640969	0.805353	0.817419			hospitalized (++) // critical (++)
rs6922842	AL662844.4	T CD4	IAV	reported	rs28577989	0.0660202	-0.11519	0.820215			reported (--)
rs10774671	OAS1	T CD4	IAV	reported	rs10774671	-0.277994	-0.0979446	0.938932			critical (--) // reported (--)
rs10774671	OAS1	T CD4 E	COV	critical	rs10774671	-0.501255	-0.184146	0.985918			critical (--) // reported (--)
rs11983782	SNHG26	T CD4 E	COV	critical	rs3757447	0.325848	-0.208613	0.993273			hospitalized (--) // critical (--)
rs11983782	SNHG26	T CD4 E	COV	hospitalized	rs3757447	0.325848	-0.147315	0.997003			hospitalized (--) // critical (--)
rs10774671	OAS1	T CD4 E	COV	reported	rs10774671	-0.501255	-0.0543197	0.938927			critical (--) // reported (--)
rs11360294	NIBAN1	T CD4 E	IAV	reported	rs554371	0.085123	-0.113841	0.898036			reported (-)
rs10774671	OAS1	T CD4 N	COV	critical	rs10774671	-0.492464	-0.187433	0.971065			critical (--) // reported (--)
rs10774671	OAS1	T CD4 N	COV	reported	rs10774671	-0.492464	-0.0552893	0.921556			critical (--) // reported (--)
rs10774671	OAS1	T CD4 N	IAV	critical	rs10774671	-0.238063	-0.387729	0.986749			critical (--) // reported (--)
rs10774671	OAS1	T CD4 N	IAV	reported	rs10774671	-0.238063	-0.114373	0.946087			critical (--) // reported (--)
rs73739675	HLA-DPA1	T CD4 N	NS	reported	rs2071351	0.252997	0.116702	0.804109			reported (++)
rs10774671	OAS1	T CD8	COV	critical	rs10774671	-0.44696	-0.206515	0.985915			critical (--) // reported (--)
rs11983782	SNHG26	T CD8	COV	critical	rs3757447	0.203866	-0.354757	0.934289			hospitalized (--) // critical (--)
rs61542988	SNHG26	T CD8	COV	critical	rs3757447	0.204358	-0.354757	0.93428			hospitalized (--) // critical (--)
rs11983782	SNHG26	T CD8	COV	hospitalized	rs3757447	0.203866	-0.250516	0.968079			hospitalized (--) // critical (--)
rs61542988	SNHG26	T CD8	COV	hospitalized	rs3757447	0.204358	-0.250516	0.968074			hospitalized (--) // critical (--)
rs10774671	OAS1	T CD8	COV	reported	rs10774671	-0.44696	-0.0609182	0.93892			critical (--) // reported (--)
rs11983782	SNHG26	T CD8	IAV	critical	rs3757447	0.221771	-0.361658	0.85892			hospitalized (--) // critical (--)
rs61542988	SNHG26	T CD8	IAV	critical	rs3757447	0.183884	-0.361658	0.858907			hospitalized (--) // critical (--)
rs11983782	SNHG26	T CD8	IAV	hospitalized	rs3757447	0.221771	-0.255389	0.919895			hospitalized (--) // critical (--)
rs61542988	SNHG26	T CD8	IAV	hospitalized	rs3757447	0.183884	-0.255389	0.919888			hospitalized (--) // critical (--)
rs73159237	AC084198.2	T CD8	NS	critical	rs11706986	-0.295838	0.207064	0.89128			critical (++)
rs13184651	C5orf56	T CD8	NS	critical	rs10066378	0.167069	-0.671204	0.990451			hospitalized (--) // critical (--)
rs13184651	C5orf56	T CD8	NS	hospitalized	rs10066378	0.167069	-0.433154	0.987195			hospitalized (--) // critical (--)
rs10774671	OAS1	T CD8 CM EM	COV	critical	rs10774671	-0.522329	-0.176716	0.985873			critical (--) // reported (--)
rs10774671	OAS1	T CD8 CM EM	COV	reported	rs10774671	-0.522329	-0.052128	0.938784			critical (--) // reported (--)
rs13184651	C5orf56	T CD8 CM EM	NS	critical	rs10066378	0.163843	-0.651128	0.992128			hospitalized (--) // critical (--)
rs2834158	IFNAR2	T CD8 CM EM	NS	critical	rs9636867	0.194651	-0.986651	0.914404			hospitalized (--) // critical (--) // reported (--)
rs10066378	IRF1	T CD8 CM EM	NS	critical	rs2269821	-0.142178	-0.798129	0.986776			hospitalized (--) // critical (--)
rs13184651	C5orf56	T CD8 CM EM	NS	hospitalized	rs10066378	0.163843	-0.420198	0.99398			hospitalized (--) // critical (--)
rs2834158	IFNAR2	T CD8 CM EM	NS	hospitalized	rs9636867	0.194651	-0.689967	0.912881			hospitalized (--) // critical (--) // reported (--)
rs10066378	IRF1	T CD8 CM EM	NS	hospitalized	rs10066378	-0.142178	-0.520481	0.974871			hospitalized (--) // critical (--)
rs9652828	TTC19	T CD8 CM EM	NS	hospitalized	rs11078321	0.182998	0.208879	0.879383			hospitalized (++)
rs758853	TTC19	T CD8 CM EM	NS	hospitalized	rs11078321	0.185447	0.208879	0.879368			hospitalized (++)
rs2834158	IFNAR2	T CD8 CM EM	NS	reported	rs17860169	0.194651	-0.208052	0.911391			hospitalized (--) // critical (--) // reported (--)
rs10774671	OAS1	T CD8 EMRA	COV	critical	rs10774671	-0.511852	-0.180334	0.985879			critical (--) // reported (--)
rs10774671	OAS1	T CD8 EMRA	COV	reported	rs10774671	-0.511852	-0.0531951	0.939401			critical (--) // reported (--)
rs1559828	DR1	T CD8 EMRA	IAV	critical	rs7526112	-0.448972	0.15393	0.805446			critical (++)
rs12565182	DR1	T CD8 EMRA	IAV	critical	rs7526112	-0.443258	0.15393	0.805248			critical (++)
rs13184651	C5orf56	T CD8 EMRA	NS	critical	rs2269821	0.647595	-0.174632	0.982565			hospitalized (--) // critical (--)
rs13184651	C5orf56	T CD8 EMRA	NS	hospitalized	rs10066378	0.647595	-0.115957	0.960477			hospitalized (--) // critical (--)
rs10774671	OAS1	T CD8 N	COV	critical	rs10774671	-0.471227	-0.19588	0.970215			hospitalized (--) // critical (--) // reported (--)
rs10774671	OAS1	T CD8 N	COV	hospitalized	rs4767024	-0.471227	-0.130694	0.903483			hospitalized (--) // critical (--) // reported (--)
rs10774671	OAS1	T CD8 N	COV	reported	rs10774671	-0.471227	-0.0577811	0.926692			hospitalized (--) // critical (--) // reported (--)
rs11983782	SNHG26	T CD8 N	IAV	hospitalized	rs3757447	0.411593	-0.143097	0.832237			hospitalized (--)
rs569414	DR1	T CD8 N	NS	critical	rs7532549	-0.213197	0.279519	0.841073			critical (+)
rs10774671	OAS1	T Reg	COV	critical	rs10774671	-0.384245	-0.240222	0.981478			critical (--) // reported (--)
rs10774671	OAS1	T Reg	COV	reported	rs10774671	-0.384245	-0.0708611	0.930508			critical (--) // reported (--)
rs10774671	OAS1	T Reg	IAV	critical	rs10774671	-0.24428	-0.377861	0.985918			critical (--) // reported (--)
rs10774671	OAS1	T Reg	IAV	reported	rs10774671	-0.24428	-0.111462	0.938927			critical (--) // reported (--)
rs10774671	OAS1	T gd	IAV	critical	rs10774671	-1.05666	-0.0873547	0.933501			critical (--) // reported (--)
rs10774671	OAS1	T gd	IAV	reported	rs10774671	-1.05666	-0.025768	0.868116			critical (--) // reported (--)
rs2975007	HLA-A	pDC	IAV	critical	rs414215	0.341185	-0.26348	0.807944			critical (--)
rs16896742	HLA-A	pDC	IAV	critical	rs414215	0.339664	-0.26348	0.807912			critical (--)

## Sheet: TableS9B
Supplementary Table 9b. Replication of eQTLs detected in basal and stimulated PBMCs in lung tissue from GTEx
For each eQTL where the index SNP has a minor allele frequency >5% in GTEx and the target genes had median TPM >10 in lung, we report the effect on gene expression in immune lineages/cell types where it it significant (FDR<1%) and condition in which evidence for genetic control is the strongest, the effect of a unit increase in alternate allele count at the locus on gene expression (eQTL_effect_A…
For eQTLs detected in PBMCs and in lung, we provide p-values from testing the hypothesis that the slope of the phenotype-on-genotype regression deviates from 0 (Student's two-sided t-test p-value; no multiple testing correction).
We also report eQTLs with significant evidence of colocalization in at least one cell type (PP.H4>0.8) and the number of immune lineages where the eQTL is active.
eQTL index SNP (rsID)	Ensembl Gene ID	Gene symbol	Lineage / cell type	Condition	eQTL effect size (PBMCs)	eQTL p-value (PBMCs)	Is this the celltype/condition where the snp has the most significant effect	Number of lineages where the snp regulates gene expression (FDR<1%)	Does the eQTL colocalize with a covid-19 risk locus ?	Minor allele frequency in GTEx	Median number of transcripts per million in GTEx lung	eQTL effect size (GTEx lung)	eQTL p-value (GTEx lung)
rs2927608	ENSG00000164308	ERAP2	T CD8	NS	0.706864	8.7843e-76	yes	4		0.446078	17.392	1.21358	4.6383e-186
rs2927608	ENSG00000164308	ERAP2	NK	IAV	0.842369	3.55152e-74		4		0.446078	17.392	1.21358	4.6383e-186
rs2927608	ENSG00000164308	ERAP2	T CD4 E	NS	0.757784	3.82149e-71		4		0.446078	17.392	1.21358	4.6383e-186
rs2927608	ENSG00000164308	ERAP2	NK	NS	0.85182	4.80073e-63		4		0.446078	17.392	1.21358	4.6383e-186
rs2927608	ENSG00000164308	ERAP2	NK CD56dim	COV	1.0478	9.4879e-62		4		0.446078	17.392	1.21358	4.6383e-186
rs2927608	ENSG00000164308	ERAP2	NK CD56dim	IAV	1.07331	3.92026e-61		4		0.446078	17.392	1.21358	4.6383e-186
rs2927608	ENSG00000164308	ERAP2	B M K	COV	0.881258	1.89284e-57		4		0.446078	17.392	1.21358	4.6383e-186
rs2927608	ENSG00000164308	ERAP2	MONO CD14	COV	0.977979	4.43506e-55		4		0.446078	17.392	1.21358	4.6383e-186
rs2927608	ENSG00000164308	ERAP2	B	NS	0.725452	5.39523e-55		4		0.446078	17.392	1.21358	4.6383e-186
rs2927608	ENSG00000164308	ERAP2	MYELOID	COV	0.993702	7.04743e-55		4		0.446078	17.392	1.21358	4.6383e-186
rs2927608	ENSG00000164308	ERAP2	T Reg	COV	0.87871	8.47102e-55		4		0.446078	17.392	1.21358	4.6383e-186
rs2927608	ENSG00000164308	ERAP2	NK CD56dim	NS	0.996017	8.84623e-55		4		0.446078	17.392	1.21358	4.6383e-186
rs2927608	ENSG00000164308	ERAP2	T CD8 N	NS	0.744432	2.66993e-54		4		0.446078	17.392	1.21358	4.6383e-186
rs2927608	ENSG00000164308	ERAP2	T CD8 CM EM	NS	0.734521	1.86746e-53		4		0.446078	17.392	1.21358	4.6383e-186
rs2927608	ENSG00000164308	ERAP2	B M K	IAV	0.949949	9.418e-53		4		0.446078	17.392	1.21358	4.6383e-186
rs2927608	ENSG00000164308	ERAP2	T CD8 EMRA	IAV	0.907726	2.22065e-47		4		0.446078	17.392	1.21358	4.6383e-186
rs2927608	ENSG00000164308	ERAP2	MYELOID	IAV	1.14652	1.96696e-44		4		0.446078	17.392	1.21358	4.6383e-186
rs2927608	ENSG00000164308	ERAP2	B M K	NS	0.886424	1.22881e-43		4		0.446078	17.392	1.21358	4.6383e-186
rs2927608	ENSG00000164308	ERAP2	MAIT	IAV	1.04946	1.68557e-43		4		0.446078	17.392	1.21358	4.6383e-186
rs2927608	ENSG00000164308	ERAP2	NK M LIKE	IAV	1.61422	1.90619e-41		4		0.446078	17.392	1.21358	4.6383e-186
rs2927608	ENSG00000164308	ERAP2	T CD8 EMRA	COV	0.928027	9.48869e-41		4		0.446078	17.392	1.21358	4.6383e-186
rs2927608	ENSG00000164308	ERAP2	B N K	IAV	1.16399	1.80855e-39		4		0.446078	17.392	1.21358	4.6383e-186
rs2927608	ENSG00000164308	ERAP2	MAIT	NS	0.914841	4.83935e-39		4		0.446078	17.392	1.21358	4.6383e-186
rs2927608	ENSG00000164308	ERAP2	MONO CD16	NS	1.48412	1.8993e-38		4		0.446078	17.392	1.21358	4.6383e-186
rs2927608	ENSG00000164308	ERAP2	B N K	COV	0.959462	3.09443e-36		4		0.446078	17.392	1.21358	4.6383e-186
rs2927608	ENSG00000164308	ERAP2	MONO CD14	IAV	1.27295	2.84964e-35		4		0.446078	17.392	1.21358	4.6383e-186
rs2927608	ENSG00000164308	ERAP2	MAIT	COV	1.06929	4.08804e-35		4		0.446078	17.392	1.21358	4.6383e-186
rs2927608	ENSG00000164308	ERAP2	MONO CD14 INFECTED	IAV	1.38657	5.18258e-33		4		0.446078	17.392	1.21358	4.6383e-186
rs2927608	ENSG00000164308	ERAP2	NK CD56brt	IAV	1.55018	1.05821e-30		4		0.446078	17.392	1.21358	4.6383e-186
rs2927608	ENSG00000164308	ERAP2	T CD8 EMRA	NS	1.31317	2.63912e-28		4		0.446078	17.392	1.21358	4.6383e-186
rs2927608	ENSG00000164308	ERAP2	B N L	COV	0.978394	1.08312e-26		4		0.446078	17.392	1.21358	4.6383e-186
rs2927608	ENSG00000164308	ERAP2	T Reg	NS	1.31921	1.46468e-26		4		0.446078	17.392	1.21358	4.6383e-186
rs2927608	ENSG00000164308	ERAP2	NK M LIKE	COV	1.6611	1.92915e-26		4		0.446078	17.392	1.21358	4.6383e-186
rs2927608	ENSG00000164308	ERAP2	B M L	COV	1.67477	3.61767e-24		4		0.446078	17.392	1.21358	4.6383e-186
rs2927608	ENSG00000164308	ERAP2	B M L	IAV	1.3596	6.63392e-24		4		0.446078	17.392	1.21358	4.6383e-186
rs2927608	ENSG00000164308	ERAP2	NK M LIKE	NS	1.87892	1.02935e-21		4		0.446078	17.392	1.21358	4.6383e-186
rs2927608	ENSG00000164308	ERAP2	B N K	NS	0.911836	4.00984e-21		4		0.446078	17.392	1.21358	4.6383e-186
rs2927608	ENSG00000164308	ERAP2	B N L	IAV	0.901925	5.51047e-21		4		0.446078	17.392	1.21358	4.6383e-186
rs2927608	ENSG00000164308	ERAP2	B M L	NS	1.33621	1.66409e-18		4		0.446078	17.392	1.21358	4.6383e-186
rs2927608	ENSG00000164308	ERAP2	B N L	NS	1.15439	2.08099e-16		4		0.446078	17.392	1.21358	4.6383e-186
rs2927608	ENSG00000164308	ERAP2	MONO CD16	IAV	1.02256	2.62152e-15		4		0.446078	17.392	1.21358	4.6383e-186
rs2927608	ENSG00000164308	ERAP2	T gd	IAV	1.55475	2.84788e-12		4		0.446078	17.392	1.21358	4.6383e-186
rs2927608	ENSG00000164308	ERAP2	MONO CD16	COV	0.973798	5.6699e-11		4		0.446078	17.392	1.21358	4.6383e-186
rs2927608	ENSG00000164308	ERAP2	T gd	COV	1.68954	1.96872e-09		4		0.446078	17.392	1.21358	4.6383e-186
rs2927608	ENSG00000164308	ERAP2	cDC	IAV	1.26335	1.5656e-08		4		0.446078	17.392	1.21358	4.6383e-186
rs18059	ENSG00000164308	ERAP2	T CD8	NS	-0.634209	1.05297e-43	yes	1		0.464706	17.392	-0.965733	6.85162e-82
rs18059	ENSG00000164308	ERAP2	MONO CD16	IAV	-1.04218	3.72869e-15		1		0.464706	17.392	-0.965733	6.85162e-82
rs2617439	ENSG00000164308	ERAP2	NK CD56brt	COV	2.20899	7.7556e-24	yes	0		0.419608	17.392	1.1802	1.86252e-151
rs6556942	ENSG00000164308	ERAP2	B M K	NS	-0.723983	9.87567e-21	yes	0		0.42549	17.392	-1.17311	2.51507e-148
rs2548532	ENSG00000164308	ERAP2	NK CD56brt	NS	-1.81789	2.23784e-10	yes	0		0.408824	17.392	-1.17878	3.24317e-142
rs2548532	ENSG00000164308	ERAP2	cDC	NS	-1.55642	4.16148e-08		0		0.408824	17.392	-1.17878	3.24317e-142
rs38033	ENSG00000164308	ERAP2	pDC	COV	1.33677	7.37309e-06	yes	0		0.439216	17.392	1.18812	4.27544e-168
rs11080327	ENSG00000166750	SLFN5	B	COV	1.45779	1.35935e-74	yes	5		0.496078	21.905	0.361829	3.24904e-09
rs11080327	ENSG00000166750	SLFN5	T CD4	COV	0.621182	1.66162e-74		5		0.496078	21.905	0.361829	3.24904e-09
rs11080327	ENSG00000166750	SLFN5	T CD4	IAV	0.583361	1.02359e-72		5		0.496078	21.905	0.361829	3.24904e-09
rs11080327	ENSG00000166750	SLFN5	T CD4 N	IAV	0.554552	1.27626e-71		5		0.496078	21.905	0.361829	3.24904e-09
rs11080327	ENSG00000166750	SLFN5	NK	IAV	0.634338	1.65904e-71		5		0.496078	21.905	0.361829	3.24904e-09
rs11080327	ENSG00000166750	SLFN5	B	IAV	1.38344	1.25133e-70		5		0.496078	21.905	0.361829	3.24904e-09
rs11080327	ENSG00000166750	SLFN5	NK	COV	0.771571	1.35333e-70		5		0.496078	21.905	0.361829	3.24904e-09
rs11080327	ENSG00000166750	SLFN5	T CD4 E	IAV	0.623928	4.2261e-70		5		0.496078	21.905	0.361829	3.24904e-09
rs11080327	ENSG00000166750	SLFN5	T CD8	IAV	0.58583	7.76272e-70		5		0.496078	21.905	0.361829	3.24904e-09
rs11080327	ENSG00000166750	SLFN5	T CD8 EMRA	IAV	0.781963	2.55224e-68		5		0.496078	21.905	0.361829	3.24904e-09
rs11080327	ENSG00000166750	SLFN5	B M K	COV	1.30848	1.02832e-66		5		0.496078	21.905	0.361829	3.24904e-09
rs11080327	ENSG00000166750	SLFN5	B N K	IAV	1.566	3.53322e-66		5		0.496078	21.905	0.361829	3.24904e-09
rs11080327	ENSG00000166750	SLFN5	NK CD56dim	IAV	0.639465	5.21297e-66		5		0.496078	21.905	0.361829	3.24904e-09
rs11080327	ENSG00000166750	SLFN5	NK CD56dim	COV	0.766206	1.13195e-65		5		0.496078	21.905	0.361829	3.24904e-09
rs11080327	ENSG00000166750	SLFN5	T CD8 CM EM	IAV	0.622977	1.0185e-64		5		0.496078	21.905	0.361829	3.24904e-09
rs11080327	ENSG00000166750	SLFN5	T CD4 N	COV	0.595848	5.24209e-64		5		0.496078	21.905	0.361829	3.24904e-09
rs11080327	ENSG00000166750	SLFN5	B M K	IAV	1.28161	1.52093e-63		5		0.496078	21.905	0.361829	3.24904e-09
rs11080327	ENSG00000166750	SLFN5	B M L	IAV	1.89606	2.24615e-63		5		0.496078	21.905	0.361829	3.24904e-09
rs11080327	ENSG00000166750	SLFN5	MYELOID	IAV	0.966595	1.82837e-62		5		0.496078	21.905	0.361829	3.24904e-09
rs11080327	ENSG00000166750	SLFN5	T CD8 N	IAV	0.525403	2.17037e-62		5		0.496078	21.905	0.361829	3.24904e-09
rs11080327	ENSG00000166750	SLFN5	B N K	COV	1.6282	7.54595e-62		5		0.496078	21.905	0.361829	3.24904e-09
rs11080327	ENSG00000166750	SLFN5	T CD8 CM EM	COV	0.635229	1.86476e-61		5		0.496078	21.905	0.361829	3.24904e-09
rs11080327	ENSG00000166750	SLFN5	B N L	COV	1.66225	4.06688e-60		5		0.496078	21.905	0.361829	3.24904e-09
rs11080327	ENSG00000166750	SLFN5	B N L	IAV	1.63248	4.32983e-60		5		0.496078	21.905	0.361829	3.24904e-09
rs11080327	ENSG00000166750	SLFN5	MAIT	IAV	0.743904	7.79096e-60		5		0.496078	21.905	0.361829	3.24904e-09
rs11080327	ENSG00000166750	SLFN5	T Reg	IAV	0.654078	2.5097e-59		5		0.496078	21.905	0.361829	3.24904e-09
rs11080327	ENSG00000166750	SLFN5	T CD8 EMRA	COV	0.637679	1.21012e-57		5		0.496078	21.905	0.361829	3.24904e-09
rs11080327	ENSG00000166750	SLFN5	NK M LIKE	IAV	0.756768	4.85446e-55		5		0.496078	21.905	0.361829	3.24904e-09
rs11080327	ENSG00000166750	SLFN5	NK CD56brt	IAV	0.761321	9.05577e-55		5		0.496078	21.905	0.361829	3.24904e-09
rs11080327	ENSG00000166750	SLFN5	MONO CD16	IAV	0.896869	1.9946e-54		5		0.496078	21.905	0.361829	3.24904e-09
rs11080327	ENSG00000166750	SLFN5	MONO CD14	IAV	1.10015	1.4906e-53		5		0.496078	21.905	0.361829	3.24904e-09
rs11080327	ENSG00000166750	SLFN5	MONO CD14 INFECTED	IAV	0.991941	1.96206e-53		5		0.496078	21.905	0.361829	3.24904e-09
rs11080327	ENSG00000166750	SLFN5	MONO CD14	COV	0.810516	6.15427e-53		5		0.496078	21.905	0.361829	3.24904e-09
rs11080327	ENSG00000166750	SLFN5	MAIT	COV	0.811183	6.26544e-53		5		0.496078	21.905	0.361829	3.24904e-09
rs11080327	ENSG00000166750	SLFN5	MYELOID	COV	0.804635	1.95624e-52		5		0.496078	21.905	0.361829	3.24904e-09
rs11080327	ENSG00000166750	SLFN5	T Reg	COV	0.842573	2.83201e-51		5		0.496078	21.905	0.361829	3.24904e-09
rs11080327	ENSG00000166750	SLFN5	T CD4 E	COV	0.646357	1.19432e-48		5		0.496078	21.905	0.361829	3.24904e-09
rs11080327	ENSG00000166750	SLFN5	T CD8 N	COV	0.534683	1.53051e-46		5		0.496078	21.905	0.361829	3.24904e-09
rs11080327	ENSG00000166750	SLFN5	B M L	COV	1.60416	3.19931e-43		5		0.496078	21.905	0.361829	3.24904e-09
rs11080327	ENSG00000166750	SLFN5	T CD8	COV	0.570613	1.5316e-38		5		0.496078	21.905	0.361829	3.24904e-09
rs11080327	ENSG00000166750	SLFN5	NK CD56brt	COV	0.769489	2.89884e-38		5		0.496078	21.905	0.361829	3.24904e-09
rs11080327	ENSG00000166750	SLFN5	NK	NS	0.331637	1.82324e-34		5		0.496078	21.905	0.361829	3.24904e-09
rs11080327	ENSG00000166750	SLFN5	NK M LIKE	COV	1.21712	2.72087e-33		5		0.496078	21.905	0.361829	3.24904e-09
rs11080327	ENSG00000166750	SLFN5	B	NS	0.864058	5.06862e-32		5		0.496078	21.905	0.361829	3.24904e-09
rs11080327	ENSG00000166750	SLFN5	MONO CD16	COV	0.778582	5.38183e-30		5		0.496078	21.905	0.361829	3.24904e-09
rs11080327	ENSG00000166750	SLFN5	NK CD56dim	NS	0.332722	1.14498e-26		5		0.496078	21.905	0.361829	3.24904e-09
rs11080327	ENSG00000166750	SLFN5	B N K	NS	1.30076	1.39829e-25		5		0.496078	21.905	0.361829	3.24904e-09
rs11080327	ENSG00000166750	SLFN5	B N L	NS	1.54584	4.55657e-23		5		0.496078	21.905	0.361829	3.24904e-09
rs11080327	ENSG00000166750	SLFN5	MAIT	NS	0.266883	8.88979e-23		5		0.496078	21.905	0.361829	3.24904e-09
rs11080327	ENSG00000166750	SLFN5	B M K	NS	0.832931	4.85735e-20		5		0.496078	21.905	0.361829	3.24904e-09
rs11080327	ENSG00000166750	SLFN5	pDC	COV	2.25592	1.01288e-18		5		0.496078	21.905	0.361829	3.24904e-09
rs11080327	ENSG00000166750	SLFN5	MONO CD16	NS	0.790302	2.37744e-17		5		0.496078	21.905	0.361829	3.24904e-09
rs11080327	ENSG00000166750	SLFN5	T gd	COV	1.1804	2.55366e-15		5		0.496078	21.905	0.361829	3.24904e-09
rs11080327	ENSG00000166750	SLFN5	Plasmablast	COV	1.67808	1.66465e-13		5		0.496078	21.905	0.361829	3.24904e-09
rs11080327	ENSG00000166750	SLFN5	Plasmablast	IAV	2.38618	6.44548e-13		5		0.496078	21.905	0.361829	3.24904e-09
rs11080327	ENSG00000166750	SLFN5	pDC	IAV	2.35903	6.9957e-13		5		0.496078	21.905	0.361829	3.24904e-09
rs11080327	ENSG00000166750	SLFN5	cDC	IAV	0.995815	1.3714e-12		5		0.496078	21.905	0.361829	3.24904e-09
rs11080327	ENSG00000166750	SLFN5	NK M LIKE	NS	0.794991	3.64553e-12		5		0.496078	21.905	0.361829	3.24904e-09
rs11080327	ENSG00000166750	SLFN5	T Reg	NS	0.248858	6.9685e-12		5		0.496078	21.905	0.361829	3.24904e-09
rs11080327	ENSG00000166750	SLFN5	cDC	COV	1.22129	1.17852e-11		5		0.496078	21.905	0.361829	3.24904e-09
rs11080327	ENSG00000166750	SLFN5	B M L	NS	1.0423	1.60415e-08		5		0.496078	21.905	0.361829	3.24904e-09
rs11651305	ENSG00000166750	SLFN5	T CD4 E	IAV	0.507917	1.43685e-30	yes	0		0.383333	21.905	0.275273	1.11597e-05
rs11651305	ENSG00000166750	SLFN5	MONO CD14	NS	0.516415	8.21297e-22		0		0.383333	21.905	0.275273	1.11597e-05
rs11651305	ENSG00000166750	SLFN5	T CD4 E	NS	0.20276	2.35707e-18		0		0.383333	21.905	0.275273	1.11597e-05
rs11867191	ENSG00000166750	SLFN5	MONO CD16	COV	0.765402	1.67722e-29	yes	2		0.496078	21.905	0.358505	4.19384e-09
rs11867191	ENSG00000166750	SLFN5	T CD8	NS	0.214331	4.40249e-25		2		0.496078	21.905	0.358505	4.19384e-09
rs11867191	ENSG00000166750	SLFN5	MYELOID	NS	0.500397	4.51808e-24		2		0.496078	21.905	0.358505	4.19384e-09
rs11867191	ENSG00000166750	SLFN5	MONO CD14	NS	0.496303	3.82644e-22		2		0.496078	21.905	0.358505	4.19384e-09
rs11867191	ENSG00000166750	SLFN5	MAIT	NS	0.273919	5.29596e-22		2		0.496078	21.905	0.358505	4.19384e-09
rs11867191	ENSG00000166750	SLFN5	T CD8 CM EM	NS	0.253035	1.53573e-21		2		0.496078	21.905	0.358505	4.19384e-09
rs11867191	ENSG00000166750	SLFN5	T CD8 EMRA	NS	0.514288	1.33791e-18		2		0.496078	21.905	0.358505	4.19384e-09
rs11867191	ENSG00000166750	SLFN5	T gd	IAV	1.07095	4.45627e-16		2		0.496078	21.905	0.358505	4.19384e-09
rs11867191	ENSG00000166750	SLFN5	cDC	IAV	1.02622	3.32657e-13		2		0.496078	21.905	0.358505	4.19384e-09
rs11867191	ENSG00000166750	SLFN5	pDC	IAV	2.35799	1.47944e-12		2		0.496078	21.905	0.358505	4.19384e-09
rs11867191	ENSG00000166750	SLFN5	T CD8 N	NS	0.161841	2.03724e-12		2		0.496078	21.905	0.358505	4.19384e-09
rs11867191	ENSG00000166750	SLFN5	T Reg	NS	0.260667	4.28809e-12		2		0.496078	21.905	0.358505	4.19384e-09
rs11867191	ENSG00000166750	SLFN5	Plasmablast	IAV	2.3413	8.8695e-12		2		0.496078	21.905	0.358505	4.19384e-09
rs11867191	ENSG00000166750	SLFN5	cDC	COV	1.22199	6.46345e-11		2		0.496078	21.905	0.358505	4.19384e-09
rs11867191	ENSG00000166750	SLFN5	ILC	COV	1.33686	5.55175e-10		2		0.496078	21.905	0.358505	4.19384e-09
rs11867191	ENSG00000166750	SLFN5	NK CD56brt	NS	0.86928	5.35803e-08		2		0.496078	21.905	0.358505	4.19384e-09
rs11867191	ENSG00000166750	SLFN5	B M L	NS	1.02429	9.6666e-08		2		0.496078	21.905	0.358505	4.19384e-09
rs7221768	ENSG00000166750	SLFN5	T CD4	NS	0.195078	1.24447e-18	yes	1		0.383333	21.905	0.275273	1.11597e-05
rs7221768	ENSG00000166750	SLFN5	T CD4 E	NS	0.198994	7.2393e-18		1		0.383333	21.905	0.275273	1.11597e-05
rs7221768	ENSG00000166750	SLFN5	T CD4 N	NS	0.187601	1.4227e-14		1		0.383333	21.905	0.275273	1.11597e-05
rs34701040	ENSG00000166750	SLFN5	T CD8 EMRA	IAV	0.490065	6.10064e-14	yes	0		0.15098	21.905	0.22022	0.0151935
rs17547201	ENSG00000166750	SLFN5	T CD8 EMRA	IAV	0.607592	2.80591e-12	yes	0		0.362745	21.905	0.27317	2.6678e-05
rs1059307	ENSG00000203875	SNHG5	NK	IAV	0.988917	4.34325e-68	yes	2		0.497059	150.573	0.919457	1.97622e-92
rs1059307	ENSG00000203875	SNHG5	B M K	IAV	1.26961	2.96381e-65		2		0.497059	150.573	0.919457	1.97622e-92
rs1059307	ENSG00000203875	SNHG5	MAIT	NS	0.987827	1.6903e-63		2		0.497059	150.573	0.919457	1.97622e-92
rs1059307	ENSG00000203875	SNHG5	MYELOID	COV	0.959696	2.10891e-62		2		0.497059	150.573	0.919457	1.97622e-92
rs1059307	ENSG00000203875	SNHG5	T CD8 EMRA	COV	1.06362	5.30504e-60		2		0.497059	150.573	0.919457	1.97622e-92
rs1059307	ENSG00000203875	SNHG5	NK CD56dim	NS	0.968132	1.58451e-58		2		0.497059	150.573	0.919457	1.97622e-92
rs1059307	ENSG00000203875	SNHG5	MAIT	IAV	0.986727	3.91088e-58		2		0.497059	150.573	0.919457	1.97622e-92
rs1059307	ENSG00000203875	SNHG5	MONO CD14	COV	0.974038	5.75421e-58		2		0.497059	150.573	0.919457	1.97622e-92
rs1059307	ENSG00000203875	SNHG5	NK CD56dim	IAV	1.25138	6.75962e-58		2		0.497059	150.573	0.919457	1.97622e-92
rs1059307	ENSG00000203875	SNHG5	T Reg	IAV	0.83099	3.7141e-54		2		0.497059	150.573	0.919457	1.97622e-92
rs1059307	ENSG00000203875	SNHG5	T CD8 EMRA	NS	1.57565	4.04774e-54		2		0.497059	150.573	0.919457	1.97622e-92
rs1059307	ENSG00000203875	SNHG5	T Reg	COV	1.00068	7.68493e-53		2		0.497059	150.573	0.919457	1.97622e-92
rs1059307	ENSG00000203875	SNHG5	B M L	NS	1.51239	3.07276e-51		2		0.497059	150.573	0.919457	1.97622e-92
rs1059307	ENSG00000203875	SNHG5	B N K	COV	0.936671	3.39953e-48		2		0.497059	150.573	0.919457	1.97622e-92
rs1059307	ENSG00000203875	SNHG5	NK CD56brt	IAV	1.59865	5.71048e-46		2		0.497059	150.573	0.919457	1.97622e-92
rs1059307	ENSG00000203875	SNHG5	MONO CD16	NS	1.43124	4.77807e-44		2		0.497059	150.573	0.919457	1.97622e-92
rs1059307	ENSG00000203875	SNHG5	NK M LIKE	IAV	1.81894	7.82852e-44		2		0.497059	150.573	0.919457	1.97622e-92
rs1059307	ENSG00000203875	SNHG5	B N K	IAV	0.846436	1.17575e-43		2		0.497059	150.573	0.919457	1.97622e-92
rs1059307	ENSG00000203875	SNHG5	B N L	COV	0.85031	2.95767e-43		2		0.497059	150.573	0.919457	1.97622e-92
rs1059307	ENSG00000203875	SNHG5	B M L	IAV	1.24877	6.43156e-40		2		0.497059	150.573	0.919457	1.97622e-92
rs1059307	ENSG00000203875	SNHG5	B N L	IAV	1.15576	1.50042e-39		2		0.497059	150.573	0.919457	1.97622e-92
rs1059307	ENSG00000203875	SNHG5	B N L	NS	0.997179	4.20058e-39		2		0.497059	150.573	0.919457	1.97622e-92
rs1059307	ENSG00000203875	SNHG5	MONO CD16	COV	1.42523	7.54516e-36		2		0.497059	150.573	0.919457	1.97622e-92
rs1059307	ENSG00000203875	SNHG5	MYELOID	IAV	0.730577	2.50612e-32		2		0.497059	150.573	0.919457	1.97622e-92
rs1059307	ENSG00000203875	SNHG5	B M L	COV	1.9344	1.73071e-28		2		0.497059	150.573	0.919457	1.97622e-92
rs1059307	ENSG00000203875	SNHG5	MONO CD14	IAV	0.950533	3.69913e-28		2		0.497059	150.573	0.919457	1.97622e-92
rs1059307	ENSG00000203875	SNHG5	NK M LIKE	COV	1.39179	4.13038e-26		2		0.497059	150.573	0.919457	1.97622e-92
rs1059307	ENSG00000203875	SNHG5	cDC	NS	2.49507	3.13311e-25		2		0.497059	150.573	0.919457	1.97622e-92
rs1059307	ENSG00000203875	SNHG5	pDC	NS	2.49662	1.61856e-23		2		0.497059	150.573	0.919457	1.97622e-92
rs1059307	ENSG00000203875	SNHG5	pDC	COV	2.81253	6.92774e-23		2		0.497059	150.573	0.919457	1.97622e-92
rs1059307	ENSG00000203875	SNHG5	NK CD56brt	COV	1.83303	4.2516e-22		2		0.497059	150.573	0.919457	1.97622e-92
rs1059307	ENSG00000203875	SNHG5	T gd	NS	1.73687	3.0687e-21		2		0.497059	150.573	0.919457	1.97622e-92
rs1059307	ENSG00000203875	SNHG5	NK M LIKE	NS	1.71761	1.09832e-20		2		0.497059	150.573	0.919457	1.97622e-92
rs1059307	ENSG00000203875	SNHG5	cDC	COV	2.41827	3.31779e-20		2		0.497059	150.573	0.919457	1.97622e-92
rs1059307	ENSG00000203875	SNHG5	T gd	IAV	1.97962	1.9034e-19		2		0.497059	150.573	0.919457	1.97622e-92
rs1059307	ENSG00000203875	SNHG5	pDC	IAV	2.21271	4.66026e-18		2		0.497059	150.573	0.919457	1.97622e-92
rs1059307	ENSG00000203875	SNHG5	NK CD56brt	NS	2.35236	2.80764e-15		2		0.497059	150.573	0.919457	1.97622e-92
rs1059307	ENSG00000203875	SNHG5	cDC	IAV	1.95951	1.00787e-14		2		0.497059	150.573	0.919457	1.97622e-92
rs1059307	ENSG00000203875	SNHG5	MONO CD16	IAV	1.09388	8.75709e-14		2		0.497059	150.573	0.919457	1.97622e-92
rs1059307	ENSG00000203875	SNHG5	T gd	COV	2.29896	5.61981e-13		2		0.497059	150.573	0.919457	1.97622e-92
rs1059307	ENSG00000203875	SNHG5	MONO CD14 INFECTED	IAV	0.688494	1.82089e-11		2		0.497059	150.573	0.919457	1.97622e-92
rs1059307	ENSG00000203875	SNHG5	Plasmablast	COV	2.19125	9.60531e-10		2		0.497059	150.573	0.919457	1.97622e-92
rs1059307	ENSG00000203875	SNHG5	Plasmablast	NS	2.31829	8.25683e-09		2		0.497059	150.573	0.919457	1.97622e-92
rs1059307	ENSG00000203875	SNHG5	Plasmablast	IAV	1.95107	7.58768e-08		2		0.497059	150.573	0.919457	1.97622e-92
rs10617710	ENSG00000203875	SNHG5	NK CD56brt	IAV	1.56299	4.11041e-44	yes	0		0.483333	150.573	0.882712	3.1451e-83
rs10617710	ENSG00000203875	SNHG5	B M L	COV	1.90412	2.71975e-28		0		0.483333	150.573	0.882712	3.1451e-83
rs10617710	ENSG00000203875	SNHG5	MONO CD14	IAV	0.919607	4.75319e-27		0		0.483333	150.573	0.882712	3.1451e-83
rs10617710	ENSG00000203875	SNHG5	NK M LIKE	COV	1.33614	1.26994e-24		0		0.483333	150.573	0.882712	3.1451e-83
rs10617710	ENSG00000203875	SNHG5	pDC	NS	2.41189	8.98539e-23		0		0.483333	150.573	0.882712	3.1451e-83
rs10617710	ENSG00000203875	SNHG5	T gd	NS	1.7269	1.41025e-21		0		0.483333	150.573	0.882712	3.1451e-83
rs10617710	ENSG00000203875	SNHG5	NK CD56brt	COV	1.78194	1.5233e-21		0		0.483333	150.573	0.882712	3.1451e-83
rs10617710	ENSG00000203875	SNHG5	cDC	COV	2.32769	1.44115e-19		0		0.483333	150.573	0.882712	3.1451e-83
rs10617710	ENSG00000203875	SNHG5	pDC	IAV	2.10483	3.37593e-17		0		0.483333	150.573	0.882712	3.1451e-83
rs10617710	ENSG00000203875	SNHG5	NK CD56brt	NS	2.20925	1.14322e-13		0		0.483333	150.573	0.882712	3.1451e-83
rs10617710	ENSG00000203875	SNHG5	T gd	COV	2.26764	2.43716e-13		0		0.483333	150.573	0.882712	3.1451e-83
rs10617710	ENSG00000203875	SNHG5	MONO CD16	IAV	1.05341	3.01677e-13		0		0.483333	150.573	0.882712	3.1451e-83
rs10617710	ENSG00000203875	SNHG5	cDC	IAV	1.77301	7.32856e-13		0		0.483333	150.573	0.882712	3.1451e-83
rs10617710	ENSG00000203875	SNHG5	MONO CD14 INFECTED	IAV	0.655151	1.20023e-10		0		0.483333	150.573	0.882712	3.1451e-83
rs10617710	ENSG00000203875	SNHG5	ILC	COV	2.83089	1.90948e-09		0		0.483333	150.573	0.882712	3.1451e-83
rs10617710	ENSG00000203875	SNHG5	ILC	NS	2.19074	1.03103e-08		0		0.483333	150.573	0.882712	3.1451e-83
rs10617710	ENSG00000203875	SNHG5	Plasmablast	NS	2.18144	5.11968e-08		0		0.483333	150.573	0.882712	3.1451e-83
rs10617710	ENSG00000203875	SNHG5	Plasmablast	IAV	1.91336	8.16812e-08		0		0.483333	150.573	0.882712	3.1451e-83
rs35736725	ENSG00000203875	SNHG5	NK CD56dim	IAV	-0.78345	9.6652e-08	yes	1		0.0745098	150.573	-0.342645	0.001788
rs35736725	ENSG00000203875	SNHG5	NK	IAV	-0.559989	6.8737e-07		1		0.0745098	150.573	-0.342645	0.001788
rs35736725	ENSG00000203875	SNHG5	T Reg	IAV	-0.476414	1.45358e-06		1		0.0745098	150.573	-0.342645	0.001788
rs3752278	ENSG00000196756	SNHG17	T CD4	IAV	0.725861	1.30294e-65	yes	5		0.182353	33.444	0.641054	5.33923e-35
rs3752278	ENSG00000196756	SNHG17	T CD4 N	IAV	0.72596	4.02654e-57		5		0.182353	33.444	0.641054	5.33923e-35
rs3752278	ENSG00000196756	SNHG17	T CD4	COV	0.6977	2.52011e-55		5		0.182353	33.444	0.641054	5.33923e-35
rs3752278	ENSG00000196756	SNHG17	T CD8	IAV	0.764294	3.65604e-54		5		0.182353	33.444	0.641054	5.33923e-35
rs3752278	ENSG00000196756	SNHG17	MYELOID	NS	0.908184	8.17625e-54		5		0.182353	33.444	0.641054	5.33923e-35
rs3752278	ENSG00000196756	SNHG17	MONO CD14	NS	0.932754	1.18384e-50		5		0.182353	33.444	0.641054	5.33923e-35
rs3752278	ENSG00000196756	SNHG17	T CD4 E	IAV	0.817721	3.06829e-50		5		0.182353	33.444	0.641054	5.33923e-35
rs3752278	ENSG00000196756	SNHG17	T CD8	COV	0.712119	1.90891e-49		5		0.182353	33.444	0.641054	5.33923e-35
rs3752278	ENSG00000196756	SNHG17	T CD4 N	COV	0.756258	1.17077e-48		5		0.182353	33.444	0.641054	5.33923e-35
rs3752278	ENSG00000196756	SNHG17	T CD4	NS	0.621052	1.03764e-47		5		0.182353	33.444	0.641054	5.33923e-35
rs3752278	ENSG00000196756	SNHG17	T CD8	NS	0.617018	6.85482e-45		5		0.182353	33.444	0.641054	5.33923e-35
rs3752278	ENSG00000196756	SNHG17	B	COV	0.81958	1.30359e-44		5		0.182353	33.444	0.641054	5.33923e-35
rs3752278	ENSG00000196756	SNHG17	B	NS	0.857088	3.35395e-44		5		0.182353	33.444	0.641054	5.33923e-35
rs3752278	ENSG00000196756	SNHG17	T CD8 N	IAV	0.964576	3.46424e-43		5		0.182353	33.444	0.641054	5.33923e-35
rs3752278	ENSG00000196756	SNHG17	T CD8 N	COV	0.78043	4.12009e-39		5		0.182353	33.444	0.641054	5.33923e-35
rs3752278	ENSG00000196756	SNHG17	B	IAV	0.815704	1.16353e-37		5		0.182353	33.444	0.641054	5.33923e-35
rs3752278	ENSG00000196756	SNHG17	T CD4 N	NS	0.690464	1.83456e-37		5		0.182353	33.444	0.641054	5.33923e-35
rs3752278	ENSG00000196756	SNHG17	B M K	NS	1.01988	3.0601e-37		5		0.182353	33.444	0.641054	5.33923e-35
rs3752278	ENSG00000196756	SNHG17	T CD4 E	COV	0.730358	3.87312e-37		5		0.182353	33.444	0.641054	5.33923e-35
rs3752278	ENSG00000196756	SNHG17	T CD4 E	NS	0.653753	2.7732e-36		5		0.182353	33.444	0.641054	5.33923e-35
rs3752278	ENSG00000196756	SNHG17	T CD8 N	NS	1.00146	2.23941e-34		5		0.182353	33.444	0.641054	5.33923e-35
rs3752278	ENSG00000196756	SNHG17	T CD8 CM EM	IAV	1.03221	9.03571e-34		5		0.182353	33.444	0.641054	5.33923e-35
rs3752278	ENSG00000196756	SNHG17	B M K	IAV	1.04572	2.31403e-32		5		0.182353	33.444	0.641054	5.33923e-35
rs3752278	ENSG00000196756	SNHG17	MYELOID	COV	0.699516	6.71972e-31		5		0.182353	33.444	0.641054	5.33923e-35
rs3752278	ENSG00000196756	SNHG17	NK	IAV	0.922837	4.27765e-29		5		0.182353	33.444	0.641054	5.33923e-35
rs3752278	ENSG00000196756	SNHG17	MONO CD14	COV	0.746417	1.25903e-27		5		0.182353	33.444	0.641054	5.33923e-35
rs3752278	ENSG00000196756	SNHG17	NK	NS	0.949424	8.13524e-26		5		0.182353	33.444	0.641054	5.33923e-35
rs3752278	ENSG00000196756	SNHG17	T CD8 CM EM	COV	0.939563	8.43152e-25		5		0.182353	33.444	0.641054	5.33923e-35
rs3752278	ENSG00000196756	SNHG17	T CD8 CM EM	NS	0.887041	5.45214e-23		5		0.182353	33.444	0.641054	5.33923e-35
rs3752278	ENSG00000196756	SNHG17	MAIT	IAV	1.36317	6.97301e-21		5		0.182353	33.444	0.641054	5.33923e-35
rs3752278	ENSG00000196756	SNHG17	NK	COV	0.785027	1.5498e-18		5		0.182353	33.444	0.641054	5.33923e-35
rs3752278	ENSG00000196756	SNHG17	MAIT	NS	1.09199	5.78919e-17		5		0.182353	33.444	0.641054	5.33923e-35
rs3752278	ENSG00000196756	SNHG17	T CD8 EMRA	NS	1.23598	1.54324e-15		5		0.182353	33.444	0.641054	5.33923e-35
rs3752278	ENSG00000196756	SNHG17	T Reg	IAV	1.24959	1.54718e-14		5		0.182353	33.444	0.641054	5.33923e-35
rs3752278	ENSG00000196756	SNHG17	MYELOID	IAV	0.617687	6.54141e-14		5		0.182353	33.444	0.641054	5.33923e-35
rs3752278	ENSG00000196756	SNHG17	NK CD56dim	IAV	0.94207	2.61232e-13		5		0.182353	33.444	0.641054	5.33923e-35
rs3752278	ENSG00000196756	SNHG17	MONO CD16	NS	0.862771	7.78442e-13		5		0.182353	33.444	0.641054	5.33923e-35
rs3752278	ENSG00000196756	SNHG17	NK CD56brt	IAV	1.48589	2.08285e-12		5		0.182353	33.444	0.641054	5.33923e-35
rs3752278	ENSG00000196756	SNHG17	NK CD56dim	NS	0.777035	2.57734e-10		5		0.182353	33.444	0.641054	5.33923e-35
rs3752278	ENSG00000196756	SNHG17	NK M LIKE	COV	1.07234	2.65058e-10		5		0.182353	33.444	0.641054	5.33923e-35
rs3752278	ENSG00000196756	SNHG17	T Reg	NS	1.05681	5.07044e-10		5		0.182353	33.444	0.641054	5.33923e-35
rs3752278	ENSG00000196756	SNHG17	MAIT	COV	0.98329	1.05316e-09		5		0.182353	33.444	0.641054	5.33923e-35
rs3752278	ENSG00000196756	SNHG17	B N K	NS	1.0193	1.07016e-09		5		0.182353	33.444	0.641054	5.33923e-35
rs3752278	ENSG00000196756	SNHG17	T CD8 EMRA	COV	0.951713	1.36016e-09		5		0.182353	33.444	0.641054	5.33923e-35
rs3752278	ENSG00000196756	SNHG17	T CD8 EMRA	IAV	0.907734	2.18673e-09		5		0.182353	33.444	0.641054	5.33923e-35
rs3752278	ENSG00000196756	SNHG17	B M L	NS	1.09696	2.39045e-09		5		0.182353	33.444	0.641054	5.33923e-35
rs3752278	ENSG00000196756	SNHG17	B N K	IAV	0.90784	1.14928e-08		5		0.182353	33.444	0.641054	5.33923e-35
rs3752278	ENSG00000196756	SNHG17	NK CD56dim	COV	0.726868	2.63805e-07		5		0.182353	33.444	0.641054	5.33923e-35
rs3752278	ENSG00000196756	SNHG17	NK M LIKE	IAV	0.888956	6.2832e-07		5		0.182353	33.444	0.641054	5.33923e-35
rs3752278	ENSG00000196756	SNHG17	MONO CD14	IAV	0.530323	7.68742e-07		5		0.182353	33.444	0.641054	5.33923e-35
rs3752278	ENSG00000196756	SNHG17	MONO CD16	COV	0.6227	1.35069e-06		5		0.182353	33.444	0.641054	5.33923e-35
rs3752278	ENSG00000196756	SNHG17	B N L	NS	0.877189	1.48321e-06		5		0.182353	33.444	0.641054	5.33923e-35
rs3752278	ENSG00000196756	SNHG17	B N K	COV	0.77756	1.80355e-06		5		0.182353	33.444	0.641054	5.33923e-35
rs3752278	ENSG00000196756	SNHG17	B N L	IAV	0.851295	7.12442e-06		5		0.182353	33.444	0.641054	5.33923e-35
rs788347	ENSG00000196756	SNHG17	MONO CD14	NS	0.933608	1.40859e-49	yes	0		0.181373	33.444	0.642531	2.81253e-35
rs788347	ENSG00000196756	SNHG17	B M K	COV	1.12718	1.31109e-44		0		0.181373	33.444	0.642531	2.81253e-35
rs788347	ENSG00000196756	SNHG17	T CD8 CM EM	COV	0.932371	1.08632e-24		0		0.181373	33.444	0.642531	2.81253e-35
rs788347	ENSG00000196756	SNHG17	MAIT	IAV	1.31591	4.68606e-20		0		0.181373	33.444	0.642531	2.81253e-35
rs788347	ENSG00000196756	SNHG17	NK CD56dim	IAV	0.952629	5.44683e-14		0		0.181373	33.444	0.642531	2.81253e-35
rs788347	ENSG00000196756	SNHG17	MONO CD16	NS	0.890051	9.74006e-14		0		0.181373	33.444	0.642531	2.81253e-35
rs788347	ENSG00000196756	SNHG17	NK M LIKE	COV	1.04929	4.66745e-10		0		0.181373	33.444	0.642531	2.81253e-35
rs788347	ENSG00000196756	SNHG17	NK CD56dim	NS	0.742842	1.05976e-09		0		0.181373	33.444	0.642531	2.81253e-35
rs788347	ENSG00000196756	SNHG17	B M L	NS	1.10402	1.69275e-09		0		0.181373	33.444	0.642531	2.81253e-35
rs788347	ENSG00000196756	SNHG17	T CD8 EMRA	IAV	0.898225	2.73643e-09		0		0.181373	33.444	0.642531	2.81253e-35
rs788347	ENSG00000196756	SNHG17	NK CD56dim	COV	0.782534	1.93388e-08		0		0.181373	33.444	0.642531	2.81253e-35
rs788347	ENSG00000196756	SNHG17	B N K	IAV	0.869874	2.92793e-08		0		0.181373	33.444	0.642531	2.81253e-35
rs788347	ENSG00000196756	SNHG17	NK M LIKE	IAV	0.860897	1.29007e-06		0		0.181373	33.444	0.642531	2.81253e-35
rs788347	ENSG00000196756	SNHG17	MONO CD16	COV	0.61496	1.57297e-06		0		0.181373	33.444	0.642531	2.81253e-35
rs788347	ENSG00000196756	SNHG17	B N L	NS	0.842236	3.57141e-06		0		0.181373	33.444	0.642531	2.81253e-35
rs788347	ENSG00000196756	SNHG17	B N L	IAV	0.852101	5.01359e-06		0		0.181373	33.444	0.642531	2.81253e-35
rs788347	ENSG00000196756	SNHG17	MONO CD14	IAV	0.483029	6.58247e-06		0		0.181373	33.444	0.642531	2.81253e-35
rs805529	ENSG00000196756	SNHG17	T CD4	NS	-0.416841	1.10769e-18	yes	1		0.253922	33.444	-0.365785	2.15182e-14
rs805529	ENSG00000196756	SNHG17	B N L	NS	-0.801832	4.7442e-06		1		0.253922	33.444	-0.365785	2.15182e-14
rs6015041	ENSG00000196756	SNHG17	B M K	COV	0.779817	1.11902e-18	yes	0		0.253922	33.444	0.367919	1.48489e-14
rs11610774	ENSG00000111639	MRPL51	MYELOID	NS	-0.513534	2.10387e-63	yes	4		0.318627	163.335	-0.276242	2.21271e-19
rs11610774	ENSG00000111639	MRPL51	MYELOID	IAV	-1.02737	2.96522e-41		4		0.318627	163.335	-0.276242	2.21271e-19
rs11610774	ENSG00000111639	MRPL51	MONO CD14	IAV	-1.05026	2.4035e-27		4		0.318627	163.335	-0.276242	2.21271e-19
rs11610774	ENSG00000111639	MRPL51	MONO CD16	NS	-0.826784	1.41306e-26		4		0.318627	163.335	-0.276242	2.21271e-19
rs11610774	ENSG00000111639	MRPL51	MONO CD14 INFECTED	IAV	-1.2536	1.75504e-24		4		0.318627	163.335	-0.276242	2.21271e-19
rs11610774	ENSG00000111639	MRPL51	NK	IAV	-0.284977	4.68145e-23		4		0.318627	163.335	-0.276242	2.21271e-19
rs11610774	ENSG00000111639	MRPL51	MONO CD16	COV	-0.832906	9.03608e-22		4		0.318627	163.335	-0.276242	2.21271e-19
rs11610774	ENSG00000111639	MRPL51	MONO CD16	IAV	-1.20581	6.1898e-19		4		0.318627	163.335	-0.276242	2.21271e-19
rs11610774	ENSG00000111639	MRPL51	NK	COV	-0.201396	1.0788e-14		4		0.318627	163.335	-0.276242	2.21271e-19
rs11610774	ENSG00000111639	MRPL51	NK CD56dim	IAV	-0.462772	5.6658e-12		4		0.318627	163.335	-0.276242	2.21271e-19
rs11610774	ENSG00000111639	MRPL51	NK CD56dim	COV	-0.366716	1.01817e-10		4		0.318627	163.335	-0.276242	2.21271e-19
rs11610774	ENSG00000111639	MRPL51	T CD8	COV	-0.0806741	1.87905e-08		4		0.318627	163.335	-0.276242	2.21271e-19
rs11610774	ENSG00000111639	MRPL51	T CD8	IAV	-0.0741197	4.402e-08		4		0.318627	163.335	-0.276242	2.21271e-19
rs11610774	ENSG00000111639	MRPL51	B	COV	-0.0911279	1.66999e-07		4		0.318627	163.335	-0.276242	2.21271e-19
rs11610774	ENSG00000111639	MRPL51	T CD8 EMRA	IAV	-0.42602	2.18383e-06		4		0.318627	163.335	-0.276242	2.21271e-19
rs11610774	ENSG00000111639	MRPL51	NK M LIKE	IAV	-0.52475	6.26495e-06		4		0.318627	163.335	-0.276242	2.21271e-19
rs11610774	ENSG00000111639	MRPL51	T CD8 CM EM	COV	-0.124041	7.88368e-06		4		0.318627	163.335	-0.276242	2.21271e-19
rs11610774	ENSG00000111639	MRPL51	B N K	IAV	-0.308911	1.25789e-05		4		0.318627	163.335	-0.276242	2.21271e-19
rs11610774	ENSG00000111639	MRPL51	T CD4 E	IAV	-0.0713644	2.68377e-05		4		0.318627	163.335	-0.276242	2.21271e-19
rs2532501	ENSG00000111639	MRPL51	MYELOID	NS	0.435459	2.85026e-39	yes	1		0.322549	163.335	0.255281	4.28107e-17
rs11064245	ENSG00000111639	MRPL51	B M K	COV	-0.110112	2.11307e-07	yes	0		0.304902	163.335	-0.255977	8.36899e-17
rs112903584	ENSG00000183172	SMDT1	T CD4 E	COV	-0.769499	1.91756e-62	yes	5		0.304902	152.783	-0.696482	8.93425e-55
rs112903584	ENSG00000183172	SMDT1	T CD4	COV	-0.738393	3.66016e-62		5		0.304902	152.783	-0.696482	8.93425e-55
rs112903584	ENSG00000183172	SMDT1	T CD8	COV	-0.585851	3.96207e-62		5		0.304902	152.783	-0.696482	8.93425e-55
rs112903584	ENSG00000183172	SMDT1	T CD8	IAV	-0.482506	1.67592e-61		5		0.304902	152.783	-0.696482	8.93425e-55
rs112903584	ENSG00000183172	SMDT1	T CD4 N	COV	-0.737538	7.40889e-60		5		0.304902	152.783	-0.696482	8.93425e-55
rs112903584	ENSG00000183172	SMDT1	T CD4	IAV	-0.626618	2.77824e-59		5		0.304902	152.783	-0.696482	8.93425e-55
rs112903584	ENSG00000183172	SMDT1	T CD8	NS	-0.662401	6.53403e-59		5		0.304902	152.783	-0.696482	8.93425e-55
rs112903584	ENSG00000183172	SMDT1	T CD4 E	IAV	-0.631032	2.89796e-58		5		0.304902	152.783	-0.696482	8.93425e-55
rs112903584	ENSG00000183172	SMDT1	B	NS	-0.475334	8.50906e-58		5		0.304902	152.783	-0.696482	8.93425e-55
rs112903584	ENSG00000183172	SMDT1	T CD8 N	IAV	-0.609635	3.39706e-54		5		0.304902	152.783	-0.696482	8.93425e-55
rs112903584	ENSG00000183172	SMDT1	T CD8 CM EM	NS	-0.687925	3.48781e-50		5		0.304902	152.783	-0.696482	8.93425e-55
rs112903584	ENSG00000183172	SMDT1	B	COV	-0.387847	2.75289e-46		5		0.304902	152.783	-0.696482	8.93425e-55
rs112903584	ENSG00000183172	SMDT1	T CD8 CM EM	COV	-0.556485	7.34493e-45		5		0.304902	152.783	-0.696482	8.93425e-55
rs112903584	ENSG00000183172	SMDT1	B	IAV	-0.387567	4.17355e-44		5		0.304902	152.783	-0.696482	8.93425e-55
rs112903584	ENSG00000183172	SMDT1	T CD8 CM EM	IAV	-0.416362	3.48443e-41		5		0.304902	152.783	-0.696482	8.93425e-55
rs112903584	ENSG00000183172	SMDT1	NK	NS	-0.447406	6.43718e-41		5		0.304902	152.783	-0.696482	8.93425e-55
rs112903584	ENSG00000183172	SMDT1	MAIT	NS	-0.672431	1.38791e-39		5		0.304902	152.783	-0.696482	8.93425e-55
rs112903584	ENSG00000183172	SMDT1	B N K	NS	-0.869757	2.3646e-38		5		0.304902	152.783	-0.696482	8.93425e-55
rs112903584	ENSG00000183172	SMDT1	B M K	NS	-0.376469	1.08629e-33		5		0.304902	152.783	-0.696482	8.93425e-55
rs112903584	ENSG00000183172	SMDT1	T Reg	IAV	-0.783925	5.11254e-32		5		0.304902	152.783	-0.696482	8.93425e-55
rs112903584	ENSG00000183172	SMDT1	NK CD56dim	NS	-0.435432	3.9391e-31		5		0.304902	152.783	-0.696482	8.93425e-55
rs112903584	ENSG00000183172	SMDT1	T Reg	NS	-0.885837	3.56606e-28		5		0.304902	152.783	-0.696482	8.93425e-55
rs112903584	ENSG00000183172	SMDT1	B M K	IAV	-0.320409	4.7912e-26		5		0.304902	152.783	-0.696482	8.93425e-55
rs112903584	ENSG00000183172	SMDT1	B M K	COV	-0.279822	6.86665e-26		5		0.304902	152.783	-0.696482	8.93425e-55
rs112903584	ENSG00000183172	SMDT1	B M L	NS	-0.932891	3.82358e-25		5		0.304902	152.783	-0.696482	8.93425e-55
rs112903584	ENSG00000183172	SMDT1	B N L	COV	-1.06619	7.48631e-24		5		0.304902	152.783	-0.696482	8.93425e-55
rs112903584	ENSG00000183172	SMDT1	MAIT	COV	-0.828601	2.12952e-22		5		0.304902	152.783	-0.696482	8.93425e-55
rs112903584	ENSG00000183172	SMDT1	B N L	NS	-1.07144	1.88866e-21		5		0.304902	152.783	-0.696482	8.93425e-55
rs112903584	ENSG00000183172	SMDT1	T CD8 EMRA	COV	-0.856112	3.38471e-21		5		0.304902	152.783	-0.696482	8.93425e-55
rs112903584	ENSG00000183172	SMDT1	B N K	IAV	-0.719979	4.33821e-21		5		0.304902	152.783	-0.696482	8.93425e-55
rs112903584	ENSG00000183172	SMDT1	B N K	COV	-0.768024	6.84658e-21		5		0.304902	152.783	-0.696482	8.93425e-55
rs112903584	ENSG00000183172	SMDT1	T CD8 EMRA	NS	-1.02728	1.85403e-20		5		0.304902	152.783	-0.696482	8.93425e-55
rs112903584	ENSG00000183172	SMDT1	T Reg	COV	-0.707358	7.75536e-20		5		0.304902	152.783	-0.696482	8.93425e-55
rs112903584	ENSG00000183172	SMDT1	B N L	IAV	-0.984183	3.10931e-19		5		0.304902	152.783	-0.696482	8.93425e-55
rs112903584	ENSG00000183172	SMDT1	NK	COV	-0.279995	3.2139e-19		5		0.304902	152.783	-0.696482	8.93425e-55
rs112903584	ENSG00000183172	SMDT1	NK	IAV	-0.255854	1.23133e-16		5		0.304902	152.783	-0.696482	8.93425e-55
rs112903584	ENSG00000183172	SMDT1	MAIT	IAV	-0.488769	8.16813e-16		5		0.304902	152.783	-0.696482	8.93425e-55
rs112903584	ENSG00000183172	SMDT1	B M L	COV	-1.29926	5.14427e-15		5		0.304902	152.783	-0.696482	8.93425e-55
rs112903584	ENSG00000183172	SMDT1	T CD8 EMRA	IAV	-0.714672	1.08031e-14		5		0.304902	152.783	-0.696482	8.93425e-55
rs112903584	ENSG00000183172	SMDT1	B M L	IAV	-0.739738	9.88354e-10		5		0.304902	152.783	-0.696482	8.93425e-55
rs112903584	ENSG00000183172	SMDT1	MYELOID	NS	-0.0832872	1.37613e-08		5		0.304902	152.783	-0.696482	8.93425e-55
rs112903584	ENSG00000183172	SMDT1	NK M LIKE	COV	-1.04486	2.47626e-08		5		0.304902	152.783	-0.696482	8.93425e-55
rs112903584	ENSG00000183172	SMDT1	NK CD56dim	COV	-0.323216	4.46643e-08		5		0.304902	152.783	-0.696482	8.93425e-55
rs112903584	ENSG00000183172	SMDT1	MONO CD16	NS	-0.377449	4.15431e-07		5		0.304902	152.783	-0.696482	8.93425e-55
rs112903584	ENSG00000183172	SMDT1	Plasmablast	NS	-1.18017	7.09302e-07		5		0.304902	152.783	-0.696482	8.93425e-55
rs112903584	ENSG00000183172	SMDT1	T gd	NS	-1.38893	1.01311e-06		5		0.304902	152.783	-0.696482	8.93425e-55
rs34873612	ENSG00000013573	DDX11	T CD4	COV	-1.15698	4.74024e-62	yes	5		0.496078	28.42	-1.12218	1.6093e-179
rs34873612	ENSG00000013573	DDX11	T CD4	IAV	-1.25635	1.99046e-61		5		0.496078	28.42	-1.12218	1.6093e-179
rs34873612	ENSG00000013573	DDX11	T CD8	IAV	-1.3684	2.95042e-59		5		0.496078	28.42	-1.12218	1.6093e-179
rs34873612	ENSG00000013573	DDX11	T CD8	NS	-1.13879	8.96743e-54		5		0.496078	28.42	-1.12218	1.6093e-179
rs34873612	ENSG00000013573	DDX11	T CD4 N	IAV	-1.36326	1.07037e-53		5		0.496078	28.42	-1.12218	1.6093e-179
rs34873612	ENSG00000013573	DDX11	T CD4	NS	-1.02996	6.24293e-53		5		0.496078	28.42	-1.12218	1.6093e-179
rs34873612	ENSG00000013573	DDX11	T CD8	COV	-1.18813	5.06181e-50		5		0.496078	28.42	-1.12218	1.6093e-179
rs34873612	ENSG00000013573	DDX11	T CD4 E	IAV	-1.33331	3.16361e-47		5		0.496078	28.42	-1.12218	1.6093e-179
rs34873612	ENSG00000013573	DDX11	T CD4 N	COV	-1.25326	7.82348e-47		5		0.496078	28.42	-1.12218	1.6093e-179
rs34873612	ENSG00000013573	DDX11	T CD4 N	NS	-1.17406	1.47363e-45		5		0.496078	28.42	-1.12218	1.6093e-179
rs34873612	ENSG00000013573	DDX11	T CD4 E	NS	-1.09951	2.08699e-39		5		0.496078	28.42	-1.12218	1.6093e-179
rs34873612	ENSG00000013573	DDX11	NK	IAV	-1.33366	1.24712e-37		5		0.496078	28.42	-1.12218	1.6093e-179
rs34873612	ENSG00000013573	DDX11	T CD8 N	IAV	-1.45622	2.04717e-37		5		0.496078	28.42	-1.12218	1.6093e-179
rs34873612	ENSG00000013573	DDX11	T CD8 N	NS	-1.26204	1.65931e-36		5		0.496078	28.42	-1.12218	1.6093e-179
rs34873612	ENSG00000013573	DDX11	MYELOID	COV	-0.826866	3.71269e-36		5		0.496078	28.42	-1.12218	1.6093e-179
rs34873612	ENSG00000013573	DDX11	T CD4 E	COV	-1.14492	5.39755e-36		5		0.496078	28.42	-1.12218	1.6093e-179
rs34873612	ENSG00000013573	DDX11	MONO CD14	COV	-0.820693	4.40779e-33		5		0.496078	28.42	-1.12218	1.6093e-179
rs34873612	ENSG00000013573	DDX11	T CD8 N	COV	-1.23682	8.27709e-30		5		0.496078	28.42	-1.12218	1.6093e-179
rs34873612	ENSG00000013573	DDX11	NK	NS	-1.21577	2.0775e-29		5		0.496078	28.42	-1.12218	1.6093e-179
rs34873612	ENSG00000013573	DDX11	NK	COV	-1.28395	1.65016e-28		5		0.496078	28.42	-1.12218	1.6093e-179
rs34873612	ENSG00000013573	DDX11	NK CD56dim	IAV	-1.37153	1.44586e-23		5		0.496078	28.42	-1.12218	1.6093e-179
rs34873612	ENSG00000013573	DDX11	B	NS	-0.605561	1.21349e-22		5		0.496078	28.42	-1.12218	1.6093e-179
rs34873612	ENSG00000013573	DDX11	T CD8 CM EM	COV	-1.30604	9.85942e-22		5		0.496078	28.42	-1.12218	1.6093e-179
rs34873612	ENSG00000013573	DDX11	NK CD56dim	NS	-1.28663	1.10126e-21		5		0.496078	28.42	-1.12218	1.6093e-179
rs34873612	ENSG00000013573	DDX11	T CD8 CM EM	NS	-1.16214	2.3725e-21		5		0.496078	28.42	-1.12218	1.6093e-179
rs34873612	ENSG00000013573	DDX11	T CD8 EMRA	IAV	-1.47548	1.9092e-20		5		0.496078	28.42	-1.12218	1.6093e-179
rs34873612	ENSG00000013573	DDX11	B	IAV	-0.665982	2.40013e-20		5		0.496078	28.42	-1.12218	1.6093e-179
rs34873612	ENSG00000013573	DDX11	MYELOID	IAV	-0.564697	4.71916e-19		5		0.496078	28.42	-1.12218	1.6093e-179
rs34873612	ENSG00000013573	DDX11	NK M LIKE	IAV	-1.30681	4.53033e-18		5		0.496078	28.42	-1.12218	1.6093e-179
rs34873612	ENSG00000013573	DDX11	MAIT	NS	-1.19482	8.00373e-17		5		0.496078	28.42	-1.12218	1.6093e-179
rs34873612	ENSG00000013573	DDX11	MAIT	IAV	-1.18223	1.24893e-16		5		0.496078	28.42	-1.12218	1.6093e-179
rs34873612	ENSG00000013573	DDX11	T CD8 EMRA	COV	-1.18507	1.0924e-15		5		0.496078	28.42	-1.12218	1.6093e-179
rs34873612	ENSG00000013573	DDX11	B N L	IAV	-1.18465	7.76045e-12		5		0.496078	28.42	-1.12218	1.6093e-179
rs34873612	ENSG00000013573	DDX11	B N K	COV	-1.11607	9.00129e-12		5		0.496078	28.42	-1.12218	1.6093e-179
rs34873612	ENSG00000013573	DDX11	T Reg	COV	-1.04695	2.51146e-11		5		0.496078	28.42	-1.12218	1.6093e-179
rs34873612	ENSG00000013573	DDX11	B M K	NS	-0.662254	9.4867e-11		5		0.496078	28.42	-1.12218	1.6093e-179
rs34873612	ENSG00000013573	DDX11	MAIT	COV	-0.90155	1.34088e-09		5		0.496078	28.42	-1.12218	1.6093e-179
rs34873612	ENSG00000013573	DDX11	MONO CD14	IAV	-0.388954	1.32607e-08		5		0.496078	28.42	-1.12218	1.6093e-179
rs34873612	ENSG00000013573	DDX11	T Reg	IAV	-0.873126	1.49878e-08		5		0.496078	28.42	-1.12218	1.6093e-179
rs34873612	ENSG00000013573	DDX11	MONO CD16	COV	-0.50401	4.48248e-08		5		0.496078	28.42	-1.12218	1.6093e-179
rs34873612	ENSG00000013573	DDX11	B M K	IAV	-0.548753	1.9316e-07		5		0.496078	28.42	-1.12218	1.6093e-179
rs34873612	ENSG00000013573	DDX11	B N K	NS	-0.716891	8.72299e-07		5		0.496078	28.42	-1.12218	1.6093e-179
rs67241714	ENSG00000013573	DDX11	T CD4	IAV	-1.2555	1.80365e-61	yes	5		0.498039	28.42	-1.12261	9.07113e-180
rs67241714	ENSG00000013573	DDX11	T CD8	IAV	-1.36302	5.92198e-59		5		0.498039	28.42	-1.12261	9.07113e-180
rs67241714	ENSG00000013573	DDX11	T CD8	COV	-1.19047	3.76835e-50		5		0.498039	28.42	-1.12261	9.07113e-180
rs67241714	ENSG00000013573	DDX11	T CD4 E	NS	-1.10205	1.10954e-39		5		0.498039	28.42	-1.12261	9.07113e-180
rs67241714	ENSG00000013573	DDX11	NK	IAV	-1.32268	2.39034e-37		5		0.498039	28.42	-1.12261	9.07113e-180
rs67241714	ENSG00000013573	DDX11	MYELOID	COV	-0.823344	7.89269e-36		5		0.498039	28.42	-1.12261	9.07113e-180
rs67241714	ENSG00000013573	DDX11	T CD8 N	COV	-1.23925	3.31944e-30		5		0.498039	28.42	-1.12261	9.07113e-180
rs67241714	ENSG00000013573	DDX11	NK	COV	-1.28357	1.55621e-28		5		0.498039	28.42	-1.12261	9.07113e-180
rs67241714	ENSG00000013573	DDX11	T CD8 CM EM	IAV	-1.25398	1.97005e-26		5		0.498039	28.42	-1.12261	9.07113e-180
rs67241714	ENSG00000013573	DDX11	B	NS	-0.600861	1.46563e-22		5		0.498039	28.42	-1.12261	9.07113e-180
rs67241714	ENSG00000013573	DDX11	T CD8 EMRA	IAV	-1.47802	9.8292e-21		5		0.498039	28.42	-1.12261	9.07113e-180
rs67241714	ENSG00000013573	DDX11	B	IAV	-0.661279	2.37965e-20		5		0.498039	28.42	-1.12261	9.07113e-180
rs67241714	ENSG00000013573	DDX11	MYELOID	IAV	-0.581563	2.59118e-20		5		0.498039	28.42	-1.12261	9.07113e-180
rs67241714	ENSG00000013573	DDX11	MAIT	NS	-1.20251	3.01361e-17		5		0.498039	28.42	-1.12261	9.07113e-180
rs67241714	ENSG00000013573	DDX11	T CD8 EMRA	COV	-1.20252	1.67142e-16		5		0.498039	28.42	-1.12261	9.07113e-180
rs67241714	ENSG00000013573	DDX11	B N L	IAV	-1.21006	1.76498e-12		5		0.498039	28.42	-1.12261	9.07113e-180
rs67241714	ENSG00000013573	DDX11	B N K	COV	-1.09874	2.23308e-11		5		0.498039	28.42	-1.12261	9.07113e-180
rs67241714	ENSG00000013573	DDX11	T Reg	COV	-1.03795	3.94403e-11		5		0.498039	28.42	-1.12261	9.07113e-180
rs67241714	ENSG00000013573	DDX11	B M K	NS	-0.656729	1.10096e-10		5		0.498039	28.42	-1.12261	9.07113e-180
rs67241714	ENSG00000013573	DDX11	MAIT	COV	-0.902149	1.1962e-09		5		0.498039	28.42	-1.12261	9.07113e-180
rs67241714	ENSG00000013573	DDX11	T Reg	IAV	-0.899069	4.15122e-09		5		0.498039	28.42	-1.12261	9.07113e-180
rs67241714	ENSG00000013573	DDX11	MONO CD16	COV	-0.499479	5.76926e-08		5		0.498039	28.42	-1.12261	9.07113e-180
rs67241714	ENSG00000013573	DDX11	B N K	NS	-0.757724	1.71497e-07		5		0.498039	28.42	-1.12261	9.07113e-180
rs7952861	ENSG00000013573	DDX11	MYELOID	NS	-0.921771	1.27834e-49	yes	2		0.490196	28.42	-1.12612	1.41142e-177
rs7952861	ENSG00000013573	DDX11	MONO CD14	NS	-0.991743	4.69957e-47		2		0.490196	28.42	-1.12612	1.41142e-177
rs7952861	ENSG00000013573	DDX11	T CD8 CM EM	IAV	-1.25722	1.70025e-26		2		0.490196	28.42	-1.12612	1.41142e-177
rs7952861	ENSG00000013573	DDX11	B	COV	-0.81054	2.13073e-23		2		0.490196	28.42	-1.12612	1.41142e-177
rs7952861	ENSG00000013573	DDX11	T CD8 CM EM	NS	-1.15796	2.34922e-21		2		0.490196	28.42	-1.12612	1.41142e-177
rs7952861	ENSG00000013573	DDX11	B	IAV	-0.666184	2.40056e-20		2		0.490196	28.42	-1.12612	1.41142e-177
rs7952861	ENSG00000013573	DDX11	B M K	COV	-0.774341	6.21028e-14		2		0.490196	28.42	-1.12612	1.41142e-177
rs7952861	ENSG00000013573	DDX11	B N K	IAV	-1.03385	1.12347e-11		2		0.490196	28.42	-1.12612	1.41142e-177
rs7952861	ENSG00000013573	DDX11	T Reg	NS	-1.05088	2.03043e-11		2		0.490196	28.42	-1.12612	1.41142e-177
rs7952861	ENSG00000013573	DDX11	T Reg	COV	-1.03834	3.3076e-11		2		0.490196	28.42	-1.12612	1.41142e-177
rs7952861	ENSG00000013573	DDX11	MAIT	COV	-0.879945	1.48566e-09		2		0.490196	28.42	-1.12612	1.41142e-177
rs7952861	ENSG00000013573	DDX11	MONO CD14	IAV	-0.3901	9.53011e-09		2		0.490196	28.42	-1.12612	1.41142e-177
rs7952861	ENSG00000013573	DDX11	B N L	COV	-0.894222	1.86947e-08		2		0.490196	28.42	-1.12612	1.41142e-177
rs7952861	ENSG00000013573	DDX11	B M K	IAV	-0.547445	2.1707e-07		2		0.490196	28.42	-1.12612	1.41142e-177
rs3930906	ENSG00000013573	DDX11	T CD8 N	COV	-1.23485	1.56824e-29	yes	0		0.495098	28.42	-1.12466	4.81549e-179
rs3930906	ENSG00000013573	DDX11	NK CD56dim	IAV	-1.37196	1.52071e-23		0		0.495098	28.42	-1.12466	4.81549e-179
rs3930906	ENSG00000013573	DDX11	T CD8 CM EM	COV	-1.30734	1.0141e-21		0		0.495098	28.42	-1.12466	4.81549e-179
rs3930906	ENSG00000013573	DDX11	T CD8 CM EM	NS	-1.16113	2.7254e-21		0		0.495098	28.42	-1.12466	4.81549e-179
rs3930906	ENSG00000013573	DDX11	MAIT	IAV	-1.186	9.62618e-17		0		0.495098	28.42	-1.12466	4.81549e-179
rs3930906	ENSG00000013573	DDX11	MAIT	NS	-1.19135	9.97447e-17		0		0.495098	28.42	-1.12466	4.81549e-179
rs3930906	ENSG00000013573	DDX11	T CD8 EMRA	COV	-1.17787	1.75658e-15		0		0.495098	28.42	-1.12466	4.81549e-179
rs3930906	ENSG00000013573	DDX11	T Reg	NS	-1.05382	1.96347e-11		0		0.495098	28.42	-1.12466	4.81549e-179
rs3930906	ENSG00000013573	DDX11	T CD8 EMRA	NS	-1.04893	2.10694e-11		0		0.495098	28.42	-1.12466	4.81549e-179
rs3930906	ENSG00000013573	DDX11	B M K	NS	-0.672895	3.98977e-11		0		0.495098	28.42	-1.12466	4.81549e-179
rs3930906	ENSG00000013573	DDX11	MAIT	COV	-0.907388	8.8268e-10		0		0.495098	28.42	-1.12466	4.81549e-179
rs3930906	ENSG00000013573	DDX11	T Reg	IAV	-0.871715	1.60502e-08		0		0.495098	28.42	-1.12466	4.81549e-179
rs3930906	ENSG00000013573	DDX11	MONO CD16	COV	-0.496165	7.23199e-08		0		0.495098	28.42	-1.12466	4.81549e-179
rs1131017	ENSG00000197728	RPS26	NK CD56dim	COV	-0.994071	1.8016e-61	yes	5		0.453922	447.065	-1.19561	1.37746e-194
rs1131017	ENSG00000197728	RPS26	T Reg	IAV	-1.52662	1.88356e-61		5		0.453922	447.065	-1.19561	1.37746e-194
rs1131017	ENSG00000197728	RPS26	T Reg	COV	-1.48384	5.3354e-61		5		0.453922	447.065	-1.19561	1.37746e-194
rs1131017	ENSG00000197728	RPS26	MAIT	COV	-1.12254	1.26202e-60		5		0.453922	447.065	-1.19561	1.37746e-194
rs1131017	ENSG00000197728	RPS26	T Reg	NS	-1.44025	5.86872e-58		5		0.453922	447.065	-1.19561	1.37746e-194
rs1131017	ENSG00000197728	RPS26	T CD4	NS	-1.52934	6.83527e-57		5		0.453922	447.065	-1.19561	1.37746e-194
rs1131017	ENSG00000197728	RPS26	B M L	NS	-1.27109	7.64979e-56		5		0.453922	447.065	-1.19561	1.37746e-194
rs1131017	ENSG00000197728	RPS26	T CD8	NS	-1.44846	1.25959e-55		5		0.453922	447.065	-1.19561	1.37746e-194
rs1131017	ENSG00000197728	RPS26	MAIT	IAV	-0.89803	1.26211e-55		5		0.453922	447.065	-1.19561	1.37746e-194
rs1131017	ENSG00000197728	RPS26	T CD4	IAV	-1.43914	1.26536e-55		5		0.453922	447.065	-1.19561	1.37746e-194
rs1131017	ENSG00000197728	RPS26	NK	COV	-0.985424	6.35372e-55		5		0.453922	447.065	-1.19561	1.37746e-194
rs1131017	ENSG00000197728	RPS26	B	IAV	-1.02746	7.44147e-55		5		0.453922	447.065	-1.19561	1.37746e-194
rs1131017	ENSG00000197728	RPS26	T CD4 E	IAV	-1.35733	9.01722e-54		5		0.453922	447.065	-1.19561	1.37746e-194
rs1131017	ENSG00000197728	RPS26	T CD4	COV	-1.47356	9.58297e-54		5		0.453922	447.065	-1.19561	1.37746e-194
rs1131017	ENSG00000197728	RPS26	T CD4 E	NS	-1.42975	1.22914e-53		5		0.453922	447.065	-1.19561	1.37746e-194
rs1131017	ENSG00000197728	RPS26	T CD4 N	IAV	-1.47053	1.73006e-53		5		0.453922	447.065	-1.19561	1.37746e-194
rs1131017	ENSG00000197728	RPS26	B N L	IAV	-1.47095	2.95677e-53		5		0.453922	447.065	-1.19561	1.37746e-194
rs1131017	ENSG00000197728	RPS26	T CD8	COV	-1.32152	3.72257e-53		5		0.453922	447.065	-1.19561	1.37746e-194
rs1131017	ENSG00000197728	RPS26	B N K	NS	-1.46233	4.24906e-53		5		0.453922	447.065	-1.19561	1.37746e-194
rs1131017	ENSG00000197728	RPS26	MONO CD14	COV	-0.374682	5.56871e-53		5		0.453922	447.065	-1.19561	1.37746e-194
rs1131017	ENSG00000197728	RPS26	B N L	COV	-1.39543	1.65514e-52		5		0.453922	447.065	-1.19561	1.37746e-194
rs1131017	ENSG00000197728	RPS26	MAIT	NS	-1.21853	2.13494e-52		5		0.453922	447.065	-1.19561	1.37746e-194
rs1131017	ENSG00000197728	RPS26	B N K	COV	-1.42338	2.53368e-52		5		0.453922	447.065	-1.19561	1.37746e-194
rs1131017	ENSG00000197728	RPS26	T CD8 CM EM	NS	-1.34429	6.64005e-52		5		0.453922	447.065	-1.19561	1.37746e-194
rs1131017	ENSG00000197728	RPS26	NK	NS	-1.05245	6.82279e-52		5		0.453922	447.065	-1.19561	1.37746e-194
rs1131017	ENSG00000197728	RPS26	B M K	IAV	-0.800755	7.39462e-52		5		0.453922	447.065	-1.19561	1.37746e-194
rs1131017	ENSG00000197728	RPS26	T CD8 N	NS	-1.57073	7.41171e-52		5		0.453922	447.065	-1.19561	1.37746e-194
rs1131017	ENSG00000197728	RPS26	T CD4 N	COV	-1.48504	7.98452e-52		5		0.453922	447.065	-1.19561	1.37746e-194
rs1131017	ENSG00000197728	RPS26	B N K	IAV	-1.33423	8.87583e-52		5		0.453922	447.065	-1.19561	1.37746e-194
rs1131017	ENSG00000197728	RPS26	T CD8	IAV	-1.20978	9.03576e-52		5		0.453922	447.065	-1.19561	1.37746e-194
rs1131017	ENSG00000197728	RPS26	T CD8 EMRA	IAV	-1.20237	1.26295e-51		5		0.453922	447.065	-1.19561	1.37746e-194
rs1131017	ENSG00000197728	RPS26	T CD8 EMRA	COV	-1.25184	1.52479e-51		5		0.453922	447.065	-1.19561	1.37746e-194
rs1131017	ENSG00000197728	RPS26	NK M LIKE	IAV	-1.32097	3.00716e-51		5		0.453922	447.065	-1.19561	1.37746e-194
rs1131017	ENSG00000197728	RPS26	MYELOID	COV	-0.378864	6.8767e-51		5		0.453922	447.065	-1.19561	1.37746e-194
rs1131017	ENSG00000197728	RPS26	T CD4 N	NS	-1.52911	7.0176e-51		5		0.453922	447.065	-1.19561	1.37746e-194
rs1131017	ENSG00000197728	RPS26	NK CD56dim	IAV	-0.808357	1.20514e-50		5		0.453922	447.065	-1.19561	1.37746e-194
rs1131017	ENSG00000197728	RPS26	T CD8 CM EM	COV	-1.22449	2.57005e-50		5		0.453922	447.065	-1.19561	1.37746e-194
rs1131017	ENSG00000197728	RPS26	NK CD56dim	NS	-1.03018	6.88649e-50		5		0.453922	447.065	-1.19561	1.37746e-194
rs1131017	ENSG00000197728	RPS26	B M L	IAV	-1.30881	7.31015e-50		5		0.453922	447.065	-1.19561	1.37746e-194
rs1131017	ENSG00000197728	RPS26	B N L	NS	-1.65904	1.22346e-49		5		0.453922	447.065	-1.19561	1.37746e-194
rs1131017	ENSG00000197728	RPS26	T CD8 CM EM	IAV	-1.08711	1.36884e-49		5		0.453922	447.065	-1.19561	1.37746e-194
rs1131017	ENSG00000197728	RPS26	T CD4 E	COV	-1.42513	1.86965e-49		5		0.453922	447.065	-1.19561	1.37746e-194
rs1131017	ENSG00000197728	RPS26	T CD8 EMRA	NS	-1.26582	1.21152e-48		5		0.453922	447.065	-1.19561	1.37746e-194
rs1131017	ENSG00000197728	RPS26	T CD8 N	COV	-1.4318	1.87252e-48		5		0.453922	447.065	-1.19561	1.37746e-194
rs1131017	ENSG00000197728	RPS26	B M L	COV	-1.56372	2.13978e-48		5		0.453922	447.065	-1.19561	1.37746e-194
rs1131017	ENSG00000197728	RPS26	T CD8 N	IAV	-1.32666	6.32647e-46		5		0.453922	447.065	-1.19561	1.37746e-194
rs1131017	ENSG00000197728	RPS26	NK	IAV	-0.783525	6.39133e-45		5		0.453922	447.065	-1.19561	1.37746e-194
rs1131017	ENSG00000197728	RPS26	NK M LIKE	COV	-1.07596	1.74521e-43		5		0.453922	447.065	-1.19561	1.37746e-194
rs1131017	ENSG00000197728	RPS26	MYELOID	NS	-0.41217	3.36426e-43		5		0.453922	447.065	-1.19561	1.37746e-194
rs1131017	ENSG00000197728	RPS26	NK CD56brt	COV	-1.05744	6.09276e-43		5		0.453922	447.065	-1.19561	1.37746e-194
rs1131017	ENSG00000197728	RPS26	NK M LIKE	NS	-1.67507	6.12112e-43		5		0.453922	447.065	-1.19561	1.37746e-194
rs1131017	ENSG00000197728	RPS26	NK CD56brt	NS	-1.75135	2.99871e-42		5		0.453922	447.065	-1.19561	1.37746e-194
rs1131017	ENSG00000197728	RPS26	MONO CD16	NS	-0.540944	1.51405e-41		5		0.453922	447.065	-1.19561	1.37746e-194
rs1131017	ENSG00000197728	RPS26	NK CD56brt	IAV	-0.740166	1.82977e-40		5		0.453922	447.065	-1.19561	1.37746e-194
rs1131017	ENSG00000197728	RPS26	MONO CD14	NS	-0.383899	3.47498e-40		5		0.453922	447.065	-1.19561	1.37746e-194
rs1131017	ENSG00000197728	RPS26	T gd	IAV	-1.26735	1.32146e-39		5		0.453922	447.065	-1.19561	1.37746e-194
rs1131017	ENSG00000197728	RPS26	MYELOID	IAV	-0.700241	2.38001e-36		5		0.453922	447.065	-1.19561	1.37746e-194
rs1131017	ENSG00000197728	RPS26	T gd	NS	-1.3895	6.35461e-32		5		0.453922	447.065	-1.19561	1.37746e-194
rs1131017	ENSG00000197728	RPS26	T gd	COV	-1.2507	6.3363e-27		5		0.453922	447.065	-1.19561	1.37746e-194
rs1131017	ENSG00000197728	RPS26	ILC	NS	-2.08479	1.16249e-25		5		0.453922	447.065	-1.19561	1.37746e-194
rs1131017	ENSG00000197728	RPS26	MONO CD16	COV	-0.691616	4.04569e-25		5		0.453922	447.065	-1.19561	1.37746e-194
rs1131017	ENSG00000197728	RPS26	cDC	COV	-0.712712	1.74966e-23		5		0.453922	447.065	-1.19561	1.37746e-194
rs1131017	ENSG00000197728	RPS26	cDC	NS	-1.29749	4.43042e-20		5		0.453922	447.065	-1.19561	1.37746e-194
rs1131017	ENSG00000197728	RPS26	ILC	COV	-1.78189	3.85714e-19		5		0.453922	447.065	-1.19561	1.37746e-194
rs1131017	ENSG00000197728	RPS26	pDC	NS	-0.706449	5.56163e-19		5		0.453922	447.065	-1.19561	1.37746e-194
rs1131017	ENSG00000197728	RPS26	MONO CD14	IAV	-0.678268	1.41083e-18		5		0.453922	447.065	-1.19561	1.37746e-194
rs1131017	ENSG00000197728	RPS26	MONO CD16	IAV	-0.610431	7.85949e-18		5		0.453922	447.065	-1.19561	1.37746e-194
rs1131017	ENSG00000197728	RPS26	MONO CD14 INFECTED	IAV	-0.772961	2.05061e-16		5		0.453922	447.065	-1.19561	1.37746e-194
rs1131017	ENSG00000197728	RPS26	ILC	IAV	-1.07228	1.13765e-15		5		0.453922	447.065	-1.19561	1.37746e-194
rs1131017	ENSG00000197728	RPS26	cDC	IAV	-1.03794	3.677e-14		5		0.453922	447.065	-1.19561	1.37746e-194
rs1131017	ENSG00000197728	RPS26	Plasmablast	NS	-1.13066	6.83412e-12		5		0.453922	447.065	-1.19561	1.37746e-194
rs1131017	ENSG00000197728	RPS26	pDC	COV	-0.538521	3.0665e-10		5		0.453922	447.065	-1.19561	1.37746e-194
rs1131017	ENSG00000197728	RPS26	Plasmablast	IAV	-0.536741	5.42674e-07		5		0.453922	447.065	-1.19561	1.37746e-194
rs28366324	ENSG00000198502	HLA-DRB5	T CD8 EMRA	NS	2.71125	4.31767e-24	yes	0		0.15	27.512	-0.23678	0.00466954
rs28366324	ENSG00000198502	HLA-DRB5	T CD8 CM EM	NS	2.27634	1.87927e-23		0		0.15	27.512	-0.23678	0.00466954
rs28366324	ENSG00000198502	HLA-DRB5	T CD8 EMRA	IAV	2.53648	8.69207e-23		0		0.15	27.512	-0.23678	0.00466954
rs28366324	ENSG00000198502	HLA-DRB5	T CD4 E	IAV	1.09236	2.67382e-20		0		0.15	27.512	-0.23678	0.00466954
rs28366324	ENSG00000198502	HLA-DRB5	NK M LIKE	IAV	2.25977	2.8101e-19		0		0.15	27.512	-0.23678	0.00466954
rs9270717	ENSG00000198502	HLA-DRB5	NK CD56brt	COV	-1.7473	1.87063e-13	yes	0		0.162745	27.512	-1.44727	3.41316e-105
rs9270505	ENSG00000198502	HLA-DRB5	NK CD56dim	COV	-0.919695	2.86365e-13	yes	0		0.408824	27.512	-0.707823	3.14454e-37
rs2858870	ENSG00000198502	HLA-DRB5	T CD4 N	IAV	0.733706	7.9032e-11	yes	0		0.138235	27.512	-0.235288	0.00717755
rs2858870	ENSG00000198502	HLA-DRB5	T CD8 N	COV	0.697858	2.52448e-06		0		0.138235	27.512	-0.235288	0.00717755
rs185079571	ENSG00000198502	HLA-DRB5	T CD8 N	COV	0.996567	2.4701e-07	yes	0		0.0519608	27.512	-0.203271	0.118301
rs2069235	ENSG00000100321	SYNGR1	NK	NS	1.526	1.66021e-59	yes	3		0.315686	55.643	0.0557636	0.147743
rs2069235	ENSG00000100321	SYNGR1	T CD8	NS	1.24607	1.30123e-54		3		0.315686	55.643	0.0557636	0.147743
rs2069235	ENSG00000100321	SYNGR1	NK CD56dim	NS	1.65424	5.6774e-49		3		0.315686	55.643	0.0557636	0.147743
rs2069235	ENSG00000100321	SYNGR1	MAIT	NS	2.11243	4.84366e-45		3		0.315686	55.643	0.0557636	0.147743
rs2069235	ENSG00000100321	SYNGR1	NK	IAV	1.36282	1.20087e-41		3		0.315686	55.643	0.0557636	0.147743
rs2069235	ENSG00000100321	SYNGR1	T CD8	IAV	1.02341	8.30065e-38		3		0.315686	55.643	0.0557636	0.147743
rs2069235	ENSG00000100321	SYNGR1	NK	COV	1.43942	4.11292e-37		3		0.315686	55.643	0.0557636	0.147743
rs2069235	ENSG00000100321	SYNGR1	T CD8	COV	0.983986	1.59303e-36		3		0.315686	55.643	0.0557636	0.147743
rs2069235	ENSG00000100321	SYNGR1	T CD8 CM EM	NS	1.59367	1.04425e-34		3		0.315686	55.643	0.0557636	0.147743
rs2069235	ENSG00000100321	SYNGR1	B	NS	1.11874	2.4497e-28		3		0.315686	55.643	0.0557636	0.147743
rs2069235	ENSG00000100321	SYNGR1	T CD8 CM EM	IAV	1.33447	6.29214e-28		3		0.315686	55.643	0.0557636	0.147743
rs2069235	ENSG00000100321	SYNGR1	NK CD56dim	COV	1.46562	2.21738e-27		3		0.315686	55.643	0.0557636	0.147743
rs2069235	ENSG00000100321	SYNGR1	T CD8 CM EM	COV	1.25695	5.82675e-26		3		0.315686	55.643	0.0557636	0.147743
rs2069235	ENSG00000100321	SYNGR1	B M K	NS	1.23805	1.36725e-24		3		0.315686	55.643	0.0557636	0.147743
rs2069235	ENSG00000100321	SYNGR1	NK M LIKE	NS	1.95648	2.59055e-21		3		0.315686	55.643	0.0557636	0.147743
rs2069235	ENSG00000100321	SYNGR1	MAIT	COV	1.23651	9.37156e-21		3		0.315686	55.643	0.0557636	0.147743
rs2069235	ENSG00000100321	SYNGR1	T CD8 EMRA	NS	1.26854	7.46859e-20		3		0.315686	55.643	0.0557636	0.147743
rs2069235	ENSG00000100321	SYNGR1	MAIT	IAV	1.14209	1.49246e-18		3		0.315686	55.643	0.0557636	0.147743
rs2069235	ENSG00000100321	SYNGR1	NK M LIKE	IAV	1.38196	6.60015e-18		3		0.315686	55.643	0.0557636	0.147743
rs2069235	ENSG00000100321	SYNGR1	NK CD56dim	IAV	1.08432	1.05147e-17		3		0.315686	55.643	0.0557636	0.147743
rs2069235	ENSG00000100321	SYNGR1	NK M LIKE	COV	1.4938	1.82604e-17		3		0.315686	55.643	0.0557636	0.147743
rs2069235	ENSG00000100321	SYNGR1	B M L	NS	1.33801	2.15069e-17		3		0.315686	55.643	0.0557636	0.147743
rs2069235	ENSG00000100321	SYNGR1	T CD8 EMRA	IAV	1.16825	3.61212e-16		3		0.315686	55.643	0.0557636	0.147743
rs2069235	ENSG00000100321	SYNGR1	T CD8 EMRA	COV	1.15706	6.01335e-16		3		0.315686	55.643	0.0557636	0.147743
rs2069235	ENSG00000100321	SYNGR1	T CD8 N	NS	0.693253	1.02047e-15		3		0.315686	55.643	0.0557636	0.147743
rs2069235	ENSG00000100321	SYNGR1	B M K	IAV	0.777031	3.85256e-12		3		0.315686	55.643	0.0557636	0.147743
rs2069235	ENSG00000100321	SYNGR1	NK CD56brt	IAV	0.981218	1.31726e-11		3		0.315686	55.643	0.0557636	0.147743
rs2069235	ENSG00000100321	SYNGR1	B N K	NS	0.850291	1.54512e-10		3		0.315686	55.643	0.0557636	0.147743
rs2069235	ENSG00000100321	SYNGR1	B M L	IAV	0.894812	2.51119e-10		3		0.315686	55.643	0.0557636	0.147743
rs2049985	ENSG00000100321	SYNGR1	B	IAV	0.945102	1.3661e-18	yes	1		0.222986	55.643	0.0625534	0.14269
rs2049985	ENSG00000100321	SYNGR1	B	COV	1.03508	3.0334e-17		1		0.222986	55.643	0.0625534	0.14269
rs2049985	ENSG00000100321	SYNGR1	B M K	COV	1.16445	9.20019e-17		1		0.222986	55.643	0.0625534	0.14269
rs2049985	ENSG00000100321	SYNGR1	B M K	IAV	0.964622	1.47501e-11		1		0.222986	55.643	0.0625534	0.14269
rs2049985	ENSG00000100321	SYNGR1	B N K	NS	0.984933	3.69853e-09		1		0.222986	55.643	0.0625534	0.14269
rs2049985	ENSG00000100321	SYNGR1	B N K	COV	0.630155	4.74151e-06		1		0.222986	55.643	0.0625534	0.14269
rs5757590	ENSG00000100321	SYNGR1	T gd	NS	1.30591	5.66857e-07	yes	0		0.183333	55.643	0.0485018	0.273335
rs9607634	ENSG00000100321	SYNGR1	MONO CD14	NS	-0.443281	7.37851e-07	yes	0		0.095098	55.643	-0.00190686	0.977087
rs9701457	ENSG00000130775	THEMIS2	NK	COV	-1.10017	3.22702e-59	yes	1		0.403922	14.11	-0.119153	0.00711123
rs9701457	ENSG00000130775	THEMIS2	NK	NS	-1.11618	5.70982e-53		1		0.403922	14.11	-0.119153	0.00711123
rs9701457	ENSG00000130775	THEMIS2	NK CD56dim	NS	-1.12853	4.24383e-32		1		0.403922	14.11	-0.119153	0.00711123
rs9701457	ENSG00000130775	THEMIS2	NK M LIKE	IAV	-1.88745	3.42333e-30		1		0.403922	14.11	-0.119153	0.00711123
rs9701457	ENSG00000130775	THEMIS2	T CD8 EMRA	NS	-1.62957	1.92485e-28		1		0.403922	14.11	-0.119153	0.00711123
rs9701457	ENSG00000130775	THEMIS2	T CD8 CM EM	IAV	-1.2941	1.53996e-27		1		0.403922	14.11	-0.119153	0.00711123
rs9701457	ENSG00000130775	THEMIS2	T CD8 N	NS	-0.737116	1.05617e-18		1		0.403922	14.11	-0.119153	0.00711123
rs9701457	ENSG00000130775	THEMIS2	NK CD56brt	IAV	-1.31642	2.87424e-16		1		0.403922	14.11	-0.119153	0.00711123
rs9701457	ENSG00000130775	THEMIS2	T CD4 N	COV	-0.529847	2.99158e-13		1		0.403922	14.11	-0.119153	0.00711123
rs9701457	ENSG00000130775	THEMIS2	NK M LIKE	NS	-1.25211	4.89239e-10		1		0.403922	14.11	-0.119153	0.00711123
rs9701457	ENSG00000130775	THEMIS2	T CD4 N	IAV	-0.398803	3.17644e-08		1		0.403922	14.11	-0.119153	0.00711123
rs9701457	ENSG00000130775	THEMIS2	T CD8 N	IAV	-0.425745	2.32224e-06		1		0.403922	14.11	-0.119153	0.00711123
rs9701457	ENSG00000130775	THEMIS2	T Reg	NS	-0.705466	9.32093e-06		1		0.403922	14.11	-0.119153	0.00711123
rs2749119	ENSG00000130775	THEMIS2	NK	COV	-1.0908	7.49229e-59	yes	2		0.411765	14.11	-0.117737	0.00737091
rs2749119	ENSG00000130775	THEMIS2	NK	IAV	-1.12991	2.62625e-55		2		0.411765	14.11	-0.117737	0.00737091
rs2749119	ENSG00000130775	THEMIS2	NK	NS	-1.10534	1.54126e-52		2		0.411765	14.11	-0.117737	0.00737091
rs2749119	ENSG00000130775	THEMIS2	T CD4	COV	-0.717014	2.06625e-39		2		0.411765	14.11	-0.117737	0.00737091
rs2749119	ENSG00000130775	THEMIS2	T CD4 E	COV	-1.01445	1.29241e-34		2		0.411765	14.11	-0.117737	0.00737091
rs2749119	ENSG00000130775	THEMIS2	T CD8 EMRA	COV	-1.98603	1.60245e-34		2		0.411765	14.11	-0.117737	0.00737091
rs2749119	ENSG00000130775	THEMIS2	NK CD56dim	IAV	-1.12305	1.13997e-33		2		0.411765	14.11	-0.117737	0.00737091
rs2749119	ENSG00000130775	THEMIS2	T CD4 E	NS	-0.668269	1.91939e-33		2		0.411765	14.11	-0.117737	0.00737091
rs2749119	ENSG00000130775	THEMIS2	NK M LIKE	IAV	-1.87065	4.90604e-30		2		0.411765	14.11	-0.117737	0.00737091
rs2749119	ENSG00000130775	THEMIS2	T CD8 EMRA	NS	-1.61231	1.93567e-28		2		0.411765	14.11	-0.117737	0.00737091
rs2749119	ENSG00000130775	THEMIS2	T CD8 CM EM	IAV	-1.28409	1.6412e-27		2		0.411765	14.11	-0.117737	0.00737091
rs2749119	ENSG00000130775	THEMIS2	T CD8 CM EM	NS	-1.09908	5.1865e-24		2		0.411765	14.11	-0.117737	0.00737091
rs2749119	ENSG00000130775	THEMIS2	MAIT	NS	-1.28277	1.95286e-23		2		0.411765	14.11	-0.117737	0.00737091
rs2749119	ENSG00000130775	THEMIS2	NK M LIKE	COV	-1.6667	1.41166e-22		2		0.411765	14.11	-0.117737	0.00737091
rs2749119	ENSG00000130775	THEMIS2	T CD8 N	NS	-0.726542	2.14156e-18		2		0.411765	14.11	-0.117737	0.00737091
rs2749119	ENSG00000130775	THEMIS2	NK CD56brt	IAV	-1.31641	1.69254e-16		2		0.411765	14.11	-0.117737	0.00737091
rs2749119	ENSG00000130775	THEMIS2	T CD4 N	COV	-0.522733	3.98542e-13		2		0.411765	14.11	-0.117737	0.00737091
rs2749119	ENSG00000130775	THEMIS2	NK M LIKE	NS	-1.29947	6.21353e-11		2		0.411765	14.11	-0.117737	0.00737091
rs2749119	ENSG00000130775	THEMIS2	T CD4 N	IAV	-0.407995	1.10231e-08		2		0.411765	14.11	-0.117737	0.00737091
rs2749119	ENSG00000130775	THEMIS2	T CD8 N	IAV	-0.423353	2.24192e-06		2		0.411765	14.11	-0.117737	0.00737091
rs2749119	ENSG00000130775	THEMIS2	T Reg	NS	-0.714839	5.96247e-06		2		0.411765	14.11	-0.117737	0.00737091
rs6564	ENSG00000130775	THEMIS2	T CD8	IAV	-1.21141	3.60915e-57	yes	2		0.409804	14.11	-0.118469	0.00717577
rs6564	ENSG00000130775	THEMIS2	T CD8	NS	-0.849438	3.52107e-51		2		0.409804	14.11	-0.118469	0.00717577
rs6564	ENSG00000130775	THEMIS2	T CD8	COV	-1.31124	8.30761e-51		2		0.409804	14.11	-0.118469	0.00717577
rs6564	ENSG00000130775	THEMIS2	NK CD56dim	COV	-1.27184	3.39041e-50		2		0.409804	14.11	-0.118469	0.00717577
rs6564	ENSG00000130775	THEMIS2	T CD4	NS	-0.564516	2.54083e-47		2		0.409804	14.11	-0.118469	0.00717577
rs6564	ENSG00000130775	THEMIS2	T CD8 EMRA	IAV	-2.13011	6.48614e-42		2		0.409804	14.11	-0.118469	0.00717577
rs6564	ENSG00000130775	THEMIS2	T CD4	COV	-0.719402	2.88785e-40		2		0.409804	14.11	-0.118469	0.00717577
rs6564	ENSG00000130775	THEMIS2	T CD4	IAV	-0.70994	3.85771e-38		2		0.409804	14.11	-0.118469	0.00717577
rs6564	ENSG00000130775	THEMIS2	T CD8 CM EM	COV	-1.45078	1.55172e-36		2		0.409804	14.11	-0.118469	0.00717577
rs6564	ENSG00000130775	THEMIS2	T CD4 E	IAV	-0.961184	9.35105e-36		2		0.409804	14.11	-0.118469	0.00717577
rs6564	ENSG00000130775	THEMIS2	NK CD56dim	IAV	-1.15035	2.01555e-35		2		0.409804	14.11	-0.118469	0.00717577
rs6564	ENSG00000130775	THEMIS2	T CD8 EMRA	COV	-2.00335	3.59706e-35		2		0.409804	14.11	-0.118469	0.00717577
rs6564	ENSG00000130775	THEMIS2	T CD4 E	NS	-0.677893	1.08696e-34		2		0.409804	14.11	-0.118469	0.00717577
rs6564	ENSG00000130775	THEMIS2	T CD4 E	COV	-1.01853	1.10871e-34		2		0.409804	14.11	-0.118469	0.00717577
rs6564	ENSG00000130775	THEMIS2	NK CD56dim	NS	-1.13992	1.95261e-33		2		0.409804	14.11	-0.118469	0.00717577
rs6564	ENSG00000130775	THEMIS2	T CD8 CM EM	IAV	-1.30767	7.81143e-29		2		0.409804	14.11	-0.118469	0.00717577
rs6564	ENSG00000130775	THEMIS2	T CD8 EMRA	NS	-1.61386	2.75404e-28		2		0.409804	14.11	-0.118469	0.00717577
rs6564	ENSG00000130775	THEMIS2	T CD4 N	NS	-0.535044	3.39166e-28		2		0.409804	14.11	-0.118469	0.00717577
rs6564	ENSG00000130775	THEMIS2	T CD8 CM EM	NS	-1.12893	1.44621e-25		2		0.409804	14.11	-0.118469	0.00717577
rs6564	ENSG00000130775	THEMIS2	MAIT	NS	-1.31569	6.49609e-25		2		0.409804	14.11	-0.118469	0.00717577
rs6564	ENSG00000130775	THEMIS2	MAIT	COV	-1.67577	7.75293e-24		2		0.409804	14.11	-0.118469	0.00717577
rs6564	ENSG00000130775	THEMIS2	MAIT	IAV	-1.53862	1.62483e-23		2		0.409804	14.11	-0.118469	0.00717577
rs6564	ENSG00000130775	THEMIS2	T CD8 N	NS	-0.724096	3.36232e-18		2		0.409804	14.11	-0.118469	0.00717577
rs6564	ENSG00000130775	THEMIS2	NK CD56brt	IAV	-1.31951	2.71236e-16		2		0.409804	14.11	-0.118469	0.00717577
rs6564	ENSG00000130775	THEMIS2	T CD4 N	COV	-0.518857	5.69301e-13		2		0.409804	14.11	-0.118469	0.00717577
rs6564	ENSG00000130775	THEMIS2	NK M LIKE	NS	-1.27206	2.13561e-10		2		0.409804	14.11	-0.118469	0.00717577
rs6564	ENSG00000130775	THEMIS2	T CD4 N	IAV	-0.416902	5.50031e-09		2		0.409804	14.11	-0.118469	0.00717577
rs6564	ENSG00000130775	THEMIS2	T Reg	NS	-0.723619	4.62298e-06		2		0.409804	14.11	-0.118469	0.00717577
rs3766398	ENSG00000130775	THEMIS2	MYELOID	NS	-0.145883	1.14508e-11	yes	2		0.416667	14.11	-0.151515	0.000919247
rs3766398	ENSG00000130775	THEMIS2	MONO CD14	NS	-0.140084	1.74177e-10		2		0.416667	14.11	-0.151515	0.000919247
rs3766398	ENSG00000130775	THEMIS2	MYELOID	COV	-0.181384	8.0473e-10		2		0.416667	14.11	-0.151515	0.000919247
rs3766398	ENSG00000130775	THEMIS2	MONO CD14	COV	-0.172697	1.19794e-08		2		0.416667	14.11	-0.151515	0.000919247
rs3766398	ENSG00000130775	THEMIS2	B	NS	-0.266594	2.44533e-07		2		0.416667	14.11	-0.151515	0.000919247
rs76289224	ENSG00000168653	NDUFS5	MYELOID	COV	-0.414389	7.62881e-58	yes	5		0.289216	766.197	-0.602275	8.91364e-44
rs76289224	ENSG00000168653	NDUFS5	MONO CD14	COV	-0.422903	2.00447e-53		5		0.289216	766.197	-0.602275	8.91364e-44
rs76289224	ENSG00000168653	NDUFS5	MYELOID	NS	-0.356077	2.73557e-50		5		0.289216	766.197	-0.602275	8.91364e-44
rs76289224	ENSG00000168653	NDUFS5	MONO CD14	NS	-0.364133	6.07246e-50		5		0.289216	766.197	-0.602275	8.91364e-44
rs76289224	ENSG00000168653	NDUFS5	T CD4	NS	-0.159703	8.08795e-32		5		0.289216	766.197	-0.602275	8.91364e-44
rs76289224	ENSG00000168653	NDUFS5	T CD8	IAV	-0.180237	1.91849e-30		5		0.289216	766.197	-0.602275	8.91364e-44
rs76289224	ENSG00000168653	NDUFS5	T CD8	COV	-0.215414	7.25369e-29		5		0.289216	766.197	-0.602275	8.91364e-44
rs76289224	ENSG00000168653	NDUFS5	T CD8	NS	-0.193342	1.98272e-28		5		0.289216	766.197	-0.602275	8.91364e-44
rs76289224	ENSG00000168653	NDUFS5	T CD4	COV	-0.164084	4.60473e-28		5		0.289216	766.197	-0.602275	8.91364e-44
rs76289224	ENSG00000168653	NDUFS5	T CD4 E	NS	-0.181724	1.05673e-24		5		0.289216	766.197	-0.602275	8.91364e-44
rs76289224	ENSG00000168653	NDUFS5	B M K	COV	-0.305981	1.20801e-23		5		0.289216	766.197	-0.602275	8.91364e-44
rs76289224	ENSG00000168653	NDUFS5	B	NS	-0.193872	2.72653e-23		5		0.289216	766.197	-0.602275	8.91364e-44
rs76289224	ENSG00000168653	NDUFS5	T CD4 N	NS	-0.156086	1.31043e-22		5		0.289216	766.197	-0.602275	8.91364e-44
rs76289224	ENSG00000168653	NDUFS5	B	COV	-0.200533	3.11967e-22		5		0.289216	766.197	-0.602275	8.91364e-44
rs76289224	ENSG00000168653	NDUFS5	MONO CD16	NS	-0.508286	3.88879e-22		5		0.289216	766.197	-0.602275	8.91364e-44
rs76289224	ENSG00000168653	NDUFS5	MYELOID	IAV	-0.551551	5.15756e-22		5		0.289216	766.197	-0.602275	8.91364e-44
rs76289224	ENSG00000168653	NDUFS5	T CD4 E	COV	-0.207358	1.55661e-21		5		0.289216	766.197	-0.602275	8.91364e-44
rs76289224	ENSG00000168653	NDUFS5	NK	COV	-0.215836	1.56792e-19		5		0.289216	766.197	-0.602275	8.91364e-44
rs76289224	ENSG00000168653	NDUFS5	B M K	NS	-0.208256	3.47608e-19		5		0.289216	766.197	-0.602275	8.91364e-44
rs76289224	ENSG00000168653	NDUFS5	T CD8 N	NS	-0.164612	5.75707e-19		5		0.289216	766.197	-0.602275	8.91364e-44
rs76289224	ENSG00000168653	NDUFS5	T CD8 CM EM	COV	-0.215253	2.32721e-16		5		0.289216	766.197	-0.602275	8.91364e-44
rs76289224	ENSG00000168653	NDUFS5	T CD8 CM EM	IAV	-0.192311	6.17404e-16		5		0.289216	766.197	-0.602275	8.91364e-44
rs76289224	ENSG00000168653	NDUFS5	NK	IAV	-0.21682	2.48193e-15		5		0.289216	766.197	-0.602275	8.91364e-44
rs76289224	ENSG00000168653	NDUFS5	T CD4 N	COV	-0.12497	4.2827e-15		5		0.289216	766.197	-0.602275	8.91364e-44
rs76289224	ENSG00000168653	NDUFS5	NK	NS	-0.183628	5.4054e-14		5		0.289216	766.197	-0.602275	8.91364e-44
rs76289224	ENSG00000168653	NDUFS5	T CD8 N	IAV	-0.153541	2.34269e-13		5		0.289216	766.197	-0.602275	8.91364e-44
rs76289224	ENSG00000168653	NDUFS5	B M K	IAV	-0.245515	7.32529e-13		5		0.289216	766.197	-0.602275	8.91364e-44
rs76289224	ENSG00000168653	NDUFS5	T CD8 EMRA	COV	-0.464979	1.06918e-12		5		0.289216	766.197	-0.602275	8.91364e-44
rs76289224	ENSG00000168653	NDUFS5	T CD8 N	COV	-0.147922	3.36361e-12		5		0.289216	766.197	-0.602275	8.91364e-44
rs76289224	ENSG00000168653	NDUFS5	NK CD56dim	COV	-0.207321	1.52049e-11		5		0.289216	766.197	-0.602275	8.91364e-44
rs76289224	ENSG00000168653	NDUFS5	MAIT	NS	-0.216009	2.07037e-11		5		0.289216	766.197	-0.602275	8.91364e-44
rs76289224	ENSG00000168653	NDUFS5	MAIT	IAV	-0.224344	2.72917e-11		5		0.289216	766.197	-0.602275	8.91364e-44
rs76289224	ENSG00000168653	NDUFS5	B	IAV	-0.162066	3.23913e-11		5		0.289216	766.197	-0.602275	8.91364e-44
rs76289224	ENSG00000168653	NDUFS5	MAIT	COV	-0.290765	3.65146e-11		5		0.289216	766.197	-0.602275	8.91364e-44
rs76289224	ENSG00000168653	NDUFS5	NK CD56dim	NS	-0.196168	5.56424e-11		5		0.289216	766.197	-0.602275	8.91364e-44
rs76289224	ENSG00000168653	NDUFS5	MONO CD14 INFECTED	IAV	-0.610162	7.0187e-11		5		0.289216	766.197	-0.602275	8.91364e-44
rs76289224	ENSG00000168653	NDUFS5	MONO CD16	COV	-0.632345	9.02283e-11		5		0.289216	766.197	-0.602275	8.91364e-44
rs76289224	ENSG00000168653	NDUFS5	MONO CD14	IAV	-0.58192	9.45291e-11		5		0.289216	766.197	-0.602275	8.91364e-44
rs76289224	ENSG00000168653	NDUFS5	T CD8 EMRA	IAV	-0.487338	3.36593e-09		5		0.289216	766.197	-0.602275	8.91364e-44
rs76289224	ENSG00000168653	NDUFS5	NK CD56dim	IAV	-0.30575	4.64525e-08		5		0.289216	766.197	-0.602275	8.91364e-44
rs76289224	ENSG00000168653	NDUFS5	MONO CD16	IAV	-0.532887	3.41767e-07		5		0.289216	766.197	-0.602275	8.91364e-44
rs76289224	ENSG00000168653	NDUFS5	T Reg	IAV	-0.234246	1.12735e-06		5		0.289216	766.197	-0.602275	8.91364e-44
rs76289224	ENSG00000168653	NDUFS5	T Reg	NS	-0.185457	2.16965e-06		5		0.289216	766.197	-0.602275	8.91364e-44
rs76289224	ENSG00000168653	NDUFS5	B M L	NS	-0.392794	3.05269e-06		5		0.289216	766.197	-0.602275	8.91364e-44
rs11205522	ENSG00000168653	NDUFS5	T CD4	NS	-0.158331	6.70533e-31	yes	5		0.288235	766.197	-0.599346	1.98953e-43
rs11205522	ENSG00000168653	NDUFS5	T CD8	NS	-0.193452	2.55523e-28		5		0.288235	766.197	-0.599346	1.98953e-43
rs11205522	ENSG00000168653	NDUFS5	T CD4	IAV	-0.147467	8.21265e-28		5		0.288235	766.197	-0.599346	1.98953e-43
rs11205522	ENSG00000168653	NDUFS5	T CD4 E	NS	-0.182523	7.70576e-25		5		0.288235	766.197	-0.599346	1.98953e-43
rs11205522	ENSG00000168653	NDUFS5	T CD4 N	IAV	-0.149378	6.22406e-24		5		0.288235	766.197	-0.599346	1.98953e-43
rs11205522	ENSG00000168653	NDUFS5	B	NS	-0.194204	2.04855e-23		5		0.288235	766.197	-0.599346	1.98953e-43
rs11205522	ENSG00000168653	NDUFS5	B M K	COV	-0.30188	8.6971e-23		5		0.288235	766.197	-0.599346	1.98953e-43
rs11205522	ENSG00000168653	NDUFS5	B	COV	-0.200187	4.47055e-22		5		0.288235	766.197	-0.599346	1.98953e-43
rs11205522	ENSG00000168653	NDUFS5	MYELOID	IAV	-0.552225	8.69235e-22		5		0.288235	766.197	-0.599346	1.98953e-43
rs11205522	ENSG00000168653	NDUFS5	NK	COV	-0.219696	2.62793e-20		5		0.288235	766.197	-0.599346	1.98953e-43
rs11205522	ENSG00000168653	NDUFS5	T CD4 E	IAV	-0.154713	7.62598e-20		5		0.288235	766.197	-0.599346	1.98953e-43
rs11205522	ENSG00000168653	NDUFS5	T CD8 N	NS	-0.164693	8.27429e-19		5		0.288235	766.197	-0.599346	1.98953e-43
rs11205522	ENSG00000168653	NDUFS5	B M K	NS	-0.205265	1.36759e-18		5		0.288235	766.197	-0.599346	1.98953e-43
rs11205522	ENSG00000168653	NDUFS5	NK	IAV	-0.21884	1.12573e-15		5		0.288235	766.197	-0.599346	1.98953e-43
rs11205522	ENSG00000168653	NDUFS5	T CD8 CM EM	COV	-0.210812	1.3251e-15		5		0.288235	766.197	-0.599346	1.98953e-43
rs11205522	ENSG00000168653	NDUFS5	T CD8 CM EM	IAV	-0.190466	1.45372e-15		5		0.288235	766.197	-0.599346	1.98953e-43
rs11205522	ENSG00000168653	NDUFS5	T CD4 N	COV	-0.122559	1.96081e-14		5		0.288235	766.197	-0.599346	1.98953e-43
rs11205522	ENSG00000168653	NDUFS5	T CD8 N	IAV	-0.155428	1.07144e-13		5		0.288235	766.197	-0.599346	1.98953e-43
rs11205522	ENSG00000168653	NDUFS5	NK	NS	-0.181483	1.49906e-13		5		0.288235	766.197	-0.599346	1.98953e-43
rs11205522	ENSG00000168653	NDUFS5	B M K	IAV	-0.244446	1.09955e-12		5		0.288235	766.197	-0.599346	1.98953e-43
rs11205522	ENSG00000168653	NDUFS5	T CD8 EMRA	COV	-0.452826	5.23538e-12		5		0.288235	766.197	-0.599346	1.98953e-43
rs11205522	ENSG00000168653	NDUFS5	T CD8 N	COV	-0.146718	5.82737e-12		5		0.288235	766.197	-0.599346	1.98953e-43
rs11205522	ENSG00000168653	NDUFS5	NK CD56dim	COV	-0.210322	7.42064e-12		5		0.288235	766.197	-0.599346	1.98953e-43
rs11205522	ENSG00000168653	NDUFS5	B	IAV	-0.164555	1.59229e-11		5		0.288235	766.197	-0.599346	1.98953e-43
rs11205522	ENSG00000168653	NDUFS5	MAIT	NS	-0.214059	3.14307e-11		5		0.288235	766.197	-0.599346	1.98953e-43
rs11205522	ENSG00000168653	NDUFS5	MAIT	COV	-0.291507	3.18552e-11		5		0.288235	766.197	-0.599346	1.98953e-43
rs11205522	ENSG00000168653	NDUFS5	MAIT	IAV	-0.220334	6.53183e-11		5		0.288235	766.197	-0.599346	1.98953e-43
rs11205522	ENSG00000168653	NDUFS5	NK CD56dim	NS	-0.192731	1.34794e-10		5		0.288235	766.197	-0.599346	1.98953e-43
rs11205522	ENSG00000168653	NDUFS5	MONO CD14	IAV	-0.568959	2.5888e-10		5		0.288235	766.197	-0.599346	1.98953e-43
rs11205522	ENSG00000168653	NDUFS5	T CD8 EMRA	IAV	-0.4769	7.48263e-09		5		0.288235	766.197	-0.599346	1.98953e-43
rs11205522	ENSG00000168653	NDUFS5	NK CD56dim	IAV	-0.307288	3.76507e-08		5		0.288235	766.197	-0.599346	1.98953e-43
rs11205522	ENSG00000168653	NDUFS5	T Reg	IAV	-0.239108	7.88504e-07		5		0.288235	766.197	-0.599346	1.98953e-43
rs11205522	ENSG00000168653	NDUFS5	MONO CD16	IAV	-0.501333	1.77226e-06		5		0.288235	766.197	-0.599346	1.98953e-43
rs11205522	ENSG00000168653	NDUFS5	T Reg	NS	-0.18524	2.3321e-06		5		0.288235	766.197	-0.599346	1.98953e-43
rs11205522	ENSG00000168653	NDUFS5	B M L	NS	-0.390891	3.52027e-06		5		0.288235	766.197	-0.599346	1.98953e-43
rs10888633	ENSG00000168653	NDUFS5	T CD8 CM EM	NS	-0.207351	1.60018e-16	yes	0		0.431373	766.197	-0.393872	2.32065e-21
rs7531999	ENSG00000168653	NDUFS5	T CD8 EMRA	NS	-0.392531	1.96191e-08	yes	0		0.201961	766.197	-0.108024	0.0462589
rs2070435	ENSG00000160305	DIP2A	NK CD56dim	NS	0.980385	5.59986e-57	yes	1		0.37549	32.376	0.322236	2.04865e-17
rs2070435	ENSG00000160305	DIP2A	NK	NS	0.77581	4.76064e-53		1		0.37549	32.376	0.322236	2.04865e-17
rs2070435	ENSG00000160305	DIP2A	NK	COV	0.703256	6.75055e-36		1		0.37549	32.376	0.322236	2.04865e-17
rs2070435	ENSG00000160305	DIP2A	NK CD56dim	COV	0.823866	5.83092e-29		1		0.37549	32.376	0.322236	2.04865e-17
rs2070435	ENSG00000160305	DIP2A	NK	IAV	0.562366	4.33522e-27		1		0.37549	32.376	0.322236	2.04865e-17
rs2070435	ENSG00000160305	DIP2A	T CD8 CM EM	NS	0.499842	2.45848e-25		1		0.37549	32.376	0.322236	2.04865e-17
rs2070435	ENSG00000160305	DIP2A	NK CD56dim	IAV	0.985794	5.71224e-19		1		0.37549	32.376	0.322236	2.04865e-17
rs2070435	ENSG00000160305	DIP2A	T CD8 EMRA	NS	0.928504	1.91953e-17		1		0.37549	32.376	0.322236	2.04865e-17
rs2070435	ENSG00000160305	DIP2A	NK M LIKE	NS	1.58152	7.71756e-15		1		0.37549	32.376	0.322236	2.04865e-17
rs2070435	ENSG00000160305	DIP2A	T CD8 EMRA	COV	0.775659	2.02236e-14		1		0.37549	32.376	0.322236	2.04865e-17
rs2070435	ENSG00000160305	DIP2A	T CD8 CM EM	COV	0.452772	2.09182e-13		1		0.37549	32.376	0.322236	2.04865e-17
rs2070435	ENSG00000160305	DIP2A	T CD8 CM EM	IAV	0.381845	4.54208e-10		1		0.37549	32.376	0.322236	2.04865e-17
rs2070435	ENSG00000160305	DIP2A	T CD4 E	NS	0.159875	3.72862e-08		1		0.37549	32.376	0.322236	2.04865e-17
rs2070435	ENSG00000160305	DIP2A	NK M LIKE	COV	0.837976	1.21738e-07		1		0.37549	32.376	0.322236	2.04865e-17
rs2070435	ENSG00000160305	DIP2A	NK M LIKE	IAV	0.798003	1.29944e-06		1		0.37549	32.376	0.322236	2.04865e-17
rs2070435	ENSG00000160305	DIP2A	T CD8 EMRA	IAV	0.542731	3.94707e-06		1		0.37549	32.376	0.322236	2.04865e-17
rs11910707	ENSG00000160305	DIP2A	T CD4	COV	0.166128	2.06343e-08	yes	2		0.333333	32.376	-0.0266885	0.519701
rs11910707	ENSG00000160305	DIP2A	MYELOID	COV	0.14822	2.06828e-07		2		0.333333	32.376	-0.0266885	0.519701
rs11910707	ENSG00000160305	DIP2A	T CD4 N	COV	0.186806	3.26125e-07		2		0.333333	32.376	-0.0266885	0.519701
rs1008549	ENSG00000160305	DIP2A	T CD8 CM EM	NS	0.502212	2.3453e-24	yes	1		0.347059	32.376	0.328542	2.07706e-17
rs1008549	ENSG00000160305	DIP2A	T CD8	IAV	0.287035	9.51897e-21		1		0.347059	32.376	0.328542	2.07706e-17
rs1008549	ENSG00000160305	DIP2A	T CD8 EMRA	NS	0.930425	6.64235e-17		1		0.347059	32.376	0.328542	2.07706e-17
rs1008549	ENSG00000160305	DIP2A	MAIT	NS	0.620305	1.87619e-16		1		0.347059	32.376	0.328542	2.07706e-17
rs1008549	ENSG00000160305	DIP2A	T CD8 EMRA	COV	0.795942	9.69107e-15		1		0.347059	32.376	0.328542	2.07706e-17
rs1008549	ENSG00000160305	DIP2A	T CD8 CM EM	COV	0.448764	1.69805e-12		1		0.347059	32.376	0.328542	2.07706e-17
rs1008549	ENSG00000160305	DIP2A	T CD8 CM EM	IAV	0.390227	1.56163e-10		1		0.347059	32.376	0.328542	2.07706e-17
rs1008549	ENSG00000160305	DIP2A	T CD4 E	NS	0.162337	3.68256e-08		1		0.347059	32.376	0.328542	2.07706e-17
rs1008549	ENSG00000160305	DIP2A	T CD8 N	IAV	0.341067	1.42722e-07		1		0.347059	32.376	0.328542	2.07706e-17
rs1008549	ENSG00000160305	DIP2A	NK M LIKE	COV	0.829087	2.75283e-07		1		0.347059	32.376	0.328542	2.07706e-17
rs1008549	ENSG00000160305	DIP2A	NK M LIKE	IAV	0.765122	4.37846e-06		1		0.347059	32.376	0.328542	2.07706e-17
rs1008549	ENSG00000160305	DIP2A	T CD8 EMRA	IAV	0.501378	3.07562e-05		1		0.347059	32.376	0.328542	2.07706e-17
rs58428452	ENSG00000160305	DIP2A	T CD4	NS	0.206233	1.086e-15	yes	1		0.236275	32.376	0.319433	1.48918e-12
rs58428452	ENSG00000160305	DIP2A	T CD4 E	NS	0.209698	1.46113e-08		1		0.236275	32.376	0.319433	1.48918e-12
rs58428452	ENSG00000160305	DIP2A	T CD4 N	NS	0.207325	2.33235e-08		1		0.236275	32.376	0.319433	1.48918e-12
rs58428452	ENSG00000160305	DIP2A	T CD8 N	COV	0.297765	7.21785e-07		1		0.236275	32.376	0.319433	1.48918e-12
rs56181004	ENSG00000160305	DIP2A	T CD4 E	COV	-0.3299	1.00218e-07	yes	0		0.122549	32.376	-0.218212	0.000166677
rs504781	ENSG00000244879	GABPB1-AS1	T CD4	COV	0.593346	1.14451e-56	yes	5		0.392157	17.257	1.03591	9.25389e-151
rs504781	ENSG00000244879	GABPB1-AS1	T CD8	NS	0.53656	9.15471e-55		5		0.392157	17.257	1.03591	9.25389e-151
rs504781	ENSG00000244879	GABPB1-AS1	T CD4	NS	0.536383	6.69382e-54		5		0.392157	17.257	1.03591	9.25389e-151
rs504781	ENSG00000244879	GABPB1-AS1	T CD4	IAV	0.593342	7.62138e-54		5		0.392157	17.257	1.03591	9.25389e-151
rs504781	ENSG00000244879	GABPB1-AS1	B	NS	0.641823	4.02267e-53		5		0.392157	17.257	1.03591	9.25389e-151
rs504781	ENSG00000244879	GABPB1-AS1	T CD4 N	IAV	0.598127	1.18661e-52		5		0.392157	17.257	1.03591	9.25389e-151
rs504781	ENSG00000244879	GABPB1-AS1	T CD8	COV	0.570625	2.55458e-52		5		0.392157	17.257	1.03591	9.25389e-151
rs504781	ENSG00000244879	GABPB1-AS1	T CD4 N	COV	0.584145	6.9937e-49		5		0.392157	17.257	1.03591	9.25389e-151
rs504781	ENSG00000244879	GABPB1-AS1	T CD4 E	NS	0.585243	1.40233e-48		5		0.392157	17.257	1.03591	9.25389e-151
rs504781	ENSG00000244879	GABPB1-AS1	T CD4 E	IAV	0.590003	2.25248e-46		5		0.392157	17.257	1.03591	9.25389e-151
rs504781	ENSG00000244879	GABPB1-AS1	T CD4 N	NS	0.529803	3.3583e-46		5		0.392157	17.257	1.03591	9.25389e-151
rs504781	ENSG00000244879	GABPB1-AS1	B	COV	0.685486	2.13389e-45		5		0.392157	17.257	1.03591	9.25389e-151
rs504781	ENSG00000244879	GABPB1-AS1	T CD8	IAV	0.565703	3.02641e-45		5		0.392157	17.257	1.03591	9.25389e-151
rs504781	ENSG00000244879	GABPB1-AS1	T CD4 E	COV	0.638156	4.8909e-45		5		0.392157	17.257	1.03591	9.25389e-151
rs504781	ENSG00000244879	GABPB1-AS1	T CD8 N	NS	0.59116	1.16291e-44		5		0.392157	17.257	1.03591	9.25389e-151
rs504781	ENSG00000244879	GABPB1-AS1	T CD8 N	COV	0.624315	8.94807e-41		5		0.392157	17.257	1.03591	9.25389e-151
rs504781	ENSG00000244879	GABPB1-AS1	T CD8 CM EM	NS	0.643972	7.374e-40		5		0.392157	17.257	1.03591	9.25389e-151
rs504781	ENSG00000244879	GABPB1-AS1	T CD8 N	IAV	0.644743	8.79382e-39		5		0.392157	17.257	1.03591	9.25389e-151
rs504781	ENSG00000244879	GABPB1-AS1	NK	NS	0.655843	2.41606e-38		5		0.392157	17.257	1.03591	9.25389e-151
rs504781	ENSG00000244879	GABPB1-AS1	NK	IAV	0.771242	1.25188e-37		5		0.392157	17.257	1.03591	9.25389e-151
rs504781	ENSG00000244879	GABPB1-AS1	MYELOID	NS	0.615948	2.27486e-37		5		0.392157	17.257	1.03591	9.25389e-151
rs504781	ENSG00000244879	GABPB1-AS1	MONO CD14	NS	0.618417	2.30615e-36		5		0.392157	17.257	1.03591	9.25389e-151
rs504781	ENSG00000244879	GABPB1-AS1	B M K	NS	0.706001	3.33909e-36		5		0.392157	17.257	1.03591	9.25389e-151
rs504781	ENSG00000244879	GABPB1-AS1	B	IAV	0.566274	2.1134e-35		5		0.392157	17.257	1.03591	9.25389e-151
rs504781	ENSG00000244879	GABPB1-AS1	NK	COV	0.65512	1.25366e-34		5		0.392157	17.257	1.03591	9.25389e-151
rs504781	ENSG00000244879	GABPB1-AS1	B M K	COV	0.853849	6.8651e-33		5		0.392157	17.257	1.03591	9.25389e-151
rs504781	ENSG00000244879	GABPB1-AS1	T CD8 CM EM	COV	0.663429	2.07155e-32		5		0.392157	17.257	1.03591	9.25389e-151
rs504781	ENSG00000244879	GABPB1-AS1	T CD8 CM EM	IAV	0.578314	6.06408e-32		5		0.392157	17.257	1.03591	9.25389e-151
rs504781	ENSG00000244879	GABPB1-AS1	NK CD56dim	NS	0.779044	2.43258e-30		5		0.392157	17.257	1.03591	9.25389e-151
rs504781	ENSG00000244879	GABPB1-AS1	MAIT	NS	0.729216	2.35673e-28		5		0.392157	17.257	1.03591	9.25389e-151
rs504781	ENSG00000244879	GABPB1-AS1	B M K	IAV	0.690709	1.95069e-27		5		0.392157	17.257	1.03591	9.25389e-151
rs504781	ENSG00000244879	GABPB1-AS1	B N L	NS	1.05892	9.54404e-27		5		0.392157	17.257	1.03591	9.25389e-151
rs504781	ENSG00000244879	GABPB1-AS1	B N K	NS	0.892529	4.85855e-26		5		0.392157	17.257	1.03591	9.25389e-151
rs504781	ENSG00000244879	GABPB1-AS1	T CD8 EMRA	NS	1.33424	1.3804e-21		5		0.392157	17.257	1.03591	9.25389e-151
rs504781	ENSG00000244879	GABPB1-AS1	T Reg	NS	0.898368	5.90766e-21		5		0.392157	17.257	1.03591	9.25389e-151
rs504781	ENSG00000244879	GABPB1-AS1	B M L	NS	1.25357	6.30779e-21		5		0.392157	17.257	1.03591	9.25389e-151
rs504781	ENSG00000244879	GABPB1-AS1	NK CD56dim	COV	0.853405	9.0506e-20		5		0.392157	17.257	1.03591	9.25389e-151
rs504781	ENSG00000244879	GABPB1-AS1	T CD8 EMRA	COV	1.05224	1.7294e-18		5		0.392157	17.257	1.03591	9.25389e-151
rs504781	ENSG00000244879	GABPB1-AS1	NK CD56dim	IAV	0.964554	3.19812e-18		5		0.392157	17.257	1.03591	9.25389e-151
rs504781	ENSG00000244879	GABPB1-AS1	NK CD56brt	IAV	1.46062	4.13983e-18		5		0.392157	17.257	1.03591	9.25389e-151
rs504781	ENSG00000244879	GABPB1-AS1	MYELOID	COV	0.468521	2.86823e-16		5		0.392157	17.257	1.03591	9.25389e-151
rs504781	ENSG00000244879	GABPB1-AS1	T CD8 EMRA	IAV	1.05264	4.09036e-15		5		0.392157	17.257	1.03591	9.25389e-151
rs504781	ENSG00000244879	GABPB1-AS1	B N K	COV	0.859956	6.96937e-15		5		0.392157	17.257	1.03591	9.25389e-151
rs504781	ENSG00000244879	GABPB1-AS1	MONO CD14	COV	0.431395	6.66546e-14		5		0.392157	17.257	1.03591	9.25389e-151
rs504781	ENSG00000244879	GABPB1-AS1	MAIT	IAV	0.873736	7.31837e-14		5		0.392157	17.257	1.03591	9.25389e-151
rs504781	ENSG00000244879	GABPB1-AS1	B N K	IAV	0.83435	1.38359e-13		5		0.392157	17.257	1.03591	9.25389e-151
rs504781	ENSG00000244879	GABPB1-AS1	T Reg	COV	1.15193	2.06207e-13		5		0.392157	17.257	1.03591	9.25389e-151
rs504781	ENSG00000244879	GABPB1-AS1	MONO CD16	NS	0.931527	2.42092e-13		5		0.392157	17.257	1.03591	9.25389e-151
rs504781	ENSG00000244879	GABPB1-AS1	MAIT	COV	0.966268	2.81067e-11		5		0.392157	17.257	1.03591	9.25389e-151
rs504781	ENSG00000244879	GABPB1-AS1	NK M LIKE	IAV	1.26303	4.52618e-11		5		0.392157	17.257	1.03591	9.25389e-151
rs504781	ENSG00000244879	GABPB1-AS1	B N L	COV	0.971025	5.13648e-11		5		0.392157	17.257	1.03591	9.25389e-151
rs504781	ENSG00000244879	GABPB1-AS1	T Reg	IAV	0.853815	7.84251e-11		5		0.392157	17.257	1.03591	9.25389e-151
rs504781	ENSG00000244879	GABPB1-AS1	B N L	IAV	1.04217	2.55636e-10		5		0.392157	17.257	1.03591	9.25389e-151
rs504781	ENSG00000244879	GABPB1-AS1	NK M LIKE	COV	1.30277	3.98533e-10		5		0.392157	17.257	1.03591	9.25389e-151
rs504781	ENSG00000244879	GABPB1-AS1	B M L	IAV	1.08456	6.27833e-09		5		0.392157	17.257	1.03591	9.25389e-151
rs504781	ENSG00000244879	GABPB1-AS1	NK M LIKE	NS	1.30705	6.7987e-08		5		0.392157	17.257	1.03591	9.25389e-151
rs504781	ENSG00000244879	GABPB1-AS1	pDC	NS	1.9276	2.02247e-06		5		0.392157	17.257	1.03591	9.25389e-151
rs504781	ENSG00000244879	GABPB1-AS1	MONO CD14 INFECTED	IAV	0.579496	2.94938e-06		5		0.392157	17.257	1.03591	9.25389e-151
rs504781	ENSG00000244879	GABPB1-AS1	cDC	NS	1.54458	6.45935e-06		5		0.392157	17.257	1.03591	9.25389e-151
rs526045	ENSG00000244879	GABPB1-AS1	T CD4	COV	0.423092	1.96912e-24	yes	1		0.447059	17.257	0.765198	4.122e-60
rs526045	ENSG00000244879	GABPB1-AS1	B N K	COV	0.765359	3.95178e-13		1		0.447059	17.257	0.765198	4.122e-60
rs526045	ENSG00000244879	GABPB1-AS1	cDC	NS	1.51949	2.0772e-06		1		0.447059	17.257	0.765198	4.122e-60
rs526045	ENSG00000244879	GABPB1-AS1	MONO CD14 INFECTED	IAV	0.507436	1.53787e-05		1		0.447059	17.257	0.765198	4.122e-60
rs62022564	ENSG00000244879	GABPB1-AS1	MYELOID	IAV	0.570112	1.31269e-07	yes	1		0.359804	17.257	1.00831	3.39978e-122
rs62022564	ENSG00000244879	GABPB1-AS1	MONO CD14 INFECTED	IAV	0.669155	7.90824e-06		1		0.359804	17.257	1.00831	3.39978e-122
rs1429938	ENSG00000120899	PTK2B	T CD4	IAV	-0.556826	1.22326e-55	yes	4		0.471569	61.978	0.029198	0.507629
rs1429938	ENSG00000120899	PTK2B	T CD4 N	IAV	-0.65728	2.79555e-48		4		0.471569	61.978	0.029198	0.507629
rs1429938	ENSG00000120899	PTK2B	T CD4	COV	-0.488034	1.71438e-41		4		0.471569	61.978	0.029198	0.507629
rs1429938	ENSG00000120899	PTK2B	T CD4 E	IAV	-0.484058	7.60137e-41		4		0.471569	61.978	0.029198	0.507629
rs1429938	ENSG00000120899	PTK2B	T CD4 N	COV	-0.621759	2.15446e-38		4		0.471569	61.978	0.029198	0.507629
rs1429938	ENSG00000120899	PTK2B	T CD8	IAV	-0.363959	2.27668e-38		4		0.471569	61.978	0.029198	0.507629
rs1429938	ENSG00000120899	PTK2B	T CD8 N	IAV	-0.720055	2.13099e-31		4		0.471569	61.978	0.029198	0.507629
rs1429938	ENSG00000120899	PTK2B	T CD8 N	COV	-0.790013	7.44524e-26		4		0.471569	61.978	0.029198	0.507629
rs1429938	ENSG00000120899	PTK2B	NK	IAV	-0.301965	1.32687e-25		4		0.471569	61.978	0.029198	0.507629
rs1429938	ENSG00000120899	PTK2B	T CD4 E	COV	-0.38423	4.43159e-24		4		0.471569	61.978	0.029198	0.507629
rs1429938	ENSG00000120899	PTK2B	T CD8	COV	-0.261613	1.18484e-22		4		0.471569	61.978	0.029198	0.507629
rs1429938	ENSG00000120899	PTK2B	T CD8 CM EM	IAV	-0.333222	1.05037e-21		4		0.471569	61.978	0.029198	0.507629
rs1429938	ENSG00000120899	PTK2B	NK CD56dim	IAV	-0.280468	1.03295e-17		4		0.471569	61.978	0.029198	0.507629
rs1429938	ENSG00000120899	PTK2B	B	COV	-0.325318	2.88195e-17		4		0.471569	61.978	0.029198	0.507629
rs1429938	ENSG00000120899	PTK2B	B	IAV	-0.334467	3.1439e-16		4		0.471569	61.978	0.029198	0.507629
rs1429938	ENSG00000120899	PTK2B	T Reg	IAV	-0.755523	4.41148e-14		4		0.471569	61.978	0.029198	0.507629
rs1429938	ENSG00000120899	PTK2B	NK M LIKE	IAV	-0.735118	1.43261e-10		4		0.471569	61.978	0.029198	0.507629
rs1429938	ENSG00000120899	PTK2B	T CD8 EMRA	IAV	-0.553429	6.60625e-08		4		0.471569	61.978	0.029198	0.507629
rs1429938	ENSG00000120899	PTK2B	MAIT	IAV	-0.376219	7.33567e-08		4		0.471569	61.978	0.029198	0.507629
rs1429938	ENSG00000120899	PTK2B	NK	COV	-0.179629	8.9981e-08		4		0.471569	61.978	0.029198	0.507629
rs1429938	ENSG00000120899	PTK2B	B N K	IAV	-0.552862	1.76234e-07		4		0.471569	61.978	0.029198	0.507629
rs1429938	ENSG00000120899	PTK2B	B M K	IAV	-0.356866	2.25713e-07		4		0.471569	61.978	0.029198	0.507629
rs1429938	ENSG00000120899	PTK2B	T Reg	COV	-0.789099	3.95474e-07		4		0.471569	61.978	0.029198	0.507629
rs1429938	ENSG00000120899	PTK2B	B N K	COV	-0.63368	5.07589e-07		4		0.471569	61.978	0.029198	0.507629
rs1429938	ENSG00000120899	PTK2B	B M K	COV	-0.258446	2.87407e-06		4		0.471569	61.978	0.029198	0.507629
rs35627965	ENSG00000120899	PTK2B	T CD8 CM EM	COV	-0.256585	1.62284e-12	yes	0		0.461765	61.978	0.0303301	0.49027
rs35627965	ENSG00000120899	PTK2B	NK M LIKE	IAV	-0.635124	1.95191e-09		0		0.461765	61.978	0.0303301	0.49027
rs35627965	ENSG00000120899	PTK2B	MONO CD16	COV	-0.57929	9.03543e-09		0		0.461765	61.978	0.0303301	0.49027
rs35627965	ENSG00000120899	PTK2B	B N K	IAV	-0.444998	4.41348e-06		0		0.461765	61.978	0.0303301	0.49027
rs35627965	ENSG00000120899	PTK2B	B M K	COV	-0.209079	3.81541e-05		0		0.461765	61.978	0.0303301	0.49027
rs73223431	ENSG00000120899	PTK2B	MONO CD14	NS	-0.275843	5.59878e-09	yes	0		0.326471	61.978	0.085838	0.0666668
rs73223431	ENSG00000120899	PTK2B	T Reg	COV	0.715804	5.3516e-07		0		0.326471	61.978	0.085838	0.0666668
rs2292975	ENSG00000120899	PTK2B	MONO CD14	IAV	-0.416503	1.30489e-07	yes	0		0.461765	61.978	-0.0347355	0.45601
rs2954658	ENSG00000161016	RPL8	B	NS	-0.185484	3.86547e-55	yes	5		0.49902	1973.24	-0.359084	6.0862e-13
rs2954658	ENSG00000161016	RPL8	B	COV	-0.191446	1.49292e-51		5		0.49902	1973.24	-0.359084	6.0862e-13
rs2954658	ENSG00000161016	RPL8	B	IAV	-0.186412	1.49141e-47		5		0.49902	1973.24	-0.359084	6.0862e-13
rs2954658	ENSG00000161016	RPL8	B M K	COV	-0.177473	4.21239e-46		5		0.49902	1973.24	-0.359084	6.0862e-13
rs2954658	ENSG00000161016	RPL8	B M K	NS	-0.169374	2.95264e-42		5		0.49902	1973.24	-0.359084	6.0862e-13
rs2954658	ENSG00000161016	RPL8	B N K	NS	-0.214373	2.60584e-39		5		0.49902	1973.24	-0.359084	6.0862e-13
rs2954658	ENSG00000161016	RPL8	T CD4 N	IAV	-0.152553	2.81313e-39		5		0.49902	1973.24	-0.359084	6.0862e-13
rs2954658	ENSG00000161016	RPL8	T CD4	NS	-0.131353	4.99431e-38		5		0.49902	1973.24	-0.359084	6.0862e-13
rs2954658	ENSG00000161016	RPL8	T CD4	IAV	-0.145362	1.37289e-36		5		0.49902	1973.24	-0.359084	6.0862e-13
rs2954658	ENSG00000161016	RPL8	T CD4 N	NS	-0.13467	1.5544e-36		5		0.49902	1973.24	-0.359084	6.0862e-13
rs2954658	ENSG00000161016	RPL8	T CD4 E	COV	-0.132678	1.90255e-36		5		0.49902	1973.24	-0.359084	6.0862e-13
rs2954658	ENSG00000161016	RPL8	T CD4	COV	-0.134836	2.69558e-36		5		0.49902	1973.24	-0.359084	6.0862e-13
rs2954658	ENSG00000161016	RPL8	T CD4 E	IAV	-0.13758	5.16755e-36		5		0.49902	1973.24	-0.359084	6.0862e-13
rs2954658	ENSG00000161016	RPL8	T CD8 N	IAV	-0.148465	4.65129e-35		5		0.49902	1973.24	-0.359084	6.0862e-13
rs2954658	ENSG00000161016	RPL8	T CD4 E	NS	-0.126309	2.28083e-34		5		0.49902	1973.24	-0.359084	6.0862e-13
rs2954658	ENSG00000161016	RPL8	B N K	COV	-0.230222	2.52814e-34		5		0.49902	1973.24	-0.359084	6.0862e-13
rs2954658	ENSG00000161016	RPL8	T CD4 N	COV	-0.136805	8.74991e-34		5		0.49902	1973.24	-0.359084	6.0862e-13
rs2954658	ENSG00000161016	RPL8	T CD8 N	NS	-0.147064	1.65307e-33		5		0.49902	1973.24	-0.359084	6.0862e-13
rs2954658	ENSG00000161016	RPL8	B M K	IAV	-0.166564	1.9393e-33		5		0.49902	1973.24	-0.359084	6.0862e-13
rs2954658	ENSG00000161016	RPL8	T CD8	IAV	-0.141862	2.21256e-32		5		0.49902	1973.24	-0.359084	6.0862e-13
rs2954658	ENSG00000161016	RPL8	T CD8	NS	-0.139046	1.72999e-30		5		0.49902	1973.24	-0.359084	6.0862e-13
rs2954658	ENSG00000161016	RPL8	B N K	IAV	-0.209042	2.64605e-30		5		0.49902	1973.24	-0.359084	6.0862e-13
rs2954658	ENSG00000161016	RPL8	B N L	COV	-0.198796	1.67574e-29		5		0.49902	1973.24	-0.359084	6.0862e-13
rs2954658	ENSG00000161016	RPL8	B N L	IAV	-0.218199	2.1968e-29		5		0.49902	1973.24	-0.359084	6.0862e-13
rs2954658	ENSG00000161016	RPL8	B N L	NS	-0.205165	7.93536e-29		5		0.49902	1973.24	-0.359084	6.0862e-13
rs2954658	ENSG00000161016	RPL8	T CD8 N	COV	-0.141792	1.09276e-28		5		0.49902	1973.24	-0.359084	6.0862e-13
rs2954658	ENSG00000161016	RPL8	B M L	NS	-0.216239	4.99301e-27		5		0.49902	1973.24	-0.359084	6.0862e-13
rs2954658	ENSG00000161016	RPL8	T CD8	COV	-0.133779	5.5472e-27		5		0.49902	1973.24	-0.359084	6.0862e-13
rs2954658	ENSG00000161016	RPL8	B M L	IAV	-0.221756	2.66238e-26		5		0.49902	1973.24	-0.359084	6.0862e-13
rs2954658	ENSG00000161016	RPL8	T CD8 CM EM	IAV	-0.132498	3.23883e-25		5		0.49902	1973.24	-0.359084	6.0862e-13
rs2954658	ENSG00000161016	RPL8	B M L	COV	-0.247633	3.87334e-21		5		0.49902	1973.24	-0.359084	6.0862e-13
rs2954658	ENSG00000161016	RPL8	MYELOID	NS	-0.139818	7.25484e-20		5		0.49902	1973.24	-0.359084	6.0862e-13
rs2954658	ENSG00000161016	RPL8	T Reg	IAV	-0.138786	1.52677e-19		5		0.49902	1973.24	-0.359084	6.0862e-13
rs2954658	ENSG00000161016	RPL8	T Reg	COV	-0.162689	5.75968e-19		5		0.49902	1973.24	-0.359084	6.0862e-13
rs2954658	ENSG00000161016	RPL8	T CD8 CM EM	NS	-0.110052	3.33932e-18		5		0.49902	1973.24	-0.359084	6.0862e-13
rs2954658	ENSG00000161016	RPL8	T CD8 CM EM	COV	-0.126432	4.11295e-18		5		0.49902	1973.24	-0.359084	6.0862e-13
rs2954658	ENSG00000161016	RPL8	MONO CD14	NS	-0.142019	4.3309e-18		5		0.49902	1973.24	-0.359084	6.0862e-13
rs2954658	ENSG00000161016	RPL8	T Reg	NS	-0.152306	1.27915e-17		5		0.49902	1973.24	-0.359084	6.0862e-13
rs2954658	ENSG00000161016	RPL8	MAIT	COV	-0.142063	1.42061e-17		5		0.49902	1973.24	-0.359084	6.0862e-13
rs2954658	ENSG00000161016	RPL8	MAIT	NS	-0.13579	3.66304e-17		5		0.49902	1973.24	-0.359084	6.0862e-13
rs2954658	ENSG00000161016	RPL8	NK	IAV	-0.112996	9.54702e-15		5		0.49902	1973.24	-0.359084	6.0862e-13
rs2954658	ENSG00000161016	RPL8	MAIT	IAV	-0.120169	2.68035e-14		5		0.49902	1973.24	-0.359084	6.0862e-13
rs2954658	ENSG00000161016	RPL8	T CD8 EMRA	COV	-0.131212	1.50768e-13		5		0.49902	1973.24	-0.359084	6.0862e-13
rs2954658	ENSG00000161016	RPL8	MONO CD16	NS	-0.156736	1.78168e-12		5		0.49902	1973.24	-0.359084	6.0862e-13
rs2954658	ENSG00000161016	RPL8	T CD8 EMRA	IAV	-0.135026	3.24459e-12		5		0.49902	1973.24	-0.359084	6.0862e-13
rs2954658	ENSG00000161016	RPL8	MONO CD14	COV	-0.112588	2.50312e-11		5		0.49902	1973.24	-0.359084	6.0862e-13
rs2954658	ENSG00000161016	RPL8	MYELOID	COV	-0.113431	6.61494e-11		5		0.49902	1973.24	-0.359084	6.0862e-13
rs2954658	ENSG00000161016	RPL8	NK CD56dim	IAV	-0.141388	2.32453e-10		5		0.49902	1973.24	-0.359084	6.0862e-13
rs2954658	ENSG00000161016	RPL8	NK	COV	-0.103532	5.01319e-10		5		0.49902	1973.24	-0.359084	6.0862e-13
rs2954658	ENSG00000161016	RPL8	T CD8 EMRA	NS	-0.118164	2.74402e-08		5		0.49902	1973.24	-0.359084	6.0862e-13
rs2954658	ENSG00000161016	RPL8	NK	NS	-0.0813839	1.36815e-07		5		0.49902	1973.24	-0.359084	6.0862e-13
rs2954658	ENSG00000161016	RPL8	NK M LIKE	COV	-0.186653	1.18011e-06		5		0.49902	1973.24	-0.359084	6.0862e-13
rs2954658	ENSG00000161016	RPL8	MONO CD14	IAV	-0.353497	1.21417e-06		5		0.49902	1973.24	-0.359084	6.0862e-13
rs2954658	ENSG00000161016	RPL8	MYELOID	IAV	-0.275047	2.38613e-06		5		0.49902	1973.24	-0.359084	6.0862e-13
rs3828485	ENSG00000123737	EXOSC9	MONO CD14	COV	0.887628	3.88975e-55	yes	5		0.332353	21.984	-0.0173851	0.750844
rs3828485	ENSG00000123737	EXOSC9	MYELOID	COV	0.838992	9.45619e-55		5		0.332353	21.984	-0.0173851	0.750844
rs3828485	ENSG00000123737	EXOSC9	B	IAV	0.571457	7.37351e-48		5		0.332353	21.984	-0.0173851	0.750844
rs3828485	ENSG00000123737	EXOSC9	MYELOID	IAV	1.14325	1.85709e-47		5		0.332353	21.984	-0.0173851	0.750844
rs3828485	ENSG00000123737	EXOSC9	NK	IAV	0.739957	1.08436e-46		5		0.332353	21.984	-0.0173851	0.750844
rs3828485	ENSG00000123737	EXOSC9	T CD4	IAV	0.445994	2.32667e-46		5		0.332353	21.984	-0.0173851	0.750844
rs3828485	ENSG00000123737	EXOSC9	T CD4 E	IAV	0.596502	5.37868e-44		5		0.332353	21.984	-0.0173851	0.750844
rs3828485	ENSG00000123737	EXOSC9	T CD8	IAV	0.453987	7.43657e-43		5		0.332353	21.984	-0.0173851	0.750844
rs3828485	ENSG00000123737	EXOSC9	MONO CD14	IAV	1.10189	4.98668e-41		5		0.332353	21.984	-0.0173851	0.750844
rs3828485	ENSG00000123737	EXOSC9	NK	COV	0.631657	1.09854e-36		5		0.332353	21.984	-0.0173851	0.750844
rs3828485	ENSG00000123737	EXOSC9	T CD4	COV	0.337722	2.8592e-36		5		0.332353	21.984	-0.0173851	0.750844
rs3828485	ENSG00000123737	EXOSC9	T CD8	COV	0.406955	2.20486e-31		5		0.332353	21.984	-0.0173851	0.750844
rs3828485	ENSG00000123737	EXOSC9	T CD4 E	COV	0.427849	4.72313e-31		5		0.332353	21.984	-0.0173851	0.750844
rs3828485	ENSG00000123737	EXOSC9	MONO CD16	IAV	1.38603	1.56989e-29		5		0.332353	21.984	-0.0173851	0.750844
rs3828485	ENSG00000123737	EXOSC9	B M K	IAV	0.603371	4.75819e-29		5		0.332353	21.984	-0.0173851	0.750844
rs3828485	ENSG00000123737	EXOSC9	B N K	IAV	1.21572	3.91072e-28		5		0.332353	21.984	-0.0173851	0.750844
rs3828485	ENSG00000123737	EXOSC9	NK CD56dim	IAV	0.776414	8.11953e-28		5		0.332353	21.984	-0.0173851	0.750844
rs3828485	ENSG00000123737	EXOSC9	NK CD56dim	COV	0.755367	1.04584e-27		5		0.332353	21.984	-0.0173851	0.750844
rs3828485	ENSG00000123737	EXOSC9	T CD4 N	IAV	0.340524	2.87472e-26		5		0.332353	21.984	-0.0173851	0.750844
rs3828485	ENSG00000123737	EXOSC9	B N K	COV	1.15172	7.71925e-24		5		0.332353	21.984	-0.0173851	0.750844
rs3828485	ENSG00000123737	EXOSC9	T CD8 CM EM	IAV	0.44031	9.45146e-21		5		0.332353	21.984	-0.0173851	0.750844
rs3828485	ENSG00000123737	EXOSC9	T CD8 CM EM	COV	0.558968	2.01403e-20		5		0.332353	21.984	-0.0173851	0.750844
rs3828485	ENSG00000123737	EXOSC9	T CD8 EMRA	IAV	1.05	5.73032e-20		5		0.332353	21.984	-0.0173851	0.750844
rs3828485	ENSG00000123737	EXOSC9	MONO CD16	COV	1.16331	1.29513e-19		5		0.332353	21.984	-0.0173851	0.750844
rs3828485	ENSG00000123737	EXOSC9	T Reg	IAV	1.04549	1.40326e-18		5		0.332353	21.984	-0.0173851	0.750844
rs3828485	ENSG00000123737	EXOSC9	B N L	IAV	1.26343	1.8159e-18		5		0.332353	21.984	-0.0173851	0.750844
rs3828485	ENSG00000123737	EXOSC9	T CD8 N	IAV	0.49416	1.23028e-17		5		0.332353	21.984	-0.0173851	0.750844
rs3828485	ENSG00000123737	EXOSC9	NK M LIKE	IAV	1.19868	4.5611e-17		5		0.332353	21.984	-0.0173851	0.750844
rs3828485	ENSG00000123737	EXOSC9	NK CD56brt	IAV	1.27133	4.15384e-16		5		0.332353	21.984	-0.0173851	0.750844
rs3828485	ENSG00000123737	EXOSC9	T CD8 EMRA	COV	0.984964	1.1593e-15		5		0.332353	21.984	-0.0173851	0.750844
rs3828485	ENSG00000123737	EXOSC9	B M L	IAV	1.23994	2.22863e-15		5		0.332353	21.984	-0.0173851	0.750844
rs3828485	ENSG00000123737	EXOSC9	B N L	COV	1.04326	5.58749e-12		5		0.332353	21.984	-0.0173851	0.750844
rs3828485	ENSG00000123737	EXOSC9	NK M LIKE	COV	1.39147	1.06598e-10		5		0.332353	21.984	-0.0173851	0.750844
rs3828485	ENSG00000123737	EXOSC9	T CD8 N	COV	0.299998	2.0077e-10		5		0.332353	21.984	-0.0173851	0.750844
rs3828485	ENSG00000123737	EXOSC9	MAIT	IAV	0.656816	3.12457e-10		5		0.332353	21.984	-0.0173851	0.750844
rs3828485	ENSG00000123737	EXOSC9	NK CD56brt	COV	1.44416	1.0988e-09		5		0.332353	21.984	-0.0173851	0.750844
rs3828485	ENSG00000123737	EXOSC9	MONO CD14	NS	0.23639	2.37346e-09		5		0.332353	21.984	-0.0173851	0.750844
rs3828485	ENSG00000123737	EXOSC9	MYELOID	NS	0.214313	1.2603e-08		5		0.332353	21.984	-0.0173851	0.750844
rs3828485	ENSG00000123737	EXOSC9	B M L	COV	1.26257	3.06278e-08		5		0.332353	21.984	-0.0173851	0.750844
rs6838153	ENSG00000123737	EXOSC9	MYELOID	COV	0.835994	2.97486e-53	yes	5		0.331373	21.984	-0.0148203	0.78705
rs6838153	ENSG00000123737	EXOSC9	MYELOID	IAV	1.15522	1.36987e-48		5		0.331373	21.984	-0.0148203	0.78705
rs6838153	ENSG00000123737	EXOSC9	B	IAV	0.571966	2.18814e-47		5		0.331373	21.984	-0.0148203	0.78705
rs6838153	ENSG00000123737	EXOSC9	T CD4	IAV	0.447175	2.06102e-46		5		0.331373	21.984	-0.0148203	0.78705
rs6838153	ENSG00000123737	EXOSC9	T CD4 E	IAV	0.594118	3.24206e-43		5		0.331373	21.984	-0.0148203	0.78705
rs6838153	ENSG00000123737	EXOSC9	T CD8	IAV	0.455309	7.0678e-43		5		0.331373	21.984	-0.0148203	0.78705
rs6838153	ENSG00000123737	EXOSC9	B	COV	0.571677	7.60417e-43		5		0.331373	21.984	-0.0148203	0.78705
rs6838153	ENSG00000123737	EXOSC9	MONO CD14	IAV	1.10623	4.31978e-41		5		0.331373	21.984	-0.0148203	0.78705
rs6838153	ENSG00000123737	EXOSC9	T CD4	COV	0.339376	1.79647e-36		5		0.331373	21.984	-0.0148203	0.78705
rs6838153	ENSG00000123737	EXOSC9	NK	COV	0.628571	1.03904e-35		5		0.331373	21.984	-0.0148203	0.78705
rs6838153	ENSG00000123737	EXOSC9	T CD8	COV	0.408403	4.97928e-31		5		0.331373	21.984	-0.0148203	0.78705
rs6838153	ENSG00000123737	EXOSC9	T CD4 E	COV	0.423952	3.77713e-30		5		0.331373	21.984	-0.0148203	0.78705
rs6838153	ENSG00000123737	EXOSC9	MONO CD16	IAV	1.38603	1.56989e-29		5		0.331373	21.984	-0.0148203	0.78705
rs6838153	ENSG00000123737	EXOSC9	B M K	IAV	0.607146	2.38774e-29		5		0.331373	21.984	-0.0148203	0.78705
rs6838153	ENSG00000123737	EXOSC9	B N K	IAV	1.21093	1.1428e-27		5		0.331373	21.984	-0.0148203	0.78705
rs6838153	ENSG00000123737	EXOSC9	NK CD56dim	IAV	0.76928	5.59806e-27		5		0.331373	21.984	-0.0148203	0.78705
rs6838153	ENSG00000123737	EXOSC9	NK CD56dim	COV	0.749585	6.2743e-27		5		0.331373	21.984	-0.0148203	0.78705
rs6838153	ENSG00000123737	EXOSC9	T CD4 N	IAV	0.343413	1.20779e-26		5		0.331373	21.984	-0.0148203	0.78705
rs6838153	ENSG00000123737	EXOSC9	B N K	COV	1.15895	5.38632e-24		5		0.331373	21.984	-0.0148203	0.78705
rs6838153	ENSG00000123737	EXOSC9	T CD4 N	COV	0.303039	1.16957e-22		5		0.331373	21.984	-0.0148203	0.78705
rs6838153	ENSG00000123737	EXOSC9	T CD8 CM EM	IAV	0.447882	2.03446e-21		5		0.331373	21.984	-0.0148203	0.78705
rs6838153	ENSG00000123737	EXOSC9	T CD8 EMRA	IAV	1.04892	9.96671e-20		5		0.331373	21.984	-0.0148203	0.78705
rs6838153	ENSG00000123737	EXOSC9	MONO CD16	COV	1.16331	1.29513e-19		5		0.331373	21.984	-0.0148203	0.78705
rs6838153	ENSG00000123737	EXOSC9	T CD8 CM EM	COV	0.549422	1.93653e-19		5		0.331373	21.984	-0.0148203	0.78705
rs6838153	ENSG00000123737	EXOSC9	T Reg	IAV	1.06274	4.38173e-19		5		0.331373	21.984	-0.0148203	0.78705
rs6838153	ENSG00000123737	EXOSC9	B N L	IAV	1.27664	9.07354e-19		5		0.331373	21.984	-0.0148203	0.78705
rs6838153	ENSG00000123737	EXOSC9	T CD8 N	IAV	0.501221	4.79628e-18		5		0.331373	21.984	-0.0148203	0.78705
rs6838153	ENSG00000123737	EXOSC9	NK M LIKE	IAV	1.16581	4.6602e-16		5		0.331373	21.984	-0.0148203	0.78705
rs6838153	ENSG00000123737	EXOSC9	NK CD56brt	IAV	1.26243	9.41737e-16		5		0.331373	21.984	-0.0148203	0.78705
rs6838153	ENSG00000123737	EXOSC9	B M L	IAV	1.22972	6.1311e-15		5		0.331373	21.984	-0.0148203	0.78705
rs6838153	ENSG00000123737	EXOSC9	T CD8 EMRA	COV	0.953389	1.66032e-14		5		0.331373	21.984	-0.0148203	0.78705
rs6838153	ENSG00000123737	EXOSC9	B N L	COV	1.06009	2.68283e-12		5		0.331373	21.984	-0.0148203	0.78705
rs6838153	ENSG00000123737	EXOSC9	NK M LIKE	COV	1.41341	5.77193e-11		5		0.331373	21.984	-0.0148203	0.78705
rs6838153	ENSG00000123737	EXOSC9	T CD8 N	COV	0.303877	1.29457e-10		5		0.331373	21.984	-0.0148203	0.78705
rs6838153	ENSG00000123737	EXOSC9	MAIT	IAV	0.650053	6.10921e-10		5		0.331373	21.984	-0.0148203	0.78705
rs6838153	ENSG00000123737	EXOSC9	MONO CD14	NS	0.242598	1.04435e-09		5		0.331373	21.984	-0.0148203	0.78705
rs6838153	ENSG00000123737	EXOSC9	NK CD56brt	COV	1.42674	1.87413e-09		5		0.331373	21.984	-0.0148203	0.78705
rs6838153	ENSG00000123737	EXOSC9	B M L	COV	1.32793	5.52004e-09		5		0.331373	21.984	-0.0148203	0.78705
rs6838153	ENSG00000123737	EXOSC9	MYELOID	NS	0.219307	6.64503e-09		5		0.331373	21.984	-0.0148203	0.78705
rs2063165	ENSG00000123737	EXOSC9	MONO CD14	IAV	1.11814	3.9199e-40	yes	0		0.326471	21.984	-0.0538602	0.320411
rs2063165	ENSG00000123737	EXOSC9	MONO CD14 INFECTED	IAV	1.40883	4.53776e-31		0		0.326471	21.984	-0.0538602	0.320411
rs2063165	ENSG00000123737	EXOSC9	B M K	COV	0.654178	3.06967e-29		0		0.326471	21.984	-0.0538602	0.320411
rs2063165	ENSG00000123737	EXOSC9	MONO CD16	COV	1.17163	1.5611e-19		0		0.326471	21.984	-0.0538602	0.320411
rs2063165	ENSG00000123737	EXOSC9	B N L	COV	1.01217	5.46372e-11		0		0.326471	21.984	-0.0538602	0.320411
rs2063165	ENSG00000123737	EXOSC9	T CD8 N	COV	0.294899	5.95829e-10		0		0.326471	21.984	-0.0538602	0.320411
rs2063165	ENSG00000123737	EXOSC9	NK M LIKE	COV	1.35443	6.40268e-10		0		0.326471	21.984	-0.0538602	0.320411
rs2063165	ENSG00000123737	EXOSC9	MAIT	IAV	0.643536	1.0713e-09		0		0.326471	21.984	-0.0538602	0.320411
rs11098646	ENSG00000123737	EXOSC9	B M K	COV	0.665156	1.14673e-30	yes	0		0.32451	21.984	-0.0458344	0.398931
rs11098646	ENSG00000123737	EXOSC9	MONO CD16	COV	1.17291	1.22712e-19		0		0.32451	21.984	-0.0458344	0.398931
rs11098646	ENSG00000123737	EXOSC9	T CD8 EMRA	IAV	1.04679	2.68693e-19		0		0.32451	21.984	-0.0458344	0.398931
rs11098646	ENSG00000123737	EXOSC9	T Reg	IAV	1.05114	2.38453e-18		0		0.32451	21.984	-0.0458344	0.398931
rs11098646	ENSG00000123737	EXOSC9	B N L	IAV	1.27245	3.49463e-18		0		0.32451	21.984	-0.0458344	0.398931
rs11098646	ENSG00000123737	EXOSC9	NK M LIKE	IAV	1.15838	1.37626e-15		0		0.32451	21.984	-0.0458344	0.398931
rs11098646	ENSG00000123737	EXOSC9	NK CD56brt	IAV	1.24578	4.00334e-15		0		0.32451	21.984	-0.0458344	0.398931
rs11098646	ENSG00000123737	EXOSC9	B N L	COV	1.0396	1.51622e-11		0		0.32451	21.984	-0.0458344	0.398931
rs11098646	ENSG00000123737	EXOSC9	NK M LIKE	COV	1.39434	1.64868e-10		0		0.32451	21.984	-0.0458344	0.398931
rs11098646	ENSG00000123737	EXOSC9	MAIT	IAV	0.661356	3.537e-10		0		0.32451	21.984	-0.0458344	0.398931
rs11098646	ENSG00000123737	EXOSC9	T CD8 N	COV	0.295611	5.69505e-10		0		0.32451	21.984	-0.0458344	0.398931
rs1819333	ENSG00000026297	RNASET2	T CD4 N	NS	0.4625	2.51376e-53	yes	0		0.489216	36.465	0.320792	2.85481e-12
rs1819333	ENSG00000026297	RNASET2	T CD8 N	NS	0.568507	4.07295e-36		0		0.489216	36.465	0.320792	2.85481e-12
rs1819333	ENSG00000026297	RNASET2	T CD8 N	COV	0.781608	1.56545e-30		0		0.489216	36.465	0.320792	2.85481e-12
rs364283	ENSG00000026297	RNASET2	T CD4	NS	-0.32708	7.75912e-50	yes	3		0.489216	36.465	-0.318988	4.81982e-12
rs364283	ENSG00000026297	RNASET2	T CD4 N	COV	-0.477697	2.91226e-46		3		0.489216	36.465	-0.318988	4.81982e-12
rs364283	ENSG00000026297	RNASET2	T CD8 N	NS	-0.574838	2.49533e-36		3		0.489216	36.465	-0.318988	4.81982e-12
rs364283	ENSG00000026297	RNASET2	T CD4 N	IAV	-0.422277	1.76818e-35		3		0.489216	36.465	-0.318988	4.81982e-12
rs364283	ENSG00000026297	RNASET2	T CD4	COV	-0.288073	8.46567e-31		3		0.489216	36.465	-0.318988	4.81982e-12
rs364283	ENSG00000026297	RNASET2	T CD4 E	NS	-0.250172	7.06869e-30		3		0.489216	36.465	-0.318988	4.81982e-12
rs364283	ENSG00000026297	RNASET2	T CD4	IAV	-0.257105	2.20868e-24		3		0.489216	36.465	-0.318988	4.81982e-12
rs364283	ENSG00000026297	RNASET2	T CD8 N	IAV	-0.672717	1.50096e-20		3		0.489216	36.465	-0.318988	4.81982e-12
rs364283	ENSG00000026297	RNASET2	T CD8	IAV	-0.242915	3.553e-16		3		0.489216	36.465	-0.318988	4.81982e-12
rs364283	ENSG00000026297	RNASET2	MONO CD14	NS	-0.312114	6.57548e-12		3		0.489216	36.465	-0.318988	4.81982e-12
rs364283	ENSG00000026297	RNASET2	T CD4 E	COV	-0.156709	9.47243e-12		3		0.489216	36.465	-0.318988	4.81982e-12
rs364283	ENSG00000026297	RNASET2	MYELOID	NS	-0.291919	2.91555e-10		3		0.489216	36.465	-0.318988	4.81982e-12
rs364283	ENSG00000026297	RNASET2	T CD4 E	IAV	-0.142675	4.38646e-10		3		0.489216	36.465	-0.318988	4.81982e-12
rs364283	ENSG00000026297	RNASET2	T CD8 EMRA	NS	-0.681508	3.34093e-08		3		0.489216	36.465	-0.318988	4.81982e-12
rs364283	ENSG00000026297	RNASET2	MONO CD14 INFECTED	IAV	-0.674359	9.61413e-07		3		0.489216	36.465	-0.318988	4.81982e-12
rs364283	ENSG00000026297	RNASET2	MYELOID	IAV	-0.459697	8.31407e-06		3		0.489216	36.465	-0.318988	4.81982e-12
rs408087	ENSG00000026297	RNASET2	T CD8	NS	-0.280013	3.72229e-32	yes	2		0.479412	36.465	-0.30023	4.91522e-11
rs408087	ENSG00000026297	RNASET2	T CD8 CM EM	NS	-0.235006	1.87434e-14		2		0.479412	36.465	-0.30023	4.91522e-11
rs408087	ENSG00000026297	RNASET2	NK	NS	-0.296507	3.26969e-09		2		0.479412	36.465	-0.30023	4.91522e-11
rs140748	ENSG00000026297	RNASET2	T CD8	COV	-0.260552	1.62281e-18	yes	2		0.484314	36.465	-0.308574	1.99244e-11
rs140748	ENSG00000026297	RNASET2	T CD8 EMRA	NS	-0.650225	7.33985e-08		2		0.484314	36.465	-0.308574	1.99244e-11
rs140748	ENSG00000026297	RNASET2	NK	COV	-0.274999	1.23675e-06		2		0.484314	36.465	-0.308574	1.99244e-11
rs142804409	ENSG00000026297	RNASET2	B	NS	0.13653	4.95567e-09	yes	1		0.357843	36.465	0.286649	3.84252e-09
rs142804409	ENSG00000026297	RNASET2	B M K	NS	0.150659	3.84162e-06		1		0.357843	36.465	0.286649	3.84252e-09
rs9457251	ENSG00000026297	RNASET2	NK CD56dim	NS	-0.446326	1.85413e-08	yes	0		0.446078	36.465	-0.308643	1.39702e-11
rs1079145	ENSG00000026297	RNASET2	NK CD56brt	COV	1.44551	2.21432e-07	yes	0		0.0715686	36.465	0.251665	0.00590638
rs2247325	ENSG00000026297	RNASET2	MONO CD14	COV	0.286463	1.40569e-06	yes	1		0.390196	36.465	0.330347	1.36078e-11
rs2247325	ENSG00000026297	RNASET2	MYELOID	COV	0.25495	2.64407e-06		1		0.390196	36.465	0.330347	1.36078e-11
rs79452434	ENSG00000026297	RNASET2	T CD8 CM EM	IAV	-0.1639	1.5065e-05	yes	0		0.483333	36.465	-0.276689	1.35043e-09
rs9404983	ENSG00000272501	AL662844.4	T CD4	COV	0.920817	7.82158e-53	yes	5		0.234314	12.9	-0.625522	6.47142e-21
rs9404983	ENSG00000272501	AL662844.4	T CD8	COV	0.983756	2.80859e-52		5		0.234314	12.9	-0.625522	6.47142e-21
rs9404983	ENSG00000272501	AL662844.4	T CD4 N	COV	0.97259	2.47076e-51		5		0.234314	12.9	-0.625522	6.47142e-21
rs9404983	ENSG00000272501	AL662844.4	T CD4 N	IAV	1.02656	2.59161e-49		5		0.234314	12.9	-0.625522	6.47142e-21
rs9404983	ENSG00000272501	AL662844.4	T CD8	IAV	0.914529	2.49497e-48		5		0.234314	12.9	-0.625522	6.47142e-21
rs9404983	ENSG00000272501	AL662844.4	T CD4	NS	0.891563	1.66284e-44		5		0.234314	12.9	-0.625522	6.47142e-21
rs9404983	ENSG00000272501	AL662844.4	T CD4 E	IAV	1.00326	3.80588e-43		5		0.234314	12.9	-0.625522	6.47142e-21
rs9404983	ENSG00000272501	AL662844.4	T CD8	NS	0.898114	5.95889e-42		5		0.234314	12.9	-0.625522	6.47142e-21
rs9404983	ENSG00000272501	AL662844.4	T CD4 N	NS	0.972012	3.63816e-39		5		0.234314	12.9	-0.625522	6.47142e-21
rs9404983	ENSG00000272501	AL662844.4	T CD4 E	COV	1.00855	5.01979e-39		5		0.234314	12.9	-0.625522	6.47142e-21
rs9404983	ENSG00000272501	AL662844.4	NK	IAV	1.12685	5.25284e-39		5		0.234314	12.9	-0.625522	6.47142e-21
rs9404983	ENSG00000272501	AL662844.4	T CD8 N	COV	1.22669	7.99879e-38		5		0.234314	12.9	-0.625522	6.47142e-21
rs9404983	ENSG00000272501	AL662844.4	NK	COV	1.10525	1.03197e-37		5		0.234314	12.9	-0.625522	6.47142e-21
rs9404983	ENSG00000272501	AL662844.4	T CD8 N	IAV	1.22586	8.85314e-36		5		0.234314	12.9	-0.625522	6.47142e-21
rs9404983	ENSG00000272501	AL662844.4	T CD8 CM EM	COV	1.23424	4.33365e-35		5		0.234314	12.9	-0.625522	6.47142e-21
rs9404983	ENSG00000272501	AL662844.4	T CD8 CM EM	IAV	1.23814	5.93135e-35		5		0.234314	12.9	-0.625522	6.47142e-21
rs9404983	ENSG00000272501	AL662844.4	B	COV	0.908895	2.2462e-34		5		0.234314	12.9	-0.625522	6.47142e-21
rs9404983	ENSG00000272501	AL662844.4	MYELOID	COV	0.860738	3.45988e-34		5		0.234314	12.9	-0.625522	6.47142e-21
rs9404983	ENSG00000272501	AL662844.4	NK	NS	1.14702	5.6585e-34		5		0.234314	12.9	-0.625522	6.47142e-21
rs9404983	ENSG00000272501	AL662844.4	B	IAV	1.01243	1.31108e-33		5		0.234314	12.9	-0.625522	6.47142e-21
rs9404983	ENSG00000272501	AL662844.4	NK CD56dim	COV	1.36138	3.27916e-33		5		0.234314	12.9	-0.625522	6.47142e-21
rs9404983	ENSG00000272501	AL662844.4	B	NS	0.948625	5.29147e-32		5		0.234314	12.9	-0.625522	6.47142e-21
rs9404983	ENSG00000272501	AL662844.4	T CD8 EMRA	COV	1.57475	9.44535e-31		5		0.234314	12.9	-0.625522	6.47142e-21
rs9404983	ENSG00000272501	AL662844.4	MONO CD14	COV	0.847919	9.34352e-30		5		0.234314	12.9	-0.625522	6.47142e-21
rs9404983	ENSG00000272501	AL662844.4	NK CD56dim	NS	1.38945	6.28778e-29		5		0.234314	12.9	-0.625522	6.47142e-21
rs9404983	ENSG00000272501	AL662844.4	NK CD56dim	IAV	1.40844	1.05096e-25		5		0.234314	12.9	-0.625522	6.47142e-21
rs9404983	ENSG00000272501	AL662844.4	T CD8 N	NS	1.02336	2.95183e-24		5		0.234314	12.9	-0.625522	6.47142e-21
rs9404983	ENSG00000272501	AL662844.4	MAIT	COV	1.47014	4.90479e-21		5		0.234314	12.9	-0.625522	6.47142e-21
rs9404983	ENSG00000272501	AL662844.4	B N K	IAV	1.35257	5.8249e-21		5		0.234314	12.9	-0.625522	6.47142e-21
rs9404983	ENSG00000272501	AL662844.4	B M K	IAV	1.12812	8.53806e-19		5		0.234314	12.9	-0.625522	6.47142e-21
rs9404983	ENSG00000272501	AL662844.4	NK M LIKE	IAV	1.56203	1.08126e-18		5		0.234314	12.9	-0.625522	6.47142e-21
rs9404983	ENSG00000272501	AL662844.4	B N K	COV	1.26719	2.90549e-18		5		0.234314	12.9	-0.625522	6.47142e-21
rs9404983	ENSG00000272501	AL662844.4	B M K	NS	1.08288	8.27805e-18		5		0.234314	12.9	-0.625522	6.47142e-21
rs9404983	ENSG00000272501	AL662844.4	MAIT	IAV	1.28204	4.59798e-17		5		0.234314	12.9	-0.625522	6.47142e-21
rs9404983	ENSG00000272501	AL662844.4	B M K	COV	0.927982	1.4109e-16		5		0.234314	12.9	-0.625522	6.47142e-21
rs9404983	ENSG00000272501	AL662844.4	T Reg	IAV	1.3114	3.86729e-16		5		0.234314	12.9	-0.625522	6.47142e-21
rs9404983	ENSG00000272501	AL662844.4	MONO CD16	COV	1.22308	5.50579e-16		5		0.234314	12.9	-0.625522	6.47142e-21
rs9404983	ENSG00000272501	AL662844.4	MAIT	NS	1.14484	2.13229e-15		5		0.234314	12.9	-0.625522	6.47142e-21
rs9404983	ENSG00000272501	AL662844.4	NK CD56brt	IAV	1.22417	7.33515e-11		5		0.234314	12.9	-0.625522	6.47142e-21
rs9404983	ENSG00000272501	AL662844.4	B N L	NS	1.28641	7.64998e-11		5		0.234314	12.9	-0.625522	6.47142e-21
rs9404983	ENSG00000272501	AL662844.4	MONO CD16	NS	0.69921	6.1668e-08		5		0.234314	12.9	-0.625522	6.47142e-21
rs9404983	ENSG00000272501	AL662844.4	B M L	NS	1.01124	8.70156e-08		5		0.234314	12.9	-0.625522	6.47142e-21
rs9404983	ENSG00000272501	AL662844.4	B M L	IAV	1.03013	1.66039e-07		5		0.234314	12.9	-0.625522	6.47142e-21
rs9404983	ENSG00000272501	AL662844.4	MONO CD16	IAV	0.897624	1.8318e-07		5		0.234314	12.9	-0.625522	6.47142e-21
rs6922842	ENSG00000272501	AL662844.4	T CD4	IAV	0.90314	7.79694e-50	yes	2	yes	0.234314	12.9	-0.625522	6.47142e-21
rs6922842	ENSG00000272501	AL662844.4	T CD4 E	IAV	1.01514	3.03686e-43		2	yes	0.234314	12.9	-0.625522	6.47142e-21
rs6922842	ENSG00000272501	AL662844.4	T CD8 N	COV	1.23911	1.4404e-37		2	yes	0.234314	12.9	-0.625522	6.47142e-21
rs6922842	ENSG00000272501	AL662844.4	T CD8 CM EM	IAV	1.24759	1.4764e-34		2	yes	0.234314	12.9	-0.625522	6.47142e-21
rs6922842	ENSG00000272501	AL662844.4	NK	NS	1.15505	1.11667e-33		2	yes	0.234314	12.9	-0.625522	6.47142e-21
rs6922842	ENSG00000272501	AL662844.4	NK CD56dim	COV	1.37539	5.13098e-33		2	yes	0.234314	12.9	-0.625522	6.47142e-21
rs6922842	ENSG00000272501	AL662844.4	T CD8 EMRA	COV	1.60092	1.89637e-31		2	yes	0.234314	12.9	-0.625522	6.47142e-21
rs6922842	ENSG00000272501	AL662844.4	NK CD56dim	NS	1.40332	9.53737e-29		2	yes	0.234314	12.9	-0.625522	6.47142e-21
rs6922842	ENSG00000272501	AL662844.4	T CD8 N	NS	1.03252	5.44993e-24		2	yes	0.234314	12.9	-0.625522	6.47142e-21
rs6922842	ENSG00000272501	AL662844.4	MAIT	COV	1.47866	9.32703e-21		2	yes	0.234314	12.9	-0.625522	6.47142e-21
rs6922842	ENSG00000272501	AL662844.4	B M K	IAV	1.13391	1.17298e-18		2	yes	0.234314	12.9	-0.625522	6.47142e-21
rs6922842	ENSG00000272501	AL662844.4	MAIT	IAV	1.29154	5.49502e-17		2	yes	0.234314	12.9	-0.625522	6.47142e-21
rs6922842	ENSG00000272501	AL662844.4	T CD8 EMRA	NS	1.28154	6.50802e-17		2	yes	0.234314	12.9	-0.625522	6.47142e-21
rs6922842	ENSG00000272501	AL662844.4	B M K	COV	0.940647	1.42971e-16		2	yes	0.234314	12.9	-0.625522	6.47142e-21
rs6922842	ENSG00000272501	AL662844.4	MONO CD16	COV	1.24542	3.99873e-16		2	yes	0.234314	12.9	-0.625522	6.47142e-21
rs6922842	ENSG00000272501	AL662844.4	MAIT	NS	1.14222	5.80967e-15		2	yes	0.234314	12.9	-0.625522	6.47142e-21
rs6922842	ENSG00000272501	AL662844.4	MONO CD14 INFECTED	IAV	1.00572	2.31228e-12		2	yes	0.234314	12.9	-0.625522	6.47142e-21
rs6922842	ENSG00000272501	AL662844.4	B N L	NS	1.31972	4.00253e-11		2	yes	0.234314	12.9	-0.625522	6.47142e-21
rs6922842	ENSG00000272501	AL662844.4	NK CD56brt	IAV	1.21981	1.46055e-10		2	yes	0.234314	12.9	-0.625522	6.47142e-21
rs6922842	ENSG00000272501	AL662844.4	B M L	NS	1.01642	1.10105e-07		2	yes	0.234314	12.9	-0.625522	6.47142e-21
rs6922842	ENSG00000272501	AL662844.4	MONO CD16	NS	0.695461	1.12528e-07		2	yes	0.234314	12.9	-0.625522	6.47142e-21
rs6922842	ENSG00000272501	AL662844.4	B M L	IAV	1.03591	1.95406e-07		2	yes	0.234314	12.9	-0.625522	6.47142e-21
rs6922842	ENSG00000272501	AL662844.4	MONO CD16	IAV	0.897653	2.95544e-07		2	yes	0.234314	12.9	-0.625522	6.47142e-21
rs6922051	ENSG00000272501	AL662844.4	MYELOID	IAV	0.837611	1.02558e-28	yes	1		0.341176	12.9	-0.561617	1.41985e-20
rs6922051	ENSG00000272501	AL662844.4	MONO CD14	IAV	0.880156	6.9234e-19		1		0.341176	12.9	-0.561617	1.41985e-20
rs6922051	ENSG00000272501	AL662844.4	B M K	NS	0.877252	1.1205e-17		1		0.341176	12.9	-0.561617	1.41985e-20
rs6922051	ENSG00000272501	AL662844.4	MONO CD14 INFECTED	IAV	0.850235	8.22706e-14		1		0.341176	12.9	-0.561617	1.41985e-20
rs6922051	ENSG00000272501	AL662844.4	B M L	COV	1.0089	1.17254e-09		1		0.341176	12.9	-0.561617	1.41985e-20
rs6922051	ENSG00000272501	AL662844.4	MONO CD16	NS	0.55295	8.02622e-08		1		0.341176	12.9	-0.561617	1.41985e-20
rs7753892	ENSG00000272501	AL662844.4	T CD8 EMRA	IAV	1.33143	1.84007e-25	yes	0		0.319608	12.9	-0.67539	1.89889e-28
rs7753892	ENSG00000272501	AL662844.4	T Reg	IAV	1.14572	9.58062e-17		0		0.319608	12.9	-0.67539	1.89889e-28
rs7753892	ENSG00000272501	AL662844.4	T Reg	COV	1.13321	1.40239e-13		0		0.319608	12.9	-0.67539	1.89889e-28
rs7753892	ENSG00000272501	AL662844.4	B N L	COV	1.08236	7.95638e-12		0		0.319608	12.9	-0.67539	1.89889e-28
rs7753892	ENSG00000272501	AL662844.4	B M L	IAV	0.868443	3.74248e-07		0		0.319608	12.9	-0.67539	1.89889e-28
rs28360067	ENSG00000272501	AL662844.4	B N K	IAV	1.46316	1.46707e-20	yes	0		0.190196	12.9	-0.63168	6.90439e-18
rs28360067	ENSG00000272501	AL662844.4	B M K	IAV	1.24295	8.96214e-19		0		0.190196	12.9	-0.63168	6.90439e-18
rs28360067	ENSG00000272501	AL662844.4	B N K	NS	1.26004	4.76193e-17		0		0.190196	12.9	-0.63168	6.90439e-18
rs28360067	ENSG00000272501	AL662844.4	T Reg	COV	1.37794	2.28976e-13		0		0.190196	12.9	-0.63168	6.90439e-18
rs28360067	ENSG00000272501	AL662844.4	B N L	COV	1.28783	2.44942e-11		0		0.190196	12.9	-0.63168	6.90439e-18
rs28360067	ENSG00000272501	AL662844.4	NK CD56brt	IAV	1.29133	9.4483e-11		0		0.190196	12.9	-0.63168	6.90439e-18
rs28360067	ENSG00000272501	AL662844.4	B N L	NS	1.35996	1.08481e-10		0		0.190196	12.9	-0.63168	6.90439e-18
rs28360067	ENSG00000272501	AL662844.4	B M L	NS	1.09752	8.55026e-08		0		0.190196	12.9	-0.63168	6.90439e-18
rs9366770	ENSG00000272501	AL662844.4	NK M LIKE	NS	1.21836	2.84544e-13	yes	0		0.45	12.9	-0.208135	0.000593787
rs9366770	ENSG00000272501	AL662844.4	MONO CD16	NS	0.573517	1.49165e-07		0		0.45	12.9	-0.208135	0.000593787
rs4713443	ENSG00000272501	AL662844.4	B N L	IAV	1.0615	1.64659e-12	yes	0		0.430392	12.9	-0.212027	0.000426551
rs4713443	ENSG00000272501	AL662844.4	T Reg	NS	0.874648	3.25927e-09		0		0.430392	12.9	-0.212027	0.000426551
rs4713443	ENSG00000272501	AL662844.4	B M L	COV	0.929926	2.97273e-08		0		0.430392	12.9	-0.212027	0.000426551
rs9264179	ENSG00000272501	AL662844.4	T CD8	COV	0.397471	4.35529e-08	yes	1		0.441176	12.9	-0.334052	1.05904e-08
rs10142340	ENSG00000140105	WARS	B N K	IAV	-1.24801	1.6932e-52	yes	4		0.277451	58.19	-0.0261575	0.659927
rs10142340	ENSG00000140105	WARS	B N K	COV	-1.36416	2.0002e-48		4		0.277451	58.19	-0.0261575	0.659927
rs10142340	ENSG00000140105	WARS	B	IAV	-0.597762	4.16543e-47		4		0.277451	58.19	-0.0261575	0.659927
rs10142340	ENSG00000140105	WARS	B N L	IAV	-1.2297	1.68349e-38		4		0.277451	58.19	-0.0261575	0.659927
rs10142340	ENSG00000140105	WARS	B	COV	-0.631349	2.35199e-38		4		0.277451	58.19	-0.0261575	0.659927
rs10142340	ENSG00000140105	WARS	B N L	COV	-1.34727	6.69729e-32		4		0.277451	58.19	-0.0261575	0.659927
rs10142340	ENSG00000140105	WARS	B M K	IAV	-0.42034	1.30657e-27		4		0.277451	58.19	-0.0261575	0.659927
rs10142340	ENSG00000140105	WARS	T CD8	COV	-0.449003	5.15737e-27		4		0.277451	58.19	-0.0261575	0.659927
rs10142340	ENSG00000140105	WARS	T CD4	COV	-0.370156	7.01682e-27		4		0.277451	58.19	-0.0261575	0.659927
rs10142340	ENSG00000140105	WARS	T CD4	IAV	-0.356559	7.71169e-27		4		0.277451	58.19	-0.0261575	0.659927
rs10142340	ENSG00000140105	WARS	T CD8	IAV	-0.418542	2.28583e-25		4		0.277451	58.19	-0.0261575	0.659927
rs10142340	ENSG00000140105	WARS	B	NS	-0.463848	2.83633e-24		4		0.277451	58.19	-0.0261575	0.659927
rs10142340	ENSG00000140105	WARS	T CD8 CM EM	IAV	-0.563656	5.79229e-24		4		0.277451	58.19	-0.0261575	0.659927
rs10142340	ENSG00000140105	WARS	B M L	IAV	-1.08497	4.41947e-23		4		0.277451	58.19	-0.0261575	0.659927
rs10142340	ENSG00000140105	WARS	B M K	COV	-0.431336	3.16627e-22		4		0.277451	58.19	-0.0261575	0.659927
rs10142340	ENSG00000140105	WARS	T CD4 E	COV	-0.461591	8.35713e-22		4		0.277451	58.19	-0.0261575	0.659927
rs10142340	ENSG00000140105	WARS	NK	IAV	-0.548822	1.85888e-21		4		0.277451	58.19	-0.0261575	0.659927
rs10142340	ENSG00000140105	WARS	B N K	NS	-1.19457	1.87853e-19		4		0.277451	58.19	-0.0261575	0.659927
rs10142340	ENSG00000140105	WARS	B M L	COV	-1.8848	2.39746e-19		4		0.277451	58.19	-0.0261575	0.659927
rs10142340	ENSG00000140105	WARS	T CD8 CM EM	COV	-0.54176	7.38393e-19		4		0.277451	58.19	-0.0261575	0.659927
rs10142340	ENSG00000140105	WARS	T CD4 N	IAV	-0.309087	2.56246e-17		4		0.277451	58.19	-0.0261575	0.659927
rs10142340	ENSG00000140105	WARS	NK CD56dim	IAV	-0.670674	2.61894e-16		4		0.277451	58.19	-0.0261575	0.659927
rs10142340	ENSG00000140105	WARS	T Reg	IAV	-0.708903	3.60081e-16		4		0.277451	58.19	-0.0261575	0.659927
rs10142340	ENSG00000140105	WARS	T CD4 N	COV	-0.2816	9.06905e-14		4		0.277451	58.19	-0.0261575	0.659927
rs10142340	ENSG00000140105	WARS	B M K	NS	-0.351554	1.51361e-13		4		0.277451	58.19	-0.0261575	0.659927
rs10142340	ENSG00000140105	WARS	T CD8 EMRA	IAV	-0.847976	2.19301e-13		4		0.277451	58.19	-0.0261575	0.659927
rs10142340	ENSG00000140105	WARS	T Reg	COV	-0.839103	1.82355e-12		4		0.277451	58.19	-0.0261575	0.659927
rs10142340	ENSG00000140105	WARS	T CD8 EMRA	COV	-0.792229	1.96819e-12		4		0.277451	58.19	-0.0261575	0.659927
rs10142340	ENSG00000140105	WARS	NK M LIKE	COV	-1.19841	2.3845e-11		4		0.277451	58.19	-0.0261575	0.659927
rs10142340	ENSG00000140105	WARS	T CD8 N	IAV	-0.329421	3.95287e-11		4		0.277451	58.19	-0.0261575	0.659927
rs10142340	ENSG00000140105	WARS	NK M LIKE	IAV	-0.867201	1.03682e-10		4		0.277451	58.19	-0.0261575	0.659927
rs10142340	ENSG00000140105	WARS	B M L	NS	-0.844884	4.57996e-08		4		0.277451	58.19	-0.0261575	0.659927
rs10142340	ENSG00000140105	WARS	MAIT	COV	-0.56134	2.54461e-06		4		0.277451	58.19	-0.0261575	0.659927
rs10142340	ENSG00000140105	WARS	NK CD56brt	IAV	-0.516385	3.76651e-06		4		0.277451	58.19	-0.0261575	0.659927
rs10142340	ENSG00000140105	WARS	T CD8	NS	-0.137183	0.000112821		4		0.277451	58.19	-0.0261575	0.659927
rs1570305	ENSG00000140105	WARS	T CD8	COV	-0.491428	8.48835e-28	yes	2		0.228431	58.19	-0.0805687	0.201468
rs1570305	ENSG00000140105	WARS	T CD4 E	COV	-0.522432	2.36277e-23		2		0.228431	58.19	-0.0805687	0.201468
rs1570305	ENSG00000140105	WARS	NK	COV	-0.693303	2.71662e-23		2		0.228431	58.19	-0.0805687	0.201468
rs1570305	ENSG00000140105	WARS	B N K	NS	-1.28734	5.08963e-19		2		0.228431	58.19	-0.0805687	0.201468
rs1570305	ENSG00000140105	WARS	NK CD56dim	IAV	-0.741371	4.95295e-17		2		0.228431	58.19	-0.0805687	0.201468
rs1570305	ENSG00000140105	WARS	NK CD56dim	COV	-0.732915	2.92711e-16		2		0.228431	58.19	-0.0805687	0.201468
rs1570305	ENSG00000140105	WARS	T CD8 EMRA	IAV	-0.90256	2.7991e-13		2		0.228431	58.19	-0.0805687	0.201468
rs1570305	ENSG00000140105	WARS	NK M LIKE	IAV	-0.926423	1.28573e-10		2		0.228431	58.19	-0.0805687	0.201468
rs1570305	ENSG00000140105	WARS	MAIT	IAV	-0.665402	1.71964e-09		2		0.228431	58.19	-0.0805687	0.201468
rs1570305	ENSG00000140105	WARS	T CD8 N	COV	-0.333734	2.87541e-09		2		0.228431	58.19	-0.0805687	0.201468
rs1570305	ENSG00000140105	WARS	MAIT	COV	-0.675691	2.06951e-07		2		0.228431	58.19	-0.0805687	0.201468
rs1570305	ENSG00000140105	WARS	NK CD56brt	IAV	-0.598054	9.82555e-07		2		0.228431	58.19	-0.0805687	0.201468
rs1570305	ENSG00000140105	WARS	T CD8	NS	-0.144028	0.000196561		2		0.228431	58.19	-0.0805687	0.201468
rs149835073	ENSG00000140105	WARS	B M L	IAV	-1.07017	4.56988e-22	yes	0		0.283333	58.19	-0.024163	0.685585
rs149835073	ENSG00000140105	WARS	B N L	NS	-1.6072	2.40201e-21		0		0.283333	58.19	-0.024163	0.685585
rs149835073	ENSG00000140105	WARS	B N K	NS	-1.21819	6.59765e-20		0		0.283333	58.19	-0.024163	0.685585
rs149835073	ENSG00000140105	WARS	B M K	NS	-0.36186	3.5289e-14		0		0.283333	58.19	-0.024163	0.685585
rs149835073	ENSG00000140105	WARS	NK M LIKE	COV	-1.19904	3.78432e-11		0		0.283333	58.19	-0.024163	0.685585
rs149835073	ENSG00000140105	WARS	NK M LIKE	IAV	-0.876426	9.21909e-11		0		0.283333	58.19	-0.024163	0.685585
rs149835073	ENSG00000140105	WARS	B M L	NS	-0.886882	1.06863e-08		0		0.283333	58.19	-0.024163	0.685585
rs1998902	ENSG00000140105	WARS	T CD4 E	IAV	-0.403302	1.35343e-19	yes	0		0.226471	58.19	-0.0779043	0.217627
rs1998902	ENSG00000140105	WARS	NK CD56dim	COV	-0.736558	6.85878e-17		0		0.226471	58.19	-0.0779043	0.217627
rs1998902	ENSG00000140105	WARS	T CD8 N	COV	-0.309194	5.00197e-08		0		0.226471	58.19	-0.0779043	0.217627
rs1998902	ENSG00000140105	WARS	MAIT	IAV	-0.59805	9.87955e-08		0		0.226471	58.19	-0.0779043	0.217627
rs1998902	ENSG00000140105	WARS	MAIT	COV	-0.605052	3.38318e-06		0		0.226471	58.19	-0.0779043	0.217627
rs10859822	ENSG00000184752	NDUFA12	T CD4	NS	0.412364	2.47725e-52	yes	5		0.329412	59.899	0.468011	2.89523e-17
rs10859822	ENSG00000184752	NDUFA12	MYELOID	COV	0.516493	4.00862e-50		5		0.329412	59.899	0.468011	2.89523e-17
rs10859822	ENSG00000184752	NDUFA12	T CD4 E	NS	0.448358	2.23655e-49		5		0.329412	59.899	0.468011	2.89523e-17
rs10859822	ENSG00000184752	NDUFA12	T CD4 N	NS	0.395491	4.631e-45		5		0.329412	59.899	0.468011	2.89523e-17
rs10859822	ENSG00000184752	NDUFA12	T CD4	COV	0.350432	9.9203e-43		5		0.329412	59.899	0.468011	2.89523e-17
rs10859822	ENSG00000184752	NDUFA12	MONO CD14	COV	0.515949	2.54735e-42		5		0.329412	59.899	0.468011	2.89523e-17
rs10859822	ENSG00000184752	NDUFA12	T CD4 E	COV	0.413758	6.2739e-42		5		0.329412	59.899	0.468011	2.89523e-17
rs10859822	ENSG00000184752	NDUFA12	T Reg	NS	0.896562	3.58921e-36		5		0.329412	59.899	0.468011	2.89523e-17
rs10859822	ENSG00000184752	NDUFA12	T CD8	NS	0.242508	2.34621e-33		5		0.329412	59.899	0.468011	2.89523e-17
rs10859822	ENSG00000184752	NDUFA12	T CD8	COV	0.247039	2.00089e-31		5		0.329412	59.899	0.468011	2.89523e-17
rs10859822	ENSG00000184752	NDUFA12	MYELOID	IAV	0.738148	3.28511e-31		5		0.329412	59.899	0.468011	2.89523e-17
rs10859822	ENSG00000184752	NDUFA12	T CD4 E	IAV	0.256518	1.64846e-29		5		0.329412	59.899	0.468011	2.89523e-17
rs10859822	ENSG00000184752	NDUFA12	T CD4 N	COV	0.295694	2.44837e-29		5		0.329412	59.899	0.468011	2.89523e-17
rs10859822	ENSG00000184752	NDUFA12	T CD8 N	NS	0.32297	3.59357e-29		5		0.329412	59.899	0.468011	2.89523e-17
rs10859822	ENSG00000184752	NDUFA12	T CD8 N	COV	0.33864	4.37827e-28		5		0.329412	59.899	0.468011	2.89523e-17
rs10859822	ENSG00000184752	NDUFA12	MYELOID	NS	0.2619	1.31025e-27		5		0.329412	59.899	0.468011	2.89523e-17
rs10859822	ENSG00000184752	NDUFA12	B	COV	0.216345	8.27705e-26		5		0.329412	59.899	0.468011	2.89523e-17
rs10859822	ENSG00000184752	NDUFA12	B M K	COV	0.244531	1.18045e-24		5		0.329412	59.899	0.468011	2.89523e-17
rs10859822	ENSG00000184752	NDUFA12	T Reg	COV	0.749169	1.44884e-24		5		0.329412	59.899	0.468011	2.89523e-17
rs10859822	ENSG00000184752	NDUFA12	T CD4	IAV	0.204389	1.27511e-23		5		0.329412	59.899	0.468011	2.89523e-17
rs10859822	ENSG00000184752	NDUFA12	MONO CD16	COV	0.914607	3.52575e-23		5		0.329412	59.899	0.468011	2.89523e-17
rs10859822	ENSG00000184752	NDUFA12	MONO CD14	NS	0.232576	5.55494e-22		5		0.329412	59.899	0.468011	2.89523e-17
rs10859822	ENSG00000184752	NDUFA12	NK CD56brt	IAV	0.913752	1.13844e-18		5		0.329412	59.899	0.468011	2.89523e-17
rs10859822	ENSG00000184752	NDUFA12	NK	COV	0.25065	4.859e-18		5		0.329412	59.899	0.468011	2.89523e-17
rs10859822	ENSG00000184752	NDUFA12	MONO CD14	IAV	0.79705	4.38325e-17		5		0.329412	59.899	0.468011	2.89523e-17
rs10859822	ENSG00000184752	NDUFA12	T CD8	IAV	0.145245	1.62426e-16		5		0.329412	59.899	0.468011	2.89523e-17
rs10859822	ENSG00000184752	NDUFA12	MONO CD16	NS	0.687268	5.97059e-16		5		0.329412	59.899	0.468011	2.89523e-17
rs10859822	ENSG00000184752	NDUFA12	NK	IAV	0.157887	4.19429e-14		5		0.329412	59.899	0.468011	2.89523e-17
rs10859822	ENSG00000184752	NDUFA12	NK	NS	0.224537	1.26975e-13		5		0.329412	59.899	0.468011	2.89523e-17
rs10859822	ENSG00000184752	NDUFA12	MONO CD14 INFECTED	IAV	0.784137	2.03469e-13		5		0.329412	59.899	0.468011	2.89523e-17
rs10859822	ENSG00000184752	NDUFA12	MONO CD16	IAV	0.730362	4.2451e-13		5		0.329412	59.899	0.468011	2.89523e-17
rs10859822	ENSG00000184752	NDUFA12	T CD8 CM EM	COV	0.234662	6.63237e-13		5		0.329412	59.899	0.468011	2.89523e-17
rs10859822	ENSG00000184752	NDUFA12	NK CD56dim	NS	0.288271	2.03957e-11		5		0.329412	59.899	0.468011	2.89523e-17
rs10859822	ENSG00000184752	NDUFA12	B	NS	0.135453	1.94233e-10		5		0.329412	59.899	0.468011	2.89523e-17
rs10859822	ENSG00000184752	NDUFA12	T CD8 CM EM	NS	0.193148	4.96882e-10		5		0.329412	59.899	0.468011	2.89523e-17
rs10859822	ENSG00000184752	NDUFA12	T CD8 CM EM	IAV	0.152694	1.62503e-09		5		0.329412	59.899	0.468011	2.89523e-17
rs10859822	ENSG00000184752	NDUFA12	MAIT	NS	0.270827	5.23125e-09		5		0.329412	59.899	0.468011	2.89523e-17
rs10859822	ENSG00000184752	NDUFA12	NK CD56brt	COV	1.11743	6.10434e-09		5		0.329412	59.899	0.468011	2.89523e-17
rs10859822	ENSG00000184752	NDUFA12	T Reg	IAV	0.336768	1.60402e-08		5		0.329412	59.899	0.468011	2.89523e-17
rs10859822	ENSG00000184752	NDUFA12	MAIT	COV	0.429322	5.46623e-08		5		0.329412	59.899	0.468011	2.89523e-17
rs10859822	ENSG00000184752	NDUFA12	T CD8 N	IAV	0.141385	9.04667e-08		5		0.329412	59.899	0.468011	2.89523e-17
rs10859822	ENSG00000184752	NDUFA12	cDC	COV	1.25258	1.15173e-07		5		0.329412	59.899	0.468011	2.89523e-17
rs10859822	ENSG00000184752	NDUFA12	B M L	NS	0.489977	1.65034e-07		5		0.329412	59.899	0.468011	2.89523e-17
rs10859822	ENSG00000184752	NDUFA12	NK CD56dim	COV	0.335238	6.67791e-07		5		0.329412	59.899	0.468011	2.89523e-17
rs10859822	ENSG00000184752	NDUFA12	MAIT	IAV	0.249795	9.8206e-07		5		0.329412	59.899	0.468011	2.89523e-17
rs10859813	ENSG00000184752	NDUFA12	T CD4 N	IAV	0.157402	2.40036e-12	yes	0		0.34902	59.899	0.44395	7.82412e-16
rs10859813	ENSG00000184752	NDUFA12	NK CD56dim	NS	0.275984	5.66499e-10		0		0.34902	59.899	0.44395	7.82412e-16
rs10859813	ENSG00000184752	NDUFA12	T CD8 CM EM	NS	0.178362	2.89155e-08		0		0.34902	59.899	0.44395	7.82412e-16
rs10859813	ENSG00000184752	NDUFA12	T CD8 N	IAV	0.14297	1.03915e-07		0		0.34902	59.899	0.44395	7.82412e-16
rs10859813	ENSG00000184752	NDUFA12	cDC	COV	1.16436	1.90786e-06		0		0.34902	59.899	0.44395	7.82412e-16
rs10859813	ENSG00000184752	NDUFA12	MAIT	IAV	0.232821	7.66578e-06		0		0.34902	59.899	0.44395	7.82412e-16
rs10859813	ENSG00000184752	NDUFA12	NK CD56dim	COV	0.303286	1.73977e-05		0		0.34902	59.899	0.44395	7.82412e-16
rs10745715	ENSG00000184752	NDUFA12	B M L	NS	0.453942	1.11431e-06	yes	0		0.406863	59.899	0.475073	1.44345e-19
rs10745715	ENSG00000184752	NDUFA12	NK CD56dim	IAV	0.204935	1.96906e-06		0		0.406863	59.899	0.475073	1.44345e-19
rs11826681	ENSG00000152219	ARL14EP	T CD8	IAV	-0.322008	3.70897e-52	yes	5		0.283333	22.317	-0.240288	3.00374e-05
rs11826681	ENSG00000152219	ARL14EP	T CD4	IAV	-0.342359	7.18638e-50		5		0.283333	22.317	-0.240288	3.00374e-05
rs11826681	ENSG00000152219	ARL14EP	T CD8	NS	-0.303049	1.03594e-44		5		0.283333	22.317	-0.240288	3.00374e-05
rs11826681	ENSG00000152219	ARL14EP	T CD4	COV	-0.337177	8.7904e-43		5		0.283333	22.317	-0.240288	3.00374e-05
rs11826681	ENSG00000152219	ARL14EP	MYELOID	COV	-0.493723	1.51366e-41		5		0.283333	22.317	-0.240288	3.00374e-05
rs11826681	ENSG00000152219	ARL14EP	T CD8	COV	-0.306426	3.73014e-41		5		0.283333	22.317	-0.240288	3.00374e-05
rs11826681	ENSG00000152219	ARL14EP	T CD4 N	IAV	-0.340188	3.79226e-38		5		0.283333	22.317	-0.240288	3.00374e-05
rs11826681	ENSG00000152219	ARL14EP	MONO CD14	COV	-0.495805	2.74509e-37		5		0.283333	22.317	-0.240288	3.00374e-05
rs11826681	ENSG00000152219	ARL14EP	T CD4 N	COV	-0.342505	1.85418e-34		5		0.283333	22.317	-0.240288	3.00374e-05
rs11826681	ENSG00000152219	ARL14EP	T CD4 N	NS	-0.368301	8.13265e-34		5		0.283333	22.317	-0.240288	3.00374e-05
rs11826681	ENSG00000152219	ARL14EP	T CD4 E	NS	-0.339492	4.71404e-32		5		0.283333	22.317	-0.240288	3.00374e-05
rs11826681	ENSG00000152219	ARL14EP	T CD8 N	COV	-0.431442	8.0948e-32		5		0.283333	22.317	-0.240288	3.00374e-05
rs11826681	ENSG00000152219	ARL14EP	B	IAV	-0.293236	1.88078e-31		5		0.283333	22.317	-0.240288	3.00374e-05
rs11826681	ENSG00000152219	ARL14EP	T CD8 N	IAV	-0.347306	1.71034e-30		5		0.283333	22.317	-0.240288	3.00374e-05
rs11826681	ENSG00000152219	ARL14EP	B	COV	-0.305144	2.34839e-30		5		0.283333	22.317	-0.240288	3.00374e-05
rs11826681	ENSG00000152219	ARL14EP	T CD4 E	COV	-0.342873	4.26662e-30		5		0.283333	22.317	-0.240288	3.00374e-05
rs11826681	ENSG00000152219	ARL14EP	T CD8 CM EM	IAV	-0.41357	1.12308e-28		5		0.283333	22.317	-0.240288	3.00374e-05
rs11826681	ENSG00000152219	ARL14EP	MYELOID	NS	-0.373307	1.26204e-28		5		0.283333	22.317	-0.240288	3.00374e-05
rs11826681	ENSG00000152219	ARL14EP	MONO CD14	NS	-0.382087	6.63442e-27		5		0.283333	22.317	-0.240288	3.00374e-05
rs11826681	ENSG00000152219	ARL14EP	B	NS	-0.305507	7.01178e-27		5		0.283333	22.317	-0.240288	3.00374e-05
rs11826681	ENSG00000152219	ARL14EP	MYELOID	IAV	-0.660051	2.92573e-20		5		0.283333	22.317	-0.240288	3.00374e-05
rs11826681	ENSG00000152219	ARL14EP	T CD8 CM EM	COV	-0.364799	6.42955e-19		5		0.283333	22.317	-0.240288	3.00374e-05
rs11826681	ENSG00000152219	ARL14EP	NK	COV	-0.265442	1.60774e-15		5		0.283333	22.317	-0.240288	3.00374e-05
rs11826681	ENSG00000152219	ARL14EP	B M K	COV	-0.289539	6.33128e-15		5		0.283333	22.317	-0.240288	3.00374e-05
rs11826681	ENSG00000152219	ARL14EP	B M K	IAV	-0.270274	7.71507e-14		5		0.283333	22.317	-0.240288	3.00374e-05
rs11826681	ENSG00000152219	ARL14EP	MONO CD14	IAV	-0.727678	2.64985e-13		5		0.283333	22.317	-0.240288	3.00374e-05
rs11826681	ENSG00000152219	ARL14EP	NK	IAV	-0.241165	5.67302e-13		5		0.283333	22.317	-0.240288	3.00374e-05
rs11826681	ENSG00000152219	ARL14EP	B N K	IAV	-0.607854	3.09542e-12		5		0.283333	22.317	-0.240288	3.00374e-05
rs11826681	ENSG00000152219	ARL14EP	T Reg	IAV	-0.694941	4.05005e-12		5		0.283333	22.317	-0.240288	3.00374e-05
rs11826681	ENSG00000152219	ARL14EP	B M K	NS	-0.264123	4.31267e-12		5		0.283333	22.317	-0.240288	3.00374e-05
rs11826681	ENSG00000152219	ARL14EP	B N L	NS	-0.896102	2.10579e-11		5		0.283333	22.317	-0.240288	3.00374e-05
rs11826681	ENSG00000152219	ARL14EP	NK CD56dim	COV	-0.470058	2.26322e-11		5		0.283333	22.317	-0.240288	3.00374e-05
rs11826681	ENSG00000152219	ARL14EP	B N K	NS	-0.62539	1.07224e-10		5		0.283333	22.317	-0.240288	3.00374e-05
rs11826681	ENSG00000152219	ARL14EP	B N L	IAV	-0.749989	6.20849e-09		5		0.283333	22.317	-0.240288	3.00374e-05
rs11826681	ENSG00000152219	ARL14EP	B N K	COV	-0.625328	3.65644e-08		5		0.283333	22.317	-0.240288	3.00374e-05
rs11826681	ENSG00000152219	ARL14EP	T CD8 EMRA	COV	-0.5589	4.77548e-08		5		0.283333	22.317	-0.240288	3.00374e-05
rs11826681	ENSG00000152219	ARL14EP	T CD8 EMRA	IAV	-0.572995	7.21814e-08		5		0.283333	22.317	-0.240288	3.00374e-05
rs11826681	ENSG00000152219	ARL14EP	MAIT	COV	-0.429901	1.84498e-07		5		0.283333	22.317	-0.240288	3.00374e-05
rs11826681	ENSG00000152219	ARL14EP	MONO CD16	NS	-0.449867	5.89829e-07		5		0.283333	22.317	-0.240288	3.00374e-05
rs11826681	ENSG00000152219	ARL14EP	NK M LIKE	IAV	-0.582734	1.52533e-06		5		0.283333	22.317	-0.240288	3.00374e-05
rs11826681	ENSG00000152219	ARL14EP	NK CD56dim	IAV	-0.370992	2.12004e-06		5		0.283333	22.317	-0.240288	3.00374e-05
rs10835653	ENSG00000152219	ARL14EP	T CD4	IAV	-0.34495	5.23494e-50	yes	5		0.288235	22.317	-0.240815	2.96778e-05
rs10835653	ENSG00000152219	ARL14EP	T CD4	NS	-0.362775	5.67515e-50		5		0.288235	22.317	-0.240815	2.96778e-05
rs10835653	ENSG00000152219	ARL14EP	T CD8	NS	-0.30322	1.67695e-44		5		0.288235	22.317	-0.240815	2.96778e-05
rs10835653	ENSG00000152219	ARL14EP	T CD4 N	IAV	-0.343326	8.19955e-39		5		0.288235	22.317	-0.240815	2.96778e-05
rs10835653	ENSG00000152219	ARL14EP	T CD4 N	NS	-0.374069	1.96666e-34		5		0.288235	22.317	-0.240815	2.96778e-05
rs10835653	ENSG00000152219	ARL14EP	T CD4 E	NS	-0.343975	1.25631e-32		5		0.288235	22.317	-0.240815	2.96778e-05
rs10835653	ENSG00000152219	ARL14EP	T CD8 N	COV	-0.430773	4.21981e-31		5		0.288235	22.317	-0.240815	2.96778e-05
rs10835653	ENSG00000152219	ARL14EP	T CD8 N	NS	-0.441234	7.92832e-31		5		0.288235	22.317	-0.240815	2.96778e-05
rs10835653	ENSG00000152219	ARL14EP	B	IAV	-0.290986	1.78554e-30		5		0.288235	22.317	-0.240815	2.96778e-05
rs10835653	ENSG00000152219	ARL14EP	T CD8 N	IAV	-0.348974	2.51106e-30		5		0.288235	22.317	-0.240815	2.96778e-05
rs10835653	ENSG00000152219	ARL14EP	MYELOID	NS	-0.370297	4.38432e-28		5		0.288235	22.317	-0.240815	2.96778e-05
rs10835653	ENSG00000152219	ARL14EP	T CD8 CM EM	IAV	-0.410801	1.19424e-27		5		0.288235	22.317	-0.240815	2.96778e-05
rs10835653	ENSG00000152219	ARL14EP	B	NS	-0.309478	2.18123e-27		5		0.288235	22.317	-0.240815	2.96778e-05
rs10835653	ENSG00000152219	ARL14EP	MONO CD14	NS	-0.384384	2.31761e-27		5		0.288235	22.317	-0.240815	2.96778e-05
rs10835653	ENSG00000152219	ARL14EP	T CD8 CM EM	NS	-0.353718	1.17965e-24		5		0.288235	22.317	-0.240815	2.96778e-05
rs10835653	ENSG00000152219	ARL14EP	NK	NS	-0.387667	9.62559e-22		5		0.288235	22.317	-0.240815	2.96778e-05
rs10835653	ENSG00000152219	ARL14EP	T CD8 CM EM	COV	-0.362055	1.82656e-18		5		0.288235	22.317	-0.240815	2.96778e-05
rs10835653	ENSG00000152219	ARL14EP	NK	COV	-0.265245	2.51764e-15		5		0.288235	22.317	-0.240815	2.96778e-05
rs10835653	ENSG00000152219	ARL14EP	B M K	IAV	-0.273197	5.37418e-14		5		0.288235	22.317	-0.240815	2.96778e-05
rs10835653	ENSG00000152219	ARL14EP	B M K	NS	-0.272373	1.03219e-12		5		0.288235	22.317	-0.240815	2.96778e-05
rs10835653	ENSG00000152219	ARL14EP	NK	IAV	-0.236541	2.21097e-12		5		0.288235	22.317	-0.240815	2.96778e-05
rs10835653	ENSG00000152219	ARL14EP	B N K	IAV	-0.602894	5.49546e-12		5		0.288235	22.317	-0.240815	2.96778e-05
rs10835653	ENSG00000152219	ARL14EP	NK CD56dim	COV	-0.484179	6.31263e-12		5		0.288235	22.317	-0.240815	2.96778e-05
rs10835653	ENSG00000152219	ARL14EP	T Reg	IAV	-0.691505	7.00113e-12		5		0.288235	22.317	-0.240815	2.96778e-05
rs10835653	ENSG00000152219	ARL14EP	B N K	NS	-0.635957	6.15217e-11		5		0.288235	22.317	-0.240815	2.96778e-05
rs10835653	ENSG00000152219	ARL14EP	B N L	IAV	-0.715459	3.78643e-08		5		0.288235	22.317	-0.240815	2.96778e-05
rs10835653	ENSG00000152219	ARL14EP	B N K	COV	-0.625169	4.2058e-08		5		0.288235	22.317	-0.240815	2.96778e-05
rs10835653	ENSG00000152219	ARL14EP	T CD8 EMRA	COV	-0.557052	6.04659e-08		5		0.288235	22.317	-0.240815	2.96778e-05
rs10835653	ENSG00000152219	ARL14EP	MONO CD14 INFECTED	IAV	-0.583991	6.3653e-08		5		0.288235	22.317	-0.240815	2.96778e-05
rs10835653	ENSG00000152219	ARL14EP	T CD8 EMRA	IAV	-0.561361	1.5597e-07		5		0.288235	22.317	-0.240815	2.96778e-05
rs10835653	ENSG00000152219	ARL14EP	MONO CD16	NS	-0.448717	7.52984e-07		5		0.288235	22.317	-0.240815	2.96778e-05
rs10835653	ENSG00000152219	ARL14EP	NK CD56dim	IAV	-0.360671	4.59848e-06		5		0.288235	22.317	-0.240815	2.96778e-05
rs7950221	ENSG00000152219	ARL14EP	T CD4 E	IAV	-0.360622	3.49692e-42	yes	0		0.285294	22.317	-0.241689	2.59252e-05
rs7950221	ENSG00000152219	ARL14EP	T CD4 N	IAV	-0.342779	6.81723e-39		0		0.285294	22.317	-0.241689	2.59252e-05
rs7950221	ENSG00000152219	ARL14EP	MONO CD14	COV	-0.495055	3.7974e-37		0		0.285294	22.317	-0.241689	2.59252e-05
rs7950221	ENSG00000152219	ARL14EP	T CD4 N	NS	-0.370842	5.42361e-34		0		0.285294	22.317	-0.241689	2.59252e-05
rs7950221	ENSG00000152219	ARL14EP	T CD4 E	NS	-0.341401	2.45092e-32		0		0.285294	22.317	-0.241689	2.59252e-05
rs7950221	ENSG00000152219	ARL14EP	T CD8 N	COV	-0.430365	2.71655e-31		0		0.285294	22.317	-0.241689	2.59252e-05
rs7950221	ENSG00000152219	ARL14EP	T CD8 N	NS	-0.441652	3.12877e-31		0		0.285294	22.317	-0.241689	2.59252e-05
rs7950221	ENSG00000152219	ARL14EP	T CD8 N	IAV	-0.345372	9.45503e-30		0		0.285294	22.317	-0.241689	2.59252e-05
rs7950221	ENSG00000152219	ARL14EP	T CD4 E	COV	-0.338049	5.29542e-29		0		0.285294	22.317	-0.241689	2.59252e-05
rs7950221	ENSG00000152219	ARL14EP	T CD8 CM EM	IAV	-0.410537	6.40861e-28		0		0.285294	22.317	-0.241689	2.59252e-05
rs7950221	ENSG00000152219	ARL14EP	MONO CD14	NS	-0.385004	2.42344e-27		0		0.285294	22.317	-0.241689	2.59252e-05
rs7950221	ENSG00000152219	ARL14EP	T CD8 CM EM	NS	-0.350833	2.43498e-24		0		0.285294	22.317	-0.241689	2.59252e-05
rs7950221	ENSG00000152219	ARL14EP	T CD8 CM EM	COV	-0.360982	1.97669e-18		0		0.285294	22.317	-0.241689	2.59252e-05
rs7950221	ENSG00000152219	ARL14EP	B M K	COV	-0.292747	3.46514e-15		0		0.285294	22.317	-0.241689	2.59252e-05
rs7950221	ENSG00000152219	ARL14EP	B M K	IAV	-0.26996	1.01229e-13		0		0.285294	22.317	-0.241689	2.59252e-05
rs7950221	ENSG00000152219	ARL14EP	MONO CD14	IAV	-0.732451	1.85757e-13		0		0.285294	22.317	-0.241689	2.59252e-05
rs7950221	ENSG00000152219	ARL14EP	B M K	NS	-0.268795	1.95328e-12		0		0.285294	22.317	-0.241689	2.59252e-05
rs7950221	ENSG00000152219	ARL14EP	T Reg	IAV	-0.69685	4.01484e-12		0		0.285294	22.317	-0.241689	2.59252e-05
rs7950221	ENSG00000152219	ARL14EP	B N K	IAV	-0.604798	4.53043e-12		0		0.285294	22.317	-0.241689	2.59252e-05
rs7950221	ENSG00000152219	ARL14EP	B N L	NS	-0.902783	1.61381e-11		0		0.285294	22.317	-0.241689	2.59252e-05
rs7950221	ENSG00000152219	ARL14EP	NK CD56dim	COV	-0.472341	2.01108e-11		0		0.285294	22.317	-0.241689	2.59252e-05
rs7950221	ENSG00000152219	ARL14EP	B N K	NS	-0.63016	8.83966e-11		0		0.285294	22.317	-0.241689	2.59252e-05
rs7950221	ENSG00000152219	ARL14EP	B N L	IAV	-0.741217	1.02014e-08		0		0.285294	22.317	-0.241689	2.59252e-05
rs7950221	ENSG00000152219	ARL14EP	B N K	COV	-0.627883	3.43821e-08		0		0.285294	22.317	-0.241689	2.59252e-05
rs7950221	ENSG00000152219	ARL14EP	MONO CD14 INFECTED	IAV	-0.588019	5.05673e-08		0		0.285294	22.317	-0.241689	2.59252e-05
rs7950221	ENSG00000152219	ARL14EP	T CD8 EMRA	IAV	-0.563358	1.30329e-07		0		0.285294	22.317	-0.241689	2.59252e-05
rs7950221	ENSG00000152219	ARL14EP	MONO CD16	NS	-0.455607	4.36742e-07		0		0.285294	22.317	-0.241689	2.59252e-05
rs7950221	ENSG00000152219	ARL14EP	NK CD56dim	IAV	-0.351971	8.01964e-06		0		0.285294	22.317	-0.241689	2.59252e-05
rs11031051	ENSG00000152219	ARL14EP	MAIT	NS	-0.376711	1.10928e-16	yes	0		0.332353	22.317	-0.262646	1.20212e-06
rs11031051	ENSG00000152219	ARL14EP	B M K	IAV	-0.272068	1.20681e-14		0		0.332353	22.317	-0.262646	1.20212e-06
rs11031051	ENSG00000152219	ARL14EP	T Reg	IAV	-0.688919	1.49394e-12		0		0.332353	22.317	-0.262646	1.20212e-06
rs11031051	ENSG00000152219	ARL14EP	NK CD56dim	COV	-0.476272	3.02931e-12		0		0.332353	22.317	-0.262646	1.20212e-06
rs11031051	ENSG00000152219	ARL14EP	B N L	NS	-0.858195	8.03017e-11		0		0.332353	22.317	-0.262646	1.20212e-06
rs11031051	ENSG00000152219	ARL14EP	B N K	COV	-0.645873	5.21177e-09		0		0.332353	22.317	-0.262646	1.20212e-06
rs11031051	ENSG00000152219	ARL14EP	MONO CD14 INFECTED	IAV	-0.558683	1.17139e-07		0		0.332353	22.317	-0.262646	1.20212e-06
rs11031051	ENSG00000152219	ARL14EP	T CD8 EMRA	IAV	-0.545247	2.01172e-07		0		0.332353	22.317	-0.262646	1.20212e-06
rs11031051	ENSG00000152219	ARL14EP	NK CD56dim	IAV	-0.338829	9.26119e-06		0		0.332353	22.317	-0.262646	1.20212e-06
rs74640038	ENSG00000152219	ARL14EP	NK CD56dim	NS	-0.429508	1.36467e-16	yes	0		0.429412	22.317	-0.0927922	0.0790888
rs74640038	ENSG00000152219	ARL14EP	B M K	IAV	-0.253956	7.25204e-14		0		0.429412	22.317	-0.0927922	0.0790888
rs74640038	ENSG00000152219	ARL14EP	T Reg	NS	-0.629078	1.08982e-08		0		0.429412	22.317	-0.0927922	0.0790888
rs11031032	ENSG00000152219	ARL14EP	T CD4	IAV	0.19527	1.00759e-09	yes	1		0.345098	22.317	-0.171795	0.00188755
rs4562	ENSG00000170291	ELP5	MYELOID	NS	-0.716883	2.03889e-51	yes	5		0.320588	63.421	-0.204085	0.00135166
rs4562	ENSG00000170291	ELP5	MONO CD14	NS	-0.74502	1.672e-49		5		0.320588	63.421	-0.204085	0.00135166
rs4562	ENSG00000170291	ELP5	T CD4	IAV	-0.351137	1.994e-30		5		0.320588	63.421	-0.204085	0.00135166
rs4562	ENSG00000170291	ELP5	T CD4	NS	-0.327074	4.74015e-30		5		0.320588	63.421	-0.204085	0.00135166
rs4562	ENSG00000170291	ELP5	T CD8	IAV	-0.395538	7.10569e-30		5		0.320588	63.421	-0.204085	0.00135166
rs4562	ENSG00000170291	ELP5	T CD8	COV	-0.387125	9.85556e-30		5		0.320588	63.421	-0.204085	0.00135166
rs4562	ENSG00000170291	ELP5	T CD8	NS	-0.375051	3.76278e-29		5		0.320588	63.421	-0.204085	0.00135166
rs4562	ENSG00000170291	ELP5	MONO CD14	COV	-0.56395	1.68703e-28		5		0.320588	63.421	-0.204085	0.00135166
rs4562	ENSG00000170291	ELP5	B	NS	-0.439657	4.48202e-28		5		0.320588	63.421	-0.204085	0.00135166
rs4562	ENSG00000170291	ELP5	B	COV	-0.489556	1.11191e-27		5		0.320588	63.421	-0.204085	0.00135166
rs4562	ENSG00000170291	ELP5	MYELOID	COV	-0.515231	1.15222e-25		5		0.320588	63.421	-0.204085	0.00135166
rs4562	ENSG00000170291	ELP5	B	IAV	-0.455753	3.28888e-25		5		0.320588	63.421	-0.204085	0.00135166
rs4562	ENSG00000170291	ELP5	B M K	COV	-0.544057	2.92731e-24		5		0.320588	63.421	-0.204085	0.00135166
rs4562	ENSG00000170291	ELP5	T CD4 E	IAV	-0.435785	2.12102e-22		5		0.320588	63.421	-0.204085	0.00135166
rs4562	ENSG00000170291	ELP5	B M K	NS	-0.509492	2.84739e-22		5		0.320588	63.421	-0.204085	0.00135166
rs4562	ENSG00000170291	ELP5	T CD4 N	NS	-0.415596	4.57136e-20		5		0.320588	63.421	-0.204085	0.00135166
rs4562	ENSG00000170291	ELP5	T CD4 N	IAV	-0.343336	2.38402e-19		5		0.320588	63.421	-0.204085	0.00135166
rs4562	ENSG00000170291	ELP5	T CD8 N	NS	-0.568406	4.71172e-19		5		0.320588	63.421	-0.204085	0.00135166
rs4562	ENSG00000170291	ELP5	B M K	IAV	-0.660722	5.05453e-19		5		0.320588	63.421	-0.204085	0.00135166
rs4562	ENSG00000170291	ELP5	T CD4 E	NS	-0.372765	3.0095e-18		5		0.320588	63.421	-0.204085	0.00135166
rs4562	ENSG00000170291	ELP5	NK	COV	-0.590833	1.48746e-17		5		0.320588	63.421	-0.204085	0.00135166
rs4562	ENSG00000170291	ELP5	NK	NS	-0.583891	1.51722e-17		5		0.320588	63.421	-0.204085	0.00135166
rs4562	ENSG00000170291	ELP5	NK	IAV	-0.518799	5.10383e-17		5		0.320588	63.421	-0.204085	0.00135166
rs4562	ENSG00000170291	ELP5	MYELOID	IAV	-0.655008	1.81811e-15		5		0.320588	63.421	-0.204085	0.00135166
rs4562	ENSG00000170291	ELP5	T CD8 N	IAV	-0.551385	1.57123e-14		5		0.320588	63.421	-0.204085	0.00135166
rs4562	ENSG00000170291	ELP5	MAIT	IAV	-1.10621	2.27394e-14		5		0.320588	63.421	-0.204085	0.00135166
rs4562	ENSG00000170291	ELP5	T CD4 E	COV	-0.402528	8.66931e-14		5		0.320588	63.421	-0.204085	0.00135166
rs4562	ENSG00000170291	ELP5	NK CD56dim	COV	-0.878744	2.4469e-12		5		0.320588	63.421	-0.204085	0.00135166
rs4562	ENSG00000170291	ELP5	MONO CD16	NS	-0.911957	1.78416e-11		5		0.320588	63.421	-0.204085	0.00135166
rs4562	ENSG00000170291	ELP5	NK CD56dim	NS	-0.73829	6.04171e-11		5		0.320588	63.421	-0.204085	0.00135166
rs4562	ENSG00000170291	ELP5	NK CD56dim	IAV	-0.873766	2.35064e-10		5		0.320588	63.421	-0.204085	0.00135166
rs4562	ENSG00000170291	ELP5	T CD8 CM EM	NS	-0.500952	1.44187e-09		5		0.320588	63.421	-0.204085	0.00135166
rs4562	ENSG00000170291	ELP5	T CD8 EMRA	NS	-0.870411	3.64792e-09		5		0.320588	63.421	-0.204085	0.00135166
rs4562	ENSG00000170291	ELP5	MONO CD14	IAV	-0.588389	1.75865e-08		5		0.320588	63.421	-0.204085	0.00135166
rs4562	ENSG00000170291	ELP5	T CD8 CM EM	COV	-0.467753	2.2304e-08		5		0.320588	63.421	-0.204085	0.00135166
rs4562	ENSG00000170291	ELP5	MAIT	NS	-0.642373	6.1492e-08		5		0.320588	63.421	-0.204085	0.00135166
rs4562	ENSG00000170291	ELP5	MAIT	COV	-0.728427	2.53128e-07		5		0.320588	63.421	-0.204085	0.00135166
rs4562	ENSG00000170291	ELP5	T CD8 EMRA	COV	-0.677181	5.87172e-07		5		0.320588	63.421	-0.204085	0.00135166
rs4562	ENSG00000170291	ELP5	B N K	IAV	-0.722393	6.10819e-07		5		0.320588	63.421	-0.204085	0.00135166
rs112679038	ENSG00000170291	ELP5	T CD4	IAV	-0.350184	1.24606e-30	yes	5		0.321569	63.421	-0.20744	0.00113104
rs112679038	ENSG00000170291	ELP5	T CD4	NS	-0.325414	2.07616e-30		5		0.321569	63.421	-0.20744	0.00113104
rs112679038	ENSG00000170291	ELP5	T CD8	COV	-0.384256	1.04787e-29		5		0.321569	63.421	-0.20744	0.00113104
rs112679038	ENSG00000170291	ELP5	T CD8	IAV	-0.392156	1.15097e-29		5		0.321569	63.421	-0.20744	0.00113104
rs112679038	ENSG00000170291	ELP5	B	COV	-0.492474	1.59299e-28		5		0.321569	63.421	-0.20744	0.00113104
rs112679038	ENSG00000170291	ELP5	T CD8	NS	-0.368336	3.28135e-28		5		0.321569	63.421	-0.20744	0.00113104
rs112679038	ENSG00000170291	ELP5	B	NS	-0.433831	9.97697e-28		5		0.321569	63.421	-0.20744	0.00113104
rs112679038	ENSG00000170291	ELP5	T CD4	COV	-0.335151	4.73182e-27		5		0.321569	63.421	-0.20744	0.00113104
rs112679038	ENSG00000170291	ELP5	B	IAV	-0.458065	9.07201e-26		5		0.321569	63.421	-0.20744	0.00113104
rs112679038	ENSG00000170291	ELP5	B M K	COV	-0.549815	4.74196e-25		5		0.321569	63.421	-0.20744	0.00113104
rs112679038	ENSG00000170291	ELP5	MYELOID	COV	-0.500566	2.32464e-24		5		0.321569	63.421	-0.20744	0.00113104
rs112679038	ENSG00000170291	ELP5	B M K	NS	-0.507304	2.87207e-22		5		0.321569	63.421	-0.20744	0.00113104
rs112679038	ENSG00000170291	ELP5	T CD4 E	IAV	-0.43107	4.31426e-22		5		0.321569	63.421	-0.20744	0.00113104
rs112679038	ENSG00000170291	ELP5	T CD4 N	NS	-0.417162	1.19034e-20		5		0.321569	63.421	-0.20744	0.00113104
rs112679038	ENSG00000170291	ELP5	T CD4 N	IAV	-0.345433	7.74258e-20		5		0.321569	63.421	-0.20744	0.00113104
rs112679038	ENSG00000170291	ELP5	B M K	IAV	-0.66141	2.88014e-19		5		0.321569	63.421	-0.20744	0.00113104
rs112679038	ENSG00000170291	ELP5	T CD8 N	NS	-0.557456	1.55593e-18		5		0.321569	63.421	-0.20744	0.00113104
rs112679038	ENSG00000170291	ELP5	NK	COV	-0.600927	1.73997e-18		5		0.321569	63.421	-0.20744	0.00113104
rs112679038	ENSG00000170291	ELP5	T CD4 E	NS	-0.367644	5.25012e-18		5		0.321569	63.421	-0.20744	0.00113104
rs112679038	ENSG00000170291	ELP5	NK	NS	-0.56558	9.22156e-17		5		0.321569	63.421	-0.20744	0.00113104
rs112679038	ENSG00000170291	ELP5	NK	IAV	-0.507233	1.69017e-16		5		0.321569	63.421	-0.20744	0.00113104
rs112679038	ENSG00000170291	ELP5	MYELOID	IAV	-0.639286	6.58911e-15		5		0.321569	63.421	-0.20744	0.00113104
rs112679038	ENSG00000170291	ELP5	T CD8 N	IAV	-0.54836	1.27227e-14		5		0.321569	63.421	-0.20744	0.00113104
rs112679038	ENSG00000170291	ELP5	T CD4 E	COV	-0.401356	8.00719e-14		5		0.321569	63.421	-0.20744	0.00113104
rs112679038	ENSG00000170291	ELP5	MAIT	IAV	-1.07706	8.64957e-14		5		0.321569	63.421	-0.20744	0.00113104
rs112679038	ENSG00000170291	ELP5	NK CD56dim	COV	-0.884697	1.06284e-12		5		0.321569	63.421	-0.20744	0.00113104
rs112679038	ENSG00000170291	ELP5	NK CD56dim	NS	-0.723108	9.83508e-11		5		0.321569	63.421	-0.20744	0.00113104
rs112679038	ENSG00000170291	ELP5	MONO CD16	NS	-0.869388	1.26808e-10		5		0.321569	63.421	-0.20744	0.00113104
rs112679038	ENSG00000170291	ELP5	NK CD56dim	IAV	-0.859854	3.67121e-10		5		0.321569	63.421	-0.20744	0.00113104
rs112679038	ENSG00000170291	ELP5	T CD8 N	COV	-0.365289	1.45519e-09		5		0.321569	63.421	-0.20744	0.00113104
rs112679038	ENSG00000170291	ELP5	T CD8 CM EM	NS	-0.492414	2.72824e-09		5		0.321569	63.421	-0.20744	0.00113104
rs112679038	ENSG00000170291	ELP5	T CD8 EMRA	NS	-0.854949	5.56713e-09		5		0.321569	63.421	-0.20744	0.00113104
rs112679038	ENSG00000170291	ELP5	MONO CD14	IAV	-0.589178	1.27294e-08		5		0.321569	63.421	-0.20744	0.00113104
rs112679038	ENSG00000170291	ELP5	T CD8 CM EM	COV	-0.460701	3.20769e-08		5		0.321569	63.421	-0.20744	0.00113104
rs112679038	ENSG00000170291	ELP5	MAIT	COV	-0.727191	2.13869e-07		5		0.321569	63.421	-0.20744	0.00113104
rs112679038	ENSG00000170291	ELP5	MAIT	NS	-0.60558	3.19836e-07		5		0.321569	63.421	-0.20744	0.00113104
rs112679038	ENSG00000170291	ELP5	B N K	IAV	-0.71715	7.00902e-07		5		0.321569	63.421	-0.20744	0.00113104
rs112679038	ENSG00000170291	ELP5	T CD8 EMRA	COV	-0.619037	4.94802e-06		5		0.321569	63.421	-0.20744	0.00113104
rs2074222	ENSG00000170291	ELP5	T CD4 N	COV	-0.315575	5.97687e-17	yes	0		0.373529	63.421	-0.100984	0.10823
rs56219105	ENSG00000170291	ELP5	T CD8 CM EM	IAV	-0.525362	6.16765e-14	yes	0		0.351961	63.421	-0.153151	0.0148046
rs2559856	ENSG00000111666	CHPT1	T CD4 E	COV	0.849948	1.98075e-28	yes	0		0.453922	46.884	0.349039	4.84064e-13
rs2559856	ENSG00000111666	CHPT1	T CD8 N	NS	0.911851	2.58599e-24		0		0.453922	46.884	0.349039	4.84064e-13
rs2559856	ENSG00000111666	CHPT1	T Reg	NS	1.06027	8.26344e-12		0		0.453922	46.884	0.349039	4.84064e-13
rs2559856	ENSG00000111666	CHPT1	T Reg	IAV	0.987757	3.89694e-11		0		0.453922	46.884	0.349039	4.84064e-13
rs2559856	ENSG00000111666	CHPT1	MAIT	IAV	0.947724	1.20776e-09		0		0.453922	46.884	0.349039	4.84064e-13
rs2559856	ENSG00000111666	CHPT1	MAIT	NS	0.789796	7.87063e-09		0		0.453922	46.884	0.349039	4.84064e-13
rs2559856	ENSG00000111666	CHPT1	NK CD56dim	NS	0.62708	1.58592e-07		0		0.453922	46.884	0.349039	4.84064e-13
rs2559856	ENSG00000111666	CHPT1	T Reg	COV	0.768552	2.1478e-07		0		0.453922	46.884	0.349039	4.84064e-13
rs2559856	ENSG00000111666	CHPT1	MAIT	COV	0.681368	1.5891e-06		0		0.453922	46.884	0.349039	4.84064e-13
rs2559856	ENSG00000111666	CHPT1	B M K	IAV	0.296616	1.62289e-06		0		0.453922	46.884	0.349039	4.84064e-13
rs2559856	ENSG00000111666	CHPT1	NK CD56dim	COV	0.58322	2.28698e-06		0		0.453922	46.884	0.349039	4.84064e-13
rs2559856	ENSG00000111666	CHPT1	NK CD56dim	IAV	0.630723	2.89647e-06		0		0.453922	46.884	0.349039	4.84064e-13
rs2559856	ENSG00000111666	CHPT1	T CD8 EMRA	COV	0.573251	6.41616e-06		0		0.453922	46.884	0.349039	4.84064e-13
rs9668831	ENSG00000111666	CHPT1	T CD8 CM EM	NS	0.503547	1.46636e-12	yes	0		0.394118	46.884	0.332347	1.88874e-11
rs9668831	ENSG00000111666	CHPT1	NK CD56dim	NS	0.62214	2.2907e-08		0		0.394118	46.884	0.332347	1.88874e-11
rs9668831	ENSG00000111666	CHPT1	NK CD56dim	IAV	0.609379	1.32592e-06		0		0.394118	46.884	0.332347	1.88874e-11
rs2695293	ENSG00000111666	CHPT1	NK	COV	0.569803	1.50154e-11	yes	2		0.454902	46.884	0.351945	3.63991e-13
rs2695293	ENSG00000111666	CHPT1	MAIT	NS	0.779833	1.38568e-08		2		0.454902	46.884	0.351945	3.63991e-13
rs2695293	ENSG00000111666	CHPT1	B	IAV	0.155196	1.28493e-06		2		0.454902	46.884	0.351945	3.63991e-13
rs2695293	ENSG00000111666	CHPT1	B M K	IAV	0.296519	1.67914e-06		2		0.454902	46.884	0.351945	3.63991e-13
rs2695293	ENSG00000111666	CHPT1	MAIT	COV	0.671751	2.25711e-06		2		0.454902	46.884	0.351945	3.63991e-13
rs2695293	ENSG00000111666	CHPT1	T CD8 EMRA	COV	0.573452	6.43232e-06		2		0.454902	46.884	0.351945	3.63991e-13
rs11110998	ENSG00000111666	CHPT1	B	NS	-0.141584	9.1896e-07	yes	1		0.471569	46.884	-0.212628	1.04699e-05
rs1199102	ENSG00000122873	CISD1	T CD4 E	IAV	-0.782912	4.63458e-51	yes	0		0.264706	23.329	-0.308394	2.11018e-11
rs1199102	ENSG00000122873	CISD1	NK M LIKE	IAV	-1.14033	2.17052e-11		0		0.264706	23.329	-0.308394	2.11018e-11
rs1199102	ENSG00000122873	CISD1	MONO CD14	NS	-0.187333	4.56611e-05		0		0.264706	23.329	-0.308394	2.11018e-11
rs2590331	ENSG00000122873	CISD1	T CD8	IAV	-0.572796	3.18111e-42	yes	1		0.246078	23.329	-0.295132	2.40393e-10
rs2590331	ENSG00000122873	CISD1	T CD4 N	IAV	-0.391658	1.31873e-24		1		0.246078	23.329	-0.295132	2.40393e-10
rs2590331	ENSG00000122873	CISD1	T CD8 N	IAV	-0.512963	5.84209e-22		1		0.246078	23.329	-0.295132	2.40393e-10
rs2590331	ENSG00000122873	CISD1	T CD8 CM EM	IAV	-0.641392	9.32436e-22		1		0.246078	23.329	-0.295132	2.40393e-10
rs2590331	ENSG00000122873	CISD1	B N K	IAV	-0.986492	4.16216e-10		1		0.246078	23.329	-0.295132	2.40393e-10
rs2590331	ENSG00000122873	CISD1	T CD8	NS	-0.139777	2.75314e-06		1		0.246078	23.329	-0.295132	2.40393e-10
rs563762295	ENSG00000122873	CISD1	T CD4	COV	-0.388464	1.75093e-32	yes	1		0.259804	23.329	-0.302795	7.06969e-11
rs563762295	ENSG00000122873	CISD1	T CD4 E	COV	-0.44537	6.22652e-20		1		0.259804	23.329	-0.302795	7.06969e-11
rs563762295	ENSG00000122873	CISD1	T CD4	NS	-0.158644	3.20355e-08		1		0.259804	23.329	-0.302795	7.06969e-11
rs563762295	ENSG00000122873	CISD1	MAIT	IAV	-0.707537	2.37999e-06		1		0.259804	23.329	-0.302795	7.06969e-11
rs28435896	ENSG00000122873	CISD1	NK	IAV	-0.78766	7.95479e-26	yes	2		0.264706	23.329	-0.308394	2.11018e-11
rs28435896	ENSG00000122873	CISD1	B	IAV	-0.322751	1.37215e-15		2		0.264706	23.329	-0.308394	2.11018e-11
rs28435896	ENSG00000122873	CISD1	B N K	IAV	-0.980214	4.40854e-10		2		0.264706	23.329	-0.308394	2.11018e-11
rs1769016	ENSG00000122873	CISD1	T CD4 N	COV	-0.359113	1.89331e-21	yes	0		0.259804	23.329	-0.297338	1.27367e-10
rs954952	ENSG00000122873	CISD1	T CD4 N	COV	-0.350084	2.18184e-20	yes	0		0.260784	23.329	-0.295866	1.51505e-10
rs954952	ENSG00000122873	CISD1	T CD8 EMRA	IAV	-1.22647	7.79838e-17		0		0.260784	23.329	-0.295866	1.51505e-10
rs954952	ENSG00000122873	CISD1	T Reg	IAV	-1.02613	4.10933e-12		0		0.260784	23.329	-0.295866	1.51505e-10
rs954952	ENSG00000122873	CISD1	B N L	IAV	-1.07719	1.28319e-09		0		0.260784	23.329	-0.295866	1.51505e-10
rs954952	ENSG00000122873	CISD1	NK M LIKE	COV	-0.94303	3.92596e-08		0		0.260784	23.329	-0.295866	1.51505e-10
rs1615681	ENSG00000122873	CISD1	NK M LIKE	COV	-1.04635	4.65073e-09	yes	0		0.255882	23.329	-0.294112	2.30987e-10
rs2590373	ENSG00000122873	CISD1	T CD4	IAV	-0.274533	3.07278e-08	yes	1		0.129412	23.329	-0.193896	0.000998851
rs2590372	ENSG00000122873	CISD1	NK	NS	-0.376039	1.41097e-07	yes	1		0.210784	23.329	-0.281803	1.26997e-08
rs4821671	ENSG00000128283	CDC42EP1	MONO CD14	NS	-1.24544	1.05961e-50	yes	1		0.426471	128.596	-0.188667	0.000481675
rs4821671	ENSG00000128283	CDC42EP1	MYELOID	NS	-1.22325	1.05782e-49		1		0.426471	128.596	-0.188667	0.000481675
rs4821671	ENSG00000128283	CDC42EP1	MONO CD14	COV	-0.925242	3.07064e-35		1		0.426471	128.596	-0.188667	0.000481675
rs4821671	ENSG00000128283	CDC42EP1	MYELOID	COV	-0.899592	7.62988e-33		1		0.426471	128.596	-0.188667	0.000481675
rs4821671	ENSG00000128283	CDC42EP1	MYELOID	IAV	-0.793844	6.8405e-19		1		0.426471	128.596	-0.188667	0.000481675
rs4821671	ENSG00000128283	CDC42EP1	MONO CD16	NS	-1.16871	1.39951e-17		1		0.426471	128.596	-0.188667	0.000481675
rs4821671	ENSG00000128283	CDC42EP1	MONO CD14	IAV	-0.880306	4.67017e-15		1		0.426471	128.596	-0.188667	0.000481675
rs4821671	ENSG00000128283	CDC42EP1	MONO CD14 INFECTED	IAV	-0.726206	1.11535e-08		1		0.426471	128.596	-0.188667	0.000481675
rs4821671	ENSG00000128283	CDC42EP1	MONO CD16	IAV	-0.835759	3.99661e-08		1		0.426471	128.596	-0.188667	0.000481675
rs2070610	ENSG00000156261	CCT8	T CD4	COV	0.258074	1.08683e-50	yes	3		0.127451	139.606	0.493656	1.26525e-15
rs2070610	ENSG00000156261	CCT8	T CD4	NS	0.309754	1.59455e-47		3		0.127451	139.606	0.493656	1.26525e-15
rs2070610	ENSG00000156261	CCT8	T CD8	NS	0.275305	2.34994e-44		3		0.127451	139.606	0.493656	1.26525e-15
rs2070610	ENSG00000156261	CCT8	T CD4 N	NS	0.374681	2.37997e-43		3		0.127451	139.606	0.493656	1.26525e-15
rs2070610	ENSG00000156261	CCT8	T CD4 N	COV	0.28541	1.23565e-40		3		0.127451	139.606	0.493656	1.26525e-15
rs2070610	ENSG00000156261	CCT8	T CD8 N	NS	0.403902	3.64921e-37		3		0.127451	139.606	0.493656	1.26525e-15
rs2070610	ENSG00000156261	CCT8	T CD4	IAV	0.189426	3.74467e-37		3		0.127451	139.606	0.493656	1.26525e-15
rs2070610	ENSG00000156261	CCT8	T CD4 E	NS	0.281644	2.81371e-36		3		0.127451	139.606	0.493656	1.26525e-15
rs2070610	ENSG00000156261	CCT8	T CD8 N	COV	0.307986	1.64655e-34		3		0.127451	139.606	0.493656	1.26525e-15
rs2070610	ENSG00000156261	CCT8	T CD4 N	IAV	0.2374	2.98744e-34		3		0.127451	139.606	0.493656	1.26525e-15
rs2070610	ENSG00000156261	CCT8	T CD4 E	COV	0.253451	4.60853e-33		3		0.127451	139.606	0.493656	1.26525e-15
rs2070610	ENSG00000156261	CCT8	T CD8	COV	0.194388	9.28833e-32		3		0.127451	139.606	0.493656	1.26525e-15
rs2070610	ENSG00000156261	CCT8	T CD8 N	IAV	0.26211	2.62705e-29		3		0.127451	139.606	0.493656	1.26525e-15
rs2070610	ENSG00000156261	CCT8	T CD8	IAV	0.142599	3.51204e-24		3		0.127451	139.606	0.493656	1.26525e-15
rs2070610	ENSG00000156261	CCT8	T CD4 E	IAV	0.155829	2.45979e-21		3		0.127451	139.606	0.493656	1.26525e-15
rs2070610	ENSG00000156261	CCT8	B	NS	0.170727	1.86142e-16		3		0.127451	139.606	0.493656	1.26525e-15
rs2070610	ENSG00000156261	CCT8	B	COV	0.122068	2.3603e-12		3		0.127451	139.606	0.493656	1.26525e-15
rs2070610	ENSG00000156261	CCT8	B M K	NS	0.175469	2.18569e-11		3		0.127451	139.606	0.493656	1.26525e-15
rs2070610	ENSG00000156261	CCT8	T CD8 CM EM	NS	0.219662	2.61098e-10		3		0.127451	139.606	0.493656	1.26525e-15
rs2070610	ENSG00000156261	CCT8	B M K	COV	0.128172	5.66282e-09		3		0.127451	139.606	0.493656	1.26525e-15
rs2070610	ENSG00000156261	CCT8	B	IAV	0.112516	2.09379e-08		3		0.127451	139.606	0.493656	1.26525e-15
rs2070610	ENSG00000156261	CCT8	T Reg	NS	0.470828	4.20866e-08		3		0.127451	139.606	0.493656	1.26525e-15
rs2070610	ENSG00000156261	CCT8	T Reg	IAV	0.270288	2.81916e-07		3		0.127451	139.606	0.493656	1.26525e-15
rs2070610	ENSG00000156261	CCT8	T CD8 CM EM	COV	0.159424	6.22183e-07		3		0.127451	139.606	0.493656	1.26525e-15
rs2070610	ENSG00000156261	CCT8	B M K	IAV	0.135211	1.27303e-06		3		0.127451	139.606	0.493656	1.26525e-15
rs2070610	ENSG00000156261	CCT8	MAIT	NS	0.295304	2.09531e-06		3		0.127451	139.606	0.493656	1.26525e-15
rs2070610	ENSG00000156261	CCT8	T CD8 EMRA	NS	0.65678	4.58557e-06		3		0.127451	139.606	0.493656	1.26525e-15
rs2070610	ENSG00000156261	CCT8	NK CD56dim	NS	0.215119	1.8397e-05		3		0.127451	139.606	0.493656	1.26525e-15
rs2248903	ENSG00000156261	CCT8	B N K	NS	0.449534	4.20377e-07	yes	0		0.110784	139.606	0.495858	4.36295e-14
rs2248903	ENSG00000156261	CCT8	MAIT	NS	0.327505	5.89255e-07		0		0.110784	139.606	0.495858	4.36295e-14
rs2248903	ENSG00000156261	CCT8	T CD8 CM EM	COV	0.158363	4.16649e-06		0		0.110784	139.606	0.495858	4.36295e-14
rs2248903	ENSG00000156261	CCT8	T CD8 EMRA	NS	0.66487	1.6388e-05		0		0.110784	139.606	0.495858	4.36295e-14
rs2248903	ENSG00000156261	CCT8	NK CD56dim	NS	0.229121	1.81459e-05		0		0.110784	139.606	0.495858	4.36295e-14
rs73192155	ENSG00000156261	CCT8	T Reg	IAV	0.380225	9.04966e-07	yes	0		0.103922	139.606	0.406747	1.78964e-09
rs73192155	ENSG00000156261	CCT8	T CD8 CM EM	IAV	0.15785	6.80954e-06		0		0.103922	139.606	0.406747	1.78964e-09
rs831651	ENSG00000062194	GPBP1	T CD4	IAV	-0.201996	1.51038e-50	yes	5		0.257843	74.37	-0.0807634	0.0679315
rs831651	ENSG00000062194	GPBP1	T CD4 N	IAV	-0.223712	4.62839e-47		5		0.257843	74.37	-0.0807634	0.0679315
rs831651	ENSG00000062194	GPBP1	T CD8	IAV	-0.194586	3.8552e-41		5		0.257843	74.37	-0.0807634	0.0679315
rs831651	ENSG00000062194	GPBP1	T CD4 E	IAV	-0.176897	4.25453e-40		5		0.257843	74.37	-0.0807634	0.0679315
rs831651	ENSG00000062194	GPBP1	T CD8 N	IAV	-0.23773	3.24013e-36		5		0.257843	74.37	-0.0807634	0.0679315
rs831651	ENSG00000062194	GPBP1	T CD4 E	COV	-0.213898	1.42264e-35		5		0.257843	74.37	-0.0807634	0.0679315
rs831651	ENSG00000062194	GPBP1	T CD8	COV	-0.234647	6.7645e-35		5		0.257843	74.37	-0.0807634	0.0679315
rs831651	ENSG00000062194	GPBP1	T CD8 N	COV	-0.243475	1.4726e-30		5		0.257843	74.37	-0.0807634	0.0679315
rs831651	ENSG00000062194	GPBP1	B	IAV	-0.133724	1.22946e-26		5		0.257843	74.37	-0.0807634	0.0679315
rs831651	ENSG00000062194	GPBP1	NK	COV	-0.286497	5.69019e-26		5		0.257843	74.37	-0.0807634	0.0679315
rs831651	ENSG00000062194	GPBP1	T CD8 CM EM	COV	-0.204198	4.58744e-23		5		0.257843	74.37	-0.0807634	0.0679315
rs831651	ENSG00000062194	GPBP1	NK	IAV	-0.186688	2.60095e-21		5		0.257843	74.37	-0.0807634	0.0679315
rs831651	ENSG00000062194	GPBP1	NK CD56dim	COV	-0.271934	1.46362e-19		5		0.257843	74.37	-0.0807634	0.0679315
rs831651	ENSG00000062194	GPBP1	T CD8 CM EM	IAV	-0.212516	1.55152e-19		5		0.257843	74.37	-0.0807634	0.0679315
rs831651	ENSG00000062194	GPBP1	B N K	IAV	-0.186782	3.44934e-18		5		0.257843	74.37	-0.0807634	0.0679315
rs831651	ENSG00000062194	GPBP1	B	COV	-0.137982	3.82937e-18		5		0.257843	74.37	-0.0807634	0.0679315
rs831651	ENSG00000062194	GPBP1	T CD8 EMRA	COV	-0.267295	4.82333e-16		5		0.257843	74.37	-0.0807634	0.0679315
rs831651	ENSG00000062194	GPBP1	T Reg	COV	-0.363553	3.36183e-15		5		0.257843	74.37	-0.0807634	0.0679315
rs831651	ENSG00000062194	GPBP1	T Reg	IAV	-0.172328	3.95762e-14		5		0.257843	74.37	-0.0807634	0.0679315
rs831651	ENSG00000062194	GPBP1	NK CD56dim	IAV	-0.168277	2.58982e-13		5		0.257843	74.37	-0.0807634	0.0679315
rs831651	ENSG00000062194	GPBP1	B M K	IAV	-0.116982	1.07311e-11		5		0.257843	74.37	-0.0807634	0.0679315
rs831651	ENSG00000062194	GPBP1	B N K	COV	-0.17299	1.38693e-10		5		0.257843	74.37	-0.0807634	0.0679315
rs831651	ENSG00000062194	GPBP1	MYELOID	COV	-0.0810338	2.99283e-10		5		0.257843	74.37	-0.0807634	0.0679315
rs831651	ENSG00000062194	GPBP1	T CD4	NS	-0.0658437	2.17417e-09		5		0.257843	74.37	-0.0807634	0.0679315
rs831651	ENSG00000062194	GPBP1	T CD8 EMRA	IAV	-0.307686	4.13613e-09		5		0.257843	74.37	-0.0807634	0.0679315
rs831651	ENSG00000062194	GPBP1	T CD4 N	NS	-0.0865141	4.45639e-09		5		0.257843	74.37	-0.0807634	0.0679315
rs831651	ENSG00000062194	GPBP1	B N L	COV	-0.202594	4.96233e-09		5		0.257843	74.37	-0.0807634	0.0679315
rs831651	ENSG00000062194	GPBP1	B N L	IAV	-0.228145	5.22636e-09		5		0.257843	74.37	-0.0807634	0.0679315
rs831651	ENSG00000062194	GPBP1	B M K	COV	-0.116893	5.52744e-09		5		0.257843	74.37	-0.0807634	0.0679315
rs831651	ENSG00000062194	GPBP1	NK M LIKE	IAV	-0.28671	1.405e-08		5		0.257843	74.37	-0.0807634	0.0679315
rs831651	ENSG00000062194	GPBP1	MAIT	IAV	-0.161682	1.54926e-08		5		0.257843	74.37	-0.0807634	0.0679315
rs831651	ENSG00000062194	GPBP1	MAIT	COV	-0.243109	8.30819e-08		5		0.257843	74.37	-0.0807634	0.0679315
rs831651	ENSG00000062194	GPBP1	MONO CD14	COV	-0.0698923	8.8276e-07		5		0.257843	74.37	-0.0807634	0.0679315
rs831651	ENSG00000062194	GPBP1	T CD8	NS	-0.049842	3.88033e-06		5		0.257843	74.37	-0.0807634	0.0679315
rs831651	ENSG00000062194	GPBP1	MYELOID	IAV	-0.248401	4.44563e-06		5		0.257843	74.37	-0.0807634	0.0679315
rs831651	ENSG00000062194	GPBP1	B M L	IAV	-0.186704	5.12429e-06		5		0.257843	74.37	-0.0807634	0.0679315
rs831651	ENSG00000062194	GPBP1	T CD8 N	NS	-0.0724068	6.15792e-06		5		0.257843	74.37	-0.0807634	0.0679315
rs831651	ENSG00000062194	GPBP1	NK	NS	-0.0634349	5.86313e-05		5		0.257843	74.37	-0.0807634	0.0679315
rs702692	ENSG00000062194	GPBP1	T CD4	COV	-0.211313	2.90848e-37	yes	5		0.258824	74.37	-0.0832736	0.0613294
rs702692	ENSG00000062194	GPBP1	T CD8	COV	-0.236666	5.63265e-36		5		0.258824	74.37	-0.0832736	0.0613294
rs702692	ENSG00000062194	GPBP1	T CD4 N	COV	-0.227069	2.00502e-33		5		0.258824	74.37	-0.0832736	0.0613294
rs702692	ENSG00000062194	GPBP1	T CD8 N	COV	-0.243806	8.48783e-31		5		0.258824	74.37	-0.0832736	0.0613294
rs702692	ENSG00000062194	GPBP1	NK	COV	-0.287022	3.44209e-26		5		0.258824	74.37	-0.0832736	0.0613294
rs702692	ENSG00000062194	GPBP1	T CD8 CM EM	COV	-0.207877	3.27649e-24		5		0.258824	74.37	-0.0832736	0.0613294
rs702692	ENSG00000062194	GPBP1	NK CD56dim	COV	-0.273298	7.74299e-20		5		0.258824	74.37	-0.0832736	0.0613294
rs702692	ENSG00000062194	GPBP1	B N K	IAV	-0.189569	7.37119e-19		5		0.258824	74.37	-0.0832736	0.0613294
rs702692	ENSG00000062194	GPBP1	B	COV	-0.138248	2.96007e-18		5		0.258824	74.37	-0.0832736	0.0613294
rs702692	ENSG00000062194	GPBP1	T Reg	COV	-0.366121	1.84386e-15		5		0.258824	74.37	-0.0832736	0.0613294
rs702692	ENSG00000062194	GPBP1	T CD8 EMRA	COV	-0.261988	2.07554e-15		5		0.258824	74.37	-0.0832736	0.0613294
rs702692	ENSG00000062194	GPBP1	T Reg	IAV	-0.171652	4.4497e-14		5		0.258824	74.37	-0.0832736	0.0613294
rs702692	ENSG00000062194	GPBP1	NK CD56dim	IAV	-0.168631	2.17212e-13		5		0.258824	74.37	-0.0832736	0.0613294
rs702692	ENSG00000062194	GPBP1	B M K	IAV	-0.115877	1.46009e-11		5		0.258824	74.37	-0.0832736	0.0613294
rs702692	ENSG00000062194	GPBP1	B N K	COV	-0.174148	9.54208e-11		5		0.258824	74.37	-0.0832736	0.0613294
rs702692	ENSG00000062194	GPBP1	MYELOID	COV	-0.0797027	7.25322e-10		5		0.258824	74.37	-0.0832736	0.0613294
rs702692	ENSG00000062194	GPBP1	T CD8 EMRA	IAV	-0.309638	3.41712e-09		5		0.258824	74.37	-0.0832736	0.0613294
rs702692	ENSG00000062194	GPBP1	T CD4	NS	-0.065051	3.6346e-09		5		0.258824	74.37	-0.0832736	0.0613294
rs702692	ENSG00000062194	GPBP1	T CD4 N	NS	-0.0858538	5.87834e-09		5		0.258824	74.37	-0.0832736	0.0613294
rs702692	ENSG00000062194	GPBP1	B M K	COV	-0.116271	6.23789e-09		5		0.258824	74.37	-0.0832736	0.0613294
rs702692	ENSG00000062194	GPBP1	B N L	COV	-0.199289	8.59229e-09		5		0.258824	74.37	-0.0832736	0.0613294
rs702692	ENSG00000062194	GPBP1	B N L	IAV	-0.224774	8.62352e-09		5		0.258824	74.37	-0.0832736	0.0613294
rs702692	ENSG00000062194	GPBP1	MAIT	IAV	-0.164494	8.66705e-09		5		0.258824	74.37	-0.0832736	0.0613294
rs702692	ENSG00000062194	GPBP1	MAIT	COV	-0.236084	2.03996e-07		5		0.258824	74.37	-0.0832736	0.0613294
rs702692	ENSG00000062194	GPBP1	MONO CD14	COV	-0.0683493	1.74606e-06		5		0.258824	74.37	-0.0832736	0.0613294
rs702692	ENSG00000062194	GPBP1	MYELOID	IAV	-0.254712	2.78833e-06		5		0.258824	74.37	-0.0832736	0.0613294
rs702692	ENSG00000062194	GPBP1	T CD8	NS	-0.0489522	5.96936e-06		5		0.258824	74.37	-0.0832736	0.0613294
rs702692	ENSG00000062194	GPBP1	B M L	IAV	-0.184684	6.13919e-06		5		0.258824	74.37	-0.0832736	0.0613294
rs702692	ENSG00000062194	GPBP1	T CD8 N	NS	-0.0721238	6.71323e-06		5		0.258824	74.37	-0.0832736	0.0613294
rs702692	ENSG00000062194	GPBP1	NK	NS	-0.0629634	6.79051e-05		5		0.258824	74.37	-0.0832736	0.0613294
rs9306156	ENSG00000160310	PRMT2	NK	NS	0.478004	2.65376e-50	yes	2		0.381373	69.192	0.0713411	0.0423684
rs9306156	ENSG00000160310	PRMT2	NK CD56dim	NS	0.50816	3.65594e-47		2		0.381373	69.192	0.0713411	0.0423684
rs9306156	ENSG00000160310	PRMT2	NK	IAV	0.302357	1.16692e-35		2		0.381373	69.192	0.0713411	0.0423684
rs9306156	ENSG00000160310	PRMT2	NK	COV	0.377611	1.14797e-33		2		0.381373	69.192	0.0713411	0.0423684
rs9306156	ENSG00000160310	PRMT2	NK CD56dim	COV	0.430149	1.71949e-32		2		0.381373	69.192	0.0713411	0.0423684
rs9306156	ENSG00000160310	PRMT2	NK CD56dim	IAV	0.427864	3.40338e-28		2		0.381373	69.192	0.0713411	0.0423684
rs9306156	ENSG00000160310	PRMT2	T CD8 EMRA	NS	1.16058	2.34776e-27		2		0.381373	69.192	0.0713411	0.0423684
rs9306156	ENSG00000160310	PRMT2	T CD8	NS	0.205486	4.9349e-27		2		0.381373	69.192	0.0713411	0.0423684
rs9306156	ENSG00000160310	PRMT2	T CD8 CM EM	NS	0.282098	1.75769e-24		2		0.381373	69.192	0.0713411	0.0423684
rs9306156	ENSG00000160310	PRMT2	T CD8 EMRA	COV	0.648497	1.66445e-17		2		0.381373	69.192	0.0713411	0.0423684
rs9306156	ENSG00000160310	PRMT2	T CD8 CM EM	COV	0.249625	1.97405e-17		2		0.381373	69.192	0.0713411	0.0423684
rs9306156	ENSG00000160310	PRMT2	T CD8	COV	0.139173	1.50514e-15		2		0.381373	69.192	0.0713411	0.0423684
rs9306156	ENSG00000160310	PRMT2	T CD8	IAV	0.134624	6.96149e-15		2		0.381373	69.192	0.0713411	0.0423684
rs9306156	ENSG00000160310	PRMT2	NK M LIKE	NS	1.30667	1.83421e-14		2		0.381373	69.192	0.0713411	0.0423684
rs9306156	ENSG00000160310	PRMT2	T CD8 CM EM	IAV	0.239596	2.32702e-14		2		0.381373	69.192	0.0713411	0.0423684
rs9306156	ENSG00000160310	PRMT2	T CD8 EMRA	IAV	0.508573	2.79095e-13		2		0.381373	69.192	0.0713411	0.0423684
rs9306156	ENSG00000160310	PRMT2	MAIT	IAV	0.37258	6.46516e-11		2		0.381373	69.192	0.0713411	0.0423684
rs9306156	ENSG00000160310	PRMT2	MAIT	COV	0.421088	1.56821e-10		2		0.381373	69.192	0.0713411	0.0423684
rs9306156	ENSG00000160310	PRMT2	NK M LIKE	IAV	0.749182	3.52291e-09		2		0.381373	69.192	0.0713411	0.0423684
rs9306156	ENSG00000160310	PRMT2	NK M LIKE	COV	0.902983	8.05731e-09		2		0.381373	69.192	0.0713411	0.0423684
rs11910707	ENSG00000160310	PRMT2	T CD4 E	IAV	0.232876	4.1654e-30	yes	3		0.333333	69.192	0.180925	8.66141e-07
rs11910707	ENSG00000160310	PRMT2	T CD4	IAV	0.178445	9.91318e-30		3		0.333333	69.192	0.180925	8.66141e-07
rs11910707	ENSG00000160310	PRMT2	T CD4	COV	0.193793	4.36415e-26		3		0.333333	69.192	0.180925	8.66141e-07
rs11910707	ENSG00000160310	PRMT2	T CD4 N	IAV	0.174508	1.04703e-25		3		0.333333	69.192	0.180925	8.66141e-07
rs11910707	ENSG00000160310	PRMT2	T CD4 N	COV	0.201368	2.79252e-24		3		0.333333	69.192	0.180925	8.66141e-07
rs11910707	ENSG00000160310	PRMT2	T CD4 E	COV	0.218513	1.02424e-23		3		0.333333	69.192	0.180925	8.66141e-07
rs11910707	ENSG00000160310	PRMT2	T CD4	NS	0.164367	1.10952e-18		3		0.333333	69.192	0.180925	8.66141e-07
rs11910707	ENSG00000160310	PRMT2	T CD4 E	NS	0.19182	5.65525e-18		3		0.333333	69.192	0.180925	8.66141e-07
rs11910707	ENSG00000160310	PRMT2	T CD4 N	NS	0.170762	3.59483e-17		3		0.333333	69.192	0.180925	8.66141e-07
rs11910707	ENSG00000160310	PRMT2	MYELOID	NS	0.117169	3.84891e-14		3		0.333333	69.192	0.180925	8.66141e-07
rs11910707	ENSG00000160310	PRMT2	MONO CD14	NS	0.115319	1.11141e-12		3		0.333333	69.192	0.180925	8.66141e-07
rs11910707	ENSG00000160310	PRMT2	T CD8	COV	0.129012	8.01343e-12		3		0.333333	69.192	0.180925	8.66141e-07
rs11910707	ENSG00000160310	PRMT2	T CD8 N	COV	0.126403	4.14052e-11		3		0.333333	69.192	0.180925	8.66141e-07
rs11910707	ENSG00000160310	PRMT2	MYELOID	COV	0.141211	4.1857e-11		3		0.333333	69.192	0.180925	8.66141e-07
rs11910707	ENSG00000160310	PRMT2	MONO CD14	COV	0.159489	5.31985e-10		3		0.333333	69.192	0.180925	8.66141e-07
rs11910707	ENSG00000160310	PRMT2	T CD8 N	IAV	0.115118	1.14225e-09		3		0.333333	69.192	0.180925	8.66141e-07
rs11910707	ENSG00000160310	PRMT2	MONO CD16	COV	0.37616	5.53337e-08		3		0.333333	69.192	0.180925	8.66141e-07
rs11910707	ENSG00000160310	PRMT2	T CD8	IAV	0.0974312	2.46136e-07		3		0.333333	69.192	0.180925	8.66141e-07
rs11910707	ENSG00000160310	PRMT2	MONO CD16	NS	0.294183	8.38066e-07		3		0.333333	69.192	0.180925	8.66141e-07
rs725970	ENSG00000160310	PRMT2	MAIT	NS	0.307009	5.41277e-18	yes	0		0.35	69.192	0.0719425	0.0452532
rs725970	ENSG00000160310	PRMT2	T CD8 CM EM	IAV	0.220928	3.30852e-12		0		0.35	69.192	0.0719425	0.0452532
rs725970	ENSG00000160310	PRMT2	MAIT	IAV	0.370356	4.77755e-11		0		0.35	69.192	0.0719425	0.0452532
rs725970	ENSG00000160310	PRMT2	T CD8 N	NS	0.0950458	6.23468e-07		0		0.35	69.192	0.0719425	0.0452532
rs11701310	ENSG00000160310	PRMT2	T CD8 N	NS	0.13427	1.39265e-08	yes	0		0.244118	69.192	0.0943013	0.0214418
rs111731338	ENSG00000166927	MS4A7	MYELOID	COV	0.61968	2.87393e-50	yes	2		0.352941	12.266	0.292066	4.43411e-13
rs111731338	ENSG00000166927	MS4A7	MONO CD14	COV	0.610937	2.97438e-44		2		0.352941	12.266	0.292066	4.43411e-13
rs111731338	ENSG00000166927	MS4A7	MONO CD16	COV	0.831736	9.097e-29		2		0.352941	12.266	0.292066	4.43411e-13
rs111731338	ENSG00000166927	MS4A7	MYELOID	NS	0.436171	3.68133e-23		2		0.352941	12.266	0.292066	4.43411e-13
rs111731338	ENSG00000166927	MS4A7	MONO CD14	NS	0.493892	1.56778e-19		2		0.352941	12.266	0.292066	4.43411e-13
rs111731338	ENSG00000166927	MS4A7	B	NS	0.571556	9.45754e-19		2		0.352941	12.266	0.292066	4.43411e-13
rs111731338	ENSG00000166927	MS4A7	MONO CD16	NS	0.293251	2.1399e-16		2		0.352941	12.266	0.292066	4.43411e-13
rs111731338	ENSG00000166927	MS4A7	B N K	NS	1.0837	7.09651e-11		2		0.352941	12.266	0.292066	4.43411e-13
rs111731338	ENSG00000166927	MS4A7	MONO CD14 INFECTED	IAV	0.55592	7.45762e-09		2		0.352941	12.266	0.292066	4.43411e-13
rs111731338	ENSG00000166927	MS4A7	MYELOID	IAV	0.455337	1.00977e-08		2		0.352941	12.266	0.292066	4.43411e-13
rs111731338	ENSG00000166927	MS4A7	MONO CD14	IAV	0.486009	2.85691e-08		2		0.352941	12.266	0.292066	4.43411e-13
rs111731338	ENSG00000166927	MS4A7	MONO CD16	IAV	0.35497	1.34739e-07		2		0.352941	12.266	0.292066	4.43411e-13
rs111731338	ENSG00000166927	MS4A7	cDC	NS	1.77422	2.51679e-07		2		0.352941	12.266	0.292066	4.43411e-13
rs111731338	ENSG00000166927	MS4A7	B N L	NS	0.876755	4.31015e-06		2		0.352941	12.266	0.292066	4.43411e-13
rs111731338	ENSG00000166927	MS4A7	B	COV	0.350246	7.28779e-06		2		0.352941	12.266	0.292066	4.43411e-13
rs111731338	ENSG00000166927	MS4A7	B	IAV	0.302879	1.66477e-05		2		0.352941	12.266	0.292066	4.43411e-13
rs111731338	ENSG00000166927	MS4A7	B M K	NS	0.435088	1.70807e-05		2		0.352941	12.266	0.292066	4.43411e-13
rs4290253	ENSG00000166927	MS4A7	MYELOID	COV	0.503518	9.25698e-29	yes	2		0.365686	12.266	0.263764	4.93497e-11
rs4290253	ENSG00000166927	MS4A7	MONO CD14	COV	0.501981	7.87445e-27		2		0.365686	12.266	0.263764	4.93497e-11
rs4290253	ENSG00000166927	MS4A7	B N K	NS	1.0699	3.18964e-11		2		0.365686	12.266	0.263764	4.93497e-11
rs4290253	ENSG00000166927	MS4A7	cDC	NS	1.5406	3.04644e-06		2		0.365686	12.266	0.263764	4.93497e-11
rs4290253	ENSG00000166927	MS4A7	B N L	NS	0.838049	5.68325e-06		2		0.365686	12.266	0.263764	4.93497e-11
rs4290253	ENSG00000166927	MS4A7	B	COV	0.311254	5.1229e-05		2		0.365686	12.266	0.263764	4.93497e-11
rs4290253	ENSG00000166927	MS4A7	B M K	NS	0.396584	5.50865e-05		2		0.365686	12.266	0.263764	4.93497e-11
rs4290253	ENSG00000166927	MS4A7	B	IAV	0.262444	0.000122704		2		0.365686	12.266	0.263764	4.93497e-11
rs77025004	ENSG00000164978	NUDT2	T CD4	COV	0.706711	7.28323e-50	yes	5		0.152941	85.966	0.712784	1.81484e-33
rs77025004	ENSG00000164978	NUDT2	T CD4	IAV	0.750051	5.74701e-48		5		0.152941	85.966	0.712784	1.81484e-33
rs77025004	ENSG00000164978	NUDT2	T CD4	NS	0.69331	6.52286e-45		5		0.152941	85.966	0.712784	1.81484e-33
rs77025004	ENSG00000164978	NUDT2	T CD8	NS	0.717851	5.68763e-42		5		0.152941	85.966	0.712784	1.81484e-33
rs77025004	ENSG00000164978	NUDT2	T CD8	COV	0.716867	1.11236e-39		5		0.152941	85.966	0.712784	1.81484e-33
rs77025004	ENSG00000164978	NUDT2	T CD4 N	COV	0.717321	1.44855e-39		5		0.152941	85.966	0.712784	1.81484e-33
rs77025004	ENSG00000164978	NUDT2	T CD4 N	NS	0.77926	7.20374e-37		5		0.152941	85.966	0.712784	1.81484e-33
rs77025004	ENSG00000164978	NUDT2	T CD4 E	IAV	0.75329	1.2683e-36		5		0.152941	85.966	0.712784	1.81484e-33
rs77025004	ENSG00000164978	NUDT2	T CD4 E	COV	0.838279	1.93975e-35		5		0.152941	85.966	0.712784	1.81484e-33
rs77025004	ENSG00000164978	NUDT2	T CD8	IAV	0.652436	2.10819e-35		5		0.152941	85.966	0.712784	1.81484e-33
rs77025004	ENSG00000164978	NUDT2	T CD4 E	NS	0.679837	1.51114e-34		5		0.152941	85.966	0.712784	1.81484e-33
rs77025004	ENSG00000164978	NUDT2	T CD8 N	NS	1.05905	3.61822e-33		5		0.152941	85.966	0.712784	1.81484e-33
rs77025004	ENSG00000164978	NUDT2	MYELOID	NS	0.574655	3.11726e-31		5		0.152941	85.966	0.712784	1.81484e-33
rs77025004	ENSG00000164978	NUDT2	MONO CD14	NS	0.610271	6.57325e-31		5		0.152941	85.966	0.712784	1.81484e-33
rs77025004	ENSG00000164978	NUDT2	T CD8 N	IAV	0.918402	3.17007e-30		5		0.152941	85.966	0.712784	1.81484e-33
rs77025004	ENSG00000164978	NUDT2	T CD8 N	COV	0.995427	4.64844e-30		5		0.152941	85.966	0.712784	1.81484e-33
rs77025004	ENSG00000164978	NUDT2	MYELOID	COV	0.644985	3.74133e-29		5		0.152941	85.966	0.712784	1.81484e-33
rs77025004	ENSG00000164978	NUDT2	B	NS	0.776251	9.33151e-29		5		0.152941	85.966	0.712784	1.81484e-33
rs77025004	ENSG00000164978	NUDT2	MONO CD14	COV	0.665689	3.75893e-27		5		0.152941	85.966	0.712784	1.81484e-33
rs77025004	ENSG00000164978	NUDT2	B	COV	0.759926	6.15751e-27		5		0.152941	85.966	0.712784	1.81484e-33
rs77025004	ENSG00000164978	NUDT2	B	IAV	0.713176	1.16379e-24		5		0.152941	85.966	0.712784	1.81484e-33
rs77025004	ENSG00000164978	NUDT2	T CD8 CM EM	COV	0.988213	6.12258e-22		5		0.152941	85.966	0.712784	1.81484e-33
rs77025004	ENSG00000164978	NUDT2	NK	NS	0.81219	2.14996e-21		5		0.152941	85.966	0.712784	1.81484e-33
rs77025004	ENSG00000164978	NUDT2	T CD8 CM EM	NS	0.797453	9.42957e-20		5		0.152941	85.966	0.712784	1.81484e-33
rs77025004	ENSG00000164978	NUDT2	T CD8 CM EM	IAV	0.933681	4.89788e-19		5		0.152941	85.966	0.712784	1.81484e-33
rs77025004	ENSG00000164978	NUDT2	B M K	NS	0.823807	1.27515e-18		5		0.152941	85.966	0.712784	1.81484e-33
rs77025004	ENSG00000164978	NUDT2	NK CD56dim	COV	1.0159	8.74943e-17		5		0.152941	85.966	0.712784	1.81484e-33
rs77025004	ENSG00000164978	NUDT2	B M K	COV	0.752854	7.43189e-16		5		0.152941	85.966	0.712784	1.81484e-33
rs77025004	ENSG00000164978	NUDT2	MYELOID	IAV	0.712592	1.56344e-15		5		0.152941	85.966	0.712784	1.81484e-33
rs77025004	ENSG00000164978	NUDT2	B M K	IAV	0.762909	4.24073e-14		5		0.152941	85.966	0.712784	1.81484e-33
rs77025004	ENSG00000164978	NUDT2	T CD8 EMRA	COV	1.05494	4.46387e-14		5		0.152941	85.966	0.712784	1.81484e-33
rs77025004	ENSG00000164978	NUDT2	MONO CD16	NS	0.942914	1.26368e-12		5		0.152941	85.966	0.712784	1.81484e-33
rs77025004	ENSG00000164978	NUDT2	B N K	COV	1.02233	8.1458e-11		5		0.152941	85.966	0.712784	1.81484e-33
rs77025004	ENSG00000164978	NUDT2	B N L	IAV	1.11432	1.93621e-10		5		0.152941	85.966	0.712784	1.81484e-33
rs77025004	ENSG00000164978	NUDT2	T Reg	NS	1.11937	2.29759e-10		5		0.152941	85.966	0.712784	1.81484e-33
rs77025004	ENSG00000164978	NUDT2	B N K	NS	1.02345	6.99854e-10		5		0.152941	85.966	0.712784	1.81484e-33
rs77025004	ENSG00000164978	NUDT2	NK CD56dim	NS	0.810152	8.01121e-10		5		0.152941	85.966	0.712784	1.81484e-33
rs77025004	ENSG00000164978	NUDT2	MAIT	IAV	1.00153	2.04647e-09		5		0.152941	85.966	0.712784	1.81484e-33
rs77025004	ENSG00000164978	NUDT2	T Reg	IAV	0.95085	2.83506e-09		5		0.152941	85.966	0.712784	1.81484e-33
rs77025004	ENSG00000164978	NUDT2	T CD8 EMRA	NS	0.97885	1.37379e-08		5		0.152941	85.966	0.712784	1.81484e-33
rs77025004	ENSG00000164978	NUDT2	MONO CD14	IAV	0.658241	1.83081e-08		5		0.152941	85.966	0.712784	1.81484e-33
rs77025004	ENSG00000164978	NUDT2	T CD8 EMRA	IAV	0.792284	3.64638e-08		5		0.152941	85.966	0.712784	1.81484e-33
rs77025004	ENSG00000164978	NUDT2	MONO CD16	COV	0.793761	3.95052e-08		5		0.152941	85.966	0.712784	1.81484e-33
rs77025004	ENSG00000164978	NUDT2	MAIT	COV	0.939576	4.18436e-08		5		0.152941	85.966	0.712784	1.81484e-33
rs77025004	ENSG00000164978	NUDT2	T Reg	COV	1.01371	7.41023e-08		5		0.152941	85.966	0.712784	1.81484e-33
rs77025004	ENSG00000164978	NUDT2	MAIT	NS	0.681716	1.42118e-07		5		0.152941	85.966	0.712784	1.81484e-33
rs77025004	ENSG00000164978	NUDT2	MONO CD16	IAV	0.762219	2.67109e-07		5		0.152941	85.966	0.712784	1.81484e-33
rs77025004	ENSG00000164978	NUDT2	MONO CD14 INFECTED	IAV	0.688898	4.4592e-07		5		0.152941	85.966	0.712784	1.81484e-33
rs77025004	ENSG00000164978	NUDT2	B N L	NS	0.941512	4.68364e-07		5		0.152941	85.966	0.712784	1.81484e-33
rs11307361	ENSG00000164978	NUDT2	T CD4	IAV	0.745173	1.1161e-46	yes	5		0.151961	85.966	0.765431	3.35779e-39
rs11307361	ENSG00000164978	NUDT2	T CD8	NS	0.715269	1.55267e-41		5		0.151961	85.966	0.765431	3.35779e-39
rs11307361	ENSG00000164978	NUDT2	T CD4 N	COV	0.722596	1.37415e-39		5		0.151961	85.966	0.765431	3.35779e-39
rs11307361	ENSG00000164978	NUDT2	T CD8	COV	0.711967	1.35731e-38		5		0.151961	85.966	0.765431	3.35779e-39
rs11307361	ENSG00000164978	NUDT2	T CD4 E	IAV	0.744714	5.0315e-35		5		0.151961	85.966	0.765431	3.35779e-39
rs11307361	ENSG00000164978	NUDT2	T CD8 N	NS	1.05814	1.62797e-33		5		0.151961	85.966	0.765431	3.35779e-39
rs11307361	ENSG00000164978	NUDT2	MYELOID	NS	0.57224	1.54805e-30		5		0.151961	85.966	0.765431	3.35779e-39
rs11307361	ENSG00000164978	NUDT2	MONO CD14	NS	0.602197	2.32374e-29		5		0.151961	85.966	0.765431	3.35779e-39
rs11307361	ENSG00000164978	NUDT2	T CD8 N	COV	0.990924	3.63101e-29		5		0.151961	85.966	0.765431	3.35779e-39
rs11307361	ENSG00000164978	NUDT2	T CD8 N	IAV	0.906312	1.16918e-28		5		0.151961	85.966	0.765431	3.35779e-39
rs11307361	ENSG00000164978	NUDT2	B	COV	0.757873	8.13535e-26		5		0.151961	85.966	0.765431	3.35779e-39
rs11307361	ENSG00000164978	NUDT2	B	IAV	0.71767	2.19621e-24		5		0.151961	85.966	0.765431	3.35779e-39
rs11307361	ENSG00000164978	NUDT2	NK	IAV	0.645626	1.08347e-21		5		0.151961	85.966	0.765431	3.35779e-39
rs11307361	ENSG00000164978	NUDT2	T CD8 CM EM	COV	0.985201	1.25334e-21		5		0.151961	85.966	0.765431	3.35779e-39
rs11307361	ENSG00000164978	NUDT2	NK	NS	0.797374	1.45231e-20		5		0.151961	85.966	0.765431	3.35779e-39
rs11307361	ENSG00000164978	NUDT2	T CD8 CM EM	NS	0.783033	7.70371e-19		5		0.151961	85.966	0.765431	3.35779e-39
rs11307361	ENSG00000164978	NUDT2	T CD8 CM EM	IAV	0.934045	8.22691e-19		5		0.151961	85.966	0.765431	3.35779e-39
rs11307361	ENSG00000164978	NUDT2	B M K	NS	0.805049	1.33146e-17		5		0.151961	85.966	0.765431	3.35779e-39
rs11307361	ENSG00000164978	NUDT2	MYELOID	IAV	0.724263	7.59055e-16		5		0.151961	85.966	0.765431	3.35779e-39
rs11307361	ENSG00000164978	NUDT2	B M K	COV	0.747077	2.20838e-15		5		0.151961	85.966	0.765431	3.35779e-39
rs11307361	ENSG00000164978	NUDT2	B M K	IAV	0.766995	3.71413e-14		5		0.151961	85.966	0.765431	3.35779e-39
rs11307361	ENSG00000164978	NUDT2	T CD8 EMRA	COV	1.02963	2.70043e-13		5		0.151961	85.966	0.765431	3.35779e-39
rs11307361	ENSG00000164978	NUDT2	NK CD56dim	IAV	0.888209	6.46086e-13		5		0.151961	85.966	0.765431	3.35779e-39
rs11307361	ENSG00000164978	NUDT2	MONO CD16	NS	0.949945	1.10561e-12		5		0.151961	85.966	0.765431	3.35779e-39
rs11307361	ENSG00000164978	NUDT2	B N K	COV	1.00586	2.05788e-10		5		0.151961	85.966	0.765431	3.35779e-39
rs11307361	ENSG00000164978	NUDT2	MAIT	IAV	1.03827	3.97173e-10		5		0.151961	85.966	0.765431	3.35779e-39
rs11307361	ENSG00000164978	NUDT2	B N L	IAV	1.07074	1.37803e-09		5		0.151961	85.966	0.765431	3.35779e-39
rs11307361	ENSG00000164978	NUDT2	B N K	NS	1.01053	1.423e-09		5		0.151961	85.966	0.765431	3.35779e-39
rs11307361	ENSG00000164978	NUDT2	T Reg	NS	1.06564	1.89857e-09		5		0.151961	85.966	0.765431	3.35779e-39
rs11307361	ENSG00000164978	NUDT2	T Reg	IAV	0.949957	3.07247e-09		5		0.151961	85.966	0.765431	3.35779e-39
rs11307361	ENSG00000164978	NUDT2	MONO CD14	IAV	0.692414	3.16906e-09		5		0.151961	85.966	0.765431	3.35779e-39
rs11307361	ENSG00000164978	NUDT2	NK CD56dim	NS	0.774582	6.2151e-09		5		0.151961	85.966	0.765431	3.35779e-39
rs11307361	ENSG00000164978	NUDT2	MONO CD16	IAV	0.794408	9.4035e-08		5		0.151961	85.966	0.765431	3.35779e-39
rs11307361	ENSG00000164978	NUDT2	MAIT	NS	0.68538	1.11508e-07		5		0.151961	85.966	0.765431	3.35779e-39
rs11307361	ENSG00000164978	NUDT2	MONO CD16	COV	0.766591	1.32928e-07		5		0.151961	85.966	0.765431	3.35779e-39
rs11307361	ENSG00000164978	NUDT2	B N L	NS	0.96224	2.68605e-07		5		0.151961	85.966	0.765431	3.35779e-39
rs11307361	ENSG00000164978	NUDT2	MAIT	COV	0.850172	7.55665e-07		5		0.151961	85.966	0.765431	3.35779e-39
rs11307361	ENSG00000164978	NUDT2	T Reg	COV	0.935523	8.89469e-07		5		0.151961	85.966	0.765431	3.35779e-39
rs11307361	ENSG00000164978	NUDT2	MONO CD14 INFECTED	IAV	0.671975	1.04824e-06		5		0.151961	85.966	0.765431	3.35779e-39
rs1134455	ENSG00000164978	NUDT2	T CD4 N	IAV	0.799368	4.91789e-40	yes	0		0.160784	85.966	0.732812	1.33467e-37
rs1134455	ENSG00000164978	NUDT2	T CD8 CM EM	COV	0.91936	4.00493e-21		0		0.160784	85.966	0.732812	1.33467e-37
rs1134455	ENSG00000164978	NUDT2	NK CD56dim	COV	0.988637	8.4789e-18		0		0.160784	85.966	0.732812	1.33467e-37
rs1134455	ENSG00000164978	NUDT2	B M K	COV	0.690494	6.69018e-15		0		0.160784	85.966	0.732812	1.33467e-37
rs1134455	ENSG00000164978	NUDT2	NK CD56dim	IAV	0.837812	5.58224e-13		0		0.160784	85.966	0.732812	1.33467e-37
rs1134455	ENSG00000164978	NUDT2	MONO CD16	NS	0.9013	6.8888e-13		0		0.160784	85.966	0.732812	1.33467e-37
rs1134455	ENSG00000164978	NUDT2	T Reg	IAV	0.93479	8.11171e-10		0		0.160784	85.966	0.732812	1.33467e-37
rs1134455	ENSG00000164978	NUDT2	B N L	IAV	1.01516	9.98799e-10		0		0.160784	85.966	0.732812	1.33467e-37
rs1134455	ENSG00000164978	NUDT2	MAIT	IAV	0.966991	1.71614e-09		0		0.160784	85.966	0.732812	1.33467e-37
rs1134455	ENSG00000164978	NUDT2	B N K	NS	0.926083	4.78008e-09		0		0.160784	85.966	0.732812	1.33467e-37
rs1134455	ENSG00000164978	NUDT2	T Reg	NS	0.972649	5.36664e-09		0		0.160784	85.966	0.732812	1.33467e-37
rs1134455	ENSG00000164978	NUDT2	T CD8 EMRA	IAV	0.76842	1.23893e-08		0		0.160784	85.966	0.732812	1.33467e-37
rs1134455	ENSG00000164978	NUDT2	T CD8 EMRA	NS	0.920316	1.49557e-08		0		0.160784	85.966	0.732812	1.33467e-37
rs1134455	ENSG00000164978	NUDT2	MAIT	COV	0.883798	6.15945e-08		0		0.160784	85.966	0.732812	1.33467e-37
rs1134455	ENSG00000164978	NUDT2	MONO CD16	IAV	0.731986	1.75559e-07		0		0.160784	85.966	0.732812	1.33467e-37
rs1134455	ENSG00000164978	NUDT2	B N L	NS	0.923423	2.04457e-07		0		0.160784	85.966	0.732812	1.33467e-37
rs1134455	ENSG00000164978	NUDT2	MAIT	NS	0.61896	6.22709e-07		0		0.160784	85.966	0.732812	1.33467e-37
rs66653119	ENSG00000164978	NUDT2	NK	COV	0.81468	6.38596e-26	yes	1		0.211765	85.966	0.601023	4.75875e-30
rs66653119	ENSG00000164978	NUDT2	MONO CD16	NS	0.829207	6.60057e-12		1		0.211765	85.966	0.601023	4.75875e-30
rs66653119	ENSG00000164978	NUDT2	B N K	IAV	1.02064	9.56359e-12		1		0.211765	85.966	0.601023	4.75875e-30
rs66653119	ENSG00000164978	NUDT2	T Reg	NS	0.968861	3.20415e-09		1		0.211765	85.966	0.601023	4.75875e-30
rs66653119	ENSG00000164978	NUDT2	MAIT	IAV	0.909474	1.00045e-08		1		0.211765	85.966	0.601023	4.75875e-30
rs66653119	ENSG00000164978	NUDT2	T CD8 EMRA	IAV	0.730615	2.83788e-08		1		0.211765	85.966	0.601023	4.75875e-30
rs66653119	ENSG00000164978	NUDT2	MAIT	COV	0.880773	3.28514e-08		1		0.211765	85.966	0.601023	4.75875e-30
rs66653119	ENSG00000164978	NUDT2	MONO CD16	COV	0.720166	6.04671e-08		1		0.211765	85.966	0.601023	4.75875e-30
rs66653119	ENSG00000164978	NUDT2	MAIT	NS	0.608803	4.02875e-07		1		0.211765	85.966	0.601023	4.75875e-30
rs66653119	ENSG00000164978	NUDT2	T Reg	COV	0.79786	6.5793e-06		1		0.211765	85.966	0.601023	4.75875e-30
rs10758252	ENSG00000164978	NUDT2	T CD4	IAV	0.456726	1.97974e-12	yes	4		0.227451	85.966	0.583778	2.68806e-29
rs10758252	ENSG00000164978	NUDT2	T CD4 E	IAV	0.505732	2.44875e-12		4		0.227451	85.966	0.583778	2.68806e-29
rs10758252	ENSG00000164978	NUDT2	MYELOID	NS	0.395345	1.58045e-11		4		0.227451	85.966	0.583778	2.68806e-29
rs10758252	ENSG00000164978	NUDT2	T CD8	COV	0.457137	2.18847e-11		4		0.227451	85.966	0.583778	2.68806e-29
rs10758252	ENSG00000164978	NUDT2	T CD4	NS	0.43183	2.55839e-11		4		0.227451	85.966	0.583778	2.68806e-29
rs10758252	ENSG00000164978	NUDT2	T CD8	IAV	0.433781	2.83738e-11		4		0.227451	85.966	0.583778	2.68806e-29
rs10758252	ENSG00000164978	NUDT2	MONO CD14	NS	0.402731	1.57174e-10		4		0.227451	85.966	0.583778	2.68806e-29
rs10758252	ENSG00000164978	NUDT2	B	IAV	0.48194	1.32818e-09		4		0.227451	85.966	0.583778	2.68806e-29
rs10758252	ENSG00000164978	NUDT2	B M K	IAV	0.647134	6.76732e-09		4		0.227451	85.966	0.583778	2.68806e-29
rs2077403	ENSG00000164978	NUDT2	B M L	NS	0.959895	1.24676e-06	yes	0		0.144118	85.966	0.464347	2.87455e-12
rs3778772	ENSG00000146859	TMEM140	T CD4	IAV	-0.371488	6.87284e-49	yes	5		0.489216	32.463	-0.162146	0.000625236
rs3778772	ENSG00000146859	TMEM140	T CD8	IAV	-0.34332	1.71191e-47		5		0.489216	32.463	-0.162146	0.000625236
rs3778772	ENSG00000146859	TMEM140	T CD4 E	IAV	-0.359372	3.62044e-47		5		0.489216	32.463	-0.162146	0.000625236
rs3778772	ENSG00000146859	TMEM140	T CD4 N	IAV	-0.390803	7.55332e-44		5		0.489216	32.463	-0.162146	0.000625236
rs3778772	ENSG00000146859	TMEM140	T CD4	COV	-0.444286	1.00614e-43		5		0.489216	32.463	-0.162146	0.000625236
rs3778772	ENSG00000146859	TMEM140	NK	IAV	-0.468047	2.60423e-39		5		0.489216	32.463	-0.162146	0.000625236
rs3778772	ENSG00000146859	TMEM140	T CD8	COV	-0.397473	4.45608e-38		5		0.489216	32.463	-0.162146	0.000625236
rs3778772	ENSG00000146859	TMEM140	NK	COV	-0.531946	6.09252e-35		5		0.489216	32.463	-0.162146	0.000625236
rs3778772	ENSG00000146859	TMEM140	T CD8 CM EM	COV	-0.574279	2.82801e-28		5		0.489216	32.463	-0.162146	0.000625236
rs3778772	ENSG00000146859	TMEM140	MONO CD14	COV	-0.586893	3.04604e-27		5		0.489216	32.463	-0.162146	0.000625236
rs3778772	ENSG00000146859	TMEM140	T CD8 N	COV	-0.455385	2.39774e-26		5		0.489216	32.463	-0.162146	0.000625236
rs3778772	ENSG00000146859	TMEM140	MYELOID	COV	-0.573784	4.85364e-26		5		0.489216	32.463	-0.162146	0.000625236
rs3778772	ENSG00000146859	TMEM140	T CD8 N	IAV	-0.377329	1.28881e-25		5		0.489216	32.463	-0.162146	0.000625236
rs3778772	ENSG00000146859	TMEM140	B	IAV	-0.264988	6.22997e-25		5		0.489216	32.463	-0.162146	0.000625236
rs3778772	ENSG00000146859	TMEM140	T CD8 CM EM	IAV	-0.36833	1.21339e-24		5		0.489216	32.463	-0.162146	0.000625236
rs3778772	ENSG00000146859	TMEM140	NK CD56dim	COV	-0.532273	1.61643e-24		5		0.489216	32.463	-0.162146	0.000625236
rs3778772	ENSG00000146859	TMEM140	NK CD56dim	IAV	-0.463565	1.90264e-21		5		0.489216	32.463	-0.162146	0.000625236
rs3778772	ENSG00000146859	TMEM140	T CD8 EMRA	IAV	-0.716772	6.53735e-19		5		0.489216	32.463	-0.162146	0.000625236
rs3778772	ENSG00000146859	TMEM140	MYELOID	IAV	-0.649988	2.0833e-18		5		0.489216	32.463	-0.162146	0.000625236
rs3778772	ENSG00000146859	TMEM140	B	COV	-0.266711	7.4208e-18		5		0.489216	32.463	-0.162146	0.000625236
rs3778772	ENSG00000146859	TMEM140	T CD8 EMRA	COV	-0.732925	8.7527e-18		5		0.489216	32.463	-0.162146	0.000625236
rs3778772	ENSG00000146859	TMEM140	MONO CD14	IAV	-0.624995	7.29929e-17		5		0.489216	32.463	-0.162146	0.000625236
rs3778772	ENSG00000146859	TMEM140	MYELOID	NS	-0.365485	1.91202e-16		5		0.489216	32.463	-0.162146	0.000625236
rs3778772	ENSG00000146859	TMEM140	MONO CD14	NS	-0.329165	4.84752e-14		5		0.489216	32.463	-0.162146	0.000625236
rs3778772	ENSG00000146859	TMEM140	NK M LIKE	IAV	-0.943106	2.25555e-13		5		0.489216	32.463	-0.162146	0.000625236
rs3778772	ENSG00000146859	TMEM140	MONO CD16	IAV	-0.782023	3.11989e-12		5		0.489216	32.463	-0.162146	0.000625236
rs3778772	ENSG00000146859	TMEM140	B N K	IAV	-0.499194	3.67344e-12		5		0.489216	32.463	-0.162146	0.000625236
rs3778772	ENSG00000146859	TMEM140	NK M LIKE	COV	-1.07315	7.17547e-11		5		0.489216	32.463	-0.162146	0.000625236
rs3778772	ENSG00000146859	TMEM140	MONO CD14 INFECTED	IAV	-0.601177	8.056e-10		5		0.489216	32.463	-0.162146	0.000625236
rs3778772	ENSG00000146859	TMEM140	B M K	COV	-0.335923	1.38355e-09		5		0.489216	32.463	-0.162146	0.000625236
rs3778772	ENSG00000146859	TMEM140	T CD8	NS	-0.204533	1.83207e-09		5		0.489216	32.463	-0.162146	0.000625236
rs3778772	ENSG00000146859	TMEM140	B N L	IAV	-0.526902	2.01777e-07		5		0.489216	32.463	-0.162146	0.000625236
rs3778772	ENSG00000146859	TMEM140	NK	NS	-0.257066	5.70181e-07		5		0.489216	32.463	-0.162146	0.000625236
rs3735002	ENSG00000146859	TMEM140	T CD4 N	COV	-0.472328	6.29686e-41	yes	0		0.489216	32.463	-0.152958	0.00129295
rs3735002	ENSG00000146859	TMEM140	T CD4 E	COV	-0.440805	6.45684e-29		0		0.489216	32.463	-0.152958	0.00129295
rs3735002	ENSG00000146859	TMEM140	MONO CD14	COV	-0.572881	3.45938e-26		0		0.489216	32.463	-0.152958	0.00129295
rs3735002	ENSG00000146859	TMEM140	T CD8 N	COV	-0.453123	8.97665e-26		0		0.489216	32.463	-0.152958	0.00129295
rs3735002	ENSG00000146859	TMEM140	MAIT	IAV	-0.617995	4.04088e-14		0		0.489216	32.463	-0.152958	0.00129295
rs3735002	ENSG00000146859	TMEM140	MONO CD16	IAV	-0.779818	3.05944e-12		0		0.489216	32.463	-0.152958	0.00129295
rs3735002	ENSG00000146859	TMEM140	B M K	IAV	-0.260276	7.51964e-11		0		0.489216	32.463	-0.152958	0.00129295
rs6585	ENSG00000146859	TMEM140	T Reg	COV	0.597234	2.25326e-08	yes	0		0.459804	32.463	0.149321	0.00177502
rs6585	ENSG00000146859	TMEM140	T CD8 N	NS	0.426879	3.80598e-06		0		0.459804	32.463	0.149321	0.00177502
rs6796	ENSG00000136240	KDELR2	T CD4	IAV	-0.28313	8.56775e-49	yes	5		0.268627	188.741	0.111847	0.0436166
rs6796	ENSG00000136240	KDELR2	T CD8	IAV	-0.312922	8.75546e-48		5		0.268627	188.741	0.111847	0.0436166
rs6796	ENSG00000136240	KDELR2	T CD4	COV	-0.271652	5.55887e-41		5		0.268627	188.741	0.111847	0.0436166
rs6796	ENSG00000136240	KDELR2	T CD4	NS	-0.257742	1.26862e-39		5		0.268627	188.741	0.111847	0.0436166
rs6796	ENSG00000136240	KDELR2	T CD8	COV	-0.283783	3.25112e-39		5		0.268627	188.741	0.111847	0.0436166
rs6796	ENSG00000136240	KDELR2	MYELOID	NS	-0.23922	4.55015e-36		5		0.268627	188.741	0.111847	0.0436166
rs6796	ENSG00000136240	KDELR2	T CD4 N	IAV	-0.292403	2.95699e-35		5		0.268627	188.741	0.111847	0.0436166
rs6796	ENSG00000136240	KDELR2	T CD4 E	IAV	-0.280634	1.8223e-34		5		0.268627	188.741	0.111847	0.0436166
rs6796	ENSG00000136240	KDELR2	T CD8	NS	-0.292897	1.83295e-34		5		0.268627	188.741	0.111847	0.0436166
rs6796	ENSG00000136240	KDELR2	MONO CD14	NS	-0.235703	3.3699e-33		5		0.268627	188.741	0.111847	0.0436166
rs6796	ENSG00000136240	KDELR2	T CD4 N	COV	-0.287468	2.02812e-27		5		0.268627	188.741	0.111847	0.0436166
rs6796	ENSG00000136240	KDELR2	MYELOID	COV	-0.204903	9.30721e-27		5		0.268627	188.741	0.111847	0.0436166
rs6796	ENSG00000136240	KDELR2	T CD8 N	IAV	-0.364787	1.45296e-26		5		0.268627	188.741	0.111847	0.0436166
rs6796	ENSG00000136240	KDELR2	T CD4 N	NS	-0.283133	3.44822e-25		5		0.268627	188.741	0.111847	0.0436166
rs6796	ENSG00000136240	KDELR2	T CD4 E	NS	-0.277845	9.55944e-25		5		0.268627	188.741	0.111847	0.0436166
rs6796	ENSG00000136240	KDELR2	T CD8 N	COV	-0.334269	1.32349e-24		5		0.268627	188.741	0.111847	0.0436166
rs6796	ENSG00000136240	KDELR2	T CD4 E	COV	-0.275628	1.41549e-24		5		0.268627	188.741	0.111847	0.0436166
rs6796	ENSG00000136240	KDELR2	T CD8 CM EM	IAV	-0.30648	4.20281e-24		5		0.268627	188.741	0.111847	0.0436166
rs6796	ENSG00000136240	KDELR2	MONO CD14	COV	-0.195323	6.28291e-24		5		0.268627	188.741	0.111847	0.0436166
rs6796	ENSG00000136240	KDELR2	NK	IAV	-0.291855	3.44405e-22		5		0.268627	188.741	0.111847	0.0436166
rs6796	ENSG00000136240	KDELR2	B	COV	-0.286681	1.00572e-20		5		0.268627	188.741	0.111847	0.0436166
rs6796	ENSG00000136240	KDELR2	B	IAV	-0.257251	1.51893e-19		5		0.268627	188.741	0.111847	0.0436166
rs6796	ENSG00000136240	KDELR2	B	NS	-0.219872	4.60205e-17		5		0.268627	188.741	0.111847	0.0436166
rs6796	ENSG00000136240	KDELR2	NK	NS	-0.434952	1.34646e-15		5		0.268627	188.741	0.111847	0.0436166
rs6796	ENSG00000136240	KDELR2	NK CD56dim	IAV	-0.526159	4.75657e-15		5		0.268627	188.741	0.111847	0.0436166
rs6796	ENSG00000136240	KDELR2	T CD8 N	NS	-0.331657	2.42663e-14		5		0.268627	188.741	0.111847	0.0436166
rs6796	ENSG00000136240	KDELR2	T CD8 CM EM	NS	-0.345642	2.97357e-14		5		0.268627	188.741	0.111847	0.0436166
rs6796	ENSG00000136240	KDELR2	B M K	NS	-0.216953	9.67667e-14		5		0.268627	188.741	0.111847	0.0436166
rs6796	ENSG00000136240	KDELR2	B M K	COV	-0.297314	4.36796e-13		5		0.268627	188.741	0.111847	0.0436166
rs6796	ENSG00000136240	KDELR2	NK CD56dim	NS	-0.422631	7.31547e-13		5		0.268627	188.741	0.111847	0.0436166
rs6796	ENSG00000136240	KDELR2	T CD8 CM EM	COV	-0.290028	7.81456e-12		5		0.268627	188.741	0.111847	0.0436166
rs6796	ENSG00000136240	KDELR2	B M K	IAV	-0.324004	6.31472e-11		5		0.268627	188.741	0.111847	0.0436166
rs6796	ENSG00000136240	KDELR2	MAIT	NS	-0.539789	3.56796e-10		5		0.268627	188.741	0.111847	0.0436166
rs6796	ENSG00000136240	KDELR2	NK	COV	-0.249063	4.54931e-10		5		0.268627	188.741	0.111847	0.0436166
rs6796	ENSG00000136240	KDELR2	T CD8 EMRA	COV	-0.648696	5.09069e-10		5		0.268627	188.741	0.111847	0.0436166
rs6796	ENSG00000136240	KDELR2	NK CD56brt	IAV	-0.539731	3.3259e-09		5		0.268627	188.741	0.111847	0.0436166
rs6796	ENSG00000136240	KDELR2	MAIT	IAV	-0.33273	4.53428e-09		5		0.268627	188.741	0.111847	0.0436166
rs6796	ENSG00000136240	KDELR2	MYELOID	IAV	-0.380562	1.56179e-08		5		0.268627	188.741	0.111847	0.0436166
rs6796	ENSG00000136240	KDELR2	T CD8 EMRA	IAV	-0.504611	1.98467e-08		5		0.268627	188.741	0.111847	0.0436166
rs6796	ENSG00000136240	KDELR2	NK CD56dim	COV	-0.253332	3.12945e-07		5		0.268627	188.741	0.111847	0.0436166
rs6796	ENSG00000136240	KDELR2	MONO CD16	NS	-0.417298	4.52177e-07		5		0.268627	188.741	0.111847	0.0436166
rs6796	ENSG00000136240	KDELR2	T Reg	IAV	-0.448558	1.05118e-06		5		0.268627	188.741	0.111847	0.0436166
rs6796	ENSG00000136240	KDELR2	MONO CD16	COV	-0.360241	7.96814e-06		5		0.268627	188.741	0.111847	0.0436166
rs147019139	ENSG00000214078	CPNE1	T CD4	COV	-0.487819	9.22378e-49	yes	5		0.106863	190.723	-0.78556	2.70675e-41
rs147019139	ENSG00000214078	CPNE1	T CD8	COV	-0.529945	1.17387e-42		5		0.106863	190.723	-0.78556	2.70675e-41
rs147019139	ENSG00000214078	CPNE1	T CD4 N	COV	-0.479743	1.51756e-39		5		0.106863	190.723	-0.78556	2.70675e-41
rs147019139	ENSG00000214078	CPNE1	T CD4	IAV	-0.501041	1.6265e-39		5		0.106863	190.723	-0.78556	2.70675e-41
rs147019139	ENSG00000214078	CPNE1	T CD8	IAV	-0.539847	2.25341e-39		5		0.106863	190.723	-0.78556	2.70675e-41
rs147019139	ENSG00000214078	CPNE1	T CD4	NS	-0.441139	6.19552e-38		5		0.106863	190.723	-0.78556	2.70675e-41
rs147019139	ENSG00000214078	CPNE1	T CD4 E	COV	-0.503104	6.28607e-38		5		0.106863	190.723	-0.78556	2.70675e-41
rs147019139	ENSG00000214078	CPNE1	MYELOID	NS	-0.557844	1.48243e-31		5		0.106863	190.723	-0.78556	2.70675e-41
rs147019139	ENSG00000214078	CPNE1	T CD4 E	IAV	-0.517418	1.48613e-31		5		0.106863	190.723	-0.78556	2.70675e-41
rs147019139	ENSG00000214078	CPNE1	T CD8	NS	-0.404295	4.992e-30		5		0.106863	190.723	-0.78556	2.70675e-41
rs147019139	ENSG00000214078	CPNE1	T CD8 N	COV	-0.601874	6.39808e-30		5		0.106863	190.723	-0.78556	2.70675e-41
rs147019139	ENSG00000214078	CPNE1	T CD4 N	NS	-0.438363	1.44132e-29		5		0.106863	190.723	-0.78556	2.70675e-41
rs147019139	ENSG00000214078	CPNE1	MONO CD14	NS	-0.518721	1.61421e-29		5		0.106863	190.723	-0.78556	2.70675e-41
rs147019139	ENSG00000214078	CPNE1	NK	IAV	-0.527047	5.59137e-29		5		0.106863	190.723	-0.78556	2.70675e-41
rs147019139	ENSG00000214078	CPNE1	MYELOID	COV	-0.623013	6.38733e-29		5		0.106863	190.723	-0.78556	2.70675e-41
rs147019139	ENSG00000214078	CPNE1	B	IAV	-0.597421	7.75361e-29		5		0.106863	190.723	-0.78556	2.70675e-41
rs147019139	ENSG00000214078	CPNE1	T CD4 E	NS	-0.476486	9.44698e-29		5		0.106863	190.723	-0.78556	2.70675e-41
rs147019139	ENSG00000214078	CPNE1	T CD8 N	IAV	-0.502823	4.79151e-28		5		0.106863	190.723	-0.78556	2.70675e-41
rs147019139	ENSG00000214078	CPNE1	B	NS	-0.547334	9.02167e-28		5		0.106863	190.723	-0.78556	2.70675e-41
rs147019139	ENSG00000214078	CPNE1	MONO CD14	COV	-0.637895	7.66178e-27		5		0.106863	190.723	-0.78556	2.70675e-41
rs147019139	ENSG00000214078	CPNE1	B	COV	-0.539198	2.22847e-26		5		0.106863	190.723	-0.78556	2.70675e-41
rs147019139	ENSG00000214078	CPNE1	T CD8 CM EM	COV	-0.575933	2.6318e-26		5		0.106863	190.723	-0.78556	2.70675e-41
rs147019139	ENSG00000214078	CPNE1	NK	COV	-0.568536	2.50027e-25		5		0.106863	190.723	-0.78556	2.70675e-41
rs147019139	ENSG00000214078	CPNE1	T CD8 CM EM	IAV	-0.615438	1.20616e-24		5		0.106863	190.723	-0.78556	2.70675e-41
rs147019139	ENSG00000214078	CPNE1	B M K	NS	-0.630562	1.19568e-23		5		0.106863	190.723	-0.78556	2.70675e-41
rs147019139	ENSG00000214078	CPNE1	B M K	IAV	-0.702343	1.32987e-23		5		0.106863	190.723	-0.78556	2.70675e-41
rs147019139	ENSG00000214078	CPNE1	MYELOID	IAV	-1.09676	2.10659e-22		5		0.106863	190.723	-0.78556	2.70675e-41
rs147019139	ENSG00000214078	CPNE1	T CD8 N	NS	-0.475851	2.58215e-22		5		0.106863	190.723	-0.78556	2.70675e-41
rs147019139	ENSG00000214078	CPNE1	NK	NS	-0.461829	6.14637e-22		5		0.106863	190.723	-0.78556	2.70675e-41
rs147019139	ENSG00000214078	CPNE1	B M K	COV	-0.680867	6.23335e-21		5		0.106863	190.723	-0.78556	2.70675e-41
rs147019139	ENSG00000214078	CPNE1	NK CD56dim	COV	-0.653854	5.83851e-19		5		0.106863	190.723	-0.78556	2.70675e-41
rs147019139	ENSG00000214078	CPNE1	T CD8 CM EM	NS	-0.455194	1.91973e-18		5		0.106863	190.723	-0.78556	2.70675e-41
rs147019139	ENSG00000214078	CPNE1	NK CD56dim	NS	-0.593295	1.97809e-18		5		0.106863	190.723	-0.78556	2.70675e-41
rs147019139	ENSG00000214078	CPNE1	T Reg	IAV	-0.723015	2.59561e-17		5		0.106863	190.723	-0.78556	2.70675e-41
rs147019139	ENSG00000214078	CPNE1	MONO CD16	NS	-1.31505	4.73355e-17		5		0.106863	190.723	-0.78556	2.70675e-41
rs147019139	ENSG00000214078	CPNE1	NK CD56dim	IAV	-0.661204	6.85593e-16		5		0.106863	190.723	-0.78556	2.70675e-41
rs147019139	ENSG00000214078	CPNE1	MAIT	IAV	-0.971923	1.00675e-15		5		0.106863	190.723	-0.78556	2.70675e-41
rs147019139	ENSG00000214078	CPNE1	T CD8 EMRA	COV	-1.03512	1.03725e-14		5		0.106863	190.723	-0.78556	2.70675e-41
rs147019139	ENSG00000214078	CPNE1	MONO CD14	IAV	-1.19679	7.11283e-14		5		0.106863	190.723	-0.78556	2.70675e-41
rs147019139	ENSG00000214078	CPNE1	MAIT	NS	-0.634414	2.11026e-13		5		0.106863	190.723	-0.78556	2.70675e-41
rs147019139	ENSG00000214078	CPNE1	T CD8 EMRA	IAV	-0.909724	3.47316e-12		5		0.106863	190.723	-0.78556	2.70675e-41
rs147019139	ENSG00000214078	CPNE1	MAIT	COV	-0.802208	1.86663e-11		5		0.106863	190.723	-0.78556	2.70675e-41
rs147019139	ENSG00000214078	CPNE1	B N K	COV	-0.813974	5.33065e-11		5		0.106863	190.723	-0.78556	2.70675e-41
rs147019139	ENSG00000214078	CPNE1	T CD8 EMRA	NS	-1.13873	5.6662e-11		5		0.106863	190.723	-0.78556	2.70675e-41
rs147019139	ENSG00000214078	CPNE1	T Reg	COV	-0.879393	1.14875e-10		5		0.106863	190.723	-0.78556	2.70675e-41
rs147019139	ENSG00000214078	CPNE1	MONO CD14 INFECTED	IAV	-1.06247	6.75238e-10		5		0.106863	190.723	-0.78556	2.70675e-41
rs147019139	ENSG00000214078	CPNE1	MONO CD16	IAV	-1.18146	1.47167e-09		5		0.106863	190.723	-0.78556	2.70675e-41
rs147019139	ENSG00000214078	CPNE1	NK CD56brt	IAV	-1.20659	1.55185e-09		5		0.106863	190.723	-0.78556	2.70675e-41
rs147019139	ENSG00000214078	CPNE1	NK M LIKE	IAV	-1.28095	2.95027e-09		5		0.106863	190.723	-0.78556	2.70675e-41
rs147019139	ENSG00000214078	CPNE1	B N L	COV	-0.962414	3.33428e-08		5		0.106863	190.723	-0.78556	2.70675e-41
rs147019139	ENSG00000214078	CPNE1	MONO CD16	COV	-0.826925	3.40223e-08		5		0.106863	190.723	-0.78556	2.70675e-41
rs147019139	ENSG00000214078	CPNE1	T Reg	NS	-0.675101	1.03006e-07		5		0.106863	190.723	-0.78556	2.70675e-41
rs147019139	ENSG00000214078	CPNE1	B N K	NS	-0.691098	2.32443e-07		5		0.106863	190.723	-0.78556	2.70675e-41
rs147019139	ENSG00000214078	CPNE1	NK M LIKE	COV	-1.41528	9.55849e-07		5		0.106863	190.723	-0.78556	2.70675e-41
rs147019139	ENSG00000214078	CPNE1	B N L	NS	-0.933189	2.87522e-06		5		0.106863	190.723	-0.78556	2.70675e-41
rs147019139	ENSG00000214078	CPNE1	B M L	COV	-1.29046	7.63253e-06		5		0.106863	190.723	-0.78556	2.70675e-41
rs147767406	ENSG00000214078	CPNE1	T CD4 N	COV	-0.478182	5.08647e-39	yes	0		0.106863	190.723	-0.78556	2.70675e-41
rs147767406	ENSG00000214078	CPNE1	T CD4 N	IAV	-0.490361	3.55983e-37		0		0.106863	190.723	-0.78556	2.70675e-41
rs147767406	ENSG00000214078	CPNE1	T CD4 E	IAV	-0.510296	4.9948e-31		0		0.106863	190.723	-0.78556	2.70675e-41
rs147767406	ENSG00000214078	CPNE1	T CD4 N	NS	-0.438801	1.00572e-29		0		0.106863	190.723	-0.78556	2.70675e-41
rs147767406	ENSG00000214078	CPNE1	MONO CD14	NS	-0.513758	3.62594e-29		0		0.106863	190.723	-0.78556	2.70675e-41
rs147767406	ENSG00000214078	CPNE1	T CD4 E	NS	-0.470171	3.90974e-28		0		0.106863	190.723	-0.78556	2.70675e-41
rs147767406	ENSG00000214078	CPNE1	T CD8 N	IAV	-0.493058	5.3749e-27		0		0.106863	190.723	-0.78556	2.70675e-41
rs147767406	ENSG00000214078	CPNE1	MONO CD14	COV	-0.620908	2.55085e-25		0		0.106863	190.723	-0.78556	2.70675e-41
rs147767406	ENSG00000214078	CPNE1	T CD8 CM EM	IAV	-0.600619	1.43611e-23		0		0.106863	190.723	-0.78556	2.70675e-41
rs147767406	ENSG00000214078	CPNE1	B M K	IAV	-0.691573	6.011e-23		0		0.106863	190.723	-0.78556	2.70675e-41
rs147767406	ENSG00000214078	CPNE1	B M K	COV	-0.673125	4.54365e-21		0		0.106863	190.723	-0.78556	2.70675e-41
rs147767406	ENSG00000214078	CPNE1	T CD8 N	NS	-0.461795	5.72942e-21		0		0.106863	190.723	-0.78556	2.70675e-41
rs147767406	ENSG00000214078	CPNE1	T Reg	IAV	-0.727378	1.04251e-17		0		0.106863	190.723	-0.78556	2.70675e-41
rs147767406	ENSG00000214078	CPNE1	NK CD56dim	COV	-0.628782	1.19821e-17		0		0.106863	190.723	-0.78556	2.70675e-41
rs147767406	ENSG00000214078	CPNE1	NK CD56dim	NS	-0.576786	1.33125e-17		0		0.106863	190.723	-0.78556	2.70675e-41
rs147767406	ENSG00000214078	CPNE1	T CD8 CM EM	NS	-0.442133	2.05296e-17		0		0.106863	190.723	-0.78556	2.70675e-41
rs147767406	ENSG00000214078	CPNE1	MONO CD16	NS	-1.27727	2.43493e-16		0		0.106863	190.723	-0.78556	2.70675e-41
rs147767406	ENSG00000214078	CPNE1	NK CD56dim	IAV	-0.654567	6.93554e-16		0		0.106863	190.723	-0.78556	2.70675e-41
rs147767406	ENSG00000214078	CPNE1	MAIT	IAV	-0.956692	1.70866e-15		0		0.106863	190.723	-0.78556	2.70675e-41
rs147767406	ENSG00000214078	CPNE1	T CD8 EMRA	COV	-1.01841	2.08896e-14		0		0.106863	190.723	-0.78556	2.70675e-41
rs147767406	ENSG00000214078	CPNE1	MAIT	NS	-0.655373	4.97409e-14		0		0.106863	190.723	-0.78556	2.70675e-41
rs147767406	ENSG00000214078	CPNE1	MONO CD14	IAV	-1.16953	2.18817e-13		0		0.106863	190.723	-0.78556	2.70675e-41
rs147767406	ENSG00000214078	CPNE1	MAIT	COV	-0.813596	6.83272e-12		0		0.106863	190.723	-0.78556	2.70675e-41
rs147767406	ENSG00000214078	CPNE1	T CD8 EMRA	IAV	-0.892661	7.14809e-12		0		0.106863	190.723	-0.78556	2.70675e-41
rs147767406	ENSG00000214078	CPNE1	T CD8 EMRA	NS	-1.13618	4.54551e-11		0		0.106863	190.723	-0.78556	2.70675e-41
rs147767406	ENSG00000214078	CPNE1	T Reg	COV	-0.868547	1.52109e-10		0		0.106863	190.723	-0.78556	2.70675e-41
rs147767406	ENSG00000214078	CPNE1	B N K	COV	-0.774835	3.92899e-10		0		0.106863	190.723	-0.78556	2.70675e-41
rs147767406	ENSG00000214078	CPNE1	MONO CD14 INFECTED	IAV	-1.03609	1.53912e-09		0		0.106863	190.723	-0.78556	2.70675e-41
rs147767406	ENSG00000214078	CPNE1	MONO CD16	IAV	-1.1504	3.14938e-09		0		0.106863	190.723	-0.78556	2.70675e-41
rs147767406	ENSG00000214078	CPNE1	NK M LIKE	IAV	-1.26438	3.56345e-09		0		0.106863	190.723	-0.78556	2.70675e-41
rs147767406	ENSG00000214078	CPNE1	B N L	COV	-0.942777	5.53168e-08		0		0.106863	190.723	-0.78556	2.70675e-41
rs147767406	ENSG00000214078	CPNE1	MONO CD16	COV	-0.789161	1.1715e-07		0		0.106863	190.723	-0.78556	2.70675e-41
rs147767406	ENSG00000214078	CPNE1	B N K	NS	-0.671421	4.74704e-07		0		0.106863	190.723	-0.78556	2.70675e-41
rs147767406	ENSG00000214078	CPNE1	T Reg	NS	-0.629213	7.25042e-07		0		0.106863	190.723	-0.78556	2.70675e-41
rs147767406	ENSG00000214078	CPNE1	B N L	NS	-0.934814	2.48213e-06		0		0.106863	190.723	-0.78556	2.70675e-41
rs147767406	ENSG00000214078	CPNE1	B M L	COV	-1.28492	6.80139e-06		0		0.106863	190.723	-0.78556	2.70675e-41
rs147767406	ENSG00000214078	CPNE1	B M L	IAV	-0.906347	1.77188e-05		0		0.106863	190.723	-0.78556	2.70675e-41
rs6058309	ENSG00000214078	CPNE1	T CD4 N	COV	-0.479775	2.25328e-38	yes	0		0.106863	190.723	-0.78556	2.70675e-41
rs6058309	ENSG00000214078	CPNE1	T CD4 N	NS	-0.436721	7.43983e-29		0		0.106863	190.723	-0.78556	2.70675e-41
rs6058309	ENSG00000214078	CPNE1	T CD8 CM EM	IAV	-0.596999	4.44805e-23		0		0.106863	190.723	-0.78556	2.70675e-41
rs6058309	ENSG00000214078	CPNE1	B M K	COV	-0.666853	3.46206e-20		0		0.106863	190.723	-0.78556	2.70675e-41
rs6058309	ENSG00000214078	CPNE1	T Reg	IAV	-0.71356	8.14226e-17		0		0.106863	190.723	-0.78556	2.70675e-41
rs6058309	ENSG00000214078	CPNE1	MAIT	NS	-0.641309	3.12625e-13		0		0.106863	190.723	-0.78556	2.70675e-41
rs6058309	ENSG00000214078	CPNE1	B N K	IAV	-0.787825	1.77263e-12		0		0.106863	190.723	-0.78556	2.70675e-41
rs6058309	ENSG00000214078	CPNE1	MAIT	COV	-0.802842	1.9669e-11		0		0.106863	190.723	-0.78556	2.70675e-41
rs6058309	ENSG00000214078	CPNE1	T Reg	COV	-0.875118	1.69005e-10		0		0.106863	190.723	-0.78556	2.70675e-41
rs6058309	ENSG00000214078	CPNE1	B N K	COV	-0.788717	2.60775e-10		0		0.106863	190.723	-0.78556	2.70675e-41
rs6058309	ENSG00000214078	CPNE1	T CD8 EMRA	NS	-1.09279	3.8451e-10		0		0.106863	190.723	-0.78556	2.70675e-41
rs6058309	ENSG00000214078	CPNE1	NK CD56brt	IAV	-1.1606	7.24318e-09		0		0.106863	190.723	-0.78556	2.70675e-41
rs6058309	ENSG00000214078	CPNE1	MONO CD14 INFECTED	IAV	-1.00045	7.36115e-09		0		0.106863	190.723	-0.78556	2.70675e-41
rs6058309	ENSG00000214078	CPNE1	NK M LIKE	IAV	-1.23443	1.10959e-08		0		0.106863	190.723	-0.78556	2.70675e-41
rs6058309	ENSG00000214078	CPNE1	MONO CD16	IAV	-1.11365	1.2815e-08		0		0.106863	190.723	-0.78556	2.70675e-41
rs6058309	ENSG00000214078	CPNE1	NK CD56brt	COV	-1.50602	2.40083e-08		0		0.106863	190.723	-0.78556	2.70675e-41
rs6058309	ENSG00000214078	CPNE1	NK M LIKE	COV	-1.41311	1.01255e-06		0		0.106863	190.723	-0.78556	2.70675e-41
rs6058309	ENSG00000214078	CPNE1	B N K	NS	-0.650179	1.38206e-06		0		0.106863	190.723	-0.78556	2.70675e-41
rs6058309	ENSG00000214078	CPNE1	B M L	IAV	-0.961245	5.43908e-06		0		0.106863	190.723	-0.78556	2.70675e-41
rs12481228	ENSG00000214078	CPNE1	T CD8 N	NS	-0.486743	5.63127e-21	yes	0		0.105882	190.723	-0.782016	1.61491e-40
rs12481228	ENSG00000214078	CPNE1	T CD8 CM EM	NS	-0.469185	2.15584e-18		0		0.105882	190.723	-0.782016	1.61491e-40
rs12481228	ENSG00000214078	CPNE1	NK CD56dim	COV	-0.672105	5.00244e-18		0		0.105882	190.723	-0.782016	1.61491e-40
rs12481228	ENSG00000214078	CPNE1	NK CD56dim	NS	-0.601396	3.85887e-17		0		0.105882	190.723	-0.782016	1.61491e-40
rs12481228	ENSG00000214078	CPNE1	NK CD56dim	IAV	-0.712973	8.13518e-17		0		0.105882	190.723	-0.782016	1.61491e-40
rs12481228	ENSG00000214078	CPNE1	T CD8 EMRA	COV	-1.09118	1.09574e-14		0		0.105882	190.723	-0.782016	1.61491e-40
rs12481228	ENSG00000214078	CPNE1	MONO CD14	IAV	-1.20505	9.84109e-13		0		0.105882	190.723	-0.782016	1.61491e-40
rs12481228	ENSG00000214078	CPNE1	T CD8 EMRA	IAV	-0.915514	3.22836e-11		0		0.105882	190.723	-0.782016	1.61491e-40
rs12481228	ENSG00000214078	CPNE1	T Reg	COV	-0.92774	9.12855e-11		0		0.105882	190.723	-0.782016	1.61491e-40
rs12481228	ENSG00000214078	CPNE1	T CD8 EMRA	NS	-1.14771	2.56793e-10		0		0.105882	190.723	-0.782016	1.61491e-40
rs12481228	ENSG00000214078	CPNE1	B N K	COV	-0.820142	3.89736e-10		0		0.105882	190.723	-0.782016	1.61491e-40
rs12481228	ENSG00000214078	CPNE1	NK CD56brt	IAV	-1.28576	9.20153e-10		0		0.105882	190.723	-0.782016	1.61491e-40
rs12481228	ENSG00000214078	CPNE1	NK CD56brt	COV	-1.64898	4.01026e-09		0		0.105882	190.723	-0.782016	1.61491e-40
rs12481228	ENSG00000214078	CPNE1	MONO CD14 INFECTED	IAV	-1.04923	8.08488e-09		0		0.105882	190.723	-0.782016	1.61491e-40
rs12481228	ENSG00000214078	CPNE1	NK M LIKE	IAV	-1.31106	8.13534e-09		0		0.105882	190.723	-0.782016	1.61491e-40
rs12481228	ENSG00000214078	CPNE1	MONO CD16	IAV	-1.19204	8.33504e-09		0		0.105882	190.723	-0.782016	1.61491e-40
rs12481228	ENSG00000214078	CPNE1	B N L	COV	-0.97332	1.11848e-07		0		0.105882	190.723	-0.782016	1.61491e-40
rs12481228	ENSG00000214078	CPNE1	T Reg	NS	-0.676709	3.14573e-07		0		0.105882	190.723	-0.782016	1.61491e-40
rs12481228	ENSG00000214078	CPNE1	MONO CD16	COV	-0.807011	3.50229e-07		0		0.105882	190.723	-0.782016	1.61491e-40
rs12481228	ENSG00000214078	CPNE1	NK M LIKE	COV	-1.53246	4.18998e-07		0		0.105882	190.723	-0.782016	1.61491e-40
rs12481228	ENSG00000214078	CPNE1	B N K	NS	-0.672776	1.72059e-06		0		0.105882	190.723	-0.782016	1.61491e-40
rs12481228	ENSG00000214078	CPNE1	B M L	IAV	-0.981053	1.01312e-05		0		0.105882	190.723	-0.782016	1.61491e-40
rs6060567	ENSG00000214078	CPNE1	T CD8	COV	-0.233987	7.7946e-10	yes	2		0.151961	190.723	-0.583679	4.72704e-28
rs6060567	ENSG00000214078	CPNE1	T CD4	COV	-0.191646	5.81355e-09		2		0.151961	190.723	-0.583679	4.72704e-28
[truncated: 30,268 more rows]
