# Supplementary material for: Dissecting human population variation in single-cell responses to SARS-CoV-2
Source: Nature. 2023 Aug 9;621(7977):120–8. doi: 10.1038/s41586-023-06422-9 (PMC10482701; doi:10.1038/s41586-023-06422-9)
Supplement: Supplementary file 13 — Source Data Fig. 1 [file 41586_2023_6422_MOESM13_ESM.xlsx]

## Sheet: fig1_data
# Due to the large size of the data set, source data is provided only for a random subset of 200,000 cells
		panel_1B	panel_1C
umap1	umap2	celltype	condition_1c
-0.516739958351922	6.11004598287934	T.CD4.N	COV
-0.985419803685021	1.95447929052704	T.CD4.E	IAV
-10.1944954930008	7.8423233762204	MONO.CD14	IAV
-1.06065803152926	0.427326484006583	T.CD4.E	IAV
6.69397467988126	4.30332095770234	T.CD4.N	NS
0.162993505211103	-2.53101508470184	MAIT	COV
-11.7774708805741	-2.39520470948821	MONO.CD14	NS
-1.84510522467501	5.85912664083832	T.CD8.N	COV
-1.25690858942873	6.29637105612153	T.CD8.N	COV
-0.00360990447409165	0.175913004559218	T.CD4.E	COV
-0.566437238282037	7.09089810995454	T.CD4.N	COV
-2.10281591994174	4.88839538244599	T.Reg	IAV
-0.512329274243188	-3.79674069734222	T.CD8.CM.EM	IAV
6.99341363328092	4.95334870962495	T.CD4.N	NS
-1.95018463713534	-4.1491030916751	NK.M.LIKE	IAV
-0.0741876898468257	3.69786198286408	T.CD4.N	COV
-0.574482673233819	6.17939765600556	T.CD4.N	IAV
9.73589391129606	0.116414128225981	T.CD8.CM.EM	NS
-3.83961229903109	-4.25425569863922	NK.CD56brt	IAV
-1.44773262125857	5.44212825445527	T.CD8.N	IAV
-0.0558161078155757	1.33237714914673	T.CD4.E	COV
9.26568288224332	0.269467248004614	T.CD8.CM.EM	NS
5.40007514374845	3.94152004865998	T.CD8.N	NS
-0.122847848957849	5.89494235662812	T.CD8.N	COV
-0.411703401631189	-1.08183841558105	T.CD8.CM.EM	IAV
-1.29968505484469	5.18530233053559	T.CD8.N	IAV
-0.878742629116845	-3.18217770906097	T.CD8.CM.EM	COV
-0.601332837170434	-1.7096214756549	T.CD8.CM.EM	COV
-0.789421969479394	5.32754714636201	T.CD4.N	COV
-0.150613570040536	-2.40002481790191	T.CD8.EMRA	IAV
-9.14805060011752	7.92026431707734	MONO.CD14.INFECTED	IAV
-1.47531169039614	-4.69291918130523	T.CD8.EMRA	IAV
11.5351092280685	0.318326367419897	NK.M.LIKE	NS
-10.3585684834183	7.57623584417695	MONO.CD14	IAV
-10.227988534993	7.63045985845917	MONO.CD14	IAV
7.48439521210783	0.630795909446417	T.CD4.E	NS
-11.8238146839798	-2.05318801255828	MONO.CD14	NS
-4.04079800230868	-5.16388218255645	NK.CD56dim	IAV
-1.45538061243899	5.50035054830903	T.CD4.N	COV
10.7561804713547	-0.365775303560556	T.CD8.EMRA	NS
-1.34841793162234	5.39158971456879	T.CD4.N	IAV
-1.16028886420138	13.2910691037595	NK.CD56dim	COV
-12.0145953236283	-2.44735805841094	MONO.CD14	NS
5.77890080826871	1.6890282168805	T.CD4.N	NS
-0.587825888222528	-4.185401366669	T.CD8.CM.EM	COV
-0.613682919567895	5.03144271520966	T.CD8.N	IAV
7.53133983033292	2.7330408826291	T.CD4.E	NS
-1.01934998614199	5.83662898687714	T.CD8.N	COV
6.08999223130338	1.91530187277192	T.CD4.N	COV
-1.38223534209139	1.75281770376557	T.CD4.E	IAV
0.918726569586921	-2.59893195481902	T.CD4.E	IAV
5.88033599274747	4.71237237600678	T.CD8.N	NS
9.06353063004606	0.294660343211829	T.CD8.CM.EM	NS
-11.6318972645462	3.30522282270783	MONO.CD14	COV
-1.03947620970614	-2.79939644189483	T.CD8.EMRA	IAV
-4.46629219633944	-13.2337970003665	B.N.K	NS
-11.3798344669998	-1.39956753106719	MONO.CD14	NS
11.102185911113	0.255796609800993	T.CD8.EMRA	NS
12.5685135783493	0.734682036918341	NK.CD56dim	NS
-0.115586572712731	-0.151272328215898	T.CD4.E	COV
7.98358458893888	4.19962031988495	T.CD8.N	NS
1.04886150973432	-12.6701964602054	B.M.K	IAV
5.87401646988981	3.87323863653535	T.CD8.N	NS
-0.075891160792184	7.51912219671601	T.CD4.N	COV
0.119633725458312	-1.9724810585559	MAIT	COV
-0.0574060468137981	0.914178623241125	T.Reg	IAV
-0.0748422382534267	-12.6532439455569	B.M.K	IAV
-0.786907487934899	2.05676515249604	T.CD4.E	IAV
12.0709921778976	0.781741870921789	NK.M.LIKE	NS
1.79607850926511	2.95499451307648	T.CD4.N	IAV
-1.18003600222476	0.675214244407355	T.CD4.E	IAV
-1.87425189597018	-3.91614596696502	T.CD8.EMRA	COV
-1.33719902617342	-3.52759830804473	T.CD8.CM.EM	IAV
-11.476900392598	2.45187695173615	MONO.CD14	COV
-0.091445052450967	0.149811013024985	T.CD4.E	COV
0.294635808640647	2.15728743223542	T.CD4.E	NS
5.84461993592374	2.30219657568329	T.Reg	NS
-1.56866424662478	5.26559884695405	T.CD8.N	IAV
0.77520269768827	-2.84064905496246	MAIT	IAV
-0.340621822899652	3.86958677915925	T.CD4.N	IAV
6.44523448365324	5.0149045720517	T.CD8.N	NS
-11.7547829685868	-3.20591347070342	MONO.CD16	NS
-1.47430973631747	6.44684083608979	T.CD4.N	IAV
-1.15655654055483	6.54489905981415	T.CD4.N	IAV
-4.08604698759921	-5.92717306466705	NK.CD56dim	COV
0.962052649432349	-13.0974511370242	B.N.K	COV
-0.340499216145349	5.79149873403901	T.CD8.N	COV
-10.388030344075	7.94793517736787	MONO.CD14	IAV
-1.28578453642733	5.88258512167329	T.CD8.N	COV
-11.2441342411698	2.87220175413483	MONO.CD14	COV
9.12097329514616	-0.139532552677454	T.CD4.E	NS
-1.20010142905123	13.3453274503171	NK.CD56dim	COV
-2.66484909636385	-11.4229926333011	B.M.K	NS
-0.779649966782403	5.11230666784638	T.CD8.N	COV
-1.91654568297274	5.89144237188691	T.CD4.N	IAV
-4.01051169020541	-13.3145713076175	B.M.K	NS
-10.6573603687943	-3.23660223336822	MONO.CD16	NS
-11.4915240345658	2.2974072232663	MONO.CD14	COV
-1.02358596903689	-12.1282719835818	B.N.K	NS
0.780789739066291	-2.5650891527713	MAIT	IAV
5.94078177826993	4.07696445135468	T.CD4.N	NS
-10.7786067066849	3.60815913824433	MONO.CD16	COV
-9.60859613997347	6.70835120825165	MONO.CD16	IAV
-10.4168942509354	7.95658309606904	MONO.CD14	IAV
7.83581895249479	2.20727999357575	T.CD4.E	NS
-3.99137430769808	-13.6608056292117	B.N.L	NS
-4.83565788847811	-5.293546603638	NK.CD56dim	IAV
0.582573121958899	-2.11450450273162	MAIT	IAV
-0.848155432766748	-12.4922389254153	B.M.K	COV
-11.2658169804276	3.13715489057892	MONO.CD16	COV
-0.109780871695352	5.59064395574921	T.CD8.N	COV
-0.109418743676019	3.65142185835236	T.CD4.N	IAV
-3.89848785979159	-4.46053974481231	NK.CD56brt	IAV
-0.355315202301812	6.12642247824067	T.CD8.N	IAV
-2.09840183836825	-3.9300359949649	NK.M.LIKE	COV
9.58668393509977	-0.0968621760786188	T.CD8.CM.EM	NS
6.36824674027555	4.90286786703461	T.CD8.N	NS
7.16612500565641	1.95797033457154	T.CD4.E	NS
1.04708946364515	-12.8396109804691	B.N.L	COV
-3.17155342680819	-13.2976092562259	B.M.K	NS
7.91295070069425	1.46622498182648	T.CD4.E	NS
-11.99693804366	-2.49462454171783	MONO.CD14	NS
-9.60150080305941	-7.56991665216094	cDC	NS
-0.323256903714013	-1.35856251569396	T.CD8.CM.EM	COV
-11.4334147511185	3.78861339239472	MONO.CD14	COV
9.46666402238004	0.25561383215779	T.CD8.CM.EM	NS
-0.598440998619866	-4.06510012002593	T.CD8.EMRA	IAV
1.12132990973585	3.98576076177949	T.CD8.N	IAV
-1.62527638060458	5.79947765020722	T.CD4.N	COV
-3.61779909712679	-13.3885411486209	B.N.K	NS
-0.378682011193109	7.20546586660737	T.CD4.N	COV
-2.07351046187289	5.3640223279416	T.CD4.N	IAV
-11.5417206822098	-2.09675686212188	MONO.CD14	NS
-3.77722912413485	-4.66598217340118	NK.CD56dim	IAV
6.73615712540739	1.35464949755067	T.CD4.E	IAV
-0.579917126721215	2.08988483099335	T.CD4.E	COV
-2.05362134558566	-5.38154022546417	NK.M.LIKE	IAV
-1.52909713370211	-4.25868503900176	NK.M.LIKE	IAV
-10.3538859425247	7.3200073972165	MONO.CD14	IAV
7.13736838715665	2.04075963644379	T.CD4.E	NS
6.05204362290494	4.36340100912446	T.CD4.N	NS
-0.912898474758935	6.42590339331025	T.CD4.N	COV
6.77788323777311	4.45939119009369	T.CD4.N	NS
-0.221125119751763	5.66894920019501	T.CD8.N	COV
-2.09841995818026	-5.15725748391754	NK.M.LIKE	IAV
-0.852433019703698	5.47551162390107	T.CD8.N	COV
-1.05443590266116	-4.06638471933013	T.CD8.EMRA	COV
-3.82810288054354	-5.72370760293609	NK.CD56dim	IAV
0.0572684394060849	-3.59392659516937	T.gd	IAV
-0.602763289040399	1.41176684049958	T.Reg	IAV
0.299035138064551	-13.0944289431155	B.M.L	COV
10.8325135173141	0.127597844582735	T.CD8.EMRA	NS
-1.31516450030215	6.60253198294037	T.CD4.N	COV
-1.45158963782198	6.87779815344208	T.CD4.N	IAV
-9.48111181837923	-7.46906225534088	cDC	NS
-4.19035416228182	-5.32785694451934	NK.CD56dim	IAV
-0.477751666134668	6.98275621084565	T.CD4.N	COV
-1.15161626917727	0.21327365784043	T.CD4.E	IAV
9.55889386551969	-0.00598859192735076	T.CD8.CM.EM	NS
-1.9694014130295	6.07665593771332	T.CD4.N	COV
5.64140004532926	4.70933778433198	T.CD4.N	NS
-0.971006089276147	6.69268424658173	T.CD4.N	IAV
-2.50312357527621	-5.52827923150665	NK.M.LIKE	COV
-2.55067878348238	-5.45539181085235	NK.M.LIKE	IAV
8.57709092515104	0.588311924022375	T.CD8.CM.EM	NS
5.4337808551132	2.54378922132844	T.CD8.N	NS
-11.7953961430252	-2.00741212220794	MONO.CD14	NS
6.77946442978971	1.5066666140973	T.CD4.E	NS
5.61426753419034	2.75073297170991	T.CD8.N	NS
11.2880513133346	0.720485641044317	T.CD8.EMRA	NS
-0.159456008499932	6.13373859075898	T.CD4.N	IAV
-0.202961617535424	5.09120090154999	T.CD4.N	COV
-12.0774748860062	-2.37477056832916	MONO.CD14	NS
-2.66168671233065	-13.4191579088748	B.M.K	IAV
-2.14948731047518	-5.28066913934356	NK.M.LIKE	IAV
-0.502171808308435	-2.01360719056732	T.CD8.CM.EM	COV
-1.99078422171481	-4.55413763375884	NK.M.LIKE	IAV
7.80783194916837	1.52508492617005	T.CD4.E	NS
9.04943532364957	-0.353929863888086	MAIT	NS
8.73684186356657	0.413004679959952	T.CD4.N	NS
-11.8865407047928	-1.63374225946075	MONO.CD14	NS
-0.684124582833123	-2.76069943757659	T.CD8.CM.EM	IAV
-0.727404767102075	-4.33740417810089	T.CD8.EMRA	COV
-1.11939375979311	3.42775685934418	T.CD4.N	COV
0.35102321820848	-13.5272711977542	B.N.L	COV
-11.2105773029984	4.33961112646454	MONO.CD14	COV
-0.501595073765588	2.16572411207551	T.CD4.E	IAV
-10.2433655796707	7.2429605260312	MONO.CD14	IAV
6.17572373765104	1.91807289270753	T.CD4.E	COV
-10.7023938236893	-2.2577902540744	MONO.CD14	NS
0.598953879052329	6.32535655645722	T.CD4.N	COV
8.19825333970182	1.14359624533051	T.CD4.E	NS
7.47451228516691	4.36185891775483	T.CD4.E	NS
10.7633683146774	-0.274764166790308	T.CD8.EMRA	NS
-1.21301656348116	-4.16012327523834	T.CD8.EMRA	COV
1.13596112149351	3.50849182752961	T.CD4.N	COV
-1.94469624144442	4.57517154363984	T.CD4.N	COV
0.225081621283221	4.91426332144135	T.CD8.N	COV
-12.1264393864334	-2.59366123529083	MONO.CD14	NS
5.84893531220548	2.64973647741669	T.CD4.N	COV
-4.03620272261508	-13.6985110506595	B.N.K	NS
-1.04194992167361	5.54063708929413	T.CD8.N	IAV
12.7652060450851	1.1652210488736	NK.CD56dim	NS
0.574301695996451	-13.1829423174441	B.M.K	IAV
-1.15068262202151	6.30421550421113	T.CD8.N	IAV
-1.3219531117142	5.48596866278046	T.CD4.N	COV
-3.38498621565707	-5.10303203912384	NK.M.LIKE	IAV
-11.1318896351517	4.1271305814206	MONO.CD14	COV
6.48181409257047	0.694201900047003	T.CD4.E	NS
-0.107870960062814	1.51209254412049	T.CD8.CM.EM	COV
0.716546780043769	6.44227035192841	T.CD4.N	COV
-11.7607653675736	-1.54841189237243	MONO.CD14	NS
-0.977847868031335	6.74430854467744	T.CD4.N	IAV
-11.4678118763626	4.23847301153535	MONO.CD14	COV
0.117498649829554	5.27172858862275	T.CD4.N	IAV
-1.09763734919436	2.48848660139435	T.CD4.E	COV
-1.68280976397402	5.17555434851044	T.CD8.N	COV
-0.283878350085092	5.86171300558442	T.CD8.N	COV
12.8911415995895	0.672353698295294	NK.CD56brt	NS
-11.1477978764237	3.24203617720002	MONO.CD14	COV
-0.758093708580804	2.62965901045197	T.CD4.E	COV
-1.44356971365817	-5.10761253686553	T.CD8.EMRA	COV
-0.649884277409387	2.88253171591157	T.CD4.E	IAV
5.71922320740812	3.5513044133603	T.CD4.N	NS
7.05139655488126	4.94310863165253	T.CD4.N	NS
0.160340194204378	-13.1895140871585	B.M.L	IAV
12.6010548533737	1.5732416644513	NK.CD56dim	COV
-3.9554718075455	-4.22020237298614	NK.CD56dim	COV
-9.76589613539584	7.93766172079438	MONO.CD14.INFECTED	IAV
11.9846655787765	1.45786876825684	NK.M.LIKE	NS
8.97995252030485	0.400630725902258	T.CD8.CM.EM	NS
6.58105105774992	1.73380000738495	T.CD4.E	COV
-12.0966904698075	-1.99108354898101	MONO.CD14	NS
-0.731579714840722	-0.0471185758889329	T.CD8.CM.EM	IAV
7.62994307892911	1.69463296083802	T.CD4.E	NS
-0.154439174956155	-0.866961704212488	T.CD4.E	COV
-9.33223944289095	8.21515090612763	MONO.CD14.INFECTED	IAV
-1.12777691466219	1.94060404447907	T.Reg	COV
-1.73638849837191	-4.9556011423648	NK.M.LIKE	IAV
-3.79123836142428	-13.6824616655887	B.M.K	NS
-0.973157220906091	7.029770924133	T.CD4.N	COV
-4.37986450774081	-4.36043064447051	NK.CD56brt	IAV
-1.59759133440859	3.38403089193696	T.CD4.N	COV
-0.590621763295007	5.39874131826752	T.CD8.N	COV
-3.99978857619174	-5.16597645135528	NK.M.LIKE	COV
7.96254653351896	1.10486598162049	T.CD8.CM.EM	NS
1.05659175532453	5.18267543463105	T.CD4.N	COV
6.19958180802457	4.80026252416962	T.CD8.N	NS
-3.89088802916415	-13.0459317431033	B.M.L	NS
9.81319112198942	-0.488939450699152	MAIT	NS
-1.05991440398104	0.235529585164725	T.CD4.E	IAV
-1.61035948378451	-3.72349135728485	NK.M.LIKE	IAV
-1.00366585833437	6.60264451650971	T.CD8.N	IAV
-3.27719836813815	-5.08855573983795	NK.CD56dim	COV
-0.486711615151239	-3.37125556321746	T.CD8.EMRA	COV
-1.71813564879305	-3.95788376184112	NK.M.LIKE	IAV
-9.49421148878939	6.59113843588227	MONO.CD16	IAV
-1.81843917948611	6.16897542623871	T.CD4.N	IAV
-0.749011629647088	2.61449129728669	T.Reg	IAV
-1.04649000746615	-2.84529988618499	T.CD8.EMRA	COV
0.141778735989261	-3.68973104806548	T.CD8.CM.EM	IAV
0.0568346517025708	5.79709060339326	T.CD8.N	COV
6.42730206864469	2.01588506845826	T.CD4.E	NS
10.8397185267746	-0.4070950314582	T.CD8.EMRA	NS
10.9274079264938	-0.167784528452219	NK.M.LIKE	NS
-11.1644900379837	4.11522538809174	MONO.CD14	COV
-12.3764374790848	-2.46832601876861	MONO.CD14	NS
6.01398724930875	4.36394984869355	T.CD4.N	NS
-1.77283411604769	-4.01518242211944	NK.M.LIKE	COV
0.0684263618528127	7.18090636877412	T.CD4.N	COV
-11.1076691685379	-2.13218610139495	MONO.CD14	NS
-0.596346014565301	2.78480370191926	T.CD4.N	COV
-0.835322195118737	5.29856736807221	T.CD8.N	COV
10.0008017482101	0.102417556923567	T.CD8.CM.EM	NS
7.1840078296005	2.78676517156953	T.Reg	NS
-2.295610958165	-5.7311629519046	NK.M.LIKE	IAV
-0.160031223124337	-13.1335009798587	B.M.K	IAV
-3.8956573544205	-13.4690303072513	B.N.K	NS
-0.686469787186456	5.72391708044404	T.CD4.N	IAV
5.79143828766935	3.86008460668915	T.CD4.N	NS
-11.5552561817826	4.23746593145722	MONO.CD14	COV
-1.73416095358737	-4.78539793344146	T.CD8.EMRA	COV
-0.42826353890307	-1.69957809301025	T.CD8.CM.EM	COV
12.9367653788864	1.36277408747071	NK.CD56dim	NS
6.09864920991056	4.38639362005585	T.CD8.N	NS
-3.85320358855135	-13.3190211519778	B.M.K	NS
-1.40915864092715	2.80288226751679	T.CD4.E	COV
-10.9858534870804	-2.10760896058685	MONO.CD14	NS
-2.61982470137484	-5.38748876901275	NK.M.LIKE	IAV
-1.27068381888278	2.98942573217744	T.Reg	COV
5.68236131089323	3.26259882597321	T.CD4.E	NS
-11.753077798909	4.14710576681489	MONO.CD14	COV
12.203353589946	1.27454824594849	NK.CD56dim	NS
5.19954938309782	3.82812197355622	T.CD8.N	NS
-11.937536531514	3.59709389356965	MONO.CD14	COV
7.26974362748258	2.37802870420808	T.CD8.CM.EM	NS
0.398285290771651	4.08178193716401	T.CD4.N	IAV
-1.11034446341403	3.26108153013581	T.CD4.E	IAV
11.9412276210129	0.799101187270819	NK.M.LIKE	COV
-4.00920992476351	-5.81327764840728	NK.CD56dim	COV
-10.3771546421707	3.6552751794278	MONO.CD16	COV
-1.60812967402346	6.09743364004487	T.CD4.N	IAV
-4.52868157011874	-13.0496386751712	B.N.K	NS
-11.31165629012	3.26648647932404	MONO.CD14	COV
6.02323312180631	1.80017097143525	T.CD4.E	COV
-1.09734206778414	0.348512543719946	T.CD4.E	IAV
-0.826347046917748	-3.34383480401641	T.CD8.EMRA	COV
6.95254344361417	1.85354180483216	T.CD4.E	NS
5.70613593476408	2.41233618406647	T.CD4.N	NS
-1.19321899992831	-2.9925519690097	T.CD8.EMRA	IAV
0.145338191264796	5.93058879522675	T.CD4.N	IAV
0.383360451632667	4.56995160726899	T.CD4.N	IAV
-0.43145059925921	4.90686471609467	T.CD8.N	COV
-1.27425616366274	5.88982923178071	T.CD8.N	IAV
-1.46186631304629	-11.7642621264041	B.M.K	IAV
12.8133036555588	0.848262502235113	NK.CD56dim	NS
0.878058558875251	4.67942865042084	T.CD4.N	COV
-0.279509419030023	6.00015170721406	T.CD8.N	IAV
-11.592228227681	-2.5143067106784	MONO.CD14	NS
-11.8582737980545	-2.44752185197479	MONO.CD14	NS
5.86730164902799	4.5125795140683	T.CD4.N	NS
-0.219850295609307	3.86643154768342	T.CD4.N	IAV
12.8435961665451	1.67629308847779	NK.CD56dim	NS
-2.25567966086276	-11.5753459200442	B.M.K	IAV
-1.66452985388644	-4.88064663262969	T.CD8.EMRA	IAV
-1.45461111647494	6.63259799627656	T.CD4.N	COV
-3.85220699889071	-12.9683140978397	B.M.K	NS
1.5078615607559	4.0538039937436	T.CD4.E	COV
-4.06226187331088	-5.74540417047149	NK.CD56dim	IAV
10.2552754344284	0.27810348419541	T.CD8.CM.EM	NS
7.23961514847867	2.8850160375058	T.CD4.E	NS
6.27042598145597	2.42916305212372	T.CD4.E	COV
6.81987065690153	4.99572141317719	T.CD4.N	NS
6.35255402939909	4.22276551870698	T.CD4.E	NS
-1.41017978770144	3.15883643774384	T.CD4.E	IAV
6.20877761262052	3.07678897528046	T.CD4.E	NS
-3.47630553824313	-5.26246301980621	NK.CD56dim	COV
11.1499478282272	0.342724098247229	T.CD8.EMRA	NS
-1.99477081877596	-5.45237676950103	NK.M.LIKE	IAV
7.41037482636564	0.510765238088309	T.CD4.N	NS
12.1112849177658	0.630100800079046	NK.M.LIKE	NS
-1.84011607748873	-4.90844862313873	NK.M.LIKE	IAV
-0.81968062502749	6.9196577802121	T.CD4.N	IAV
-4.01753740889437	-5.40692894311553	NK.CD56dim	IAV
-1.10670559985049	-3.78923146577484	T.CD8.EMRA	IAV
-1.07988696677096	0.145141033810316	T.CD4.E	IAV
-1.39760869128115	5.59019191412324	T.CD4.N	COV
-9.5343325672806	8.3496533170163	MONO.CD14.INFECTED	IAV
11.9809004725754	0.423354162257849	NK.M.LIKE	NS
-2.30211215597994	-5.41419212670928	NK.M.LIKE	COV
-0.0441459505022289	5.17513187078828	T.CD8.N	COV
-2.14157801253207	4.94954688696259	T.CD4.N	COV
9.19522447007291	-0.147503839451135	MAIT	NS
-1.34853726012118	6.26141173986787	T.CD4.N	COV
-0.485774868553949	-3.46749083848602	T.CD8.CM.EM	COV
0.477174467021155	-3.04431764932281	T.gd	IAV
1.01584679501646	-13.1479500994266	B.N.K	COV
0.149829146066236	6.73458726553315	T.CD4.N	IAV
12.7500531138717	1.54674132017487	NK.CD56dim	COV
-0.441833966797662	-3.59292738290435	T.CD8.CM.EM	IAV
-2.73776751143343	-4.53926031442291	NK.M.LIKE	IAV
-1.30298357588656	2.8817704453885	T.Reg	IAV
-0.769025915688348	5.79731280950898	T.CD4.N	IAV
0.108605890148806	4.78661496786469	T.CD4.N	IAV
-1.81478958708651	6.39065368322724	T.CD4.N	COV
-12.3547995625199	-2.06615440698272	MONO.CD14	NS
-0.540181094235253	4.70425660757416	T.CD4.N	IAV
-10.28857451064	7.80608089117402	MONO.CD14	IAV
7.75300330536954	2.62132103590363	T.CD4.E	NS
-0.781361216133905	0.8007447853505	T.CD4.E	COV
-1.49676864725955	6.16490657476777	T.CD4.N	IAV
0.258868327909636	-3.57466428132659	T.CD8.CM.EM	IAV
0.0194283636152028	-3.55226819368011	MAIT	IAV
-0.417637520855737	2.73093087820405	T.CD4.E	COV
-0.987175875729394	3.16306526808137	T.Reg	IAV
11.1623789729416	0.839223457854925	T.CD8.CM.EM	NS
-0.895341211384606	2.8007932439267	T.CD4.E	IAV
-1.51382296664126	-3.14868848176605	T.CD8.CM.EM	COV
0.292139499062228	-13.2180699572147	B.N.L	IAV
-9.55201368910677	6.44895513204926	MONO.CD16	IAV
-0.890989714688134	2.97777254728669	T.CD4.E	COV
7.96350020783536	1.99182219652527	T.CD4.E	NS
-1.34355729205019	-4.09114496560699	T.CD8.EMRA	COV
6.38475436585538	1.20169181970948	T.CD4.E	NS
5.44592065232389	3.83979685453767	T.CD8.N	NS
-11.3915570316971	3.69839460996979	MONO.CD14	COV
-0.498904996937585	-1.87130145879394	T.CD8.CM.EM	COV
-1.7056121168793	6.1718836560666	T.CD8.N	IAV
0.0870147483288525	6.88983066229218	T.CD4.N	COV
-10.423825555867	7.84967477468842	MONO.CD14	IAV
9.05062455552213	-0.451345787960352	MAIT	NS
6.78728026764982	4.85470254568452	T.CD4.N	NS
-1.98374896628268	6.15276439337128	T.Reg	IAV
-1.57993465048678	6.28632123617524	T.CD4.N	COV
0.654748177701163	4.11176498083466	T.CD8.N	IAV
-1.94817953688509	-11.7446917757571	B.M.K	COV
-0.434691005772424	-3.78104774804717	T.CD8.CM.EM	IAV
7.12523097413175	4.3619299664914	T.CD4.E	COV
-0.173299693888497	1.52702100424164	T.Reg	COV
-9.91192465407259	7.67283256201142	MONO.CD14	IAV
-2.59487681967623	-11.5354241594852	B.M.K	NS
-1.74386029822238	3.09668548254365	T.CD4.N	COV
-2.25061064345248	-4.81870500894195	NK.M.LIKE	COV
-12.4097331104935	-2.77069966645843	MONO.CD16	NS
-1.91783290488131	5.535630299133	T.CD4.N	IAV
-11.415491396016	-1.93919055314666	MONO.CD14	NS
6.22795123475187	4.62565667776459	T.CD4.N	NS
-10.1609776554764	7.42773492483491	MONO.CD14	IAV
-2.69577437025912	-11.4172848925174	B.M.K	COV
-1.81105857474215	6.43836410192841	T.CD4.N	IAV
-2.42823939902194	-11.5261630281985	B.M.K	COV
-11.3629782734574	3.47992189077729	MONO.CD14	COV
-3.55234580618746	-4.65675060601837	NK.CD56dim	COV
-4.18403225523837	-6.01421635003692	NK.CD56dim	IAV
-10.1727154789627	7.63301141409272	MONO.CD14	IAV
-0.00317954403765214	1.88294918684357	T.CD4.E	COV
7.18929738419645	1.22009236959809	T.CD4.E	NS
6.52317399399869	0.591223432105719	T.gd	NS
12.0622279109298	0.676285935920416	NK.M.LIKE	NS
-3.81225805861361	-5.59608547540313	NK.CD56dim	IAV
7.0978958072006	4.50873906759614	T.CD4.N	NS
6.11573047059171	2.99897296575898	T.CD4.E	NS
6.32705563920133	4.53551633505219	T.CD4.N	NS
11.7941719950973	0.692340327781378	MAIT	NS
-10.3853152332962	4.61028678564423	MONO.CD16	COV
-11.4018109379471	3.35087711958283	MONO.CD14	COV
-3.908803278035	-12.9437093004764	B.M.K	NS
7.34424943345182	1.93323774484986	T.CD8.CM.EM	NS
-1.5101728974045	0.865302337688147	T.CD4.E	IAV
-11.1780922947586	-2.03890769334442	MONO.CD14	NS
-0.290293210572076	4.6949320569455	T.CD8.N	IAV
-4.52165155989535	-5.50897543283111	NK.CD56dim	IAV
-4.26699619871981	-5.22860376687652	NK.CD56dim	COV
-11.3336041508377	3.27496607450837	MONO.CD14	COV
-2.22518163306124	-5.75884287210113	NK.M.LIKE	IAV
-1.51434569937594	-5.42720882745391	NK.M.LIKE	COV
10.8847033442795	0.235571934264838	MAIT	NS
-3.42325072867281	-5.16461841912872	NK.CD56dim	COV
-11.3951790867508	3.80060703901642	MONO.CD14	COV
5.58832616227262	3.91020567564362	T.CD8.N	NS
6.54565305131071	4.55786712316865	T.CD4.E	NS
-4.13467817885287	-4.4140333399356	NK.CD56brt	IAV
-0.0436748651922466	-13.159606860596	B.M.K	COV
8.72958535569303	0.197749046963392	MAIT	NS
-1.23477559668429	-2.78692881913787	NK.M.LIKE	IAV
-12.4724686680496	-2.61524050088531	MONO.CD14	NS
-3.82782583815463	-5.67995874734527	NK.CD56dim	IAV
-1.58335619551547	1.06367738394135	T.CD4.E	IAV
-3.78531509024508	-4.32507555337554	NK.CD56dim	COV
-0.70661305767901	1.37370653299683	T.CD4.E	IAV
-2.05648689848788	6.06981380133027	T.CD4.N	COV
0.657593316012549	3.89909894613618	T.CD4.N	COV
-1.54150264841921	-4.23768894525176	NK.M.LIKE	IAV
10.9599949778854	0.236089049261748	T.CD8.EMRA	NS
-11.5214083729447	3.91574866918915	MONO.CD14	COV
0.661108321124244	-13.3484410509647	B.N.K	COV
-0.494503253525567	2.1441188588559	T.CD4.E	IAV
-0.402372354096246	0.903001023811041	T.CD4.E	IAV
-1.29157631976016	6.94535739569062	T.CD4.N	IAV
-1.60978334528811	6.41359670309418	T.CD4.N	COV
6.67350501435392	2.43999440817231	T.CD4.N	COV
-10.2964757023514	4.39155872015351	MONO.CD16	COV
-0.542666488713098	0.29276577977532	T.CD4.E	COV
11.909857458049	0.621564699691473	NK.M.LIKE	NS
0.565397477322745	3.70453817991608	T.CD4.N	IAV
-0.54790156466372	-4.26103060098297	T.CD8.CM.EM	IAV
-0.0138651518285991	4.60653455404633	T.CD4.N	IAV
1.06175172942274	-12.7590817675174	B.N.K	IAV
-1.16419559103854	-3.6219522223056	T.CD8.EMRA	COV
-4.01616650206454	-6.07666056008941	NK.CD56dim	COV
-11.7563965855301	-2.06471745820648	MONO.CD14	NS
-4.48927097899325	-5.55613319726592	NK.CD56dim	IAV
6.42569274323575	0.556298448127447	T.Reg	NS
-10.2992938099564	7.92185123113984	MONO.CD14	IAV
-0.237966739958596	-13.3196620211185	B.M.L	COV
-0.348074370449853	4.41395051626557	T.CD8.N	IAV
-11.1800883351029	-2.19822804780609	MONO.CD14	NS
6.80844563859098	4.19821984915131	T.CD8.N	NS
-1.25138586146243	-3.63811390252715	T.CD8.EMRA	IAV
-1.43698626143343	-5.23631946893341	T.CD8.EMRA	COV
12.5358950557052	0.702834619563757	NK.CD56dim	NS
5.90981120484464	4.57530934957856	T.CD8.N	NS
12.8694569529831	1.54692871717805	NK.CD56dim	NS
-0.0213594822347881	7.47351176885956	T.CD4.N	COV
-0.782182985371423	4.03101833013886	T.CD4.N	IAV
7.64250726121061	1.68134482054108	T.CD4.E	NS
-0.611343258446527	0.140967166405855	T.CD4.E	COV
-1.37989633662112	5.80397088674897	T.CD4.N	IAV
-1.6831123171509	-4.65088264794952	NK.M.LIKE	COV
-9.54836111647494	6.58820874838227	MONO.CD16	IAV
-1.90947466475375	6.08527476934785	T.Reg	IAV
0.307417816096473	4.00029404310578	T.CD8.N	COV
-4.72647982222445	-5.15016691537506	NK.CD56dim	IAV
1.17625219243162	-12.8562487825931	B.N.L	COV
6.11922807114713	2.89560468344086	T.CD4.N	NS
5.86821956055753	3.02509648947114	T.CD4.N	NS
-0.382556491917443	1.64515371469849	T.CD4.E	COV
6.89783257859342	4.71844537405366	T.CD4.N	NS
-1.17785471064456	-2.87462847085601	T.CD8.EMRA	COV
-2.81486206633456	-5.9305619463504	NK.M.LIKE	IAV
10.7409626902878	-0.505753801781	T.CD8.EMRA	NS
5.68608636277311	4.06833226827973	T.CD4.N	NS
-0.768942409581018	6.08091790823334	T.CD8.N	COV
6.33666247742765	4.32069118170136	T.CD8.N	NS
6.19424838441007	3.59042866377228	T.CD4.N	NS
7.6851646365463	2.98055346159333	T.CD4.N	NS
-1.28835492712863	-4.10632412286407	T.CD8.EMRA	IAV
-0.193035596436334	4.40881688742036	T.CD8.N	COV
-11.1766770420731	-2.58100526185638	MONO.CD14	NS
-0.689550632065606	-3.40144197793609	T.CD8.CM.EM	COV
-1.00551634413607	4.95699889807099	T.CD4.N	COV
7.39343900101774	4.79629237799042	T.CD4.N	NS
-0.201752060478997	1.12223501352662	T.CD8.CM.EM	COV
6.38144940751188	3.14531977323884	T.CD4.N	NS
9.04420060532682	-0.486167000252069	MAIT	NS
6.60740537064664	4.63903815893525	T.CD4.N	NS
-1.5237113772095	5.02432449011201	T.CD8.N	IAV
-11.68270807845	3.81717116979951	MONO.CD14	COV
5.81359357255094	2.45895178465241	T.CD8.N	NS
11.2509552897751	0.12399620411986	T.CD8.EMRA	NS
-1.41717641932375	-4.34721700997955	T.CD8.CM.EM	IAV
-0.505544894760919	1.79804904608124	T.CD4.E	IAV
-0.858234697407556	2.18883712438935	T.CD4.E	IAV
-11.429256731099	4.40033443121308	MONO.CD14	COV
-0.100031548565698	4.21917636541718	T.CD4.N	IAV
-4.0287139950455	-5.75831167550689	NK.CD56dim	IAV
0.732092148238349	-12.795330928284	B.N.K	COV
11.8757912577926	0.795297874492346	NK.M.LIKE	NS
-2.13655858618624	-5.43511144967681	NK.M.LIKE	IAV
-0.655698412484002	0.903433813136755	T.Reg	IAV
0.732055074149299	-13.4312762484134	B.N.K	IAV
-1.62737732512362	5.95529086737031	T.CD8.N	IAV
-9.54673891646273	6.59776265768403	MONO.CD16	IAV
-11.7172015248001	3.01039679197663	MONO.CD14	COV
-2.19982510191805	5.76021726278657	T.CD4.N	COV
-3.5032640038193	-12.1097754702151	B.M.K	NS
-0.474268251484704	6.53454215673798	T.CD4.N	IAV
0.632667070799994	-13.2768439516605	B.N.K	IAV
-11.0227997837723	-2.23283188195831	MONO.CD14	NS
0.930478519374061	5.30555160192841	T.CD8.N	IAV
-1.5852188406647	-11.8187960848392	B.M.K	IAV
0.0115692080795048	-13.0676058992923	B.M.K	IAV
-1.22179239375002	6.11083419470185	T.CD4.N	IAV
-1.8995190201462	-11.5127734407962	B.M.K	COV
-0.404191905087304	3.77071054128998	T.CD4.N	IAV
0.860529190474677	-13.2471694216312	B.N.K	IAV
-0.384365194863153	6.98596961645478	T.CD4.N	COV
1.23197013753049	3.47652537969941	T.CD4.N	IAV
-0.653550499504876	0.138197070342242	T.CD4.E	COV
6.87198371308439	2.57043559698456	T.CD4.N	COV
-0.258560085123849	-3.03155915589935	T.CD8.CM.EM	IAV
-0.429648870056939	1.66506643442505	T.CD4.E	COV
11.9024283351242	1.22573537973755	NK.M.LIKE	NS
6.99468583481901	4.85574634222382	T.CD8.N	NS
-1.73722451311953	-11.8206528887332	B.M.K	COV
-1.05310540778048	-3.34260194154388	T.CD8.EMRA	COV
1.13689029830091	4.71452338842744	T.CD8.N	COV
10.0202366771042	0.177963791769682	MAIT	NS
-10.3496735630692	7.93728835729951	MONO.CD14	IAV
-2.47004466635592	-3.92620222421295	NK.CD56dim	NS
-4.09241848570712	-5.67906992288238	NK.CD56dim	IAV
-0.338124328678918	-1.65621237607604	MAIT	IAV
-0.813086801594567	-2.94658701272613	T.CD8.CM.EM	COV
-4.71900778395541	-5.36062757821685	NK.CD56dim	COV
-2.11429672819979	5.00142629293793	T.CD4.N	IAV
0.270887828046012	2.25970704702729	T.CD4.E	IAV
6.79863662140958	4.59917886404389	T.CD4.N	NS
-1.06106930357821	0.814190937560736	T.CD4.E	IAV
-0.145368599718881	5.38490731863373	T.Reg	IAV
-0.195978158539605	5.87421519903535	T.CD4.N	COV
-0.58144431692965	-12.6080788836063	B.M.K	COV
12.1702677668869	1.12886376528138	NK.M.LIKE	NS
6.8917018832504	4.26345737127656	T.CD4.N	NS
-0.265447938269448	5.91769511846894	T.CD4.N	COV
11.0464274348556	0.178132934850394	T.CD8.EMRA	NS
-4.06433611494906	-12.8726491198123	B.M.K	NS
-9.30446367842562	8.21699626592988	MONO.CD14.INFECTED	IAV
6.84284514802091	1.77303774504059	T.CD4.E	NS
6.99591845887296	4.70704419760102	T.CD4.N	NS
-1.17296534163363	5.09936721472138	T.CD8.N	IAV
0.891739851409125	-12.5657414660037	B.N.K	IAV
-0.83605914694674	7.08978707937592	T.CD4.N	IAV
5.94539517777555	3.58554895071381	T.CD8.N	COV
-2.09422140700228	-4.7483486399234	NK.M.LIKE	IAV
-0.00946784896261704	6.64719970373505	T.CD8.N	COV
-10.8969901142777	-3.11680881829864	MONO.CD16	NS
-9.73387842757113	-7.684997485596	cDC	IAV
0.00136589127175796	6.70098979620331	T.CD4.N	IAV
0.64216253774755	5.86016376165742	T.CD8.N	COV
-0.525699192112756	3.92273361830109	T.CD4.N	IAV
-1.45637446028597	5.34291846899384	T.CD8.N	COV
-1.20458465201266	-4.65999786706573	T.CD8.EMRA	COV
7.22830361741178	4.54967744497651	T.CD8.N	NS
0.114794234359193	3.77041394857758	T.CD4.N	IAV
-10.1233494816483	7.4806199803769	MONO.CD14	IAV
4.76076239960783	4.28116090444916	T.CD4.N	NS
-1.2686151800812	1.06235749868744	T.CD4.E	IAV
-2.60969048125155	-5.94331734033233	NK.M.LIKE	COV
-3.89912109953768	-13.6955689653934	B.M.K	NS
-1.71119099242098	5.6854539647519	T.CD8.N	IAV
0.411823591762709	3.61977369932526	T.CD4.E	IAV
6.50251407044523	1.4512055650174	T.CD4.N	COV
-1.00077407938845	2.43374450353974	T.CD4.E	COV
-1.36039059740908	4.2027765050351	T.CD4.N	IAV
-0.0200464217127086	-1.88677816243774	MAIT	IAV
-1.17348127943881	-4.19635860772735	T.CD8.EMRA	IAV
12.9138304652511	2.00195105223054	NK.CD56dim	NS
-3.90605526549227	-4.35982220025665	NK.CD56dim	COV
-1.58642333132632	3.04843218473786	T.CD4.N	IAV
-1.22582429034121	6.27998931555146	T.CD8.N	COV
0.497696733647513	4.14381225256318	T.CD4.E	IAV
5.79267854111784	1.8836470380246	T.Reg	NS
-0.52374225241549	6.18988187460297	T.CD8.N	COV
1.18685049431913	-12.5564660296024	B.N.L	IAV
6.92849845307462	1.20097084192628	T.CD4.E	NS
-3.92505865675814	-13.6554316744388	B.N.L	NS
0.535394883328605	4.6412153973996	T.CD8.N	IAV
7.07760495560758	4.5831270947873	T.CD4.N	NS
12.6683613719284	1.378363801521	NK.CD56dim	NS
12.0500103892624	0.230172066372572	NK.M.LIKE	NS
-0.861590200489831	1.3707407250821	T.CD4.E	COV
6.57811040299528	2.42208249716157	T.CD4.E	NS
0.482455796176124	6.51797826437348	T.CD8.N	COV
-0.279101544445825	-3.29790131898528	T.CD8.CM.EM	IAV
-12.1771233616532	-1.70412449689514	MONO.CD14	NS
-0.98687713724978	2.15201337484711	T.CD4.E	COV
-2.06076412779696	-5.44535581918365	NK.M.LIKE	IAV
-3.33435540778048	-5.37528602929717	NK.CD56dim	COV
0.667583978348899	-13.1815470919192	B.N.K	COV
-0.390348428314996	-1.4849561914981	T.CD8.CM.EM	COV
0.441467350894141	4.99334199575776	T.CD8.N	COV
-0.155832284516168	0.41794301418656	T.CD4.E	IAV
-1.62292330843813	-11.9631518587649	B.M.K	COV
-11.855089479512	2.76433952001923	MONO.CD14	COV
6.99589986222379	0.859841300529181	T.CD4.E	NS
-4.0642946301163	-5.28179733605987	NK.CD56dim	NS
0.41391577439897	-12.928577350098	B.N.L	COV
-11.5136445103348	2.24839742330903	MONO.CD14	NS
-1.27714567763217	4.78627879766816	T.CD4.N	IAV
1.67475051301115	3.91402967123383	T.CD4.N	COV
-2.60472303015597	-5.28461067529327	NK.M.LIKE	IAV
-0.551256292885614	5.46453912405366	T.CD8.N	COV
-2.83662157637484	-11.4958485827029	B.M.K	COV
-0.514705771035028	-3.94306342454559	T.CD8.CM.EM	IAV
-0.339114004200769	-1.07406537385589	T.CD8.CM.EM	COV
7.08899993317716	0.790565206092535	T.CD4.E	NS
-0.108936333483529	-2.58861319871551	MAIT	NS
-3.34790282828219	-4.37018482537872	NK.CD56dim	IAV
-1.24779122454531	4.20860488561982	T.CD4.N	COV
-0.905565315312219	2.45397980360383	T.CD4.E	COV
-3.96640568358309	-13.6829699739993	B.N.K	COV
-2.55580263716586	-5.826345847565	NK.M.LIKE	IAV
7.12501210587614	4.51863439230317	T.CD4.N	NS
7.04628772156827	4.88495738653535	T.CD4.N	NS
1.02094805853956	-13.1102523073733	B.N.K	IAV
12.620776838237	0.782001925986944	NK.CD56dim	NS
-4.1368568478287	-13.45065872522	B.N.K	NS
-0.904714995449853	-4.19079916329986	T.CD8.EMRA	IAV
-10.9210761128128	-2.92163102479583	MONO.CD16	NS
-11.3132670460404	2.5032566323697	MONO.CD14	COV
-1.15771060568697	1.82085008768433	T.CD4.E	IAV
-2.78187399489291	-11.3807896837772	B.M.K	NS
-0.933580928868127	-0.00223734753137946	T.CD4.E	IAV
0.0234688283740758	-13.0567502245486	B.N.K	COV
-11.4669211445511	3.93512447027558	MONO.CD14	COV
12.0308644236862	0.976504756492315	NK.M.LIKE	NS
2.03247351067655	1.28941495565766	T.CD4.E	IAV
-0.984786921566796	2.51440818457001	T.CD4.E	COV
-0.545459562367272	-3.72993771882659	T.CD8.CM.EM	COV
6.79609937089078	4.69255836157197	T.CD8.N	NS
11.153021520549	-0.289584355074228	T.CD8.EMRA	NS
-0.243065142458749	-12.5079468950809	B.M.K	IAV
-1.18586032969363	4.76909406332368	T.CD4.N	IAV
-0.746519082611871	2.53615434316987	T.CD4.E	COV
5.83578271287076	2.44333274511689	T.CD4.N	NS
0.264012462073493	-12.591868327576	B.N.K	IAV
-3.21328096968539	-11.771610187012	B.M.K	NS
-11.3176081715286	-2.35946004243499	MONO.CD14	NS
10.6451498927414	0.0791830926954138	MAIT	NS
-1.63705461604006	2.6892483964383	T.CD4.E	COV
-9.9091637669266	7.51158626226777	MONO.CD14	IAV
-3.62212353331454	-13.4456395372928	B.N.K	NS
-11.8040812550247	3.25775272993439	MONO.CD14	COV
7.17871875184171	4.84436042456025	T.CD8.N	NS
-0.918761545246911	1.94820923952454	T.CD4.E	COV
11.7971484126388	1.14301092771882	T.CD8.CM.EM	NS
-10.3403266010941	4.2769575848996	MONO.CD16	COV
7.4841582240402	1.0523813500821	T.CD4.E	NS
-3.13958268744357	-4.69577638955718	NK.CD56dim	COV
12.5519968928634	0.623580051940619	NK.CD56dim	NS
6.87650317566984	2.43902571348542	T.CD4.E	COV
0.233321926170516	-2.32965128274566	MAIT	COV
12.8572070063888	2.00837571768159	NK.CD56dim	NS
0.332219323688674	6.84140927938813	T.CD4.N	IAV
-2.01471906287081	-5.24122803063995	NK.M.LIKE	IAV
10.7237002314865	0.183628974837004	T.CD8.CM.EM	NS
0.209717682176757	2.62461097387665	T.CD4.E	IAV
-0.349329167431665	7.11048371939057	T.CD4.N	IAV
12.6922108592331	0.67876209167832	NK.CD56dim	NS
-1.06459634882815	0.863484396022497	T.CD4.E	COV
-1.45948713404543	2.25677020696992	T.CD4.E	COV
-4.11048775298007	-5.83290045114166	NK.CD56dim	COV
-11.3531096516312	4.10943849233979	MONO.CD14	COV
-12.10009794814	-1.89027480931884	MONO.CD14	NS
-1.13721304518588	4.28288228659028	T.Reg	IAV
-0.0896600125492336	0.983826233428656	T.Reg	IAV
-1.09678822142489	5.11601789144868	T.CD4.N	COV
-0.158479654616189	-3.42223660798675	T.CD8.CM.EM	COV
-1.91955071074374	-5.35866682382232	NK.M.LIKE	COV
6.36037606614225	0.709012164157568	T.Reg	NS
-3.69196348769076	-13.7806481585086	B.N.K	NS
-1.59272628409274	2.89704616217011	T.CD4.N	COV
-1.10843961817629	1.4348686471402	T.CD4.E	IAV
6.4679343165695	4.74337251333588	T.CD4.N	NS
-0.68417721373446	-2.69439093919402	T.CD8.CM.EM	COV
-0.512580865448785	5.04996211675995	T.CD8.N	IAV
-0.8029968081177	-2.20484559388763	T.CD8.CM.EM	NS
-0.97713535410769	2.336726500076	T.CD4.E	IAV
0.201129608401585	5.68751676229829	T.CD8.N	COV
7.05656833069913	0.768606676143347	T.CD4.E	NS
12.6468502940475	0.813895536941229	NK.CD56dim	NS
0.200869722837138	5.6238756909787	T.CD8.N	COV
-11.8368676243485	-1.50102822633392	MONO.CD14	NS
-1.0447120009125	7.01600368170136	T.CD4.N	COV
-1.51028078181155	-4.22285263391143	T.CD8.EMRA	COV
9.76486939805143	-0.223300264793695	T.CD8.CM.EM	NS
11.1317831935226	-0.264502809959711	T.CD8.EMRA	NS
-0.949643665379357	-11.899449275452	B.M.L	IAV
-2.63636928183444	-5.01649563165313	NK.M.LIKE	COV
-0.492784732407403	-0.278458075243295	T.CD4.E	COV
11.7534157695114	1.20320232061738	NK.M.LIKE	NS
8.61902589219205	0.0180459182064372	T.CD4.N	NS
-11.4922879276932	2.98528106359833	MONO.CD14	COV
-12.1442492542923	-1.83191840501434	MONO.CD14	NS
6.48901528733366	4.31371934561127	T.CD8.N	NS
-11.2789166508377	4.07809884695405	MONO.CD14	COV
-0.493499988144708	1.9073264136731	T.CD4.E	COV
-0.147587680643869	5.56303365377778	T.CD4.N	COV
6.39220828431242	4.81961066870087	T.CD8.N	NS
0.640051162415671	-2.85344211907989	T.CD8.CM.EM	IAV
-3.50832348448641	-5.36726324411041	NK.CD56dim	COV
-1.87932592017062	6.29290921835297	T.CD4.N	IAV
-10.4251301823319	7.9408627286374	MONO.CD14	IAV
-11.4740365086258	4.51234443334931	MONO.CD14	COV
-2.07493835074313	-4.24522631021148	T.CD8.EMRA	COV
12.54381245988	1.6521892085492	NK.CD56dim	NS
7.29194564240568	4.4457660451352	T.CD4.N	NS
-0.993725114888024	3.31082422880524	T.Reg	COV
-1.11919837576754	5.82483108190888	T.CD4.N	COV
-0.348072284287286	-2.46323721261627	T.CD8.CM.EM	IAV
-0.100101762837243	-2.13891212792999	MAIT	COV
-1.14271264655001	2.03251059202546	T.CD4.E	COV
-0.0361878512562038	-1.28703038545257	T.CD4.E	COV
-11.6249201832474	4.29759175924653	MONO.CD14	COV
4.8056914271652	3.74967129377717	T.CD4.N	NS
-1.00569933039553	4.4397321477353	T.CD4.N	IAV
-11.7748206196488	-1.8630296454013	MONO.CD14	NS
-1.13649910075076	6.23097951559418	T.CD4.N	COV
0.998162573748755	-12.5947102770389	B.N.L	IAV
0.0284194411575078	6.05394370703095	T.CD4.N	IAV
-1.26247542483218	1.90502555517548	T.CD4.E	IAV
7.47587270157926	4.51541812567109	T.CD4.N	NS
-0.679459923333001	-0.169788958150209	T.CD4.E	IAV
5.60506886857145	4.42833478597993	T.CD8.N	NS
0.211857060515809	2.22016031889313	T.CD4.E	COV
-1.23333042246707	6.41503198294037	T.CD4.N	IAV
7.89519614594572	0.693034483474432	T.CD4.E	NS
9.45280522721403	0.185190720838248	T.CD8.EMRA	NS
-0.110003226822686	1.28753144888276	T.CD4.E	COV
-1.25346725565798	-2.88426081987029	T.CD8.CM.EM	COV
-0.345407122200799	1.82637317327851	T.CD4.E	IAV
-4.49404984099276	-4.67752306314117	NK.CD56dim	COV
-1.11546986681826	1.62291343359345	T.CD4.E	COV
-0.0516227273405315	-2.05913584085113	T.CD8.CM.EM	IAV
11.0833527507126	0.231955750268637	T.CD8.EMRA	NS
5.91004628556364	2.5044351354062	T.CD4.N	NS
10.4263150157272	0.133978462201296	T.CD8.CM.EM	NS
-3.96594648939974	-4.39585583062774	NK.CD56brt	IAV
-10.3724196491898	7.22187001852387	MONO.CD14	IAV
-4.14709549528964	-5.34412758203155	NK.CD56dim	IAV
6.67752427476041	2.31658513693207	T.CD4.E	NS
-2.36933212859042	-4.80627481790191	NK.M.LIKE	IAV
0.529749161177802	-2.33817450852996	MAIT	IAV
0.248961544209647	0.650920464080511	T.Reg	IAV
-1.79879694563754	5.76595742849702	T.CD8.N	IAV
6.48148507493131	4.76312358526581	T.CD4.N	NS
-11.3994410572708	3.21844322828644	MONO.CD14	COV
0.144054411524463	-2.0721623167575	MAIT	COV
-1.30390351397402	-4.52930300088531	T.CD8.EMRA	IAV
-11.4443667469681	4.370093895477	MONO.CD14	COV
-2.42784886938937	-11.5631999239505	B.M.K	IAV
-11.6226933537186	4.11056144384736	MONO.CD14	COV
-0.495231205052209	-1.36218099446899	T.CD8.CM.EM	IAV
12.3792368830978	1.87726481108063	NK.CD56dim	NS
-4.11467152220614	-5.55406896920806	NK.CD56dim	COV
-9.58748179060824	6.60655219702119	MONO.CD16	IAV
0.692209845954108	3.50678999571198	T.CD4.N	IAV
-2.0210121212662	4.85682256368989	T.CD4.N	IAV
0.119718274646926	4.34472139028901	T.CD8.N	COV
-0.941897684162927	-3.46459619851714	T.CD8.EMRA	IAV
10.627329534465	0.465055270475088	T.CD8.CM.EM	NS
-0.899605446881127	5.6878519788205	T.CD8.N	IAV
-0.18902357799418	7.01710422186249	T.CD4.N	COV
6.7528349818527	4.73672015814179	T.CD8.N	NS
5.12436599152677	2.30948264746064	T.CD4.E	COV
-1.04877369982607	5.42328508047455	T.CD8.N	IAV
7.5388228358566	4.15879972128266	T.CD4.N	NS
11.7303883494674	1.14513511804932	NK.M.LIKE	NS
-0.341507428711724	-13.2688664660037	B.M.K	COV
0.346892452412772	-2.40805141778594	MAIT	COV
7.8301898898422	1.61123831419343	T.CD4.E	NS
10.5087181987106	-0.171641306597055	T.CD8.EMRA	NS
-0.977085643833947	2.09119708685273	T.CD4.E	IAV
10.2215840281784	0.125691688042818	T.CD8.CM.EM	NS
-3.59814982993014	-13.467992709595	B.N.K	NS
-1.22840445620425	6.61466605810517	T.CD4.N	IAV
12.1083390178024	0.416051401179968	NK.M.LIKE	COV
11.0686499537765	-0.208893702942194	T.CD8.EMRA	NS
-1.24349754435427	0.662996603530585	T.CD4.E	COV
-11.5390246449173	3.55073220877045	MONO.CD14	COV
-11.7791960774124	3.88110573438996	MONO.CD14	COV
-1.4710249243439	6.88090188650483	T.CD4.N	COV
-3.68540459257968	-13.6369027361453	B.N.L	NS
-0.986170345372033	-3.75819699617034	T.CD8.EMRA	COV
-1.23730676752932	13.3831129804074	NK.CD56dim	COV
-1.95829635245211	-4.87101023049957	NK.M.LIKE	IAV
-0.723540001934838	-3.91572038980132	T.CD8.CM.EM	IAV
-0.756486946171594	5.77425105718964	T.CD8.N	IAV
-2.00001078230746	5.98781736044282	T.CD8.N	COV
-0.123648994988275	3.98402269033784	T.CD4.N	IAV
7.03306264298551	2.11290223745698	T.CD4.E	NS
-0.970888668125939	3.0933695569455	T.CD4.E	COV
-1.09671252352602	6.03620774893159	T.CD8.N	COV
-1.50234120470889	2.565650536102	T.CD4.E	COV
0.537791139060187	5.17263705877656	T.CD8.N	IAV
-11.3154318867386	-3.01804106088287	MONO.CD16	NS
-0.407380693978143	3.18499691633576	T.CD4.N	COV
0.0415650071441411	-3.6080714926303	T.CD8.CM.EM	IAV
-2.10556727034457	-4.99356596322662	NK.M.LIKE	COV
-10.5735190449417	4.1411481633603	MONO.CD16	COV
0.504159724885154	-13.3595961794437	B.N.K	IAV
-0.997941189831567	-3.10515920968658	T.CD8.CM.EM	IAV
5.57982892411344	2.25539381651276	T.CD4.N	NS
-1.60912554842837	5.86131675390595	T.CD8.N	IAV
-1.08558552843936	2.53821213392609	T.CD4.E	COV
8.04632682221525	4.30239303259247	T.CD4.N	NS
-1.18979173285372	-4.4309658274234	NK.M.LIKE	COV
-1.33408837897189	2.65585835127228	T.CD4.E	COV
7.77246446030729	1.46746010927552	T.CD8.CM.EM	NS
9.82705563920133	0.223870618623434	T.CD8.CM.EM	NS
-0.917508059567285	6.09827573446625	T.CD4.N	IAV
-3.76980929953463	-13.7833070025027	B.N.L	NS
-1.37311392409213	2.54198177008027	T.CD4.E	IAV
5.95020265000455	4.33577592520112	T.CD4.N	NS
-0.227856510704827	-1.63210170121795	MAIT	IAV
5.92454022782438	3.25315697340363	T.CD4.N	NS
5.56489486115568	4.43895299581879	T.CD8.N	NS
-1.22944539172061	2.99683029798859	T.CD4.E	IAV
-0.461557203358484	-3.25970618577606	T.CD8.CM.EM	COV
-0.18418108803637	-13.0267209276736	B.M.L	IAV
0.0865006508170842	5.18483503012055	T.CD4.N	IAV
-1.88401299101717	4.23054320959443	T.CD4.E	COV
-1.6120046911896	6.08554036764496	T.CD8.N	COV
-11.5118353901566	-1.73188905568725	MONO.CD14	NS
-0.938170605725121	-4.7381881937564	T.CD8.EMRA	IAV
-1.04995208365328	1.16409928945893	T.CD4.E	IAV
12.7377230586349	1.17175979761475	NK.CD56dim	NS
-0.792216294831109	2.47245009092683	T.CD4.E	COV
6.66010350602262	4.85202891973847	T.CD4.N	NS
5.63244122880094	3.93061192182892	T.CD4.N	NS
-1.44276683909304	1.78445692209595	T.CD4.E	COV
-11.3306553898514	3.4488235249936	MONO.CD14	COV
-1.64255922419436	-4.45961229653961	NK.M.LIKE	IAV
-4.51289539915927	-5.74400846810943	NK.CD56dim	IAV
-3.12334304434664	-4.71558325143463	NK.CD56dim	NS
5.88567990677946	3.49811513571137	T.CD8.N	NS
-3.90839987379916	-5.31773226113922	NK.CD56dim	IAV
-1.12842970473177	5.65360362676972	T.CD4.N	COV
12.7567345561325	1.5924990907132	NK.CD56dim	NS
-0.797423177784753	0.0483562893986094	T.CD8.CM.EM	IAV
-0.472346120899987	-1.60579018445617	T.CD8.CM.EM	COV
12.4456335963547	1.23909921793336	NK.CD56dim	NS
-10.5160496769608	7.73940570501679	MONO.CD14	IAV
-0.508936339443994	2.03485305456513	T.CD4.E	IAV
0.258538460904288	3.63308365492219	T.CD4.N	IAV
0.188397261859405	-13.1329144701541	B.M.L	IAV
6.71296519654386	3.37313921598786	T.CD4.E	NS
0.666417396241355	-2.68655292840606	T.CD8.CM.EM	IAV
-9.41407805067904	8.18574340490693	MONO.CD14.INFECTED	IAV
-1.18857651335604	4.44383294729584	T.CD4.N	IAV
-3.57867079359896	-5.56925527902252	NK.CD56dim	IAV
0.134896370196271	-12.4662751421512	B.M.K	COV
-1.20087664706118	-4.45595686288482	T.CD8.CM.EM	COV
5.57617205994718	3.88358504919404	T.CD4.N	NS
-1.36958807093508	5.36872584967011	T.CD8.N	IAV
-10.6323912678421	-2.1072456106723	MONO.CD14	NS
-1.8499162731827	-4.76814882608062	NK.M.LIKE	IAV
-2.06305556876071	5.03843124060029	T.CD4.N	IAV
-1.99463444334872	-4.8839368090213	NK.M.LIKE	COV
-1.4674175320328	-4.84883539529449	T.CD8.EMRA	IAV
-0.464424842423272	6.15681655554169	T.CD4.N	IAV
-10.8382542668045	-1.66439192147857	MONO.CD14	NS
-3.97601442915804	-13.5454291567386	B.N.L	NS
-11.0547860203446	-1.80561129899627	MONO.CD14	NS
5.89550275223844	4.72698457388276	T.CD8.N	NS
10.9788519801437	0.249995513242422	T.CD8.EMRA	NS
11.2243935527145	0.013431466073482	MAIT	NS
-1.25582128149874	6.98136480001801	T.CD4.N	COV
4.54148501771085	3.7137628331601	T.CD4.N	NS
0.0124562891065358	-2.53939740510589	T.CD8.CM.EM	COV
9.3767420710861	0.112860104423701	T.CD8.CM.EM	NS
-0.452753358906579	7.14332873968476	T.CD4.N	IAV
-0.49701558930285	7.13233430532807	T.CD4.N	COV
-4.19790726286776	-13.3645467028201	B.N.K	NS
5.56898135560148	4.28727347998017	T.CD8.N	NS
0.496481186324286	5.84935338644379	T.CD8.N	IAV
-10.9786923466385	-3.27621309610015	MONO.CD16	NS
-11.6646521626175	-2.50844471307403	MONO.CD14	NS
-0.276364528960061	-2.01450269075042	MAIT	IAV
10.5003411235153	-0.558699296432794	T.CD8.EMRA	NS
-0.6429067192734	5.62984855322236	T.CD8.N	IAV
5.71457118409269	1.97558803705567	T.CD4.N	NS
12.022873586589	1.56689496187562	NK.M.LIKE	NS
0.168999162116575	4.30985505728119	T.CD4.N	IAV
-0.920240336483788	6.39831025747651	T.CD8.N	IAV
10.4517085017502	0.199190421384512	MAIT	NS
-2.33230190855868	5.62071283010834	T.CD4.N	IAV
-0.6384460268677	5.08169610647553	T.CD8.N	IAV
-10.4545605717362	7.78900535253876	MONO.CD14	IAV
5.68127364533536	3.78650601057404	T.CD4.N	NS
5.06444138901823	3.95874483732575	T.CD8.N	NS
-0.556681924885583	6.07524020819062	T.CD8.N	COV
-1.44426446539767	6.54257400183076	T.CD4.N	COV
-1.08074300867922	5.53839738516205	T.CD8.N	IAV
-1.10059719664462	0.313172562402426	T.CD4.E	IAV
-1.32420986277468	-4.13964836450225	T.CD8.EMRA	COV
-2.00873618704684	5.62094075826996	T.CD4.N	IAV
0.196191512593555	-2.67232482286102	MAIT	COV
9.33602685349577	-0.0731808260262621	T.CD8.CM.EM	NS
12.7957074107467	1.20971543936127	NK.CD56dim	COV
-11.0838769016922	4.42954642919892	MONO.CD14	COV
11.5131871165573	0.349530293029486	NK.M.LIKE	NS
5.81781262772672	3.93685920385712	T.CD4.N	NS
-0.88477056605227	6.27361114172333	T.CD4.N	COV
8.86160249131315	-0.238130913692774	MAIT	NS
-1.55105095488436	0.93868286756867	T.CD4.E	IAV
-4.16000300032504	-12.9576205477298	B.M.K	NS
10.9060551585495	0.515545023959814	T.CD8.CM.EM	NS
0.287382549220252	-12.8178290590823	B.M.L	IAV
0.118361021006036	-12.8313426241458	B.N.K	IAV
-2.31880837065585	-5.13763801904327	NK.M.LIKE	IAV
6.91872615235441	4.9884005322873	T.CD8.N	NS
5.50792760270231	4.47635562567109	T.CD4.N	NS
11.7650935115158	1.0639518037259	NK.M.LIKE	NS
-11.7528327046097	4.04950149206513	MONO.CD14	COV
-0.247091913050485	1.1949617400586	T.CD4.E	IAV
6.63765258210294	4.36103065161103	T.CD8.N	NS
0.0659618960558652	0.813675595802008	T.Reg	IAV
-1.23101704699404	6.06375653890961	T.CD4.N	COV
0.609846180850196	-13.1899880632938	B.M.K	IAV
-1.07079046351321	2.00686378626221	T.CD4.E	COV
-1.1719571886719	0.930154277366339	T.CD4.E	IAV
-0.0114006934822322	3.62014420179719	T.CD4.N	IAV
0.493293947154212	-12.7675818666995	B.N.K	IAV
-1.90158706290133	5.74226434378022	T.CD4.N	IAV
-3.22874193770297	-5.02783148141509	NK.CD56dim	COV
-0.96661859137423	4.52161605505341	T.CD4.N	IAV
-3.86705809218295	-13.6618308291019	B.N.K	NS
6.16292018311613	4.43245513586396	T.CD4.N	NS
10.2114149989425	0.335330082458197	T.CD8.CM.EM	NS
11.0447728099167	0.293949200195013	T.CD8.CM.EM	NS
6.67105979340665	3.71908433584565	T.CD4.N	COV
0.0504641147195576	-12.6660184130252	B.M.K	COV
-0.218851977413964	-3.82583491654998	T.CD8.CM.EM	IAV
-3.79712920767672	-4.56102363916046	NK.CD56dim	IAV
-0.119527482813668	4.87700898794526	T.CD4.N	IAV
-0.542490833824945	2.58568246511811	T.CD4.E	COV
0.214009700888324	-13.2286490664065	B.M.L	IAV
-0.607674771374536	-1.7051197752536	T.CD8.CM.EM	COV
-1.52886670214541	5.47641952185029	T.CD4.N	COV
-10.3193209706009	7.3302031293332	MONO.CD14	IAV
7.31194705384367	1.28184600023621	T.CD4.E	NS
-1.17897301298983	1.85362036375397	T.CD4.E	IAV
-2.2083101807297	-5.01507799478179	NK.M.LIKE	IAV
10.6686341227829	-0.0464742720306528	T.CD8.EMRA	NS
-0.560951644009423	3.81874520925873	T.Reg	IAV
-1.1202244101227	1.55868740229005	T.CD4.E	IAV
-12.5486586628617	-2.5191210970462	MONO.CD14	NS
-0.363296204632592	6.96972806600922	T.CD4.N	IAV
9.9121777476608	0.194654314202009	T.CD8.EMRA	NS
-11.850209528035	-1.49008827062255	MONO.CD14	NS
0.279504171186614	-2.71166746469146	MAIT	IAV
-0.784127229279351	6.62683780340546	T.CD4.N	IAV
-1.30490213019259	6.3979521527707	T.CD4.N	IAV
-2.07280283553011	5.9870315328061	T.CD4.N	IAV
-4.07129126173861	-5.25295488687164	NK.CD56dim	IAV
-1.02610068899996	0.649857296031653	T.CD4.E	COV
8.19914025681608	0.577619983237921	T.CD4.E	NS
-0.511970394676995	1.14658732561463	T.CD4.E	IAV
10.7733151377975	-0.0543300971568239	MAIT	NS
8.97131127732389	0.181528626364409	T.CD8.CM.EM	NS
-9.71757631880648	7.06053884176606	MONO.CD14	IAV
6.70145959275358	2.59804303793305	T.CD4.E	NS
-1.8613486824692	4.99139697698945	T.CD4.N	IAV
-1.08106916529543	5.78069074301118	T.CD4.N	COV
-11.6318371830643	3.32203323988312	MONO.CD14	COV
-1.4534239111603	6.4401918187558	T.CD4.N	IAV
-9.93644838911898	7.5444045796811	MONO.CD14	IAV
-1.47735827547915	6.72574575094575	T.CD4.N	IAV
-0.688609653538537	-3.08627621980316	T.CD8.CM.EM	IAV
-9.96969156844027	7.56805236486787	MONO.CD14.INFECTED	IAV
0.445269322568107	4.51896865515107	T.CD8.N	IAV
0.116569502824473	4.7717371716916	T.CD8.N	IAV
7.02354831116788	2.10183341650361	T.CD4.E	NS
-3.86678057295687	-5.44407265039092	NK.CD56dim	IAV
-10.3281205235184	4.18556745199555	MONO.CD16	COV
-9.22038870436556	8.23894412664765	MONO.CD14.INFECTED	IAV
-10.5007460652054	-3.17843358369476	MONO.CD16	NS
-0.566525512760949	-3.46421377511627	T.CD8.CM.EM	COV
6.74403352158659	4.32359511999482	T.CD4.N	NS
-11.3420317707718	3.02985222486848	MONO.CD14	COV
-1.55037432295687	-4.71709434838897	T.CD8.EMRA	IAV
11.8132798137008	0.610488785785376	NK.M.LIKE	NS
7.58263463395231	2.06285746244782	T.CD4.E	NS
12.6867482127487	0.491409523767172	NK.CD56dim	NS
-0.873393946713281	4.80481107382172	T.CD8.N	IAV
-0.763021701401544	5.60832317022675	T.CD8.N	COV
0.155092835971641	-2.61087219567901	T.CD8.CM.EM	COV
0.205301357978511	4.39409740118378	T.CD8.N	COV
7.17415828126066	1.55571062712067	T.CD4.E	NS
7.68721694367521	1.08811969904297	T.CD4.E	NS
-3.1393552361191	-4.58846657128936	NK.M.LIKE	IAV
-3.26095395666964	-5.25931732507354	NK.M.LIKE	COV
10.8827149333297	-0.359918551164926	T.CD8.EMRA	NS
6.52916354554288	3.77735312132233	T.CD4.N	NS
-0.34098976237185	-3.72989384980804	T.CD8.CM.EM	IAV
10.9825121821701	0.0758954308747637	MAIT	NS
7.10710162537687	2.08808095602387	T.CD4.E	NS
-0.228898429697824	-3.1517361864627	T.CD8.CM.EM	IAV
-1.40166431052096	6.81335504202241	T.CD4.N	COV
6.92226380723112	1.29559106974	T.Reg	NS
12.8306662501632	2.06424124388093	NK.CD56dim	NS
-1.79226391894228	-3.66251199098235	NK.M.LIKE	IAV
-0.10026510936625	0.0694183096110213	T.CD4.E	COV
-0.426009946888757	2.03216989187592	T.CD4.E	IAV
10.9398152293503	0.105679815989672	T.CD8.EMRA	NS
-2.10687237364657	-5.36105577798492	T.CD8.EMRA	COV
-10.1655028401078	7.63202245382661	MONO.CD14	IAV
-3.17901545149691	-5.51060907693511	NK.M.LIKE	IAV
-0.0515817640484096	-13.1681966051639	B.M.K	COV
-11.3312066136063	-1.93802862020141	MONO.CD14	NS
-0.308390551632714	6.08191163687104	T.CD8.N	IAV
-0.541021996563745	4.46119411138886	T.CD8.N	IAV
-0.0397749779880763	1.7703156009137	T.CD8.CM.EM	COV
6.07607764618986	4.34920985845917	T.CD4.N	NS
7.46230525391691	1.73087759165162	T.CD4.E	NS
-0.898821407383752	6.59701974539155	T.CD4.N	IAV
5.46830195801847	3.90338356642121	T.CD8.N	NS
10.4033915461838	0.117614290100275	T.CD8.CM.EM	NS
-0.88844590765841	6.92409093527192	T.CD4.N	IAV
0.10736463087194	5.37431485800141	T.Reg	COV
-0.42419128996737	-2.79843585343963	T.CD8.CM.EM	COV
-0.628847235268426	-2.22514145227081	T.CD8.CM.EM	COV
-0.706456893509698	4.68737037329072	T.CD8.N	IAV
-1.32783394438632	5.28554542211884	T.CD8.N	IAV
0.478196865492988	-13.5393819078982	B.N.K	IAV
-0.518703275746179	4.9500385060727	T.CD8.N	IAV
5.60934180634611	1.95898885874146	T.CD4.E	IAV
-10.9260924397171	-1.81776349397308	MONO.CD14	NS
0.15827345343821	-2.33236019464141	MAIT	IAV
-1.94446068388827	6.43577916769379	T.CD4.N	IAV
-0.600128346508813	2.17744023947114	T.CD4.E	COV
-9.67680864912875	6.90095813421601	MONO.CD16	COV
0.36076850312345	-13.1838454470218	B.N.K	COV
6.20096320527189	1.67427499441498	T.CD4.E	NS
-0.575802081650567	1.95045919565552	T.CD4.E	COV
-11.7545445500077	-2.26981394143707	MONO.CD14	NS
-0.815520280426812	2.6041289105832	T.CD4.E	COV
6.99075955765836	4.83769471792573	T.CD4.N	NS
6.60161084550016	3.63735873846406	T.Reg	NS
-0.200451695746255	5.02485187200898	T.CD4.N	COV
-4.16056709868319	-12.6052092775882	B.M.K	NS
-1.46326022726901	-4.13332455011016	T.CD8.CM.EM	IAV
-0.910934144085717	-3.97910683007842	NK.M.LIKE	IAV
-3.77343850714572	-13.3845395311893	B.M.K	NS
-4.3256824551285	-13.2064217791141	B.N.K	NS
0.845254844599891	4.06915719656342	T.CD4.N	COV
9.30015725510709	-0.375195638853372	MAIT	NS
7.25044555085294	3.08364756254548	T.CD4.E	NS
6.43619460480802	4.40756471304291	T.CD4.N	NS
-3.79378586394198	-13.581331180054	B.M.K	NS
-0.334147924012017	-2.83062617631561	T.CD4.E	IAV
-12.4227870045365	-2.48633234353668	MONO.CD14	NS
5.67356509583585	2.89485032705659	T.CD4.N	NS
7.52598161118619	1.76411600260132	T.CD4.E	NS
-0.66585617644198	1.5882266297757	T.CD4.E	COV
-0.917698079174829	1.38294608740204	T.CD4.E	IAV
9.82079667466276	0.0438959676592934	T.CD8.EMRA	NS
-1.5623562870682	1.37474210409516	T.CD4.E	COV
-0.649373405999017	-2.50782482476837	T.CD8.CM.EM	IAV
12.1750208796798	0.0828295856534827	NK.CD56dim	NS
11.9294535579025	0.548176242393194	NK.M.LIKE	NS
-0.839949661320519	-3.00207154603607	T.CD8.CM.EM	IAV
-2.1169205246628	-5.43244306893951	NK.M.LIKE	IAV
12.7860037745773	1.89453823713654	NK.CD56dim	NS
1.12246513980024	-12.3271159395755	B.N.K	IAV
6.36743420975797	4.11186368612641	T.CD4.N	NS
0.770630365782905	-12.9736279711307	B.N.L	IAV
6.00994939225309	4.31187255529755	T.CD4.N	NS
-0.445202284878564	1.64515538362855	T.CD4.E	COV
-0.619337850636315	-2.83822433801299	NK.CD56dim	COV
-1.53330224139102	1.42393572477692	T.CD4.E	IAV
8.36269444840543	0.862021280807196	T.CD8.CM.EM	NS
-11.56565313918	2.65879590658539	MONO.CD14	COV
-1.53335159403689	6.8407650723874	T.CD4.N	IAV
7.90200347321622	0.953131689113318	T.CD4.E	NS
-0.0508930323780299	-0.337383346277536	T.CD4.E	COV
11.4174363078415	0.107376201432883	MAIT	NS
-0.359101468151879	-12.7777804598392	B.M.K	IAV
-0.286629253453088	-1.11758081765777	T.CD4.E	COV
6.02791518586271	4.63017852453583	T.CD8.N	NS
-0.567306989258599	0.914187802356421	T.CD4.E	COV
-9.10547190291293	-7.77147476525909	pDC	NS
7.39185733216398	0.810012175124823	T.CD4.E	NS
-10.3674786625565	4.21852262167328	MONO.CD16	COV
0.782653218680549	-12.7490929827274	B.N.K	IAV
-0.622289591854882	0.0177753864608097	T.CD4.E	IAV
-1.19104199988253	0.313258124870001	T.CD4.E	IAV
10.6070715846359	0.305314226430594	T.CD8.CM.EM	NS
-10.8281577168167	-2.44258587213165	MONO.CD14	NS
-3.75879030806429	-13.8199929461063	B.N.L	NS
-0.112266355580163	-2.51033346505767	T.CD8.EMRA	IAV
-2.4760366020859	-5.90191690774566	NK.M.LIKE	IAV
-2.22970729452975	5.3260527387082	T.CD4.N	COV
-4.20227985960848	-13.5772341951907	B.N.K	NS
-0.90537112337954	1.4488976731717	T.CD4.E	COV
6.62609786408536	4.83554513601655	T.CD4.N	NS
-10.7492411671341	-3.39109008165008	MONO.CD16	NS
-1.63062613589175	6.26211793569916	T.CD4.N	IAV
-1.63856273276217	4.89924819616669	T.CD8.N	IAV
0.627888119393516	-2.43950431199676	MAIT	IAV
5.59331435578458	4.29939992575043	T.CD8.N	NS
11.9498087825119	0.668252004665076	NK.M.LIKE	NS
-0.569998436993432	1.56768555788392	T.CD8.CM.EM	COV
7.13987512009733	4.85126359609955	T.CD8.N	NS
-0.100957685536218	-13.4663571581424	B.N.K	COV
7.11948842423551	4.94995696691865	T.CD4.N	NS
7.05027217286222	4.70420415548676	T.CD4.N	NS
0.570035612755942	4.74717624334687	T.CD8.N	COV
5.48270196335905	1.91351814417237	T.CD4.N	NS
-1.7675918875397	1.65442354826325	T.CD4.E	IAV
-0.545211249417138	-0.116237775999368	T.CD4.E	IAV
0.544507569247413	0.556405676883398	T.Reg	IAV
7.38368100541227	1.12948150781983	T.CD4.E	NS
8.74916905778043	-0.182296709734262	MAIT	NS
-1.16416161639102	4.47326715139741	T.CD4.N	IAV
-10.9927456913651	-3.1985542044223	MONO.CD16	NS
11.9256579341232	1.30768067983979	NK.M.LIKE	NS
-10.5212281284989	7.83601672796601	MONO.CD14	IAV
-4.10960941893466	-13.1560572847903	B.M.K	NS
-0.0785590348900081	-3.4378051027835	T.CD8.CM.EM	COV
-0.942150646275353	1.59754533914918	T.CD4.E	COV
-1.76322787386782	5.40883214620942	T.CD8.N	COV
5.50360602753751	4.38619048742646	T.CD8.N	NS
7.82865447419279	2.23318083433503	T.CD4.E	NS
-0.292229437655282	5.09434802679413	T.CD8.N	IAV
-4.13365488631136	-6.06369631143218	NK.CD56dim	COV
0.915366298133063	6.22214419988984	T.CD8.N	COV
-0.410256081646753	5.26666124014252	T.CD8.N	COV
-1.13650327307589	-3.11001031251556	T.CD8.CM.EM	IAV
5.60257357972257	3.90577585844392	T.CD4.N	NS
-1.29143052679904	-3.89438335748321	T.CD8.EMRA	COV
-1.7098959026993	2.47219784407014	T.CD4.E	COV
-1.68390517813571	3.23389036802643	T.Reg	IAV
-1.30927270037539	-3.41541879029876	T.CD8.EMRA	IAV
0.0340890349685429	-2.98068778367645	T.CD8.CM.EM	COV
7.99292773621671	1.6397003665387	T.CD8.CM.EM	NS
6.58650464432828	3.63154251722687	T.CD8.N	NS
-3.86864262205966	-4.32993643136627	NK.CD56dim	COV
7.71612853425138	1.0638045802533	T.CD4.E	NS
-11.7443125782669	3.64369757322663	MONO.CD14	COV
5.2948157252609	3.15455277113312	T.CD8.N	NS
12.5983235301315	1.64913220552796	NK.CD56dim	NS
6.3968197764694	4.70164926199311	T.CD4.N	NS
9.23576897996061	-0.480031864363016	MAIT	NS
8.4413868846237	0.532567872089087	T.CD8.CM.EM	NS
9.28758210557096	-0.297060833889307	MAIT	COV
12.95521039384	1.69453079847687	NK.CD56dim	NS
-11.0120900211991	-2.48031370492584	MONO.CD14	NS
12.6542431773483	0.708651377242743	NK.CD56dim	NS
-1.35598295313723	-4.54977266641265	NK.M.LIKE	IAV
-0.342238479679895	5.14686877874726	T.CD8.N	IAV
-11.2881501255692	3.06551201490754	MONO.CD14	COV
-3.56850343329318	-5.49790994973785	NK.CD56dim	COV
-4.28155022246249	-12.8729800448001	B.M.L	NS
-1.47343712431796	6.3883462682187	T.CD4.N	COV
-10.687256151265	3.89721305517548	MONO.CD14	COV
0.974525219374824	-12.6826256975711	B.N.K	IAV
-0.580068641728234	0.811050666850744	T.CD4.E	COV
0.10902780907743	-2.90393512101776	T.CD8.CM.EM	IAV
-0.697764569348168	-3.18222110124236	T.CD8.CM.EM	IAV
1.21014303582304	-12.5355824694217	B.N.K	IAV
-10.3470070896805	4.1861749425351	MONO.CD16	COV
7.70830411332242	1.6565655007779	T.CD4.N	COV
-4.07162981612094	-13.7100457415164	B.N.L	NS
6.31679887192838	3.51599199919099	T.Reg	NS
-1.16049521548159	3.02438242582673	T.CD4.E	IAV
0.42979139702909	5.80754239706391	T.CD8.N	COV
-1.07641547304995	1.51987202314728	T.CD4.E	IAV
6.40825814622037	4.85390479711884	T.CD4.N	NS
0.428142255717444	-13.1978844866336	B.N.L	IAV
-1.80415397269137	2.74110562948579	T.CD4.E	IAV
12.3517062129318	1.92128343729371	NK.CD56dim	NS
-0.869919949597192	-12.0073041185916	B.M.K	IAV
0.413494146042991	-13.5990885958255	B.N.L	COV
5.97029847519987	4.36741597799653	T.CD4.N	NS
7.56788463013761	2.57865412382477	T.CD4.E	NS
1.20825917142026	3.81548674253815	T.CD4.N	IAV
-1.62927764040835	6.79997785238618	T.CD4.N	COV
-11.0605977116287	4.5282946362912	MONO.CD16	COV
-0.821884089535546	6.53875119833344	T.CD8.N	IAV
-4.12106733900912	-13.602610515076	B.N.L	NS
0.531194037371802	4.03052909521454	T.CD4.N	IAV
0.705230540209937	-12.405456469971	B.N.K	IAV
-10.3218873081864	4.42475040106171	MONO.CD16	COV
5.50038356202238	3.1163666978299	T.CD8.N	NS
-4.71987419707186	-5.58332149835235	NK.CD56dim	IAV
-1.70290773493655	2.43839318899506	T.CD4.E	IAV
-0.874637180394006	6.94969089178437	T.CD4.N	COV
6.91303176301115	3.13963253645295	T.CD4.N	NS
-1.88898735625155	6.20476873068207	T.CD8.N	COV
6.8618003787338	2.1694844499051	T.CD4.E	NS
-10.134558015889	7.69789130834931	MONO.CD14	IAV
-1.85473399741061	6.44646794943207	T.CD4.N	COV
6.94829148667448	4.86975057272309	T.CD8.N	NS
0.649247026616263	-13.4389056429446	B.N.L	IAV
-0.467377120083642	-0.942997978645624	T.CD8.CM.EM	COV
-0.222409242218804	4.9010391965329	T.CD8.N	IAV
6.01582831757658	4.46280963568085	T.CD4.N	NS
6.97161836045377	1.95364613680237	T.CD4.E	NS
-0.617326849526239	1.01244099287385	T.CD4.E	IAV
-0.417434686249566	-2.87132351251251	T.CD8.CM.EM	COV
-11.6425374088944	2.75301034597748	MONO.CD14	COV
6.33841246979825	1.5687809720456	T.CD4.E	NS
-1.51052921397097	-4.16456310601837	T.CD8.EMRA	IAV
0.634734785729575	-13.1486996874393	B.N.K	IAV
-0.640097075527978	-12.9514703020633	B.M.K	COV
10.6384159983932	-0.316354380565943	MAIT	NS
-0.532971256798577	6.89970691351288	T.CD4.N	IAV
-0.276470506018472	-1.61805932374603	MAIT	COV
-0.50072413069613	-13.2255696520389	B.N.K	IAV
-3.37973361594088	-4.95535461755401	NK.CD56dim	COV
0.62644467371099	4.42229516653412	T.CD4.N	IAV
-11.7772982655228	3.8863383069455	MONO.CD14	COV
-1.82672148329623	5.78095491079682	T.CD8.N	COV
6.59404248612516	3.50008709577912	T.CD4.E	NS
-0.255082362717462	1.86790414003724	T.CD4.E	COV
-1.60145538432009	1.66524489073151	T.CD4.E	IAV
10.5679261149704	-0.134213106352152	T.CD8.CM.EM	NS
-0.124976271218133	-3.61516373010284	T.CD8.CM.EM	IAV
-0.844310217922998	2.09830076841706	T.CD4.E	IAV
-4.24733906371005	-12.8246211275638	B.M.L	NS
-10.1965973911942	7.2729235425412	MONO.CD14	IAV
-4.01390867812045	-13.0767163500369	B.M.K	NS
1.3217704953491	3.91146834043854	T.CD8.N	COV
6.83507365601652	3.52354772238129	T.CD4.E	NS
-0.351928585594964	6.78219993261689	T.CD4.N	COV
0.51785126941793	0.554925574344336	T.Reg	COV
5.94689959900968	3.74431307463044	T.CD4.N	NS
-12.1340592442215	-1.66517131181365	MONO.CD14	NS
8.99114484208219	-0.38349776120788	MAIT	NS
-0.749748223847222	6.40515859274262	T.CD8.N	COV
-4.5051258145035	-5.06550304742462	NK.CD56dim	IAV
-11.2809546528519	-2.68702499719268	MONO.CD14	NS
-1.19779949767001	2.65973980574006	T.Reg	IAV
10.2346674861252	-0.394470052439035	T.CD8.EMRA	NS
0.457934713536429	-1.82897226663238	MAIT	IAV
-4.26812821013339	-13.533609317261	B.N.K	NS
-2.01030927283175	4.27730138449067	T.CD4.N	IAV
-0.816557997292352	6.09351594595307	T.CD8.N	COV
-0.256182783669305	3.89361484197968	T.CD4.N	IAV
-10.3055918751419	7.2497154012143	MONO.CD14	IAV
10.9447085322677	0.761238290351568	T.CD8.EMRA	NS
-4.51431780440219	-12.9721326098025	B.N.L	NS
-11.7625372944535	2.81339032797211	MONO.CD14	COV
5.93182868378751	4.38312871603364	T.CD4.N	NS
-1.60100954157717	2.25674851087922	T.CD4.E	COV
-10.0145953236283	7.31028134970063	MONO.CD14	IAV
-0.190803551501107	6.45216806082123	T.CD8.N	COV
12.6236588420212	1.17204244284028	NK.CD56dim	NS
6.31125516312711	4.85603149084443	T.CD8.N	NS
12.625472730571	2.03794558195466	NK.CD56dim	NS
-4.21803694350131	-4.06746046395904	NK.CD56brt	COV
-0.876841598576379	6.45151193289155	T.CD4.N	IAV
5.66069859879606	4.45263679174775	T.CD8.N	NS
-1.95948224646456	-4.87577907891876	NK.M.LIKE	COV
-11.5454123554886	3.09139211325043	MONO.CD14	COV
-0.199080967730355	0.783930851501166	T.Reg	COV
-1.77021115404971	5.90777404455537	T.CD4.N	COV
11.4006182612716	0.121229371410547	T.CD8.EMRA	NS
1.48564547913663	3.25263888983124	T.CD4.N	IAV
-0.415092819756341	5.70579583792084	T.CD8.N	IAV
9.18692178147428	-0.519510434585871	MAIT	NS
-1.211586648053	4.43853004125947	T.CD4.N	IAV
-11.4685748158158	2.66503722814912	MONO.CD14	COV
1.07494742291563	-12.4218005404056	B.N.L	COV
-1.22554534060366	-4.38067142816192	T.CD8.EMRA	COV
-2.01597385985262	5.85990960745209	T.CD4.N	IAV
-0.0994942722976924	4.68237073568696	T.CD8.N	COV
0.76348508017652	-2.74694387765533	T.CD8.CM.EM	IAV
-11.3650515614212	4.16350562719697	MONO.CD14	COV
-0.585603529042077	-2.76240746827728	T.CD8.CM.EM	COV
-11.7228863774002	-1.84133438916809	MONO.CD14	NS
0.332355520301986	-3.0055963263095	MAIT	IAV
7.59664458649747	2.63906843809479	T.CD4.E	NS
-2.01645975691683	6.09861762670869	T.CD4.N	IAV
-9.50556116682894	6.53265769628876	MONO.CD16	IAV
11.4746853770553	0.572900368255316	T.CD8.EMRA	NS
-1.00863676649935	5.58264978079194	T.CD4.N	COV
-0.896679454869103	4.80805404333466	T.CD8.CM.EM	IAV
6.12190265076749	4.68181092886323	T.CD4.N	NS
0.0786964880167722	5.54506452230805	T.CD4.N	IAV
-2.12353735548861	-5.56129400582916	NK.M.LIKE	IAV
0.762361651831794	-2.96372334809905	T.CD8.CM.EM	IAV
-0.533652001446557	-12.7924937471927	B.M.K	IAV
5.70045728104703	4.51735360769623	T.CD8.N	NS
-3.18718844038851	-13.4413832888187	B.N.L	NS
-9.95051222426302	7.36591680197114	MONO.CD14	NS
-11.0924790440262	4.60598189977997	MONO.CD14	COV
6.80727595704191	2.40954096464509	T.CD8.CM.EM	NS
-2.02558761221774	-5.55928366037017	NK.M.LIKE	COV
-0.998234563893151	4.52847011236542	T.CD4.N	IAV
5.3313147486984	2.7753775849759	T.CD4.N	NS
-2.23787813765414	5.94790656713837	T.CD4.N	IAV
-0.358234458988977	-1.57686691136962	T.CD4.E	COV
7.16687745469205	4.82001979498261	T.CD4.N	NS
-3.68606644255526	-5.11083834024078	NK.CD56dim	IAV
7.19818372147672	1.24259002355927	T.CD4.E	NS
-0.440329605168176	-3.11234085412628	T.CD8.CM.EM	COV
-0.834107690876794	6.89856202749604	T.CD4.N	IAV
-11.3407147465409	3.06324989942902	MONO.CD14	COV
0.466098255091834	5.02804191259736	T.CD8.N	IAV
-2.04531770331271	-4.84736530633575	NK.M.LIKE	IAV
-0.600497239655328	-2.08656399102813	T.CD8.CM.EM	IAV
-10.7877419529618	-3.19807569833404	MONO.CD14	NS
6.95059699433439	1.23273129610413	T.CD4.E	NS
-0.68668627125628	0.271174146217047	T.CD4.E	IAV
8.74366635697477	0.303369952720343	T.CD8.CM.EM	NS
-0.674027794426751	-2.13475482316619	T.CD8.CM.EM	IAV
-0.438640349930597	-13.3801964983524	B.M.K	IAV
12.4225537242233	1.40090663580292	NK.CD56dim	NS
-1.90126948935397	-4.1936873659671	T.CD8.EMRA	IAV
-2.32459550482638	-5.6569499239505	NK.M.LIKE	COV
8.71187466996305	0.0473609346716988	MAIT	NS
-3.69180780035861	-4.23917000146514	NK.CD56brt	COV
-0.0809062956035854	-3.03518979402191	T.CD8.CM.EM	IAV
-1.79595201594241	4.7332826390683	T.CD4.N	IAV
-1.60718815905459	5.61751277593964	T.CD8.N	COV
-11.1992047367752	-1.9299629196704	MONO.CD14	NS
-1.32323234660037	0.537580682319342	T.CD4.E	IAV
-4.4330747662247	-5.32012550683624	NK.CD56dim	COV
-1.62398653609164	5.56274850515717	T.CD4.N	COV
-10.4213460026444	4.15195281652802	MONO.CD16	COV
10.0378643931686	0.00140465458923459	T.CD8.EMRA	NS
4.20413607972257	3.74594242720002	T.CD4.N	COV
-12.0613177357376	-2.12844078393585	MONO.CD14	NS
-1.17628412825472	-4.38009731622344	T.CD8.EMRA	IAV
6.38760489838712	1.99586982874268	T.CD4.E	NS
-0.908692294186425	5.28299338964814	T.CD4.N	IAV
0.0414749445258855	6.47122008947724	T.CD8.N	IAV
-11.31800394637	4.16065700201386	MONO.CD14	COV
-1.55243974310763	6.48408277181977	T.CD4.N	IAV
-1.21783977133639	2.62279017118806	T.CD4.E	IAV
-4.34783249480136	-4.97148029657012	NK.CD56dim	IAV
-11.4778550205887	4.25711972860688	MONO.CD14	COV
-12.3301585255326	-2.30726616235381	MONO.CD14	NS
-11.8157322941483	3.83766849188203	MONO.CD14	COV
-0.785784476822686	5.08102996496552	T.CD4.N	IAV
7.77049512284391	2.35265357641572	T.CD4.E	NS
8.88261098282926	-0.0485435366809976	MAIT	NS
-0.501155787533593	7.27848537115449	T.CD4.N	COV
5.48455924409025	4.43848140386933	T.CD8.N	NS
10.0616442622482	-0.381724523025812	T.CD8.EMRA	NS
5.74785918610685	2.41607077268952	T.CD4.N	NS
7.88295239823453	1.96766371874207	T.CD4.E	NS
-1.51306110007174	-4.66920177789337	NK.M.LIKE	COV
0.625635481053519	-1.81772510858184	MAIT	IAV
-12.1833937702835	-2.73666326852447	MONO.CD14	NS
5.39983672516935	3.854149414581	T.CD8.N	NS
0.23926884549253	2.93059904722565	T.CD4.E	COV
-1.02626698595889	6.54955442098969	T.CD4.N	IAV
-2.49283247572787	-5.74908296914703	NK.M.LIKE	IAV
8.11478347199552	0.808792068046271	T.CD8.CM.EM	NS
-1.16120534521945	0.875413908046423	T.CD4.E	IAV
-0.965404802388024	4.92314679769868	T.CD8.N	IAV
-0.519604319161248	-3.23005144448882	T.CD8.CM.EM	COV
12.4425141276657	0.741428507846533	NK.M.LIKE	NS
12.8540121974289	1.78160245565766	NK.CD56dim	NS
-0.13356172425158	1.36898107675904	T.CD4.E	COV
-1.39792793375857	3.02286679891938	T.CD4.E	IAV
6.73463124650114	3.99509246496552	T.CD4.N	NS
-1.26156955344088	-5.03145449014312	T.CD8.EMRA	COV
-11.219989114827	3.54339559225434	MONO.CD14	COV
5.77598828690641	3.96139629034394	T.CD4.N	NS
6.90004414933317	4.472557617706	T.CD4.N	NS
12.9424073161423	0.657800807040869	NK.CD56dim	NS
-3.90697174651034	-12.4669055208743	B.M.K	NS
0.995052045756507	-13.0908278688968	B.N.L	COV
-2.11522369963534	-4.71594946237213	NK.M.LIKE	COV
-9.56550818068392	6.43313939718598	MONO.CD16	IAV
-3.32525449377902	-5.14719288201934	NK.CD56dim	COV
-10.4669020710648	3.74774534849518	MONO.CD16	COV
0.0669660555063962	1.05803342012757	T.Reg	IAV
-1.94590597731478	-4.31992666574127	T.CD8.EMRA	COV
-0.419843071526361	2.97750766424531	T.CD4.E	COV
-9.98447161299593	7.67770345358246	MONO.CD14	IAV
-3.223673873967	-4.77545015664703	NK.CD56dim	IAV
-1.6184709606827	2.42940457014435	T.CD4.E	IAV
-10.4510071812332	4.18591411260956	MONO.CD16	COV
-4.42444782835848	-5.75062887521392	NK.CD56dim	IAV
6.12001246827238	3.41904623655671	T.CD8.N	NS
5.95232839005582	4.52468974737519	T.CD8.N	NS
9.79388493912809	-0.118858607131304	T.CD8.CM.EM	NS
-2.86999111754305	-11.4766597017825	B.M.K	NS
10.6708723964035	0.191262228769003	T.CD8.EMRA	NS
10.8988120021164	0.432393236440359	T.CD8.EMRA	NS
-1.41493898016818	6.29585893301362	T.CD4.N	COV
-3.66811853033907	-13.8101615175784	B.N.K	NS
6.06980914490812	1.42018194345826	T.Reg	NS
6.99662322419279	4.77281911520356	T.CD4.N	NS
-11.9543603001297	-1.70606117101318	MONO.CD14	NS
-0.438116842335534	-12.2133902773441	B.M.K	IAV
6.85586518662565	4.02357967047089	T.CD4.N	NS
-0.281595790213418	-12.3459920153201	B.M.K	COV
-11.479191118306	2.24320752767914	MONO.CD14	COV
-3.51063209158785	-12.3618258699954	B.M.K	COV
-10.9636729298294	-3.31652800889617	MONO.CD16	NS
-0.80094670636065	7.10021836904877	T.CD4.N	COV
-11.2987521229447	-2.23455612512237	MONO.CD14	NS
12.7068764628708	0.959674490970312	NK.CD56dim	NS
-1.37486749274142	3.1861601605832	T.CD4.E	IAV
-0.929921680516076	-3.76028435083038	T.CD8.CM.EM	IAV
2.2858247222244	1.42473240045899	T.CD4.N	COV
-0.153824323242974	5.58064468054169	T.CD8.N	IAV
5.40792722123258	2.89642770437592	T.CD8.N	NS
-11.7614186344803	-2.51493923516876	MONO.CD14	NS
-0.0705348191917659	5.03188855795258	T.CD4.N	IAV
-2.29153304678805	-11.6479520067752	B.M.K	COV
0.0719316961108922	1.62208635954255	T.CD4.E	COV
6.7646552981674	4.23404462484711	T.CD4.N	NS
-0.81026386601336	-4.28797571511871	T.CD8.CM.EM	COV
11.0611664714157	0.498696072381674	T.CD8.CM.EM	NS
-0.0412533519924403	6.51168210653657	T.CD8.N	IAV
-4.27670460326083	-5.97370569558746	NK.CD56dim	COV
-1.1723963556946	1.82380397467011	T.CD4.E	IAV
0.735756164961982	-3.13356702180511	T.CD8.CM.EM	IAV
0.0830918760835408	3.8291238084256	T.CD4.N	IAV
-0.797646874016595	3.23680622724885	T.CD4.E	COV
6.30040044205778	3.54092176107758	T.CD4.N	COV
-1.19790154082186	5.64632136968964	T.CD4.N	COV
-0.652662330693078	5.56134565023774	T.CD4.N	IAV
-10.2106221256912	7.34183318762177	MONO.CD14	IAV
-0.0954930422962428	6.36107165960663	T.CD4.N	IAV
7.14752263444059	1.08526761679047	T.Reg	NS
-4.11830454451449	-13.2331961855472	B.N.K	NS
6.08024663346403	4.45492370275849	T.CD4.N	NS
-10.9260628758133	3.52410800604218	MONO.CD16	COV
-9.91982012373812	7.46559054998749	MONO.CD14	IAV
-0.417186373299432	-11.98435013147	B.M.K	COV
-1.37575286013491	3.42635018972748	T.CD4.N	IAV
5.71780700104825	2.77039415983552	T.CD4.N	NS
-1.01855736357577	7.11566455511445	T.CD4.N	COV
-0.720083170956445	-12.9776267275394	B.M.K	COV
-0.74722253662951	2.57369382528657	T.CD4.E	COV
-4.3474977551163	-4.26109497399932	NK.CD56brt	IAV
-2.66656237227328	-5.6116389498294	NK.M.LIKE	COV
-3.61410670859225	-12.1978520617068	B.M.K	NS
-9.8253424702347	7.64963777212495	MONO.CD14	IAV
-1.04451768977053	6.84540326742524	T.CD4.N	COV
1.79393190758817	2.95885927824372	T.CD4.N	IAV
12.8423973979294	1.36361320165986	NK.CD56dim	NS
-3.83620529753573	-4.81338779779083	NK.CD56dim	IAV
-12.3200305042923	-2.0361720785678	MONO.CD14	IAV
6.68252725022428	2.2442496552884	T.CD4.E	NS
-1.69138675314791	2.37543113378876	T.CD4.E	COV
-1.30165951830752	4.61914975790375	T.CD4.N	IAV
0.18762698637836	-12.9568270906985	B.N.L	IAV
-1.87944679839022	5.07933814672822	T.CD8.N	COV
0.119937798553634	1.10360212473267	T.Reg	IAV
12.7932230891525	1.34903330950135	NK.CD56dim	NS
-1.23848252875216	6.71559341101044	T.CD4.N	IAV
-11.6559422550858	3.61347491888398	MONO.CD14	COV
-4.15492277724154	-13.5963916048587	B.N.K	NS
-0.483329289978814	1.11344404367798	T.CD4.E	COV
-10.6954272328079	-2.08388488145477	MONO.CD14	NS
-1.50036185366519	3.82757241873139	T.Reg	IAV
-0.875770503109765	-13.3126067385257	B.N.L	COV
12.2327095927536	1.70032508520478	T.CD8.EMRA	COV
-1.11485617739565	0.354653252643286	T.CD4.E	IAV
0.266397027844119	-12.4078873858035	B.M.K	IAV
-10.1102479038895	7.36100061087006	MONO.CD14	IAV
-11.8036654530228	-2.58515279145843	MONO.CD14	NS
7.63528031724088	1.47275109438294	T.CD4.E	NS
-2.09511952978976	-4.41561882348663	NK.M.LIKE	COV
-10.3137476978958	7.57320983557099	MONO.CD14	IAV
-0.0328659651935817	5.70454890875214	T.CD8.N	COV
-3.86522083861239	-5.30080835672027	NK.CD56dim	IAV
-4.00531225783236	-5.65421764703399	NK.CD56dim	IAV
-3.84044914824374	-4.97554867120391	NK.CD56dim	IAV
-0.247553610628915	0.917997015994726	T.CD4.E	COV
-1.98835974318392	4.92143304495209	T.CD4.N	IAV
6.76540011780851	4.71973140386933	T.CD4.N	NS
-4.61786299330599	-5.11859075875884	NK.CD56dim	IAV
-9.20661383253939	8.25726516394013	MONO.CD14.INFECTED	IAV
-10.8827841816605	-2.2996706232608	MONO.CD14	NS
0.924819237166572	-12.9120959505618	B.N.K	IAV
-1.595495515889	-4.98706619592315	T.CD8.EMRA	COV
-0.527864152020288	1.4660604730069	T.Reg	IAV
-0.521827453202081	0.998989893478094	T.CD4.E	IAV
0.847701436453986	-12.5200890764774	B.N.K	IAV
-1.23015993220217	1.27913732675904	T.CD4.E	COV
-1.17840593439944	0.690417362731634	T.CD4.E	IAV
-2.25119858366854	-4.88369934411651	NK.M.LIKE	IAV
-11.7611640034378	-2.27369921060211	MONO.CD14	NS
0.208264509761262	-3.38110344262725	T.CD8.CM.EM	COV
0.285895666652846	-2.21488063188201	MAIT	COV
-9.98366480452425	7.64991815237397	MONO.CD14	IAV
-2.1122727928818	-4.99524013848907	NK.M.LIKE	IAV
12.8527028025924	1.0689771905362	NK.CD56dim	COV
-4.28506689650424	-13.4349259600223	B.M.K	NS
-11.8337853489578	-2.61860077233917	MONO.CD14	NS
-1.41548424345858	3.34868176130646	T.Reg	IAV
7.67248362916105	1.43261511473054	T.CD4.E	NS
10.8881947459518	-0.43535305710441	T.CD8.EMRA	NS
0.471914833956885	-2.41853158326751	T.CD4.E	IAV
5.26665229218595	3.38305170683259	T.CD8.N	NS
-1.34125559908755	4.77061851171845	T.CD4.N	IAV
-1.675169759816	2.38095719961518	T.CD4.E	COV
1.02992618697278	-12.5916156038821	B.N.L	COV
-1.00759392363436	-3.83593742700225	NK.M.LIKE	IAV
-1.05656176192172	-4.00870840402252	T.CD8.CM.EM	IAV
5.45824975388639	4.37067182211274	T.CD8.N	NS
-0.597149544781518	2.97058327345246	T.Reg	COV
-2.82137780768282	-5.53086702676422	NK.M.LIKE	IAV
-0.339759522503686	0.773815406840979	T.Reg	IAV
-0.781316572254968	5.82857997564667	T.CD4.N	COV
-1.53870862109072	-4.38621084542877	T.CD8.EMRA	IAV
-1.29305248839266	1.19863350538605	T.CD4.E	IAV
7.73905295746915	4.56957824377412	T.CD4.N	NS
-12.2015517292679	-2.15138523431426	MONO.CD14	NS
-9.40323382002718	8.13279063848847	MONO.CD14.INFECTED	IAV
6.04155892747037	2.63114221243256	T.CD4.E	NS
-10.0830729542435	7.27818639425629	MONO.CD14	IAV
-12.4799120960892	-2.55300228448516	MONO.CD14	NS
-10.8166382847489	4.49244172720307	MONO.CD16	COV
-11.3463023243607	2.85885508207673	MONO.CD14	COV
12.7390925349533	1.0291435256421	NK.CD56dim	NS
-1.37797504050143	-3.53010384889251	T.CD8.EMRA	IAV
0.647492325478721	4.82595927862519	T.CD8.N	IAV
-11.8477633534134	-2.49873487802154	MONO.CD14	NS
-1.93667035681613	5.23573978094453	T.CD8.N	IAV
-0.97130768877871	4.47864682821625	T.CD4.N	IAV
-11.4996178684891	-2.04638616891509	MONO.CD14	NS
-0.321581625765634	-3.68101541848785	T.CD8.CM.EM	IAV
-11.50754767043	-2.22353331895477	MONO.CD14	NS
-1.48714917284853	-3.97924129815704	T.CD8.EMRA	COV
0.0235363306342839	-1.93343405576354	MAIT	COV
-4.06189137083895	-5.41790525766021	NK.CD56dim	COV
6.26032323258512	4.65708263067597	T.CD4.N	NS
-10.170784288472	7.31107623724335	MONO.CD14	IAV
1.24050921815031	-12.8350095018924	B.N.K	IAV
-0.324414187496972	5.47769982962006	T.CD8.N	COV
0.290251261168647	-2.17768733354217	MAIT	COV
6.13338822739713	4.33189590124482	T.CD4.N	NS
-2.52192693335421	-5.67726271005279	NK.M.LIKE	IAV
7.24646539109342	4.94457204489106	T.CD8.N	NS
5.70301694291227	4.08913524298066	T.CD4.N	NS
0.78176254647367	5.34646709112519	T.CD8.N	IAV
0.707302993708777	-3.02515666337615	T.CD8.CM.EM	IAV
12.5911976756393	0.512663377803503	NK.CD56dim	NS
-2.0986111698807	5.7196803822934	T.CD4.N	IAV
-0.484745794361901	5.91449697164887	T.CD4.N	COV
7.4853207530319	1.39959974436158	T.CD4.E	NS
0.0918167890846013	-13.3545874819339	B.N.K	COV
-2.0402832565964	5.41082961706513	T.CD4.N	IAV
-0.697945469445062	6.70408399252289	T.CD4.N	COV
-0.248512857979608	6.97826154379243	T.CD4.N	COV
-1.33649390322573	-5.344571994263	T.CD8.EMRA	COV
10.1100594462692	0.404245002549826	MAIT	NS
6.98858565705411	2.81706984190339	T.CD4.E	NS
-10.9053090153397	-2.20695965142852	MONO.CD14	NS
1.51716501134031	3.15055520681733	T.CD4.N	IAV
5.78878516572111	2.82162959722871	T.CD4.N	NS
-4.06805973631747	-5.30092995019561	NK.CD56dim	IAV
-2.30749326331027	-5.4528516993106	NK.M.LIKE	IAV
-0.376650088852716	1.8985898032605	T.CD4.E	IAV
0.426138913804221	-2.74977533670074	MAIT	COV
-0.54859279972918	0.603869391959845	T.CD4.E	COV
-0.303724700039697	1.91078372148865	T.CD4.E	COV
6.57647199051969	4.10552365927094	T.CD4.N	NS
-3.3727229176224	-13.5779456362308	B.N.L	NS
-1.19624894244082	-4.13234369607574	NK.M.LIKE	COV
0.410424357825446	6.76133592275971	T.CD4.N	COV
-3.56314855200655	-5.50331346841461	NK.CD56dim	COV
-0.845758133953881	5.78732021002167	T.CD8.N	IAV
-0.773442321842981	0.883681251090704	T.CD4.E	COV
-0.156292521780801	-3.1142708525241	T.CD8.CM.EM	IAV
5.0329019488632	3.77684147505158	T.CD4.N	NS
7.39783591645353	1.42566533235901	T.CD4.E	NS
-0.883296900814843	6.50201900152558	T.CD4.N	COV
7.56591576951139	1.58419795183533	T.CD4.E	NS
-1.36376433951266	3.00209458021516	T.CD4.E	COV
0.570222860747504	-2.94727556558257	MAIT	IAV
5.6749107302963	2.78231175093049	T.CD4.N	NS
-1.65451520068057	2.95636375097626	T.CD4.E	COV
-10.8317521153153	-2.80907099099761	MONO.CD16	NS
-3.27838593108065	-11.7585162386478	B.M.K	NS
7.14679307358854	4.72463185934418	T.CD4.N	NS
7.25655764954679	0.129947176557719	ILC	NS
-3.88480024916537	-12.9868802294315	B.M.L	NS
-0.120479816025567	6.73237998632783	T.CD4.N	IAV
-4.35076027495272	-4.49313919397003	NK.CD56brt	IAV
-4.12796526533969	-13.5061282381595	B.N.K	NS
-1.93270521742709	-4.83135883660919	NK.M.LIKE	COV
-3.30612450224764	-5.19643537850982	NK.CD56dim	COV
11.8952357234298	1.10437793878907	NK.M.LIKE	NS
12.4530789317428	1.75093097833985	NK.CD56dim	NS
-0.924288803166223	-4.78985636087066	T.CD8.EMRA	IAV
-12.3499100742996	-2.37848274560577	MONO.CD14	NS
5.89998454468839	3.19792993215913	T.CD8.N	NS
-2.16331320387728	5.40052564291352	T.CD4.N	COV
-0.654690438336206	-2.19353406282073	T.CD8.CM.EM	COV
-2.25502925497897	-4.80704777093536	NK.M.LIKE	COV
-9.98321085554965	7.68754155783051	MONO.CD14	IAV
-0.470788651532006	6.4182191625058	T.CD8.N	COV
12.8416230143844	1.58104462770814	NK.CD56dim	NS
-2.14944201094515	-5.70066158624298	NK.M.LIKE	COV
0.987391060763526	-13.1470154985965	B.N.K	IAV
6.9976703585922	2.77332575468415	T.CD4.E	COV
12.4919859828293	2.01827914862031	NK.CD56dim	NS
6.26675242798917	4.30118377355927	T.CD4.N	NS
-1.04953985793002	-3.86724512429839	T.CD8.EMRA	COV
-10.032434755391	7.65869577078217	MONO.CD14	IAV
12.8395697535812	1.97842593340272	NK.CD56dim	NS
-0.539403551644158	-3.65730087609893	T.CD8.CM.EM	COV
-1.3304443894089	3.21851761488312	T.CD4.E	IAV
-2.36149387938387	-4.97114221902496	NK.M.LIKE	IAV
-4.11092692000277	-12.8860654100955	B.M.K	NS
-0.808048361367059	0.993230833095251	T.CD4.E	IAV
-0.295420312708688	-2.4497954115451	MAIT	COV
-0.638098174160791	-3.24328796716339	T.CD8.EMRA	COV
-0.0220530865848781	-13.0952424273074	B.M.K	COV
0.587721145325828	-3.23953955026275	T.CD8.CM.EM	IAV
-10.1718171177567	7.61003263143891	MONO.CD14	IAV
-0.062929415530038	-3.44966904969818	T.CD8.CM.EM	IAV
12.8333498896896	0.922424091380774	NK.CD56dim	NS
-0.707622998780084	6.10523898748749	T.CD4.N	COV
7.3979536952316	1.19286234526032	T.CD4.E	NS
-0.690575653141809	5.82304008154267	T.CD8.N	IAV
-2.2599356709183	-4.76423685403472	NK.M.LIKE	IAV
-12.1986983357132	-1.99872820230132	MONO.CD14	NS
-0.623774164742303	5.66074807791108	T.CD4.N	IAV
-3.59777646643527	-4.90170852990753	NK.CD56dim	IAV
-1.04756157976992	5.61107928900117	T.CD8.N	IAV
8.7143713893234	-0.0876622513116014	MAIT	NS
-3.52153735739596	-13.6617802843631	B.N.K	NS
-4.29018097502596	-5.96740763040191	NK.CD56dim	COV
-0.215587580031228	2.30661304144257	T.CD4.E	COV
-1.16248612982638	4.83321387915009	T.CD8.N	IAV
-4.44119101149447	-5.43122522683746	NK.CD56dim	IAV
7.91590613740079	1.78077991155976	T.CD8.CM.EM	NS
-3.96629505736239	-13.5471276506961	B.N.K	NS
-2.16971045119174	4.92563970236176	T.CD4.N	IAV
-10.3010628758133	7.90613610891694	MONO.CD14	IAV
0.0994637148319958	4.32093913702363	T.CD4.N	IAV
-0.926464611119103	-4.09768097253448	NK.M.LIKE	COV
-2.33031278235323	5.86680610327119	T.CD4.N	COV
1.25179607289426	-12.7862929567874	B.N.L	COV
-4.15214377028353	-6.00526039453155	NK.CD56dim	COV
12.6682831706344	0.727526380103766	NK.CD56dim	NS
-4.26204662901766	-13.511301921326	B.N.K	NS
-0.519088619774652	1.55342431215638	T.CD4.E	COV
-11.6141446171463	-1.14542023988372	MONO.CD14	NS
6.67116898911588	4.64548356680268	T.CD4.N	NS
5.71706551926725	3.98448546079987	T.CD4.N	NS
-1.21770709139712	-2.99685160966522	T.CD8.EMRA	IAV
12.4320704402267	1.72206981329316	NK.CD56dim	NS
-3.20643525702364	-4.68411295266754	NK.CD56dim	IAV
-0.112406307286096	-3.00449745507842	T.CD8.CM.EM	IAV
11.7504450740158	0.472186131757437	T.CD8.EMRA	COV
-0.67266141754992	-4.29506866784698	T.CD8.EMRA	IAV
0.292858956926989	-3.31949107499725	MAIT	IAV
-11.1426919041336	-3.32951752992278	MONO.CD16	NS
-10.3290188847245	4.25987870840424	MONO.CD16	COV
-0.620972984856439	4.01127965597504	T.CD4.N	IAV
-10.695201211995	4.39442832617158	MONO.CD16	COV
-4.33182650191195	-12.6993645891727	B.N.L	NS
-2.48087077719576	-13.434491084534	B.N.K	COV
-12.2987645207108	-2.18478433938629	MONO.CD14	NS
6.35071534531705	4.49406154302949	T.CD4.N	NS
12.7298161448776	1.51508970407838	NK.CD56dim	NS
-11.8898203907669	-1.9367886051715	MONO.CD14	NS
-0.639212125366998	1.29253156332368	T.CD4.E	COV
-0.0864516733349086	-12.8147362932742	B.M.L	IAV
-0.644047730988336	-2.48662345262176	T.CD8.CM.EM	COV
-11.0360405979813	-2.92517154069549	MONO.CD16	NS
9.74529714005582	-0.0488053053796899	T.CD4.N	COV
-11.2353251515091	-1.55946426244384	MONO.CD14	NS
-0.318299257582498	5.90059335378998	T.CD4.N	COV
-1.44929915053256	-3.67480819078094	T.CD8.EMRA	IAV
-11.4670098362625	4.30384071020478	MONO.CD14	COV
-1.07098608595736	1.31906588224763	T.Reg	IAV
0.33200272040956	5.45429856924409	T.CD4.N	COV
-1.62264912707217	5.75045259146088	T.CD4.N	IAV
6.31711406128995	3.31281716970795	T.Reg	NS
-1.55663447958834	5.77081401495331	T.CD4.N	COV
0.149666952514577	-13.3067940935672	B.N.K	COV
6.00997275727384	3.00713069586152	T.CD4.N	NS
-0.640906923836541	5.51347024587983	T.CD4.N	IAV
5.67687672989957	4.50608737615937	T.CD8.N	NS
-0.804466003006768	2.19509537367219	T.CD4.E	IAV
-0.960380846089196	1.05485625414246	T.CD4.E	IAV
-0.0499762235344173	-3.52827017160064	T.CD8.CM.EM	IAV
0.0374514670907735	5.64098127035493	T.CD8.N	COV
-0.970468574589562	-3.49055425973541	T.CD8.EMRA	COV
12.8133160533249	2.09027750639313	NK.CD56dim	NS
-11.5589087544144	4.38468988088959	MONO.CD14	COV
-11.344386392659	3.27452976850861	MONO.CD14	COV
-0.947828107899499	5.96897037176484	T.CD4.N	IAV
5.78589505570524	1.76898915914887	T.CD4.N	NS
-4.36947517973788	-13.2889909014285	B.N.K	NS
-10.9173195896805	-2.22505895944244	MONO.CD14	NS
-2.30341249091036	-4.93250458093292	NK.M.LIKE	IAV
6.23907107728117	4.55850274710053	T.CD4.N	NS
0.765211469107795	4.94743640570038	T.CD8.N	IAV
-11.1362698612869	-1.97539512963897	MONO.CD14	NS
0.633191591674018	-12.4473075136722	B.N.L	COV
-4.00401573759921	-13.1123093828738	B.M.L	NS
6.68006295579069	0.615531219524084	MAIT	NS
10.382438367778	-0.462631927448572	T.CD8.EMRA	NS
-0.345698410099816	-1.46979527326232	T.CD8.CM.EM	IAV
-11.4518702564896	-1.37304441781646	MONO.CD14	NS
-11.6454451618851	2.26218850759858	MONO.CD14	COV
-3.74323158842928	-5.54810373635894	NK.CD56dim	COV
-4.08794527632601	-4.9835666880191	NK.CD56dim	IAV
-0.772643858021569	4.23328979162568	T.CD4.N	IAV
-0.217424952811074	0.75957538036698	T.CD8.CM.EM	COV
6.25508422272794	3.23688538221711	T.CD8.N	NS
-1.68623583895571	5.31669767050141	T.CD4.N	COV
6.22152919190519	3.13115079550141	T.CD4.N	NS
0.473641967946219	-2.76325409265167	MAIT	COV
9.0423218669235	0.199850185197531	T.CD8.CM.EM	NS
-1.03547018153079	-4.50885765405303	T.CD8.EMRA	COV
0.861538833552527	-12.575920985657	B.N.K	COV
-1.19963543993838	5.60305555014008	T.CD4.N	IAV
-1.17583339793093	6.7605968251645	T.CD4.N	IAV
7.5836135806381	1.78419835714692	T.CD4.E	NS
0.944667285853553	5.43848378805512	T.CD4.N	NS
-1.47536271197207	-4.13809721322662	NK.M.LIKE	IAV
-0.380933159416986	-12.6523617968143	B.M.K	COV
-4.54274206740267	-13.0200595125735	B.N.K	NS
6.63092965500944	4.64185483602875	T.CD4.N	NS
-4.18486767393954	-6.10216705651885	NK.CD56dim	IAV
7.63425607102506	4.25291211752289	T.CD4.N	NS
7.32588023560636	2.61895663885468	T.CD4.E	NS
-11.3593257008255	-1.5166876778186	MONO.CD14	NS
6.54340285676115	4.14158637670869	T.CD8.N	NS
0.436409956389594	-13.1273841127933	B.N.L	IAV
-0.908585363453698	3.75763900427216	T.CD4.E	IAV
7.33685225861661	4.59740836767548	T.CD4.N	NS
-4.08886986357577	-13.6958407625735	B.N.L	NS
0.747555619651008	-13.1855572924197	B.N.L	IAV
5.75123233216398	4.25037105230683	T.CD4.N	NS
-4.13859587294467	-12.7425746187747	B.M.K	NS
-9.39708071333773	8.11336524633759	MONO.CD14.INFECTED	IAV
-1.69295447451479	2.38295371679658	T.CD4.E	IAV
-11.487455659932	4.00067837385529	MONO.CD14	COV
-11.5141556797684	2.70925171522492	MONO.CD14	COV
-3.16978126150973	-11.6838015780032	B.M.K	NS
-0.604057544297052	1.19957060961121	T.CD4.E	IAV
-0.0581805793703319	7.13855130819672	T.CD4.N	IAV
1.24462670701139	-12.530477450806	B.N.K	IAV
-1.9480448303879	5.31574256567353	T.CD4.N	COV
-0.496935480660272	5.13014657644623	T.CD4.N	COV
0.71907544749372	-12.7119807467044	B.N.K	IAV
-3.16853480917819	-11.8672684893191	B.M.K	NS
-9.93549280745394	7.72189910559052	MONO.CD14	IAV
6.0571071566879	4.64655358938569	T.CD4.N	NS
-11.5870945988358	2.7196336522519	MONO.CD14	COV
-0.61823814494021	2.45753629354829	T.CD4.E	IAV
0.176992364998637	0.687368585151373	T.Reg	COV
-1.47228258234866	-4.41348926873809	T.CD8.EMRA	IAV
-4.06298952681429	-5.99067108483917	NK.CD56dim	IAV
7.6643225611984	1.1932699218213	T.CD4.E	NS
7.0698081912338	2.29658324865693	T.CD4.E	NS
0.142602192783284	-2.61703388543731	T.CD8.CM.EM	IAV
1.16045439856641	5.21564204840058	T.CD4.N	IAV
-11.7438281117142	-2.27367393823272	MONO.CD14	NS
7.20721978562467	1.51246864942902	T.CD4.E	NS
-11.1581309376419	4.1389714017331	MONO.CD14	COV
-10.3754790363968	7.97149331716889	MONO.CD14	IAV
-12.2980435429276	-2.42694823594695	MONO.CD14	NS
-11.2961104450882	-2.50040237756378	MONO.CD14	NS
5.82322568314664	3.14227230696076	T.CD8.N	COV
5.39477700608366	4.10898025183076	T.CD8.N	NS
-10.6384089527786	-3.25845377298004	MONO.CD16	NS
-1.5134528217972	5.1806236043393	T.CD8.N	IAV
11.6025626124679	0.68117429165238	T.CD8.CM.EM	NS
12.8930527629196	1.70316393522614	NK.CD56dim	NS
-11.2572730122269	3.4912389054715	MONO.CD14	COV
-1.6542592583359	5.01983268408173	T.CD8.N	COV
-1.27184002978213	2.22199685720795	T.CD4.E	IAV
-1.55727582556613	-4.45343248696929	NK.M.LIKE	COV
-1.6022208271683	4.96671683935517	T.CD8.N	IAV
-11.7555125294388	-2.63978974671966	MONO.CD14	NS
-0.976984196728539	0.905297054332434	T.CD4.E	IAV
0.290239787274527	3.97859342245454	T.CD8.N	IAV
-3.88408308607943	-5.89828007074005	NK.CD56dim	IAV
-2.06807475668795	5.33662421850556	T.CD4.N	COV
-11.1607411442459	3.32505757955903	MONO.CD14	COV
-0.0227298228204967	-2.12432138772613	MAIT	COV
-4.38785868269808	-13.3146504625857	B.N.K	NS
0.667708581858802	-13.3769978746951	B.N.L	IAV
-1.66249304396517	-11.5365571245731	B.M.K	COV
-0.767016881531549	0.989817155879675	T.CD4.E	COV
-1.97513704878695	-11.5742215380252	B.M.K	IAV
-1.00957565886385	3.59645636228913	T.CD4.N	IAV
5.57509774582975	1.68857081083649	T.CD4.N	NS
0.216352759474444	6.4971667066037	T.CD8.CM.EM	IAV
-9.6504443226517	6.5281840100705	MONO.CD16	IAV
-0.61964183432467	-2.18659536691314	T.CD8.CM.EM	COV
-2.62948279959567	-5.94263260217315	NK.M.LIKE	IAV
0.916842407160926	-2.59493725152618	MAIT	IAV
-10.3540509281815	7.55391748098725	MONO.CD14	IAV
10.7997357310592	-0.372527854162515	T.CD8.EMRA	NS
-0.665708178109002	4.87045390753144	T.CD8.N	IAV
-1.98245101553805	5.80353458074921	T.CD4.N	IAV
-2.15626507384188	5.62121112493867	T.CD4.N	IAV
7.63729495423429	2.78568918852204	T.CD4.E	NS
5.59990329163663	4.21642882971161	T.CD8.N	NS
-1.51098197085269	2.9081946149289	T.CD4.E	COV
-0.328941398686242	5.42623050360078	T.CD8.N	IAV
0.0262114764987706	-13.4261664614261	B.N.K	IAV
-1.68949645144351	2.43678124098176	T.Reg	IAV
-1.98792701346285	4.49804074911469	T.CD4.N	IAV
6.22872943299406	2.72817595152253	T.CD4.E	NS
0.244759908491301	2.69507367758149	T.CD4.E	COV
-1.67416971308596	2.75146539358491	T.CD4.E	IAV
0.992489940100837	-12.5874137148441	B.N.K	IAV
6.51934928315275	4.07790143637055	T.CD4.N	NS
7.11570329087369	4.72009046224946	T.CD4.N	NS
-0.593006723946405	6.8888002171933	T.CD4.N	COV
-4.07037001234896	-4.86114256234771	NK.CD56dim	IAV
-0.434000187939477	-12.9285506472171	B.M.K	IAV
-2.00862389189608	-4.75259964318878	T.CD8.EMRA	IAV
-11.982214265889	-1.81575636716491	MONO.CD14	NS
-1.20568173510439	3.59246213583344	T.CD4.N	COV
-1.11177831274874	4.22491080908173	T.CD4.N	IAV
7.54206580536954	2.73022039083832	T.CD4.E	NS
-1.70136671645052	1.26973695902222	T.CD4.E	COV
-1.47560029608614	1.92049534468049	T.CD4.E	COV
-0.00236878675825608	4.35595853475922	T.CD4.N	IAV
-1.57817822081454	4.44431312231415	T.Reg	COV
-0.391814225739312	-1.63725976796752	T.CD8.CM.EM	IAV
-0.982985669201684	-3.15568678231841	T.CD8.CM.EM	COV
12.8311926783859	1.18337996153229	NK.CD56dim	NS
-12.1308167515457	-2.41160361619598	MONO.CD14	NS
6.90508956330411	1.53760273603791	T.CD4.E	NS
6.06873959916227	4.29927785543793	T.CD8.N	NS
-0.922281199520898	5.10085685400361	T.CD4.N	IAV
-11.4517911015213	3.92259938864106	MONO.CD14	COV
5.67766065018766	3.20443351415986	T.CD4.N	COV
-10.9272587834061	-1.77201633306152	MONO.CD14	NS
-0.819332653111291	4.43282039312714	T.CD4.N	IAV
9.04320401566618	0.306076420825659	T.CD8.CM.EM	COV
9.07502622025602	0.233338458818136	T.CD8.CM.EM	NS
6.52756995576017	3.55100901274079	T.CD4.N	NS
-11.8304665623368	2.79873020796174	MONO.CD14	COV
0.596069997721839	5.84650333074921	T.CD4.N	COV
7.44342202561491	2.23928339628571	T.CD4.E	NS
10.4538151683151	0.0664771407663214	T.CD8.CM.EM	NS
-12.3882515965164	-2.70848123880035	MONO.CD14	NS
-11.220365816182	3.61812527326935	MONO.CD14	COV
12.3250643672287	1.41645283846253	NK.CD56dim	COV
5.86329192536466	3.77984411863679	T.CD4.N	NS
-0.244358801668954	4.35155446676606	T.CD8.N	IAV
0.562309539490867	-2.8586191401065	MAIT	IAV
-11.3745368061722	3.64246637968415	MONO.CD14	COV
5.88839978592985	4.19445617346161	T.CD4.N	NS
-1.72365265471346	2.83303768782014	T.CD4.E	COV
0.282978928261924	3.67833025602692	T.CD4.N	IAV
-1.53312461954958	-3.79056470246917	T.CD8.EMRA	IAV
-1.61788302046664	1.61358232645386	T.CD4.E	IAV
-1.38037031275637	-4.02470581384307	T.CD8.EMRA	IAV
5.67226333039396	2.59602267889374	T.CD4.N	NS
11.7486512126266	0.837877644580542	NK.M.LIKE	NS
0.575983023816276	-12.2478551134647	B.N.K	COV
-0.63929378373034	-3.01559107156402	T.CD8.CM.EM	COV
-1.707920008725	-4.55635301919586	T.CD8.EMRA	COV
9.14466733353727	0.172110705059706	T.CD8.CM.EM	NS
0.623069679909873	-12.9454154238284	B.M.K	COV
-1.62993269545443	-4.27978174539215	NK.M.LIKE	IAV
-11.2126410542191	4.31373651174897	MONO.CD16	COV
-0.73681997639544	6.67266185430878	T.CD4.N	IAV
5.77085513489835	3.93373019842499	T.CD4.N	NS
5.2653066577255	3.77579124121064	T.CD8.N	NS
-11.3853762684525	4.4553285375058	MONO.CD14	COV
5.63384408372037	4.63672645239228	T.CD8.N	NS
-2.02181249243624	-4.8034924730838	NK.M.LIKE	COV
-1.03617947680361	1.95173807291382	T.CD4.E	IAV
-3.91833143813021	-12.9969414934695	B.M.L	NS
7.19461984055631	2.91281421331757	T.CD4.E	NS
7.6674267710983	2.13166840223664	T.CD4.E	NS
0.525087064677405	4.49359567312592	T.CD8.N	IAV
4.87371987717741	4.03938157705659	T.CD4.N	COV
-11.122447305745	4.34440858511323	MONO.CD14	COV
8.95351762192838	0.42892734555596	T.CD8.CM.EM	NS
8.74537343400114	0.140103137475191	MAIT	NS
-0.195314967459512	2.29105265287751	T.CD8.CM.EM	IAV
-0.204255813187432	6.06455905584687	T.CD4.N	IAV
-12.1699336109818	-1.83948438020355	MONO.CD14	NS
-0.424726480072808	0.403640641254126	T.CD4.E	COV
-3.19562535864718	-4.44741957040435	NK.CD56dim	COV
6.53171367066495	2.54584939627045	T.CD4.E	NS
-2.86703830344088	-11.5161179766238	B.M.K	COV
11.1011921824753	0.527963055652319	T.CD8.EMRA	COV
-0.836554223126245	4.96484191564912	T.CD4.N	COV
-0.78256576640017	6.87301929144257	T.CD4.N	IAV
6.62515420334928	1.36781234888428	T.CD4.E	COV
-0.909946614331079	5.79901321081513	T.CD4.N	IAV
0.982075637751746	-12.9231185183108	B.N.K	COV
-1.02254109961398	-3.59370939584381	T.CD8.EMRA	COV
-11.1772864399613	3.22412378935212	MONO.CD14	COV
-1.96080475432284	3.43831021932954	T.CD4.E	IAV
-0.214220398491693	2.2007504239499	T.CD4.E	COV
-12.3951066075028	-2.32410328240997	MONO.CD14	NS
-3.94152002913363	-5.86632196756011	NK.CD56dim	COV
11.9582068385422	0.457050515693365	NK.M.LIKE	NS
6.72565049546354	2.07641418127412	T.CD4.N	COV
-0.0837849317253352	4.5353713765561	T.CD8.N	IAV
5.40290088074796	4.70650346426362	T.CD8.N	NS
-0.560562068051171	4.01551635412568	T.CD4.E	IAV
11.9537436427414	1.49720056204194	NK.M.LIKE	NS
0.804274207526374	-12.7035788759769	B.N.L	COV
6.18375272172086	3.35569102911347	T.CD4.N	NS
6.8199531497299	4.77899797109955	T.CD4.N	NS
-11.9306328831375	-1.83523897977477	MONO.CD14	NS
-4.12038546187289	-4.45754568429595	NK.CD56brt	COV
0.204206971996951	0.500668390077292	T.Reg	IAV
0.493828690224814	-12.5058650240482	B.N.K	COV
-1.79057341200717	4.71215922979706	T.CD4.N	COV
-3.65551667792208	-5.48332779260284	NK.CD56dim	COV
0.853071278506446	-2.68511979432708	T.CD8.CM.EM	IAV
-1.7688935337723	5.80008084921235	T.CD4.N	COV
-2.03024750334628	-5.44962065072662	NK.M.LIKE	COV
-4.05295734984286	-5.41203253121978	NK.CD56dim	IAV
-1.45526009184725	-4.6503843531192	NK.M.LIKE	IAV
-0.863432460850549	1.95936448721284	T.CD4.E	IAV
-4.53729754073031	-5.30777828546173	NK.CD56dim	COV
-0.766960197514367	5.19507081655854	T.CD8.N	IAV
-1.80018299204714	6.31594569830292	T.CD4.N	IAV
5.76952952759855	4.10442931799286	T.CD4.N	NS
-0.975469285076928	5.39775951055878	T.CD8.N	IAV
-0.287925147837472	7.28617913870209	T.CD4.N	IAV
-4.64085512740023	-13.3695773348392	B.M.K	IAV
-0.672927611893487	5.16233451513642	T.CD8.N	COV
7.09818906205289	4.78569848684662	T.CD8.N	NS
-1.20132558924563	6.42706544546479	T.CD4.N	IAV
11.7873656215011	0.503950221818625	T.CD8.EMRA	NS
0.714272445613074	-13.3465956911624	B.N.K	IAV
7.47587890046232	4.66066558508271	T.CD4.N	NS
7.40691632645719	1.08460254816407	T.CD4.E	NS
6.06957978623502	3.51903493551606	T.CD4.N	NS
-1.54193323237307	-3.83479349465972	T.CD8.EMRA	COV
-12.1576779423416	-1.89823822827941	MONO.CD14	NS
-2.28968387228854	-11.5809258684695	B.M.K	IAV
-10.3388407765091	4.51605994848603	MONO.CD16	COV
-1.59342735392458	1.30723233370179	T.CD8.N	COV
7.12792224305265	1.45880527643555	T.CD4.E	NS
5.4316188754379	3.76165135053986	T.CD4.N	NS
-11.2747452793778	-2.27717130036956	MONO.CD14	NS
0.286657376760173	-3.06472008081085	T.CD8.CM.EM	COV
-11.3805802403153	3.03828795103425	MONO.CD14	COV
0.988186305934119	-12.9582337603152	B.N.K	IAV
0.183442854402143	6.15044696478242	T.CD4.N	COV
0.014465084844756	0.859990788978277	T.CD4.E	IAV
-0.267310106581521	4.99592025427216	T.CD4.N	COV
-9.19568472487338	8.28917415289277	MONO.CD14.INFECTED	IAV
-2.40560227019198	-5.47851507516509	NK.M.LIKE	IAV
-0.147195511883569	4.43704326300019	T.CD4.N	COV
-1.98062496764071	5.98369844107026	T.CD4.N	IAV
-0.795103603428674	1.87443776277894	T.CD4.E	COV
6.97597855942838	1.9608114495694	T.CD4.E	NS
-11.1252844868363	4.49369008688325	MONO.CD16	COV
6.26815146821134	2.39011271147126	T.Reg	NS
-1.54974978548892	6.25227649359101	T.CD4.N	IAV
-1.3615757761658	4.55657298712128	T.Reg	COV
[truncated: 198,003+ more rows]
