# Supplementary material for: Dissecting human population variation in single-cell responses to SARS-CoV-2
Source: Nature. 2023 Aug 9;621(7977):120–8. doi: 10.1038/s41586-023-06422-9 (PMC10482701; doi:10.1038/s41586-023-06422-9)
Supplement: Supplementary file 14 — Source Data Fig. 2 [file 41586_2023_6422_MOESM14_ESM.xlsx]

## Sheet: fig2a_data
celltype	POP	fraction_of_lineage	lineage
MONO.CD14	AFB	0.751555233601632	MONO
MONO.CD14	EUB	0.870867896696986	MONO
MONO.CD16	AFB	0.228793696834968	MONO
MONO.CD16	EUB	0.113917618669839	MONO
cDC	AFB	0.011793525199539	MONO
cDC	EUB	0.00790829737663213	MONO
pDC	AFB	0.00785754436386053	MONO
pDC	EUB	0.00730618725654275	MONO
B.M.K	AFB	0.452146866458452	B
B.M.K	EUB	0.322394351828252	B
B.M.L	AFB	0.116141533808355	B
B.M.L	EUB	0.111366303090508	B
B.N.K	AFB	0.260688937063635	B
B.N.K	EUB	0.342863661357012	B
B.N.L	AFB	0.160405156564433	B
B.N.L	EUB	0.21266165342935	B
Plasmablast	AFB	0.0106175061051253	B
Plasmablast	EUB	0.0107140302948775	B
T.CD4.N	AFB	0.406869601488325	T.CD4
T.CD4.N	EUB	0.533981439419356	T.CD4
T.CD4.E	AFB	0.529538614735101	T.CD4
T.CD4.E	EUB	0.411370521268572	T.CD4
T.Reg	AFB	0.0635917837765731	T.CD4
T.Reg	EUB	0.0546480393120728	T.CD4
MAIT	AFB	0.13679364716759	T.CD8
MAIT	EUB	0.185668580725645	T.CD8
T.CD8.N	AFB	0.269899815191134	T.CD8
T.CD8.N	EUB	0.358236616711658	T.CD8
T.CD8.CM.EM	AFB	0.251341023215648	T.CD8
T.CD8.CM.EM	EUB	0.276286017861729	T.CD8
T.CD8.EMRA	AFB	0.324299478944027	T.CD8
T.CD8.EMRA	EUB	0.162873428586326	T.CD8
T.gd	AFB	0.0142917941139909	T.CD8
T.gd	EUB	0.0134977478693837	T.CD8
ILC	AFB	0.0033742413676098	T.CD8
ILC	EUB	0.00343760824525841	T.CD8
NK.CD56dim	AFB	0.428364502573417	NK
NK.CD56dim	EUB	0.849960918487521	NK
NK.CD56brt	AFB	0.0190058986045208	NK
NK.CD56brt	EUB	0.0283927332597207	NK
NK.M.LIKE	AFB	0.552629598822062	NK
NK.M.LIKE	EUB	0.121646348252758	NK

## Sheet: fig2b_data
celltype	state	cellprop_adjust	count
	COV	none	118
	IAV	none	27
	NS	none	502
NK	COV	none	52
NK	IAV	none	179
NK	NS	none	620
T.CD8	COV	none	18
T.CD8	IAV	none	13
T.CD8	NS	none	346
T.CD4	COV	none	19
T.CD4	IAV	none	12
T.CD4	NS	none	233
B	COV	none	4
B	IAV	none	11
B	NS	none	198
	COV	intralineage	515
	IAV	intralineage	220
	NS	intralineage	2020
NK	COV	intralineage	185
NK	IAV	intralineage	207
NK	NS	intralineage	704
T.CD8	COV	intralineage	106
T.CD8	IAV	intralineage	120
T.CD8	NS	intralineage	1025
T.CD4	COV	intralineage	174
T.CD4	IAV	intralineage	123
T.CD4	NS	intralineage	1272
B	COV	intralineage	54
B	IAV	intralineage	48
B	NS	intralineage	1091

## Sheet: fig2c_data
celltype	state	ID	Symbol	donor_ID	logCPM	ncells	Age	Gender	POP
MONO	COV	ENSG00000213512	GBP7	117	1.09312867894757	325	32	M	AFB
MONO	COV	ENSG00000274736	CCL23	117	3.98170609934224	325	32	M	AFB
MONO	IAV	ENSG00000213512	GBP7	117	3.88587636091103	235	32	M	AFB
MONO	IAV	ENSG00000274736	CCL23	117	2.34604830222243	235	32	M	AFB
MONO	NS	ENSG00000213512	GBP7	117	-0.00583233270462136	300	32	M	AFB
MONO	NS	ENSG00000274736	CCL23	117	2.27132764184356	300	32	M	AFB
T.CD4	COV	ENSG00000213512	GBP7	117	0.760613640864512	693	32	M	AFB
T.CD4	COV	ENSG00000274736	CCL23	117	-0.00170562493253294	693	32	M	AFB
T.CD4	IAV	ENSG00000213512	GBP7	117	0.390583082438522	707	32	M	AFB
T.CD4	IAV	ENSG00000274736	CCL23	117	0.00459847663192518	707	32	M	AFB
T.CD4	NS	ENSG00000213512	GBP7	117	0.399358593237136	532	32	M	AFB
T.CD4	NS	ENSG00000274736	CCL23	117	0.00808128202413834	532	32	M	AFB
MONO	COV	ENSG00000213512	GBP7	115	2.82704559895353	65	28	M	AFB
MONO	COV	ENSG00000274736	CCL23	115	1.49001592023412	65	28	M	AFB
MONO	IAV	ENSG00000213512	GBP7	115	1.89659625719235	27	28	M	AFB
MONO	IAV	ENSG00000274736	CCL23	115	0.0639045553125166	27	28	M	AFB
MONO	NS	ENSG00000213512	GBP7	115	-0.00820308678819237	58	28	M	AFB
MONO	NS	ENSG00000274736	CCL23	115	-0.013137770948556	58	28	M	AFB
T.CD4	COV	ENSG00000213512	GBP7	115	-0.305926557631899	691	28	M	AFB
T.CD4	COV	ENSG00000274736	CCL23	115	0.000914444175764022	691	28	M	AFB
T.CD4	IAV	ENSG00000213512	GBP7	115	0.332006468652844	627	28	M	AFB
T.CD4	IAV	ENSG00000274736	CCL23	115	0.00709286662474785	627	28	M	AFB
T.CD4	NS	ENSG00000213512	GBP7	115	-0.0286999366251915	527	28	M	AFB
T.CD4	NS	ENSG00000274736	CCL23	115	-0.00977182164249479	527	28	M	AFB
MONO	COV	ENSG00000213512	GBP7	125	-0.287159213350297	173	43	M	AFB
MONO	COV	ENSG00000274736	CCL23	125	4.50408480604816	173	43	M	AFB
MONO	IAV	ENSG00000213512	GBP7	125	1.36441154911774	61	43	M	AFB
MONO	IAV	ENSG00000274736	CCL23	125	0.0639045553125166	61	43	M	AFB
MONO	NS	ENSG00000213512	GBP7	125	0.395205766076825	221	43	M	AFB
MONO	NS	ENSG00000274736	CCL23	125	1.91485546729924	221	43	M	AFB
T.CD4	COV	ENSG00000213512	GBP7	125	-0.293411947026122	431	43	M	AFB
T.CD4	COV	ENSG00000274736	CCL23	125	0.000914443356228097	431	43	M	AFB
T.CD4	IAV	ENSG00000213512	GBP7	125	0.0356821189694239	592	43	M	AFB
T.CD4	IAV	ENSG00000274736	CCL23	125	0.00709286662474785	592	43	M	AFB
T.CD4	NS	ENSG00000213512	GBP7	125	0.372189942302969	630	43	M	AFB
T.CD4	NS	ENSG00000274736	CCL23	125	0.00405076099861513	630	43	M	AFB
MONO	COV	ENSG00000213512	GBP7	165	0.903343709279378	182	26	M	AFB
MONO	COV	ENSG00000274736	CCL23	165	3.87267883904133	182	26	M	AFB
MONO	IAV	ENSG00000213512	GBP7	165	3.4312223901892	108	26	M	AFB
MONO	IAV	ENSG00000274736	CCL23	165	1.8338439078646	108	26	M	AFB
MONO	NS	ENSG00000213512	GBP7	165	0.286525978737297	331	26	M	AFB
MONO	NS	ENSG00000274736	CCL23	165	2.2276039940016	331	26	M	AFB
T.CD4	COV	ENSG00000213512	GBP7	165	0.123176607066508	583	26	M	AFB
T.CD4	COV	ENSG00000274736	CCL23	165	0.311351898548512	583	26	M	AFB
T.CD4	IAV	ENSG00000213512	GBP7	165	0.573947977641925	669	26	M	AFB
T.CD4	IAV	ENSG00000274736	CCL23	165	0.00459847663192518	669	26	M	AFB
T.CD4	NS	ENSG00000213512	GBP7	165	-0.0954393698169614	650	26	M	AFB
T.CD4	NS	ENSG00000274736	CCL23	165	-0.00893099623698419	650	26	M	AFB
MONO	COV	ENSG00000213512	GBP7	177	2.66826941098318	333	26	M	AFB
MONO	COV	ENSG00000274736	CCL23	177	2.86893992060747	333	26	M	AFB
MONO	IAV	ENSG00000213512	GBP7	177	5.51074523462581	200	26	M	AFB
MONO	IAV	ENSG00000274736	CCL23	177	0.827297275838628	200	26	M	AFB
MONO	NS	ENSG00000213512	GBP7	177	0.958806121212696	518	26	M	AFB
MONO	NS	ENSG00000274736	CCL23	177	1.5594839104584	518	26	M	AFB
T.CD4	COV	ENSG00000213512	GBP7	177	4.01805933019741	445	26	M	AFB
T.CD4	COV	ENSG00000274736	CCL23	177	-0.000872817749799866	445	26	M	AFB
T.CD4	IAV	ENSG00000213512	GBP7	177	4.30529573660621	621	26	M	AFB
T.CD4	IAV	ENSG00000274736	CCL23	177	-0.00573355162003789	621	26	M	AFB
T.CD4	NS	ENSG00000213512	GBP7	177	1.63986125012268	637	26	M	AFB
T.CD4	NS	ENSG00000274736	CCL23	177	0.0042617974870675	637	26	M	AFB
MONO	COV	ENSG00000213512	GBP7	44	3.93367183904369	169	30	M	AFB
MONO	COV	ENSG00000274736	CCL23	44	2.41758931725332	169	30	M	AFB
MONO	IAV	ENSG00000213512	GBP7	44	5.53516046606985	150	30	M	AFB
MONO	IAV	ENSG00000274736	CCL23	44	1.89682006529671	150	30	M	AFB
MONO	NS	ENSG00000213512	GBP7	44	1.46014049917253	258	30	M	AFB
MONO	NS	ENSG00000274736	CCL23	44	2.79300957875612	258	30	M	AFB
T.CD4	COV	ENSG00000213512	GBP7	44	4.29185015282186	670	30	M	AFB
T.CD4	COV	ENSG00000274736	CCL23	44	-0.0104717889185211	670	30	M	AFB
T.CD4	IAV	ENSG00000213512	GBP7	44	4.77277611135989	878	30	M	AFB
T.CD4	IAV	ENSG00000274736	CCL23	44	0.23371061604025	878	30	M	AFB
T.CD4	NS	ENSG00000213512	GBP7	44	2.11239939205309	991	30	M	AFB
T.CD4	NS	ENSG00000274736	CCL23	44	-0.0326116575446894	991	30	M	AFB
MONO	COV	ENSG00000213512	GBP7	13	0.989210101633357	262	23	M	AFB
MONO	COV	ENSG00000274736	CCL23	13	4.19382717968582	262	23	M	AFB
MONO	IAV	ENSG00000213512	GBP7	13	2.37669902615786	178	23	M	AFB
MONO	IAV	ENSG00000274736	CCL23	13	1.87683068294886	178	23	M	AFB
MONO	NS	ENSG00000213512	GBP7	13	0.356790436587234	251	23	M	AFB
MONO	NS	ENSG00000274736	CCL23	13	2.11426632008701	251	23	M	AFB
T.CD4	COV	ENSG00000213512	GBP7	13	0.0455650161797823	562	23	M	AFB
T.CD4	COV	ENSG00000274736	CCL23	13	0.000914444706504057	562	23	M	AFB
T.CD4	IAV	ENSG00000213512	GBP7	13	0.0295123835795963	585	23	M	AFB
T.CD4	IAV	ENSG00000274736	CCL23	13	0.00709286662474785	585	23	M	AFB
T.CD4	NS	ENSG00000213512	GBP7	13	-0.218300667848122	445	23	M	AFB
T.CD4	NS	ENSG00000274736	CCL23	13	-0.0170063417873261	445	23	M	AFB
MONO	COV	ENSG00000213512	GBP7	220	0.68619083758479	216	29	M	AFB
MONO	COV	ENSG00000274736	CCL23	220	3.87166907251975	216	29	M	AFB
MONO	IAV	ENSG00000213512	GBP7	220	3.9731649387481	125	29	M	AFB
MONO	IAV	ENSG00000274736	CCL23	220	1.99275818217852	125	29	M	AFB
MONO	NS	ENSG00000213512	GBP7	220	0.00986448740601592	246	29	M	AFB
MONO	NS	ENSG00000274736	CCL23	220	1.73292441346134	246	29	M	AFB
T.CD4	COV	ENSG00000213512	GBP7	220	0.140932705937569	383	29	M	AFB
T.CD4	COV	ENSG00000274736	CCL23	220	-0.0017056236872704	383	29	M	AFB
T.CD4	IAV	ENSG00000213512	GBP7	220	0.115561713572347	527	29	M	AFB
T.CD4	IAV	ENSG00000274736	CCL23	220	0.00459847663192518	527	29	M	AFB
T.CD4	NS	ENSG00000213512	GBP7	220	0.53019851811531	319	29	M	AFB
T.CD4	NS	ENSG00000274736	CCL23	220	-0.00603981792234615	319	29	M	AFB
MONO	COV	ENSG00000213512	GBP7	82	1.67365828648955	115	30	M	AFB
MONO	COV	ENSG00000274736	CCL23	82	1.89829885360496	115	30	M	AFB
MONO	IAV	ENSG00000213512	GBP7	82	2.67148248049911	63	30	M	AFB
MONO	IAV	ENSG00000274736	CCL23	82	-0.132800007459291	63	30	M	AFB
MONO	NS	ENSG00000213512	GBP7	82	0.0164120803298126	223	30	M	AFB
MONO	NS	ENSG00000274736	CCL23	82	0.874784792188306	223	30	M	AFB
T.CD4	COV	ENSG00000213512	GBP7	82	0.676909484229723	479	30	M	AFB
T.CD4	COV	ENSG00000274736	CCL23	82	0.00445607595073991	479	30	M	AFB
T.CD4	IAV	ENSG00000213512	GBP7	82	0.227661536596774	566	30	M	AFB
T.CD4	IAV	ENSG00000274736	CCL23	82	0.00999425565461302	566	30	M	AFB
T.CD4	NS	ENSG00000213512	GBP7	82	0.26824673751597	624	30	M	AFB
T.CD4	NS	ENSG00000274736	CCL23	82	0.351291985959151	624	30	M	AFB
MONO	COV	ENSG00000213512	GBP7	164	1.37492826057828	420	28	M	AFB
MONO	COV	ENSG00000274736	CCL23	164	4.84655090948873	420	28	M	AFB
MONO	IAV	ENSG00000213512	GBP7	164	5.83895178999036	217	28	M	AFB
MONO	IAV	ENSG00000274736	CCL23	164	2.17376054532768	217	28	M	AFB
MONO	NS	ENSG00000213512	GBP7	164	1.75979292610436	503	28	M	AFB
MONO	NS	ENSG00000274736	CCL23	164	1.48940622209654	503	28	M	AFB
T.CD4	COV	ENSG00000213512	GBP7	164	4.18590723136159	420	28	M	AFB
T.CD4	COV	ENSG00000274736	CCL23	164	0.00446931517528055	420	28	M	AFB
T.CD4	IAV	ENSG00000213512	GBP7	164	4.13583760667703	528	28	M	AFB
T.CD4	IAV	ENSG00000274736	CCL23	164	0.00502654376227791	528	28	M	AFB
T.CD4	NS	ENSG00000213512	GBP7	164	1.69324726488957	628	28	M	AFB
T.CD4	NS	ENSG00000274736	CCL23	164	0.263725476345085	628	28	M	AFB
MONO	COV	ENSG00000213512	GBP7	81	0.114496103678554	615	36	M	AFB
MONO	COV	ENSG00000274736	CCL23	81	1.93323822847518	615	36	M	AFB
MONO	IAV	ENSG00000213512	GBP7	81	1.10020129646077	342	36	M	AFB
MONO	IAV	ENSG00000274736	CCL23	81	1.81002686278338	342	36	M	AFB
MONO	NS	ENSG00000213512	GBP7	81	0.411676310247035	564	36	M	AFB
MONO	NS	ENSG00000274736	CCL23	81	0.666437728010484	564	36	M	AFB
T.CD4	COV	ENSG00000213512	GBP7	81	0.314859356423469	453	36	M	AFB
T.CD4	COV	ENSG00000274736	CCL23	81	-0.0104717873212328	453	36	M	AFB
T.CD4	IAV	ENSG00000213512	GBP7	81	0.429416665414368	285	36	M	AFB
T.CD4	IAV	ENSG00000274736	CCL23	81	0.00658628354001772	285	36	M	AFB
T.CD4	NS	ENSG00000213512	GBP7	81	0.0402254724629543	356	36	M	AFB
T.CD4	NS	ENSG00000274736	CCL23	81	0.453057716056329	356	36	M	AFB
MONO	COV	ENSG00000213512	GBP7	61	1.99845322330906	350	33	M	AFB
MONO	COV	ENSG00000274736	CCL23	61	2.18490951753689	350	33	M	AFB
MONO	IAV	ENSG00000213512	GBP7	61	4.16489402938139	134	33	M	AFB
MONO	IAV	ENSG00000274736	CCL23	61	-0.132800007459291	134	33	M	AFB
MONO	NS	ENSG00000213512	GBP7	61	0.0295573457275472	288	33	M	AFB
MONO	NS	ENSG00000274736	CCL23	61	2.25760422622903	288	33	M	AFB
T.CD4	COV	ENSG00000213512	GBP7	61	0.320825955276556	559	33	M	AFB
T.CD4	COV	ENSG00000274736	CCL23	61	0.00445607498337929	559	33	M	AFB
T.CD4	IAV	ENSG00000213512	GBP7	61	0.230203626840183	648	33	M	AFB
T.CD4	IAV	ENSG00000274736	CCL23	61	0.00999425565461302	648	33	M	AFB
T.CD4	NS	ENSG00000213512	GBP7	61	0.387090504223009	536	33	M	AFB
T.CD4	NS	ENSG00000274736	CCL23	61	0.37197011190798	536	33	M	AFB
MONO	COV	ENSG00000213512	GBP7	77	-0.0584650222443383	258	47	M	AFB
MONO	COV	ENSG00000274736	CCL23	77	1.74312104165114	258	47	M	AFB
MONO	IAV	ENSG00000213512	GBP7	77	1.40292648038021	310	47	M	AFB
MONO	IAV	ENSG00000274736	CCL23	77	0.555967534885844	310	47	M	AFB
MONO	NS	ENSG00000213512	GBP7	77	0.153936034080517	429	47	M	AFB
MONO	NS	ENSG00000274736	CCL23	77	1.89593918353742	429	47	M	AFB
T.CD4	COV	ENSG00000213512	GBP7	77	0.303875606300804	777	47	M	AFB
T.CD4	COV	ENSG00000274736	CCL23	77	0.00446931517528054	777	47	M	AFB
T.CD4	IAV	ENSG00000213512	GBP7	77	0.557457106311256	813	47	M	AFB
T.CD4	IAV	ENSG00000274736	CCL23	77	0.00502654376227791	813	47	M	AFB
T.CD4	NS	ENSG00000213512	GBP7	77	0.328455743939856	812	47	M	AFB
T.CD4	NS	ENSG00000274736	CCL23	77	0.008146380168255	812	47	M	AFB
MONO	COV	ENSG00000213512	GBP7	6	1.61989440535745	146	26	M	AFB
MONO	COV	ENSG00000274736	CCL23	6	2.21701592731103	146	26	M	AFB
MONO	IAV	ENSG00000213512	GBP7	6	3.00166417393017	132	26	M	AFB
MONO	IAV	ENSG00000274736	CCL23	6	0.322369413985966	132	26	M	AFB
MONO	NS	ENSG00000213512	GBP7	6	0.453735229269929	163	26	M	AFB
MONO	NS	ENSG00000274736	CCL23	6	1.04506494386327	163	26	M	AFB
T.CD4	COV	ENSG00000213512	GBP7	6	-0.282268775655126	651	26	M	AFB
T.CD4	COV	ENSG00000274736	CCL23	6	0.00459517512339475	651	26	M	AFB
T.CD4	IAV	ENSG00000213512	GBP7	6	0.137278678214822	715	26	M	AFB
T.CD4	IAV	ENSG00000274736	CCL23	6	0.00951234623810224	715	26	M	AFB
T.CD4	NS	ENSG00000213512	GBP7	6	-0.0359947904534028	688	26	M	AFB
T.CD4	NS	ENSG00000274736	CCL23	6	0.0194683436645442	688	26	M	AFB
MONO	COV	ENSG00000213512	GBP7	112	2.62006030119409	406	32	M	AFB
MONO	COV	ENSG00000274736	CCL23	112	4.54989799959605	406	32	M	AFB
MONO	IAV	ENSG00000213512	GBP7	112	4.75379519854389	171	32	M	AFB
MONO	IAV	ENSG00000274736	CCL23	112	-0.0246764976011737	171	32	M	AFB
MONO	NS	ENSG00000213512	GBP7	112	0.890303611164979	294	32	M	AFB
MONO	NS	ENSG00000274736	CCL23	112	1.57671128292501	294	32	M	AFB
T.CD4	COV	ENSG00000213512	GBP7	112	3.75187118821646	408	32	M	AFB
T.CD4	COV	ENSG00000274736	CCL23	112	-0.0104717873212328	408	32	M	AFB
T.CD4	IAV	ENSG00000213512	GBP7	112	3.96941622737827	355	32	M	AFB
T.CD4	IAV	ENSG00000274736	CCL23	112	0.00658628354001772	355	32	M	AFB
T.CD4	NS	ENSG00000213512	GBP7	112	0.861459675274815	353	32	M	AFB
T.CD4	NS	ENSG00000274736	CCL23	112	0.485089101390221	353	32	M	AFB
MONO	COV	ENSG00000213512	GBP7	78	0.366757763299338	189	29	M	AFB
MONO	COV	ENSG00000274736	CCL23	78	4.94501305545341	189	29	M	AFB
MONO	IAV	ENSG00000213512	GBP7	78	1.35013174336662	163	29	M	AFB
MONO	IAV	ENSG00000274736	CCL23	78	3.76024043174848	163	29	M	AFB
MONO	NS	ENSG00000213512	GBP7	78	0.0206649072463174	412	29	M	AFB
MONO	NS	ENSG00000274736	CCL23	78	2.20784362609578	412	29	M	AFB
T.CD4	COV	ENSG00000213512	GBP7	78	0.29320890654488	715	29	M	AFB
T.CD4	COV	ENSG00000274736	CCL23	78	0.00453886463283362	715	29	M	AFB
T.CD4	IAV	ENSG00000213512	GBP7	78	0.0140265594555549	858	29	M	AFB
T.CD4	IAV	ENSG00000274736	CCL23	78	0.202726226206074	858	29	M	AFB
T.CD4	NS	ENSG00000213512	GBP7	78	0.380784226424689	851	29	M	AFB
T.CD4	NS	ENSG00000274736	CCL23	78	0.0102458119854259	851	29	M	AFB
MONO	COV	ENSG00000213512	GBP7	180	-0.21720767332201	191	34	M	AFB
MONO	COV	ENSG00000274736	CCL23	180	2.08884253123745	191	34	M	AFB
MONO	IAV	ENSG00000213512	GBP7	180	2.22129082900184	56	34	M	AFB
MONO	IAV	ENSG00000274736	CCL23	180	-0.132800007459291	56	34	M	AFB
MONO	NS	ENSG00000213512	GBP7	180	0.0164120803298126	220	34	M	AFB
MONO	NS	ENSG00000274736	CCL23	180	0.818560652396678	220	34	M	AFB
T.CD4	COV	ENSG00000213512	GBP7	180	0.302639505400784	470	34	M	AFB
T.CD4	COV	ENSG00000274736	CCL23	180	0.00445607595073991	470	34	M	AFB
T.CD4	IAV	ENSG00000213512	GBP7	180	0.227661536596774	454	34	M	AFB
T.CD4	IAV	ENSG00000274736	CCL23	180	0.00999425565461302	454	34	M	AFB
T.CD4	NS	ENSG00000213512	GBP7	180	0.26824673751597	509	34	M	AFB
T.CD4	NS	ENSG00000274736	CCL23	180	-0.00314125409784778	509	34	M	AFB
MONO	COV	ENSG00000213512	GBP7	55	4.35259021681246	291	48	M	AFB
MONO	COV	ENSG00000274736	CCL23	55	3.47577060695479	291	48	M	AFB
MONO	IAV	ENSG00000213512	GBP7	55	5.69492333434503	268	48	M	AFB
MONO	IAV	ENSG00000274736	CCL23	55	2.02806959849939	268	48	M	AFB
MONO	NS	ENSG00000213512	GBP7	55	2.07260608564101	326	48	M	AFB
MONO	NS	ENSG00000274736	CCL23	55	0.389671847172699	326	48	M	AFB
T.CD4	COV	ENSG00000213512	GBP7	55	4.57769825252253	265	48	M	AFB
T.CD4	COV	ENSG00000274736	CCL23	55	0.00459517593380342	265	48	M	AFB
T.CD4	IAV	ENSG00000213512	GBP7	55	4.81823789981667	233	48	M	AFB
T.CD4	IAV	ENSG00000274736	CCL23	55	0.00951234623810224	233	48	M	AFB
T.CD4	NS	ENSG00000213512	GBP7	55	0.0208023801478156	240	48	M	AFB
T.CD4	NS	ENSG00000274736	CCL23	55	0.0194683436645442	240	48	M	AFB
MONO	COV	ENSG00000213512	GBP7	29	1.46558967169754	388	35	M	AFB
MONO	COV	ENSG00000274736	CCL23	29	2.21082956446373	388	35	M	AFB
MONO	IAV	ENSG00000213512	GBP7	29	2.93912934827678	343	35	M	AFB
MONO	IAV	ENSG00000274736	CCL23	29	1.19190082516372	343	35	M	AFB
MONO	NS	ENSG00000213512	GBP7	29	0.0130389521525692	423	35	M	AFB
MONO	NS	ENSG00000274736	CCL23	29	1.43081178760049	423	35	M	AFB
T.CD4	COV	ENSG00000213512	GBP7	29	0.32430819895014	235	35	M	AFB
T.CD4	COV	ENSG00000274736	CCL23	29	0.00445607595073991	235	35	M	AFB
T.CD4	IAV	ENSG00000213512	GBP7	29	0.217722846968368	220	35	M	AFB
T.CD4	IAV	ENSG00000274736	CCL23	29	0.00999425565461302	220	35	M	AFB
T.CD4	NS	ENSG00000213512	GBP7	29	0.941241049061506	235	35	M	AFB
T.CD4	NS	ENSG00000274736	CCL23	29	0.0154898727760326	235	35	M	AFB
MONO	COV	ENSG00000213512	GBP7	113	0.211820472315188	197	31	M	AFB
MONO	COV	ENSG00000274736	CCL23	113	4.0387703827275	197	31	M	AFB
MONO	IAV	ENSG00000213512	GBP7	113	2.91901344442063	255	31	M	AFB
MONO	IAV	ENSG00000274736	CCL23	113	1.31556389291835	255	31	M	AFB
MONO	NS	ENSG00000213512	GBP7	113	0.0201694002975752	199	31	M	AFB
MONO	NS	ENSG00000274736	CCL23	113	1.99822511810715	199	31	M	AFB
T.CD4	COV	ENSG00000213512	GBP7	113	-0.105816950090882	479	31	M	AFB
T.CD4	COV	ENSG00000274736	CCL23	113	-0.0104717905423331	479	31	M	AFB
T.CD4	IAV	ENSG00000213512	GBP7	113	0.321699279963136	506	31	M	AFB
T.CD4	IAV	ENSG00000274736	CCL23	113	0.00658628354001772	506	31	M	AFB
T.CD4	NS	ENSG00000213512	GBP7	113	0.0694442390504296	384	31	M	AFB
T.CD4	NS	ENSG00000274736	CCL23	113	-0.0197906549015715	384	31	M	AFB
MONO	COV	ENSG00000213512	GBP7	224	0.249958047756578	195	29	M	AFB
MONO	COV	ENSG00000274736	CCL23	224	3.56875661948961	195	29	M	AFB
MONO	IAV	ENSG00000213512	GBP7	224	3.01622281887689	85	29	M	AFB
MONO	IAV	ENSG00000274736	CCL23	224	2.07977830833018	85	29	M	AFB
MONO	NS	ENSG00000213512	GBP7	224	0.0295573457275472	157	29	M	AFB
MONO	NS	ENSG00000274736	CCL23	224	2.97107966055099	157	29	M	AFB
T.CD4	COV	ENSG00000213512	GBP7	224	0.320825955276556	348	29	M	AFB
T.CD4	COV	ENSG00000274736	CCL23	224	0.00445607498337929	348	29	M	AFB
T.CD4	IAV	ENSG00000213512	GBP7	224	0.658953661173467	489	29	M	AFB
T.CD4	IAV	ENSG00000274736	CCL23	224	0.00999425565461302	489	29	M	AFB
T.CD4	NS	ENSG00000213512	GBP7	224	0.387090504223009	325	29	M	AFB
T.CD4	NS	ENSG00000274736	CCL23	224	-0.00406261483469168	325	29	M	AFB
MONO	COV	ENSG00000213512	GBP7	99	0.70888098215474	36	26	M	AFB
MONO	COV	ENSG00000274736	CCL23	99	0.855359596566204	36	26	M	AFB
MONO	IAV	ENSG00000213512	GBP7	99	3.33681450685649	48	26	M	AFB
MONO	IAV	ENSG00000274736	CCL23	99	0.322369413985966	48	26	M	AFB
MONO	NS	ENSG00000213512	GBP7	99	0.610388304266274	106	26	M	AFB
MONO	NS	ENSG00000274736	CCL23	99	0.108361150125723	106	26	M	AFB
T.CD4	COV	ENSG00000213512	GBP7	99	-0.206434312621233	489	26	M	AFB
T.CD4	COV	ENSG00000274736	CCL23	99	0.00459517570530851	489	26	M	AFB
T.CD4	IAV	ENSG00000213512	GBP7	99	0.195184619496312	556	26	M	AFB
T.CD4	IAV	ENSG00000274736	CCL23	99	0.00951234623810224	556	26	M	AFB
T.CD4	NS	ENSG00000213512	GBP7	99	0.465085935843633	470	26	M	AFB
T.CD4	NS	ENSG00000274736	CCL23	99	0.0174443085980827	470	26	M	AFB
MONO	COV	ENSG00000213512	GBP7	217	1.57783759761413	118	28	M	AFB
MONO	COV	ENSG00000274736	CCL23	217	1.04088362747569	118	28	M	AFB
MONO	IAV	ENSG00000213512	GBP7	217	2.86370843296079	69	28	M	AFB
MONO	IAV	ENSG00000274736	CCL23	217	0.0639045553125166	69	28	M	AFB
MONO	NS	ENSG00000213512	GBP7	217	-0.00820308678819237	107	28	M	AFB
MONO	NS	ENSG00000274736	CCL23	217	-0.013137770948556	107	28	M	AFB
T.CD4	COV	ENSG00000213512	GBP7	217	0.294574772122165	1157	28	M	AFB
T.CD4	COV	ENSG00000274736	CCL23	217	0.21789420217772	1157	28	M	AFB
T.CD4	IAV	ENSG00000213512	GBP7	217	0.230371627028811	1192	28	M	AFB
T.CD4	IAV	ENSG00000274736	CCL23	217	0.00709286662474785	1192	28	M	AFB
T.CD4	NS	ENSG00000213512	GBP7	217	-0.0286999366251915	920	28	M	AFB
T.CD4	NS	ENSG00000274736	CCL23	217	-0.00977182164249479	920	28	M	AFB
MONO	COV	ENSG00000213512	GBP7	216	2.62571071767071	187	29	M	AFB
MONO	COV	ENSG00000274736	CCL23	216	3.35186177041581	187	29	M	AFB
MONO	IAV	ENSG00000213512	GBP7	216	5.11030333883845	234	29	M	AFB
MONO	IAV	ENSG00000274736	CCL23	216	1.67115340435355	234	29	M	AFB
MONO	NS	ENSG00000213512	GBP7	216	0.480188734962036	417	29	M	AFB
MONO	NS	ENSG00000274736	CCL23	216	2.64109032308501	417	29	M	AFB
T.CD4	COV	ENSG00000213512	GBP7	216	4.68270107328914	288	29	M	AFB
T.CD4	COV	ENSG00000274736	CCL23	216	0.642539502101689	288	29	M	AFB
T.CD4	IAV	ENSG00000213512	GBP7	216	4.48475812563788	322	29	M	AFB
T.CD4	IAV	ENSG00000274736	CCL23	216	0.00658628354001772	322	29	M	AFB
T.CD4	NS	ENSG00000213512	GBP7	216	0.770005800492737	425	29	M	AFB
T.CD4	NS	ENSG00000274736	CCL23	216	-0.0326116575446894	425	29	M	AFB
MONO	COV	ENSG00000213512	GBP7	203	0.192689181689796	375	42	M	AFB
MONO	COV	ENSG00000274736	CCL23	203	2.27771370119001	375	42	M	AFB
MONO	IAV	ENSG00000213512	GBP7	203	2.41836004135328	136	42	M	AFB
MONO	IAV	ENSG00000274736	CCL23	203	0.453645041564615	136	42	M	AFB
MONO	NS	ENSG00000213512	GBP7	203	0.275065820663633	501	42	M	AFB
MONO	NS	ENSG00000274736	CCL23	203	1.64489090074023	501	42	M	AFB
T.CD4	COV	ENSG00000213512	GBP7	203	-0.380456164920194	453	42	M	AFB
T.CD4	COV	ENSG00000274736	CCL23	203	-0.000446656244897911	453	42	M	AFB
T.CD4	IAV	ENSG00000213512	GBP7	203	-0.208500652259413	413	42	M	AFB
T.CD4	IAV	ENSG00000274736	CCL23	203	-0.0144388240860172	413	42	M	AFB
T.CD4	NS	ENSG00000213512	GBP7	203	1.08392508444075	523	42	M	AFB
T.CD4	NS	ENSG00000274736	CCL23	203	0.429675671410444	523	42	M	AFB
MONO	COV	ENSG00000213512	GBP7	97	4.3888673015373	110	37	M	AFB
MONO	COV	ENSG00000274736	CCL23	97	1.63094201382462	110	37	M	AFB
MONO	IAV	ENSG00000213512	GBP7	97	5.05113611483709	95	37	M	AFB
MONO	IAV	ENSG00000274736	CCL23	97	1.00226041450013	95	37	M	AFB
MONO	NS	ENSG00000213512	GBP7	97	3.71912372465853	162	37	M	AFB
MONO	NS	ENSG00000274736	CCL23	97	0.650442563484956	162	37	M	AFB
T.CD4	COV	ENSG00000213512	GBP7	97	5.09498908999985	294	37	M	AFB
T.CD4	COV	ENSG00000274736	CCL23	97	-0.000446656244897911	294	37	M	AFB
T.CD4	IAV	ENSG00000213512	GBP7	97	4.70970529130866	263	37	M	AFB
T.CD4	IAV	ENSG00000274736	CCL23	97	-0.0144388240860172	263	37	M	AFB
T.CD4	NS	ENSG00000213512	GBP7	97	2.68587304731939	227	37	M	AFB
T.CD4	NS	ENSG00000274736	CCL23	97	0.00991414310665577	227	37	M	AFB
MONO	COV	ENSG00000213512	GBP7	1	4.78742745860322	444	27	M	AFB
MONO	COV	ENSG00000274736	CCL23	1	2.07264747316692	444	27	M	AFB
MONO	IAV	ENSG00000213512	GBP7	1	6.49647592099769	376	27	M	AFB
MONO	IAV	ENSG00000274736	CCL23	1	0.511613073351872	376	27	M	AFB
MONO	NS	ENSG00000213512	GBP7	1	1.98091101279381	483	27	M	AFB
MONO	NS	ENSG00000274736	CCL23	1	1.61721402043667	483	27	M	AFB
T.CD4	COV	ENSG00000213512	GBP7	1	5.14881344051782	656	27	M	AFB
T.CD4	COV	ENSG00000274736	CCL23	1	-0.0104717873212328	656	27	M	AFB
T.CD4	IAV	ENSG00000213512	GBP7	1	5.17174983996285	471	27	M	AFB
T.CD4	IAV	ENSG00000274736	CCL23	1	0.00658628354001772	471	27	M	AFB
T.CD4	NS	ENSG00000213512	GBP7	1	2.4532014858781	529	27	M	AFB
T.CD4	NS	ENSG00000274736	CCL23	1	0.328006106839793	529	27	M	AFB
MONO	COV	ENSG00000213512	GBP7	74	0.0177827525525782	280	29	M	AFB
MONO	COV	ENSG00000274736	CCL23	74	3.32541123623492	280	29	M	AFB
MONO	IAV	ENSG00000213512	GBP7	74	3.11715425625757	152	29	M	AFB
MONO	IAV	ENSG00000274736	CCL23	74	0.7288698348653	152	29	M	AFB
MONO	NS	ENSG00000213512	GBP7	74	0.320327158543522	288	29	M	AFB
MONO	NS	ENSG00000274736	CCL23	74	1.32178381588129	288	29	M	AFB
T.CD4	COV	ENSG00000213512	GBP7	74	-0.501021893528659	404	29	M	AFB
T.CD4	COV	ENSG00000274736	CCL23	74	-0.000643186242201756	404	29	M	AFB
T.CD4	IAV	ENSG00000213512	GBP7	74	-0.0469128647069639	547	29	M	AFB
T.CD4	IAV	ENSG00000274736	CCL23	74	-0.0102418421454964	547	29	M	AFB
T.CD4	NS	ENSG00000213512	GBP7	74	0.629002582475371	344	29	M	AFB
T.CD4	NS	ENSG00000274736	CCL23	74	0.36750438092265	344	29	M	AFB
MONO	COV	ENSG00000213512	GBP7	139	0.347786247826143	252	35	M	AFB
MONO	COV	ENSG00000274736	CCL23	139	3.21454162752846	252	35	M	AFB
MONO	IAV	ENSG00000213512	GBP7	139	1.51636962544202	226	35	M	AFB
MONO	IAV	ENSG00000274736	CCL23	139	0.870826010398969	226	35	M	AFB
MONO	NS	ENSG00000213512	GBP7	139	-0.0048320876821607	308	35	M	AFB
MONO	NS	ENSG00000274736	CCL23	139	2.33887039984402	308	35	M	AFB
T.CD4	COV	ENSG00000213512	GBP7	139	0.558745745258635	295	35	M	AFB
T.CD4	COV	ENSG00000274736	CCL23	139	0.509405805864821	295	35	M	AFB
T.CD4	IAV	ENSG00000213512	GBP7	139	0.495102888989802	521	35	M	AFB
T.CD4	IAV	ENSG00000274736	CCL23	139	-0.0144388240860172	521	35	M	AFB
T.CD4	NS	ENSG00000213512	GBP7	139	-0.00848451581521181	376	35	M	AFB
T.CD4	NS	ENSG00000274736	CCL23	139	-0.00639960708974679	376	35	M	AFB
MONO	COV	ENSG00000213512	GBP7	83	-0.0602859909753571	433	36	M	AFB
MONO	COV	ENSG00000274736	CCL23	83	2.24422600031154	433	36	M	AFB
MONO	IAV	ENSG00000213512	GBP7	83	2.69692689617406	241	36	M	AFB
MONO	IAV	ENSG00000274736	CCL23	83	0.684120157769274	241	36	M	AFB
MONO	NS	ENSG00000213512	GBP7	83	-0.00037610607980243	444	36	M	AFB
MONO	NS	ENSG00000274736	CCL23	83	0.480268387676998	444	36	M	AFB
T.CD4	COV	ENSG00000213512	GBP7	83	-0.395978149428909	452	36	M	AFB
T.CD4	COV	ENSG00000274736	CCL23	83	0.402258312068718	452	36	M	AFB
T.CD4	IAV	ENSG00000213512	GBP7	83	0.512351315195719	520	36	M	AFB
T.CD4	IAV	ENSG00000274736	CCL23	83	-0.0144388240860172	520	36	M	AFB
T.CD4	NS	ENSG00000213512	GBP7	83	-0.0283389293567227	470	36	M	AFB
T.CD4	NS	ENSG00000274736	CCL23	83	0.00991414310665577	470	36	M	AFB
MONO	COV	ENSG00000213512	GBP7	12	3.52879177166411	172	37	M	AFB
MONO	COV	ENSG00000274736	CCL23	12	2.42508592333393	172	37	M	AFB
MONO	IAV	ENSG00000213512	GBP7	12	5.88520968210524	71	37	M	AFB
MONO	IAV	ENSG00000274736	CCL23	12	0.128650630514348	71	37	M	AFB
MONO	NS	ENSG00000213512	GBP7	12	2.27026997410255	228	37	M	AFB
MONO	NS	ENSG00000274736	CCL23	12	1.55614808740406	228	37	M	AFB
T.CD4	COV	ENSG00000213512	GBP7	12	3.35724187037641	520	37	M	AFB
T.CD4	COV	ENSG00000274736	CCL23	12	0.00248311982165007	520	37	M	AFB
T.CD4	IAV	ENSG00000213512	GBP7	12	4.16983561703881	500	37	M	AFB
T.CD4	IAV	ENSG00000274736	CCL23	12	-0.00101877022455521	500	37	M	AFB
T.CD4	NS	ENSG00000213512	GBP7	12	0.766095582516345	496	37	M	AFB
T.CD4	NS	ENSG00000274736	CCL23	12	-0.00305754691423218	496	37	M	AFB
MONO	COV	ENSG00000213512	GBP7	166	2.03908411169778	170	31	M	AFB
MONO	COV	ENSG00000274736	CCL23	166	2.64393928319261	170	31	M	AFB
MONO	IAV	ENSG00000213512	GBP7	166	2.74092030864864	135	31	M	AFB
MONO	IAV	ENSG00000274736	CCL23	166	2.63152593529589	135	31	M	AFB
MONO	NS	ENSG00000213512	GBP7	166	0.376801106044714	260	31	M	AFB
MONO	NS	ENSG00000274736	CCL23	166	1.94430694854225	260	31	M	AFB
T.CD4	COV	ENSG00000213512	GBP7	166	-0.292611899773642	359	31	M	AFB
T.CD4	COV	ENSG00000274736	CCL23	166	0.000914444706504057	359	31	M	AFB
T.CD4	IAV	ENSG00000213512	GBP7	166	0.0358670841167854	538	31	M	AFB
T.CD4	IAV	ENSG00000274736	CCL23	166	0.00709286662474785	538	31	M	AFB
T.CD4	NS	ENSG00000213512	GBP7	166	0.0061401823120773	438	31	M	AFB
T.CD4	NS	ENSG00000274736	CCL23	166	0.456662612813056	438	31	M	AFB
MONO	COV	ENSG00000213512	GBP7	126	0.162397886022002	125	34	M	AFB
MONO	COV	ENSG00000274736	CCL23	126	3.66305556795929	125	34	M	AFB
MONO	IAV	ENSG00000213512	GBP7	126	1.4288709071721	37	34	M	AFB
MONO	IAV	ENSG00000274736	CCL23	126	1.82500406135172	37	34	M	AFB
MONO	NS	ENSG00000213512	GBP7	126	-0.00413014449636762	171	34	M	AFB
MONO	NS	ENSG00000274736	CCL23	126	3.06880545694888	171	34	M	AFB
T.CD4	COV	ENSG00000213512	GBP7	126	-0.380456164920194	235	34	M	AFB
T.CD4	COV	ENSG00000274736	CCL23	126	-0.000446656244897911	235	34	M	AFB
T.CD4	IAV	ENSG00000213512	GBP7	126	-0.208500652259413	232	34	M	AFB
T.CD4	IAV	ENSG00000274736	CCL23	126	-0.0144388240860172	232	34	M	AFB
T.CD4	NS	ENSG00000213512	GBP7	126	0.496856203648835	357	34	M	AFB
T.CD4	NS	ENSG00000274736	CCL23	126	-0.00878928253132361	357	34	M	AFB
MONO	COV	ENSG00000213512	GBP7	163	0.526787398992908	95	36	M	AFB
MONO	COV	ENSG00000274736	CCL23	163	3.18466475504864	95	36	M	AFB
MONO	IAV	ENSG00000213512	GBP7	163	3.53090670950727	104	36	M	AFB
MONO	IAV	ENSG00000274736	CCL23	163	0.179793195957077	104	36	M	AFB
MONO	NS	ENSG00000213512	GBP7	163	0.00421537105343262	261	36	M	AFB
MONO	NS	ENSG00000274736	CCL23	163	1.18179897970075	261	36	M	AFB
T.CD4	COV	ENSG00000213512	GBP7	163	0.0807814455769724	524	36	M	AFB
T.CD4	COV	ENSG00000274736	CCL23	163	0.00731894319743726	524	36	M	AFB
T.CD4	IAV	ENSG00000213512	GBP7	163	0.178281150822676	698	36	M	AFB
T.CD4	IAV	ENSG00000274736	CCL23	163	-0.00604145089111954	698	36	M	AFB
T.CD4	NS	ENSG00000213512	GBP7	163	0.000721080396007101	688	36	M	AFB
T.CD4	NS	ENSG00000274736	CCL23	163	0.013678847943895	688	36	M	AFB
MONO	COV	ENSG00000213512	GBP7	123	4.98265383271937	178	28	M	AFB
MONO	COV	ENSG00000274736	CCL23	123	3.91575185042153	178	28	M	AFB
MONO	IAV	ENSG00000213512	GBP7	123	6.36219135467213	84	28	M	AFB
MONO	IAV	ENSG00000274736	CCL23	123	0.935597886119377	84	28	M	AFB
MONO	NS	ENSG00000213512	GBP7	123	1.85110379050629	240	28	M	AFB
MONO	NS	ENSG00000274736	CCL23	123	1.32779342984507	240	28	M	AFB
T.CD4	COV	ENSG00000213512	GBP7	123	4.71032257566199	303	28	M	AFB
T.CD4	COV	ENSG00000274736	CCL23	123	0.00731894319743726	303	28	M	AFB
T.CD4	IAV	ENSG00000213512	GBP7	123	5.05905402155677	344	28	M	AFB
T.CD4	IAV	ENSG00000274736	CCL23	123	-0.00604145089111954	344	28	M	AFB
T.CD4	NS	ENSG00000213512	GBP7	123	1.50387790744686	314	28	M	AFB
T.CD4	NS	ENSG00000274736	CCL23	123	0.0133309431834544	314	28	M	AFB
MONO	COV	ENSG00000213512	GBP7	52	1.6623410271254	259	33	M	AFB
MONO	COV	ENSG00000274736	CCL23	52	3.1287059181127	259	33	M	AFB
MONO	IAV	ENSG00000213512	GBP7	52	3.42578441003781	230	33	M	AFB
MONO	IAV	ENSG00000274736	CCL23	52	-0.0246764976011737	230	33	M	AFB
MONO	NS	ENSG00000213512	GBP7	52	0.0165360617750833	222	33	M	AFB
MONO	NS	ENSG00000274736	CCL23	52	0.349764392264421	222	33	M	AFB
T.CD4	COV	ENSG00000213512	GBP7	52	0.50207704169642	692	33	M	AFB
T.CD4	COV	ENSG00000274736	CCL23	52	-0.0104717873212328	692	33	M	AFB
T.CD4	IAV	ENSG00000213512	GBP7	52	-0.0696777283018026	630	33	M	AFB
T.CD4	IAV	ENSG00000274736	CCL23	52	0.00658628354001772	630	33	M	AFB
T.CD4	NS	ENSG00000213512	GBP7	52	0.366011740779766	533	33	M	AFB
T.CD4	NS	ENSG00000274736	CCL23	52	-0.105189201284245	533	33	M	AFB
MONO	COV	ENSG00000213512	GBP7	171	4.40752484665142	243	26	M	AFB
MONO	COV	ENSG00000274736	CCL23	171	1.16614921404553	243	26	M	AFB
MONO	IAV	ENSG00000213512	GBP7	171	6.40769318598697	155	26	M	AFB
MONO	IAV	ENSG00000274736	CCL23	171	0.865546464394266	155	26	M	AFB
MONO	NS	ENSG00000213512	GBP7	171	2.26007458715784	326	26	M	AFB
MONO	NS	ENSG00000274736	CCL23	171	0.446522550737301	326	26	M	AFB
T.CD4	COV	ENSG00000213512	GBP7	171	4.63992521563898	331	26	M	AFB
T.CD4	COV	ENSG00000274736	CCL23	171	0.00731894308303212	331	26	M	AFB
T.CD4	IAV	ENSG00000213512	GBP7	171	5.05501698307588	406	26	M	AFB
T.CD4	IAV	ENSG00000274736	CCL23	171	-0.00604145089111954	406	26	M	AFB
T.CD4	NS	ENSG00000213512	GBP7	171	1.03011231857498	360	26	M	AFB
T.CD4	NS	ENSG00000274736	CCL23	171	-0.00631385671385328	360	26	M	AFB
MONO	COV	ENSG00000213512	GBP7	96	-0.0113731871910829	152	28	M	AFB
MONO	COV	ENSG00000274736	CCL23	96	3.26584496660541	152	28	M	AFB
MONO	IAV	ENSG00000213512	GBP7	96	3.48826374808816	35	28	M	AFB
MONO	IAV	ENSG00000274736	CCL23	96	2.09493032061437	35	28	M	AFB
MONO	NS	ENSG00000213512	GBP7	96	0.260461857469978	198	28	M	AFB
MONO	NS	ENSG00000274736	CCL23	96	3.34082105477194	198	28	M	AFB
T.CD4	COV	ENSG00000213512	GBP7	96	0.737229920989407	1520	28	M	AFB
T.CD4	COV	ENSG00000274736	CCL23	96	0.000947916442438447	1520	28	M	AFB
T.CD4	IAV	ENSG00000213512	GBP7	96	0.158454313416801	1076	28	M	AFB
T.CD4	IAV	ENSG00000274736	CCL23	96	-0.000634108722179672	1076	28	M	AFB
T.CD4	NS	ENSG00000213512	GBP7	96	0.00791180949332379	1635	28	M	AFB
T.CD4	NS	ENSG00000274736	CCL23	96	0.143842662057973	1635	28	M	AFB
MONO	COV	ENSG00000213512	GBP7	26	0.727234019734254	531	33	M	AFB
MONO	COV	ENSG00000274736	CCL23	26	4.07618060198892	531	33	M	AFB
MONO	IAV	ENSG00000213512	GBP7	26	2.95436037134515	309	33	M	AFB
MONO	IAV	ENSG00000274736	CCL23	26	1.65981765876536	309	33	M	AFB
MONO	NS	ENSG00000213512	GBP7	26	0.402385310050187	445	33	M	AFB
MONO	NS	ENSG00000274736	CCL23	26	0.859690826200693	445	33	M	AFB
T.CD4	COV	ENSG00000213512	GBP7	26	0.0816499538921611	701	33	M	AFB
T.CD4	COV	ENSG00000274736	CCL23	26	0.00731894308303212	701	33	M	AFB
T.CD4	IAV	ENSG00000213512	GBP7	26	0.707701289944235	1011	33	M	AFB
T.CD4	IAV	ENSG00000274736	CCL23	26	-0.00604145089111954	1011	33	M	AFB
T.CD4	NS	ENSG00000213512	GBP7	26	0.00151920014248541	666	33	M	AFB
T.CD4	NS	ENSG00000274736	CCL23	26	0.0118627330454278	666	33	M	AFB
MONO	COV	ENSG00000213512	GBP7	64	3.74651270345071	384	36	M	AFB
MONO	COV	ENSG00000274736	CCL23	64	4.17486345897545	384	36	M	AFB
MONO	IAV	ENSG00000213512	GBP7	64	4.40841524344011	93	36	M	AFB
MONO	IAV	ENSG00000274736	CCL23	64	1.98799698233861	93	36	M	AFB
MONO	NS	ENSG00000213512	GBP7	64	2.98861321841806	364	36	M	AFB
MONO	NS	ENSG00000274736	CCL23	64	2.03973842723641	364	36	M	AFB
T.CD4	COV	ENSG00000213512	GBP7	64	3.79698842609291	696	36	M	AFB
T.CD4	COV	ENSG00000274736	CCL23	64	-0.00258672080878088	696	36	M	AFB
T.CD4	IAV	ENSG00000213512	GBP7	64	4.27206601813786	298	36	M	AFB
T.CD4	IAV	ENSG00000274736	CCL23	64	0.726375147340282	298	36	M	AFB
T.CD4	NS	ENSG00000213512	GBP7	64	1.34173162446537	644	36	M	AFB
T.CD4	NS	ENSG00000274736	CCL23	64	0.0133009082956689	644	36	M	AFB
MONO	COV	ENSG00000213512	GBP7	9	0.364836551248842	287	41	M	AFB
MONO	COV	ENSG00000274736	CCL23	9	4.12734583966336	287	41	M	AFB
MONO	IAV	ENSG00000213512	GBP7	9	1.66217151527913	146	41	M	AFB
MONO	IAV	ENSG00000274736	CCL23	9	1.44689267121273	146	41	M	AFB
MONO	NS	ENSG00000213512	GBP7	9	0.0166520218617461	281	41	M	AFB
MONO	NS	ENSG00000274736	CCL23	9	2.09329343434011	281	41	M	AFB
T.CD4	COV	ENSG00000213512	GBP7	9	0.335260590318515	415	41	M	AFB
T.CD4	COV	ENSG00000274736	CCL23	9	0.00248311834531431	415	41	M	AFB
T.CD4	IAV	ENSG00000213512	GBP7	9	0.514540838133819	487	41	M	AFB
T.CD4	IAV	ENSG00000274736	CCL23	9	-0.00101877022455521	487	41	M	AFB
T.CD4	NS	ENSG00000213512	GBP7	9	0.706315729348294	303	41	M	AFB
T.CD4	NS	ENSG00000274736	CCL23	9	0.014906261380898	303	41	M	AFB
MONO	COV	ENSG00000213512	GBP7	105	0.291086533331716	370	28	M	AFB
MONO	COV	ENSG00000274736	CCL23	105	3.26886911096166	370	28	M	AFB
MONO	IAV	ENSG00000213512	GBP7	105	3.54382166172938	276	28	M	AFB
MONO	IAV	ENSG00000274736	CCL23	105	1.24942069638699	276	28	M	AFB
MONO	NS	ENSG00000213512	GBP7	105	-0.00807800165331912	494	28	M	AFB
MONO	NS	ENSG00000274736	CCL23	105	1.9469415571947	494	28	M	AFB
T.CD4	COV	ENSG00000213512	GBP7	105	-0.293411947026122	391	28	M	AFB
T.CD4	COV	ENSG00000274736	CCL23	105	0.000914443356228097	391	28	M	AFB
T.CD4	IAV	ENSG00000213512	GBP7	105	0.0356821189694239	465	28	M	AFB
T.CD4	IAV	ENSG00000274736	CCL23	105	0.00709286662474785	465	28	M	AFB
T.CD4	NS	ENSG00000213512	GBP7	105	0.0140113667083221	533	28	M	AFB
T.CD4	NS	ENSG00000274736	CCL23	105	0.00405076099861514	533	28	M	AFB
MONO	COV	ENSG00000213512	GBP7	211	4.27040538902482	376	29	M	AFB
MONO	COV	ENSG00000274736	CCL23	211	1.43010307489547	376	29	M	AFB
MONO	IAV	ENSG00000213512	GBP7	211	5.77994919961384	213	29	M	AFB
MONO	IAV	ENSG00000274736	CCL23	211	1.43577290028263	213	29	M	AFB
MONO	NS	ENSG00000213512	GBP7	211	1.98540381665959	276	29	M	AFB
MONO	NS	ENSG00000274736	CCL23	211	2.41581260184551	276	29	M	AFB
T.CD4	COV	ENSG00000213512	GBP7	211	4.78382152586768	620	29	M	AFB
T.CD4	COV	ENSG00000274736	CCL23	211	-0.000446656244897911	620	29	M	AFB
T.CD4	IAV	ENSG00000213512	GBP7	211	4.45687092151782	587	29	M	AFB
T.CD4	IAV	ENSG00000274736	CCL23	211	-0.0144388240860172	587	29	M	AFB
T.CD4	NS	ENSG00000213512	GBP7	211	1.84472525453491	396	29	M	AFB
T.CD4	NS	ENSG00000274736	CCL23	211	0.00991414310665577	396	29	M	AFB
MONO	COV	ENSG00000213512	GBP7	120	1.38295451307092	134	32	M	AFB
MONO	COV	ENSG00000274736	CCL23	120	3.77021897831281	134	32	M	AFB
MONO	IAV	ENSG00000213512	GBP7	120	3.14102072931346	121	32	M	AFB
MONO	IAV	ENSG00000274736	CCL23	120	1.39984185903156	121	32	M	AFB
MONO	NS	ENSG00000213512	GBP7	120	0.374032596824527	361	32	M	AFB
MONO	NS	ENSG00000274736	CCL23	120	2.40726316232812	361	32	M	AFB
T.CD4	COV	ENSG00000213512	GBP7	120	0.431136429411261	470	32	M	AFB
T.CD4	COV	ENSG00000274736	CCL23	120	-0.00258672011705986	470	32	M	AFB
T.CD4	IAV	ENSG00000213512	GBP7	120	0.0504692483712872	517	32	M	AFB
T.CD4	IAV	ENSG00000274736	CCL23	120	-0.0020199899064246	517	32	M	AFB
T.CD4	NS	ENSG00000213512	GBP7	120	-0.0132737684440336	821	32	M	AFB
T.CD4	NS	ENSG00000274736	CCL23	120	0.0134728244111938	821	32	M	AFB
MONO	COV	ENSG00000213512	GBP7	73	0.0728780528605983	94	39	M	AFB
MONO	COV	ENSG00000274736	CCL23	73	2.05986032020713	94	39	M	AFB
MONO	IAV	ENSG00000213512	GBP7	73	1.80772275328627	55	39	M	AFB
MONO	IAV	ENSG00000274736	CCL23	73	0.891840781517452	55	39	M	AFB
MONO	NS	ENSG00000213512	GBP7	73	-0.00497519214288444	117	39	M	AFB
MONO	NS	ENSG00000274736	CCL23	73	2.36775277580143	117	39	M	AFB
T.CD4	COV	ENSG00000213512	GBP7	73	0.337816859953304	159	39	M	AFB
T.CD4	COV	ENSG00000274736	CCL23	73	0.00248311982165007	159	39	M	AFB
T.CD4	IAV	ENSG00000213512	GBP7	73	0.514113955151947	231	39	M	AFB
T.CD4	IAV	ENSG00000274736	CCL23	73	-0.00101877022455521	231	39	M	AFB
T.CD4	NS	ENSG00000213512	GBP7	73	-0.0765850116991333	196	39	M	AFB
T.CD4	NS	ENSG00000274736	CCL23	73	0.014906261380898	196	39	M	AFB
MONO	COV	ENSG00000213512	GBP7	213	-0.123024006573179	229	27	M	AFB
MONO	COV	ENSG00000274736	CCL23	213	3.42504123836128	229	27	M	AFB
MONO	IAV	ENSG00000213512	GBP7	213	3.1343181669027	130	27	M	AFB
MONO	IAV	ENSG00000274736	CCL23	213	0.925998695331053	130	27	M	AFB
MONO	NS	ENSG00000213512	GBP7	213	0.262854914803856	555	27	M	AFB
MONO	NS	ENSG00000274736	CCL23	213	1.44242833629764	555	27	M	AFB
T.CD4	COV	ENSG00000213512	GBP7	213	-0.0555539637821569	320	27	M	AFB
T.CD4	COV	ENSG00000274736	CCL23	213	-0.00258671997842512	320	27	M	AFB
T.CD4	IAV	ENSG00000213512	GBP7	213	0.0507458721403054	462	27	M	AFB
T.CD4	IAV	ENSG00000274736	CCL23	213	-0.0020199899064246	462	27	M	AFB
T.CD4	NS	ENSG00000213512	GBP7	213	-0.16356843294186	591	27	M	AFB
T.CD4	NS	ENSG00000274736	CCL23	213	0.0127675614684186	591	27	M	AFB
MONO	COV	ENSG00000213512	GBP7	197	0.525696942781417	267	28	M	AFB
MONO	COV	ENSG00000274736	CCL23	197	4.27988513310043	267	28	M	AFB
MONO	IAV	ENSG00000213512	GBP7	197	2.25220115268371	234	28	M	AFB
MONO	IAV	ENSG00000274736	CCL23	197	2.13618693800993	234	28	M	AFB
MONO	NS	ENSG00000213512	GBP7	197	0.970674439080782	350	28	M	AFB
MONO	NS	ENSG00000274736	CCL23	197	3.32058440114863	350	28	M	AFB
T.CD4	COV	ENSG00000213512	GBP7	197	-0.105816950090882	460	28	M	AFB
T.CD4	COV	ENSG00000274736	CCL23	197	0.402349727857363	460	28	M	AFB
T.CD4	IAV	ENSG00000213512	GBP7	197	0.894051341676521	529	28	M	AFB
T.CD4	IAV	ENSG00000274736	CCL23	197	0.00658628354001772	529	28	M	AFB
T.CD4	NS	ENSG00000213512	GBP7	197	0.451785124989691	434	28	M	AFB
T.CD4	NS	ENSG00000274736	CCL23	197	-0.0197906549015715	434	28	M	AFB
MONO	COV	ENSG00000213512	GBP7	161	1.27391304169997	68	30	M	AFB
MONO	COV	ENSG00000274736	CCL23	161	4.26400890335264	68	30	M	AFB
MONO	IAV	ENSG00000213512	GBP7	161	3.77377099530834	196	30	M	AFB
MONO	IAV	ENSG00000274736	CCL23	161	3.14868679116778	196	30	M	AFB
MONO	NS	ENSG00000213512	GBP7	161	0.0374957266861422	242	30	M	AFB
MONO	NS	ENSG00000274736	CCL23	161	2.00139246828372	242	30	M	AFB
T.CD4	COV	ENSG00000213512	GBP7	161	0.539702695382074	563	30	M	AFB
T.CD4	COV	ENSG00000274736	CCL23	161	0.00335990068168679	563	30	M	AFB
T.CD4	IAV	ENSG00000213512	GBP7	161	0.315962035639121	694	30	M	AFB
T.CD4	IAV	ENSG00000274736	CCL23	161	-5.10778564415462e-05	694	30	M	AFB
T.CD4	NS	ENSG00000213512	GBP7	161	0.274169030131155	636	30	M	AFB
T.CD4	NS	ENSG00000274736	CCL23	161	0.297788817045749	636	30	M	AFB
MONO	COV	ENSG00000213512	GBP7	20	0.207155564220359	166	28	M	AFB
MONO	COV	ENSG00000274736	CCL23	20	1.33912646520107	166	28	M	AFB
MONO	IAV	ENSG00000213512	GBP7	20	3.18407232104902	155	28	M	AFB
MONO	IAV	ENSG00000274736	CCL23	20	1.02019529802651	155	28	M	AFB
MONO	NS	ENSG00000213512	GBP7	20	0.0258135396413057	167	28	M	AFB
MONO	NS	ENSG00000274736	CCL23	20	1.53096633358382	167	28	M	AFB
T.CD4	COV	ENSG00000213512	GBP7	20	0.952447690052361	279	28	M	AFB
T.CD4	COV	ENSG00000274736	CCL23	20	0.00445607595073991	279	28	M	AFB
T.CD4	IAV	ENSG00000213512	GBP7	20	0.237913280528164	368	28	M	AFB
T.CD4	IAV	ENSG00000274736	CCL23	20	0.00999425565461302	368	28	M	AFB
T.CD4	NS	ENSG00000213512	GBP7	20	0.990661177794288	233	28	M	AFB
T.CD4	NS	ENSG00000274736	CCL23	20	0.0116565845814257	233	28	M	AFB
MONO	COV	ENSG00000213512	GBP7	118	0.367964967297313	518	21	M	AFB
MONO	COV	ENSG00000274736	CCL23	118	3.02513738686128	518	21	M	AFB
MONO	IAV	ENSG00000213512	GBP7	118	3.11711625883101	245	21	M	AFB
MONO	IAV	ENSG00000274736	CCL23	118	0.647703268165833	245	21	M	AFB
MONO	NS	ENSG00000213512	GBP7	118	0.241339872431097	538	21	M	AFB
MONO	NS	ENSG00000274736	CCL23	118	1.86246620512852	538	21	M	AFB
T.CD4	COV	ENSG00000213512	GBP7	118	0.144537476176448	482	21	M	AFB
T.CD4	COV	ENSG00000274736	CCL23	118	-0.000872816419284161	482	21	M	AFB
T.CD4	IAV	ENSG00000213512	GBP7	118	0.0404047181800762	503	21	M	AFB
T.CD4	IAV	ENSG00000274736	CCL23	118	-0.00573355162003789	503	21	M	AFB
T.CD4	NS	ENSG00000213512	GBP7	118	0.839158311697911	492	21	M	AFB
T.CD4	NS	ENSG00000274736	CCL23	118	0.0042617974870675	492	21	M	AFB
MONO	COV	ENSG00000213512	GBP7	170	1.01717106441566	429	44	M	AFB
MONO	COV	ENSG00000274736	CCL23	170	3.97325622871768	429	44	M	AFB
MONO	IAV	ENSG00000213512	GBP7	170	2.68038010143958	246	44	M	AFB
MONO	IAV	ENSG00000274736	CCL23	170	1.31974303866691	246	44	M	AFB
MONO	NS	ENSG00000213512	GBP7	170	-0.0571355721414247	376	44	M	AFB
MONO	NS	ENSG00000274736	CCL23	170	1.76081438881344	376	44	M	AFB
T.CD4	COV	ENSG00000213512	GBP7	170	0.0497256432750409	485	44	M	AFB
T.CD4	COV	ENSG00000274736	CCL23	170	0.000914444706504057	485	44	M	AFB
T.CD4	IAV	ENSG00000213512	GBP7	170	0.0295123835795963	509	44	M	AFB
T.CD4	IAV	ENSG00000274736	CCL23	170	0.00709286662474785	509	44	M	AFB
T.CD4	NS	ENSG00000213512	GBP7	170	-0.218300667848122	400	44	M	AFB
T.CD4	NS	ENSG00000274736	CCL23	170	0.469406067723131	400	44	M	AFB
MONO	COV	ENSG00000213512	GBP7	136	3.64335348260543	312	30	M	AFB
MONO	COV	ENSG00000274736	CCL23	136	3.22751263398117	312	30	M	AFB
MONO	IAV	ENSG00000213512	GBP7	136	5.63059562588284	228	30	M	AFB
MONO	IAV	ENSG00000274736	CCL23	136	1.35347214128238	228	30	M	AFB
MONO	NS	ENSG00000213512	GBP7	136	0.840103501635103	486	30	M	AFB
MONO	NS	ENSG00000274736	CCL23	136	1.98356262085644	486	30	M	AFB
T.CD4	COV	ENSG00000213512	GBP7	136	4.02439274980747	652	30	M	AFB
T.CD4	COV	ENSG00000274736	CCL23	136	-0.000872816419284161	652	30	M	AFB
T.CD4	IAV	ENSG00000213512	GBP7	136	4.25624186309116	839	30	M	AFB
T.CD4	IAV	ENSG00000274736	CCL23	136	-0.00573355162003789	839	30	M	AFB
T.CD4	NS	ENSG00000213512	GBP7	136	1.06461343711452	788	30	M	AFB
T.CD4	NS	ENSG00000274736	CCL23	136	-0.0195778044045175	788	30	M	AFB
MONO	COV	ENSG00000213512	GBP7	27	1.14725785498089	146	28	M	AFB
MONO	COV	ENSG00000274736	CCL23	27	2.96017120199898	146	28	M	AFB
MONO	IAV	ENSG00000213512	GBP7	27	3.09750904909203	67	28	M	AFB
MONO	IAV	ENSG00000274736	CCL23	27	1.82316255411232	67	28	M	AFB
MONO	NS	ENSG00000213512	GBP7	27	0.0202779211197591	141	28	M	AFB
MONO	NS	ENSG00000274736	CCL23	27	1.18613785388765	141	28	M	AFB
T.CD4	COV	ENSG00000213512	GBP7	27	0.542425927323416	532	28	M	AFB
T.CD4	COV	ENSG00000274736	CCL23	27	0.412682485819006	532	28	M	AFB
T.CD4	IAV	ENSG00000213512	GBP7	27	0.0373072455548127	554	28	M	AFB
T.CD4	IAV	ENSG00000274736	CCL23	27	-0.00573355162003789	554	28	M	AFB
T.CD4	NS	ENSG00000213512	GBP7	27	0.174527170335747	488	28	M	AFB
T.CD4	NS	ENSG00000274736	CCL23	27	0.413559548973943	488	28	M	AFB
MONO	COV	ENSG00000213512	GBP7	152	0.778229830272109	207	34	M	AFB
MONO	COV	ENSG00000274736	CCL23	152	1.95983947052145	207	34	M	AFB
MONO	IAV	ENSG00000213512	GBP7	152	0.391965153803417	54	34	M	AFB
MONO	IAV	ENSG00000274736	CCL23	152	0.0639045553125166	54	34	M	AFB
MONO	NS	ENSG00000213512	GBP7	152	0.453447293666076	266	34	M	AFB
MONO	NS	ENSG00000274736	CCL23	152	1.1306477624584	266	34	M	AFB
T.CD4	COV	ENSG00000213512	GBP7	152	-0.292611899773642	297	34	M	AFB
T.CD4	COV	ENSG00000274736	CCL23	152	0.000914444706504057	297	34	M	AFB
T.CD4	IAV	ENSG00000213512	GBP7	152	0.0358670841167854	342	34	M	AFB
T.CD4	IAV	ENSG00000274736	CCL23	152	0.00709286662474785	342	34	M	AFB
T.CD4	NS	ENSG00000213512	GBP7	152	0.0061401823120773	319	34	M	AFB
T.CD4	NS	ENSG00000274736	CCL23	152	-0.0161163852081544	319	34	M	AFB
MONO	COV	ENSG00000213512	GBP7	218	3.67307720808017	458	42	M	AFB
MONO	COV	ENSG00000274736	CCL23	218	3.37232113736141	458	42	M	AFB
MONO	IAV	ENSG00000213512	GBP7	218	5.2947894004308	449	42	M	AFB
MONO	IAV	ENSG00000274736	CCL23	218	0.990758374166082	449	42	M	AFB
MONO	NS	ENSG00000213512	GBP7	218	1.12145069799859	495	42	M	AFB
MONO	NS	ENSG00000274736	CCL23	218	1.25740638553937	495	42	M	AFB
T.CD4	COV	ENSG00000213512	GBP7	218	3.66093201468985	391	42	M	AFB
T.CD4	COV	ENSG00000274736	CCL23	218	-0.000872817749799866	391	42	M	AFB
T.CD4	IAV	ENSG00000213512	GBP7	218	4.36924060930169	523	42	M	AFB
T.CD4	IAV	ENSG00000274736	CCL23	218	-0.00573355162003789	523	42	M	AFB
T.CD4	NS	ENSG00000213512	GBP7	218	0.0327084882773903	415	42	M	AFB
T.CD4	NS	ENSG00000274736	CCL23	218	0.0042617974870675	415	42	M	AFB
MONO	COV	ENSG00000213512	GBP7	92	0.909823941104167	186	29	M	AFB
MONO	COV	ENSG00000274736	CCL23	92	3.65920948876427	186	29	M	AFB
MONO	IAV	ENSG00000213512	GBP7	92	3.08574316798104	77	29	M	AFB
MONO	IAV	ENSG00000274736	CCL23	92	-0.0361982856631733	77	29	M	AFB
MONO	NS	ENSG00000213512	GBP7	92	0.02756010091676	245	29	M	AFB
MONO	NS	ENSG00000274736	CCL23	92	1.16048181045636	245	29	M	AFB
T.CD4	COV	ENSG00000213512	GBP7	92	0.575982400050872	636	29	M	AFB
T.CD4	COV	ENSG00000274736	CCL23	92	-0.000872816419284161	636	29	M	AFB
T.CD4	IAV	ENSG00000213512	GBP7	92	0.0404047181800762	712	29	M	AFB
T.CD4	IAV	ENSG00000274736	CCL23	92	-0.00573355162003789	712	29	M	AFB
T.CD4	NS	ENSG00000213512	GBP7	92	0.15412080594803	634	29	M	AFB
T.CD4	NS	ENSG00000274736	CCL23	92	0.0042617974870675	634	29	M	AFB
MONO	COV	ENSG00000213512	GBP7	174	1.3299596773371	174	37	M	AFB
MONO	COV	ENSG00000274736	CCL23	174	1.04628018696644	174	37	M	AFB
MONO	IAV	ENSG00000213512	GBP7	174	2.72244915537138	296	37	M	AFB
MONO	IAV	ENSG00000274736	CCL23	174	1.11282804710005	296	37	M	AFB
MONO	NS	ENSG00000213512	GBP7	174	0.0108945928789292	281	37	M	AFB
MONO	NS	ENSG00000274736	CCL23	174	1.79814699523341	281	37	M	AFB
T.CD4	COV	ENSG00000213512	GBP7	174	1.07287943726442	389	37	M	AFB
T.CD4	COV	ENSG00000274736	CCL23	174	0.00335990068168679	389	37	M	AFB
T.CD4	IAV	ENSG00000213512	GBP7	174	-0.0133104355408804	420	37	M	AFB
T.CD4	IAV	ENSG00000274736	CCL23	174	-5.10778564415462e-05	420	37	M	AFB
T.CD4	NS	ENSG00000213512	GBP7	174	0.363337808729528	437	37	M	AFB
T.CD4	NS	ENSG00000274736	CCL23	174	0.0150862342357967	437	37	M	AFB
MONO	COV	ENSG00000213512	GBP7	91	1.14414453076259	282	35	M	AFB
MONO	COV	ENSG00000274736	CCL23	91	2.67553415779284	282	35	M	AFB
MONO	IAV	ENSG00000213512	GBP7	91	3.38785200201696	218	35	M	AFB
MONO	IAV	ENSG00000274736	CCL23	91	1.25890445646969	218	35	M	AFB
MONO	NS	ENSG00000213512	GBP7	91	0.015109015357027	587	35	M	AFB
MONO	NS	ENSG00000274736	CCL23	91	0.859102408964438	587	35	M	AFB
T.CD4	COV	ENSG00000213512	GBP7	91	0.535470099122212	500	35	M	AFB
T.CD4	COV	ENSG00000274736	CCL23	91	0.00335990068168679	500	35	M	AFB
T.CD4	IAV	ENSG00000213512	GBP7	91	-0.00369227417663454	660	35	M	AFB
T.CD4	IAV	ENSG00000274736	CCL23	91	-5.10778564415462e-05	660	35	M	AFB
T.CD4	NS	ENSG00000213512	GBP7	91	0.252946640966182	781	35	M	AFB
T.CD4	NS	ENSG00000274736	CCL23	91	0.0157793680072816	781	35	M	AFB
MONO	COV	ENSG00000213512	GBP7	122	1.26425253106134	254	43	M	AFB
MONO	COV	ENSG00000274736	CCL23	122	1.90937556092917	254	43	M	AFB
MONO	IAV	ENSG00000213512	GBP7	122	3.29685535061313	200	43	M	AFB
MONO	IAV	ENSG00000274736	CCL23	122	0.86339170746791	200	43	M	AFB
MONO	NS	ENSG00000213512	GBP7	122	0.289383297019429	641	43	M	AFB
MONO	NS	ENSG00000274736	CCL23	122	1.12950045512031	641	43	M	AFB
T.CD4	COV	ENSG00000213512	GBP7	122	-0.675699159844437	355	43	M	AFB
T.CD4	COV	ENSG00000274736	CCL23	122	0.00178986741214051	355	43	M	AFB
T.CD4	IAV	ENSG00000213512	GBP7	122	-0.927822659782101	455	43	M	AFB
T.CD4	IAV	ENSG00000274736	CCL23	122	0.388978072240409	455	43	M	AFB
T.CD4	NS	ENSG00000213512	GBP7	122	-0.0508539016982159	719	43	M	AFB
T.CD4	NS	ENSG00000274736	CCL23	122	0.298985950500829	719	43	M	AFB
MONO	COV	ENSG00000213512	GBP7	229	5.26340990052479	452	37	M	AFB
MONO	COV	ENSG00000274736	CCL23	229	3.36028401305568	452	37	M	AFB
MONO	IAV	ENSG00000213512	GBP7	229	6.17928744816017	252	37	M	AFB
MONO	IAV	ENSG00000274736	CCL23	229	2.1068331116504	252	37	M	AFB
MONO	NS	ENSG00000213512	GBP7	229	2.81967677383553	482	37	M	AFB
MONO	NS	ENSG00000274736	CCL23	229	1.39346123323896	482	37	M	AFB
T.CD4	COV	ENSG00000213512	GBP7	229	4.77934648978035	995	37	M	AFB
T.CD4	COV	ENSG00000274736	CCL23	229	0.210723204521906	995	37	M	AFB
T.CD4	IAV	ENSG00000213512	GBP7	229	4.01363704375454	728	37	M	AFB
T.CD4	IAV	ENSG00000274736	CCL23	229	-0.0132917860173843	728	37	M	AFB
T.CD4	NS	ENSG00000213512	GBP7	229	1.31679045163718	856	37	M	AFB
T.CD4	NS	ENSG00000274736	CCL23	229	0.453277841176343	856	37	M	AFB
MONO	COV	ENSG00000213512	GBP7	227	0.65612608799343	201	34	M	AFB
MONO	COV	ENSG00000274736	CCL23	227	3.92169361345473	201	34	M	AFB
MONO	IAV	ENSG00000213512	GBP7	227	3.96583252365933	91	34	M	AFB
MONO	IAV	ENSG00000274736	CCL23	227	3.61800825018972	91	34	M	AFB
MONO	NS	ENSG00000213512	GBP7	227	0.254983013619001	224	34	M	AFB
MONO	NS	ENSG00000274736	CCL23	227	2.2725789228367	224	34	M	AFB
T.CD4	COV	ENSG00000213512	GBP7	227	-0.586325492838818	348	34	M	AFB
T.CD4	COV	ENSG00000274736	CCL23	227	0.00178986626802056	348	34	M	AFB
T.CD4	IAV	ENSG00000213512	GBP7	227	-0.381418287994765	432	34	M	AFB
T.CD4	IAV	ENSG00000274736	CCL23	227	0.396069183700736	432	34	M	AFB
T.CD4	NS	ENSG00000213512	GBP7	227	0.183435960279208	331	34	M	AFB
T.CD4	NS	ENSG00000274736	CCL23	227	0.0103985252867646	331	34	M	AFB
MONO	COV	ENSG00000213512	GBP7	226	1.63778430261218	188	27	M	AFB
MONO	COV	ENSG00000274736	CCL23	226	2.38571871653643	188	27	M	AFB
MONO	IAV	ENSG00000213512	GBP7	226	1.76649927848499	60	27	M	AFB
MONO	IAV	ENSG00000274736	CCL23	226	0.219420740235032	60	27	M	AFB
MONO	NS	ENSG00000213512	GBP7	226	-0.0370162062965456	158	27	M	AFB
MONO	NS	ENSG00000274736	CCL23	226	1.65048021867659	158	27	M	AFB
T.CD4	COV	ENSG00000213512	GBP7	226	-0.567158484097745	441	27	M	AFB
T.CD4	COV	ENSG00000274736	CCL23	226	0.00178986741214051	441	27	M	AFB
T.CD4	IAV	ENSG00000213512	GBP7	226	-1.21848245598444	567	27	M	AFB
T.CD4	IAV	ENSG00000274736	CCL23	226	-0.0132917860173843	567	27	M	AFB
T.CD4	NS	ENSG00000213512	GBP7	226	0.0481957215212236	356	27	M	AFB
T.CD4	NS	ENSG00000274736	CCL23	226	0.0103985252867646	356	27	M	AFB
MONO	COV	ENSG00000213512	GBP7	11	3.95343317825398	225	49	M	AFB
MONO	COV	ENSG00000274736	CCL23	11	2.80180060588483	225	49	M	AFB
MONO	IAV	ENSG00000213512	GBP7	11	5.36681713210348	53	49	M	AFB
MONO	IAV	ENSG00000274736	CCL23	11	1.00237202029865	53	49	M	AFB
MONO	NS	ENSG00000213512	GBP7	11	2.57936517273789	240	49	M	AFB
MONO	NS	ENSG00000274736	CCL23	11	1.27772381064665	240	49	M	AFB
T.CD4	COV	ENSG00000213512	GBP7	11	4.45471538775	389	49	M	AFB
T.CD4	COV	ENSG00000274736	CCL23	11	0.475511705188653	389	49	M	AFB
T.CD4	IAV	ENSG00000213512	GBP7	11	4.5792283252816	475	49	M	AFB
T.CD4	IAV	ENSG00000274736	CCL23	11	0.00499997653351486	475	49	M	AFB
T.CD4	NS	ENSG00000213512	GBP7	11	1.07890292170376	411	49	M	AFB
T.CD4	NS	ENSG00000274736	CCL23	11	0.0197119496918799	411	49	M	AFB
MONO	COV	ENSG00000213512	GBP7	133	0.821693587481428	258	37	M	AFB
MONO	COV	ENSG00000274736	CCL23	133	0.84603101360115	258	37	M	AFB
MONO	IAV	ENSG00000213512	GBP7	133	2.87207196752624	168	37	M	AFB
MONO	IAV	ENSG00000274736	CCL23	133	-0.0625462068785462	168	37	M	AFB
MONO	NS	ENSG00000213512	GBP7	133	-0.0010164083539515	239	37	M	AFB
MONO	NS	ENSG00000274736	CCL23	133	0.778223109233407	239	37	M	AFB
T.CD4	COV	ENSG00000213512	GBP7	133	0.437694670780807	449	37	M	AFB
T.CD4	COV	ENSG00000274736	CCL23	133	-0.017313455228452	449	37	M	AFB
T.CD4	IAV	ENSG00000213512	GBP7	133	0.453250204863108	678	37	M	AFB
T.CD4	IAV	ENSG00000274736	CCL23	133	0.00499997653351486	678	37	M	AFB
T.CD4	NS	ENSG00000213512	GBP7	133	0.43708573387141	405	37	M	AFB
T.CD4	NS	ENSG00000274736	CCL23	133	0.0197119496918799	405	37	M	AFB
MONO	COV	ENSG00000213512	GBP7	196	0.78807367307649	251	38	M	AFB
MONO	COV	ENSG00000274736	CCL23	196	1.31470760065306	251	38	M	AFB
MONO	IAV	ENSG00000213512	GBP7	196	3.19735671033682	157	38	M	AFB
MONO	IAV	ENSG00000274736	CCL23	196	0.837439827031146	157	38	M	AFB
MONO	NS	ENSG00000213512	GBP7	196	0.0127409837061151	411	38	M	AFB
MONO	NS	ENSG00000274736	CCL23	196	0.128001844846661	411	38	M	AFB
T.CD4	COV	ENSG00000213512	GBP7	196	0.63594794989844	470	38	M	AFB
T.CD4	COV	ENSG00000274736	CCL23	196	-0.0173134565338909	470	38	M	AFB
T.CD4	IAV	ENSG00000213512	GBP7	196	0.962153418726653	782	38	M	AFB
T.CD4	IAV	ENSG00000274736	CCL23	196	0.00499997653351486	782	38	M	AFB
T.CD4	NS	ENSG00000213512	GBP7	196	0.375166843641999	721	38	M	AFB
T.CD4	NS	ENSG00000274736	CCL23	196	0.0197119496918799	721	38	M	AFB
MONO	COV	ENSG00000213512	GBP7	230	3.43822205939733	276	38	M	AFB
MONO	COV	ENSG00000274736	CCL23	230	3.06882749898683	276	38	M	AFB
MONO	IAV	ENSG00000213512	GBP7	230	5.74612668558149	273	38	M	AFB
MONO	IAV	ENSG00000274736	CCL23	230	0.60421578856973	273	38	M	AFB
MONO	NS	ENSG00000213512	GBP7	230	1.25297283366104	623	38	M	AFB
MONO	NS	ENSG00000274736	CCL23	230	2.19842512989443	623	38	M	AFB
T.CD4	COV	ENSG00000213512	GBP7	230	3.91302106451508	499	38	M	AFB
T.CD4	COV	ENSG00000274736	CCL23	230	-0.000643185363156322	499	38	M	AFB
T.CD4	IAV	ENSG00000213512	GBP7	230	4.6464789259189	645	38	M	AFB
T.CD4	IAV	ENSG00000274736	CCL23	230	-0.0102418421454964	645	38	M	AFB
T.CD4	NS	ENSG00000213512	GBP7	230	1.22373477800822	649	38	M	AFB
T.CD4	NS	ENSG00000274736	CCL23	230	-0.013946000175006	649	38	M	AFB
MONO	COV	ENSG00000213512	GBP7	201	0.551285432146662	368	30	M	AFB
MONO	COV	ENSG00000274736	CCL23	201	2.52498405540799	368	30	M	AFB
MONO	IAV	ENSG00000213512	GBP7	201	2.34690035045485	190	30	M	AFB
MONO	IAV	ENSG00000274736	CCL23	201	0.117553237101218	190	30	M	AFB
MONO	NS	ENSG00000213512	GBP7	201	0.311164232720299	331	30	M	AFB
MONO	NS	ENSG00000274736	CCL23	201	1.02722187635336	331	30	M	AFB
T.CD4	COV	ENSG00000213512	GBP7	201	-0.175853700922244	663	30	M	AFB
T.CD4	COV	ENSG00000274736	CCL23	201	-0.000643186766957946	663	30	M	AFB
T.CD4	IAV	ENSG00000213512	GBP7	201	-0.047214735375422	435	30	M	AFB
T.CD4	IAV	ENSG00000274736	CCL23	201	0.364578248257853	435	30	M	AFB
T.CD4	NS	ENSG00000213512	GBP7	201	0.63315591111021	544	30	M	AFB
T.CD4	NS	ENSG00000274736	CCL23	201	0.00197814320571483	544	30	M	AFB
MONO	COV	ENSG00000213512	GBP7	175	1.31386515880455	317	45	M	AFB
MONO	COV	ENSG00000274736	CCL23	175	2.65019524292623	317	45	M	AFB
MONO	IAV	ENSG00000213512	GBP7	175	2.67490190869518	276	45	M	AFB
MONO	IAV	ENSG00000274736	CCL23	175	0.613887722355501	276	45	M	AFB
MONO	NS	ENSG00000213512	GBP7	175	0.0202779211197591	386	45	M	AFB
MONO	NS	ENSG00000274736	CCL23	175	0.19452063624611	386	45	M	AFB
T.CD4	COV	ENSG00000213512	GBP7	175	0.128870624073555	317	45	M	AFB
T.CD4	COV	ENSG00000274736	CCL23	175	-0.000872817430854808	317	45	M	AFB
T.CD4	IAV	ENSG00000213512	GBP7	175	0.573296547855641	378	45	M	AFB
T.CD4	IAV	ENSG00000274736	CCL23	175	-0.00573355162003789	378	45	M	AFB
T.CD4	NS	ENSG00000213512	GBP7	175	0.174527170335747	321	45	M	AFB
T.CD4	NS	ENSG00000274736	CCL23	175	-0.0262245193042066	321	45	M	AFB
MONO	COV	ENSG00000213512	GBP7	84	3.87287447605124	152	32	M	AFB
MONO	COV	ENSG00000274736	CCL23	84	3.35921661433135	152	32	M	AFB
MONO	IAV	ENSG00000213512	GBP7	84	5.09982633610791	101	32	M	AFB
MONO	IAV	ENSG00000274736	CCL23	84	0.117553237101218	101	32	M	AFB
MONO	NS	ENSG00000213512	GBP7	84	2.29693604164751	205	32	M	AFB
MONO	NS	ENSG00000274736	CCL23	84	0.460981850206459	205	32	M	AFB
T.CD4	COV	ENSG00000213512	GBP7	84	3.86301140928623	594	32	M	AFB
T.CD4	COV	ENSG00000274736	CCL23	84	-0.000643185363156322	594	32	M	AFB
T.CD4	IAV	ENSG00000213512	GBP7	84	4.62140969993934	569	32	M	AFB
T.CD4	IAV	ENSG00000274736	CCL23	84	-0.0102418421454964	569	32	M	AFB
T.CD4	NS	ENSG00000213512	GBP7	84	1.37911803822474	541	32	M	AFB
T.CD4	NS	ENSG00000274736	CCL23	84	0.00130295710696825	541	32	M	AFB
MONO	COV	ENSG00000213512	GBP7	142	2.13585930542645	238	35	M	AFB
MONO	COV	ENSG00000274736	CCL23	142	2.58617794515575	238	35	M	AFB
MONO	IAV	ENSG00000213512	GBP7	142	5.59616746657438	144	35	M	AFB
MONO	IAV	ENSG00000274736	CCL23	142	1.78032029833966	144	35	M	AFB
MONO	NS	ENSG00000213512	GBP7	142	1.82564231051046	302	35	M	AFB
MONO	NS	ENSG00000274736	CCL23	142	1.48702437125864	302	35	M	AFB
T.CD4	COV	ENSG00000213512	GBP7	142	3.29240669711957	405	35	M	AFB
T.CD4	COV	ENSG00000274736	CCL23	142	-0.000446657492014765	405	35	M	AFB
T.CD4	IAV	ENSG00000213512	GBP7	142	4.0343711279425	636	35	M	AFB
T.CD4	IAV	ENSG00000274736	CCL23	142	-0.0144388240860172	636	35	M	AFB
T.CD4	NS	ENSG00000213512	GBP7	142	0.44692568725396	444	35	M	AFB
T.CD4	NS	ENSG00000274736	CCL23	142	-0.00639960708974679	444	35	M	AFB
MONO	COV	ENSG00000213512	GBP7	100	0.507389178784593	624	47	M	AFB
MONO	COV	ENSG00000274736	CCL23	100	3.62485430587229	624	47	M	AFB
MONO	IAV	ENSG00000213512	GBP7	100	3.50482505749042	371	47	M	AFB
MONO	IAV	ENSG00000274736	CCL23	100	1.45589965807067	371	47	M	AFB
MONO	NS	ENSG00000213512	GBP7	100	-0.00563094619855792	985	47	M	AFB
MONO	NS	ENSG00000274736	CCL23	100	1.92071985278882	985	47	M	AFB
T.CD4	COV	ENSG00000213512	GBP7	100	-0.0144691647286592	655	47	M	AFB
T.CD4	COV	ENSG00000274736	CCL23	100	0.290841413643034	655	47	M	AFB
T.CD4	IAV	ENSG00000213512	GBP7	100	-0.0964838681542097	604	47	M	AFB
T.CD4	IAV	ENSG00000274736	CCL23	100	0.00499997653351486	604	47	M	AFB
T.CD4	NS	ENSG00000213512	GBP7	100	0.292046814277556	814	47	M	AFB
T.CD4	NS	ENSG00000274736	CCL23	100	0.0181646533065475	814	47	M	AFB
MONO	COV	ENSG00000213512	GBP7	14	0.748105960596969	170	28	M	AFB
MONO	COV	ENSG00000274736	CCL23	14	3.50992833138077	170	28	M	AFB
MONO	IAV	ENSG00000213512	GBP7	14	3.11078877913649	169	28	M	AFB
MONO	IAV	ENSG00000274736	CCL23	14	1.65329592314098	169	28	M	AFB
MONO	NS	ENSG00000213512	GBP7	14	0.0211931126551625	227	28	M	AFB
MONO	NS	ENSG00000274736	CCL23	14	2.12216247853873	227	28	M	AFB
T.CD4	COV	ENSG00000213512	GBP7	14	0.689492648513179	323	28	M	AFB
T.CD4	COV	ENSG00000274736	CCL23	14	-0.000872816419284161	323	28	M	AFB
T.CD4	IAV	ENSG00000213512	GBP7	14	0.860791626922213	563	28	M	AFB
T.CD4	IAV	ENSG00000274736	CCL23	14	-0.00573355162003789	563	28	M	AFB
T.CD4	NS	ENSG00000213512	GBP7	14	0.15881126967077	337	28	M	AFB
T.CD4	NS	ENSG00000274736	CCL23	14	0.539294679583565	337	28	M	AFB
MONO	COV	ENSG00000213512	GBP7	144	1.23774988214201	495	28	M	AFB
MONO	COV	ENSG00000274736	CCL23	144	3.40965752041108	495	28	M	AFB
MONO	IAV	ENSG00000213512	GBP7	144	2.38772501172288	226	28	M	AFB
MONO	IAV	ENSG00000274736	CCL23	144	1.86053715000751	226	28	M	AFB
MONO	NS	ENSG00000213512	GBP7	144	0.21721972414856	474	28	M	AFB
MONO	NS	ENSG00000274736	CCL23	144	1.6667922179834	474	28	M	AFB
T.CD4	COV	ENSG00000213512	GBP7	144	0.523540224313632	625	28	M	AFB
T.CD4	COV	ENSG00000274736	CCL23	144	0.0033598994315394	625	28	M	AFB
T.CD4	IAV	ENSG00000213512	GBP7	144	-0.0078832472639121	659	28	M	AFB
T.CD4	IAV	ENSG00000274736	CCL23	144	0.218133808480814	659	28	M	AFB
T.CD4	NS	ENSG00000213512	GBP7	144	0.169741248781411	591	28	M	AFB
T.CD4	NS	ENSG00000274736	CCL23	144	0.0140568465378392	591	28	M	AFB
MONO	COV	ENSG00000213512	GBP7	19	1.27351837788033	157	32	M	AFB
MONO	COV	ENSG00000274736	CCL23	19	4.23687482227818	157	32	M	AFB
MONO	IAV	ENSG00000213512	GBP7	19	3.54090063892806	106	32	M	AFB
MONO	IAV	ENSG00000274736	CCL23	19	1.96735431774696	106	32	M	AFB
MONO	NS	ENSG00000213512	GBP7	19	0.0150790427858433	239	32	M	AFB
MONO	NS	ENSG00000274736	CCL23	19	2.07608253128339	239	32	M	AFB
T.CD4	COV	ENSG00000213512	GBP7	19	0.707342709905238	574	32	M	AFB
T.CD4	COV	ENSG00000274736	CCL23	19	0.00248311982165007	574	32	M	AFB
T.CD4	IAV	ENSG00000213512	GBP7	19	0.5160157291515	517	32	M	AFB
T.CD4	IAV	ENSG00000274736	CCL23	19	-0.00101877022455521	517	32	M	AFB
T.CD4	NS	ENSG00000213512	GBP7	19	0.112670250538815	648	32	M	AFB
T.CD4	NS	ENSG00000274736	CCL23	19	0.014906261380898	648	32	M	AFB
MONO	COV	ENSG00000213512	GBP7	192	0.575320769393197	248	35	M	AFB
MONO	COV	ENSG00000274736	CCL23	192	3.9770586113665	248	35	M	AFB
MONO	IAV	ENSG00000213512	GBP7	192	2.06046929293951	252	35	M	AFB
MONO	IAV	ENSG00000274736	CCL23	192	1.9320274877505	252	35	M	AFB
MONO	NS	ENSG00000213512	GBP7	192	0.480866903486434	334	35	M	AFB
MONO	NS	ENSG00000274736	CCL23	192	2.21550386942488	334	35	M	AFB
T.CD4	COV	ENSG00000213512	GBP7	192	0.657588332831064	601	35	M	AFB
T.CD4	COV	ENSG00000274736	CCL23	192	0.00464016883949006	601	35	M	AFB
T.CD4	IAV	ENSG00000213512	GBP7	192	0.792855928814517	677	35	M	AFB
T.CD4	IAV	ENSG00000274736	CCL23	192	0.00999425565461302	677	35	M	AFB
T.CD4	NS	ENSG00000213512	GBP7	192	0.303929153198973	685	35	M	AFB
T.CD4	NS	ENSG00000274736	CCL23	192	0.0152871856793644	685	35	M	AFB
MONO	COV	ENSG00000213512	GBP7	36	-0.289106736913041	268	38	M	AFB
MONO	COV	ENSG00000274736	CCL23	36	2.9412036382746	268	38	M	AFB
MONO	IAV	ENSG00000213512	GBP7	36	2.81956755911645	155	38	M	AFB
MONO	IAV	ENSG00000274736	CCL23	36	0.660935635701295	155	38	M	AFB
MONO	NS	ENSG00000213512	GBP7	36	-0.00037610607980243	292	38	M	AFB
MONO	NS	ENSG00000274736	CCL23	36	0.0583221441842111	292	38	M	AFB
T.CD4	COV	ENSG00000213512	GBP7	36	0.0746938147742743	342	38	M	AFB
T.CD4	COV	ENSG00000274736	CCL23	36	-0.000446657229928267	342	38	M	AFB
T.CD4	IAV	ENSG00000213512	GBP7	36	-0.210574045465425	365	38	M	AFB
T.CD4	IAV	ENSG00000274736	CCL23	36	0.793439988568862	365	38	M	AFB
T.CD4	NS	ENSG00000213512	GBP7	36	-0.0283389293567227	374	38	M	AFB
T.CD4	NS	ENSG00000274736	CCL23	36	0.00991414310665577	374	38	M	AFB
MONO	COV	ENSG00000213512	GBP7	207	2.17531057386549	167	40	M	AFB
MONO	COV	ENSG00000274736	CCL23	207	3.57873280045737	167	40	M	AFB
MONO	IAV	ENSG00000213512	GBP7	207	2.74296394140558	130	40	M	AFB
MONO	IAV	ENSG00000274736	CCL23	207	1.28386399563128	130	40	M	AFB
MONO	NS	ENSG00000213512	GBP7	207	0.320598330442789	238	40	M	AFB
MONO	NS	ENSG00000274736	CCL23	207	2.80403314032079	238	40	M	AFB
T.CD4	COV	ENSG00000213512	GBP7	207	0.364266817113327	668	40	M	AFB
T.CD4	COV	ENSG00000274736	CCL23	207	0.00464016883949006	668	40	M	AFB
T.CD4	IAV	ENSG00000213512	GBP7	207	0.702650077748035	708	40	M	AFB
T.CD4	IAV	ENSG00000274736	CCL23	207	0.00999425565461302	708	40	M	AFB
T.CD4	NS	ENSG00000213512	GBP7	207	0.453455563659567	686	40	M	AFB
T.CD4	NS	ENSG00000274736	CCL23	207	-0.00404673747174641	686	40	M	AFB
MONO	COV	ENSG00000213512	GBP7	184	0.903114918260433	390	38	M	AFB
MONO	COV	ENSG00000274736	CCL23	184	3.15068391982119	390	38	M	AFB
MONO	IAV	ENSG00000213512	GBP7	184	1.8731182078252	142	38	M	AFB
MONO	IAV	ENSG00000274736	CCL23	184	1.10409670504947	142	38	M	AFB
MONO	NS	ENSG00000213512	GBP7	184	0.000714884408878291	442	38	M	AFB
MONO	NS	ENSG00000274736	CCL23	184	2.10768110744259	442	38	M	AFB
T.CD4	COV	ENSG00000213512	GBP7	184	0.733041281447066	538	38	M	AFB
T.CD4	COV	ENSG00000274736	CCL23	184	0.00464016883949006	538	38	M	AFB
T.CD4	IAV	ENSG00000213512	GBP7	184	0.447975407266523	414	38	M	AFB
T.CD4	IAV	ENSG00000274736	CCL23	184	0.00999425565461302	414	38	M	AFB
T.CD4	NS	ENSG00000213512	GBP7	184	0.970945799455044	581	38	M	AFB
T.CD4	NS	ENSG00000274736	CCL23	184	0.0182839434031607	581	38	M	AFB
MONO	COV	ENSG00000213512	GBP7	132	1.57602033432634	163	31	M	AFB
MONO	COV	ENSG00000274736	CCL23	132	1.60811412291626	163	31	M	AFB
MONO	IAV	ENSG00000213512	GBP7	132	3.50370126990192	156	31	M	AFB
MONO	IAV	ENSG00000274736	CCL23	132	0.310035616805051	156	31	M	AFB
MONO	NS	ENSG00000213512	GBP7	132	0.21845394188943	284	31	M	AFB
MONO	NS	ENSG00000274736	CCL23	132	0.299450003584958	284	31	M	AFB
T.CD4	COV	ENSG00000213512	GBP7	132	0.726520509677396	530	31	M	AFB
T.CD4	COV	ENSG00000274736	CCL23	132	0.00464016791962148	530	31	M	AFB
T.CD4	IAV	ENSG00000213512	GBP7	132	1.09198387139668	612	31	M	AFB
T.CD4	IAV	ENSG00000274736	CCL23	132	0.00999425565461302	612	31	M	AFB
T.CD4	NS	ENSG00000213512	GBP7	132	0.223355962053453	641	31	M	AFB
T.CD4	NS	ENSG00000274736	CCL23	132	0.0149618023752833	641	31	M	AFB
MONO	COV	ENSG00000213512	GBP7	176	0.45226504950872	334	36	M	AFB
MONO	COV	ENSG00000274736	CCL23	176	3.38967247553113	334	36	M	AFB
MONO	IAV	ENSG00000213512	GBP7	176	2.91609817755965	295	36	M	AFB
MONO	IAV	ENSG00000274736	CCL23	176	1.22914234541126	295	36	M	AFB
MONO	NS	ENSG00000213512	GBP7	176	0.191094743272128	426	36	M	AFB
MONO	NS	ENSG00000274736	CCL23	176	0.982932153601537	426	36	M	AFB
T.CD4	COV	ENSG00000213512	GBP7	176	0.125531166578671	458	36	M	AFB
T.CD4	COV	ENSG00000274736	CCL23	176	-0.0017056239602295	458	36	M	AFB
T.CD4	IAV	ENSG00000213512	GBP7	176	0.11244395968001	672	36	M	AFB
T.CD4	IAV	ENSG00000274736	CCL23	176	0.00459847663192518	672	36	M	AFB
T.CD4	NS	ENSG00000213512	GBP7	176	0.491204941696357	506	36	M	AFB
T.CD4	NS	ENSG00000274736	CCL23	176	0.0047641251563421	506	36	M	AFB
MONO	COV	ENSG00000213512	GBP7	212	3.85433216473265	466	30	M	EUB
MONO	COV	ENSG00000274736	CCL23	212	3.41895190921109	466	30	M	EUB
MONO	IAV	ENSG00000213512	GBP7	212	6.10638276185514	525	30	M	EUB
MONO	IAV	ENSG00000274736	CCL23	212	0.725227489599938	525	30	M	EUB
MONO	NS	ENSG00000213512	GBP7	212	2.02299716332401	857	30	M	EUB
MONO	NS	ENSG00000274736	CCL23	212	1.21742933107856	857	30	M	EUB
T.CD4	COV	ENSG00000213512	GBP7	212	4.08193829366497	482	30	M	EUB
T.CD4	COV	ENSG00000274736	CCL23	212	-0.000446656244897911	482	30	M	EUB
T.CD4	IAV	ENSG00000213512	GBP7	212	4.41079836892945	495	30	M	EUB
T.CD4	IAV	ENSG00000274736	CCL23	212	-0.0144388240860172	495	30	M	EUB
T.CD4	NS	ENSG00000213512	GBP7	212	0.363748082544336	665	30	M	EUB
T.CD4	NS	ENSG00000274736	CCL23	212	-0.00878928253132361	665	30	M	EUB
MONO	COV	ENSG00000213512	GBP7	5	4.06099013027079	289	24	M	EUB
MONO	COV	ENSG00000274736	CCL23	5	2.77586150671208	289	24	M	EUB
MONO	IAV	ENSG00000213512	GBP7	5	5.83020402296148	163	24	M	EUB
MONO	IAV	ENSG00000274736	CCL23	5	2.06017792641492	163	24	M	EUB
MONO	NS	ENSG00000213512	GBP7	5	2.38769845554049	298	24	M	EUB
MONO	NS	ENSG00000274736	CCL23	5	0.364584769647377	298	24	M	EUB
T.CD4	COV	ENSG00000213512	GBP7	5	4.87188417079265	770	24	M	EUB
T.CD4	COV	ENSG00000274736	CCL23	5	-0.00170562493253294	770	24	M	EUB
T.CD4	IAV	ENSG00000213512	GBP7	5	5.34309185266381	840	24	M	EUB
T.CD4	IAV	ENSG00000274736	CCL23	5	0.00459847663192518	840	24	M	EUB
T.CD4	NS	ENSG00000213512	GBP7	5	1.46632584421595	801	24	M	EUB
T.CD4	NS	ENSG00000274736	CCL23	5	0.00808128202413834	801	24	M	EUB
MONO	COV	ENSG00000213512	GBP7	56	3.8755022286931	187	44	M	EUB
MONO	COV	ENSG00000274736	CCL23	56	5.13253106687543	187	44	M	EUB
MONO	IAV	ENSG00000213512	GBP7	56	6.33651916584276	144	44	M	EUB
MONO	IAV	ENSG00000274736	CCL23	56	1.16054610487694	144	44	M	EUB
MONO	NS	ENSG00000213512	GBP7	56	0.850201249045341	417	44	M	EUB
MONO	NS	ENSG00000274736	CCL23	56	3.07552376125118	417	44	M	EUB
T.CD4	COV	ENSG00000213512	GBP7	56	4.38445101750551	509	44	M	EUB
T.CD4	COV	ENSG00000274736	CCL23	56	0.00731894319743726	509	44	M	EUB
T.CD4	IAV	ENSG00000213512	GBP7	56	4.97393682446506	722	44	M	EUB
T.CD4	IAV	ENSG00000274736	CCL23	56	0.281809003770772	722	44	M	EUB
T.CD4	NS	ENSG00000213512	GBP7	56	1.50853880414716	626	44	M	EUB
T.CD4	NS	ENSG00000274736	CCL23	56	0.013678847943895	626	44	M	EUB
MONO	COV	ENSG00000213512	GBP7	151	3.47499444254428	477	28	M	EUB
MONO	COV	ENSG00000274736	CCL23	151	3.9848171592962	477	28	M	EUB
MONO	IAV	ENSG00000213512	GBP7	151	7.12620079268874	83	28	M	EUB
MONO	IAV	ENSG00000274736	CCL23	151	0.842783475975656	83	28	M	EUB
MONO	NS	ENSG00000213512	GBP7	151	1.04188458627784	468	28	M	EUB
MONO	NS	ENSG00000274736	CCL23	151	1.28301197950026	468	28	M	EUB
T.CD4	COV	ENSG00000213512	GBP7	151	4.89949899962274	724	28	M	EUB
T.CD4	COV	ENSG00000274736	CCL23	151	0.000914444175764022	724	28	M	EUB
T.CD4	IAV	ENSG00000213512	GBP7	151	5.49982373532373	760	28	M	EUB
T.CD4	IAV	ENSG00000274736	CCL23	151	0.00709286662474785	760	28	M	EUB
T.CD4	NS	ENSG00000213512	GBP7	151	2.45339410323423	695	28	M	EUB
T.CD4	NS	ENSG00000274736	CCL23	151	0.314271387254146	695	28	M	EUB
MONO	COV	ENSG00000213512	GBP7	129	4.5299307780663	397	23	M	EUB
MONO	COV	ENSG00000274736	CCL23	129	3.4615169457084	397	23	M	EUB
MONO	IAV	ENSG00000213512	GBP7	129	6.45849430681646	306	23	M	EUB
MONO	IAV	ENSG00000274736	CCL23	129	0.332241872437877	306	23	M	EUB
MONO	NS	ENSG00000213512	GBP7	129	2.33424202308032	342	23	M	EUB
MONO	NS	ENSG00000274736	CCL23	129	1.12909769657113	342	23	M	EUB
T.CD4	COV	ENSG00000213512	GBP7	129	5.15396920072058	810	23	M	EUB
T.CD4	COV	ENSG00000274736	CCL23	129	-0.000446656244897911	810	23	M	EUB
T.CD4	IAV	ENSG00000213512	GBP7	129	5.3893008315847	717	23	M	EUB
T.CD4	IAV	ENSG00000274736	CCL23	129	-0.0144388240860172	717	23	M	EUB
T.CD4	NS	ENSG00000213512	GBP7	129	2.59709738449457	480	23	M	EUB
T.CD4	NS	ENSG00000274736	CCL23	129	0.00991414310665577	480	23	M	EUB
MONO	COV	ENSG00000213512	GBP7	86	4.73975915949069	225	24	M	EUB
MONO	COV	ENSG00000274736	CCL23	86	4.54485161883096	225	24	M	EUB
MONO	IAV	ENSG00000213512	GBP7	86	7.27353411387708	88	24	M	EUB
MONO	IAV	ENSG00000274736	CCL23	86	1.97819112357592	88	24	M	EUB
MONO	NS	ENSG00000213512	GBP7	86	2.16126070706283	337	24	M	EUB
MONO	NS	ENSG00000274736	CCL23	86	1.45559999170213	337	24	M	EUB
T.CD4	COV	ENSG00000213512	GBP7	86	5.50831369821279	345	24	M	EUB
T.CD4	COV	ENSG00000274736	CCL23	86	0.00731894319743726	345	24	M	EUB
T.CD4	IAV	ENSG00000213512	GBP7	86	5.87579343431545	333	24	M	EUB
T.CD4	IAV	ENSG00000274736	CCL23	86	0.443428137400482	333	24	M	EUB
T.CD4	NS	ENSG00000213512	GBP7	86	2.24770000031396	329	24	M	EUB
T.CD4	NS	ENSG00000274736	CCL23	86	0.0133309431834544	329	24	M	EUB
MONO	COV	ENSG00000213512	GBP7	124	2.72730298244147	391	20	M	EUB
MONO	COV	ENSG00000274736	CCL23	124	3.21684921817337	391	20	M	EUB
MONO	IAV	ENSG00000213512	GBP7	124	5.54379907815876	161	20	M	EUB
MONO	IAV	ENSG00000274736	CCL23	124	1.25467439551727	161	20	M	EUB
MONO	NS	ENSG00000213512	GBP7	124	1.69683327429451	587	20	M	EUB
MONO	NS	ENSG00000274736	CCL23	124	3.45475096796981	587	20	M	EUB
T.CD4	COV	ENSG00000213512	GBP7	124	3.6758918560086	367	20	M	EUB
T.CD4	COV	ENSG00000274736	CCL23	124	0.543075176965897	367	20	M	EUB
T.CD4	IAV	ENSG00000213512	GBP7	124	4.47253382247788	467	20	M	EUB
T.CD4	IAV	ENSG00000274736	CCL23	124	0.387409807247119	467	20	M	EUB
T.CD4	NS	ENSG00000213512	GBP7	124	1.8054494007399	483	20	M	EUB
T.CD4	NS	ENSG00000274736	CCL23	124	0.0042617974870675	483	20	M	EUB
MONO	COV	ENSG00000213512	GBP7	8	3.25919406117311	191	31	M	EUB
MONO	COV	ENSG00000274736	CCL23	8	5.1862358389923	191	31	M	EUB
MONO	IAV	ENSG00000213512	GBP7	8	5.60000707311178	303	31	M	EUB
MONO	IAV	ENSG00000274736	CCL23	8	1.85311069864148	303	31	M	EUB
MONO	NS	ENSG00000213512	GBP7	8	1.240634725103	330	31	M	EUB
MONO	NS	ENSG00000274736	CCL23	8	1.34764024980256	330	31	M	EUB
T.CD4	COV	ENSG00000213512	GBP7	8	3.49126603000785	508	31	M	EUB
T.CD4	COV	ENSG00000274736	CCL23	8	0.335910449552538	508	31	M	EUB
T.CD4	IAV	ENSG00000213512	GBP7	8	4.78363518347029	656	31	M	EUB
T.CD4	IAV	ENSG00000274736	CCL23	8	0.00951234623810224	656	31	M	EUB
T.CD4	NS	ENSG00000213512	GBP7	8	1.06602271513058	550	31	M	EUB
T.CD4	NS	ENSG00000274736	CCL23	8	0.0194683436645442	550	31	M	EUB
MONO	COV	ENSG00000213512	GBP7	228	1.70743284147407	100	27	M	EUB
MONO	COV	ENSG00000274736	CCL23	228	4.08321795356428	100	27	M	EUB
MONO	IAV	ENSG00000213512	GBP7	228	5.29091680769956	90	27	M	EUB
MONO	IAV	ENSG00000274736	CCL23	228	1.74332272757615	90	27	M	EUB
MONO	NS	ENSG00000213512	GBP7	228	1.80938120043779	317	27	M	EUB
MONO	NS	ENSG00000274736	CCL23	228	2.18859553526498	317	27	M	EUB
T.CD4	COV	ENSG00000213512	GBP7	228	3.93502355681704	371	27	M	EUB
T.CD4	COV	ENSG00000274736	CCL23	228	0.00459517582637608	371	27	M	EUB
T.CD4	IAV	ENSG00000213512	GBP7	228	4.56109849408359	494	27	M	EUB
T.CD4	IAV	ENSG00000274736	CCL23	228	0.00951234623810224	494	27	M	EUB
T.CD4	NS	ENSG00000213512	GBP7	228	0.63247654127908	570	27	M	EUB
T.CD4	NS	ENSG00000274736	CCL23	228	0.019112910025895	570	27	M	EUB
MONO	COV	ENSG00000213512	GBP7	58	0.793923905126546	125	22	M	EUB
MONO	COV	ENSG00000274736	CCL23	58	4.29461206643858	125	22	M	EUB
MONO	IAV	ENSG00000213512	GBP7	58	2.7481789397555	81	22	M	EUB
MONO	IAV	ENSG00000274736	CCL23	58	0.892973781600033	81	22	M	EUB
MONO	NS	ENSG00000213512	GBP7	58	0.274735296219124	270	22	M	EUB
MONO	NS	ENSG00000274736	CCL23	58	3.55630526059414	270	22	M	EUB
T.CD4	COV	ENSG00000213512	GBP7	58	-0.273194945545495	854	22	M	EUB
T.CD4	COV	ENSG00000274736	CCL23	58	0.00459517593380342	854	22	M	EUB
T.CD4	IAV	ENSG00000213512	GBP7	58	0.110503113461201	776	22	M	EUB
T.CD4	IAV	ENSG00000274736	CCL23	58	0.00951234623810224	776	22	M	EUB
T.CD4	NS	ENSG00000213512	GBP7	58	0.300606405803616	719	22	M	EUB
T.CD4	NS	ENSG00000274736	CCL23	58	0.0194683436645442	719	22	M	EUB
MONO	COV	ENSG00000213512	GBP7	200	4.9723083005479	305	24	M	EUB
MONO	COV	ENSG00000274736	CCL23	200	4.85568749877831	305	24	M	EUB
MONO	IAV	ENSG00000213512	GBP7	200	6.89013167487695	247	24	M	EUB
MONO	IAV	ENSG00000274736	CCL23	200	2.60717832292522	247	24	M	EUB
MONO	NS	ENSG00000213512	GBP7	200	0.595396747719023	342	24	M	EUB
MONO	NS	ENSG00000274736	CCL23	200	2.04651151052905	342	24	M	EUB
T.CD4	COV	ENSG00000213512	GBP7	200	4.89044857690695	587	24	M	EUB
T.CD4	COV	ENSG00000274736	CCL23	200	0.00459517570530851	587	24	M	EUB
T.CD4	IAV	ENSG00000213512	GBP7	200	5.43485812839472	765	24	M	EUB
T.CD4	IAV	ENSG00000274736	CCL23	200	0.00951234623810224	765	24	M	EUB
T.CD4	NS	ENSG00000213512	GBP7	200	0.952097344900691	603	24	M	EUB
T.CD4	NS	ENSG00000274736	CCL23	200	0.0174443085980827	603	24	M	EUB
MONO	COV	ENSG00000213512	GBP7	141	1.55374614305302	443	30	M	EUB
MONO	COV	ENSG00000274736	CCL23	141	4.3615111698315	443	30	M	EUB
MONO	IAV	ENSG00000213512	GBP7	141	5.44594733532426	179	30	M	EUB
MONO	IAV	ENSG00000274736	CCL23	141	2.3691798246431	179	30	M	EUB
MONO	NS	ENSG00000213512	GBP7	141	0.934193500559184	453	30	M	EUB
MONO	NS	ENSG00000274736	CCL23	141	3.52278941615454	453	30	M	EUB
T.CD4	COV	ENSG00000213512	GBP7	141	2.49143243412329	671	30	M	EUB
T.CD4	COV	ENSG00000274736	CCL23	141	-0.000872816419284161	671	30	M	EUB
T.CD4	IAV	ENSG00000213512	GBP7	141	4.25200908588033	691	30	M	EUB
T.CD4	IAV	ENSG00000274736	CCL23	141	-0.00573355162003789	691	30	M	EUB
T.CD4	NS	ENSG00000213512	GBP7	141	1.78689686088806	674	30	M	EUB
T.CD4	NS	ENSG00000274736	CCL23	141	0.0042617974870675	674	30	M	EUB
MONO	COV	ENSG00000213512	GBP7	137	0.326565212661366	517	31	M	EUB
MONO	COV	ENSG00000274736	CCL23	137	4.50135273299762	517	31	M	EUB
MONO	IAV	ENSG00000213512	GBP7	137	3.53850752633893	494	31	M	EUB
MONO	IAV	ENSG00000274736	CCL23	137	2.11539784506261	494	31	M	EUB
MONO	NS	ENSG00000213512	GBP7	137	0.0211931126551625	513	31	M	EUB
MONO	NS	ENSG00000274736	CCL23	137	2.73372824864359	513	31	M	EUB
T.CD4	COV	ENSG00000213512	GBP7	137	0.128329898644574	382	31	M	EUB
T.CD4	COV	ENSG00000274736	CCL23	137	-0.000872816419284161	382	31	M	EUB
T.CD4	IAV	ENSG00000213512	GBP7	137	0.0372791901484173	553	31	M	EUB
T.CD4	IAV	ENSG00000274736	CCL23	137	-0.00573355162003789	553	31	M	EUB
T.CD4	NS	ENSG00000213512	GBP7	137	0.15881126967077	364	31	M	EUB
T.CD4	NS	ENSG00000274736	CCL23	137	-0.0195778044045175	364	31	M	EUB
MONO	COV	ENSG00000213512	GBP7	208	4.63782472471968	253	44	M	EUB
MONO	COV	ENSG00000274736	CCL23	208	3.00623415569375	253	44	M	EUB
MONO	IAV	ENSG00000213512	GBP7	208	6.7629793772196	165	44	M	EUB
MONO	IAV	ENSG00000274736	CCL23	208	1.83916172857054	165	44	M	EUB
MONO	NS	ENSG00000213512	GBP7	208	0.819598473964371	250	44	M	EUB
MONO	NS	ENSG00000274736	CCL23	208	1.88894709159086	250	44	M	EUB
T.CD4	COV	ENSG00000213512	GBP7	208	5.07142560959615	667	44	M	EUB
T.CD4	COV	ENSG00000274736	CCL23	208	-0.000872817430854808	667	44	M	EUB
T.CD4	IAV	ENSG00000213512	GBP7	208	5.47565683174952	866	44	M	EUB
T.CD4	IAV	ENSG00000274736	CCL23	208	0.259001630871785	866	44	M	EUB
T.CD4	NS	ENSG00000213512	GBP7	208	1.31247573995817	626	44	M	EUB
T.CD4	NS	ENSG00000274736	CCL23	208	-0.0262245193042066	626	44	M	EUB
MONO	COV	ENSG00000213512	GBP7	149	0.283581478244635	200	29	M	EUB
MONO	COV	ENSG00000274736	CCL23	149	5.29871828930549	200	29	M	EUB
MONO	IAV	ENSG00000213512	GBP7	149	3.4658250126869	128	29	M	EUB
MONO	IAV	ENSG00000274736	CCL23	149	1.93269133119643	128	29	M	EUB
MONO	NS	ENSG00000213512	GBP7	149	0.00276654576866198	318	29	M	EUB
MONO	NS	ENSG00000274736	CCL23	149	2.79342243639207	318	29	M	EUB
T.CD4	COV	ENSG00000213512	GBP7	149	0.510010065531608	381	29	M	EUB
T.CD4	COV	ENSG00000274736	CCL23	149	0.00731894308303212	381	29	M	EUB
T.CD4	IAV	ENSG00000213512	GBP7	149	0.177194783994603	579	29	M	EUB
T.CD4	IAV	ENSG00000274736	CCL23	149	-0.00604145089111954	579	29	M	EUB
T.CD4	NS	ENSG00000213512	GBP7	149	0.360786505608571	497	29	M	EUB
T.CD4	NS	ENSG00000274736	CCL23	149	0.40162387856463	497	29	M	EUB
MONO	COV	ENSG00000213512	GBP7	150	3.90652047861517	481	45	M	EUB
MONO	COV	ENSG00000274736	CCL23	150	3.53782765032325	481	45	M	EUB
MONO	IAV	ENSG00000213512	GBP7	150	5.63658891396732	154	45	M	EUB
MONO	IAV	ENSG00000274736	CCL23	150	1.59291270547467	154	45	M	EUB
MONO	NS	ENSG00000213512	GBP7	150	0.94561619986743	489	45	M	EUB
MONO	NS	ENSG00000274736	CCL23	150	2.50555536305508	489	45	M	EUB
T.CD4	COV	ENSG00000213512	GBP7	150	3.16841551335671	459	45	M	EUB
T.CD4	COV	ENSG00000274736	CCL23	150	-0.000872817749799866	459	45	M	EUB
T.CD4	IAV	ENSG00000213512	GBP7	150	4.46035290405698	566	45	M	EUB
T.CD4	IAV	ENSG00000274736	CCL23	150	-0.00573355162003789	566	45	M	EUB
T.CD4	NS	ENSG00000213512	GBP7	150	1.48099984394767	547	45	M	EUB
T.CD4	NS	ENSG00000274736	CCL23	150	0.0042617974870675	547	45	M	EUB
MONO	COV	ENSG00000213512	GBP7	140	4.28933034339677	596	32	M	EUB
MONO	COV	ENSG00000274736	CCL23	140	3.96749739938398	596	32	M	EUB
MONO	IAV	ENSG00000213512	GBP7	140	6.42683702550204	701	32	M	EUB
MONO	IAV	ENSG00000274736	CCL23	140	1.91574416062555	701	32	M	EUB
MONO	NS	ENSG00000213512	GBP7	140	1.11232655211286	759	32	M	EUB
MONO	NS	ENSG00000274736	CCL23	140	2.1122420894467	759	32	M	EUB
T.CD4	COV	ENSG00000213512	GBP7	140	5.81562839894944	159	32	M	EUB
T.CD4	COV	ENSG00000274736	CCL23	140	0.00445607595073991	159	32	M	EUB
T.CD4	IAV	ENSG00000213512	GBP7	140	5.33609818156467	256	32	M	EUB
T.CD4	IAV	ENSG00000274736	CCL23	140	0.00999425565461302	256	32	M	EUB
T.CD4	NS	ENSG00000213512	GBP7	140	1.19293710890709	159	32	M	EUB
T.CD4	NS	ENSG00000274736	CCL23	140	-0.00314125409784778	159	32	M	EUB
MONO	COV	ENSG00000213512	GBP7	204	0.480299869764427	293	27	M	EUB
MONO	COV	ENSG00000274736	CCL23	204	3.72237665716745	293	27	M	EUB
MONO	IAV	ENSG00000213512	GBP7	204	2.80344211001454	217	27	M	EUB
MONO	IAV	ENSG00000274736	CCL23	204	0.78279324670069	217	27	M	EUB
MONO	NS	ENSG00000213512	GBP7	204	0.325986654392434	333	27	M	EUB
MONO	NS	ENSG00000274736	CCL23	204	1.17541356944093	333	27	M	EUB
T.CD4	COV	ENSG00000213512	GBP7	204	0.852877033400144	289	27	M	EUB
T.CD4	COV	ENSG00000274736	CCL23	204	-0.000872816419284161	289	27	M	EUB
T.CD4	IAV	ENSG00000213512	GBP7	204	0.0404047181800762	354	27	M	EUB
T.CD4	IAV	ENSG00000274736	CCL23	204	-0.00573355162003789	354	27	M	EUB
T.CD4	NS	ENSG00000213512	GBP7	204	0.15412080594803	297	27	M	EUB
T.CD4	NS	ENSG00000274736	CCL23	204	0.0042617974870675	297	27	M	EUB
MONO	COV	ENSG00000213512	GBP7	49	5.59259018234204	525	50	M	EUB
MONO	COV	ENSG00000274736	CCL23	49	4.82942096585086	525	50	M	EUB
MONO	IAV	ENSG00000213512	GBP7	49	6.90561582155387	244	50	M	EUB
MONO	IAV	ENSG00000274736	CCL23	49	2.0842545152765	244	50	M	EUB
MONO	NS	ENSG00000213512	GBP7	49	2.76093689487308	659	50	M	EUB
MONO	NS	ENSG00000274736	CCL23	49	2.53291349742507	659	50	M	EUB
T.CD4	COV	ENSG00000213512	GBP7	49	5.9560848913432	704	50	M	EUB
T.CD4	COV	ENSG00000274736	CCL23	49	-0.00170562472597909	704	50	M	EUB
T.CD4	IAV	ENSG00000213512	GBP7	49	6.07574207692717	722	50	M	EUB
T.CD4	IAV	ENSG00000274736	CCL23	49	0.00459847663192518	722	50	M	EUB
T.CD4	NS	ENSG00000213512	GBP7	49	2.56913587635961	724	50	M	EUB
T.CD4	NS	ENSG00000274736	CCL23	49	0.284733892115455	724	50	M	EUB
MONO	COV	ENSG00000213512	GBP7	48	0.991601698825336	216	49	M	EUB
MONO	COV	ENSG00000274736	CCL23	48	4.3463645523019	216	49	M	EUB
MONO	IAV	ENSG00000213512	GBP7	48	2.78077451669431	67	49	M	EUB
MONO	IAV	ENSG00000274736	CCL23	48	0.744831666732153	67	49	M	EUB
MONO	NS	ENSG00000213512	GBP7	48	0.00986448740601592	148	49	M	EUB
MONO	NS	ENSG00000274736	CCL23	48	1.50845034361573	148	49	M	EUB
T.CD4	COV	ENSG00000213512	GBP7	48	0.548840710987549	857	49	M	EUB
T.CD4	COV	ENSG00000274736	CCL23	48	-0.0017056236872704	857	49	M	EUB
T.CD4	IAV	ENSG00000213512	GBP7	48	0.115561713572347	937	49	M	EUB
T.CD4	IAV	ENSG00000274736	CCL23	48	0.216077310389791	937	49	M	EUB
T.CD4	NS	ENSG00000213512	GBP7	48	0.00651190249386108	651	49	M	EUB
T.CD4	NS	ENSG00000274736	CCL23	48	0.2861072349372	651	49	M	EUB
MONO	COV	ENSG00000213512	GBP7	98	2.92718833092553	268	31	M	EUB
MONO	COV	ENSG00000274736	CCL23	98	4.25802885402033	268	31	M	EUB
MONO	IAV	ENSG00000213512	GBP7	98	5.8077148582509	38	31	M	EUB
MONO	IAV	ENSG00000274736	CCL23	98	1.10191307985267	38	31	M	EUB
MONO	NS	ENSG00000213512	GBP7	98	1.82353188262892	226	31	M	EUB
MONO	NS	ENSG00000274736	CCL23	98	1.29691922957348	226	31	M	EUB
T.CD4	COV	ENSG00000213512	GBP7	98	4.04867861549539	442	31	M	EUB
T.CD4	COV	ENSG00000274736	CCL23	98	0.00445607595073991	442	31	M	EUB
T.CD4	IAV	ENSG00000213512	GBP7	98	3.92907462465111	357	31	M	EUB
T.CD4	IAV	ENSG00000274736	CCL23	98	0.00999425565461302	357	31	M	EUB
T.CD4	NS	ENSG00000213512	GBP7	98	1.75549847206804	317	31	M	EUB
T.CD4	NS	ENSG00000274736	CCL23	98	0.0154898727760326	317	31	M	EUB
MONO	COV	ENSG00000213512	GBP7	114	-0.104285319878817	131	41	M	EUB
MONO	COV	ENSG00000274736	CCL23	114	3.74541310750539	131	41	M	EUB
MONO	IAV	ENSG00000213512	GBP7	114	2.77360090471922	183	41	M	EUB
MONO	IAV	ENSG00000274736	CCL23	114	0.593436207079364	183	41	M	EUB
MONO	NS	ENSG00000213512	GBP7	114	0.20901145343124	336	41	M	EUB
MONO	NS	ENSG00000274736	CCL23	114	1.73990737794888	336	41	M	EUB
T.CD4	COV	ENSG00000213512	GBP7	114	0.208375351676032	535	41	M	EUB
T.CD4	COV	ENSG00000274736	CCL23	114	-0.0104717889185211	535	41	M	EUB
T.CD4	IAV	ENSG00000213512	GBP7	114	-0.0703557223088418	665	41	M	EUB
T.CD4	IAV	ENSG00000274736	CCL23	114	0.00658628354001772	665	41	M	EUB
T.CD4	NS	ENSG00000213512	GBP7	114	-0.0577879267138497	832	41	M	EUB
T.CD4	NS	ENSG00000274736	CCL23	114	0.267951482182333	832	41	M	EUB
MONO	COV	ENSG00000213512	GBP7	2	3.19226724741869	486	28	M	EUB
MONO	COV	ENSG00000274736	CCL23	2	4.87412183931618	486	28	M	EUB
MONO	IAV	ENSG00000213512	GBP7	2	6.16643903061688	296	28	M	EUB
MONO	IAV	ENSG00000274736	CCL23	2	1.2643953109912	296	28	M	EUB
MONO	NS	ENSG00000213512	GBP7	2	1.48063158826754	435	28	M	EUB
MONO	NS	ENSG00000274736	CCL23	2	1.98216062345012	435	28	M	EUB
T.CD4	COV	ENSG00000213512	GBP7	2	4.71904014913556	427	28	M	EUB
T.CD4	COV	ENSG00000274736	CCL23	2	-0.000872816419284161	427	28	M	EUB
T.CD4	IAV	ENSG00000213512	GBP7	2	5.40796875799949	605	28	M	EUB
T.CD4	IAV	ENSG00000274736	CCL23	2	0.38456776555001	605	28	M	EUB
T.CD4	NS	ENSG00000213512	GBP7	2	1.47384068832651	392	28	M	EUB
T.CD4	NS	ENSG00000274736	CCL23	2	-0.0195778044045175	392	28	M	EUB
MONO	COV	ENSG00000213512	GBP7	101	3.11823390884897	396	47	M	EUB
MONO	COV	ENSG00000274736	CCL23	101	3.35823190093579	396	47	M	EUB
MONO	IAV	ENSG00000213512	GBP7	101	5.78222019072314	291	47	M	EUB
MONO	IAV	ENSG00000274736	CCL23	101	1.30852850800303	291	47	M	EUB
MONO	NS	ENSG00000213512	GBP7	101	1.62285216340382	664	47	M	EUB
MONO	NS	ENSG00000274736	CCL23	101	2.37636123382401	664	47	M	EUB
T.CD4	COV	ENSG00000213512	GBP7	101	3.63515872736064	769	47	M	EUB
T.CD4	COV	ENSG00000274736	CCL23	101	-0.000872817430854808	769	47	M	EUB
T.CD4	IAV	ENSG00000213512	GBP7	101	4.42046650627849	974	47	M	EUB
T.CD4	IAV	ENSG00000274736	CCL23	101	-0.00573355162003789	974	47	M	EUB
T.CD4	NS	ENSG00000213512	GBP7	101	0.932461702174289	835	47	M	EUB
T.CD4	NS	ENSG00000274736	CCL23	101	0.248683028085984	835	47	M	EUB
MONO	COV	ENSG00000213512	GBP7	209	0.657106058812814	216	45	M	EUB
MONO	COV	ENSG00000274736	CCL23	209	3.82805774349373	216	45	M	EUB
MONO	IAV	ENSG00000213512	GBP7	209	3.82136347681742	111	45	M	EUB
MONO	IAV	ENSG00000274736	CCL23	209	1.54976981496545	111	45	M	EUB
MONO	NS	ENSG00000213512	GBP7	209	0.00750156061018864	290	45	M	EUB
MONO	NS	ENSG00000274736	CCL23	209	0.792559482347807	290	45	M	EUB
T.CD4	COV	ENSG00000213512	GBP7	209	0.712979124977617	287	45	M	EUB
T.CD4	COV	ENSG00000274736	CCL23	209	0.00731894308303212	287	45	M	EUB
T.CD4	IAV	ENSG00000213512	GBP7	209	0.664362573984491	350	45	M	EUB
T.CD4	IAV	ENSG00000274736	CCL23	209	-0.00604145089111954	350	45	M	EUB
T.CD4	NS	ENSG00000213512	GBP7	209	0.00151920014248541	274	45	M	EUB
T.CD4	NS	ENSG00000274736	CCL23	209	0.0118627330454278	274	45	M	EUB
MONO	COV	ENSG00000213512	GBP7	169	4.03200733950075	492	29	M	EUB
MONO	COV	ENSG00000274736	CCL23	169	3.20322255559007	492	29	M	EUB
MONO	IAV	ENSG00000213512	GBP7	169	6.31643217697949	383	29	M	EUB
MONO	IAV	ENSG00000274736	CCL23	169	0.56075460806024	383	29	M	EUB
MONO	NS	ENSG00000213512	GBP7	169	1.48703280076095	420	29	M	EUB
MONO	NS	ENSG00000274736	CCL23	169	0.999544979080843	420	29	M	EUB
T.CD4	COV	ENSG00000213512	GBP7	169	4.79295290399064	486	29	M	EUB
T.CD4	COV	ENSG00000274736	CCL23	169	0.35873250414817	486	29	M	EUB
T.CD4	IAV	ENSG00000213512	GBP7	169	5.18326127718472	560	29	M	EUB
T.CD4	IAV	ENSG00000274736	CCL23	169	-0.0102418421454964	560	29	M	EUB
T.CD4	NS	ENSG00000213512	GBP7	169	2.02847513988448	315	29	M	EUB
T.CD4	NS	ENSG00000274736	CCL23	169	-0.0435495424403331	315	29	M	EUB
MONO	COV	ENSG00000213512	GBP7	225	3.69456685165458	264	39	M	EUB
MONO	COV	ENSG00000274736	CCL23	225	3.61023477963415	264	39	M	EUB
MONO	IAV	ENSG00000213512	GBP7	225	5.52710622942816	303	39	M	EUB
MONO	IAV	ENSG00000274736	CCL23	225	0.716302997963341	303	39	M	EUB
MONO	NS	ENSG00000213512	GBP7	225	1.02193868920781	503	39	M	EUB
MONO	NS	ENSG00000274736	CCL23	225	1.4772781587107	503	39	M	EUB
T.CD4	COV	ENSG00000213512	GBP7	225	3.36692985491385	383	39	M	EUB
T.CD4	COV	ENSG00000274736	CCL23	225	-0.000643185363156322	383	39	M	EUB
T.CD4	IAV	ENSG00000213512	GBP7	225	4.51025179396985	589	39	M	EUB
T.CD4	IAV	ENSG00000274736	CCL23	225	-0.0102418421454964	589	39	M	EUB
T.CD4	NS	ENSG00000213512	GBP7	225	0.483071626067761	583	39	M	EUB
T.CD4	NS	ENSG00000274736	CCL23	225	0.359364158570019	583	39	M	EUB
MONO	COV	ENSG00000213512	GBP7	57	3.81619090072065	225	23	M	EUB
MONO	COV	ENSG00000274736	CCL23	57	4.02431914295396	225	23	M	EUB
MONO	IAV	ENSG00000213512	GBP7	57	5.55029715999501	159	23	M	EUB
MONO	IAV	ENSG00000274736	CCL23	57	1.65836513415602	159	23	M	EUB
MONO	NS	ENSG00000213512	GBP7	57	1.22053075929192	424	23	M	EUB
MONO	NS	ENSG00000274736	CCL23	57	1.94301769519644	424	23	M	EUB
T.CD4	COV	ENSG00000213512	GBP7	57	3.92982150771217	444	23	M	EUB
T.CD4	COV	ENSG00000274736	CCL23	57	0.00248311982165007	444	23	M	EUB
T.CD4	IAV	ENSG00000213512	GBP7	57	4.72466616662649	470	23	M	EUB
T.CD4	IAV	ENSG00000274736	CCL23	57	-0.00101877022455521	470	23	M	EUB
T.CD4	NS	ENSG00000213512	GBP7	57	1.2000526360554	499	23	M	EUB
T.CD4	NS	ENSG00000274736	CCL23	57	-0.00305754691423218	499	23	M	EUB
MONO	COV	ENSG00000213512	GBP7	70	3.42805074022362	185	24	M	EUB
MONO	COV	ENSG00000274736	CCL23	70	3.20415522245298	185	24	M	EUB
MONO	IAV	ENSG00000213512	GBP7	70	5.42345457058846	160	24	M	EUB
MONO	IAV	ENSG00000274736	CCL23	70	1.8469433677488	160	24	M	EUB
MONO	NS	ENSG00000213512	GBP7	70	0.910435696202517	192	24	M	EUB
MONO	NS	ENSG00000274736	CCL23	70	1.13683311666945	192	24	M	EUB
T.CD4	COV	ENSG00000213512	GBP7	70	3.6908843812504	426	24	M	EUB
T.CD4	COV	ENSG00000274736	CCL23	70	0.00248311834531431	426	24	M	EUB
T.CD4	IAV	ENSG00000213512	GBP7	70	4.0264080169538	490	24	M	EUB
T.CD4	IAV	ENSG00000274736	CCL23	70	-0.00101877022455521	490	24	M	EUB
T.CD4	NS	ENSG00000213512	GBP7	70	0.711726245409638	255	24	M	EUB
T.CD4	NS	ENSG00000274736	CCL23	70	0.014906261380898	255	24	M	EUB
MONO	COV	ENSG00000213512	GBP7	80	1.39191447886784	180	21	M	EUB
MONO	COV	ENSG00000274736	CCL23	80	3.53635058286165	180	21	M	EUB
MONO	IAV	ENSG00000213512	GBP7	80	5.30569974610535	218	21	M	EUB
MONO	IAV	ENSG00000274736	CCL23	80	1.7201360959604	218	21	M	EUB
MONO	NS	ENSG00000213512	GBP7	80	1.10283199252004	327	21	M	EUB
MONO	NS	ENSG00000274736	CCL23	80	0.527376494903542	327	21	M	EUB
T.CD4	COV	ENSG00000213512	GBP7	80	3.15685219858085	439	21	M	EUB
T.CD4	COV	ENSG00000274736	CCL23	80	0.00248311982165007	439	21	M	EUB
T.CD4	IAV	ENSG00000213512	GBP7	80	4.35848671314445	767	21	M	EUB
T.CD4	IAV	ENSG00000274736	CCL23	80	-0.00101877022455521	767	21	M	EUB
T.CD4	NS	ENSG00000213512	GBP7	80	1.71292147695775	647	21	M	EUB
T.CD4	NS	ENSG00000274736	CCL23	80	0.014906261380898	647	21	M	EUB
MONO	COV	ENSG00000213512	GBP7	157	4.61956366109046	1038	21	M	EUB
MONO	COV	ENSG00000274736	CCL23	157	4.09587845650989	1038	21	M	EUB
MONO	IAV	ENSG00000213512	GBP7	157	5.48321985850348	492	21	M	EUB
MONO	IAV	ENSG00000274736	CCL23	157	2.04512970531951	492	21	M	EUB
MONO	NS	ENSG00000213512	GBP7	157	1.08176869259203	1103	21	M	EUB
MONO	NS	ENSG00000274736	CCL23	157	2.29591171749456	1103	21	M	EUB
T.CD4	COV	ENSG00000213512	GBP7	157	4.28007187902769	1154	21	M	EUB
T.CD4	COV	ENSG00000274736	CCL23	157	0.189598086790243	1154	21	M	EUB
T.CD4	IAV	ENSG00000213512	GBP7	157	5.19503158371279	811	21	M	EUB
T.CD4	IAV	ENSG00000274736	CCL23	157	-0.0102418421454964	811	21	M	EUB
T.CD4	NS	ENSG00000213512	GBP7	157	1.76864881803977	981	21	M	EUB
T.CD4	NS	ENSG00000274736	CCL23	157	0.00197814320571483	981	21	M	EUB
MONO	COV	ENSG00000213512	GBP7	37	1.72814960578758	217	28	M	EUB
MONO	COV	ENSG00000274736	CCL23	37	4.06690422922041	217	28	M	EUB
MONO	IAV	ENSG00000213512	GBP7	37	3.17380575314706	168	28	M	EUB
MONO	IAV	ENSG00000274736	CCL23	37	3.23220265917384	168	28	M	EUB
MONO	NS	ENSG00000213512	GBP7	37	0.0149199779799744	175	28	M	EUB
MONO	NS	ENSG00000274736	CCL23	37	3.71064297854724	175	28	M	EUB
T.CD4	COV	ENSG00000213512	GBP7	37	0.773740713063574	467	28	M	EUB
T.CD4	COV	ENSG00000274736	CCL23	37	-0.0104717873212328	467	28	M	EUB
T.CD4	IAV	ENSG00000213512	GBP7	37	0.491862597094655	349	28	M	EUB
T.CD4	IAV	ENSG00000274736	CCL23	37	0.00658628354001772	349	28	M	EUB
T.CD4	NS	ENSG00000213512	GBP7	37	0.0402254724629543	351	28	M	EUB
T.CD4	NS	ENSG00000274736	CCL23	37	-0.0580616064484605	351	28	M	EUB
MONO	COV	ENSG00000213512	GBP7	72	3.75524797142698	280	21	M	EUB
MONO	COV	ENSG00000274736	CCL23	72	5.22789531177948	280	21	M	EUB
MONO	IAV	ENSG00000213512	GBP7	72	5.66387075217703	283	21	M	EUB
MONO	IAV	ENSG00000274736	CCL23	72	2.07019760900974	283	21	M	EUB
MONO	NS	ENSG00000213512	GBP7	72	1.46747338658439	302	21	M	EUB
MONO	NS	ENSG00000274736	CCL23	72	3.06943886262351	302	21	M	EUB
T.CD4	COV	ENSG00000213512	GBP7	72	4.39220091737201	237	21	M	EUB
T.CD4	COV	ENSG00000274736	CCL23	72	0.00445607498337929	237	21	M	EUB
T.CD4	IAV	ENSG00000213512	GBP7	72	4.55763030911922	338	21	M	EUB
T.CD4	IAV	ENSG00000274736	CCL23	72	0.00999425565461302	338	21	M	EUB
T.CD4	NS	ENSG00000213512	GBP7	72	0.387090504223009	258	21	M	EUB
T.CD4	NS	ENSG00000274736	CCL23	72	-0.00406261483469168	258	21	M	EUB
MONO	COV	ENSG00000213512	GBP7	128	0.399217571708152	249	42	M	EUB
MONO	COV	ENSG00000274736	CCL23	128	4.54705281264174	249	42	M	EUB
MONO	IAV	ENSG00000213512	GBP7	128	2.69605670916632	265	42	M	EUB
MONO	IAV	ENSG00000274736	CCL23	128	2.18152546444244	265	42	M	EUB
MONO	NS	ENSG00000213512	GBP7	128	0.289716637932651	307	42	M	EUB
MONO	NS	ENSG00000274736	CCL23	128	3.0477806322807	307	42	M	EUB
T.CD4	COV	ENSG00000213512	GBP7	128	-0.502267457940296	486	42	M	EUB
T.CD4	COV	ENSG00000274736	CCL23	128	-0.000643185363156322	486	42	M	EUB
T.CD4	IAV	ENSG00000213512	GBP7	128	0.257936867024818	762	42	M	EUB
T.CD4	IAV	ENSG00000274736	CCL23	128	0.282512696854211	762	42	M	EUB
T.CD4	NS	ENSG00000213512	GBP7	128	-0.111185570796244	534	42	M	EUB
T.CD4	NS	ENSG00000274736	CCL23	128	0.00130295710696825	534	42	M	EUB
MONO	COV	ENSG00000213512	GBP7	90	2.03955324918684	307	24	M	EUB
MONO	COV	ENSG00000274736	CCL23	90	4.11750452882813	307	24	M	EUB
MONO	IAV	ENSG00000213512	GBP7	90	5.53344067626711	267	24	M	EUB
MONO	IAV	ENSG00000274736	CCL23	90	2.10158647434893	267	24	M	EUB
MONO	NS	ENSG00000213512	GBP7	90	0.471736268439497	456	24	M	EUB
MONO	NS	ENSG00000274736	CCL23	90	1.08139827555179	456	24	M	EUB
T.CD4	COV	ENSG00000213512	GBP7	90	2.95561158382516	499	24	M	EUB
T.CD4	COV	ENSG00000274736	CCL23	90	-0.000446657492014765	499	24	M	EUB
T.CD4	IAV	ENSG00000213512	GBP7	90	4.30136684225769	807	24	M	EUB
T.CD4	IAV	ENSG00000274736	CCL23	90	0.280966533948308	807	24	M	EUB
T.CD4	NS	ENSG00000213512	GBP7	90	0.987767607258133	620	24	M	EUB
T.CD4	NS	ENSG00000274736	CCL23	90	0.366316119600988	620	24	M	EUB
MONO	COV	ENSG00000213512	GBP7	116	0.496615573918383	184	23	M	EUB
MONO	COV	ENSG00000274736	CCL23	116	4.272324478197	184	23	M	EUB
MONO	IAV	ENSG00000213512	GBP7	116	3.39890839867578	211	23	M	EUB
MONO	IAV	ENSG00000274736	CCL23	116	3.04982806899312	211	23	M	EUB
MONO	NS	ENSG00000213512	GBP7	116	0.0150790427858433	273	23	M	EUB
MONO	NS	ENSG00000274736	CCL23	116	0.742039738974435	273	23	M	EUB
T.CD4	COV	ENSG00000213512	GBP7	116	0.342352673645592	426	23	M	EUB
T.CD4	COV	ENSG00000274736	CCL23	116	0.00248311982165007	426	23	M	EUB
T.CD4	IAV	ENSG00000213512	GBP7	116	0.5160157291515	405	23	M	EUB
T.CD4	IAV	ENSG00000274736	CCL23	116	-0.00101877022455521	405	23	M	EUB
T.CD4	NS	ENSG00000213512	GBP7	116	0.112670250538815	430	23	M	EUB
T.CD4	NS	ENSG00000274736	CCL23	116	0.014906261380898	430	23	M	EUB
MONO	COV	ENSG00000213512	GBP7	89	5.5233055801929	235	21	M	EUB
MONO	COV	ENSG00000274736	CCL23	89	4.17572171169557	235	21	M	EUB
MONO	IAV	ENSG00000213512	GBP7	89	6.78751607054036	353	21	M	EUB
MONO	IAV	ENSG00000274736	CCL23	89	1.0867478010761	353	21	M	EUB
MONO	NS	ENSG00000213512	GBP7	89	2.23509812311932	526	21	M	EUB
MONO	NS	ENSG00000274736	CCL23	89	1.68396007454684	526	21	M	EUB
T.CD4	COV	ENSG00000213512	GBP7	89	5.86859709239293	559	21	M	EUB
T.CD4	COV	ENSG00000274736	CCL23	89	0.00464016883949006	559	21	M	EUB
T.CD4	IAV	ENSG00000213512	GBP7	89	6.41741103436637	608	21	M	EUB
T.CD4	IAV	ENSG00000274736	CCL23	89	0.00999425565461302	608	21	M	EUB
T.CD4	NS	ENSG00000213512	GBP7	89	2.19712983092769	625	21	M	EUB
T.CD4	NS	ENSG00000274736	CCL23	89	0.0152871856793644	625	21	M	EUB
MONO	COV	ENSG00000213512	GBP7	41	1.45498036000038	204	21	M	EUB
MONO	COV	ENSG00000274736	CCL23	41	3.9999330855458	204	21	M	EUB
MONO	IAV	ENSG00000213512	GBP7	41	3.56150116728029	187	21	M	EUB
MONO	IAV	ENSG00000274736	CCL23	41	1.74620563181203	187	21	M	EUB
MONO	NS	ENSG00000213512	GBP7	41	0.190633243556308	452	21	M	EUB
MONO	NS	ENSG00000274736	CCL23	41	2.76568472794196	452	21	M	EUB
T.CD4	COV	ENSG00000213512	GBP7	41	0.364266817113327	627	21	M	EUB
T.CD4	COV	ENSG00000274736	CCL23	41	0.00464016883949006	627	21	M	EUB
T.CD4	IAV	ENSG00000213512	GBP7	41	0.44813387538733	821	21	M	EUB
T.CD4	IAV	ENSG00000274736	CCL23	41	0.00999425565461302	821	21	M	EUB
T.CD4	NS	ENSG00000213512	GBP7	41	0.761773137503096	724	21	M	EUB
T.CD4	NS	ENSG00000274736	CCL23	41	-0.00404673747174641	724	21	M	EUB
MONO	COV	ENSG00000213512	GBP7	18	5.23567278783087	316	25	M	EUB
MONO	COV	ENSG00000274736	CCL23	18	4.79624177869522	316	25	M	EUB
MONO	IAV	ENSG00000213512	GBP7	18	6.67254961476697	307	25	M	EUB
MONO	IAV	ENSG00000274736	CCL23	18	1.25074965927509	307	25	M	EUB
MONO	NS	ENSG00000213512	GBP7	18	0.567579643053726	292	25	M	EUB
MONO	NS	ENSG00000274736	CCL23	18	0.976126756591383	292	25	M	EUB
T.CD4	COV	ENSG00000213512	GBP7	18	5.41891556603308	516	25	M	EUB
T.CD4	COV	ENSG00000274736	CCL23	18	-0.0104717873212328	516	25	M	EUB
T.CD4	IAV	ENSG00000213512	GBP7	18	5.29115382045091	570	25	M	EUB
T.CD4	IAV	ENSG00000274736	CCL23	18	0.00658628354001772	570	25	M	EUB
T.CD4	NS	ENSG00000213512	GBP7	18	1.96036583278654	475	25	M	EUB
T.CD4	NS	ENSG00000274736	CCL23	18	-0.105189201284245	475	25	M	EUB
MONO	COV	ENSG00000213512	GBP7	94	1.77969399599264	335	47	M	EUB
MONO	COV	ENSG00000274736	CCL23	94	2.67740642564772	335	47	M	EUB
MONO	IAV	ENSG00000213512	GBP7	94	4.17532632123016	379	47	M	EUB
MONO	IAV	ENSG00000274736	CCL23	94	1.94391234368292	379	47	M	EUB
MONO	NS	ENSG00000213512	GBP7	94	0.160869533747097	462	47	M	EUB
MONO	NS	ENSG00000274736	CCL23	94	1.56004501842724	462	47	M	EUB
T.CD4	COV	ENSG00000213512	GBP7	94	0.575713838358252	902	47	M	EUB
T.CD4	COV	ENSG00000274736	CCL23	94	0.00456136161965561	902	47	M	EUB
T.CD4	IAV	ENSG00000213512	GBP7	94	0.769265498916828	1236	47	M	EUB
T.CD4	IAV	ENSG00000274736	CCL23	94	0.00502654376227792	1236	47	M	EUB
T.CD4	NS	ENSG00000213512	GBP7	94	0.659413386543236	1083	47	M	EUB
T.CD4	NS	ENSG00000274736	CCL23	94	0.231298067186011	1083	47	M	EUB
MONO	COV	ENSG00000213512	GBP7	62	0.169506602316548	260	32	M	EUB
MONO	COV	ENSG00000274736	CCL23	62	5.13815791421204	260	32	M	EUB
MONO	IAV	ENSG00000213512	GBP7	62	3.74935424170321	191	32	M	EUB
MONO	IAV	ENSG00000274736	CCL23	62	1.57367415450307	191	32	M	EUB
MONO	NS	ENSG00000213512	GBP7	62	0.0201694002975752	293	32	M	EUB
MONO	NS	ENSG00000274736	CCL23	62	1.28204450428853	293	32	M	EUB
T.CD4	COV	ENSG00000213512	GBP7	62	0.369602361798521	451	32	M	EUB
T.CD4	COV	ENSG00000274736	CCL23	62	0.681690341683706	451	32	M	EUB
T.CD4	IAV	ENSG00000213512	GBP7	62	0.673350892909562	441	32	M	EUB
T.CD4	IAV	ENSG00000274736	CCL23	62	0.00658628354001772	441	32	M	EUB
T.CD4	NS	ENSG00000213512	GBP7	62	0.0694442390504296	357	32	M	EUB
T.CD4	NS	ENSG00000274736	CCL23	62	-0.0197906549015715	357	32	M	EUB
MONO	COV	ENSG00000213512	GBP7	30	5.29813198704256	192	23	M	EUB
MONO	COV	ENSG00000274736	CCL23	30	3.95373892023903	192	23	M	EUB
MONO	IAV	ENSG00000213512	GBP7	30	5.80410362710183	142	23	M	EUB
MONO	IAV	ENSG00000274736	CCL23	30	2.6876998288176	142	23	M	EUB
MONO	NS	ENSG00000213512	GBP7	30	1.23445206232565	197	23	M	EUB
MONO	NS	ENSG00000274736	CCL23	30	3.64425971825532	197	23	M	EUB
T.CD4	COV	ENSG00000213512	GBP7	30	5.58711003311282	758	23	M	EUB
T.CD4	COV	ENSG00000274736	CCL23	30	0.336883417288387	758	23	M	EUB
T.CD4	IAV	ENSG00000213512	GBP7	30	5.46144663814942	720	23	M	EUB
T.CD4	IAV	ENSG00000274736	CCL23	30	-0.0020199899064246	720	23	M	EUB
T.CD4	NS	ENSG00000213512	GBP7	30	2.78659897374723	411	23	M	EUB
T.CD4	NS	ENSG00000274736	CCL23	30	0.0138721054935654	411	23	M	EUB
MONO	COV	ENSG00000213512	GBP7	183	4.55512766270353	448	30	M	EUB
MONO	COV	ENSG00000274736	CCL23	183	4.25774457978461	448	30	M	EUB
MONO	IAV	ENSG00000213512	GBP7	183	5.52173204197526	340	30	M	EUB
MONO	IAV	ENSG00000274736	CCL23	183	2.44832791213463	340	30	M	EUB
MONO	NS	ENSG00000213512	GBP7	183	2.66349730166348	230	30	M	EUB
MONO	NS	ENSG00000274736	CCL23	183	2.7658924133226	230	30	M	EUB
T.CD4	COV	ENSG00000213512	GBP7	183	5.07890935589985	861	30	M	EUB
T.CD4	COV	ENSG00000274736	CCL23	183	0.286110483383361	861	30	M	EUB
T.CD4	IAV	ENSG00000213512	GBP7	183	5.58076317995624	819	30	M	EUB
T.CD4	IAV	ENSG00000274736	CCL23	183	-0.0020199899064246	819	30	M	EUB
T.CD4	NS	ENSG00000213512	GBP7	183	2.14924362591839	426	30	M	EUB
T.CD4	NS	ENSG00000274736	CCL23	183	0.0138721054935654	426	30	M	EUB
MONO	COV	ENSG00000213512	GBP7	35	4.46223268561823	210	21	M	EUB
MONO	COV	ENSG00000274736	CCL23	35	3.35183851953623	210	21	M	EUB
MONO	IAV	ENSG00000213512	GBP7	35	6.78754403894095	243	21	M	EUB
MONO	IAV	ENSG00000274736	CCL23	35	0.545065499009219	243	21	M	EUB
MONO	NS	ENSG00000213512	GBP7	35	1.80346362939746	366	21	M	EUB
MONO	NS	ENSG00000274736	CCL23	35	0.633136113291864	366	21	M	EUB
T.CD4	COV	ENSG00000213512	GBP7	35	5.0929240011826	485	21	M	EUB
T.CD4	COV	ENSG00000274736	CCL23	35	-0.0104717889185211	485	21	M	EUB
T.CD4	IAV	ENSG00000213512	GBP7	35	5.59947528316895	551	21	M	EUB
T.CD4	IAV	ENSG00000274736	CCL23	35	0.00658628354001772	551	21	M	EUB
T.CD4	NS	ENSG00000213512	GBP7	35	1.85126106814475	735	21	M	EUB
T.CD4	NS	ENSG00000274736	CCL23	35	-0.0326116575446894	735	21	M	EUB
MONO	COV	ENSG00000213512	GBP7	67	2.30608203503948	316	32	M	EUB
MONO	COV	ENSG00000274736	CCL23	67	4.63992211788707	316	32	M	EUB
MONO	IAV	ENSG00000213512	GBP7	67	4.96585312206305	73	32	M	EUB
MONO	IAV	ENSG00000274736	CCL23	67	3.96825177591086	73	32	M	EUB
MONO	NS	ENSG00000213512	GBP7	67	1.37890071203619	181	32	M	EUB
MONO	NS	ENSG00000274736	CCL23	67	3.15044479561536	181	32	M	EUB
T.CD4	COV	ENSG00000213512	GBP7	67	3.25580720177712	556	32	M	EUB
T.CD4	COV	ENSG00000274736	CCL23	67	-0.00258672068458852	556	32	M	EUB
T.CD4	IAV	ENSG00000213512	GBP7	67	4.22566084506584	423	32	M	EUB
T.CD4	IAV	ENSG00000274736	CCL23	67	-0.0020199899064246	423	32	M	EUB
T.CD4	NS	ENSG00000213512	GBP7	67	1.93123251775042	238	32	M	EUB
T.CD4	NS	ENSG00000274736	CCL23	67	0.0151289305138813	238	32	M	EUB
MONO	COV	ENSG00000213512	GBP7	206	3.38318925791404	512	25	M	EUB
MONO	COV	ENSG00000274736	CCL23	206	4.30401399105787	512	25	M	EUB
MONO	IAV	ENSG00000213512	GBP7	206	5.29900075940126	363	25	M	EUB
MONO	IAV	ENSG00000274736	CCL23	206	0.821692783892647	363	25	M	EUB
MONO	NS	ENSG00000213512	GBP7	206	0.457550245163064	615	25	M	EUB
MONO	NS	ENSG00000274736	CCL23	206	1.27659119413495	615	25	M	EUB
T.CD4	COV	ENSG00000213512	GBP7	206	4.02966552728014	507	25	M	EUB
T.CD4	COV	ENSG00000274736	CCL23	206	-0.0104717873212328	507	25	M	EUB
T.CD4	IAV	ENSG00000213512	GBP7	206	4.10253610984489	360	25	M	EUB
T.CD4	IAV	ENSG00000274736	CCL23	206	0.00658628354001772	360	25	M	EUB
T.CD4	NS	ENSG00000213512	GBP7	206	0.507713780503155	456	25	M	EUB
T.CD4	NS	ENSG00000274736	CCL23	206	-0.0580616064484605	456	25	M	EUB
MONO	COV	ENSG00000213512	GBP7	51	4.50781548998491	195	22	M	EUB
MONO	COV	ENSG00000274736	CCL23	51	4.28256931902007	195	22	M	EUB
MONO	IAV	ENSG00000213512	GBP7	51	7.06398681985764	154	22	M	EUB
MONO	IAV	ENSG00000274736	CCL23	51	3.36217023818491	154	22	M	EUB
MONO	NS	ENSG00000213512	GBP7	51	1.56482557467736	301	22	M	EUB
MONO	NS	ENSG00000274736	CCL23	51	3.09771156109346	301	22	M	EUB
T.CD4	COV	ENSG00000213512	GBP7	51	5.60260511390637	332	22	M	EUB
T.CD4	COV	ENSG00000274736	CCL23	51	0.000914443356228097	332	22	M	EUB
T.CD4	IAV	ENSG00000213512	GBP7	51	6.09058166688604	427	22	M	EUB
T.CD4	IAV	ENSG00000274736	CCL23	51	0.00709286662474785	427	22	M	EUB
T.CD4	NS	ENSG00000213512	GBP7	51	2.28272585732188	397	22	M	EUB
T.CD4	NS	ENSG00000274736	CCL23	51	0.00405076099861513	397	22	M	EUB
MONO	COV	ENSG00000213512	GBP7	17	0.830989056813357	343	36	M	EUB
MONO	COV	ENSG00000274736	CCL23	17	3.00899963414107	343	36	M	EUB
MONO	IAV	ENSG00000213512	GBP7	17	2.19373036449477	18	36	M	EUB
MONO	IAV	ENSG00000274736	CCL23	17	-0.445992742458206	18	36	M	EUB
MONO	NS	ENSG00000213512	GBP7	17	0.882062278658841	549	36	M	EUB
MONO	NS	ENSG00000274736	CCL23	17	2.10877479194112	549	36	M	EUB
T.CD4	COV	ENSG00000213512	GBP7	17	2.47950493848467	1020	36	M	EUB
T.CD4	COV	ENSG00000274736	CCL23	17	0.000947917176039349	1020	36	M	EUB
T.CD4	IAV	ENSG00000213512	GBP7	17	4.01364141824049	550	36	M	EUB
T.CD4	IAV	ENSG00000274736	CCL23	17	-0.000634108722179672	550	36	M	EUB
T.CD4	NS	ENSG00000213512	GBP7	17	1.00127392284316	1114	36	M	EUB
T.CD4	NS	ENSG00000274736	CCL23	17	0.00893011680906798	1114	36	M	EUB
MONO	COV	ENSG00000213512	GBP7	31	2.05332927942613	86	27	M	EUB
MONO	COV	ENSG00000274736	CCL23	31	3.90694879695808	86	27	M	EUB
MONO	IAV	ENSG00000213512	GBP7	31	3.27699751218252	43	27	M	EUB
MONO	IAV	ENSG00000274736	CCL23	31	0.219420740235032	43	27	M	EUB
MONO	NS	ENSG00000213512	GBP7	31	0.947977446307674	196	27	M	EUB
MONO	NS	ENSG00000274736	CCL23	31	1.6574982382752	196	27	M	EUB
T.CD4	COV	ENSG00000213512	GBP7	31	-0.675699159844437	575	27	M	EUB
T.CD4	COV	ENSG00000274736	CCL23	31	0.00178986741214051	575	27	M	EUB
T.CD4	IAV	ENSG00000213512	GBP7	31	-1.00900360938296	809	27	M	EUB
T.CD4	IAV	ENSG00000274736	CCL23	31	0.197846090569112	809	27	M	EUB
T.CD4	NS	ENSG00000213512	GBP7	31	0.331836836284645	940	27	M	EUB
T.CD4	NS	ENSG00000274736	CCL23	31	-0.00289835621833861	940	27	M	EUB
MONO	COV	ENSG00000213512	GBP7	106	4.04465964398164	683	24	M	EUB
MONO	COV	ENSG00000274736	CCL23	106	3.58214612912887	683	24	M	EUB
MONO	IAV	ENSG00000213512	GBP7	106	7.6163773324889	204	24	M	EUB
MONO	IAV	ENSG00000274736	CCL23	106	1.89346047095939	204	24	M	EUB
MONO	NS	ENSG00000213512	GBP7	106	2.60372865997225	724	24	M	EUB
MONO	NS	ENSG00000274736	CCL23	106	1.64148388799542	724	24	M	EUB
T.CD4	COV	ENSG00000213512	GBP7	106	4.93625468876336	605	24	M	EUB
T.CD4	COV	ENSG00000274736	CCL23	106	0.00269849907289761	605	24	M	EUB
T.CD4	IAV	ENSG00000213512	GBP7	106	5.79352557492806	751	24	M	EUB
T.CD4	IAV	ENSG00000274736	CCL23	106	0.00357584924734533	751	24	M	EUB
T.CD4	NS	ENSG00000213512	GBP7	106	1.93265069093455	529	24	M	EUB
T.CD4	NS	ENSG00000274736	CCL23	106	-0.00781381392118468	529	24	M	EUB
MONO	COV	ENSG00000213512	GBP7	198	4.73466022244622	251	25	M	EUB
MONO	COV	ENSG00000274736	CCL23	198	3.32775834353338	251	25	M	EUB
MONO	IAV	ENSG00000213512	GBP7	198	7.33709327822793	86	25	M	EUB
MONO	IAV	ENSG00000274736	CCL23	198	0.219420740235032	86	25	M	EUB
MONO	NS	ENSG00000213512	GBP7	198	2.74668858379301	397	25	M	EUB
MONO	NS	ENSG00000274736	CCL23	198	2.50514430156155	397	25	M	EUB
T.CD4	COV	ENSG00000213512	GBP7	198	5.25335139262366	711	25	M	EUB
T.CD4	COV	ENSG00000274736	CCL23	198	0.00178986690108231	711	25	M	EUB
T.CD4	IAV	ENSG00000213512	GBP7	198	4.80489809113228	478	25	M	EUB
T.CD4	IAV	ENSG00000274736	CCL23	198	-0.0132917860173843	478	25	M	EUB
T.CD4	NS	ENSG00000213512	GBP7	198	2.57613198745974	713	25	M	EUB
T.CD4	NS	ENSG00000274736	CCL23	198	-0.00966709132707314	713	25	M	EUB
MONO	COV	ENSG00000213512	GBP7	108	3.85316609326405	206	23	M	EUB
MONO	COV	ENSG00000274736	CCL23	108	3.54161602092444	206	23	M	EUB
MONO	IAV	ENSG00000213512	GBP7	108	7.18703802638229	215	23	M	EUB
MONO	IAV	ENSG00000274736	CCL23	108	1.63319222122195	215	23	M	EUB
MONO	NS	ENSG00000213512	GBP7	108	1.22340612229806	319	23	M	EUB
MONO	NS	ENSG00000274736	CCL23	108	2.66031300250419	319	23	M	EUB
T.CD4	COV	ENSG00000213512	GBP7	108	4.76198254608639	621	23	M	EUB
T.CD4	COV	ENSG00000274736	CCL23	108	0.00178986626802056	621	23	M	EUB
T.CD4	IAV	ENSG00000213512	GBP7	108	5.18794340635614	766	23	M	EUB
T.CD4	IAV	ENSG00000274736	CCL23	108	-0.0132917860173843	766	23	M	EUB
T.CD4	NS	ENSG00000213512	GBP7	108	1.84044362523767	621	23	M	EUB
T.CD4	NS	ENSG00000274736	CCL23	108	0.0103985252867646	621	23	M	EUB
MONO	COV	ENSG00000213512	GBP7	191	4.68395823061637	149	28	M	EUB
MONO	COV	ENSG00000274736	CCL23	191	2.92733793303973	149	28	M	EUB
MONO	IAV	ENSG00000213512	GBP7	191	6.32527457325276	163	28	M	EUB
MONO	IAV	ENSG00000274736	CCL23	191	2.47611247511087	163	28	M	EUB
MONO	NS	ENSG00000213512	GBP7	191	2.85840501168989	290	28	M	EUB
MONO	NS	ENSG00000274736	CCL23	191	0.918024721214614	290	28	M	EUB
T.CD4	COV	ENSG00000213512	GBP7	191	3.9957583677041	392	28	M	EUB
T.CD4	COV	ENSG00000274736	CCL23	191	0.00178986741214051	392	28	M	EUB
T.CD4	IAV	ENSG00000213512	GBP7	191	4.1421535982053	586	28	M	EUB
T.CD4	IAV	ENSG00000274736	CCL23	191	-0.0132917860173843	586	28	M	EUB
T.CD4	NS	ENSG00000213512	GBP7	191	1.88601913988565	364	28	M	EUB
T.CD4	NS	ENSG00000274736	CCL23	191	0.0103985252867646	364	28	M	EUB
MONO	COV	ENSG00000213512	GBP7	7	4.17555171263854	257	24	M	EUB
MONO	COV	ENSG00000274736	CCL23	7	3.39157321323509	257	24	M	EUB
MONO	IAV	ENSG00000213512	GBP7	7	5.05037373156734	178	24	M	EUB
MONO	IAV	ENSG00000274736	CCL23	7	0.55611524365653	178	24	M	EUB
MONO	NS	ENSG00000213512	GBP7	7	0.984044760814844	333	24	M	EUB
MONO	NS	ENSG00000274736	CCL23	7	1.28630708314047	333	24	M	EUB
T.CD4	COV	ENSG00000213512	GBP7	7	4.08823093010787	671	24	M	EUB
T.CD4	COV	ENSG00000274736	CCL23	7	-0.01731345538116	671	24	M	EUB
T.CD4	IAV	ENSG00000213512	GBP7	7	4.57901732336881	612	24	M	EUB
T.CD4	IAV	ENSG00000274736	CCL23	7	0.00499997653351486	612	24	M	EUB
T.CD4	NS	ENSG00000213512	GBP7	7	1.10261132625685	460	24	M	EUB
T.CD4	NS	ENSG00000274736	CCL23	7	0.0197119496918799	460	24	M	EUB
MONO	COV	ENSG00000213512	GBP7	75	4.68385920560336	157	22	M	EUB
MONO	COV	ENSG00000274736	CCL23	75	3.90873191813962	157	22	M	EUB
MONO	IAV	ENSG00000213512	GBP7	75	7.04968137638491	102	22	M	EUB
MONO	IAV	ENSG00000274736	CCL23	75	0.68102240973107	102	22	M	EUB
MONO	NS	ENSG00000213512	GBP7	75	1.67684016529511	240	22	M	EUB
MONO	NS	ENSG00000274736	CCL23	75	2.9728858969116	240	22	M	EUB
T.CD4	COV	ENSG00000213512	GBP7	75	5.42024981538231	357	22	M	EUB
T.CD4	COV	ENSG00000274736	CCL23	75	0.000914444706504057	357	22	M	EUB
T.CD4	IAV	ENSG00000213512	GBP7	75	5.98001659433491	558	22	M	EUB
T.CD4	IAV	ENSG00000274736	CCL23	75	0.00709286662474785	558	22	M	EUB
T.CD4	NS	ENSG00000213512	GBP7	75	2.25241839011505	365	22	M	EUB
T.CD4	NS	ENSG00000274736	CCL23	75	-0.0161163852081544	365	22	M	EUB
MONO	COV	ENSG00000213512	GBP7	210	3.55400242702332	187	28	M	EUB
MONO	COV	ENSG00000274736	CCL23	210	4.64140398203749	187	28	M	EUB
MONO	IAV	ENSG00000213512	GBP7	210	5.64252769094421	189	28	M	EUB
MONO	IAV	ENSG00000274736	CCL23	210	2.69434440069417	189	28	M	EUB
MONO	NS	ENSG00000213512	GBP7	210	1.39608073562473	213	28	M	EUB
MONO	NS	ENSG00000274736	CCL23	210	2.1458225363278	213	28	M	EUB
T.CD4	COV	ENSG00000213512	GBP7	210	4.82935222534058	521	28	M	EUB
T.CD4	COV	ENSG00000274736	CCL23	210	-0.017313455228452	521	28	M	EUB
T.CD4	IAV	ENSG00000213512	GBP7	210	4.07174645532231	756	28	M	EUB
T.CD4	IAV	ENSG00000274736	CCL23	210	0.00499997653351486	756	28	M	EUB
T.CD4	NS	ENSG00000213512	GBP7	210	1.57126303710438	525	28	M	EUB
T.CD4	NS	ENSG00000274736	CCL23	210	0.0197119496918799	525	28	M	EUB
MONO	COV	ENSG00000213512	GBP7	43	3.35326774616344	349	26	M	EUB
MONO	COV	ENSG00000274736	CCL23	43	4.11443814482015	349	26	M	EUB
MONO	IAV	ENSG00000213512	GBP7	43	6.66455922578557	250	26	M	EUB
MONO	IAV	ENSG00000274736	CCL23	43	0.940005209366917	250	26	M	EUB
MONO	NS	ENSG00000213512	GBP7	43	0.831174807142942	567	26	M	EUB
MONO	NS	ENSG00000274736	CCL23	43	2.78967518929916	567	26	M	EUB
T.CD4	COV	ENSG00000213512	GBP7	43	4.37759873126996	233	26	M	EUB
T.CD4	COV	ENSG00000274736	CCL23	43	-0.0173134565338909	233	26	M	EUB
T.CD4	IAV	ENSG00000213512	GBP7	43	5.72579073163606	324	26	M	EUB
T.CD4	IAV	ENSG00000274736	CCL23	43	0.00499997653351486	324	26	M	EUB
T.CD4	NS	ENSG00000213512	GBP7	43	1.07992281377906	260	26	M	EUB
T.CD4	NS	ENSG00000274736	CCL23	43	0.0197119496918799	260	26	M	EUB
MONO	COV	ENSG00000213512	GBP7	32	4.01476483101339	259	35	M	EUB
MONO	COV	ENSG00000274736	CCL23	32	4.17466806523962	259	35	M	EUB
MONO	IAV	ENSG00000213512	GBP7	32	5.82276669978963	270	35	M	EUB
MONO	IAV	ENSG00000274736	CCL23	32	1.36965319152112	270	35	M	EUB
MONO	NS	ENSG00000213512	GBP7	32	1.58252791025816	525	35	M	EUB
MONO	NS	ENSG00000274736	CCL23	32	1.86922415472973	525	35	M	EUB
T.CD4	COV	ENSG00000213512	GBP7	32	4.24521361927447	438	35	M	EUB
T.CD4	COV	ENSG00000274736	CCL23	32	-0.0173134561426411	438	35	M	EUB
T.CD4	IAV	ENSG00000213512	GBP7	32	4.60888237668195	528	35	M	EUB
T.CD4	IAV	ENSG00000274736	CCL23	32	0.00499997653351486	528	35	M	EUB
T.CD4	NS	ENSG00000213512	GBP7	32	1.49932100519702	540	35	M	EUB
T.CD4	NS	ENSG00000274736	CCL23	32	0.0181646533065475	540	35	M	EUB
MONO	COV	ENSG00000213512	GBP7	194	3.2690604458271	361	22	M	EUB
MONO	COV	ENSG00000274736	CCL23	194	3.83614163942774	361	22	M	EUB
MONO	IAV	ENSG00000213512	GBP7	194	5.40420388212994	342	22	M	EUB
MONO	IAV	ENSG00000274736	CCL23	194	1.84460519317899	342	22	M	EUB
MONO	NS	ENSG00000213512	GBP7	194	1.17893995288149	395	22	M	EUB
MONO	NS	ENSG00000274736	CCL23	194	1.8392622123982	395	22	M	EUB
T.CD4	COV	ENSG00000213512	GBP7	194	3.84600062554394	423	22	M	EUB
T.CD4	COV	ENSG00000274736	CCL23	194	-0.0104717873212328	423	22	M	EUB
T.CD4	IAV	ENSG00000213512	GBP7	194	4.2532221298485	512	22	M	EUB
T.CD4	IAV	ENSG00000274736	CCL23	194	0.00658628354001772	512	22	M	EUB
T.CD4	NS	ENSG00000213512	GBP7	194	1.34224409273744	363	22	M	EUB
T.CD4	NS	ENSG00000274736	CCL23	194	1.30653311513313	363	22	M	EUB
MONO	COV	ENSG00000213512	GBP7	168	3.07711602324395	104	25	M	EUB
MONO	COV	ENSG00000274736	CCL23	168	4.82543658384119	104	25	M	EUB
MONO	IAV	ENSG00000213512	GBP7	168	5.16964603958709	46	25	M	EUB
MONO	IAV	ENSG00000274736	CCL23	168	1.25705393561868	46	25	M	EUB
MONO	NS	ENSG00000213512	GBP7	168	0.640021247937682	132	25	M	EUB
MONO	NS	ENSG00000274736	CCL23	168	2.65290673142231	132	25	M	EUB
T.CD4	COV	ENSG00000213512	GBP7	168	4.59842859015349	355	25	M	EUB
T.CD4	COV	ENSG00000274736	CCL23	168	0.00445607595073991	355	25	M	EUB
T.CD4	IAV	ENSG00000213512	GBP7	168	4.5925437103119	522	25	M	EUB
T.CD4	IAV	ENSG00000274736	CCL23	168	0.00999425565461302	522	25	M	EUB
T.CD4	NS	ENSG00000213512	GBP7	168	1.4016296748466	334	25	M	EUB
T.CD4	NS	ENSG00000274736	CCL23	168	0.0116565845814257	334	25	M	EUB
MONO	COV	ENSG00000213512	GBP7	15	5.05421059064935	958	23	M	EUB
MONO	COV	ENSG00000274736	CCL23	15	4.41005745646118	958	23	M	EUB
MONO	IAV	ENSG00000213512	GBP7	15	6.61055740285097	1079	23	M	EUB
MONO	IAV	ENSG00000274736	CCL23	15	1.13941668063956	1079	23	M	EUB
MONO	NS	ENSG00000213512	GBP7	15	1.16639824207442	863	23	M	EUB
MONO	NS	ENSG00000274736	CCL23	15	2.00866284535552	863	23	M	EUB
T.CD4	COV	ENSG00000213512	GBP7	15	4.99516422752486	1178	23	M	EUB
T.CD4	COV	ENSG00000274736	CCL23	15	0.201410650226436	1178	23	M	EUB
T.CD4	IAV	ENSG00000213512	GBP7	15	5.22795470234009	1292	23	M	EUB
T.CD4	IAV	ENSG00000274736	CCL23	15	0.00658628354001772	1292	23	M	EUB
T.CD4	NS	ENSG00000213512	GBP7	15	1.96342833008939	948	23	M	EUB
T.CD4	NS	ENSG00000274736	CCL23	15	-0.0197906549015715	948	23	M	EUB
MONO	COV	ENSG00000213512	GBP7	33	4.30435832472108	233	30	M	EUB
MONO	COV	ENSG00000274736	CCL23	33	5.25772887496304	233	30	M	EUB
MONO	IAV	ENSG00000213512	GBP7	33	6.16249533001272	127	30	M	EUB
MONO	IAV	ENSG00000274736	CCL23	33	2.84496191757383	127	30	M	EUB
MONO	NS	ENSG00000213512	GBP7	33	1.58916198334175	243	30	M	EUB
MONO	NS	ENSG00000274736	CCL23	33	2.4220800970727	243	30	M	EUB
T.CD4	COV	ENSG00000213512	GBP7	33	4.63029008058746	338	30	M	EUB
T.CD4	COV	ENSG00000274736	CCL23	33	0.000914444175764022	338	30	M	EUB
T.CD4	IAV	ENSG00000213512	GBP7	33	4.8076022287928	309	30	M	EUB
T.CD4	IAV	ENSG00000274736	CCL23	33	0.00709286662474785	309	30	M	EUB
T.CD4	NS	ENSG00000213512	GBP7	33	0.999215723699964	248	30	M	EUB
T.CD4	NS	ENSG00000274736	CCL23	33	-0.00977182164249479	248	30	M	EUB
MONO	COV	ENSG00000213512	GBP7	130	-0.287159213350297	65	31	M	EUB
MONO	COV	ENSG00000274736	CCL23	130	6.74723619045133	65	31	M	EUB
MONO	IAV	ENSG00000213512	GBP7	130	4.47042654369737	26	31	M	EUB
MONO	IAV	ENSG00000274736	CCL23	130	0.0639045553125166	26	31	M	EUB
MONO	NS	ENSG00000213512	GBP7	130	0.646301577643718	127	31	M	EUB
MONO	NS	ENSG00000274736	CCL23	130	2.09355729467573	127	31	M	EUB
T.CD4	COV	ENSG00000213512	GBP7	130	0.258614529522236	405	31	M	EUB
T.CD4	COV	ENSG00000274736	CCL23	130	0.552940919904587	405	31	M	EUB
T.CD4	IAV	ENSG00000213512	GBP7	130	0.637631742137149	523	31	M	EUB
T.CD4	IAV	ENSG00000274736	CCL23	130	0.00709286662474785	523	31	M	EUB
T.CD4	NS	ENSG00000213512	GBP7	130	0.0140113667083221	519	31	M	EUB
T.CD4	NS	ENSG00000274736	CCL23	130	0.00405076099861513	519	31	M	EUB
MONO	COV	ENSG00000213512	GBP7	173	4.47041438427046	259	29	M	EUB
MONO	COV	ENSG00000274736	CCL23	173	4.1035233673619	259	29	M	EUB
MONO	IAV	ENSG00000213512	GBP7	173	6.19126543454357	133	29	M	EUB
MONO	IAV	ENSG00000274736	CCL23	173	1.38765282190961	133	29	M	EUB
MONO	NS	ENSG00000213512	GBP7	173	2.13295371329818	334	29	M	EUB
MONO	NS	ENSG00000274736	CCL23	173	2.04228087938818	334	29	M	EUB
T.CD4	COV	ENSG00000213512	GBP7	173	5.09116797029053	480	29	M	EUB
T.CD4	COV	ENSG00000274736	CCL23	173	0.00445607595073991	480	29	M	EUB
T.CD4	IAV	ENSG00000213512	GBP7	173	5.25248446107925	552	29	M	EUB
T.CD4	IAV	ENSG00000274736	CCL23	173	0.00999425565461302	552	29	M	EUB
T.CD4	NS	ENSG00000213512	GBP7	173	1.80081940967711	501	29	M	EUB
T.CD4	NS	ENSG00000274736	CCL23	173	-0.00314125409784778	501	29	M	EUB
MONO	COV	ENSG00000213512	GBP7	185	1.52240919176264	231	26	M	EUB
MONO	COV	ENSG00000274736	CCL23	185	4.02748070668362	231	26	M	EUB
MONO	IAV	ENSG00000213512	GBP7	185	3.84415535676308	177	26	M	EUB
MONO	IAV	ENSG00000274736	CCL23	185	1.70187927918314	177	26	M	EUB
MONO	NS	ENSG00000213512	GBP7	185	0.0130389521525692	292	26	M	EUB
MONO	NS	ENSG00000274736	CCL23	185	2.24238809692635	292	26	M	EUB
T.CD4	COV	ENSG00000213512	GBP7	185	0.32430819895014	534	26	M	EUB
T.CD4	COV	ENSG00000274736	CCL23	185	0.00445607595073991	534	26	M	EUB
T.CD4	IAV	ENSG00000213512	GBP7	185	0.604552178072706	477	26	M	EUB
T.CD4	IAV	ENSG00000274736	CCL23	185	0.00999425565461302	477	26	M	EUB
T.CD4	NS	ENSG00000213512	GBP7	185	0.293901463589207	507	26	M	EUB
T.CD4	NS	ENSG00000274736	CCL23	185	0.0154898727760326	507	26	M	EUB
MONO	COV	ENSG00000213512	GBP7	145	2.33794624201796	362	42	M	EUB
MONO	COV	ENSG00000274736	CCL23	145	4.65691475282044	362	42	M	EUB
MONO	IAV	ENSG00000213512	GBP7	145	5.22953427811968	149	42	M	EUB
MONO	IAV	ENSG00000274736	CCL23	145	2.25233946322227	149	42	M	EUB
MONO	NS	ENSG00000213512	GBP7	145	0.382403415837159	394	42	M	EUB
MONO	NS	ENSG00000274736	CCL23	145	2.97164460658722	394	42	M	EUB
T.CD4	COV	ENSG00000213512	GBP7	145	2.91648696258527	563	42	M	EUB
T.CD4	COV	ENSG00000274736	CCL23	145	-0.000446657229928267	563	42	M	EUB
T.CD4	IAV	ENSG00000213512	GBP7	145	3.23679109891513	594	42	M	EUB
T.CD4	IAV	ENSG00000274736	CCL23	145	-0.0144388240860172	594	42	M	EUB
T.CD4	NS	ENSG00000213512	GBP7	145	0.770631432299812	533	42	M	EUB
T.CD4	NS	ENSG00000274736	CCL23	145	0.00991414310665577	533	42	M	EUB
MONO	COV	ENSG00000213512	GBP7	190	2.99516849973599	235	27	M	EUB
MONO	COV	ENSG00000274736	CCL23	190	4.13554265090528	235	27	M	EUB
MONO	IAV	ENSG00000213512	GBP7	190	5.85844852568419	87	27	M	EUB
MONO	IAV	ENSG00000274736	CCL23	190	2.02421946844565	87	27	M	EUB
MONO	NS	ENSG00000213512	GBP7	190	1.10342322350881	245	27	M	EUB
MONO	NS	ENSG00000274736	CCL23	190	2.46067034501571	245	27	M	EUB
T.CD4	COV	ENSG00000213512	GBP7	190	4.22810771110279	673	27	M	EUB
T.CD4	COV	ENSG00000274736	CCL23	190	0.000914444706504057	673	27	M	EUB
T.CD4	IAV	ENSG00000213512	GBP7	190	4.95467761469415	636	27	M	EUB
T.CD4	IAV	ENSG00000274736	CCL23	190	0.00709286662474785	636	27	M	EUB
T.CD4	NS	ENSG00000213512	GBP7	190	1.51585390480824	524	27	M	EUB
T.CD4	NS	ENSG00000274736	CCL23	190	-0.0170063417873261	524	27	M	EUB
MONO	COV	ENSG00000213512	GBP7	88	1.18233150895896	97	28	M	EUB
MONO	COV	ENSG00000274736	CCL23	88	3.70470221168238	97	28	M	EUB
MONO	IAV	ENSG00000213512	GBP7	88	2.66017620384432	42	28	M	EUB
MONO	IAV	ENSG00000274736	CCL23	88	0.0639045553125166	42	28	M	EUB
MONO	NS	ENSG00000213512	GBP7	88	0.551313219783014	179	28	M	EUB
MONO	NS	ENSG00000274736	CCL23	88	2.32206352398316	179	28	M	EUB
T.CD4	COV	ENSG00000213512	GBP7	88	0.168052160449327	815	28	M	EUB
T.CD4	COV	ENSG00000274736	CCL23	88	0.000914444706504057	815	28	M	EUB
T.CD4	IAV	ENSG00000213512	GBP7	88	0.381565551915181	1248	28	M	EUB
T.CD4	IAV	ENSG00000274736	CCL23	88	0.200455964846541	1248	28	M	EUB
T.CD4	NS	ENSG00000213512	GBP7	88	0.549502916031266	892	28	M	EUB
T.CD4	NS	ENSG00000274736	CCL23	88	-0.0161163852081544	892	28	M	EUB
MONO	COV	ENSG00000213512	GBP7	186	3.95107537028181	358	32	M	EUB
MONO	COV	ENSG00000274736	CCL23	186	3.78410924751997	358	32	M	EUB
MONO	IAV	ENSG00000213512	GBP7	186	6.75688123670297	284	32	M	EUB
MONO	IAV	ENSG00000274736	CCL23	186	0.247428379074101	284	32	M	EUB
MONO	NS	ENSG00000213512	GBP7	186	2.44290778964127	487	32	M	EUB
MONO	NS	ENSG00000274736	CCL23	186	0.848511691197162	487	32	M	EUB
T.CD4	COV	ENSG00000213512	GBP7	186	5.15523577971577	567	32	M	EUB
T.CD4	COV	ENSG00000274736	CCL23	186	-0.0017056239602295	567	32	M	EUB
T.CD4	IAV	ENSG00000213512	GBP7	186	6.49181537688333	831	32	M	EUB
T.CD4	IAV	ENSG00000274736	CCL23	186	0.00459847663192518	831	32	M	EUB
T.CD4	NS	ENSG00000213512	GBP7	186	2.3039469321142	577	32	M	EUB
T.CD4	NS	ENSG00000274736	CCL23	186	0.0047641251563421	577	32	M	EUB
MONO	COV	ENSG00000213512	GBP7	154	1.59367555314687	310	47	M	EUB
MONO	COV	ENSG00000274736	CCL23	154	4.77966459497988	310	47	M	EUB
MONO	IAV	ENSG00000213512	GBP7	154	3.827353947044	300	47	M	EUB
MONO	IAV	ENSG00000274736	CCL23	154	1.87365316841126	300	47	M	EUB
MONO	NS	ENSG00000213512	GBP7	154	0.0295573457275472	311	47	M	EUB
MONO	NS	ENSG00000274736	CCL23	154	2.48793991253612	311	47	M	EUB
T.CD4	COV	ENSG00000213512	GBP7	154	0.68497751460909	447	47	M	EUB
T.CD4	COV	ENSG00000274736	CCL23	154	0.399937222033311	447	47	M	EUB
T.CD4	IAV	ENSG00000213512	GBP7	154	0.563362445740821	560	47	M	EUB
T.CD4	IAV	ENSG00000274736	CCL23	154	0.00999425565461302	560	47	M	EUB
T.CD4	NS	ENSG00000213512	GBP7	154	0.387090504223009	404	47	M	EUB
T.CD4	NS	ENSG00000274736	CCL23	154	-0.00406261483469168	404	47	M	EUB
MONO	COV	ENSG00000213512	GBP7	179	4.08344380441194	256	31	M	EUB
MONO	COV	ENSG00000274736	CCL23	179	4.09869345370741	256	31	M	EUB
MONO	IAV	ENSG00000213512	GBP7	179	5.88574836678054	320	31	M	EUB
MONO	IAV	ENSG00000274736	CCL23	179	1.56492200878505	320	31	M	EUB
MONO	NS	ENSG00000213512	GBP7	179	0.871012471965843	424	31	M	EUB
MONO	NS	ENSG00000274736	CCL23	179	1.06628956920272	424	31	M	EUB
T.CD4	COV	ENSG00000213512	GBP7	179	5.31911553402809	550	31	M	EUB
T.CD4	COV	ENSG00000274736	CCL23	179	0.380705378904409	550	31	M	EUB
T.CD4	IAV	ENSG00000213512	GBP7	179	5.45434085305593	659	31	M	EUB
T.CD4	IAV	ENSG00000274736	CCL23	179	0.00999425565461302	659	31	M	EUB
T.CD4	NS	ENSG00000213512	GBP7	179	2.09948409533119	589	31	M	EUB
T.CD4	NS	ENSG00000274736	CCL23	179	0.0149618023752833	589	31	M	EUB
MONO	COV	ENSG00000213512	GBP7	87	0.685998934805883	27	28	M	EUB
MONO	COV	ENSG00000274736	CCL23	87	3.91061902218123	27	28	M	EUB
MONO	IAV	ENSG00000213512	GBP7	87	2.25096990599181	28	28	M	EUB
MONO	IAV	ENSG00000274736	CCL23	87	0.0318286809423286	28	28	M	EUB
MONO	NS	ENSG00000213512	GBP7	87	0.0374957266861422	108	28	M	EUB
MONO	NS	ENSG00000274736	CCL23	87	1.53549386216326	108	28	M	EUB
T.CD4	COV	ENSG00000213512	GBP7	87	0.539702695382074	739	28	M	EUB
T.CD4	COV	ENSG00000274736	CCL23	87	0.00335990068168679	739	28	M	EUB
T.CD4	IAV	ENSG00000213512	GBP7	87	-0.0035776241947858	996	28	M	EUB
T.CD4	IAV	ENSG00000274736	CCL23	87	-5.10778564415462e-05	996	28	M	EUB
T.CD4	NS	ENSG00000213512	GBP7	87	0.663007172452991	812	28	M	EUB
T.CD4	NS	ENSG00000274736	CCL23	87	0.00321379826435543	812	28	M	EUB
MONO	COV	ENSG00000213512	GBP7	60	0.334674681673315	206	28	M	EUB
MONO	COV	ENSG00000274736	CCL23	60	3.10340094012129	206	28	M	EUB
MONO	IAV	ENSG00000213512	GBP7	60	3.86482802552977	85	28	M	EUB
MONO	IAV	ENSG00000274736	CCL23	60	0.670311620838408	85	28	M	EUB
MONO	NS	ENSG00000213512	GBP7	60	0.343691960452557	328	28	M	EUB
MONO	NS	ENSG00000274736	CCL23	60	0.967350302848827	328	28	M	EUB
T.CD4	COV	ENSG00000213512	GBP7	60	-0.380456164920194	221	28	M	EUB
T.CD4	COV	ENSG00000274736	CCL23	60	-0.000446656244897911	221	28	M	EUB
T.CD4	IAV	ENSG00000213512	GBP7	60	0.421747818657279	260	28	M	EUB
T.CD4	IAV	ENSG00000274736	CCL23	60	0.510619826238313	260	28	M	EUB
T.CD4	NS	ENSG00000213512	GBP7	60	0.495391395153092	351	28	M	EUB
T.CD4	NS	ENSG00000274736	CCL23	60	-0.00878928253132361	351	28	M	EUB
MONO	COV	ENSG00000213512	GBP7	50	3.51571699723498	240	21	M	EUB
MONO	COV	ENSG00000274736	CCL23	50	3.90348255908091	240	21	M	EUB
MONO	IAV	ENSG00000213512	GBP7	50	6.03080724407795	133	21	M	EUB
MONO	IAV	ENSG00000274736	CCL23	50	1.5492493798244	133	21	M	EUB
MONO	NS	ENSG00000213512	GBP7	50	0.278808888612372	315	21	M	EUB
MONO	NS	ENSG00000274736	CCL23	50	1.76825683133216	315	21	M	EUB
T.CD4	COV	ENSG00000213512	GBP7	50	3.16069644893267	491	21	M	EUB
T.CD4	COV	ENSG00000274736	CCL23	50	0.00335990068168679	491	21	M	EUB
T.CD4	IAV	ENSG00000213512	GBP7	50	3.72103538080272	628	21	M	EUB
T.CD4	IAV	ENSG00000274736	CCL23	50	-5.10778564415462e-05	628	21	M	EUB
T.CD4	NS	ENSG00000213512	GBP7	50	0.705281389552257	534	21	M	EUB
T.CD4	NS	ENSG00000274736	CCL23	50	0.0150862342357967	534	21	M	EUB
MONO	COV	ENSG00000213512	GBP7	110	1.66694791665738	191	25	M	EUB
MONO	COV	ENSG00000274736	CCL23	110	4.78366661106789	191	25	M	EUB
MONO	IAV	ENSG00000213512	GBP7	110	3.62779840790535	155	25	M	EUB
MONO	IAV	ENSG00000274736	CCL23	110	0.689499480484782	155	25	M	EUB
MONO	NS	ENSG00000213512	GBP7	110	0.015109015357027	430	25	M	EUB
MONO	NS	ENSG00000274736	CCL23	110	2.17101834706415	430	25	M	EUB
T.CD4	COV	ENSG00000213512	GBP7	110	0.535470099122212	323	25	M	EUB
T.CD4	COV	ENSG00000274736	CCL23	110	0.00335990068168679	323	25	M	EUB
T.CD4	IAV	ENSG00000213512	GBP7	110	-0.00369227417663454	457	25	M	EUB
T.CD4	IAV	ENSG00000274736	CCL23	110	-5.10778564415462e-05	457	25	M	EUB
T.CD4	NS	ENSG00000213512	GBP7	110	0.252946640966182	444	25	M	EUB
T.CD4	NS	ENSG00000274736	CCL23	110	0.0157793680072816	444	25	M	EUB
MONO	COV	ENSG00000213512	GBP7	199	4.94022021163978	287	25	M	EUB
MONO	COV	ENSG00000274736	CCL23	199	4.41213584280291	287	25	M	EUB
MONO	IAV	ENSG00000213512	GBP7	199	6.4416739265487	140	25	M	EUB
MONO	IAV	ENSG00000274736	CCL23	199	2.2923517058037	140	25	M	EUB
MONO	NS	ENSG00000213512	GBP7	199	0.785662099004865	295	25	M	EUB
MONO	NS	ENSG00000274736	CCL23	199	3.49856381539821	295	25	M	EUB
T.CD4	COV	ENSG00000213512	GBP7	199	5.12557248130201	283	25	M	EUB
T.CD4	COV	ENSG00000274736	CCL23	199	-0.000446656244897911	283	25	M	EUB
T.CD4	IAV	ENSG00000213512	GBP7	199	5.05590659692245	296	25	M	EUB
T.CD4	IAV	ENSG00000274736	CCL23	199	-0.0144388240860172	296	25	M	EUB
T.CD4	NS	ENSG00000213512	GBP7	199	0.59635517664573	255	25	M	EUB
T.CD4	NS	ENSG00000274736	CCL23	199	0.00991414310665577	255	25	M	EUB
MONO	COV	ENSG00000213512	GBP7	104	2.15486206620294	445	33	M	EUB
MONO	COV	ENSG00000274736	CCL23	104	3.9215649688191	445	33	M	EUB
MONO	IAV	ENSG00000213512	GBP7	104	6.73117668034386	280	33	M	EUB
MONO	IAV	ENSG00000274736	CCL23	104	2.1991072634115	280	33	M	EUB
MONO	NS	ENSG00000213512	GBP7	104	0.692066688004796	623	33	M	EUB
MONO	NS	ENSG00000274736	CCL23	104	1.45307457759991	623	33	M	EUB
T.CD4	COV	ENSG00000213512	GBP7	104	3.57762672422786	1167	33	M	EUB
T.CD4	COV	ENSG00000274736	CCL23	104	0.00201794845390321	1167	33	M	EUB
T.CD4	IAV	ENSG00000213512	GBP7	104	5.33885193538939	1524	33	M	EUB
T.CD4	IAV	ENSG00000274736	CCL23	104	-0.00718999610803719	1524	33	M	EUB
T.CD4	NS	ENSG00000213512	GBP7	104	1.91390917549684	1158	33	M	EUB
T.CD4	NS	ENSG00000274736	CCL23	104	-0.00864008729571482	1158	33	M	EUB
MONO	COV	ENSG00000213512	GBP7	24	3.77698315477389	351	22	M	EUB
MONO	COV	ENSG00000274736	CCL23	24	2.45562744088736	351	22	M	EUB
MONO	IAV	ENSG00000213512	GBP7	24	6.15519291043756	236	22	M	EUB
MONO	IAV	ENSG00000274736	CCL23	24	0.592297385695558	236	22	M	EUB
MONO	NS	ENSG00000213512	GBP7	24	2.37143358455928	567	22	M	EUB
MONO	NS	ENSG00000274736	CCL23	24	0.876584120793759	567	22	M	EUB
T.CD4	COV	ENSG00000213512	GBP7	24	4.28576727190574	753	22	M	EUB
T.CD4	COV	ENSG00000274736	CCL23	24	0.0033598994315394	753	22	M	EUB
T.CD4	IAV	ENSG00000213512	GBP7	24	5.01395999406132	741	22	M	EUB
T.CD4	IAV	ENSG00000274736	CCL23	24	-5.10778564415462e-05	741	22	M	EUB
T.CD4	NS	ENSG00000213512	GBP7	24	1.39251013286092	730	22	M	EUB
T.CD4	NS	ENSG00000274736	CCL23	24	0.0140568465378392	730	22	M	EUB
MONO	COV	ENSG00000213512	GBP7	21	1.99304001328658	196	33	M	EUB
MONO	COV	ENSG00000274736	CCL23	21	6.43358853939607	196	33	M	EUB
MONO	IAV	ENSG00000213512	GBP7	21	5.59093001640075	142	33	M	EUB
MONO	IAV	ENSG00000274736	CCL23	21	2.15315228056384	142	33	M	EUB
MONO	NS	ENSG00000213512	GBP7	21	0.403181227616306	192	33	M	EUB
MONO	NS	ENSG00000274736	CCL23	21	2.82312497307252	192	33	M	EUB
T.CD4	COV	ENSG00000213512	GBP7	21	3.6835416730576	189	33	M	EUB
T.CD4	COV	ENSG00000274736	CCL23	21	0.00445607595073991	189	33	M	EUB
T.CD4	IAV	ENSG00000213512	GBP7	21	4.18236148165266	351	33	M	EUB
T.CD4	IAV	ENSG00000274736	CCL23	21	0.00999425565461302	351	33	M	EUB
T.CD4	NS	ENSG00000213512	GBP7	21	0.292860815856757	209	33	M	EUB
T.CD4	NS	ENSG00000274736	CCL23	21	0.0116565845814257	209	33	M	EUB
MONO	COV	ENSG00000213512	GBP7	223	5.12203413223676	439	35	M	EUB
MONO	COV	ENSG00000274736	CCL23	223	5.74691780239448	439	35	M	EUB
MONO	IAV	ENSG00000213512	GBP7	223	6.05687704055118	543	35	M	EUB
MONO	IAV	ENSG00000274736	CCL23	223	2.35566352914012	543	35	M	EUB
MONO	NS	ENSG00000213512	GBP7	223	1.76421477278052	391	35	M	EUB
MONO	NS	ENSG00000274736	CCL23	223	2.62741487625162	391	35	M	EUB
T.CD4	COV	ENSG00000213512	GBP7	223	5.60929021229119	497	35	M	EUB
T.CD4	COV	ENSG00000274736	CCL23	223	-0.000446657229928267	497	35	M	EUB
T.CD4	IAV	ENSG00000213512	GBP7	223	4.98263517076066	619	35	M	EUB
T.CD4	IAV	ENSG00000274736	CCL23	223	-0.0144388240860172	619	35	M	EUB
T.CD4	NS	ENSG00000213512	GBP7	223	2.26284530989944	455	35	M	EUB
T.CD4	NS	ENSG00000274736	CCL23	223	0.00991414310665577	455	35	M	EUB

## Sheet: fig2d_data
state	Symbol	type	beta.lm	std_err.lm	statistic.lm	pval.lm	beta.tt	statistic.tt	pval.tt	statistic.wx	pval.wx	FDR.lm	FDR.tt	FDR.wx	background	reg	group	betapop.raw	FDRpop.raw	betapop.adj	FDRpop.adj	facet
COV	A1BG	DE	-1.00510456457162	0.145080947559313	-6.92788806166778	2.43800684391288e-11	-1.01799513063055	-7.04094750521543	5.61659074103076e-11	2714	5.99492924871076e-10	2.6722993016129e-07	6.41976321699816e-07	6.6345881995482e-06	NK.CD56dim	dnreg	loss	0.725241042841094	7.27340202139986e-05	0.469108346981401	0.0912437404382896	NK cells
COV	ABCD2	DE	1.81418298292209	0.156386849902411	11.6006108189671	4.01732058834489e-26	1.80859446429085	11.1475202139019	1.2576723010162e-21	11077	8.37306496287063e-17	5.00196586454823e-22	1.56089709279121e-17	1.02076034962356e-12	NK.CD56dim	upreg	loss	-1.56003534297412	2.72388459268345e-12	-0.777853564594714	0.0155796926542303	NK cells
COV	ABCD2	DE	1.81418298292209	0.156386849902411	11.6006108189671	4.01732058834489e-26	1.80859446429085	11.1475202139019	1.2576723010162e-21	11077	8.37306496287063e-17	5.00196586454823e-22	1.56089709279121e-17	1.02076034962356e-12	NK.CD56dim	upreg	loss	-1.56003534297412	2.72388459268345e-12	-0.777853564594714	0.0155796926542303	NK cells
COV	ABCG1	DE	-1.78907119384624	0.159773001070498	-11.19758145531	1.05777627552293e-24	-1.78242872474431	-11.8078961223581	1.98019173663507e-23	1202	1.19268069383145e-18	1.314815910475e-20	2.46533871211066e-19	1.46830920217589e-14	NK.CD56dim	dnreg	loss	0.636233534464493	0.00477088781427022	0.112643345656049	0.825279765355039	NK cells
COV	AC004951.1	DE	-1.01297698967778	0.155130310856488	-6.52984567674135	2.65810828346118e-10	-1.01104890642235	-6.240581564334	3.8847134134954e-09	3257	1.53827826568061e-07	2.76960944753362e-06	4.08127991221827e-05	0.00149889834207918	NK.CD56dim	dnreg	no_loss	-0.568817483825315	2.6380255791338e-06	-0.583462786961821	0.00050101715324015	NK cells
COV	AC005670.3	DE	-1.04934997515808	0.166970290382839	-6.28465083669721	1.10077505053805e-09	-1.05313454623513	-5.77185718007789	4.06709283190582e-08	3459	9.71888590606245e-07	1.10506807323515e-05	0.000394914713978055	0.00877518208458379	NK.CD56dim	dnreg	no_loss	0.302287063796054	0.00358228673372083	0.289915783608325	0.0609180597030855	NK cells
COV	AC006115.2	DE	-0.937547285150238	0.0902884596658329	-10.3839105088314	6.70346244979212e-22	-0.943208275072446	-10.2921068396045	2.61669794848254e-19	1768	4.76997188827103e-15	8.29218305039285e-18	3.23397699452957e-15	5.74543113942246e-11	NK.CD56dim	dnreg	loss	0.5354011562894	0.00233969312174042	0.150122758133833	0.662755311450841	NK cells
COV	AC006230.1	DE	-0.342105397302879	0.0734131529494954	-4.66000142424383	4.68457269334002e-06	-0.341385211735365	-5.29276073701887	3.99709147120307e-07	6123	0.785171885439638	0.030557466537528	0.00345588528600217	1	NK.CD56dim	dnreg	loss	0.539646558472565	6.66844342286769e-05	0.408642341119221	0.0329252511364655	NK cells
COV	AC007278.1	DE	-2.92743635435186	0.173683729207563	-16.8549832946838	8.24165842214526e-46	-2.93294923875271	-17.1416063607695	8.5619467403896e-38	272	1.81139938234523e-25	1.0391907104483e-41	1.07829157248467e-33	2.28218208181676e-21	NK.CD56dim	dnreg	loss	0.692401156239875	2.5986720149818e-05	-0.0101158628067238	0.979536379498536	NK cells
COV	AC007278.2	DE	-2.89413609662253	0.156611244684222	-18.4797464732372	4.53468421999629e-52	-2.89377729025955	-20.4160789933788	4.85447832684746e-46	195	4.39759859540426e-26	5.72866657512132e-48	6.1326624703064e-42	5.55196822669787e-22	NK.CD56dim	dnreg	loss	0.523415000063971	0.000702264943054216	-0.106876960949095	0.709501104473493	NK cells
COV	AC008014.1	DE	-1.0469323218076	0.13574286793494	-7.71261383919915	1.65755626102153e-13	-1.03367262929398	-7.26715415958651	1.62028630466286e-11	2663	3.4053614205618e-10	1.93171606659449e-09	1.87904602751752e-07	3.8048103151937e-06	NK.CD56dim	dnreg	no_loss	0.593507278740305	0.0037801635990219	0.488137347380852	0.147465950397649	NK cells
COV	AC008105.3	DE	-1.85321603375487	0.176683238663883	-10.4889181779171	2.95159047471638e-22	-1.85267138302616	-10.3325236558488	2.03636130155695e-19	1300	5.36813476984736e-18	3.65465932579382e-18	2.51796074937517e-15	6.5834804817408e-14	NK.CD56dim	dnreg	loss	0.629580672030897	8.26253953953321e-07	0.302709784659956	0.103011069975873	NK cells
COV	AC010332.3	DE	-1.0465755663197	0.111351054538291	-9.39888329445326	1.20476943873767e-18	-1.0319264318677	-9.7605294486184	6.95530491324259e-18	1658	1.02526357937076e-15	1.47548113162203e-14	8.55363398230573e-14	1.24046640468068e-11	NK.CD56dim	dnreg	loss	0.833764063026326	6.30754751019295e-05	0.440551350013275	0.185683024367047	NK cells
COV	AC012615.1	DE	-0.931948066309047	0.15308915526458	-6.08761649183042	3.35010107873745e-09	-0.922390465186313	-5.83167797392439	3.03186597676854e-08	3272	1.77117705305003e-07	3.24122279367849e-05	0.000297789876238206	0.00171751038834262	NK.CD56dim	dnreg	no_loss	0.557367527456902	0.00291616171156962	0.536518531929064	0.0681167933458165	NK cells
COV	AC020916.1	DE	-1.52989002181247	0.18439345388845	-8.2968781675839	3.22371258392321e-15	-1.50671351881826	-7.93833390144568	3.66035160810907e-13	2485	4.45468654676679e-11	3.85942870547286e-11	4.3726560310471e-09	5.08636109909832e-07	NK.CD56dim	dnreg	loss	0.821174589582708	2.72968723357619e-06	0.570100578861342	0.0344230821518288	NK cells
COV	AC023449.2	DE	-0.906603767853676	0.155391880919263	-5.83430590125053	1.34776888129672e-08	-0.906545897668876	-5.52454387661727	1.3434837807213e-07	3368	4.29889824583198e-07	0.00012391387094642	0.00123627377501974	0.00403064699529206	NK.CD56dim	dnreg	no_loss	-0.625534564111749	0.000150592647694062	-0.631815353424147	0.00472529376591829	NK cells
COV	AC025171.2	DE	-1.25315534851478	0.178715631430871	-7.01200750310142	1.45302955540124e-11	-1.24780532281836	-6.89644039704999	1.230374727916e-10	2839	2.32124963078939e-09	1.60617887054053e-07	1.3914307798002e-06	2.5162345997757e-05	NK.CD56dim	dnreg	loss	0.308457460052395	0.00386785288096268	0.188847865677712	0.321212287418305	NK cells
COV	AC044849.1	DE	-1.1940441959245	0.156546906792019	-7.62738926238157	2.89967985315568e-13	-1.19090555155753	-7.34629716428495	1.04431147340734e-11	2613	1.94148233849413e-10	3.36536843757248e-09	1.21662286651955e-07	2.18358518610435e-06	NK.CD56dim	dnreg	no_loss	0.57111432534785	0.000111329487760277	0.464530290856894	0.0609788380592877	NK cells
COV	AC090152.1	DE	-0.990459761888174	0.182552935479899	-5.42560304102714	1.15836484465708e-07	-0.984297428919294	-5.43995196917704	2.00686660095482e-07	3474	1.10918773042599e-06	0.000963296204816825	0.00180577856753915	0.00994941394192117	NK.CD56dim	dnreg	loss	-0.505268341820168	6.08096924448075e-05	-0.274582336313324	0.116106729976602	NK cells
COV	AC097376.3	DE	-1.39028318260279	0.174295375218242	-7.97659249915247	2.85853367936076e-14	-1.38232605320851	-7.55844797533237	3.18354127359701e-12	2465	3.52392793189428e-11	3.38135948931584e-10	3.74670972489632e-08	4.03066876850067e-07	NK.CD56dim	dnreg	loss	0.309861779263524	0.00638371546519486	0.226712025408613	0.293782970524645	NK cells
COV	AC103702.2	DE	2.15695072784494	0.210582378230404	10.2427883376118	2.00629956787447e-21	2.14682343145693	10.0384318968365	1.25735542271018e-18	10861	1.85214169440779e-15	2.48018752580642e-17	1.55057070728619e-14	2.23738716684461e-11	NK.CD56dim	upreg	loss	-1.58037981055838	2.17667712595274e-09	-0.633905135451007	0.0475206545923841	NK cells
COV	AC103702.2	DE	2.15695072784494	0.210582378230404	10.2427883376118	2.00629956787447e-21	2.14682343145693	10.0384318968365	1.25735542271018e-18	10861	1.85214169440779e-15	2.48018752580642e-17	1.55057070728619e-14	2.23738716684461e-11	NK.CD56dim	upreg	loss	-1.58037981055838	2.17667712595274e-09	-0.633905135451007	0.0475206545923841	NK cells
COV	AC136475.3	DE	-0.615458281463573	0.105696619188681	-5.82287575693324	1.43364095570541e-08	-0.606185114965403	-5.6989418136196	5.80386256534411e-08	3283	1.96300222471127e-07	0.000131464875638186	0.00055438495224167	0.0018988761702299	NK.CD56dim	dnreg	loss	0.877164284297071	6.02599911421045e-05	0.589394629144329	0.0665463274296563	NK cells
COV	AC243829.2	DE	1.1622702444787	0.116559285972556	9.97149420383676	1.61718266811115e-20	1.16699323613285	8.98826765098978	7.57944682137876e-16	10241	6.1631504007574e-12	1.99527997591553e-16	9.25147279017492e-12	7.16096445064002e-08	NK.CD56dim	upreg	loss	-1.57230527686711	3.24912108390862e-15	-0.858497882490653	0.00085894843892226	NK cells
COV	AC243829.2	DE	1.1622702444787	0.116559285972556	9.97149420383676	1.61718266811115e-20	1.16699323613285	8.98826765098978	7.57944682137876e-16	10241	6.1631504007574e-12	1.99527997591553e-16	9.25147279017492e-12	7.16096445064002e-08	NK.CD56dim	upreg	loss	-1.57230527686711	3.24912108390862e-15	-0.858497882490653	0.00085894843892226	NK cells
COV	AC245297.3	DE	-0.684944525679642	0.126809855646522	-5.40135088229186	1.31113334253654e-07	-0.688042684566548	-5.34401388473308	3.14876140969403e-07	1915	3.51936797000956e-14	0.00108312725426943	0.00275611086190518	4.20705247134942e-10	NK.CD56dim	dnreg	loss	0.264257229564959	7.80685566543563e-07	0.166968135298987	0.0273329689180337	NK cells
COV	AC253572.2	DE	-0.786824089546792	0.113143552459703	-6.95421057975909	2.07446328517236e-11	-0.785706565267912	-7.15238102454103	3.05159403707038e-11	2630	2.35183379214669e-10	2.28045748938998e-07	3.51452085249396e-07	2.63839921195725e-06	NK.CD56dim	dnreg	no_loss	0.711611449706329	0.000651550200839096	0.647867950743567	0.0328387269705133	NK cells
COV	ACVR1B	DE	-0.911716154718516	0.122778129553474	-7.42572116088017	1.07150170772919e-12	-0.900320016887353	-6.44551338284351	1.34725199467124e-09	2777	1.19286594889137e-09	1.22665515500838e-08	1.45570578024228e-05	1.30812483847655e-05	NK.CD56dim	dnreg	loss	0.610308556572842	0.00043454120627696	0.343373845399588	0.210732666735019	NK cells
COV	ADAMTS10	DE	-1.17347772582395	0.146878683194342	-7.98943522846857	2.62174042748817e-14	-1.15252913028271	-8.01901023435596	2.29945149508456e-13	2264	3.12988638936821e-12	3.10492718827423e-10	2.75313327506475e-09	3.65727224597675e-08	NK.CD56dim	dnreg	loss	0.733852120643532	0.00161376688369754	0.449029063735163	0.246288658321383	NK cells
COV	ADARB2	DE	-0.541238232615767	0.0949589306162134	-5.69970859089851	2.77315094621171e-08	-0.542694173163593	-5.61542861378329	8.692298534599e-08	3151	5.57246320136233e-08	0.000246727239684455	0.00081698913926696	0.00056058979805705	NK.CD56dim	dnreg	no_loss	1.16632141345195	9.7456089652938e-10	1.14489812059276	4.00064621914274e-07	NK cells
COV	ADGRG3	DE	-3.45660918165767	0.133460161763383	-25.8999325040985	7.91878806038382e-80	-3.46616186697601	-28.0353314288542	5.2721176732596e-63	25	1.81393140007566e-27	1.00283531996701e-75	6.67660982141596e-59	2.29716272505582e-23	NK.CD56dim	dnreg	loss	1.26246908554589	9.5108419507903e-09	0.35880526092485	0.270882807641669	NK cells
COV	ADI1	DE	-1.03969719544538	0.172245395375768	-6.03613927197992	4.46132331237436e-09	-1.03773212350748	-5.45414257752584	1.8767147949917e-07	3767	1.28549553302259e-05	4.2806397182232e-05	0.001694861131357	0.0998701479605246	NK.CD56dim	dnreg	no_loss	-0.219486138123123	0.00941005697054769	-0.242668035383959	0.0407566788744084	NK cells
COV	AFF4	DE	-1.35666462660384	0.169919003420923	-7.98418422478102	2.71611935596382e-14	-1.34732364650504	-7.36496341307428	9.4124069239393e-12	2351	9.05784996316396e-12	3.21398403391198e-10	1.09711015105436e-07	1.04971423223107e-07	NK.CD56dim	dnreg	loss	0.189784701386095	0.00132688600829254	0.12193752114043	0.248133801612561	NK cells
COV	AGTRAP	DE	-1.23949487922477	0.177023952403942	-7.00184840747672	1.5471006273949e-11	-1.24073161084936	-7.3509725407877	1.01749265108014e-11	2619	2.07771706971164e-10	1.70861793289493e-07	1.18558243703858e-07	2.33431512782103e-06	NK.CD56dim	dnreg	no_loss	0.635282052375312	0.00755264868041612	0.541770710033706	0.129698172894868	NK cells
COV	AIM2	DE	2.27860615150991	0.191906105871199	11.8735469159029	4.2758768062073e-27	2.26652042588093	12.2940559053267	9.25047940997939e-25	11320	2.1777001928843e-18	5.32731491285367e-23	1.15399730639493e-20	2.6763935370548e-14	NK.CD56dim	upreg	loss	-1.73055844899558	2.65290076690438e-11	-0.949557904128349	0.00221447060763833	NK cells
COV	AIM2	DE	2.27860615150991	0.191906105871199	11.8735469159029	4.2758768062073e-27	2.26652042588093	12.2940559053267	9.25047940997939e-25	11320	2.1777001928843e-18	5.32731491285367e-23	1.15399730639493e-20	2.6763935370548e-14	NK.CD56dim	upreg	loss	-1.73055844899558	2.65290076690438e-11	-0.949557904128349	0.00221447060763833	NK cells
COV	AKAP17A	DE	-1.44558510652117	0.165279900741524	-8.74628493867424	1.38193309386474e-16	-1.43828231742645	-8.39935883551799	2.50850365633479e-14	1779	5.55239509072892e-15	1.67379736328897e-12	3.03152666868059e-10	6.68008653365596e-11	NK.CD56dim	dnreg	loss	0.234846530915873	0.00126916542696847	0.146935315540368	0.208880378849284	NK cells
COV	AKR1C3	DE	-2.98722794923811	0.186064157100775	-16.0548275164044	9.83543324822058e-43	-2.98981173284344	-16.0845839708849	5.09799606648581e-35	388	1.47802462906516e-24	1.2386744632809e-38	6.41225945242585e-31	1.857729156272e-20	NK.CD56dim	dnreg	loss	0.627313630816185	0.000120384311588248	-0.156206006480708	0.548849546894315	NK cells
COV	AKT2	DE	-1.44240401054061	0.155670775768619	-9.26573406870228	3.21953504333132e-18	-1.43899686602969	-8.72492953920146	3.65892436061393e-15	1311	6.34421522156604e-18	3.93427182295087e-14	4.44742256032623e-11	7.77737344011781e-14	NK.CD56dim	dnreg	loss	0.236342708869018	0.000114570116300084	0.0601410098459195	0.643848252714031	NK cells
COV	AL360012.1	DE	-0.848611528714165	0.11296365327033	-7.51225287202225	6.13283497356226e-13	-0.837758520407784	-6.75319398675215	2.65550669802107e-10	2589	1.47858680178747e-10	7.06563917304108e-09	2.96434212700092e-06	1.66789870673209e-06	NK.CD56dim	dnreg	no_loss	0.521228475714415	0.00147215032796665	0.429395141665445	0.0844444560190684	NK cells
COV	AL590550.1	DE	1.523960740191	0.143757475990454	10.6009146981142	1.22541064579572e-22	1.52191558774136	10.1502726400814	6.29943901263662e-19	10576	8.91049636136061e-14	1.51865141333464e-18	7.77476762939611e-15	1.06115101167444e-09	NK.CD56dim	upreg	loss	-1.69901355261752	1.00977122090308e-11	-0.895493339319844	0.00714252870542328	NK cells
COV	AL590550.1	DE	1.523960740191	0.143757475990454	10.6009146981142	1.22541064579572e-22	1.52191558774136	10.1502726400814	6.29943901263662e-19	10576	8.91049636136061e-14	1.51865141333464e-18	7.77476762939611e-15	1.06115101167444e-09	NK.CD56dim	upreg	loss	-1.69901355261752	1.00977122090308e-11	-0.895493339319844	0.00714252870542328	NK cells
COV	ALDOC	DE	-0.794404998174186	0.126151923322449	-6.29720877218542	1.02449377443601e-09	-0.779510056955698	-6.52068590162377	9.09353838860256e-10	3062	2.31769643578664e-08	1.03043583832774e-05	9.92286908964312e-06	0.00023902982372248	NK.CD56dim	dnreg	no_loss	0.591185970293708	0.00377712955838839	0.56437673817309	0.0633282127919396	NK cells
COV	ALOX5AP	DE	-2.02320144358385	0.177550979792331	-11.3950452199715	2.14261648370031e-25	-2.02589623619782	-11.2809785020437	5.44354320447202e-22	414	2.35302473141558e-24	2.66498638242645e-21	6.76305807723603e-18	2.9561049700774e-20	NK.CD56dim	dnreg	loss	0.50747870292955	0.000144522059089736	-0.0176899026078497	0.956360800676513	NK cells
COV	AP000977.1	DE	-1.52488761800513	0.153410000064038	-9.93994926907371	2.0576251005893e-20	-1.52827249363307	-9.66185484808247	1.27342672854906e-17	1735	3.0192568980452e-15	2.53787479906684e-16	1.56427739334966e-13	3.64182767042212e-11	NK.CD56dim	dnreg	loss	1.18863897482253	1.62783984425362e-07	0.882743416965533	0.00530385742968618	NK cells
COV	AP2A1	DE	-1.44186387939992	0.159394719685383	-9.04586978945043	1.60449324030093e-17	-1.43802958990173	-7.92928432688057	3.85584518073122e-13	2214	1.68233948190107e-12	1.95427276668653e-13	4.60465031482922e-09	1.97321597832176e-08	NK.CD56dim	dnreg	loss	0.250414205977376	0.00355116646015554	0.144831076080087	0.286279402767425	NK cells
COV	AP3M2	DE	-1.05724129945943	0.182444380028845	-5.79486909540472	1.66724954061007e-08	-1.04356854223442	-5.31547683457416	3.59669337852067e-07	3793	1.57860964371175e-05	0.00015161967322308	0.00312660555394802	0.12081099603326	NK.CD56dim	dnreg	no_loss	0.533634162506196	0.000379785007679636	0.467756350764668	0.051161470324418	NK cells
COV	AP3S1	DE	-0.941788919851847	0.174609541972652	-5.39368530042507	1.36336993411105e-07	-0.943044250257458	-5.10765117390132	9.34505759632511e-07	4405	0.00113394869745915	0.00112423484766797	0.00763397755043798	1	NK.CD56dim	dnreg	no_loss	-0.238604539423985	0.0013795638656018	-0.23184164125285	0.0324980731848465	NK cells
COV	APOBEC3D	DE	-1.12122139582234	0.167835482158857	-6.68047889159161	1.08905353849954e-10	-1.12075289199615	-5.99244959148408	1.36464518720469e-08	3545	2.05487951758553e-06	1.15744610071731e-06	0.000137856456811418	0.0178486834897479	NK.CD56dim	dnreg	loss	0.305290413138643	0.000303796318145648	0.186069820267202	0.210927600677366	NK cells
COV	APOBEC3G	DE	-0.270884870819747	0.0477371504724455	-5.67450859841551	3.16975741145223e-08	-0.268262312924349	-6.80683809124421	1.99269858539244e-10	2603	1.73357537054938e-10	0.000280396740617064	2.23680416210302e-06	1.9520058672386e-06	NK.CD56dim	dnreg	loss	0.360127823944396	5.04032405695738e-09	0.154277236674137	0.0666814647846746	NK cells
COV	APOBEC3G	DE	-0.270884870819747	0.0477371504724455	-5.67450859841551	3.16975741145223e-08	-0.268262312924349	-6.80683809124421	1.99269858539244e-10	2603	1.73357537054938e-10	0.000280396740617064	2.23680416210302e-06	1.9520058672386e-06	NK.CD56dim	dnreg	loss	0.360127823944396	5.04032405695738e-09	0.154277236674137	0.0666814647846746	NK cells
COV	APOBR	DE	-1.75109332088087	0.171162720624811	-10.2305765793433	2.20519871153101e-21	-1.73827897186289	-10.3023243903934	2.45601240060786e-19	1625	6.42038755538889e-16	2.72584612732348e-17	3.03563132715131e-15	7.77508932957594e-12	NK.CD56dim	dnreg	loss	0.740920975669615	2.14004749134532e-05	0.307712042138664	0.328143152912351	NK cells
COV	ARAP1	DE	-1.20159204530879	0.153604037356066	-7.82265926072894	8.00320423606482e-14	-1.19262905956016	-7.08295323237211	4.46512194863694e-11	2682	4.20784814792535e-10	9.39176017102207e-10	5.12104836289171e-07	4.68291420382612e-06	NK.CD56dim	dnreg	loss	0.296984800491664	0.00385827496806547	0.204048274932619	0.205611058101398	NK cells
COV	ARFGAP2	DE	-0.946843738894999	0.147887314993712	-6.40246757428287	5.58861824029943e-10	-0.934270415678071	-6.06172621166938	9.63709294568827e-09	2896	4.23833107671924e-09	5.71324442705811e-06	9.84429044402057e-05	4.54137174870467e-05	NK.CD56dim	dnreg	no_loss	0.16670308515289	0.00192129175151267	0.179009359159745	0.0161811449574429	NK cells
COV	ARFGAP3	DE	-1.19146022131507	0.156031663711918	-7.63601561997611	2.74060202335692e-13	-1.18627134202544	-7.43554416997997	6.34733581587658e-12	1399	2.38333107847268e-17	3.18211300931972e-09	7.4314607732283e-08	2.9138605765407e-13	NK.CD56dim	dnreg	loss	0.180659024526355	0.00540004562815743	0.0256746941411525	0.863699877685944	NK cells
COV	ARHGAP26	DE	-1.10106963197834	0.174639417994942	-6.30481734662122	9.80822295228531e-10	-1.10090389280784	-6.0421068739811	1.06373134277866e-08	3014	1.42993454170341e-08	9.87688051295131e-06	0.000108351674575434	0.000149342363535504	NK.CD56dim	dnreg	loss	0.28714697595186	0.000992918200467547	0.0948472165698893	0.604600835932732	NK cells
COV	ARHGAP45	DE	-0.912195380064746	0.164674842277872	-5.53937303018944	6.44150396216492e-08	-0.907901907923607	-5.12093128750857	8.79839816490154e-07	3750	1.12275741021827e-05	0.000551263909082074	0.00722524457301714	0.0881364567021344	NK.CD56dim	dnreg	no_loss	0.23894369124195	0.000591292609725288	0.255649137957432	0.00915983045215047	NK cells
COV	ARHGAP5	DE	-1.25979084474306	0.17806021248908	-7.07508335036001	9.82904187926594e-12	-1.24976051463175	-6.34076352241077	2.32031600987736e-09	3193	8.36738171265932e-08	1.0939723611623e-07	2.47252874012531e-05	0.000831466720786957	NK.CD56dim	dnreg	no_loss	0.237832386355362	0.00455982483830945	0.181821213652807	0.206674543115889	NK cells
COV	ARHGEF6	DE	-1.10298324502769	0.16873745708075	-6.53668286881822	2.55340806322795e-10	-1.09411984758343	-6.37909070851942	1.90285071415756e-09	3034	1.75012485771085e-08	2.6637152915594e-06	2.03795311486274e-05	0.000181767967721848	NK.CD56dim	dnreg	loss	0.450512912131407	4.25505649179028e-06	0.298688184255687	0.0511603819726294	NK cells
COV	ARID5A	DE	-0.807166317973649	0.135701903770657	-5.94808396599799	7.2517682685598e-09	-0.801566171777511	-5.70454174879139	5.6480495850128e-08	2630	2.35214336449786e-10	6.85364619061587e-05	0.000540518345285725	2.63839921195725e-06	NK.CD56dim	dnreg	loss	0.178982864906416	0.00441972239607642	0.0666762675592241	0.554196281472922	NK cells
COV	ARL14EP	DE	-1.24223076989769	0.173827972711874	-7.14632259996915	6.30262261741745e-12	-1.23343361583039	-6.92315721177644	1.06496426607717e-10	2516	6.39113985506743e-11	7.05956759376929e-08	1.20628502418561e-06	7.27183892709572e-07	NK.CD56dim	dnreg	no_loss	0.307060898430958	9.28886540981373e-06	0.26443760707644	0.0100604140980592	NK cells
COV	ARL17A	DE	-0.984214295625245	0.172694310133938	-5.69917037140314	2.78109247609837e-08	-0.980259151487773	-5.5386846030941	1.2558436816888e-07	3279	1.89119753003792e-07	0.000247405986673711	0.0011593948869351	0.00183219216710074	NK.CD56dim	dnreg	loss	0.470903465525304	0.00953632510719275	0.341564233733929	0.241319186078485	NK cells
COV	ASCL2	DE	-1.53369206732261	0.165030181972811	-9.29340347922106	2.62636584248121e-18	-1.54011473875319	-9.70287687084005	9.9049812024793e-18	1503	1.10561136623797e-16	3.21073224243328e-14	1.21761933922078e-13	1.34685576635109e-12	NK.CD56dim	dnreg	loss	0.545218065542353	0.000462769979596856	0.27268421157803	0.280427267681897	NK cells
COV	ATF3	DE	-2.08089013154669	0.17394987359948	-11.9625849015443	2.05039548681678e-27	-2.06430754515633	-12.0579544310263	4.0974077145106e-24	1138	4.39720182418753e-19	2.5560230138658e-23	5.10496027150876e-20	5.42394845013531e-15	NK.CD56dim	dnreg	loss	0.521253133045414	0.00487681758066992	0.189360222050508	0.596657220963397	NK cells
COV	ATF7IP2	DE	-1.75977776516159	0.160746417660778	-10.9475395518626	7.85672788807829e-24	-1.76286686374477	-10.474633667413	8.42135620003493e-20	1556	2.38696791176139e-16	9.75648469141561e-20	1.04205861619232e-15	2.90064340637244e-12	NK.CD56dim	dnreg	loss	0.74062708952264	1.42146260536724e-07	0.338761623238054	0.10652656911635	NK cells
COV	ATG14	DE	-1.21362492824465	0.166053649990159	-7.30863144722544	2.26417294517859e-12	-1.21257129433611	-6.69210044825756	3.67752560589765e-10	3049	2.03492918089667e-08	2.56779853712703e-08	4.08425993790993e-06	0.000210452375888334	NK.CD56dim	dnreg	no_loss	0.286698875469498	0.00335308204327459	0.228669585807679	0.0910918177720352	NK cells
COV	ATP10A	DE	-1.34929361122304	0.176038214611253	-7.66477673159035	2.26994949153115e-13	-1.33681589767445	-7.50438202664053	4.31526877670359e-12	2248	2.56806980450864e-12	2.63949726875242e-09	5.0678516513607e-08	3.0041280573142e-08	NK.CD56dim	dnreg	no_loss	-0.276852765185734	0.00327095908578783	-0.316865809653971	0.0083817077767655	NK cells
COV	ATP9A	DE	-1.23763294558315	0.185596777232702	-6.66839674716657	1.17048099181152e-10	-1.21243012540702	-7.41057472802501	7.29808270599683e-12	2283	3.9549332917704e-12	1.24164623611366e-06	8.52853945022789e-08	4.6131622039495e-08	NK.CD56dim	dnreg	loss	0.827108467543214	0.0045112277066035	0.50904738620165	0.33098428658015	NK cells
COV	ATXN7	DE	-0.633979940986422	0.111948005585656	-5.66316423119606	3.36585923903502e-08	-0.638248567584598	-5.70313621153286	5.68676831122825e-08	2921	5.50259674902012e-09	0.000297340005176354	0.000543996256652095	5.86081579738133e-05	NK.CD56dim	dnreg	no_loss	-0.163411766321844	0.000554898282181656	-0.209542407518636	0.00030087382035596	NK cells
COV	ATXN7L3B	DE	-1.03180906993364	0.16203516015899	-6.36780973290747	6.82839164686928e-10	-1.02628655234589	-6.01364946792074	1.22714199610605e-08	2409	1.81670876083254e-11	6.94447430486605e-06	0.000124469012665037	2.09248515072692e-07	NK.CD56dim	dnreg	loss	0.234524888323553	3.83197739922308e-06	0.128724096151864	0.0761300557573603	NK cells
COV	ATXN7L3B	DE	-1.03180906993364	0.16203516015899	-6.36780973290747	6.82839164686928e-10	-1.02628655234589	-6.01364946792074	1.22714199610605e-08	2409	1.81670876083254e-11	6.94447430486605e-06	0.000124469012665037	2.09248515072692e-07	NK.CD56dim	dnreg	loss	0.234524888323553	3.83197739922308e-06	0.128724096151864	0.0761300557573603	NK cells
COV	B3GNT2	DE	-1.57445962381361	0.159899493933178	-9.84655789136881	4.18876809142694e-20	-1.56558398212378	-9.50677310130491	3.28473608437438e-17	743	7.10058621461219e-22	5.16140004225628e-16	4.0280718602683e-13	8.86082153721455e-18	NK.CD56dim	dnreg	loss	0.297283470626289	0.000920671381612044	0.0887189327670811	0.623228758670471	NK cells
COV	BACH1	DE	-1.3841879485568	0.174672016578922	-7.92449744193218	4.05585267406141e-14	-1.37315677675617	-7.26645717212813	1.62655036446826e-11	2497	5.1244238410635e-11	4.78752849646209e-10	1.88614780263739e-07	5.84389294834882e-07	NK.CD56dim	dnreg	loss	0.321794498599875	0.000150332037512208	0.13404675215978	0.359369112510563	NK cells
COV	BACH2	DE	-2.02187413692773	0.161534243241138	-12.5166905565	2.02760047031116e-29	-2.01025560410851	-12.1179614036604	2.80708999968491e-24	864	5.3455324152539e-21	2.53348678765379e-25	3.49931839360721e-20	6.64984232457585e-17	NK.CD56dim	dnreg	loss	0.72002048746161	1.92189530815601e-08	0.342290328869526	0.0443396969049958	NK cells
COV	BEX2	DE	-2.0378123738855	0.156026577654459	-13.0606746909395	2.04559177184527e-31	-2.02814045314392	-14.0675503405472	1.32793998408416e-29	838	3.47703757275552e-21	2.56026266164155e-27	1.66417438805427e-25	4.32786866680879e-17	NK.CD56dim	dnreg	loss	0.91671664277473	6.7220751688131e-07	0.574562134699319	0.0433948697730605	NK cells
COV	BEX4	DE	-2.41052754356374	0.153433907529637	-15.7105269778658	2.05568357092861e-41	-2.41268212701106	-15.2289286273615	9.72292926386012e-33	536	2.03004940939618e-23	2.58790004744203e-37	1.2218805205893e-28	2.54344890503247e-19	NK.CD56dim	dnreg	loss	0.778138004012623	1.39412438040955e-08	0.225462310022914	0.189355656180546	NK cells
COV	BEX4	DE	-2.41052754356374	0.153433907529637	-15.7105269778658	2.05568357092861e-41	-2.41268212701106	-15.2289286273615	9.72292926386012e-33	536	2.03004940939618e-23	2.58790004744203e-37	1.2218805205893e-28	2.54344890503247e-19	NK.CD56dim	dnreg	loss	0.778138004012623	1.39412438040955e-08	0.225462310022914	0.189355656180546	NK cells
COV	BHLHE40	DE	-1.58804803369342	0.172569945521733	-9.20234417929639	5.12691709815687e-18	-1.57815499647116	-9.00843716461302	6.71453244565325e-16	705	3.73297095218886e-22	6.25945308513972e-14	8.19777266289806e-12	4.66248071928389e-18	NK.CD56dim	dnreg	loss	0.32802452518359	0.000213859225449492	0.0620367814188874	0.727403411100101	NK cells
COV	BHLHE40	DE	-1.58804803369342	0.172569945521733	-9.20234417929639	5.12691709815687e-18	-1.57815499647116	-9.00843716461302	6.71453244565325e-16	705	3.73297095218886e-22	6.25945308513972e-14	8.19777266289806e-12	4.66248071928389e-18	NK.CD56dim	dnreg	loss	0.32802452518359	0.000213859225449492	0.0620367814188874	0.727403411100101	NK cells
COV	BIRC2	DE	-1.09561923565084	0.149641627207297	-7.32162070205968	2.08466552082136e-12	-1.08838912338584	-7.14477312828456	3.18184069430324e-11	1705	1.9865083647388e-15	2.36692923234058e-08	3.66293500728189e-07	2.39890750125858e-11	NK.CD56dim	dnreg	loss	0.318372443195075	1.4721734492593e-06	0.229431026221895	0.0144851748024127	NK cells
COV	BNC2	DE	-1.09814502295285	0.144467515519967	-7.60132836091499	3.43770407539835e-13	-1.08931553834003	-7.07880202126216	4.56765058851828e-11	2708	5.61126262306899e-10	3.98017377849621e-09	5.23726816479506e-07	6.21615673383582e-06	NK.CD56dim	dnreg	loss	0.894488604989475	9.91537011584747e-05	0.5919889193442	0.0938497440038544	NK cells
COV	BTF3L4	DE	-1.29637663403895	0.168207528029544	-7.70700722628336	1.7198896571648e-13	-1.28896772153825	-7.277472133094	1.53029713283072e-11	2397	1.57435596745057e-11	2.00332747266556e-09	1.77575679293676e-07	1.81523243047051e-07	NK.CD56dim	dnreg	loss	0.320022656493533	0.00119627251692861	0.128528423065063	0.503313725194145	NK cells
COV	BTG2	DE	-1.57346676603788	0.15699812017413	-10.0222013123005	1.09713949494802e-20	-1.55583298613873	-10.0426346796807	1.22515349482166e-18	637	1.168672778662e-22	1.35441870651333e-16	1.51098180516356e-14	1.46154217699469e-18	NK.CD56dim	dnreg	loss	0.585508264532485	1.25086733397848e-05	0.280051961474881	0.21330711394976	NK cells
COV	BTG3	DE	-0.857312347760638	0.161383511697529	-5.31226727404125	2.05908117214713e-07	-0.856634893146556	-5.09846610539929	9.74231430525293e-07	4104	0.000158392243074951	0.00165817806793008	0.00793511500162851	0.983932613981595	NK.CD56dim	dnreg	no_loss	-0.211176112112471	0.00176606747753433	-0.154645905991259	0.169223950740509	NK cells
COV	BTN2A1	DE	-1.34111012102996	0.155959885742187	-8.59907093832396	3.92008364539939e-16	-1.33407794841357	-7.87076931380654	5.39488264428459e-13	1991	9.64392756581823e-14	4.73075694326798e-12	6.43177908851609e-09	1.14753094105671e-09	NK.CD56dim	dnreg	no_loss	-0.225532011296074	0.00455965816188913	-0.231885839314768	0.0849490180943631	NK cells
COV	C17orf80	DE	-1.21606573754607	0.165292360852655	-7.35705952333818	1.6632017187157e-12	-1.20926761315299	-6.62928825044706	5.13155323854284e-10	2759	9.81166056799541e-10	1.89521835847654e-08	5.66266899873203e-06	1.0783014964227e-05	NK.CD56dim	dnreg	no_loss	0.487736499389428	1.44733708023296e-05	0.512429442733451	0.00227515271559415	NK cells
COV	C19orf12	DE	-0.946514990166262	0.172929244338521	-5.47342350211971	9.06184369735255e-08	-0.94553640385455	-5.20117178798697	6.09950675648941e-07	4061	0.00011707254966871	0.000762282291821297	0.00513578468896408	0.75066918847577	NK.CD56dim	dnreg	no_loss	-0.284504143681719	0.000874247149956822	-0.282787840993324	0.0172152193471246	NK cells
COV	C19orf25	DE	-1.00924063989734	0.171862183522313	-5.87238343661744	1.09639599774002e-08	-1.0070167988791	-5.58820749061365	9.90764574715348e-08	3422	6.99586362591992e-07	0.000101756512550251	0.00092567134215655	0.00642500115404485	NK.CD56dim	dnreg	no_loss	0.234468644219948	0.00217369132736105	0.296740351973452	0.010497527601773	NK cells
COV	C1orf162	DE	-2.18281227291439	0.165236808154964	-13.2102059903462	5.72525122891145e-32	-2.17770956278162	-13.3155071918669	1.48512558159142e-27	822	2.66582559912147e-21	7.16915958884291e-28	1.85744656489639e-23	3.31948603602606e-17	NK.CD56dim	dnreg	loss	0.933387247548908	1.72913197245262e-08	0.260462419489336	0.252443973961777	NK cells
COV	C1orf52	DE	-1.37871888791237	0.154499333702859	-8.92378533207138	3.87789950387766e-17	-1.3747080243394	-8.13425666790713	1.17988270099699e-13	2157	8.21530768493279e-13	4.71475021681446e-13	1.41668515908709e-09	9.67352479900837e-09	NK.CD56dim	dnreg	loss	0.183233225434417	0.0026669530280862	0.0984557251955164	0.358296761504424	NK cells
COV	CADM1	DE	2.62819915743221	0.217143363691048	12.1035205163885	6.38067114604978e-28	2.62489240057926	12.5131733645686	2.32400966301366e-25	11405	5.82895792464765e-19	7.96052532181171e-24	2.90082886137365e-21	7.18593932950562e-15	NK.CD56dim	upreg	loss	-2.2248602685022	6.94584451452979e-13	-1.135443047741	0.013752444125488	NK cells
COV	CADM1	DE	2.62819915743221	0.217143363691048	12.1035205163885	6.38067114604978e-28	2.62489240057926	12.5131733645686	2.32400966301366e-25	11405	5.82895792464765e-19	7.96052532181171e-24	2.90082886137365e-21	7.18593932950562e-15	NK.CD56dim	upreg	loss	-2.2248602685022	6.94584451452979e-13	-1.135443047741	0.013752444125488	NK cells
COV	CALR	DE	-0.965636165717342	0.148070714990193	-6.52145271116777	2.79240496362099e-10	-0.966639301424684	-7.13759267577041	3.30980090299513e-11	1090	2.06389999049211e-19	2.90605584564037e-06	3.8075949588056e-07	2.5503612182511e-15	NK.CD56dim	dnreg	loss	0.270955691651985	0.00230501538644207	0.159131303094892	0.309577559432073	NK cells
COV	CAMK2N1	DE	1.12544445845899	0.19088926673841	5.89579748347649	9.65217480156611e-09	1.14247692255021	5.96920666617584	1.53278518796873e-08	9397	6.3248402982414e-08	9.0006530024604e-05	0.000154290157020933	0.000633875494689753	NK.CD56dim	upreg	loss	-0.870083010342511	5.36465169874471e-07	-0.643552751509317	0.0142262932388591	NK cells
COV	CANX	DE	-1.10442001639069	0.148906303907252	-7.41687885207727	1.13409745604479e-12	-1.09752267762409	-7.37192857898546	9.05415096849638e-12	1088	1.99957166669399e-19	1.29786112869766e-08	1.05571400292668e-07	2.47107066570044e-15	NK.CD56dim	dnreg	loss	0.217616145465414	0.00067260720228962	0.0831005178793132	0.486906353042925	NK cells
COV	CAPN12	DE	-0.980237613282886	0.142264868531405	-6.8902296357621	3.06932700064713e-11	-0.97808036873539	-7.25217667554038	1.76029506761774e-11	2642	2.69192176576246e-10	3.34955655580621e-07	2.03912580632839e-07	3.01549076200711e-06	NK.CD56dim	dnreg	no_loss	0.587004049090518	0.00297431979445383	0.512549363012057	0.0943352008164068	NK cells
COV	CASS4	DE	-0.79316658277738	0.126654981943929	-6.26241913743686	1.24968975306392e-09	-0.798567450573246	-6.68214074386853	3.87744708364879e-10	2950	7.43119558876369e-09	1.24869000126147e-05	4.29931332634978e-06	7.86409839819047e-05	NK.CD56dim	dnreg	loss	-0.545626380537571	0.00793186095072201	-0.785218923185287	0.00498147517104134	NK cells
COV	CATSPER1	DE	-1.79467320433743	0.147319001581628	-12.1822248662405	3.31778816192463e-28	-1.79695579202397	-11.379210821536	2.93724458851675e-22	1460	5.88507998998272e-17	4.14126318371432e-24	3.65099502352632e-18	7.18156311177591e-13	NK.CD56dim	dnreg	loss	0.630405351577881	0.000250427595128484	0.324898792763134	0.304950516442687	NK cells
COV	CCDC127	DE	-1.17927874142231	0.154843733097779	-7.61592812204824	3.12520532569798e-13	-1.17252824383226	-6.95512138450851	8.95695022654936e-11	2726	6.84057888770267e-10	3.62305053408167e-09	1.01670342021562e-06	7.56294401824408e-06	NK.CD56dim	dnreg	loss	-0.288248516627679	0.00119562213297688	-0.393579778929495	0.000848398291671425	NK cells
COV	CCDC144A	DE	-1.0253408363595	0.208649241624953	-4.91418434293927	1.44036141346382e-06	-1.00694573622437	-5.32811988930024	3.39106399513539e-07	3518	1.6281871947973e-06	0.0102467310953816	0.0029580251229566	0.014313393629463	NK.CD56dim	dnreg	no_loss	0.988422638049861	2.13560969366115e-05	1.12470946460241	0.00061793192851928	NK cells
COV	CCDC69	DE	-1.51920826584484	0.158366771031826	-9.59297367715813	2.83659321719098e-19	-1.50846531867672	-8.83576602183528	1.88953088137936e-15	1138	4.39720182418753e-19	3.48276915206708e-15	2.30182651969633e-11	5.42394845013531e-15	NK.CD56dim	dnreg	loss	0.299489386915152	0.00120881582298373	0.123771018829136	0.435619192164776	NK cells
COV	CCL28	DE	-1.08928248433317	0.162382480890667	-6.70812810814603	9.23071210942699e-11	-1.08838447291623	-6.4229502216011	1.51524111162373e-09	2929	5.97968852458446e-09	9.85378517681331e-07	1.63282382188574e-05	6.3546149950759e-05	NK.CD56dim	dnreg	no_loss	0.624843764036124	0.000191559321155132	0.502565223513615	0.0307486986225188	NK cells
COV	CCL3L1	DE	-2.18582451183611	0.228129253584383	-9.58151783470237	3.09071227620023e-19	-2.16174318387366	-10.529406097345	5.98902606553683e-20	1263	3.05230976347868e-18	3.79384931903578e-15	7.4156120743477e-16	3.74823638955182e-14	NK.CD56dim	dnreg	no_loss	-0.795921499095818	0.00201379331191357	-1.03446294475952	0.00478542389564683	NK cells
COV	CCL4L2	DE	-2.51516352209697	0.274622678095178	-9.15861552127635	7.05993034630998e-18	-2.49872716688299	-9.62270517683588	1.61812721642134e-17	1560	2.5288634079126e-16	8.61240902946354e-14	1.98641297087884e-13	3.07282192695459e-12	NK.CD56dim	dnreg	no_loss	-0.875007997381138	0.00142673432363453	-1.07878878278419	0.00580057882607798	NK cells
COV	CCL5	DE	0.70704984621229	0.0416319076811203	16.9833640972674	2.64000308249982e-46	0.703259431970077	21.3235204431183	3.17714393999544e-48	12331	8.38731994254341e-26	3.32930788734052e-42	4.01622765454823e-44	1.05772491795415e-21	NK.CD56dim	upreg	loss	-0.341928957145667	2.71800659092526e-06	-0.188225550987859	0.0784611987682601	NK cells
COV	CCNG2	DE	-1.86298383051351	0.160784518714232	-11.5868358807893	4.49584443880034e-26	-1.84789333596633	-10.7855145332577	1.2125241031992e-20	1393	2.17926928763398e-17	5.59732632630643e-22	1.50292362591541e-16	2.66481048491884e-13	NK.CD56dim	dnreg	loss	0.373337715889262	0.00180691958599637	0.0553428102405991	0.843446591229808	NK cells
COV	CCS	DE	-1.1967229871613	0.174455391127224	-6.85976500599268	3.69545837869382e-11	-1.19545458017588	-6.15449603692874	6.02682062259982e-09	3189	8.05172602122434e-08	4.01807189515379e-07	6.24619689326245e-05	0.000801468808152671	NK.CD56dim	dnreg	no_loss	0.266116387721731	0.00191697916787522	0.258201860603017	0.0616060013679159	NK cells
COV	CD226	DE	-1.10137322055571	0.198204534139165	-5.55675088533749	5.88440213460011e-08	-1.09969331547834	-5.78083445277446	3.89214602916174e-08	3476	1.12884775632565e-06	0.000505764363468879	0.000378433358415396	0.0101133470489215	NK.CD56dim	dnreg	loss	0.320014326393108	0.00393695143745543	0.136027953441287	0.543515987070348	NK cells
COV	CD300A	DE	-1.40897994671849	0.196478483460788	-7.17116664329145	5.39394782643251e-12	-1.4132188911762	-7.53327834182408	3.66824289453085e-12	2553	9.79643121493572e-11	6.05470643517049e-08	4.31385364396829e-08	1.10885804921857e-06	NK.CD56dim	dnreg	loss	0.528935539041387	0.00342251460412274	0.240320591530018	0.423483459061078	NK cells
COV	CD3D	DE	3.39940781828086	0.207416195893952	16.3893075158842	5.10335771460072e-44	3.3897287093625	17.3114249219386	3.10120650254984e-38	11985	4.07522755769435e-23	6.43074105616836e-40	3.90689995191228e-34	5.10218490223333e-19	NK.CD56dim	upreg	loss	-1.57823325211287	1.17415863165962e-09	-1.08605944460139	0.000826976852361667	NK cells
COV	CD3D	DE	3.39940781828086	0.207416195893952	16.3893075158842	5.10335771460072e-44	3.3897287093625	17.3114249219386	3.10120650254984e-38	11985	4.07522755769435e-23	6.43074105616836e-40	3.90689995191228e-34	5.10218490223333e-19	NK.CD56dim	upreg	loss	-1.57823325211287	1.17415863165962e-09	-1.08605944460139	0.000826976852361667	NK cells
COV	CD3E	DE	2.78721240255836	0.204611925953582	13.6219450042744	1.68426776017332e-33	2.77829231130062	13.2766542084319	1.89615312192312e-27	11423	4.39720182418753e-19	2.11139806415328e-29	2.37113947896486e-23	5.42394845013531e-15	NK.CD56dim	upreg	loss	-0.917488854049337	4.72856166440576e-05	-0.124231798246795	0.796714239286912	NK cells
COV	CD3E	DE	2.78721240255836	0.204611925953582	13.6219450042744	1.68426776017332e-33	2.77829231130062	13.2766542084319	1.89615312192312e-27	11423	4.39720182418753e-19	2.11139806415328e-29	2.37113947896486e-23	5.42394845013531e-15	NK.CD56dim	upreg	loss	-0.917488854049337	4.72856166440576e-05	-0.124231798246795	0.796714239286912	NK cells
COV	CD3G	DE	3.28554069220017	0.222851941919716	14.7431548672966	1.00655755352074e-37	3.28749981527402	15.0309669988491	3.3055719492987e-32	11775	1.46224364040938e-21	1.26494087750952e-33	4.15179836831917e-28	1.821663127222e-17	NK.CD56dim	upreg	loss	-1.66705505008159	1.50122974683643e-08	-1.12093426849451	0.00217018512949663	NK cells
COV	CD40	DE	-0.821883360519458	0.14394777748608	-5.70959395742624	2.63116203077194e-08	-0.824476233815872	-5.07241435333663	1.09604328528651e-06	3552	2.18193890878283e-06	0.000234752276385472	0.00887247039439427	0.018878135438789	NK.CD56dim	dnreg	loss	0.453840811640312	0.00343636620521522	0.331707676993644	0.195191080111135	NK cells
COV	CD55	DE	-2.26957845953729	0.163475872250807	-13.8832625774602	1.77206963774074e-34	-2.27336126534876	-14.0668980120382	1.33336861430383e-29	707	3.86187376331859e-22	2.22270694661821e-30	1.67084421058414e-25	4.82309414300859e-18	NK.CD56dim	dnreg	loss	0.441010181512014	0.0055435519952076	0.0617114881310951	0.864225617905201	NK cells
COV	CD58	DE	-0.939322824829697	0.173153490522055	-5.42479866849727	1.16314211459274e-07	-0.925499514721376	-5.1023129372235	9.57397964300866e-07	4172	0.000252726629386321	0.000966977876280666	0.00780949519480216	1	NK.CD56dim	dnreg	loss	0.249286211505023	0.00757943213811167	0.142571751487091	0.363003541736262	NK cells
COV	CD63	DE	-0.936304642815474	0.143198136230725	-6.53852534300357	2.52589288583921e-10	-0.934192609853849	-6.55518400133424	7.58639455358716e-10	2040	1.8305000873234e-13	2.63551663708464e-06	8.30330883890114e-06	2.17152225359175e-09	NK.CD56dim	dnreg	loss	0.249595941608225	0.00252917631561062	0.0856440423522615	0.585588716610172	NK cells
COV	CD69	DE	-1.65093019788997	0.16005455426211	-10.3147967610241	1.14776022386743e-21	-1.63583858859943	-10.5223250415964	6.25892872282092e-20	237	9.53924467749925e-26	1.41943506885685e-17	7.74917965172458e-16	1.20242179159878e-21	NK.CD56dim	dnreg	loss	0.379511300585699	0.000319307611877995	0.0839901765727787	0.695652165507712	NK cells
COV	CD70	DE	0.554990522285099	0.0949197671264957	5.84694357230655	1.25866595841927e-08	0.56327943457802	5.54689600031187	1.20754119184159e-07	8213	0.000786769964621746	0.000116137107983346	0.00111794163540694	1	NK.CD56dim	upreg	loss	-0.657879791858555	0.000445352018403313	-0.326139570382684	0.357881871304972	NK cells
COV	CD82	DE	-1.89201083550141	0.172579053246047	-10.9631545654846	6.93589062656654e-24	-1.89023365684647	-11.0154913308679	2.87690384323107e-21	1179	8.34448677642455e-19	8.61368256913298e-20	3.56879921752814e-17	1.02812421572327e-14	NK.CD56dim	dnreg	loss	0.522099430892011	0.00554389627617407	0.0444996942114511	0.93461260812122	NK cells
COV	CD84	DE	1.80462703233072	0.184226915097923	9.79567524849179	6.1611928130139e-20	1.78298954868353	9.77321425779358	6.43438460812333e-18	10789	5.04146391246478e-15	7.5831961142575e-16	7.91493650645251e-14	6.06841011143385e-11	NK.CD56dim	upreg	loss	-1.5235751556989	3.62750622172758e-14	-1.02869276296053	6.15047798166342e-05	NK cells
COV	CD84	DE	1.80462703233072	0.184226915097923	9.79567524849179	6.1611928130139e-20	1.78298954868353	9.77321425779358	6.43438460812333e-18	10789	5.04146391246478e-15	7.5831961142575e-16	7.91493650645251e-14	6.06841011143385e-11	NK.CD56dim	upreg	loss	-1.5235751556989	3.62750622172758e-14	-1.02869276296053	6.15047798166342e-05	NK cells
COV	CD8B	DE	2.22275901794564	0.191207735577406	11.6248383530791	3.2954961863824e-26	2.2165101396491	11.0982837764281	1.71250963084156e-21	11111	5.07845029162943e-17	4.10355185128336e-22	2.1250532009113e-17	6.19875642596288e-13	NK.CD56dim	upreg	loss	-1.05036574597807	7.52061828804528e-05	-0.80845070606316	0.0253104424338445	NK cells
COV	CD8B	DE	2.22275901794564	0.191207735577406	11.6248383530791	3.2954961863824e-26	2.2165101396491	11.0982837764281	1.71250963084156e-21	11111	5.07845029162943e-17	4.10355185128336e-22	2.1250532009113e-17	6.19875642596288e-13	NK.CD56dim	upreg	loss	-1.05036574597807	7.52061828804528e-05	-0.80845070606316	0.0253104424338445	NK cells
COV	CDC42SE1	DE	-1.19539855727204	0.145214661687225	-8.23194120609381	5.03948788395468e-15	-1.18540976013889	-7.71593096881433	1.3056257383135e-12	683	2.5676418839941e-22	6.02067617496066e-11	1.54847212563982e-08	3.20852529823903e-18	NK.CD56dim	dnreg	loss	0.253237554314776	3.94953023354822e-07	0.153300883697732	0.024866044451688	NK cells
COV	CDK11A	DE	-0.965724255390803	0.172767749884889	-5.58972525852912	4.95337332947932e-08	-0.961626324620381	-5.45868238218341	1.83684391038591e-07	4538	0.00249368906452642	0.000429259332732678	0.00166032321059782	1	NK.CD56dim	dnreg	no_loss	-0.225839944059047	0.00518548716546509	-0.220962461294075	0.0506773166577776	NK cells
COV	CDK17	DE	-1.36164626790161	0.159432673474966	-8.5405722567615	5.91514744403095e-16	-1.35496012901592	-8.2066656842058	7.74399714607267e-14	1478	7.66798499862276e-17	7.1289356995461e-12	9.31680296644003e-10	9.35187450432032e-13	NK.CD56dim	dnreg	loss	0.296742924376887	5.37831111505437e-06	0.165620243379766	0.0945364820747408	NK cells
COV	CDKN2A	DE	1.07063066304189	0.155567895193663	6.88207976143847	3.22579239198666e-11	1.05994288987146	6.21761554513152	4.36905138373051e-09	9434	4.40990184681159e-08	3.51772660346146e-07	4.57527060904259e-05	0.000446546661008142	NK.CD56dim	upreg	loss	-1.21241841400378	5.40837661442797e-09	-0.583421824718894	0.0554891706867591	NK cells
COV	CDKN2A	DE	1.07063066304189	0.155567895193663	6.88207976143847	3.22579239198666e-11	1.05994288987146	6.21761554513152	4.36905138373051e-09	9434	4.40990184681159e-08	3.51772660346146e-07	4.57527060904259e-05	0.000446546661008142	NK.CD56dim	upreg	loss	-1.21241841400378	5.40837661442797e-09	-0.583421824718894	0.0554891706867591	NK cells
COV	CDYL2	DE	1.45436815251623	0.148376501363246	9.80187657178769	5.87847743712358e-20	1.45649588359178	9.43451497592821	5.10133391692322e-17	10693	1.87063424906339e-14	7.23758142058656e-16	6.25270498197279e-13	2.24072120582734e-10	NK.CD56dim	upreg	loss	-1.59107754681297	6.02444387668193e-14	-0.963360054404045	0.000524890329221931	NK cells
COV	CDYL2	DE	1.45436815251623	0.148376501363246	9.80187657178769	5.87847743712358e-20	1.45649588359178	9.43451497592821	5.10133391692322e-17	10693	1.87063424906339e-14	7.23758142058656e-16	6.25270498197279e-13	2.24072120582734e-10	NK.CD56dim	upreg	loss	-1.59107754681297	6.02444387668193e-14	-0.963360054404045	0.000524890329221931	NK cells
COV	CEBPD	DE	-2.80227980950372	0.184651581018206	-15.1760401619709	2.26872899047201e-39	-2.80069811282658	-15.2734184150723	7.38835934384283e-33	12	1.41643293485975e-27	2.8531535784176e-35	9.28569002334167e-29	1.79391231199987e-23	NK.CD56dim	dnreg	loss	0.501549449367407	2.26982077469848e-05	0.00758085724343586	0.980517212946704	NK cells
COV	CENPM	DE	0.711958682683276	0.103998302336582	6.84586831407188	4.02126837835051e-11	0.708180137923921	6.59429807112443	6.17366078976621e-10	9453	3.65814988617505e-08	4.36508682469948e-07	6.78794003834795e-06	0.000372253332417173	NK.CD56dim	upreg	loss	-0.795295104946852	6.37017277424937e-06	-0.382883443157212	0.147810042122704	NK cells
COV	CERK	DE	-1.50115435742559	0.180534028928353	-8.31507703193918	2.84322277342606e-15	-1.49482629569043	-7.85451596444252	5.92133880116308e-13	2370	1.13898216757735e-11	3.40561223800973e-11	7.05527518158582e-09	1.31734677501996e-07	NK.CD56dim	dnreg	loss	0.682702908356862	9.55854482407453e-06	0.513336033181977	0.0224250435583777	NK cells
COV	CERS4	DE	-1.20907901305407	0.166214085173349	-7.27422716187432	2.81655478107776e-12	-1.19137849030721	-7.0697073113588	4.80047301685391e-11	2694	4.80684459801772e-10	3.18496014644273e-08	5.50134207731458e-07	5.33752024163888e-06	NK.CD56dim	dnreg	no_loss	0.561011925708127	0.00517705872538252	0.42178810959657	0.193736945338743	NK cells
COV	CFH	DE	1.11791114137847	0.1905714081618	5.86610107025778	1.13445829295008e-08	1.12454154520893	5.94446309384657	1.73410543602026e-08	9309	1.46743907296867e-07	0.000105141594590614	0.000173896093124112	0.001432374987133	NK.CD56dim	upreg	no_loss	-1.10468921537472	0.000162639440930332	-0.999704282627534	0.018952726261657	NK cells
COV	CHD1	DE	-0.919555363606224	0.158124425720406	-5.81539100880072	1.49274150464141e-08	-0.917392517607636	-5.55163270858296	1.18050846560803e-07	3337	3.23802962756289e-07	0.000136630629919828	0.00109456744931177	0.00307062349581789	NK.CD56dim	dnreg	loss	0.179312213260566	0.000625378109466936	0.0641600769904343	0.52580325078902	NK cells
COV	CHD1	DE	-0.919555363606224	0.158124425720406	-5.81539100880072	1.49274150464141e-08	-0.917392517607636	-5.55163270858296	1.18050846560803e-07	3337	3.23802962756289e-07	0.000136630629919828	0.00109456744931177	0.00307062349581789	NK.CD56dim	dnreg	loss	0.179312213260566	0.000625378109466936	0.0641600769904343	0.52580325078902	NK cells
COV	CHD7	DE	-1.17134219761216	0.185342187241514	-6.31988979436086	8.99627934889687e-10	-1.16572027576392	-5.9970262071872	1.33373731182724e-08	3312	2.57121537169211e-07	9.07364735129738e-06	0.000134947541210681	0.00246142447532086	NK.CD56dim	dnreg	loss	0.482448312763883	0.00890492026970266	0.289960740582247	0.354872001127453	NK cells
COV	CHD9	DE	-1.60039913205202	0.16924297783987	-9.45622177344484	7.87154233331263e-19	-1.59079797178375	-8.84309637604338	1.80855872646025e-15	1481	8.0129866489463e-17	9.65051090064128e-15	2.20336709644652e-11	9.77023462106023e-13	NK.CD56dim	dnreg	loss	0.243253488838444	0.00224886713967562	5.36215644395384e-05	0.999753935398751	NK cells
COV	CKLF	DE	-0.899542901912861	0.153326073147229	-5.86686193318921	1.12978075514192e-08	-0.894667988901451	-5.53972736599798	1.2496067201836e-07	3456	9.46465154441085e-07	0.000104719378194104	0.00115426172743359	0.00855225913552964	NK.CD56dim	dnreg	loss	0.3050648995242	0.000187336624120607	0.234822908010287	0.0367631182721816	NK cells
COV	CKS1B	DE	-1.15236190965823	0.172222924849434	-6.69110637080218	1.02204755192495e-10	-1.13959941273673	-6.56332312283452	7.26835820488202e-10	2579	1.31935745628554e-10	1.08786741426891e-06	7.96394008508923e-06	1.48981843963763e-06	NK.CD56dim	dnreg	no_loss	-0.295033913128447	0.00669392084649847	-0.373597781168815	0.00734592024600993	NK cells
COV	CLDND1	DE	-1.10494561936129	0.121855625086193	-9.06766198589291	1.36967290787455e-17	-1.10808246900991	-9.66203874463885	1.27199390110618e-17	904	1.03190082175238e-20	1.66880947095435e-13	1.56264450750894e-13	1.28234315119168e-16	NK.CD56dim	dnreg	loss	0.440001808175071	1.06817592808516e-05	0.180559508872263	0.247562738536224	NK cells
COV	CLDND1	DE	-1.10494561936129	0.121855625086193	-9.06766198589291	1.36967290787455e-17	-1.10808246900991	-9.66203874463885	1.27199390110618e-17	904	1.03190082175238e-20	1.66880947095435e-13	1.56264450750894e-13	1.28234315119168e-16	NK.CD56dim	dnreg	loss	0.440001808175071	1.06817592808516e-05	0.180559508872263	0.247562738536224	NK cells
COV	CLEC11A	DE	-1.28675884461243	0.114857458006395	-11.2030935295537	1.01182133415061e-24	-1.26698635566233	-12.1193330338157	2.78292602064792e-24	1175	7.83970235683253e-19	1.25779510048263e-20	3.46947386994177e-20	9.66086521432472e-15	NK.CD56dim	dnreg	loss	0.667355773654408	0.0048505905391177	0.275091619086737	0.528930079323817	NK cells
COV	CLEC2D	DE	1.06781787533612	0.084403778555937	12.6513041667732	6.53780710602332e-30	1.06616458832211	14.413188440082	1.53431979780419e-30	12139	2.71385713023822e-24	8.17422022466096e-26	1.92388359446667e-26	3.4086045555792e-20	NK.CD56dim	upreg	loss	-0.932575866712665	1.83770298055482e-17	-0.521597504390825	1.16826362061406e-05	NK cells
COV	CLEC2D	DE	1.06781787533612	0.084403778555937	12.6513041667732	6.53780710602332e-30	1.06616458832211	14.413188440082	1.53431979780419e-30	12139	2.71385713023822e-24	8.17422022466096e-26	1.92388359446667e-26	3.4086045555792e-20	NK.CD56dim	upreg	loss	-0.932575866712665	1.83770298055482e-17	-0.521597504390825	1.16826362061406e-05	NK cells
COV	CLIC3	DE	-1.64622713865573	0.131309341067333	-12.5370146957906	1.7095208408174e-29	-1.64887640951427	-12.5533355470063	1.80419777413134e-25	127	1.24130642561356e-26	2.13655914685359e-25	2.25254092100298e-21	1.56938371390323e-22	NK.CD56dim	dnreg	loss	0.671075096244976	1.36804776884134e-10	0.228694645240986	0.102354418111212	NK cells
COV	CLINT1	DE	-1.43806224664476	0.146738154592542	-9.80019307614934	5.95392766883724e-20	-1.4345695396502	-9.95917678595353	2.05003141602943e-18	650	1.46075803358785e-22	7.32988035310553e-16	2.52604871083147e-14	1.82653184519825e-18	NK.CD56dim	dnreg	loss	0.332435148133992	2.59309754460598e-07	0.129367889202766	0.208331587589988	NK cells
COV	CLN3	DE	-1.48725086715949	0.180549585412474	-8.23735409727914	4.855664366623e-15	-1.47478102463916	-7.60944614729072	2.3874350352072e-12	2256	2.83539042540281e-12	5.80203335167782e-11	2.8171733415445e-08	3.31485494633842e-08	NK.CD56dim	dnreg	loss	0.540977398047671	0.000252701938909507	0.331812232846341	0.179738727343831	NK cells
COV	CLPX	DE	-1.10570645308646	0.163531797687037	-6.76141563124341	6.70252140296741e-11	-1.10413114589378	-6.22605918996911	4.1844505456533e-09	3214	1.02313787570199e-07	7.21057252531234e-07	4.38655950700836e-05	0.00101188335906926	NK.CD56dim	dnreg	no_loss	0.194721131850039	0.00983631802574372	0.191564217272965	0.175534161565354	NK cells
COV	CNR2	DE	-1.11366906659757	0.103069001858688	-10.8050824837176	2.44125266600209e-23	-1.12174736170165	-11.2181416920515	8.07549176259058e-22	1075	1.62668432944437e-19	3.02837393217559e-19	1.00257230232562e-17	2.01172051022385e-15	NK.CD56dim	dnreg	loss	0.606651805630945	0.00324748471124071	0.37136217768019	0.283566367308453	NK cells
COV	COLGALT2	DE	-1.16172301155892	0.166733644237409	-6.96753805671496	1.91129557536718e-11	-1.1367663871725	-6.70691220405147	3.39885616672884e-10	2816	1.81565892670528e-09	2.10357191024911e-07	3.78020782863581e-06	1.97546453090887e-05	NK.CD56dim	dnreg	no_loss	0.792234977217909	0.00314199155316855	0.698551605724122	0.0834182014607355	NK cells
COV	COMMD7	DE	-1.06466653559511	0.173152469502912	-6.14872279125773	2.37885048135634e-09	-1.05573953809767	-5.71312749846282	5.41707373259658e-08	3155	5.79579313999209e-08	2.32604000067023e-05	0.000519280688006708	0.000582303336775005	NK.CD56dim	dnreg	no_loss	0.214939411098625	0.00886404676330929	0.181391074240588	0.171010169541504	NK cells
COV	COTL1	DE	-1.74993029544622	0.176488715529195	-9.91525316618186	2.48396723904066e-20	-1.74412838587437	-10.208284150721	4.39908493186407e-19	1185	9.16078861721489e-19	3.06223481228933e-16	5.4337497078385e-15	1.1285175497547e-14	NK.CD56dim	dnreg	loss	0.440589079226407	0.000349448849337809	0.225968381716853	0.0825950762767119	NK cells
COV	CPNE7	DE	-0.888744609915502	0.121893310196535	-7.29116805903892	2.52971486470404e-12	-0.900448271313204	-8.06610898981314	1.75140899762082e-13	2184	1.15426818852229e-12	2.86540802725026e-08	2.09993938814736e-09	1.35661140197024e-08	NK.CD56dim	dnreg	loss	0.832202166052589	0.000252833546852898	0.581695733628935	0.103517526408283	NK cells
COV	CREB3L2	DE	-1.11877881737839	0.175388274919028	-6.37886892892296	6.40604249869495e-10	-1.11607274225939	-6.19905289198682	4.80346428503801e-09	2807	1.64858538950895e-09	6.52647609767042e-06	5.0172184457222e-05	1.79662835748685e-05	NK.CD56dim	dnreg	loss	0.261761363246488	0.00117588149000007	0.0426224062925951	0.825419376668513	NK cells
COV	CRTC2	DE	-1.00114576920091	0.16366621555645	-6.11699712000491	2.84251431669058e-09	-1.00096096640278	-5.80355354440533	3.48165552288245e-08	3511	1.53231343753959e-06	2.76434517298158e-05	0.000339809579033327	0.0135165368325367	NK.CD56dim	dnreg	no_loss	0.341214092808966	0.00399963060974135	0.291058575375069	0.142719440089574	NK cells
COV	CSNK1G3	DE	-1.45157061937331	0.166062070193951	-8.74113286482553	1.43354068407327e-16	-1.44301374261972	-8.33720882633431	3.61210166072476e-14	1415	3.02426331533466e-17	1.73601776841273e-12	4.35908428416264e-10	3.69504491867588e-13	NK.CD56dim	dnreg	loss	0.21217612590305	0.00964694590757946	0.120482634602288	0.360614294988549	NK cells
COV	CSRNP1	DE	-1.68464894655657	0.166369965877127	-10.1259198898963	4.94649908840175e-21	-1.66868376895504	-9.54963428114668	2.52886223271638e-17	1618	5.81094900611088e-16	6.1118942736292e-17	3.10266107331973e-13	7.04112691070455e-12	NK.CD56dim	dnreg	loss	0.300190184576568	0.00805357686719255	0.123265874270458	0.557385036035667	NK cells
COV	CTDSP1	DE	-0.956587588763313	0.15828554730665	-6.04342977006042	4.28442269598779e-09	-0.958605321870259	-5.66069771332684	6.98623390307465e-08	3244	1.36063118837142e-07	4.11518799949627e-05	0.000662015524655354	0.00133110549158376	NK.CD56dim	dnreg	no_loss	0.225903538245833	0.00422969906320684	0.172746184366307	0.116987128432823	NK cells
COV	CTNNB1	DE	-1.2408075210514	0.156162492869752	-7.94561804342033	3.52012956608006e-14	-1.23872279836017	-7.62917997427435	2.13537310755553e-12	1586	3.67649594831994e-16	4.1597371082368e-10	2.5223027146446e-08	4.46253078207074e-12	NK.CD56dim	dnreg	loss	0.233415785764964	2.1854612987988e-05	0.10634668655597	0.180331690261893	NK cells
COV	CTNNBIP1	DE	-1.07151467829776	0.158785108257674	-6.74820636554232	7.25715118794744e-11	-1.08581219966169	-6.31687007313123	2.62485254266065e-09	2989	1.10894065273898e-08	7.79055180026157e-07	2.78663524873877e-05	0.000116516394383285	NK.CD56dim	dnreg	no_loss	0.481502358045914	0.00495166152509115	0.370365618795318	0.242271370833247	NK cells
COV	CTSD	DE	-1.45149166144266	0.162343578680889	-8.94086278765473	3.42896788852535e-17	-1.44514805804524	-8.54352881120879	1.07279616153703e-14	1081	1.78963868041575e-19	4.17031074602453e-13	1.3008726254798e-10	2.21217237286191e-15	NK.CD56dim	dnreg	loss	0.470965959770903	4.89525897414264e-07	0.208542792788957	0.14449522224685	NK cells
COV	CXCR3	DE	-1.14155303387829	0.193873504791488	-5.88813327074287	1.00637251407169e-08	-1.13955196950662	-5.87255253943998	2.47795068668534e-08	3587	2.93897772915954e-06	9.37435996857778e-05	0.000245193220447514	0.0250400902524393	NK.CD56dim	dnreg	loss	0.513996789873914	0.00821325703971078	0.244578268159815	0.49119431391758	NK cells
COV	CXCR3	DE	-1.14155303387829	0.193873504791488	-5.88813327074287	1.00637251407169e-08	-1.13955196950662	-5.87255253943998	2.47795068668534e-08	3587	2.93897772915954e-06	9.37435996857778e-05	0.000245193220447514	0.0250400902524393	NK.CD56dim	dnreg	loss	0.513996789873914	0.00821325703971078	0.244578268159815	0.49119431391758	NK cells
COV	CXXC5	DE	-2.38221690970594	0.175982925007995	-13.5366366344787	3.50498801153047e-33	-2.36466141351561	-13.9446172221626	2.86584851791838e-29	856	4.68395755092095e-21	4.39210047724883e-29	3.58976185354457e-25	5.82824838061094e-17	NK.CD56dim	dnreg	loss	1.06823280648414	5.57758602548191e-07	0.465713120316655	0.158960463166485	NK cells
COV	CYB5R4	DE	-0.894774320997146	0.167458495955791	-5.34326022630328	1.76100206483759e-07	-0.88615720163034	-5.07573388354213	1.07973621073646e-06	4068	0.000123021981671788	0.00143187077891945	0.00874910251559754	0.784757221084338	NK.CD56dim	dnreg	no_loss	-0.378313721470839	5.38868636027588e-06	-0.306698870315617	0.00853276189565351	NK cells
COV	CYSLTR1	DE	-2.97311508406477	0.150942689526917	-19.6969796509064	9.5895055348179e-57	-2.96665582709152	-19.4289234124237	1.29716681053572e-43	354	8.02189642901483e-25	1.21220939465633e-52	1.63754338162029e-39	1.00931500869865e-20	NK.CD56dim	dnreg	loss	0.683943514544364	8.26377286640239e-05	0.157543455805706	0.634204338615151	NK cells
COV	CYTH3	DE	-1.5696347813053	0.184746483602196	-8.4961551132151	8.07497073962556e-16	-1.56564556254698	-9.25026461965508	1.56121086443469e-16	1895	2.69166208933892e-14	9.71822728513936e-12	1.91014149263584e-12	3.21949702505828e-10	NK.CD56dim	dnreg	loss	1.60470479925997	1.59609219250291e-11	1.28310932726358	8.48272728908085e-05	NK cells
COV	DCXR	DE	-0.969250585419739	0.169861227051275	-5.7061320128528	2.68006203908208e-08	-0.964747574103377	-5.54267037140752	1.23216677922824e-07	3643	4.69839571329508e-06	0.000238873929543386	0.0011391381873965	0.0389027165060833	NK.CD56dim	dnreg	no_loss	-0.623131205576569	8.27907579885172e-13	-0.544063760883279	7.94658873216034e-07	NK cells
COV	DDAH2	DE	-2.33474015687887	0.165291104751878	-14.125019978441	2.18776238095549e-35	-2.32844841841856	-13.4202563159908	7.68773906708238e-28	917	1.27651868195367e-20	2.74564178809914e-31	9.61966789464018e-24	1.58594681045924e-16	NK.CD56dim	dnreg	loss	0.525940654879836	0.000229675229168014	-0.0257129315248467	0.949604438137959	NK cells
COV	DDIT4	DE	-1.71388816640132	0.196956909601167	-8.70184331116841	1.89521318930534e-16	-1.70038443077354	-8.76843481072037	2.82382850328801e-15	1537	1.81317719632199e-16	2.29226035246481e-12	3.43603452280085e-11	2.20554874160607e-12	NK.CD56dim	dnreg	loss	0.512903765736043	0.00377819351455276	0.139071113583849	0.725798079859333	NK cells
COV	DENND3	DE	-1.20739166477501	0.179267115026097	-6.73515421163133	7.84940233331413e-11	-1.18562637100169	-6.33927000375034	2.33828879327798e-09	3095	3.21787312850329e-08	8.41455930131275e-07	2.49144670923769e-05	0.000328544846420186	NK.CD56dim	dnreg	no_loss	1.05147770663824	7.345375416463e-07	1.00931784059743	0.000319982760027302	NK cells
COV	DENND5A	DE	-2.18094485633148	0.166655872338999	-13.0865166988845	1.64199187748234e-31	-2.18486522769118	-13.8067363020637	6.79761205413164e-29	757	8.98877217089907e-22	2.05560963142015e-27	8.51264957538905e-25	1.12107966515453e-17	NK.CD56dim	dnreg	loss	0.55132064153307	0.000134219525329603	0.0486290674021955	0.880847036053241	NK cells
COV	DGKD	DE	-1.56716082103348	0.171531572567226	-9.13628201256821	8.31039375570317e-18	-1.55387997885067	-8.70474765404122	4.12560306623302e-15	1749	3.66743598592187e-15	1.01353562244556e-13	5.01384540639299e-11	4.42109408102882e-11	NK.CD56dim	dnreg	loss	0.58386908706137	3.88541047230759e-08	0.390022411157795	0.00629621736204115	NK cells
COV	DGKD	DE	-1.56716082103348	0.171531572567226	-9.13628201256821	8.31039375570317e-18	-1.55387997885067	-8.70474765404122	4.12560306623302e-15	1749	3.66743598592187e-15	1.01353562244556e-13	5.01384540639299e-11	4.42109408102882e-11	NK.CD56dim	dnreg	loss	0.58386908706137	3.88541047230759e-08	0.390022411157795	0.00629621736204115	NK cells
COV	DGKH	DE	1.0902468053116	0.167122738392709	6.52362937441647	2.75694979816402e-10	1.10557918042162	6.1158713193488	7.33125527091772e-09	9425	4.8159676733348e-08	2.86998473988874e-06	7.55339230562653e-05	0.000486367390627846	NK.CD56dim	upreg	loss	-1.11196524148442	1.44683101009363e-07	-0.653662112720865	0.0602190972348716	NK cells
COV	DHRS3	DE	-2.55253442434085	0.149841897464752	-17.0348511833368	1.67218361955498e-46	-2.54833155371761	-18.8401766473034	3.84803033213704e-42	332	5.39183801388194e-25	2.10929241770665e-42	4.8550598700573e-38	6.78562814047042e-21	NK.CD56dim	dnreg	loss	0.875156140456664	8.07161938051529e-05	0.194605240932073	0.666369601668665	NK cells
COV	DHRS3	DE	-2.55253442434085	0.149841897464752	-17.0348511833368	1.67218361955498e-46	-2.54833155371761	-18.8401766473034	3.84803033213704e-42	332	5.39183801388194e-25	2.10929241770665e-42	4.8550598700573e-38	6.78562814047042e-21	NK.CD56dim	dnreg	loss	0.875156140456664	8.07161938051529e-05	0.194605240932073	0.666369601668665	NK cells
COV	DHX58	DE	-0.985366000198191	0.167987923858513	-5.86569544741866	1.13695965220219e-08	-0.988915488437212	-6.07704577641586	8.92079685997172e-09	2695	4.86035995652142e-10	0.000105362050969577	9.12954350649506e-05	5.39645765972574e-06	NK.CD56dim	dnreg	no_loss	0.313169084121797	0.00140183747406531	0.264903841157982	0.0507447921617304	NK cells
COV	DISC1	DE	-0.80495587574492	0.14135766197841	-5.6944622914594	2.85151296189882e-08	-0.801091766458745	-6.24026743173274	3.89096804160937e-09	3124	4.28204384447853e-08	0.00025335692666471	4.08746192771064e-05	0.000433859212330892	NK.CD56dim	dnreg	loss	0.588060298901493	0.00487098498233919	0.299922686700818	0.431835406324897	NK cells
COV	DLEU2	DE	-1.11006800024636	0.165092655171235	-6.72390906242912	8.39755233042256e-11	-1.10447840992425	-6.38967317887692	1.80123419110694e-09	2968	8.94437628406079e-09	8.9845412383191e-07	1.93236404021952e-05	9.43542254205572e-05	NK.CD56dim	dnreg	loss	-0.23714879972424	0.00341100205418518	-0.131488061885645	0.345082590658383	NK cells
COV	DLL1	DE	-1.67089182148302	0.115624713797041	-14.4509920639974	1.28791366649849e-36	-1.65971600742088	-14.5812050841536	5.38868363502588e-31	721	4.89617803789958e-22	1.61723319102215e-32	6.75956475177647e-27	6.11238866251383e-18	NK.CD56dim	dnreg	loss	0.833248009195918	2.78831992719917e-05	0.602997806271743	0.0337870105477244	NK cells
COV	DLST	DE	-1.23398947745031	0.165963502202841	-7.4353063238092	1.0074922434307e-12	-1.22447828479207	-6.50266979404914	9.99409970969634e-10	2826	2.02072230121076e-09	1.15398161562552e-08	1.08835745838593e-05	2.19511063580524e-05	NK.CD56dim	dnreg	loss	0.263420496317874	0.00325602594578555	0.162260997500539	0.24442473738518	NK cells
COV	DMAC1	DE	-1.17970378587197	0.167890477999184	-7.02662711984004	1.32745688735934e-11	-1.17324402226595	-6.65492890519257	4.47990748177686e-10	2882	3.65896035355555e-09	1.46976026568426e-07	4.9547776748452e-06	3.92972341971866e-05	NK.CD56dim	dnreg	loss	0.330208804456673	0.00400180396270299	0.206251843352392	0.330914809746107	NK cells
COV	DNAJC1	DE	-1.02799766120592	0.154540808488716	-6.65194954820612	1.29100608841301e-10	-1.02426799106041	-6.39281274573682	1.77212727553106e-09	2286	4.10348851223084e-12	1.36614264275865e-06	1.90166977937238e-05	4.78466760526116e-08	NK.CD56dim	dnreg	loss	0.284710699479585	1.77094205036961e-06	0.224304479142025	0.00358912557623166	NK cells
COV	DNAJC3	DE	-0.969871703853184	0.14527813339192	-6.67596479393593	1.11880350331733e-10	-0.962536464733581	-6.76982361974174	2.42964238576195e-10	1885	2.35290952839119e-14	1.18805744017268e-06	2.71779797271332e-06	2.81619741453141e-10	NK.CD56dim	dnreg	loss	0.21949840090408	0.00599880164202269	0.0472789662336429	0.784790583511433	NK cells
COV	DNAJC3	DE	-0.969871703853184	0.14527813339192	-6.67596479393593	1.11880350331733e-10	-0.962536464733581	-6.76982361974174	2.42964238576195e-10	1885	2.35290952839119e-14	1.18805744017268e-06	2.71779797271332e-06	2.81619741453141e-10	NK.CD56dim	dnreg	loss	0.21949840090408	0.00599880164202269	0.0472789662336429	0.784790583511433	NK cells
COV	DNMT3A	DE	-1.15512511941726	0.169919464781114	-6.79807414003604	5.37237726809224e-11	-1.13500980046122	-6.82231068290294	1.83391778885334e-10	2818	1.85499959724674e-09	5.80646535135409e-07	2.06077341933449e-06	2.01768306192528e-05	NK.CD56dim	dnreg	no_loss	0.405381600832953	0.00876691321030863	0.306084563624969	0.263769776237713	NK cells
COV	DOCK10	DE	-0.681061442236859	0.123705647907506	-5.50549998126268	7.678756628174e-08	-0.680763325159513	-5.68047388176706	6.34810075802936e-08	2403	1.69128664638396e-11	0.000651388924768001	0.000603894825111333	1.94937698862215e-07	NK.CD56dim	dnreg	loss	-0.213633849053748	0.00657904585743037	-0.286546462357877	0.00551195061787862	NK cells
COV	DOCK7	DE	-0.907942732248301	0.120119454216614	-7.55866514853613	4.53856176784361e-13	-0.920235559047882	-6.96225778589417	8.61694172543334e-11	2725	6.76577841493818e-10	5.24521583509686e-09	9.78539902340211e-07	7.48170780324593e-06	NK.CD56dim	dnreg	no_loss	0.559953412181793	0.0013449897215016	0.447098766759389	0.117675205279589	NK cells
COV	DOP1A	DE	-1.03409829669248	0.182587678861778	-5.6635710752165	3.35862632120297e-08	-1.02775000453113	-5.53847709330093	1.2570884589777e-07	3737	1.01178457225307e-05	0.000296734635478282	0.00116041835648231	0.0799410990537154	NK.CD56dim	dnreg	no_loss	-0.326270696774284	0.003197238497387	-0.280857609824689	0.0758299294594493	NK cells
COV	DPH3	DE	-1.13996515854523	0.169324174133274	-6.73244186413672	7.97830908462536e-11	-1.13676686861572	-6.53649422222414	8.36947301406153e-10	3048	2.01461871543278e-08	8.54955601508454e-07	9.14783400436925e-06	0.00020845259848583	NK.CD56dim	dnreg	loss	-0.265859003804951	0.00817898797522834	-0.331477933847731	0.00857860894628508	NK cells
COV	DPYD	DE	-1.44484231350767	0.162445213432877	-8.89433602243188	4.79294521792918e-17	-1.43595109520212	-8.25478608179137	5.84925268199642e-14	2176	1.04436234669774e-12	5.82246985074037e-13	7.04483993019648e-10	1.22827455595121e-08	NK.CD56dim	dnreg	loss	0.274554189733262	0.000457457009567397	0.175432925705059	0.123380590413037	NK cells
COV	DUSP1	DE	-1.20653313062078	0.152158820357355	-7.92943273210953	3.92387513322879e-14	-1.19672410675257	-7.44683624509192	5.95865545325158e-12	2472	3.82570880248526e-11	4.63252698228991e-10	6.9799689979389e-08	4.37431544476165e-07	NK.CD56dim	dnreg	no_loss	0.511365952667326	0.00151725779320019	0.370063860500734	0.163346617220956	NK cells
COV	DUSP10	DE	-1.49790540232861	0.171230953051099	-8.7478658247122	1.36646978342574e-16	-1.48473155865704	-8.13826065726796	1.15276945360031e-13	2053	2.16715482303223e-13	1.6552048486636e-12	1.38424555988325e-09	2.56894532722241e-09	NK.CD56dim	dnreg	loss	0.528475592542105	3.8191151065699e-05	0.343464765288238	0.099387450923875	NK cells
COV	DUSP10	DE	-1.49790540232861	0.171230953051099	-8.7478658247122	1.36646978342574e-16	-1.48473155865704	-8.13826065726796	1.15276945360031e-13	2053	2.16715482303223e-13	1.6552048486636e-12	1.38424555988325e-09	2.56894532722241e-09	NK.CD56dim	dnreg	loss	0.528475592542105	3.8191151065699e-05	0.343464765288238	0.099387450923875	NK cells
COV	DUSP4	DE	-1.76503002770325	0.194590543458408	-9.07048203028689	1.34189074648907e-17	-1.76766998020288	-9.38662009324721	6.82654188960802e-17	1756	4.04104632573634e-15	1.63509387459694e-13	8.36319646895879e-13	4.86905671787972e-11	NK.CD56dim	dnreg	loss	1.08975669938064	6.51933337730881e-07	0.816084166536248	0.0086648092701194	NK cells
COV	EIF3B	DE	-1.52145156057274	0.17022481946629	-8.9378949870118	3.50310746410944e-17	-1.50987823565719	-8.17560563691618	9.2786302693733e-14	1846	1.38852722570547e-14	4.25977867635708e-13	1.11519857207598e-09	1.66484414362086e-10	NK.CD56dim	dnreg	loss	0.301425548763813	0.00104841165812113	0.134563247280018	0.425313655496882	NK cells
COV	EIF4A1	DE	-0.729225467860482	0.121535465104527	-6.00010430892175	5.44606170438282e-09	-0.723189862345552	-5.84865679402732	2.78842328409843e-08	1535	1.7613434539969e-16	5.19088910152968e-05	0.000274464503853808	2.14285044613262e-12	NK.CD56dim	dnreg	loss	0.14172221779216	0.00681014201824481	0.0615481058903576	0.527784109035619	NK cells
COV	EIF4EBP1	DE	-1.15745682216525	0.170859511913337	-6.77431890799461	6.20103359968196e-11	-1.15212186408261	-6.44902609655858	1.3228029947741e-09	3015	1.44449454035252e-08	6.68285391037725e-07	1.42968547675184e-05	0.000150819674958207	NK.CD56dim	dnreg	no_loss	0.453571600905691	0.00851315190674514	0.343693357374807	0.245217886091764	NK cells
COV	ELK3	DE	-1.11808937423869	0.164519366244362	-6.79609580174275	5.43701477217557e-11	-1.11260358473261	-6.20960347720371	4.55160336195896e-09	3292	2.13527556697731e-07	5.87415075985848e-07	4.76325291829005e-05	0.00205947328434962	NK.CD56dim	dnreg	loss	0.445551604991048	2.78761117834864e-05	0.244752211265162	0.167218395436042	NK cells
COV	ELMSAN1	DE	-0.853025347950729	0.151832895386234	-5.61818534633614	4.26647205697968e-08	-0.846572843678625	-5.41806838074859	2.22501166596944e-07	3785	1.48223706391368e-05	0.000371951033927489	0.00199049543637626	0.11402849732688	NK.CD56dim	dnreg	no_loss	0.254123285272967	0.00337553167559836	0.237990910732666	0.0940550980407925	NK cells
COV	ELP5	DE	-1.00900735224561	0.175850563887669	-5.73786816452947	2.26305620929413e-08	-1.00526384020113	-5.22522089495239	5.46131778281065e-07	3678	6.27031665224324e-06	0.000203222447594613	0.00462955908448859	0.0511407026156959	NK.CD56dim	dnreg	no_loss	0.348642958804089	0.000831152188435339	0.369333284777299	0.0151845101047903	NK cells
COV	EMC6	DE	-0.929242293589652	0.151648773373051	-6.12759518538105	2.67855978079764e-09	-0.927068582274912	-5.83614230238768	2.96591042217428e-08	3109	3.69492383698258e-08	2.61106007432154e-05	0.00029151933539551	0.000375847652697868	NK.CD56dim	dnreg	no_loss	-0.169806576212549	0.00130075961073427	-0.221024449338147	0.00150022390785781	NK cells
COV	EMC7	DE	-0.833109387906638	0.152948964371954	-5.4469763252572	1.03818965408466e-07	-0.83288971303387	-5.17611001587648	6.84165722620994e-07	4096	0.00014979039238193	0.000866680723229873	0.00571141545244006	0.934542258070864	NK.CD56dim	dnreg	no_loss	-0.119021965929144	0.00814744930396751	-0.127857865775918	0.0517662684576467	NK cells
COV	EPHA4	DE	-0.9599975765682	0.180353950867139	-5.32285304509576	1.95214315723116e-07	-0.954818915334686	-5.57409787084239	1.06014131101219e-07	3600	3.279794236817e-06	0.00157655081377989	0.000987733659470059	0.0277537368140281	NK.CD56dim	dnreg	no_loss	0.781367186127944	0.00335035754189667	0.708979368080459	0.077306527483266	NK cells
COV	ERAP1	DE	-1.03388737688609	0.165323528832964	-6.25372192442548	1.31316795870534e-09	-1.02786616131456	-5.81501639401752	3.29094905709302e-08	3506	1.46718028861547e-06	1.3106729395838e-05	0.000322118093708265	0.0129757424725152	NK.CD56dim	dnreg	loss	0.197042306837498	0.00329902416110016	0.120309447036628	0.26412000386886	NK cells
COV	ERBIN	DE	-1.02987879650163	0.161453042435119	-6.37881318907632	6.40810558730907e-10	-1.02592113467825	-6.08819778613506	8.43248818071255e-09	3188	7.97463222564088e-08	6.52793716179175e-06	8.65173287341107e-05	0.000794193623351575	NK.CD56dim	dnreg	no_loss	0.197378185113406	0.00018734256286069	0.192391325428233	0.0142589341601642	NK cells
COV	ERC1	DE	-1.43025652775119	0.163998684273361	-8.72114635607179	1.65245075411208e-16	-1.42226932107979	-7.97643017891277	2.93957343163143e-13	2406	1.75289958970496e-11	1.99996114770185e-12	3.51631773891751e-09	2.020041487176e-07	NK.CD56dim	dnreg	no_loss	0.460411669540577	5.46975917226055e-05	0.343673663299999	0.06936529356527	NK cells
COV	ERCC6	DE	-1.32681618720871	0.168453782400545	-7.87644045922246	5.59347043676003e-14	-1.31996744194189	-6.96965562214444	8.27792546654745e-11	3016	1.45919851184779e-08	6.58351470406655e-10	9.40703450018452e-07	0.000152311140666672	NK.CD56dim	dnreg	no_loss	0.343327912264861	0.00284115154275431	0.30213047686632	0.103436223193946	NK cells
COV	ERMP1	DE	-1.3171016224391	0.159895528630597	-8.23726362906602	4.85868150568589e-15	-1.30448967895698	-8.30997444327328	4.23657025509405e-14	2281	3.85901784007409e-12	5.8051526629935e-11	5.10972738466894e-10	4.50193021223043e-08	NK.CD56dim	dnreg	no_loss	0.715944919092065	0.000272407965004012	0.696539386316718	0.0105857483409491	NK cells
COV	ERN1	DE	-1.48537168080899	0.170860497171933	-8.69347628852033	2.01111782412592e-16	-1.47958903491917	-9.01278395146271	6.54139767791869e-16	1379	1.76776786100926e-17	2.43204478471548e-12	7.98770070450651e-12	2.16268720115873e-13	NK.CD56dim	dnreg	loss	0.451870321316242	0.00198692799800058	0.223181781007415	0.423107679094225	NK cells
COV	F8	DE	1.25593846970455	0.117373765995129	10.7003337505305	5.5955110870714e-23	1.25210279454374	10.3063917702423	2.39482018880358e-19	10869	1.65530492502697e-15	6.93787419685983e-19	2.9602372353801e-15	2.0007670628801e-11	NK.CD56dim	upreg	loss	-0.997251380796671	7.42162688964965e-07	-0.409228465200227	0.22405294568869	NK cells
COV	F8	DE	1.25593846970455	0.117373765995129	10.7003337505305	5.5955110870714e-23	1.25210279454374	10.3063917702423	2.39482018880358e-19	10869	1.65530492502697e-15	6.93787419685983e-19	2.9602372353801e-15	2.0007670628801e-11	NK.CD56dim	upreg	loss	-0.997251380796671	7.42162688964965e-07	-0.409228465200227	0.22405294568869	NK cells
COV	FAM43A	DE	-2.15691839130892	0.172127172284131	-12.5309581438338	1.79871538103163e-29	-2.14508504100815	-12.2047601713626	1.62420143278009e-24	1109	2.78657960913997e-19	2.24785461167523e-25	2.02586644710661e-20	3.44226179117061e-15	NK.CD56dim	dnreg	loss	0.888175290866783	1.92571333750066e-05	0.342627729464958	0.269999821209442	NK cells
COV	FAM50B	DE	-0.860555862137571	0.122041672719028	-7.05132798465323	1.13912081138008e-11	-0.875546669763924	-7.22790568746508	2.01298255988278e-11	2612	1.91928140116289e-10	1.26556322144327e-07	2.32922212004036e-07	2.15938350444837e-06	NK.CD56dim	dnreg	no_loss	0.539461456622741	0.0052389794343674	0.454270813532381	0.123701451634958	NK cells
COV	FBXO34	DE	-1.83146324271492	0.151823040567943	-12.0631442754917	8.91910960612096e-28	-1.821203432362	-11.423968294564	2.21714737087715e-22	557	2.92855902996717e-23	1.11256973226753e-23	2.75657932621156e-18	3.66743447322788e-19	NK.CD56dim	dnreg	loss	0.657024326179567	3.15847224791997e-13	0.420341031293304	0.000271796563654397	NK cells
COV	FBXO34	DE	-1.83146324271492	0.151823040567943	-12.0631442754917	8.91910960612096e-28	-1.821203432362	-11.423968294564	2.21714737087715e-22	557	2.92855902996717e-23	1.11256973226753e-23	2.75657932621156e-18	3.66743447322788e-19	NK.CD56dim	dnreg	loss	0.657024326179567	3.15847224791997e-13	0.420341031293304	0.000271796563654397	NK cells
COV	FCER1G	DE	-3.83682496293591	0.163788392502125	-23.4254998435626	8.24591143554957e-71	-3.84020999579633	-23.8783420908311	3.93387653352144e-54	12	1.41643293485975e-27	1.04384992862622e-66	4.97910752847809e-50	1.79391231199987e-23	NK.CD56dim	dnreg	loss	1.05892905125462	7.66266344109659e-14	0.282116487133939	0.0513581855222325	NK cells
COV	FCHSD2	DE	-1.1923717390425	0.177789872945946	-6.70663474406677	9.31363753244783e-11	-1.189372825948	-6.47149842363936	1.17640553442111e-09	3148	5.41421329160038e-08	9.93671988336859e-07	1.27628236429346e-05	0.000544994709932494	NK.CD56dim	dnreg	no_loss	0.261965359248511	0.00153448290481334	0.206689979716108	0.0931293100883051	NK cells
COV	FEZ1	DE	-2.48142572731007	0.186946214905437	-13.2734740233454	3.33645382462967e-32	-2.47010936071929	-13.777562117568	8.16162681687529e-29	679	2.39837977207007e-22	4.17890841534866e-28	1.02199891000912e-24	2.99749503913317e-18	NK.CD56dim	dnreg	loss	0.646081456791896	0.000364636372357225	0.0509612433237495	0.916109888250533	NK cells
COV	FEZ1	DE	-2.48142572731007	0.186946214905437	-13.2734740233454	3.33645382462967e-32	-2.47010936071929	-13.777562117568	8.16162681687529e-29	679	2.39837977207007e-22	4.17890841534866e-28	1.02199891000912e-24	2.99749503913317e-18	NK.CD56dim	dnreg	loss	0.646081456791896	0.000364636372357225	0.0509612433237495	0.916109888250533	NK cells
COV	FGD3	DE	-0.931882504140772	0.154820689376457	-6.01910834975573	4.90286322099064e-09	-0.928135856622583	-5.81385327487031	3.30982369096767e-08	3481	1.17947583085386e-06	4.68958867087755e-05	0.000323766953450458	0.0105468728794952	NK.CD56dim	dnreg	no_loss	0.243609137981248	0.00127823193445296	0.188860905535676	0.151951426125162	NK cells
COV	FGFR1	DE	-0.958913842113355	0.121879122112788	-7.86774490569412	5.92765357632029e-14	-0.978761560088306	-8.38970566988894	2.65482826473899e-14	2098	3.8724426555288e-13	6.97329166718319e-10	3.20756350945765e-10	4.57789213348136e-09	NK.CD56dim	dnreg	loss	0.984394893317489	1.93874402444455e-06	0.771142268782468	0.00559169702306422	NK cells
COV	FHL3	DE	-2.3602557023805	0.16193155221466	-14.5756381020278	4.34586286969448e-37	-2.35775811644596	-14.8103053857795	1.29774901379793e-31	367	1.01375342674392e-24	5.45883835062324e-33	1.62880478721778e-27	1.27499768481582e-20	NK.CD56dim	dnreg	loss	0.544685877934762	5.73510688884952e-05	-0.0476427821608955	0.872524144416256	NK cells
COV	FKBP5	DE	-0.991171175702713	0.167565093211087	-5.91514113535631	8.68519053674259e-09	-0.98177126224405	-5.90926479938239	2.06581028417062e-08	2798	1.49650805557984e-09	8.1484457615719e-05	0.000205919969126127	1.6344860983043e-05	NK.CD56dim	dnreg	no_loss	0.256573107806265	0.00462921706577805	0.231073708146305	0.0828249358273727	NK cells
COV	FMC1	DE	-1.18213865998047	0.174086684079538	-6.7905174151078	5.62341980674921e-11	-1.18763401268493	-6.2867714827127	3.06487715357623e-09	3322	2.82026871210481e-07	6.0721687073278e-07	3.24325300391436e-05	0.00269025432447678	NK.CD56dim	dnreg	no_loss	0.358037435356285	0.00347167256834095	0.352439167971461	0.0472069523240941	NK cells
COV	FMN1	DE	0.49132169749433	0.0968227302548811	5.07444580627864	6.67660393362206e-07	0.498722493702097	5.17634874457142	6.8341897837751e-07	8043	0.00222190279362926	0.00500344698785637	0.00570791530740896	1	NK.CD56dim	upreg	loss	-0.760972261049182	1.35979001701933e-05	-0.538356135817922	0.0195492577358487	NK cells
COV	FMNL3	DE	-1.30082572178076	0.174378167446263	-7.45979695067981	8.60570827887062e-13	-1.28979444800001	-7.27372626253691	1.56238091011477e-11	2700	5.13678046132045e-10	9.87418967917615e-09	1.81251809382414e-07	5.69874424378891e-06	NK.CD56dim	dnreg	loss	0.396268556177738	0.00498133378695694	0.1199386936704	0.716936333742869	NK cells
COV	FMNL3	DE	-1.30082572178076	0.174378167446263	-7.45979695067981	8.60570827887062e-13	-1.28979444800001	-7.27372626253691	1.56238091011477e-11	2700	5.13678046132045e-10	9.87418967917615e-09	1.81251809382414e-07	5.69874424378891e-06	NK.CD56dim	dnreg	loss	0.396268556177738	0.00498133378695694	0.1199386936704	0.716936333742869	NK cells
COV	FMR1	DE	-0.896320029904732	0.165268428756212	-5.42341956446442	1.1713773995e-07	-0.89290831339749	-5.14674067675446	7.82349512888771e-07	3972	6.15781277351729e-05	0.000973414618984497	0.0064653363745128	0.421132815580847	NK.CD56dim	dnreg	no_loss	-0.180327143198571	0.000340642545644489	-0.184361571026256	0.00820462471854513	NK cells
COV	FNIP1	DE	-1.1829052864822	0.162596462255216	-7.27509854811894	2.80104855236054e-12	-1.17436348627643	-6.83869373087342	1.67938846332987e-10	2679	4.06987680858679e-10	3.16798591271977e-08	1.88998377663144e-06	4.53180782636138e-06	NK.CD56dim	dnreg	loss	0.281465235010926	7.72193421367146e-05	0.15312470472767	0.166528867076135	NK cells
COV	FOSL2	DE	-1.41024826376354	0.16605670511036	-8.49257043144571	8.28002926515763e-16	-1.40540530826213	-8.43400321570202	2.04629105374944e-14	1604	4.75805000907941e-16	9.96335921476417e-12	2.47601217503682e-10	5.77199046601423e-12	NK.CD56dim	dnreg	loss	0.399310848578134	0.00236274722039769	0.228944725200267	0.328430896306869	NK cells
COV	FOXN3	DE	-1.26796453731432	0.15968745729269	-7.94028885431044	3.64831387303616e-14	-1.25714078750507	-7.43129675366659	6.49993765073354e-12	1919	3.71271551648625e-14	4.30938834683031e-10	7.60882701394868e-08	4.43706631375272e-10	NK.CD56dim	dnreg	no_loss	0.238183467528218	0.00021544921784496	0.199648225037232	0.0241296794073727	NK cells
COV	FRYL	DE	-1.01192766773235	0.160471742170566	-6.30595551618532	9.74448285498081e-10	-1.00399334493687	-6.01812033791403	1.19992875950162e-08	2661	3.33017177434978e-10	9.81464313153667e-06	0.0001218287669522	3.72146695783588e-06	NK.CD56dim	dnreg	loss	0.205966004680453	8.41927238337456e-05	0.138285518319401	0.0744597960129883	NK cells
COV	FURIN	DE	-2.31513848671834	0.155658498489694	-14.873190408371	3.22756292133973e-38	-2.31227740258854	-14.8561215113013	9.76650730638296e-32	232	8.70158749752727e-26	4.05672383583191e-34	1.22608732724332e-27	1.09727018343819e-21	NK.CD56dim	dnreg	loss	0.364747788874216	0.00592659967618683	-0.202803202602571	0.242468194117584	NK cells
COV	GAB1	DE	-1.8120113601743	0.102447995627792	-17.6871333506377	5.1260331851226e-49	-1.80829313766752	-17.986504808762	5.65018029982067e-40	275	1.91326809082567e-25	6.47161689621729e-45	7.12431234004389e-36	2.41033514082218e-21	NK.CD56dim	dnreg	loss	0.533443931295979	0.00990159464588836	0.0295820543907787	0.95425136326735	NK cells
COV	GABPB1-AS1	DE	-1.30113128402354	0.187327200724616	-6.94576804110949	2.18483549669545e-11	-1.29449259470553	-6.85745420122547	1.51816287172996e-10	2815	1.79633232636435e-09	2.39938634247094e-07	1.7108177401525e-06	1.95476883754968e-05	NK.CD56dim	dnreg	no_loss	0.404163814093243	0.000849964811565958	0.371297616349574	0.0345867582487931	NK cells
COV	GADD45B	DE	-1.10737621505106	0.149217975823412	-7.42119847786677	1.10308046344842e-12	-1.10593881792076	-7.10021545484009	4.0626002320404e-11	1494	9.69357167829124e-17	1.26247559041671e-08	4.66305254633597e-07	1.18125864471657e-12	NK.CD56dim	dnreg	loss	0.186151486547038	0.0038816860697841	0.0549381814456533	0.685150273183935	NK cells
COV	GADD45G	DE	-0.813002132654134	0.108167845934921	-7.51611650973684	5.98132990572969e-13	-0.810023892750472	-7.75530486113784	1.04354642028372e-12	2296	4.63820438355717e-12	6.89348271635346e-09	1.23952443801301e-08	5.4035081068441e-08	NK.CD56dim	dnreg	loss	0.580101473659366	0.00580080424568394	0.370958564201458	0.304429968655035	NK cells
COV	GALNT2	DE	-1.01262317956767	0.16899411442671	-5.99206181234691	5.6932722133854e-09	-0.994202491274526	-5.24711473417283	4.93717129372818e-07	3713	1.2984861832141e-05	5.41771783825755e-05	0.00421436941632638	0.100801482402911	NK.CD56dim	dnreg	no_loss	0.418686222889877	0.000646295152547556	0.382483878869775	0.0330496746077008	NK cells
COV	GARS-DT	DE	-0.847213787547067	0.162453191637965	-5.21512553249878	3.34618218097667e-07	-0.843776324869604	-5.0738277695418	1.08907088779899e-06	3806	1.74806979972344e-05	0.00261303366512468	0.00881929604939619	0.13260857500702	NK.CD56dim	dnreg	no_loss	0.257018025338576	0.00140513505110122	0.272278328686173	0.0377896784958591	NK cells
COV	GATA3	DE	-1.31008078335658	0.163981340239298	-7.98920646364265	2.62578377221108e-14	-1.30444893362894	-7.4788934305641	4.9789609900264e-12	2118	5.00298328186955e-13	3.10945314305237e-10	5.84131703349897e-08	5.90552146591882e-09	NK.CD56dim	dnreg	loss	0.333387699186291	0.000285250355355687	0.161019535656145	0.314602161536038	NK cells
COV	GATAD2A	DE	-1.37123930399653	0.143255512702384	-9.57198280282105	3.31936162012708e-19	-1.36876113976936	-9.47586014930444	3.9658481114519e-17	1176	7.96371218274759e-19	4.07352058021995e-15	4.86252636945117e-13	9.81288615158158e-15	NK.CD56dim	dnreg	loss	0.290106955623117	2.39939618929164e-05	0.123161307818457	0.297991916527689	NK cells
COV	GBP7	DE	-1.03676052743258	0.257886517700217	-4.02021996604636	7.29145292545322e-05	-1.02853106937828	-6.73125317511946	2.98543690270923e-10	2707	5.54849681785642e-10	0.376384800011895	3.3275679717597e-06	6.14773447418491e-06	NK.CD56dim	dnreg	no_loss	2.21578639280317	2.41348122697708e-06	2.22325113428238	0.000426066467290111	NK cells
COV	GCSAM	DE	2.16496479379774	0.175242354183784	12.3541184086539	7.91341617053234e-29	2.16234365625086	11.713018007273	3.598753688821e-23	11012	2.15679189270813e-16	9.88385679699489e-25	4.47864896573773e-19	2.62114918720819e-12	NK.CD56dim	upreg	loss	-2.21582042121899	1.42592720772802e-13	-1.31680918013747	0.000159949664807842	NK cells
COV	GDI1	DE	-1.19465118722311	0.154238715076995	-7.74546900644725	1.33464492707605e-13	-1.18997434751858	-6.96448228674762	8.51358512622464e-11	2835	2.22442148320199e-09	1.55926566830295e-09	9.67058134487856e-07	2.41349730927416e-05	NK.CD56dim	dnreg	no_loss	0.239161725343264	0.00552734651208585	0.210385563948825	0.132656275892553	NK cells
COV	GFOD1	DE	-2.01365855762373	0.174035503282047	-11.5703894874849	5.14203834864853e-26	-2.00411262033548	-10.8179017396317	9.90388698485362e-21	867	5.61676633636774e-21	6.40080933639769e-22	1.2277848695123e-16	6.98669564580783e-17	NK.CD56dim	dnreg	loss	0.417166893961255	1.02591309354428e-06	0.260174811100956	0.0506624089408606	NK cells
COV	GFOD1	DE	-2.01365855762373	0.174035503282047	-11.5703894874849	5.14203834864853e-26	-2.00411262033548	-10.8179017396317	9.90388698485362e-21	867	5.61676633636774e-21	6.40080933639769e-22	1.2277848695123e-16	6.98669564580783e-17	NK.CD56dim	dnreg	loss	0.417166893961255	1.02591309354428e-06	0.260174811100956	0.0506624089408606	NK cells
COV	GINM1	DE	-1.09576771087173	0.176816529084818	-6.19720179184209	1.80977205689636e-09	-1.09186794797452	-5.75867402639086	4.33803367583163e-08	3776	1.3805271560839e-05	1.78696892897947e-05	0.000420051800830776	0.106742359708408	NK.CD56dim	dnreg	no_loss	0.259901280753679	0.00893240401885149	0.251332071165475	0.139935367984616	NK cells
COV	GK5	DE	-1.47383336480814	0.171624627779075	-8.58754005110118	4.25178205072505e-16	-1.46874463908729	-8.09347504237205	1.49473823724771e-13	1810	8.49929935684743e-15	5.12977504419977e-12	1.79338693704981e-09	1.02059586677024e-10	NK.CD56dim	dnreg	loss	0.430102777253205	4.43130561639329e-05	0.294938871180231	0.0393873471563922	NK cells
COV	GLIPR2	DE	-1.74400856375692	0.164619054829719	-10.5942083409537	1.291797643815e-22	-1.74389852417647	-10.2672950601057	3.05189099646303e-19	468	6.14114234056632e-24	1.60079564021555e-18	3.77152689342902e-15	7.70590540894261e-20	NK.CD56dim	dnreg	loss	0.465751572352265	5.14176416268484e-11	0.171214305467925	0.0445428063220517	NK cells
COV	GNA13	DE	-1.11359919852854	0.157014026399922	-7.0923548937733	8.82762328488304e-12	-1.10635642718033	-6.91439408725271	1.11664385191926e-10	2045	1.95341970278284e-13	9.84015167565913e-08	1.26426416914298e-06	2.31695110947073e-09	NK.CD56dim	dnreg	no_loss	0.129988771834585	0.00896578131931316	0.095798383147945	0.238585012514804	NK cells
COV	GNB4	DE	-3.04904046942829	0.147517162375635	-20.6690558598481	1.86562707818263e-60	-3.04260818891739	-21.4219789046413	1.85255628266521e-48	206	5.38908437434229e-26	2.36001825390103e-56	2.34200165254536e-44	6.80156338885741e-22	NK.CD56dim	dnreg	loss	0.618021406561128	1.22272788396171e-05	0.148230789256616	0.553332453085206	NK cells
COV	GNG2	DE	-0.961842109778822	0.126149173711445	-7.62464058606483	2.95225689025323e-13	-0.958007973845621	-7.43036698674747	6.53382360477034e-12	806	2.0423140654007e-21	3.42491321838277e-09	7.64653376466273e-08	2.54390639986311e-17	NK.CD56dim	dnreg	loss	0.200458724276711	0.00669827440756115	-0.00703963884524567	0.970494128867971	NK cells
COV	GNG2	DE	-0.961842109778822	0.126149173711445	-7.62464058606483	2.95225689025323e-13	-0.958007973845621	-7.43036698674747	6.53382360477034e-12	806	2.0423140654007e-21	3.42491321838277e-09	7.64653376466273e-08	2.54390639986311e-17	NK.CD56dim	dnreg	loss	0.200458724276711	0.00669827440756115	-0.00703963884524567	0.970494128867971	NK cells
COV	GNPDA1	DE	-1.08010069342956	0.1622351232817	-6.65762549798854	1.24809566103489e-10	-1.07625703182569	-6.36472118069162	2.04990736968852e-09	3015	1.44449454035252e-08	1.32148368590374e-06	2.19176095967096e-05	0.000150819674958207	NK.CD56dim	dnreg	no_loss	0.541663402559695	0.00083438643762372	0.475179900969252	0.0500130575651732	NK cells
COV	GNPTAB	DE	-0.945694829149153	0.157228182928056	-6.01479207822355	5.02138473378964e-09	-0.937178433048551	-5.6174369609203	8.60864215243725e-08	3174	6.9675591571424e-08	4.80094594397627e-05	0.000809298448750626	0.000696337862164812	NK.CD56dim	dnreg	loss	0.229136904196292	0.000640026420765865	0.11067586034394	0.317946496081302	NK cells
COV	GOLGA8A	DE	-1.64151040346144	0.175428697974319	-9.35713724388324	1.64097209409348e-18	-1.63279108911914	-9.7011581265358	1.00098538383149e-17	1376	1.6901170641988e-17	2.00871394037983e-14	1.23041123380567e-13	2.06819625146007e-13	NK.CD56dim	dnreg	loss	0.582845624074782	4.20049619030009e-05	0.293372600142041	0.210370699352931	NK cells
COV	GOLGA8A	DE	-1.64151040346144	0.175428697974319	-9.35713724388324	1.64097209409348e-18	-1.63279108911914	-9.7011581265358	1.00098538383149e-17	1376	1.6901170641988e-17	2.00871394037983e-14	1.23041123380567e-13	2.06819625146007e-13	NK.CD56dim	dnreg	loss	0.582845624074782	4.20049619030009e-05	0.293372600142041	0.210370699352931	NK cells
COV	GPR183	DE	-2.95554035608405	0.175934571019024	-16.7990880869256	1.35277863438824e-45	-2.95330247578685	-16.799134545532	6.7007532721855e-37	479	7.45852869463805e-24	1.7055833022367e-41	8.43356806837267e-33	9.35821595316237e-20	NK.CD56dim	dnreg	loss	0.544422541521291	0.0071249849814857	-0.0745970061413318	0.863977431869465	NK cells
COV	GRAMD2B	DE	-1.37041669395975	0.150005176796435	-9.13579599869061	8.33991680249825e-18	-1.35806216672143	-8.1919205506185	8.43828567150199e-14	2351	9.05784996316396e-12	1.01705285406466e-13	1.01487261771155e-09	1.04971423223107e-07	NK.CD56dim	dnreg	loss	0.4371988313906	0.0076193631846028	0.142685527899615	0.653577918049742	NK cells
COV	GRASP	DE	-1.62726881897812	0.145409077424061	-11.1909713465306	1.11563290031871e-24	-1.62653079672496	-12.6032639031301	1.31704334803456e-25	925	1.45419680555375e-20	1.38639700522606e-20	1.64472373302556e-21	1.8056761734561e-16	NK.CD56dim	dnreg	loss	1.32407999423125	6.21962348482367e-07	0.815423744200399	0.0422348644005227	NK cells
COV	GSPT2	DE	-1.41102899129892	0.158652822673136	-8.89381586488371	4.81089616859494e-17	-1.41913989132388	-8.9056555899631	1.2439438989812e-15	2025	1.5055641675981e-13	5.84379557599227e-13	1.51674079602778e-11	1.78755633618922e-09	NK.CD56dim	dnreg	no_loss	0.541966501966408	0.00066585258634648	0.401833531344914	0.160614490494713	NK cells
COV	GSR	DE	-1.21598353750173	0.16395299068369	-7.41665969270234	1.13569384259651e-12	-1.2019692423672	-6.69507469996134	3.61981817145463e-10	2944	6.98499986726611e-09	1.29957446408319e-08	4.02125600666895e-06	7.4020043593419e-05	NK.CD56dim	dnreg	no_loss	0.72896065328719	3.54701693116427e-06	0.769602478001128	0.000352192214583427	NK cells
COV	GTF2F1	DE	-1.08159147358342	0.158215283670154	-6.83620095665544	4.26441353567996e-11	-1.07744569115866	-6.50597891976166	9.82235257045955e-10	2554	9.90961488791461e-11	4.62390359673779e-07	1.07043998312868e-05	1.12157021301418e-06	NK.CD56dim	dnreg	loss	0.345196145841607	3.37183437872265e-12	0.280841510060509	6.38158743840263e-06	NK cells
COV	GYPC	DE	-0.968218950182107	0.161044259921091	-6.01212952673085	5.09588840017141e-09	-0.969607112242758	-5.97448431220574	1.49290869795964e-08	2633	2.43293627080438e-10	4.8696309552038e-05	0.000150350834971516	2.72853802770711e-06	NK.CD56dim	dnreg	loss	0.21993000286159	0.00977909583273276	0.0912191780866626	0.596190818591242	NK cells
COV	GZMH	DE	1.22018368030204	0.137065755414139	8.90217747398176	4.53023879738093e-17	1.22888399437882	9.92378391128213	2.54950797427989e-18	11325	2.01644184554371e-18	5.50605223433679e-13	3.13997402112311e-14	2.47881196072688e-14	NK.CD56dim	upreg	loss	-0.913611170914025	9.27658295815587e-12	-0.378207890018917	0.0396829565423615	NK cells
COV	GZMK	DE	-2.34607947084281	0.199593076482367	-11.7543128859486	1.14048612714739e-26	-2.33715000518245	-12.9299044823996	1.68158341920129e-26	750	7.98967342547674e-22	1.4207035685875e-22	2.10130664063393e-22	9.96871553296732e-18	NK.CD56dim	dnreg	loss	0.57702504124186	0.00592659967618683	0.168434142352952	0.710273871204378	NK cells
COV	H1FX	DE	-0.933718097646217	0.185978228290634	-5.02057744193082	8.6642696273414e-07	-0.937798539874561	-5.16570206471883	7.17504815967825e-07	3510	1.5190683361168e-06	0.00638470028838788	0.00597681511701199	0.0134057780662308	NK.CD56dim	dnreg	no_loss	0.535269871858545	0.00021509298380975	0.533106557538851	0.014761696699464	NK cells
COV	H2AFV	DE	-0.724955394002743	0.135816042876122	-5.33777437959945	1.81051876287939e-07	-0.723221466963023	-5.22748973418359	5.40458005513373e-07	2441	2.65583887657376e-11	0.00146941702795291	0.00458416480276443	3.04730952698073e-07	NK.CD56dim	dnreg	loss	0.185088998226211	0.00158734019007621	0.00461473610055803	0.976995693890019	NK cells
COV	HAPLN3	DE	-2.68244566889608	0.167488362323431	-16.0157137587632	1.38965863619894e-42	-2.67841280038171	-16.941132054283	2.85086339018763e-37	234	9.02752257046266e-26	1.7498581547017e-38	3.58923700824623e-33	1.13809977045823e-21	NK.CD56dim	dnreg	loss	0.611515296718756	3.15060161467657e-05	0.225572730037902	0.376188482860116	NK cells
COV	HCP5	DE	-1.04957126532815	0.16769606286718	-6.25877106106804	1.27594132641755e-09	-1.04753699146416	-5.87423757927525	2.45738336694614e-08	3502	1.41699867196598e-06	1.27441019682585e-05	0.000243292278814257	0.0125461062415868	NK.CD56dim	dnreg	no_loss	0.233946915272378	0.00450749573520724	0.293711007484365	0.0143698704205566	NK cells
COV	HDAC7	DE	-1.31088771709477	0.17137379416279	-7.64928922475475	2.51249677496883e-13	-1.30580506623252	-7.41279796429969	7.2080073891426e-12	2293	4.47142841823694e-12	2.9187675034813e-09	8.42760223938553e-08	5.21055553577151e-08	NK.CD56dim	dnreg	no_loss	0.32866155514021	0.000247173444806036	0.317827298996751	0.0190785494306202	NK cells
COV	HEBP2	DE	-0.881032283063079	0.190034825645712	-4.63616224062855	5.21914957781896e-06	-0.872346811392952	-5.16335199484782	7.25248486847231e-07	3708	8.00749609400269e-06	0.0337992126659556	0.00603551790754266	0.0644203060762516	NK.CD56dim	dnreg	loss	1.02664207107235	1.13789024809006e-07	0.828547501030928	0.00256146738446734	NK cells
COV	HECTD1	DE	-1.31667252511566	0.174898555933442	-7.52820695453153	5.53068304548025e-13	-1.31085505982191	-6.75344285630186	2.65197861197611e-10	2907	4.7552917898557e-09	6.37908982465692e-09	2.96066892241013e-06	5.08245586499777e-05	NK.CD56dim	dnreg	loss	0.137753273781626	0.00863140329376235	0.081394451783797	0.364161457294663	NK cells
COV	HELZ	DE	-1.21835027294158	0.14973719056974	-8.13659097186098	9.6734562220887e-15	-1.20961212310196	-7.85703940166932	5.83638439682048e-13	1369	1.52177992961445e-17	1.15191516692632e-10	6.95463564725128e-09	1.86250645585513e-13	NK.CD56dim	dnreg	loss	0.331553813128385	1.14095755601463e-07	0.160059148843071	0.0632915761521399	NK cells
COV	HES6	DE	-2.03039224600955	0.167985676501344	-12.0866986298877	7.33648106534022e-28	-2.01305656515783	-12.8406303697134	2.95088228797753e-26	852	4.38422528839665e-21	9.15226012901192e-24	3.68683233059913e-22	5.45572994888079e-17	NK.CD56dim	dnreg	loss	0.814420254489385	0.00125435603686915	0.421296006010522	0.346763881959341	NK cells
COV	HEXA	DE	-1.27016632574981	0.15901070766958	-7.9879295197477	2.64846680789116e-14	-1.25960042196669	-8.01523000509274	2.35018720030311e-13	2125	5.47058407209151e-13	3.13525500718155e-10	2.81317407876282e-09	6.45310097143915e-09	NK.CD56dim	dnreg	no_loss	0.318516904041108	0.00185375009172831	0.261648610609272	0.113487925624519	NK cells
COV	HIF1A	DE	-1.01674801275683	0.124231022151581	-8.18433266625016	6.98299766783347e-15	-1.01522996242642	-8.68599710371898	4.61199569641726e-15	432	3.24280530916648e-24	8.33141451749212e-11	5.60311357157733e-11	4.07199062672035e-20	NK.CD56dim	dnreg	loss	0.245495149673064	0.000480351523151967	0.00113206422488306	0.995120590377981	NK cells
COV	HIP1	DE	-1.17114089691579	0.141149414755476	-8.29717146857924	3.21719819368257e-15	-1.17209283434695	-8.02995616621238	2.1585871604182e-13	2372	1.16669932323545e-11	3.85195139729614e-11	2.58577155946496e-09	1.34883302505799e-07	NK.CD56dim	dnreg	no_loss	0.65173184973415	0.00198673394389943	0.584673077858102	0.0463360793695231	NK cells
COV	HLA-DPB1	DE	1.21463105148215	0.161284306976489	7.5309934007356	5.43167026144152e-13	1.21485491644264	8.09703594627234	1.4642098036559e-13	10578	8.68002774816455e-14	6.26543164657279e-09	1.75705176438709e-09	1.03387810508388e-09	NK.CD56dim	upreg	loss	-1.21871622688288	7.79944807166107e-15	-0.630130624596505	0.000160001161043648	NK cells
COV	HLA-DPB1	DE	1.21463105148215	0.161284306976489	7.5309934007356	5.43167026144152e-13	1.21485491644264	8.09703594627234	1.4642098036559e-13	10578	8.68002774816455e-14	6.26543164657279e-09	1.75705176438709e-09	1.03387810508388e-09	NK.CD56dim	upreg	loss	-1.21871622688288	7.79944807166107e-15	-0.630130624596505	0.000160001161043648	NK cells
COV	HM13	DE	-1.43780529909682	0.165052265603136	-8.71121213539705	1.77326957496368e-16	-1.43888778986933	-9.36709423157209	7.68655114352361e-17	943	1.95051464687479e-20	2.14565618570605e-12	9.41448784058771e-13	2.41980847091287e-16	NK.CD56dim	dnreg	loss	0.428915067644306	7.7148900171784e-05	0.256953481021931	0.121418100082702	NK cells
COV	HMGA1	DE	-1.133839552757	0.17234064119081	-6.57906077709	1.98909448535885e-10	-1.12894417663888	-6.08660977776359	8.50038513390019e-09	3305	2.40966450638243e-07	2.08596338679582e-06	8.71544487778786e-05	0.00231375985902841	NK.CD56dim	dnreg	loss	0.351606085557952	0.00662824865309241	0.169576019678383	0.523854564681335	NK cells
COV	HOPX	DE	-1.67138354022422	0.18191093224909	-9.18792246051273	5.69797512988585e-18	-1.66681456289484	-9.05981399550859	4.92967491939653e-16	1191	1.0055867353942e-18	6.95551824105166e-14	6.02159791404286e-12	1.2384806233115e-14	NK.CD56dim	dnreg	loss	0.529234599533379	5.31967600244393e-07	0.415419491500732	0.0107165256203338	NK cells
COV	HOPX	DE	-1.67138354022422	0.18191093224909	-9.18792246051273	5.69797512988585e-18	-1.66681456289484	-9.05981399550859	4.92967491939653e-16	1191	1.0055867353942e-18	6.95551824105166e-14	6.02159791404286e-12	1.2384806233115e-14	NK.CD56dim	dnreg	loss	0.529234599533379	5.31967600244393e-07	0.415419491500732	0.0107165256203338	NK cells
COV	HOXB-AS1	DE	-1.41612745288687	0.165050548627016	-8.57996210656083	4.48475157380858e-16	-1.44453214698928	-8.98585407073966	7.69010255528819e-16	2057	2.28245259030837e-13	5.41040429864267e-12	9.38577016872924e-12	2.7047341919905e-09	NK.CD56dim	dnreg	loss	0.991553619865923	3.55073295121971e-06	0.665554992347217	0.0349310735950993	NK cells
COV	HOXB2	DE	-1.96627635290452	0.18095469247276	-10.8661252495594	1.50305905554888e-23	-1.96864978337001	-11.19814219985	9.15517985903469e-22	1144	4.83089730106627e-19	1.86559689974727e-19	1.13643247590198e-17	5.95746255167493e-15	NK.CD56dim	dnreg	loss	0.927019925213493	1.53808176880539e-09	0.510724567375211	0.00869753434075859	NK cells
COV	HPGD	DE	1.28157343169937	0.207557527368015	6.17454566910039	2.0568504064846e-09	1.27947867318217	6.81860094155551	1.87081080849163e-10	9561	1.24046113544533e-08	2.02167826453371e-05	2.10166886225949e-06	0.00013002595344685	NK.CD56dim	upreg	loss	-1.14233490405269	0.00115326012164617	-0.58499846784339	0.397331785539221	NK cells
COV	HPGD	DE	1.28157343169937	0.207557527368015	6.17454566910039	2.0568504064846e-09	1.27947867318217	6.81860094155551	1.87081080849163e-10	9561	1.24046113544533e-08	2.02167826453371e-05	2.10166886225949e-06	0.00013002595344685	NK.CD56dim	upreg	loss	-1.14233490405269	0.00115326012164617	-0.58499846784339	0.397331785539221	NK cells
COV	HPSE	DE	0.846087317871989	0.146810382964669	5.76312996932655	1.97701365595122e-08	0.847236962736917	5.50560190906451	1.47029304433236e-07	9134	7.31495216554325e-07	0.000178544103268955	0.00134605328208628	0.00670307642191242	NK.CD56dim	upreg	loss	-0.75269475162656	1.95108787876609e-05	-0.346176540083511	0.222173770177028	NK cells
COV	HS3ST1	DE	-0.385671231240994	0.0601327959095133	-6.41365872661808	5.23762201051886e-10	-0.390879701443756	-6.42552917714365	1.49504273747185e-09	2304	5.11211305880411e-12	5.36332493877131e-06	1.61135706244716e-05	5.94998838914211e-08	NK.CD56dim	dnreg	no_loss	0.413833140849627	0.00197355627225585	0.289898110572291	0.194752815825572	NK cells
COV	HSBP1L1	DE	-1.89623304049616	0.1484136649779	-12.7766741747031	2.27074065126536e-30	-1.88348409704717	-12.5698267832165	1.62606057990057e-25	1080	1.76145591012428e-19	2.84024240660271e-26	2.03046184612185e-21	2.17751179609564e-15	NK.CD56dim	dnreg	loss	0.771419932688658	0.000149403752070002	0.398291805773932	0.22515267839775	NK cells
COV	HTATSF1	DE	-0.820268329378199	0.151182288763059	-5.42569064200216	1.15784572481884e-07	-0.815295747385725	-5.28699057956337	4.10552085181049e-07	3993	7.18049864002964e-05	0.000962980289331832	0.00354183283885691	0.484396438256399	NK.CD56dim	dnreg	no_loss	-0.155871091219292	0.00726325899746887	-0.172876454440409	0.0690153340182252	NK cells
COV	HVCN1	DE	-0.851415738561533	0.148440730160049	-5.73572858098672	2.289058256636e-08	-0.829778864287731	-5.35331950981585	3.01481963396849e-07	3428	7.38090535717701e-07	0.000205442978533081	0.00264550422880735	0.00675725123914279	NK.CD56dim	dnreg	no_loss	0.664286322607885	0.00404961408878483	0.534051231446708	0.11577997434762	NK cells
COV	ICAM2	DE	-0.859162451842254	0.134083345261108	-6.40767464571503	5.42252639363711e-10	-0.863099851338083	-6.85617514015508	1.52865236918889e-10	1778	5.47639959344099e-15	5.54778675333013e-06	1.72217975912821e-06	6.58920399082819e-11	NK.CD56dim	dnreg	loss	0.269638687742851	0.00617073326182302	0.148801721397729	0.365659540566877	NK cells
COV	IDI1	DE	-1.18379577849973	0.179140468599074	-6.60819851459209	1.67412345700628e-10	-1.17246301542645	-6.15822398930558	5.91370386257366e-09	3201	9.0350336498741e-08	1.76218235084481e-06	6.13014542394386e-05	0.000895913936721516	NK.CD56dim	dnreg	loss	-0.19888975968793	0.00472522430086172	-0.237517264445459	0.0190827154697308	NK cells
COV	IER2	DE	-0.790688640333318	0.124836201732734	-6.33380885799561	8.30518328150321e-10	-0.775443052436255	-6.19575014959925	4.88508368845806e-09	1685	1.50048671988105e-15	8.39654029759974e-06	5.09953886238137e-05	1.81453859035215e-11	NK.CD56dim	dnreg	loss	0.192087861978502	0.00712675621713728	0.0652584637858378	0.584428007145574	NK cells
COV	IER3	DE	-1.75366643244489	0.169395509501341	-10.3524965780218	8.56141837066801e-22	-1.73607207697807	-9.32224485486347	1.00922238272091e-16	1804	7.82874552763572e-15	1.05896183826793e-17	1.23549004092694e-12	9.40545487690155e-11	NK.CD56dim	dnreg	loss	0.800699199842153	1.27265892346778e-09	0.599269625297653	0.00369881492901645	NK cells
COV	IER5	DE	-1.57890669182313	0.165733552813143	-9.52677755966087	4.65354366021507e-19	-1.56832285962769	-9.66451651133941	1.25284427010602e-17	1451	5.1539442353526e-17	5.70850200798582e-15	1.53924447025226e-13	6.29038893924784e-13	NK.CD56dim	dnreg	loss	0.757415175721869	7.67439412012409e-08	0.509481962245802	0.0139773659451011	NK cells
COV	IFNLR1	DE	0.746895219565353	0.0956157351365913	7.81142579198267	8.62332071160377e-14	0.74400636013077	7.33830087405555	1.09180917161458e-11	10194	1.09848027037273e-11	1.01099812022843e-09	1.27152096126234e-07	1.27127121690237e-07	NK.CD56dim	upreg	loss	-0.779736713569309	1.36065685453091e-06	-0.290487959198236	0.253808247541663	NK cells
COV	IFNLR1	DE	0.746895219565353	0.0956157351365913	7.81142579198267	8.62332071160377e-14	0.74400636013077	7.33830087405555	1.09180917161458e-11	10194	1.09848027037273e-11	1.01099812022843e-09	1.27152096126234e-07	1.27127121690237e-07	NK.CD56dim	upreg	loss	-0.779736713569309	1.36065685453091e-06	-0.290487959198236	0.253808247541663	NK cells
COV	IGF1R	DE	-1.8966255466111	0.173402926564419	-10.9376789895556	8.49987582974949e-24	-1.87210994991334	-11.0151834827467	2.88245613247067e-21	1407	2.68499406516672e-17	1.05542958177999e-19	3.57539858671662e-17	3.28159974644677e-13	NK.CD56dim	dnreg	loss	0.806224916922225	0.000393567485182151	0.341549135659316	0.348459131490447	NK cells
COV	IGFBP3	DE	0.993436514487766	0.129493860470559	7.67168814705023	2.16931302509693e-13	0.987848018657678	7.01894859205892	6.33199910480218e-11	9668	4.10156450959074e-09	2.52291104818773e-09	7.22227817893737e-07	4.39769746718319e-05	NK.CD56dim	upreg	loss	-1.02298660993623	1.67273487442007e-06	-0.459785493476322	0.206939210442491	NK cells
COV	IL10RA	DE	-0.870681639047832	0.153064607803875	-5.68832763850578	2.9458841597354e-08	-0.867574817031779	-5.67372697539331	6.55912427589903e-08	2693	4.75390446983707e-10	0.000261329383810127	0.000623051214967648	5.28063708509502e-06	NK.CD56dim	dnreg	no_loss	0.221994757071408	0.000453465427592731	0.222046679807577	0.00787999991304521	NK cells
COV	IL12RB2	DE	-4.91165071873133	0.145908513979293	-33.6625367826608	4.84098973714899e-106	-4.91434613210111	-38.0346466921047	4.00616447879899e-81	4	1.21612821551422e-27	6.13353399696777e-102	5.07581039463832e-77	1.54046961059187e-23	NK.CD56dim	dnreg	loss	0.656670854199896	0.000115974089612542	-0.0858974405493197	0.807362275479408	NK cells
COV	IL17RA	DE	-1.10087673592186	0.152802428108829	-7.20457619389267	4.37248589011078e-12	-1.08954783289723	-6.56206915601453	7.31648720762423e-10	3004	1.29195860059677e-08	4.92079562073068e-08	8.01521173595234e-06	0.0001353068242405	NK.CD56dim	dnreg	loss	0.295726784828414	0.00364939584710877	0.187527915929857	0.270099284136552	NK cells
COV	IL18	DE	-1.18367881533322	0.106277181878209	-11.1376571566386	1.71336663689423e-24	-1.17375528355826	-10.6858199139826	2.25940888989242e-20	1548	2.12488702598793e-16	2.1285153730137e-20	2.79940761457671e-16	2.58258769138573e-12	NK.CD56dim	dnreg	loss	0.706472473748143	0.000234142168786243	0.327618832132114	0.359777816709952	NK cells
COV	IL18R1	DE	-1.67450938390433	0.173654457776354	-9.64276647629106	1.95240096407509e-19	-1.67693961443248	-9.85411527109314	3.91427117879875e-18	1092	2.1302724392014e-19	2.39911030465547e-15	4.81846782110126e-14	2.63216462587725e-15	NK.CD56dim	dnreg	loss	0.358017400041786	0.00334389866958077	0.0401025457374597	0.892329030116355	NK cells
COV	IL18RAP	DE	-2.64917543919388	0.164877513552323	-16.0675363311637	8.79045354146115e-43	-2.6481106873199	-16.8657158488272	4.48725897783745e-37	200	4.82359837539074e-26	1.10724552808245e-38	5.64856160130178e-33	6.08931058909327e-22	NK.CD56dim	dnreg	loss	0.789737253320143	6.01143529137961e-08	0.0367548056076894	0.893271974566432	NK cells
COV	IL21R	DE	-0.990784125441184	0.168289903154126	-5.88736523624822	1.01058993229783e-08	-0.97382906590749	-6.75963809159148	2.56562634915756e-10	2823	1.95692468656348e-09	9.41061344955743e-05	2.86631775727883e-06	2.12661967171148e-05	NK.CD56dim	dnreg	no_loss	0.860300836172372	0.000297589206786197	0.850970129485832	0.0190599432048072	NK cells
COV	IL27RA	DE	-1.36533670564252	0.17027447914012	-8.0184459382135	2.15585021237424e-14	-1.35759922716353	-7.75825574872592	1.02614980562717e-12	2348	8.73521357253916e-12	2.55554484174842e-10	1.21896335410451e-08	1.01258595732874e-07	NK.CD56dim	dnreg	loss	0.831546111808328	4.43493429288172e-09	0.637358164459645	0.00130457102719788	NK cells
COV	IL2RA	DE	-2.47994756873241	0.186498140108245	-13.2974386087337	2.71881173879937e-32	-2.46412965824658	-13.9603513306235	2.59702223748974e-29	911	1.15721268901731e-20	3.40558358402009e-28	3.2532897569034e-25	1.43795248737291e-16	NK.CD56dim	dnreg	loss	0.762172408310858	0.00161814478005793	0.397007423946995	0.402363620239796	NK cells
COV	IL2RB	DE	-1.45339895724423	0.121502224025129	-11.9619123757244	2.06182482671602e-27	-1.45130376639151	-12.0918392245491	3.30948949339683e-24	260	1.45447906242899e-25	2.57006464650152e-23	4.12395485772179e-20	1.83264361866053e-21	NK.CD56dim	dnreg	loss	0.558298247180428	9.19587232056842e-10	0.131708417393309	0.282994870550564	NK cells
COV	IL2RB	DE	-1.45339895724423	0.121502224025129	-11.9619123757244	2.06182482671602e-27	-1.45130376639151	-12.0918392245491	3.30948949339683e-24	260	1.45447906242899e-25	2.57006464650152e-23	4.12395485772179e-20	1.83264361866053e-21	NK.CD56dim	dnreg	loss	0.558298247180428	9.19587232056842e-10	0.131708417393309	0.282994870550564	NK cells
COV	IL32	DE	0.871718889114646	0.14238439254999	6.12229243320045	2.7594033233488e-09	0.872906956056106	7.37815401407602	8.74537687464777e-12	11448	2.96797990307404e-19	2.6865550756124e-05	1.01988585112142e-07	3.66515838230614e-15	NK.CD56dim	upreg	loss	-1.63920731291702	1.62694985270055e-20	-1.33261712930374	3.24705437122778e-11	NK cells
COV	IL32	DE	0.871718889114646	0.14238439254999	6.12229243320045	2.7594033233488e-09	0.872906956056106	7.37815401407602	8.74537687464777e-12	11448	2.96797990307404e-19	2.6865550756124e-05	1.01988585112142e-07	3.66515838230614e-15	NK.CD56dim	upreg	loss	-1.63920731291702	1.62694985270055e-20	-1.33261712930374	3.24705437122778e-11	NK cells
COV	IL4R	DE	-1.08838032682319	0.175980115236434	-6.18467788454916	1.94251954011422e-09	-1.08050754983566	-6.05116295194633	1.01635678225403e-08	3197	8.69500513978024e-08	1.91396450287454e-05	0.000103627737518621	0.000862979260123189	NK.CD56dim	dnreg	loss	0.551259310643643	0.000218496483756932	0.330999937757109	0.19857329605582	NK cells
COV	ILK	DE	-1.00138197864341	0.156215825087806	-6.41024670887569	5.34227988966996e-10	-0.998339915080605	-6.22448106396518	4.21836032463531e-09	2978	9.91006457010475e-09	5.46782346707721e-06	4.4208416202178e-05	0.000104303429600352	NK.CD56dim	dnreg	no_loss	0.153946027049222	0.00772206600871453	0.108999081143487	0.268068413821944	NK cells
COV	INPP1	DE	-0.921948448391079	0.164393711074461	-5.60817346579328	4.4968108143086e-08	-0.928417323948149	-5.86864023871197	2.5263561198152e-08	3497	1.3565833436273e-06	0.000391267508952991	0.000249881883810922	0.0120438019808155	NK.CD56dim	dnreg	no_loss	0.494504891959323	0.005717159718273	0.534332532104097	0.0437004787520644	NK cells
COV	INPP4B	DE	1.46655848957263	0.175019535081644	8.37939884189787	1.82155610825833e-15	1.48501379269401	8.20724552761967	7.71788503132461e-14	10055	5.69023824220411e-11	2.18422792941256e-11	9.28693105819291e-10	6.48288842934314e-07	NK.CD56dim	upreg	loss	-0.922604469418301	0.000163567582823573	-0.576073827825866	0.0990273504575991	NK cells
COV	INTS6	DE	-1.08968565577668	0.161436048936595	-6.74995246077077	7.18132783038179e-11	-1.08357108885395	-6.36609200233936	2.03540945525782e-09	2414	1.92814681939649e-11	7.70987355869789e-07	2.17687041239824e-05	2.21968261848924e-07	NK.CD56dim	dnreg	loss	0.248735086479359	0.00120076724517946	0.136977236176487	0.28997977172891	NK cells
COV	IRAK2	DE	-2.61255644378796	0.142262960539072	-18.3642772081243	1.26204698710616e-51	-2.61045232636367	-17.3101018864183	3.12580218241295e-38	481	7.72649433700637e-24	1.59396534471507e-47	3.93726042896735e-34	9.69288714577449e-20	NK.CD56dim	dnreg	loss	0.892960489183052	9.80963103998416e-08	0.368179460827874	0.180093486066797	NK cells
COV	IRF8	DE	-2.51850655852233	0.174096257035049	-14.466172917292	1.1284043228469e-36	-2.50675380785736	-14.0818026429434	1.21470419678904e-29	626	9.67257140214256e-23	1.41705014863113e-32	1.5223887698357e-25	1.21003868240803e-18	NK.CD56dim	dnreg	loss	0.484222767652283	0.00047516441714033	0.209424803528479	0.367479640742458	NK cells
COV	IRS2	DE	-1.88501392484469	0.151244670911387	-12.4633411113645	3.17195227874915e-29	-1.86192814434656	-12.1899224347783	1.7834500798621e-24	1202	1.19266301712534e-18	3.96303717706919e-25	2.22414059459603e-20	1.46830920217589e-14	NK.CD56dim	dnreg	loss	0.649314255491049	0.00638890256753534	0.164654665692995	0.748308777005714	NK cells
COV	ISG20L2	DE	-0.940563986469469	0.163539476497497	-5.75129630235709	2.10632178625146e-08	-0.932657317454785	-5.35220058686512	3.03062641127041e-07	3824	2.01152400107558e-05	0.000189655416822031	0.00265907161324865	0.150944761040712	NK.CD56dim	dnreg	no_loss	-0.203054188174401	0.00925225680276395	-0.194978613029085	0.0999814390825586	NK cells
COV	ITGA5	DE	-1.10698603041786	0.178722843187665	-6.19386985275012	1.84419572529231e-09	-1.09264660231418	-5.78790801355961	3.75950742859863e-08	3563	2.3969730010524e-06	1.81966792214592e-05	0.000366057912183243	0.0206235557010548	NK.CD56dim	dnreg	loss	0.621077076538597	6.13645719370346e-06	0.352556011219181	0.0855549598323369	NK cells
COV	ITGB2	DE	-0.952605915456793	0.190996469974383	-4.98755770504324	1.01540014949189e-06	-0.938640153397541	-5.08478309838219	1.03647024576382e-06	3877	3.02468311712083e-05	0.00739515928874943	0.00841406545511066	0.220136437264054	NK.CD56dim	dnreg	no_loss	0.768494500828607	8.58328288770552e-08	0.731326253701489	0.000107904522750653	NK cells
COV	ITM2B	DE	-0.388654269148036	0.0777203677425024	-5.00067460354405	9.53471529291856e-07	-0.388833604794711	-5.25217513187184	4.82317935413742e-07	1051	1.11070178976637e-19	0.00697655117982851	0.00412430066572291	1.37460453501486e-15	NK.CD56dim	dnreg	loss	0.103430189682518	0.00996126498207265	0.0118369074785536	0.905182758627002	NK cells
COV	ITM2C	DE	-1.88155161749454	0.169605491807671	-11.0936951241424	2.43901774024779e-24	-1.87347391474653	-11.0501569080444	2.31535086047122e-21	1449	5.00398007498286e-17	3.02950393516178e-20	2.8724242775006e-17	6.10835847753158e-13	NK.CD56dim	dnreg	loss	1.26608593884198	2.35704850342832e-09	0.808265035079001	0.00652119450835251	NK cells
COV	ITPRIPL2	DE	0.99908464848795	0.160990777833112	6.20585018555305	1.72333064992302e-09	0.994761279994455	6.06985460986477	9.25027920607043e-09	9326	1.2494354546679e-07	1.70470181527266e-05	9.45748546028641e-05	0.00122608435141804	NK.CD56dim	upreg	loss	-1.27026365763608	1.6282084668303e-07	-0.801760912698309	0.0274005200669193	NK cells
COV	ITPRIPL2	DE	0.99908464848795	0.160990777833112	6.20585018555305	1.72333064992302e-09	0.994761279994455	6.06985460986477	9.25027920607043e-09	9326	1.2494354546679e-07	1.70470181527266e-05	9.45748546028641e-05	0.00122608435141804	NK.CD56dim	upreg	loss	-1.27026365763608	1.6282084668303e-07	-0.801760912698309	0.0274005200669193	NK cells
COV	JADE1	DE	-1.3591802977565	0.168793328092949	-8.0523342546338	1.7144133409853e-14	-1.34957870435883	-7.4831164008832	4.86240667186617e-12	2320	6.21872601738413e-12	2.03518007708364e-10	5.70603422943495e-08	7.22429401439514e-08	NK.CD56dim	dnreg	no_loss	0.242014368067558	0.00195146005704578	0.181093545118167	0.147455016213616	NK cells
COV	JAG1	DE	-3.4261935451609	0.132201616042652	-25.9164271037013	6.91114911500222e-80	-3.41640086842892	-26.9906832661021	7.39653168031645e-61	61	3.58888877362173e-27	8.75297035415031e-76	9.36622806678472e-57	4.54209763189566e-23	NK.CD56dim	dnreg	loss	1.11269858350329	7.07045912296344e-08	0.376593595079172	0.161162667807814	NK cells
COV	JAG1	DE	-3.4261935451609	0.132201616042652	-25.9164271037013	6.91114911500222e-80	-3.41640086842892	-26.9906832661021	7.39653168031645e-61	61	3.58888877362173e-27	8.75297035415031e-76	9.36622806678472e-57	4.54209763189566e-23	NK.CD56dim	dnreg	loss	1.11269858350329	7.07045912296344e-08	0.376593595079172	0.161162667807814	NK cells
COV	JARID2	DE	-1.78878841961788	0.150184694653397	-11.9105906480426	3.15017044082675e-27	-1.77876988959179	-11.2391358328601	7.07865529259465e-22	505	1.17904359474523e-23	3.9257424033583e-23	8.79027414234404e-18	1.47828485909157e-19	NK.CD56dim	dnreg	loss	0.365705600982017	2.16790667524809e-07	0.124591250560895	0.257739528436293	NK cells
COV	JARID2	DE	-1.78878841961788	0.150184694653397	-11.9105906480426	3.15017044082675e-27	-1.77876988959179	-11.2391358328601	7.07865529259465e-22	505	1.17904359474523e-23	3.9257424033583e-23	8.79027414234404e-18	1.47828485909157e-19	NK.CD56dim	dnreg	loss	0.365705600982017	2.16790667524809e-07	0.124591250560895	0.257739528436293	NK cells
COV	JPX	DE	-0.975682068856845	0.149950954399713	-6.50667461746221	3.04523555158828e-10	-0.973137111823126	-6.2630756910401	3.46160714970037e-09	2803	1.5792219184193e-09	3.16430426165538e-06	3.64991857864407e-05	1.7230890351873e-05	NK.CD56dim	dnreg	no_loss	0.132911741724504	0.00258291166177888	0.136699058840954	0.0357155406030316	NK cells
COV	JUNB	DE	-0.791390952731985	0.139292264848907	-5.68151399929078	3.05427035362533e-08	-0.780130634054564	-5.50627772587104	1.46557404548228e-07	2915	5.16929058224891e-09	0.000270547267924132	0.00134202615344812	5.51563305125959e-05	NK.CD56dim	dnreg	loss	0.242159040192725	0.00210454618160882	0.0978969263585048	0.509619230950167	NK cells
COV	KDM5B	DE	-1.91750342050161	0.160418041520762	-11.9531656310207	2.21638402800217e-27	-1.9081518206729	-11.2231472160395	7.82578032136912e-22	415	2.39538922680056e-24	2.7625010525019e-23	9.7164888470119e-18	3.00908794670686e-20	NK.CD56dim	dnreg	loss	0.51623957674606	1.46476406179493e-06	0.118389548046421	0.514293928406102	NK cells
COV	KDM5B	DE	-1.91750342050161	0.160418041520762	-11.9531656310207	2.21638402800217e-27	-1.9081518206729	-11.2231472160395	7.82578032136912e-22	415	2.39538922680056e-24	2.7625010525019e-23	9.7164888470119e-18	3.00908794670686e-20	NK.CD56dim	dnreg	loss	0.51623957674606	1.46476406179493e-06	0.118389548046421	0.514293928406102	NK cells
COV	KDM6B	DE	-1.91738602971401	0.19510825544772	-9.82729318815412	4.84825305924794e-20	-1.90241390573137	-9.98304392946343	1.76955113045092e-18	1539	1.86651413448389e-16	5.97110846776976e-16	2.18079481316771e-14	2.26986783894586e-12	NK.CD56dim	dnreg	loss	0.726081822625136	0.000900045966976526	0.475355924313729	0.218873384572012	NK cells
COV	KIAA0319L	DE	-1.52397728312667	0.164832765099957	-9.24559678533878	3.73306744943007e-18	-1.52564989312992	-8.83276175273783	1.92374846550882e-15	1950	5.6105074995412e-14	4.56068850296871e-14	2.3433180058363e-11	6.69389649770261e-10	NK.CD56dim	dnreg	loss	0.313142602270923	0.00666648403886178	0.129039854355727	0.553375741107999	NK cells
COV	KIF13A	DE	-3.01992823960837	0.137810234747277	-21.9136716888006	3.63437087662092e-65	-3.01428436197406	-22.8563445178907	8.22588712630245e-52	108	8.69572396282622e-27	4.59893290727611e-61	1.04073923921979e-47	1.09957429509938e-22	NK.CD56dim	dnreg	loss	1.37384595851867	2.88896016715316e-08	0.497543811036398	0.168321726992974	NK cells
COV	KIFC3	DE	-1.68898379088605	0.172935136572912	-9.76657389791896	7.6790708682152e-20	-1.6727633038692	-9.65893111028128	1.29642415162232e-17	1709	2.10087461224995e-15	9.44832879625199e-16	1.59226814302253e-13	2.53617583190815e-11	NK.CD56dim	dnreg	loss	0.588221744893436	0.00174675513589991	0.303661881872464	0.403906725384412	NK cells
COV	KIT	DE	-0.547497318949883	0.0712949987950418	-7.67932292872075	2.0632581909978e-13	-0.53887612582719	-7.61396608381933	2.32721921648018e-12	1357	1.2678030619277e-17	2.40080723104505e-09	2.74635139736826e-08	1.55229806902428e-13	NK.CD56dim	dnreg	loss	0.676490147003308	0.00166554778770949	0.47893192567246	0.131468018977099	NK cells
COV	KLF2	DE	1.09905611562984	0.209988497286668	5.23388723587775	3.04829501767716e-07	1.09847718691573	5.38504538581782	2.59862138120352e-07	9128	7.71736261600474e-07	0.00239413090688364	0.00230237854374632	0.00704440859588912	NK.CD56dim	upreg	loss	-0.978290332401972	1.59849881087003e-06	-0.318091067683351	0.426106614210095	NK cells
COV	KLF2	DE	1.09905611562984	0.209988497286668	5.23388723587775	3.04829501767716e-07	1.09847718691573	5.38504538581782	2.59862138120352e-07	9128	7.71736261600474e-07	0.00239413090688364	0.00230237854374632	0.00704440859588912	NK.CD56dim	upreg	loss	-0.978290332401972	1.59849881087003e-06	-0.318091067683351	0.426106614210095	NK cells
COV	KLF7	DE	-1.00609874599872	0.148933494142523	-6.75535581697913	6.95158754863995e-11	-0.98471459610343	-6.50411348769315	9.91880998787929e-10	3069	2.48542183833196e-08	7.47156629727822e-07	1.08045597197969e-05	0.000255731221651624	NK.CD56dim	dnreg	loss	0.950046334883942	2.07420207186351e-05	0.694594439878452	0.0259765763206308	NK cells
COV	KLHDC4	DE	-1.49268787458578	0.169615863306214	-8.80040254189535	9.39510538318682e-17	-1.48493996047772	-8.08903646859509	1.5336763546581e-13	2166	9.20560961192823e-13	1.13934442981907e-12	1.83979815504786e-09	1.08322408303559e-08	NK.CD56dim	dnreg	no_loss	0.498629893608362	9.43203531704627e-05	0.407686184072856	0.043651746868882	NK cells
COV	KLHL24	DE	-1.12688015430825	0.167667305629107	-6.72092958182916	8.5489823722575e-11	-1.12097039974139	-6.34341891040383	2.28869629886715e-09	3072	2.56091904847198e-08	9.14399154536662e-07	2.43975025459239e-05	0.000263236868992435	NK.CD56dim	dnreg	no_loss	0.313393409634037	0.004131636785539	0.256866562810565	0.151750287310299	NK cells
COV	KLHL28	DE	-1.26426021366829	0.154483086770868	-8.18380989203991	7.00800733960636e-15	-1.26131331441677	-7.41421547963032	7.15115120610575e-12	2582	1.365291399454e-10	8.36055275615039e-11	8.36184110529946e-08	1.54127746084362e-06	NK.CD56dim	dnreg	no_loss	0.215751459191581	0.00808468548872341	0.144259871129731	0.350468102919575	NK cells
COV	KLHL6	DE	-2.86822125367738	0.163373288754836	-17.5562435912124	1.63763838845406e-48	-2.86489140514952	-17.7666177496147	2.07100329040951e-39	208	5.59181184412368e-26	2.06686341006788e-44	2.61091384821927e-35	7.05630736609967e-22	NK.CD56dim	dnreg	loss	1.00704536323991	1.1287423169447e-11	0.350281210157341	0.0646999183699677	NK cells
COV	KLHL6	DE	-2.86822125367738	0.163373288754836	-17.5562435912124	1.63763838845406e-48	-2.86489140514952	-17.7666177496147	2.07100329040951e-39	208	5.59181184412368e-26	2.06686341006788e-44	2.61091384821927e-35	7.05630736609967e-22	NK.CD56dim	dnreg	loss	1.00704536323991	1.1287423169447e-11	0.350281210157341	0.0646999183699677	NK cells
COV	KLRB1	DE	-2.57206578261755	0.180173305224815	-14.2755097899114	5.92655480839589e-36	-2.57315392583018	-14.9644327049853	4.99074226398945e-32	56	3.26514441172018e-27	7.43960425097936e-32	6.26687506089155e-28	4.13269328191424e-23	NK.CD56dim	dnreg	loss	0.691401366817174	9.09560489248039e-06	-0.107336429177138	0.621301713300049	NK cells
COV	KLRC2	DE	1.02652823301301	0.198287258706069	5.17697526160612	4.0414630615932e-07	1.00756563575589	5.88979243629353	2.27525271829106e-08	9852	5.67349971925948e-10	0.00311677631310068	0.000225887089871936	6.2839682890518e-06	NK.CD56dim	upreg	loss	-1.1816608542572	2.59092464742805e-08	-0.534761490279628	0.0788314168820776	NK cells
COV	KMT5B	DE	-1.19768295181511	0.157163178503002	-7.62063330115351	3.03059848588629e-13	-1.19143344897259	-7.29010176807532	1.42684844101157e-11	2448	2.88470948807344e-11	3.51488812393092e-09	1.65756983392314e-07	3.30645401522978e-07	NK.CD56dim	dnreg	loss	0.170200425289944	0.00755024591349422	0.112590005217576	0.283658065479418	NK cells
COV	LAG3	DE	4.06629901514206	0.191442204178315	21.2403478772873	1.26567357159846e-62	4.05847413275427	23.0880262958297	2.42219150483572e-52	12280	2.13487113675331e-25	1.60133020278637e-58	3.06479891106864e-48	2.68908368385447e-21	NK.CD56dim	upreg	loss	-2.69318432455186	6.87762951316301e-17	-1.5265135512849	1.53581844647403e-05	NK cells
COV	LAG3	DE	4.06629901514206	0.191442204178315	21.2403478772873	1.26567357159846e-62	4.05847413275427	23.0880262958297	2.42219150483572e-52	12280	2.13487113675331e-25	1.60133020278637e-58	3.06479891106864e-48	2.68908368385447e-21	NK.CD56dim	upreg	loss	-2.69318432455186	6.87762951316301e-17	-1.5265135512849	1.53581844647403e-05	NK cells
COV	LAMP1	DE	-1.06200661804271	0.156918173147445	-6.7679007264813	6.44568757706145e-11	-1.05395650887772	-6.22898876862521	4.12221014983535e-09	2594	1.56517026265088e-10	6.94071638297977e-07	4.32337400514731e-05	1.76425992006007e-06	NK.CD56dim	dnreg	loss	0.180144411757033	0.00667895474867375	0.110587258869901	0.35312007570597	NK cells
COV	LASP1	DE	-1.12623780478919	0.168274560362752	-6.69285839975657	1.011396927285e-10	-1.12140310563222	-6.17765228748947	5.35710440608909e-09	3176	7.10348766805443e-08	1.07693544817307e-06	5.57299571365448e-05	0.000709425313408596	NK.CD56dim	dnreg	no_loss	0.209269163838749	0.00154570538304619	0.182959572096409	0.0859745486952931	NK cells
COV	LAT2	DE	-2.0826235993585	0.169340083169643	-12.2984680317663	1.25954735969005e-28	-2.07576920777484	-12.1137273920331	2.88301159303348e-24	576	4.07522755769435e-23	1.5730486975169e-24	3.59309734839762e-20	5.10218490223333e-19	NK.CD56dim	dnreg	loss	0.736156713713426	4.81555181953458e-10	0.271065264967044	0.103262389106709	NK cells
COV	LAT2	DE	-2.0826235993585	0.169340083169643	-12.2984680317663	1.25954735969005e-28	-2.07576920777484	-12.1137273920331	2.88301159303348e-24	576	4.07522755769435e-23	1.5730486975169e-24	3.59309734839762e-20	5.10218490223333e-19	NK.CD56dim	dnreg	loss	0.736156713713426	4.81555181953458e-10	0.271065264967044	0.103262389106709	NK cells
COV	LATS2	DE	-1.9886625519585	0.162559045095896	-12.2334783080534	2.16546812083059e-28	-1.99357941240533	-11.9603733728218	7.57818231679009e-24	1208	1.3088170911151e-18	2.70402004248116e-24	9.4371104390987e-20	1.61089207574446e-14	NK.CD56dim	dnreg	loss	0.574800643272949	0.00186257581416494	-0.0198670537615868	0.967632314146516	NK cells
COV	LBR	DE	-1.07518267864575	0.168553416211955	-6.37888393370627	6.4054872406704e-10	-1.06928286942638	-6.26362331227505	3.45189279910605e-09	3088	3.00232077292654e-08	6.52647609767042e-06	3.64002095665732e-05	0.000307137415070385	NK.CD56dim	dnreg	loss	0.280541540082795	0.000288920558450876	0.203382080910343	0.0879717059558672	NK cells
COV	LFNG	DE	-1.0050729748699	0.186216313156359	-5.3973411772253	1.33820972686476e-07	-0.988892786403587	-5.04561459664473	1.2367546378081e-06	4029	9.31679259236129e-05	0.00110455830855417	0.00993113974159905	0.612113273318137	NK.CD56dim	dnreg	loss	0.730333124176316	6.64963978034886e-06	0.532279233820516	0.0156513305752741	NK cells
COV	LILRB1	DE	1.08042595819182	0.192421382345511	5.61489552263901	4.3408618175784e-08	1.1007356050381	5.20949162202248	5.87091878351397e-07	8993	2.50130970724102e-06	0.000378045655692903	0.00496033928019095	0.0214687412172496	NK.CD56dim	upreg	loss	-1.48652027492725	1.26595210764504e-14	-0.960066520019572	3.33740313542307e-05	NK cells
COV	LIM2	DE	-1.14935066660829	0.135267725455514	-8.49685808449757	8.03535150651391e-16	-1.14087212882214	-8.58051369859285	8.62055183896389e-15	2315	5.8509118603972e-12	9.6721526083908e-12	1.04610396565827e-10	6.8014095804303e-08	NK.CD56dim	dnreg	loss	0.771868343552133	0.000367485363419865	0.333117100317164	0.379233464032273	NK cells
COV	LIMK1	DE	-1.1855325406268	0.172610681457103	-6.86824552582183	3.50953502176635e-11	-1.16659409681478	-6.23250989797493	4.04860470192952e-09	3185	7.7476155609885e-08	3.81977791769049e-07	4.24860577420484e-05	0.000772204842963724	NK.CD56dim	dnreg	loss	0.485231184034933	0.00872962799643901	0.305552517872203	0.344479917988209	NK cells
COV	LINC00299	DE	-2.84320745485379	0.163420040413408	-17.3981566009974	6.65979315427773e-48	-2.83091398519246	-18.6909514052182	9.1473658711535e-42	212	6.02021651644302e-26	8.40332700206764e-44	1.15403167830473e-37	7.59630920044781e-22	NK.CD56dim	dnreg	loss	0.827108685397801	1.27302351364912e-05	0.204980656342149	0.54001131887979	NK cells
COV	LINC00899	DE	-0.66317175394239	0.084683061284315	-7.83122083548512	7.56035292042385e-14	-0.651464580080544	-7.91660700502897	4.1472245641066e-13	2285	4.05243594188482e-12	8.87661036386965e-10	4.95178612954328e-09	4.72554555183189e-08	NK.CD56dim	dnreg	loss	0.762925650801864	3.8026975020117e-06	0.556805075515798	0.0159233582284054	NK cells
COV	LINC00921	DE	-1.00637164688434	0.151088197915543	-6.66082235918183	1.22454714835531e-10	-0.986647471160133	-6.18254153910131	5.2253412192892e-09	3088	3.00230287507595e-08	1.29728524896761e-06	5.4385351410362e-05	0.000307137415070385	NK.CD56dim	dnreg	no_loss	0.570752262698561	0.00335658462134629	0.4170178804336	0.173730257419771	NK cells
COV	LINC00944	DE	1.89491077312319	0.195448432911606	9.69519553006694	1.31607016966184e-19	1.87442097165096	9.84221864520517	4.21131128432214e-18	10790	4.97235818741307e-15	1.61797666658226e-15	5.18328192874369e-14	5.98572478600785e-11	NK.CD56dim	upreg	loss	-1.9706757650376	1.81475803145869e-13	-0.967606858240678	0.00240430777329845	NK cells
COV	LINC00944	DE	1.89491077312319	0.195448432911606	9.69519553006694	1.31607016966184e-19	1.87442097165096	9.84221864520517	4.21131128432214e-18	10790	4.97235818741307e-15	1.61797666658226e-15	5.18328192874369e-14	5.98572478600785e-11	NK.CD56dim	upreg	loss	-1.9706757650376	1.81475803145869e-13	-0.967606858240678	0.00240430777329845	NK cells
COV	LINC00996	DE	-3.36657815574578	0.16855647123907	-19.972998550562	8.42677348402157e-58	-3.36887885547356	-19.8907234991727	9.35704791217409e-45	63	3.72712496183041e-27	1.06556550705453e-53	1.18179515130759e-40	4.71667663919638e-23	NK.CD56dim	dnreg	loss	0.905596948210291	5.45449884612085e-07	0.249352725049849	0.373444874792565	NK cells
COV	LINC00996	DE	-3.36657815574578	0.16855647123907	-19.972998550562	8.42677348402157e-58	-3.36887885547356	-19.8907234991727	9.35704791217409e-45	63	3.72712496183041e-27	1.06556550705453e-53	1.18179515130759e-40	4.71667663919638e-23	NK.CD56dim	dnreg	loss	0.905596948210291	5.45449884612085e-07	0.249352725049849	0.373444874792565	NK cells
COV	LINC01138	DE	-1.12902000813426	0.160276634082036	-7.04419589667936	1.19061995293955e-11	-1.12272276101635	-6.84462788908434	1.62664525162089e-10	2206	1.52221430550762e-12	1.3217072097582e-07	1.83127722427479e-06	1.78631848751319e-08	NK.CD56dim	dnreg	loss	0.306456207009311	1.49022029139311e-05	0.178399736063605	0.128081403229828	NK cells
COV	LINC01410	DE	0.73361500684203	0.100254682421033	7.31751364750339	2.13985194243878e-12	0.728918076677844	7.38189540207291	8.56484314606562e-12	10114	2.83072474251208e-11	2.42894593986226e-08	9.99088952988555e-08	3.2454259172901e-07	NK.CD56dim	upreg	loss	-0.572446666780629	0.00147229260318113	-0.182126165351343	0.616130520868683	NK cells
COV	LINC01410	DE	0.73361500684203	0.100254682421033	7.31751364750339	2.13985194243878e-12	0.728918076677844	7.38189540207291	8.56484314606562e-12	10114	2.83072474251208e-11	2.42894593986226e-08	9.99088952988555e-08	3.2454259172901e-07	NK.CD56dim	upreg	loss	-0.572446666780629	0.00147229260318113	-0.182126165351343	0.616130520868683	NK cells
COV	LINC01684	DE	-2.29988430478875	0.160590472202364	-14.3214243861902	3.97654549091759e-36	-2.29787554360954	-13.3308038313273	1.3489411913812e-27	678	2.35781968127943e-22	4.99215520929795e-32	1.68739053629874e-23	2.94703881963116e-18	NK.CD56dim	dnreg	loss	0.487299005195488	1.57349446548616e-05	0.0987256762902592	0.670999907723584	NK cells
COV	LINC01918	DE	1.19877925677349	0.159271565446258	7.52663699521421	5.5872515022408e-13	1.20372198137564	7.61573518621814	2.30406236233244e-12	9848	5.92912179186252e-10	6.44321843238409e-09	2.71925440002475e-08	6.56368357561556e-06	NK.CD56dim	upreg	loss	-1.32603538167938	8.27842875586629e-08	-0.510340441290474	0.21735878604032	NK cells
COV	LINC01918	DE	1.19877925677349	0.159271565446258	7.52663699521421	5.5872515022408e-13	1.20372198137564	7.61573518621814	2.30406236233244e-12	9848	5.92912179186252e-10	6.44321843238409e-09	2.71925440002475e-08	6.56368357561556e-06	NK.CD56dim	upreg	loss	-1.32603538167938	8.27842875586629e-08	-0.510340441290474	0.21735878604032	NK cells
COV	LINC02086	DE	1.30001515489248	0.16391642856914	7.9309631514094	3.88381790733429e-14	1.2902443000471	7.54123706855272	3.507568738107e-12	10006	1.0023753622999e-10	4.58562380318959e-10	4.12525159288764e-08	1.13422427420775e-06	NK.CD56dim	upreg	loss	-0.92894451213046	0.000235312115041954	0.0437263444946048	0.944364222407776	NK cells
COV	LINC02086	DE	1.30001515489248	0.16391642856914	7.9309631514094	3.88381790733429e-14	1.2902443000471	7.54123706855272	3.507568738107e-12	10006	1.0023753622999e-10	4.58562380318959e-10	4.12525159288764e-08	1.13422427420775e-06	NK.CD56dim	upreg	loss	-0.92894451213046	0.000235312115041954	0.0437263444946048	0.944364222407776	NK cells
COV	LINC02256	DE	-1.45329517633545	0.161354564160732	-9.00684268768349	2.12900092034077e-17	-1.43809865879166	-8.5676234844251	9.30367649769223e-15	1989	9.39352202705483e-14	2.59227152060692e-13	1.12862899593504e-10	1.11792305643979e-09	NK.CD56dim	dnreg	loss	0.441582775730441	0.000131011917284696	0.2626129597158	0.173525719709818	NK cells
COV	LINC02384	DE	-1.03835313286783	0.196063791604191	-5.29599639164396	2.23462550697358e-07	-1.03812846588236	-5.74549129376625	4.6266056486937e-08	3991	7.07657712993351e-05	0.00179149926894072	0.000446606243268403	0.478164316669607	NK.CD56dim	dnreg	no_loss	-1.09833715139613	2.29869787698827e-08	-1.07079281645824	8.18785619639789e-06	NK cells
COV	LINC02446	DE	2.20630847412164	0.22450995116784	9.82721907267372	4.85097964519537e-20	2.2058750795892	10.7476585276296	1.53592722674911e-20	10938	6.23995366021742e-16	5.97398143305809e-16	1.90347461211018e-16	7.55845586862136e-12	NK.CD56dim	upreg	loss	-2.58132891726785	1.71171449101892e-12	-1.38943751598808	0.00655864136702377	NK cells
COV	LONRF3	DE	-1.19706387547505	0.139991170852549	-8.55099552482422	5.49772906466143e-16	-1.19067918651603	-8.15445927914694	1.04924566214173e-13	2368	1.11188077912395e-11	6.62806216035582e-12	1.26035388936464e-09	1.28666843760224e-07	NK.CD56dim	dnreg	loss	0.620282911379466	0.00758340404523324	0.396220868666686	0.246141287575513	NK cells
COV	LPGAT1	DE	-0.862253039474502	0.152832600278653	-5.64181357840144	3.76749969213048e-08	-0.85534213637431	-5.36986993459778	2.79019192779952e-07	3103	3.48261985520602e-08	0.000330824147965977	0.00245899614596971	0.000354878963245493	NK.CD56dim	dnreg	loss	0.276034351765786	0.000105164976669373	0.160110077133429	0.159311299875994	NK cells
COV	LRP12	DE	-1.54806221660637	0.143763127084421	-10.7681451287388	3.27202476589648e-23	-1.51901083975261	-10.1380637521225	6.79358547402263e-19	1690	1.60964190087874e-15	4.05796511466481e-19	8.38260511639652e-15	1.94580600655123e-11	NK.CD56dim	dnreg	loss	1.07897680356864	2.37945171123294e-06	0.689352523728611	0.0547921330013486	NK cells
COV	LTB	DE	-1.43225770723805	0.169865866655546	-8.43169811238404	1.26634195941773e-15	-1.41574120091912	-8.29117221538832	4.72910315428838e-14	2359	9.97637785730808e-12	1.52075005906476e-11	5.7018796731255e-10	1.15506502831913e-07	NK.CD56dim	dnreg	loss	0.505613217987033	0.00422087161609629	0.229197930388357	0.476240661165957	NK cells
COV	LUZP1	DE	-1.44909313560111	0.162642504809944	-8.90968284886199	4.29217489274163e-17	-1.44749087746965	-8.74148897075117	3.31549137985837e-15	876	6.51482269570185e-21	5.21756779961673e-13	4.03163751790778e-11	8.10183350437482e-17	NK.CD56dim	dnreg	loss	0.348235889482021	0.000637365871983267	-0.0361392651882761	0.870691051570872	NK cells
COV	MACF1	DE	-0.801940898361349	0.127136337355731	-6.30772377937472	9.64626032509059e-10	-0.794549663471972	-6.18096167634277	5.26756589767974e-09	1513	1.27921932319669e-16	9.71764265149626e-06	5.48142907312553e-05	1.55796121372124e-12	NK.CD56dim	dnreg	loss	0.162618852443996	0.00519507306788611	-0.00864812230029169	0.953694755074669	NK cells
COV	MAFF	DE	-2.27034931136984	0.173262453159475	-13.1035274519642	1.42073300939443e-31	-2.25196355398513	-13.0848971471668	6.33683016624872e-27	730	5.70131979926424e-22	1.77875772776183e-27	7.92167139082753e-23	7.11695750542156e-18	NK.CD56dim	dnreg	loss	0.6385091322136	2.05966061315102e-05	0.213999713844419	0.402443051375201	NK cells
COV	MAFG	DE	-1.4389470661094	0.161185777266932	-8.92725828859222	3.78211597674133e-17	-1.43159496140981	-8.34347929908941	3.481794947864e-14	2104	4.18244924425727e-13	4.59867481611978e-13	4.20252650207184e-10	4.94156378208997e-09	NK.CD56dim	dnreg	loss	0.516480270590529	0.0010347422272646	0.151924573428155	0.62366135779097	NK cells
COV	MAFG	DE	-1.4389470661094	0.161185777266932	-8.92725828859222	3.78211597674133e-17	-1.43159496140981	-8.34347929908941	3.481794947864e-14	2104	4.18244924425727e-13	4.59867481611978e-13	4.20252650207184e-10	4.94156378208997e-09	NK.CD56dim	dnreg	loss	0.516480270590529	0.0010347422272646	0.151924573428155	0.62366135779097	NK cells
COV	MAN2A2	DE	-1.86069495272695	0.156359596167428	-11.9001007826506	3.43497947503863e-27	-1.84841370903724	-11.5388296641945	1.07687787068825e-22	1153	5.56182862792535e-19	4.28032792384564e-23	1.33931300777498e-18	6.85773469823195e-15	NK.CD56dim	dnreg	loss	0.39976536523189	0.00215397691747839	0.0974129401176157	0.737465561404359	NK cells
COV	MAP10	DE	-0.733772382080927	0.103285857768038	-7.10428705282047	8.19516435920408e-12	-0.718877800330909	-7.06188953065911	5.0099460059233e-11	2705	5.42783583698053e-10	9.14498390843583e-08	5.73889314978514e-07	6.01697366109428e-06	NK.CD56dim	dnreg	loss	0.555223921885925	0.00509998084926944	0.324756975354927	0.34074824845245	NK cells
COV	MARCH3	DE	-2.6190751542863	0.153882357244914	-17.0199833247802	1.90789602212673e-46	-2.61201884170831	-16.2786045779108	1.56456614927085e-35	521	1.5612767325128e-23	2.40642925270845e-42	1.96838067239766e-31	1.95706038420479e-19	NK.CD56dim	dnreg	loss	0.603154006830024	0.00080005236610492	0.104624340183134	0.788315449995232	NK cells
COV	MASTL	DE	-1.2738726184524	0.172739990916	-7.37450900452959	1.48774842540213e-12	-1.25586120316416	-7.19595573241098	2.40096834115407e-11	2378	1.25391927888237e-11	1.69752095338383e-08	2.77239814353061e-07	1.44815137518125e-07	NK.CD56dim	dnreg	no_loss	-0.610410903068371	5.00063262196892e-06	-0.717465579544385	1.65840897278181e-05	NK cells
COV	MATK	DE	-1.40265873864384	0.152149130637233	-9.21897307443826	4.53861637021486e-18	-1.39269317804685	-9.00120591187191	7.01271106040312e-16	1514	1.29799243363571e-16	5.54301217294341e-14	8.56041639143409e-12	1.58056538643821e-12	NK.CD56dim	dnreg	loss	0.521081350045439	4.8768994454289e-07	0.349891194747093	0.016782281653043	NK cells
COV	MCOLN2	DE	2.78974137079897	0.199612829082379	13.975761896785	7.96697426506124e-35	2.78425280818534	15.7484773166907	3.97889661372603e-34	11934	9.84048934923046e-23	9.99536591294583e-31	5.00266671243773e-30	1.23094681269524e-18	NK.CD56dim	upreg	loss	-2.38579516265786	6.24806885436729e-16	-1.35494972652605	1.7758122885492e-05	NK cells
COV	MCOLN2	DE	2.78974137079897	0.199612829082379	13.975761896785	7.96697426506124e-35	2.78425280818534	15.7484773166907	3.97889661372603e-34	11934	9.84048934923046e-23	9.99536591294583e-31	5.00266671243773e-30	1.23094681269524e-18	NK.CD56dim	upreg	loss	-2.38579516265786	6.24806885436729e-16	-1.35494972652605	1.7758122885492e-05	NK cells
COV	MCOLN3	DE	1.26672682216514	0.128695786658734	9.8427994812616	4.31002197102416e-20	1.2754247300331	9.46443047650041	4.2518390041354e-17	10126	2.47308179846421e-11	5.31037807049887e-16	5.21275461907e-13	2.8400871373563e-07	NK.CD56dim	upreg	loss	-1.18305031742264	8.95956781527125e-09	-0.533230289158676	0.0720557781091875	NK cells
COV	MCTP2	DE	-1.94040149646846	0.152528429883006	-12.7215726140812	3.61568586872652e-30	-1.93012057455586	-12.4064471034051	4.55452272957299e-25	329	5.10704851791873e-25	4.52177674742939e-26	5.68358891423413e-21	6.42773126465251e-21	NK.CD56dim	dnreg	loss	0.492840076828119	8.00732087258424e-08	0.0906646529597994	0.5639233704043	NK cells
COV	MCTP2	DE	-1.94040149646846	0.152528429883006	-12.7215726140812	3.61568586872652e-30	-1.93012057455586	-12.4064471034051	4.55452272957299e-25	329	5.10704851791873e-25	4.52177674742939e-26	5.68358891423413e-21	6.42773126465251e-21	NK.CD56dim	dnreg	loss	0.492840076828119	8.00732087258424e-08	0.0906646529597994	0.5639233704043	NK cells
COV	MCUB	DE	-0.895779176622577	0.154012982367846	-5.81625758329313	1.4857790569413e-08	-0.89720483629084	-5.78792874175362	3.75912532664994e-08	2786	1.31484592989284e-09	0.000136037930453545	0.000366057912183243	1.43830996270978e-05	NK.CD56dim	dnreg	loss	0.272827606718628	0.000205805189938021	0.103192550225052	0.474615603288851	NK cells
COV	MEF2A	DE	-1.41044690531632	0.173716165745654	-8.11926109042389	1.08850901409005e-14	-1.40743558765657	-7.6688816014709	1.70538117174677e-12	2035	1.71518815618905e-13	1.29554342856998e-10	2.01883023111383e-08	2.03524226613392e-09	NK.CD56dim	dnreg	loss	0.296354226163301	1.49435560969496e-05	0.221549725483122	0.0216341680239113	NK cells
COV	MFGE8	DE	-1.85489978948467	0.136470174507309	-13.5919793184212	2.17904392939885e-33	-1.84852742788289	-13.3800590986898	9.8973008442401e-28	950	2.18556600345561e-20	2.73099575671558e-29	1.23825130862288e-23	2.71102028793804e-16	NK.CD56dim	dnreg	loss	0.622606560689573	0.00690043592083414	0.110711921912614	0.842030377021065	NK cells
COV	MGAT5	DE	-1.24449044178742	0.16108798348378	-7.72553243807119	1.52229307264462e-13	-1.23295692318259	-7.08291634648935	4.46602288848816e-11	2687	4.44797699079159e-10	1.77590709854721e-09	5.12163504851822e-07	4.94485314551488e-06	NK.CD56dim	dnreg	loss	0.463628282985623	0.0046118434276292	0.31449431235632	0.288781018708513	NK cells
COV	MIAT	DE	0.866046945932743	0.140646768529696	6.157602872688	2.26291324042544e-09	0.865121729293512	6.40134329166333	1.69535670738551e-09	10636	4.02247658301607e-14	2.21652351899671e-05	1.82132171074426e-05	4.8060550213876e-10	NK.CD56dim	upreg	loss	-0.342204139012541	0.00523709695109116	-0.161734296336787	0.482674229769209	NK cells
COV	MICU3	DE	-1.5728823784498	0.12098102315076	-13.0010669234444	3.39450813784897e-31	-1.58064117630481	-13.098431376749	5.81933369886742e-27	932	1.63053344569222e-20	4.24720858207664e-27	7.27591292369393e-23	2.02349200610404e-16	NK.CD56dim	dnreg	loss	0.540811377583201	0.00840856512302825	0.0604864557399052	0.906969788994119	NK cells
COV	MIR222HG	DE	-2.12876647931217	0.156353592555179	-13.6150787744829	1.78667888923305e-33	-2.1168867161349	-13.0182635837215	9.63960777723531e-27	873	6.20072075432982e-21	2.23960198765363e-29	1.20475817999887e-22	7.71183640216e-17	NK.CD56dim	dnreg	loss	0.614837285988237	1.07499782249209e-05	0.266135086029891	0.28565612002214	NK cells
COV	MIR3142HG	DE	-1.15994713739369	0.150100486003514	-7.72780400835301	1.49966210437873e-13	-1.14803931323762	-8.28513965919607	4.8988629975185e-14	2081	3.11194467178694e-13	1.74980574338911e-09	5.90557934350855e-10	3.68329771352703e-09	NK.CD56dim	dnreg	no_loss	0.88492777230471	0.000540244093927651	0.743408002632425	0.0671428392428467	NK cells
COV	MLKL	DE	-0.950042660523624	0.17933172740401	-5.29768309420958	2.21577349698105e-07	-0.950859932992675	-5.28003364553962	4.24006482402597e-07	4510	0.00212121621723949	0.0017768287672291	0.00364942379403916	1	NK.CD56dim	dnreg	no_loss	-0.392568519546048	3.18455699952688e-05	-0.3146882587082	0.013752444125488	NK cells
COV	MLXIP	DE	-1.34011057619682	0.160042878252329	-8.37344710886762	1.89833602817382e-15	-1.33693023145336	-7.46004301792868	5.53386124526385e-12	2621	2.12517069537864e-10	2.27610489778042e-11	6.48845231007186e-08	2.38656669091021e-06	NK.CD56dim	dnreg	loss	0.488374510558028	0.000271127550733867	0.384087326280519	0.0452165161942521	NK cells
COV	MMP25-AS1	DE	-1.86021958514273	0.172394972048712	-10.7904515023623	2.74170992810418e-23	-1.85309412804201	-10.6107958088482	3.60724862853568e-20	1266	3.19576763902824e-18	3.40054282382761e-19	4.46865960103e-16	3.92376350719887e-14	NK.CD56dim	dnreg	loss	0.297681286286869	0.00252497818012688	0.0402827941281841	0.880211819252605	NK cells
COV	MNAT1	DE	-1.45771114455972	0.156705263798685	-9.30224747544157	2.46069265038113e-18	-1.45144199366966	-8.77802872882423	2.66687153670177e-15	1523	1.47964798145622e-16	3.00868890362101e-14	3.24558266016606e-11	1.80087955823037e-12	NK.CD56dim	dnreg	loss	0.326480803812585	2.4230396434738e-06	0.174475391663793	0.101289129400568	NK cells
COV	MNAT1	DE	-1.45771114455972	0.156705263798685	-9.30224747544157	2.46069265038113e-18	-1.45144199366966	-8.77802872882423	2.66687153670177e-15	1523	1.47964798145622e-16	3.00868890362101e-14	3.24558266016606e-11	1.80087955823037e-12	NK.CD56dim	dnreg	loss	0.326480803812585	2.4230396434738e-06	0.174475391663793	0.101289129400568	NK cells
COV	MOSPD2	DE	-1.18605607264921	0.170005812051862	-6.97656190887985	1.80805527379549e-11	-1.17922724753545	-6.55754974081715	7.49256667659994e-10	2905	4.65694347608367e-09	1.99211530066787e-07	8.20510976754459e-06	4.9815324363667e-05	NK.CD56dim	dnreg	no_loss	0.355739668015888	0.000200968374114306	0.344446043660746	0.0332126918115455	NK cells
COV	MPZL3	DE	-1.18000397844293	0.137907358165906	-8.55649759473571	5.28928920378566e-16	-1.17068087593339	-7.91719715949243	4.13318829970255e-13	2402	1.67122419206243e-11	6.37729599300437e-12	4.93544014867482e-09	1.92642012619036e-07	NK.CD56dim	dnreg	loss	0.477293692867998	0.00766775186290553	0.292462968664486	0.289237133356657	NK cells
COV	MRGBP	DE	-0.99466716760848	0.174474512163921	-5.70093107166264	2.75519506463584e-08	-0.995210633955245	-5.15267864590461	7.6145298260505e-07	3667	5.72879262128814e-06	0.000245322568555176	0.00631244522579586	0.0469990146650479	NK.CD56dim	dnreg	no_loss	-0.341443379458141	0.00874093948143883	-0.40986482879052	0.0126995438695653	NK cells
COV	MRPL18	DE	-0.886500832655653	0.161398243021886	-5.49263000673086	8.20707128695742e-08	-0.880769473600122	-5.3787909374231	2.67596964360032e-07	3638	4.50731576592803e-06	0.000693743735886511	0.00236555716494268	0.0374017062256708	NK.CD56dim	dnreg	no_loss	-0.24818573408909	0.00598060012085227	-0.315634530071701	0.00538872700669863	NK cells
COV	MRPL36	DE	-0.977470263521899	0.155599811088599	-6.28195019443389	1.11789245818541e-09	-0.978663496412148	-5.86765867350372	2.53864529217236e-08	3376	4.62297083446506e-07	1.12102255706833e-05	0.000250919700678316	0.00432155313605794	NK.CD56dim	dnreg	no_loss	-0.187329815441153	0.00506643338914841	-0.144040638862952	0.189665975961404	NK cells
COV	MSC-AS1	DE	0.70101281934304	0.106868720832305	6.55956966531905	2.2315398146614e-10	0.701609749075897	6.32727658588631	2.48766617927622e-09	9241	2.76844996694853e-07	2.33530641604316e-06	2.64588174827819e-05	0.00264352022133577	NK.CD56dim	upreg	loss	-1.18018881206349	8.05883801346094e-12	-0.906387070496144	8.00988433791535e-05	NK cells
COV	MT1E	DE	1.24425674698595	0.164058213649804	7.58423927278597	3.84281369883151e-13	1.24434528438884	8.11559701611608	1.31481824206187e-13	10123	2.56312975903908e-11	4.44536688680829e-09	1.57830781777107e-09	2.94188029031323e-07	NK.CD56dim	upreg	loss	-0.948188743490156	0.000118959672401295	-0.324000753076146	0.486498167475298	NK cells
COV	MT1E	DE	1.24425674698595	0.164058213649804	7.58423927278597	3.84281369883151e-13	1.24434528438884	8.11559701611608	1.31481824206187e-13	10123	2.56312975903908e-11	4.44536688680829e-09	1.57830781777107e-09	2.94188029031323e-07	NK.CD56dim	upreg	loss	-0.948188743490156	0.000118959672401295	-0.324000753076146	0.486498167475298	NK cells
COV	MVB12B	DE	1.6937853317649	0.17397659260569	9.73570815703802	9.69597950754505e-20	1.69109536841086	9.08957164892906	4.12087137762566e-16	10575	9.02985090379564e-14	1.19270243922312e-15	5.03529273632079e-12	1.07518434711495e-09	NK.CD56dim	upreg	loss	-1.39498739809437	2.19919648954874e-10	-0.568739101245302	0.0790527729982015	NK cells
COV	MXD1	DE	-1.89604459182075	0.166220740469936	-11.4067870619533	1.94785228275594e-25	-1.89318378827087	-11.249756567835	6.6221773558167e-22	534	1.96028807973236e-23	2.42293345452011e-21	8.22474427592434e-18	2.45643699271262e-19	NK.CD56dim	dnreg	loss	0.388548016537222	0.000300588348833726	0.0688487892661217	0.759487731031167	NK cells
COV	MYO9B	DE	-1.42255595675454	0.170915016382991	-8.3231771371501	2.68849883064284e-15	-1.41423112014013	-7.63318444810534	2.08753586909128e-12	1733	2.93646742624647e-15	3.22055274922706e-11	2.46621487574444e-08	3.54226065628111e-11	NK.CD56dim	dnreg	loss	0.254312455681711	7.60866775598463e-06	0.202663177956662	0.0123073995157546	NK cells
COV	N4BP3	DE	-1.24264274190415	0.194317235899836	-6.39491775472092	5.83833014798818e-10	-1.24367398968753	-7.12994767039454	3.45162939284763e-11	2942	6.84082289695726e-09	5.96268658014033e-06	3.96902863883549e-07	7.25254564723587e-05	NK.CD56dim	dnreg	no_loss	1.3473606240913	3.77377308948058e-06	1.13176771654196	0.0114152117566735	NK cells
COV	NCAM1	DE	-1.91046107712772	0.182325960450431	-10.4782723886822	3.20810306640588e-22	-1.92133836336248	-10.2204701555447	4.07928913102812e-19	1072	1.55144815039058e-19	3.97195240651711e-18	5.03914586355903e-15	1.91883107240307e-15	NK.CD56dim	dnreg	loss	0.338402243590812	0.000706952219974342	0.203333937542144	0.222422267911847	NK cells
COV	NCAM1	DE	-1.91046107712772	0.182325960450431	-10.4782723886822	3.20810306640588e-22	-1.92133836336248	-10.2204701555447	4.07928913102812e-19	1072	1.55144815039058e-19	3.97195240651711e-18	5.03914586355903e-15	1.91883107240307e-15	NK.CD56dim	dnreg	loss	0.338402243590812	0.000706952219974342	0.203333937542144	0.222422267911847	NK cells
COV	NCOA7	DE	-1.25837941007943	0.176010646483775	-7.14945053164967	6.18040980391761e-12	-1.26210313363981	-7.03279867895296	5.87176967692334e-11	1929	4.24296059104577e-14	6.9239131033289e-08	6.70497379407876e-07	5.06779212994507e-10	NK.CD56dim	dnreg	loss	0.170138273513473	0.00339764026044215	0.071697605404924	0.551897977689208	NK cells
COV	NCR3LG1	DE	-0.565227610688415	0.0858895057135654	-6.58086929238368	1.9679561303624e-10	-0.556199294536509	-6.38639706332309	1.83210838620322e-09	2923	5.61639202470604e-09	2.06458277636319e-06	1.96402019000985e-05	5.98009284380676e-05	NK.CD56dim	dnreg	no_loss	0.538973495615232	0.000866324734711841	0.472522737594234	0.0714333082658407	NK cells
COV	NCS1	DE	-1.907457690768	0.174557256902227	-10.9274041344291	9.22582093907172e-24	-1.90171467389287	-11.536406157222	1.09341775884742e-22	1159	6.10875344453662e-19	1.14538566958575e-19	1.35977432490265e-18	7.52964949573584e-15	NK.CD56dim	dnreg	loss	0.66369360852838	0.000267817041915347	0.190715330841936	0.608952373733625	NK cells
COV	NCS1	DE	-1.907457690768	0.174557256902227	-10.9274041344291	9.22582093907172e-24	-1.90171467389287	-11.536406157222	1.09341775884742e-22	1159	6.10875344453662e-19	1.14538566958575e-19	1.35977432490265e-18	7.52964949573584e-15	NK.CD56dim	dnreg	loss	0.66369360852838	0.000267817041915347	0.190715330841936	0.608952373733625	NK cells
COV	NDFIP2	DE	-1.59412699656388	0.150477961627522	-10.593757247389	1.29638933852711e-22	-1.56641564387727	-10.6069146523968	3.69556963357835e-20	1563	2.64071122577085e-16	1.60635602936894e-18	4.5777021051135e-16	3.208200068189e-12	NK.CD56dim	dnreg	loss	0.758199108597696	0.000462222648960558	0.354374388792199	0.321990434625459	NK cells
COV	NDFIP2	DE	-1.59412699656388	0.150477961627522	-10.593757247389	1.29638933852711e-22	-1.56641564387727	-10.6069146523968	3.69556963357835e-20	1563	2.64071122577085e-16	1.60635602936894e-18	4.5777021051135e-16	3.208200068189e-12	NK.CD56dim	dnreg	loss	0.758199108597696	0.000462222648960558	0.354374388792199	0.321990434625459	NK cells
COV	NDUFAF1	DE	-0.999161176023988	0.169262180966911	-5.90303853061725	9.27847409661674e-09	-0.99419581261172	-5.51724087331011	1.39105628606395e-07	3323	2.84641827447064e-07	8.67537328033665e-05	0.00127824162126416	0.0027143444665352	NK.CD56dim	dnreg	no_loss	0.501188416388566	0.000356294574420897	0.638655818448057	0.00188745359640786	NK cells
COV	NEIL1	DE	-0.617475149474541	0.0948064321983817	-6.51300903489838	2.9342255801099e-10	-0.599822066381992	-5.93636048889968	1.80549967546926e-08	3244	1.36030740394663e-07	3.05100775819827e-06	0.000180820792498246	0.00133110549158376	NK.CD56dim	dnreg	loss	0.476078672026418	0.00706808943882679	0.438680124227506	0.0808452276413189	NK cells
COV	NFAT5	DE	-1.28916459822797	0.162463120594384	-7.93512148179515	3.77700667650785e-14	-1.28409781915909	-7.5790434741352	2.83453452506002e-12	1882	2.25972459591046e-14	4.45988948362047e-10	3.33936512397321e-08	2.7055682586836e-10	NK.CD56dim	dnreg	loss	0.178596669326179	0.00474122513096807	0.0203253263483977	0.894693524425674	NK cells
COV	NFAT5	DE	-1.28916459822797	0.162463120594384	-7.93512148179515	3.77700667650785e-14	-1.28409781915909	-7.5790434741352	2.83453452506002e-12	1882	2.25972459591046e-14	4.45988948362047e-10	3.33936512397321e-08	2.7055682586836e-10	NK.CD56dim	dnreg	loss	0.178596669326179	0.00474122513096807	0.0203253263483977	0.894693524425674	NK cells
COV	NFE2L2	DE	-1.32926794589918	0.149575884423982	-8.88691349556915	5.05550502356471e-17	-1.32449610555902	-8.80627963668425	2.25329329653723e-15	977	3.38535145714152e-20	6.14041640162169e-13	2.74406057652304e-11	4.19715873656406e-16	NK.CD56dim	dnreg	loss	0.345135168949268	8.13775216841998e-09	0.140501842510573	0.105787886175933	NK cells
COV	NFE2L2	DE	-1.32926794589918	0.149575884423982	-8.88691349556915	5.05550502356471e-17	-1.32449610555902	-8.80627963668425	2.25329329653723e-15	977	3.38535145714152e-20	6.14041640162169e-13	2.74406057652304e-11	4.19715873656406e-16	NK.CD56dim	dnreg	loss	0.345135168949268	8.13775216841998e-09	0.140501842510573	0.105787886175933	NK cells
COV	NFKBIA	DE	-1.57798250323466	0.169964693556017	-9.28417820324896	2.81097759610169e-18	-1.56590115733686	-8.88829111696362	1.38022493638089e-15	613	7.73129488013961e-23	3.4358579157151e-14	1.68277024243558e-11	9.67648867198273e-19	NK.CD56dim	dnreg	loss	0.461011738514848	3.06411011313176e-07	0.261330345566038	0.0607500744539934	NK cells
COV	NFKBIB	DE	-1.09607186325692	0.159653678114868	-6.86530918798068	3.57284479159245e-11	-1.09440418982487	-6.69653454511874	3.59182119622508e-10	2510	5.96119867228403e-11	3.88654056429426e-07	3.99123171324531e-06	6.7874208082626e-07	NK.CD56dim	dnreg	loss	0.21137518242554	0.00682658842514224	0.100868068916385	0.457218825836368	NK cells
COV	NFKBID	DE	-1.71888750166431	0.169776672735871	-10.1244032761701	5.00459949780525e-21	-1.70012905391659	-9.52448039585672	2.9484532450529e-17	1814	8.97741521167474e-15	6.18318267953839e-17	3.61657275038189e-13	1.07782847031367e-10	NK.CD56dim	dnreg	loss	0.537513853447059	0.00271769403827933	0.30145579891415	0.323014160309236	NK cells
COV	NFKBIZ	DE	-1.43671775009562	0.165100193718875	-8.70209608925112	1.89181652689685e-16	-1.42820384474861	-8.41931903112682	2.23085770553234e-14	1135	4.19501225809696e-19	2.28834127093443e-12	2.69799930907081e-10	5.17664512649165e-15	NK.CD56dim	dnreg	loss	0.265217168499469	0.000285327947690489	0.131917621407495	0.236302575293461	NK cells
COV	NIFK-AS1	DE	-1.1929441886625	0.166819904785364	-7.15109021430856	6.11728038314663e-12	-1.18865145763828	-6.64803947331924	4.64652279171007e-10	2951	7.50866129705373e-09	6.85502439735411e-08	5.13533698939797e-06	7.94341278615314e-05	NK.CD56dim	dnreg	loss	0.241136163074994	0.00603675242244076	0.153307682920206	0.337898286288517	NK cells
COV	NLRC3	DE	-1.53750889278325	0.188147069348577	-8.171846088842	7.60519754083021e-15	-1.52534019774681	-7.97028724115513	3.04546421951284e-13	2386	1.38019386371751e-11	9.06767702793186e-11	3.64176611369346e-09	1.59343381566186e-07	NK.CD56dim	dnreg	loss	0.718780916764386	0.000353593145866583	0.495305407846736	0.116260589463481	NK cells
COV	NLRP1	DE	-1.15071497558946	0.180136249039489	-6.38802562907371	6.07581975579762e-10	-1.13516601485958	-5.87414920433012	2.45845788883376e-08	3295	2.19578064986617e-07	6.19855131486473e-06	0.000243362746415654	0.00211585423421104	NK.CD56dim	dnreg	no_loss	0.376586099061282	0.00561106305711907	0.346887257891638	0.0637379536789956	NK cells
COV	NLRP3	DE	-0.888773236199496	0.0922078642598398	-9.63880080439725	2.0114327116364e-19	-0.87405510213783	-9.59506949684831	1.91598866674408e-17	1947	5.37590104203612e-14	2.47124622951648e-15	2.35149289069501e-13	6.4156003035659e-10	NK.CD56dim	dnreg	loss	0.683199536812439	0.000180514203271986	0.478790259857195	0.0915563790942658	NK cells
COV	NOP10	DE	-0.994425299237881	0.150129875280861	-6.6237669043388	1.526470700221e-10	-0.992180754520744	-6.48511514095377	1.09558418564168e-09	1785	6.03065771451223e-15	1.60966335338305e-06	1.19035221769969e-05	7.25246896747241e-11	NK.CD56dim	dnreg	loss	0.155098489498952	0.00308045331174167	0.0552869557993379	0.573492651458944	NK cells
COV	NORAD	DE	-1.12583085240567	0.167249806247909	-6.73143292457329	8.02678869100069e-11	-1.12226746396185	-6.44315351145117	1.36392617973708e-09	2412	1.88279065316459e-11	8.59829604579994e-07	1.4727674888801e-05	2.16765687898839e-07	NK.CD56dim	dnreg	loss	0.234733428638287	5.59484126442558e-05	0.13834460136324	0.137772794810227	NK cells
COV	NOTCH1	DE	-1.10148131785644	0.155386815040479	-7.08864080629686	9.0341186183429e-12	-1.09517630874305	-6.5717393433321	6.9533036476302e-10	3060	2.27188340288639e-08	1.00649115526958e-07	7.62707877108557e-06	0.000234458367177875	NK.CD56dim	dnreg	no_loss	0.301233236786919	7.67769198313606e-06	0.29134425392326	0.00152418633675031	NK cells
COV	NPC1	DE	-1.40427913713928	0.172118295000036	-8.15880227688166	8.3137283553807e-15	-1.40119997650369	-7.9032293275375	4.47838444851625e-13	1696	1.75112859227751e-15	9.90996419961379e-11	5.34584751619385e-09	2.11606379090815e-11	NK.CD56dim	dnreg	loss	0.419194944977201	1.28531975106567e-08	0.314148133477906	0.000412307626545261	NK cells
COV	NPC1	DE	-1.40427913713928	0.172118295000036	-8.15880227688166	8.3137283553807e-15	-1.40119997650369	-7.9032293275375	4.47838444851625e-13	1696	1.75112859227751e-15	9.90996419961379e-11	5.34584751619385e-09	2.11606379090815e-11	NK.CD56dim	dnreg	loss	0.419194944977201	1.28531975106567e-08	0.314148133477906	0.000412307626545261	NK cells
COV	NPC2	DE	-1.10038163704549	0.167748745494941	-6.55970113993296	2.22981108365285e-10	-1.10094438060741	-6.19058107369979	5.01556705446274e-09	3291	2.11546763761457e-07	2.33372028015108e-06	5.22929046136096e-05	0.00204058008324301	NK.CD56dim	dnreg	no_loss	0.228440818453165	0.00698626505212343	0.212555516151263	0.0917482137327064	NK cells
COV	NRIP1	DE	-1.67458398618404	0.16796015130842	-9.97012668266205	1.63417059474803e-20	-1.6689509882275	-9.65024293748026	1.36723301501059e-17	1330	8.45923226119149e-18	2.01607626274065e-16	1.6788254191315e-13	1.03625595199596e-13	NK.CD56dim	dnreg	loss	0.487013286154447	3.96470069617561e-08	0.262420852480573	0.028167757572177	NK cells
COV	NT5C	DE	-1.09015030812364	0.171860318324203	-6.34323454508648	7.86702017115809e-10	-1.08387846981761	-5.97527592167472	1.48701591248433e-08	3502	1.41699867196598e-06	7.9669313273318e-06	0.000149772242705421	0.0125461062415868	NK.CD56dim	dnreg	no_loss	0.318277573990686	8.07940339182612e-05	0.275011120480792	0.024815193769432	NK cells
COV	NUBP1	DE	-1.00764004438939	0.168753041397424	-5.97109264547318	6.39055159297233e-09	-0.997763888315168	-5.37800390567218	2.68586040536883e-07	3467	1.04293951975921e-06	6.06271629625285e-05	0.00237349484022444	0.00938749861735262	NK.CD56dim	dnreg	no_loss	-0.359931752848658	0.0051721678852328	-0.405327866651578	0.0238394993173981	NK cells
COV	NUDT14	DE	-1.60447126555367	0.15926730463789	-10.0740780990901	7.36954049215406e-21	-1.60938131052908	-9.00203518378441	6.977858579574e-16	1997	1.04351689872997e-13	9.10211946185948e-17	8.51856975394394e-12	1.2412633510393e-09	NK.CD56dim	dnreg	no_loss	0.423995924634771	0.00704709707569749	0.299602018681242	0.227308961304281	NK cells
COV	OFD1	DE	-1.18083239918089	0.161316026183121	-7.31999434352823	2.10634907754417e-12	-1.17738925337139	-7.1393157034885	3.27863944399854e-11	2016	1.3385603944923e-13	2.3913381077359e-08	3.77305827215353e-07	1.59034360469631e-09	NK.CD56dim	dnreg	no_loss	0.208941500297806	0.00224185655347259	0.168864627347304	0.125040593763212	NK cells
COV	ORAI2	DE	-1.86029953040498	0.152775100589642	-12.1767193948822	3.47325563910042e-28	-1.85968964944377	-11.5229730209349	1.18980623761582e-22	720	4.81397972473699e-22	4.33497036316124e-24	1.47952405647527e-18	6.0107350843066e-18	NK.CD56dim	dnreg	loss	0.289257599276502	0.0026198047336925	0.0114586020884144	0.962191814034033	NK cells
COV	OSBPL8	DE	-0.978201196128985	0.152094346811743	-6.4315421094498	4.72111187958541e-10	-0.97038062534156	-6.22636095693436	4.17799693612762e-09	2538	8.24291598633157e-11	4.84858190033422e-06	4.38021198783619e-05	9.35158818649317e-07	NK.CD56dim	dnreg	loss	0.2768925094692	0.00263845105026387	0.0936773889282814	0.620730253441444	NK cells
COV	OSBPL8	DE	-0.978201196128985	0.152094346811743	-6.4315421094498	4.72111187958541e-10	-0.97038062534156	-6.22636095693436	4.17799693612762e-09	2538	8.24291598633157e-11	4.84858190033422e-06	4.38021198783619e-05	9.35158818649317e-07	NK.CD56dim	dnreg	loss	0.2768925094692	0.00263845105026387	0.0936773889282814	0.620730253441444	NK cells
COV	OSTF1	DE	-0.993994036424615	0.149282697647912	-6.65846780695899	1.24184829548414e-10	-0.992818097291994	-6.42038565219213	1.53559297560969e-09	1481	8.0129866489463e-17	1.31536571457681e-06	1.65414075332676e-05	9.77023462106023e-13	NK.CD56dim	dnreg	loss	0.212458828570682	1.07076300648488e-05	0.0740568899357915	0.434373049313113	NK cells
COV	OTULIN	DE	-1.23023583421812	0.163722852558287	-7.51413632852589	6.05851185039434e-13	-1.22298127746919	-7.44540673516651	6.0065271808384e-12	1404	2.56769486108208e-17	6.98122320520939e-09	7.03544528691601e-08	3.13875019818673e-13	NK.CD56dim	dnreg	loss	0.601889538491018	9.51481739554823e-09	0.460574873005214	0.00179458074633567	NK cells
COV	OTULINL	DE	-1.07255536106888	0.154359990846108	-6.94840259571009	2.14978705838438e-11	-1.0737983896631	-6.51464023299181	9.38645569734981e-10	2391	1.46535365606844e-11	2.36240099845859e-07	1.02396845202389e-05	1.69043197764055e-07	NK.CD56dim	dnreg	loss	0.331454398720056	7.01732004105233e-09	0.250800099597829	0.00190474085719695	NK cells
COV	PAFAH2	DE	-1.08853258259308	0.16602268087839	-6.55652936595106	2.27188498370097e-10	-1.07724301199478	-5.72365025434582	5.14656521084462e-08	3305	2.40966450638243e-07	2.37502856196099e-06	0.000494481985457951	0.00231375985902841	NK.CD56dim	dnreg	no_loss	0.499316620283754	0.000859399323572457	0.511411417936748	0.0295242227310833	NK cells
COV	PAWR	DE	-1.60297457048179	0.109832417118016	-14.594730886778	3.6790864638228e-37	-1.61696159873375	-14.6333235445427	3.89659912018038e-31	677	2.31785513736612e-22	4.62203632450059e-33	4.88828359626628e-27	2.89731892170765e-18	NK.CD56dim	dnreg	loss	0.756781329054472	0.000186654117081532	0.440565920737312	0.140252528162185	NK cells
COV	PAXIP1-AS2	DE	-1.14697746385245	0.172037883460222	-6.66700520131456	1.18023491853509e-10	-1.13758347848119	-6.43483221216514	1.4243585760944e-09	2907	4.7552917898557e-09	1.25163913110647e-06	1.53659803189064e-05	5.08245586499777e-05	NK.CD56dim	dnreg	loss	0.302581928711558	0.00252243730599274	0.104868401061856	0.610541808762675	NK cells
COV	PCMTD1	DE	-0.724756461761913	0.12481834254138	-5.80649003187687	1.56612461895423e-08	-0.721801960302042	-5.64391193683868	7.57675046268417e-08	2533	7.78074399824627e-11	0.000142987177710521	0.00071562408120052	8.83270058680916e-07	NK.CD56dim	dnreg	loss	0.156708000614159	0.00203907139732883	0.103802751527301	0.234569358472092	NK cells
COV	PCMTD2	DE	-1.43196336427025	0.165260118512192	-8.66490582944009	2.46238288801791e-16	-1.42462699308656	-7.90077286468267	4.54198098908742e-13	2388	1.41365972863172e-11	2.97554348188084e-12	5.42085431047584e-09	1.63150469281387e-07	NK.CD56dim	dnreg	no_loss	0.34157232811098	0.00619325567333853	0.315756620342866	0.115900155296964	NK cells
COV	PDCD1	DE	0.897109411339786	0.14291226369397	6.27734379227831	1.14769270390641e-09	0.893844347974107	6.51102231492277	9.5661684242016e-10	9519	1.89522217275595e-08	1.14964378150305e-05	1.04328632834343e-05	0.000196458730427882	NK.CD56dim	upreg	loss	-0.606841907521732	0.0053756005406347	-0.345789859341192	0.374203616341187	NK cells
COV	PDE4DIP	DE	-1.09448866738591	0.173009264715923	-6.32618530101859	8.6769886407967e-10	-1.08397709295902	-5.87102724371272	2.49671355822958e-08	3290	2.09583733488351e-07	8.76115543061243e-06	0.000246999872315652	0.00202227344442909	NK.CD56dim	dnreg	loss	0.331996773028268	0.000333264346708641	0.289581210704067	0.020792161651403	NK cells
COV	PDIA3	DE	-0.75373736459232	0.113073734926563	-6.66589252651681	1.18809151692391e-10	-0.752035510150916	-6.89425951705088	1.24494581397281e-10	1329	8.33232316361029e-18	1.25949581709104e-06	1.40741124269626e-06	1.02087623400553e-13	NK.CD56dim	dnreg	loss	0.276456932013106	9.94579051589874e-07	0.147124095671384	0.0704700151242023	NK cells
COV	PDK3	DE	-1.24072817616519	0.153264737890929	-8.09532703502978	1.28085802367129e-14	-1.24352764965714	-7.56833134703533	3.01105132544203e-12	1880	2.19962810551336e-14	1.52345253335463e-10	3.54611514597308e-08	2.6338346935417e-10	NK.CD56dim	dnreg	loss	0.346735789553571	3.12398037149915e-05	0.140192344304078	0.390545665263111	NK cells
COV	PEAK1	DE	-1.80826371912893	0.151957142472595	-11.8998270808826	3.44274444956664e-27	-1.80458721887557	-11.1897599471626	9.64951378010124e-22	1045	1.00930900391518e-19	4.28965958416004e-23	1.19769765038617e-17	1.24922175414581e-15	NK.CD56dim	dnreg	loss	0.394380087767403	6.68859361479527e-07	0.235248995690128	0.0793071583704074	NK cells
COV	PELI2	DE	-1.3930218127089	0.150483507103632	-9.25697333561995	3.43371647754008e-18	-1.3834102597327	-8.66372056509104	5.26438686773261e-15	2108	4.40234944227031e-13	4.19565816390622e-14	6.39412428954803e-11	5.19961492626546e-09	NK.CD56dim	dnreg	loss	0.701033294246112	4.27943060807093e-05	0.437899782816081	0.0881758652111676	NK cells
COV	PFKFB3	DE	-1.66169249270896	0.185900019691032	-8.93863537761166	3.48446411376694e-17	-1.65677543745467	-8.77634191327173	2.69382549753435e-15	2029	1.58620646186415e-13	4.23745680875198e-13	3.27811624794955e-11	1.88282707023275e-09	NK.CD56dim	dnreg	loss	0.589699478215027	0.00304633945269752	0.254215142713546	0.475012571645246	NK cells
COV	PHACTR4	DE	-1.36407105997405	0.166245454135412	-8.20516306486776	6.05515386583514e-15	-1.36297445997342	-7.73282890288812	1.18599597779188e-12	1624	6.32961617808798e-16	7.2280371696474e-11	1.40730282724784e-08	7.66643111490016e-12	NK.CD56dim	dnreg	loss	0.3407861946325	1.57562886754903e-05	0.151799164085441	0.250801975554463	NK cells
COV	PHF20L1	DE	-1.04370885132016	0.155429980811381	-6.71497767593973	8.85956001647909e-11	-1.03554157634291	-6.34684446457159	2.24853082209273e-09	2918	5.33341107105908e-09	9.46732583360955e-07	2.39805812176189e-05	5.68434951953477e-05	NK.CD56dim	dnreg	no_loss	0.149807389399132	0.00294151009627799	0.126160543441829	0.139517972634819	NK cells
COV	PHYKPL	DE	-1.13257831854795	0.167306674272556	-6.76947481905528	6.38482114464035e-11	-1.128291769524	-6.16040861754341	5.84838757048821e-09	3403	5.89998912630787e-07	6.87645237277765e-07	6.06536274935332e-05	0.0054616199342232	NK.CD56dim	dnreg	no_loss	0.219351706988092	0.00172903216996499	0.205818772429285	0.0481277438993929	NK cells
COV	PIGC	DE	-1.11156613841257	0.165672072581944	-6.70943582155506	9.15869170703454e-11	-1.10238106644074	-6.30628042304228	2.7720834379169e-09	3388	5.15365266952289e-07	9.77965100477148e-07	2.93868565253571e-05	0.00479186625212238	NK.CD56dim	dnreg	no_loss	0.243335265242723	0.00851568970061411	0.313380120703823	0.0164351191558833	NK cells
COV	PIK3C2A	DE	-1.35128652865756	0.15433780428582	-8.75538261614182	1.29525827974278e-16	-1.3432127388943	-8.28370696412727	4.94006056303477e-14	1929	4.24296059104577e-14	1.56933493173635e-12	5.95376099056951e-10	5.06779212994507e-10	NK.CD56dim	dnreg	loss	0.287800201883492	9.57565823978626e-05	0.114747398553505	0.359146655512126	NK cells
COV	PIK3C2A	DE	-1.35128652865756	0.15433780428582	-8.75538261614182	1.29525827974278e-16	-1.3432127388943	-8.28370696412727	4.94006056303477e-14	1929	4.24296059104577e-14	1.56933493173635e-12	5.95376099056951e-10	5.06779212994507e-10	NK.CD56dim	dnreg	loss	0.287800201883492	9.57565823978626e-05	0.114747398553505	0.359146655512126	NK cells
COV	PIK3CA	DE	-1.22740514940231	0.161712644740188	-7.59003819011363	3.7003266411551e-13	-1.22099885680318	-7.2654217144505	1.63590059350782e-11	2422	2.12051352027182e-11	4.28164795648057e-09	1.89666314811297e-07	2.43774234290449e-07	NK.CD56dim	dnreg	no_loss	0.177608925057377	0.0077373943775416	0.162688896564867	0.116838119714143	NK cells
COV	PIK3IP1	DE	-1.29147276885086	0.202502055160933	-6.37757857728653	6.45396939372719e-10	-1.27847676628281	-6.48061791956045	1.12165357352352e-09	3210	9.84782437019992e-08	6.57272243057177e-06	1.21834011156125e-05	0.000974737656162388	NK.CD56dim	dnreg	loss	0.834530696130362	1.65337249112076e-05	0.582732744199094	0.0558441825424005	NK cells
COV	PILRB	DE	-1.37415468651867	0.166620444053313	-8.24721536619471	4.53765973063898e-15	-1.37120282647753	-8.47855848524597	1.5740932792198e-14	1583	3.52149938783548e-16	5.4247722079789e-11	1.90622696113518e-10	4.27474810689349e-12	NK.CD56dim	dnreg	loss	0.47231068547534	4.12422127969976e-07	0.381999680498228	0.00405009923268415	NK cells
COV	PITPNM2	DE	-0.5844899739227	0.092039189243141	-6.350446790428	7.54712899364806e-10	-0.563210021230503	-6.09718279667887	8.05823296617493e-09	3538	1.93457391808549e-06	7.64976994796168e-06	8.27741690285489e-05	0.0168656154178693	NK.CD56dim	dnreg	no_loss	0.501819177253538	0.00557924411318346	0.414341848603512	0.126320046396033	NK cells
COV	PJA2	DE	-1.34777768669907	0.153871069090605	-8.75913642937937	1.26108502382589e-16	-1.34376238191271	-8.37200080917832	2.94556714509429e-14	870	5.9016043758606e-21	1.52805672336983e-12	3.55765599784488e-10	7.34041552269541e-17	NK.CD56dim	dnreg	loss	0.180089279706097	0.00269127425543188	0.00874431433935416	0.952150017970276	NK cells
COV	PKN2	DE	-1.02925556368042	0.172248275959945	-5.97541866787546	6.24018545500131e-09	-1.01741561885291	-5.48638803388542	1.6108401089858e-07	3288	2.0571034851059e-07	5.92443207097825e-05	0.00146731425527516	0.00198613341486974	NK.CD56dim	dnreg	no_loss	0.177861822455784	0.00597734458693372	0.15767250612	0.129717772697179	NK cells
COV	PLAT	DE	-1.18103140012275	0.122350693009244	-9.65283784729784	1.8100998335512e-19	-1.16833228373641	-9.24765531208021	1.58607097631996e-16	1867	1.84551829322792e-14	2.22443168545108e-15	1.94039923242984e-12	2.21093091528705e-10	NK.CD56dim	dnreg	loss	0.829841672024307	2.59809618892196e-05	0.536398756472752	0.067539309236914	NK cells
COV	PLCB1	DE	-2.91851424426705	0.165280696578697	-17.657925605834	6.64269466165026e-49	-2.91272257718519	-17.7698613030127	2.03161781638118e-39	193	4.23783730313283e-26	8.38573774086729e-45	2.56146374289339e-35	5.35069337893551e-22	NK.CD56dim	dnreg	loss	1.09485567307811	5.24244425988087e-14	0.470283386398363	0.00281903661999464	NK cells
COV	PLCG2	DE	-1.24083691713694	0.127950457084411	-9.69779198458312	1.2905763232724e-19	-1.22982395344729	-9.89081280740843	3.12326544334651e-18	887	7.8071249156191e-21	1.58676358946342e-15	3.84567674039255e-14	9.70425627011454e-17	NK.CD56dim	dnreg	no_loss	0.607971833316908	3.0566956568226e-09	0.5707510589497	1.21520479375454e-05	NK cells
COV	PLCL2	DE	-1.23947737884651	0.165726923607675	-7.47903449762167	7.60168247710331e-13	-1.22555770277752	-7.11865444135531	3.67219045443844e-11	2700	5.13678046132045e-10	8.73509333443942e-09	4.21824517501343e-07	5.69874424378891e-06	NK.CD56dim	dnreg	loss	0.282859923128854	0.00162637770629858	0.27673206758455	0.0215586202392513	NK cells
COV	PLEKHO1	DE	-1.26284615565911	0.158102195633651	-7.98753079043463	2.65558924270623e-14	-1.25718564399642	-7.82767485269504	6.90439225398292e-13	1536	1.7870750626612e-16	3.14342098659137e-10	8.22175029604286e-09	2.17397681372735e-12	NK.CD56dim	dnreg	loss	0.651179736389056	6.86418033637452e-10	0.254059555379992	0.0510039526309968	NK cells
COV	PLXDC1	DE	-0.413693692756435	0.0700832961662604	-5.90288578572302	9.2862091474423e-09	-0.403995803297452	-5.8445294580519	2.84577785134553e-08	3362	4.0654924331881e-07	8.68167693194381e-05	0.00027993916723686	0.0038211563379535	NK.CD56dim	dnreg	loss	0.389309700451913	0.00479681842752739	0.18674698620371	0.471268022450923	NK cells
COV	PLXNA4	DE	-1.57617425026816	0.126858417234421	-12.4246722025198	4.38554503120332e-29	-1.55363571071008	-12.1485318424455	2.3151087889365e-24	1113	2.96766124219335e-19	5.47886140748231e-25	2.88694065980382e-20	3.66515838230614e-15	NK.CD56dim	dnreg	loss	0.982211846666212	5.90906681624547e-05	0.535222309134845	0.18346442878986	NK cells
COV	PMEPA1	DE	-1.73641901884808	0.178966138076548	-9.70250035850569	1.24559064503093e-19	-1.72534223009811	-9.82027474958224	4.81936828368828e-18	919	1.3189291908879e-20	1.53182737525904e-15	5.9307146099068e-14	1.63824194800186e-16	NK.CD56dim	dnreg	loss	0.950727845366842	1.99146176532047e-10	0.375895481232434	0.0417499633095594	NK cells
COV	PMEPA1	DE	-1.73641901884808	0.178966138076548	-9.70250035850569	1.24559064503093e-19	-1.72534223009811	-9.82027474958224	4.81936828368828e-18	919	1.3189291908879e-20	1.53182737525904e-15	5.9307146099068e-14	1.63824194800186e-16	NK.CD56dim	dnreg	loss	0.950727845366842	1.99146176532047e-10	0.375895481232434	0.0417499633095594	NK cells
COV	POLR2J3	DE	-0.771835719430232	0.147446988845586	-5.23466586515741	3.0365054982567e-07	-0.772785624601858	-5.05013778651353	1.2118334907633e-06	3731	9.6417503211275e-06	0.00238517506888064	0.00974071759875542	0.0764783635471834	NK.CD56dim	dnreg	no_loss	-0.351064621303227	1.20246783672348e-05	-0.343203907390684	0.00100670181096617	NK cells
COV	PPIL3	DE	-1.02372945816316	0.156258756243061	-6.55150138639746	2.3401832695042e-10	-1.02232959483058	-6.28235409641702	3.13528144180605e-09	3170	6.70322008903164e-08	2.44549151663189e-06	3.31493306842154e-05	0.000670724202108506	NK.CD56dim	dnreg	no_loss	0.494148878400026	0.000252732425963506	0.437144030420499	0.0228151191591257	NK cells
COV	PPIP5K2	DE	-1.17563241958299	0.171392508521913	-6.8592987506959	3.70595656670755e-11	-1.17467947826524	-6.41394061658137	1.58793404534647e-09	3264	1.64302085234465e-07	4.02911597932445e-07	1.70893461960187e-05	0.00159734487264947	NK.CD56dim	dnreg	no_loss	0.285897356583476	0.000183388992774039	0.322462297348081	0.0011293044619861	NK cells
COV	PPP6R2	DE	-1.39964051496257	0.160965337286565	-8.69529141215541	1.9853917507563e-16	-1.3901801918374	-8.04659451680753	1.96069153534079e-13	2121	5.19837171673945e-13	2.40113278336466e-12	2.34988880510593e-09	6.13303895140921e-09	NK.CD56dim	dnreg	no_loss	0.265016319302543	0.000162400476272424	0.265579279619949	0.00381415463829143	NK cells
COV	PRKAA1	DE	-0.926101840467342	0.165853701722401	-5.58384787827898	5.10808896205739e-08	-0.922871451168801	-5.34361363682871	3.15465067531297e-07	3744	1.07016748664659e-05	0.000441900776107585	0.00276063480596638	0.0842863912482852	NK.CD56dim	dnreg	loss	-0.160598591044094	0.00473977398535654	-0.147132911327145	0.0914527164516005	NK cells
COV	PRKD3	DE	-1.30598479148913	0.165193879715777	-7.90576983684946	4.59777572982849e-14	-1.29714876993554	-7.51155195664861	4.14489663292868e-12	2089	3.44981249184128e-13	5.41893847517586e-10	4.86901007470132e-08	4.08147315909742e-09	NK.CD56dim	dnreg	loss	0.30962404951072	0.000266366914369842	0.0949968851295564	0.537292968608544	NK cells
COV	PROK2	DE	0.596409750949516	0.0945709652230612	6.30647841589419	9.71533550786832e-10	0.597026829703783	6.52995436615732	8.66186122859428e-10	9396	6.3762017014684e-08	9.78625745707575e-06	9.45961864774781e-06	0.000638959172504148	NK.CD56dim	upreg	loss	-0.756286946036041	1.34858912874379e-05	-0.202348531296625	0.539923862509996	NK cells
COV	PRPF3	DE	-1.36237991838429	0.161921290112657	-8.4138405606601	1.43393609868882e-15	-1.34999908345109	-7.90288382842367	4.48727561425693e-13	2362	1.03438477875498e-11	1.72115349925619e-11	5.35601217317707e-09	1.19740381988676e-07	NK.CD56dim	dnreg	no_loss	0.276619011814174	0.00380682295398926	0.265794790422164	0.0917504843426484	NK cells
COV	PRR34-AS1	DE	-1.56473973546298	0.14997457497604	-10.433366693741	4.55748405465499e-22	-1.57007483214084	-10.1578031729524	6.01268721949822e-19	1652	9.41971889547324e-16	5.63943076923009e-18	7.42145983502665e-15	1.13978598635226e-11	NK.CD56dim	dnreg	loss	0.561491340263527	0.000503427434616883	0.380710668003737	0.190660713439989	NK cells
COV	PSME4	DE	-1.15449325674792	0.159007926978363	-7.26060190008654	3.07030836914282e-12	-1.14698304808823	-6.68723247490654	3.77393790835912e-10	2925	5.73631948105486e-09	3.46852736462064e-08	4.18793889690611e-06	6.10287029589427e-05	NK.CD56dim	dnreg	no_loss	0.328529954008578	5.1862111989906e-05	0.263466341312404	0.017705647764812	NK cells
COV	PTK2	DE	-2.43638162190135	0.120069576422045	-20.2914151486423	5.12371048200264e-59	-2.4290528754844	-20.8588198533869	4.11991198651714e-47	174	2.9798795493551e-26	6.48098138868514e-55	5.20592078616306e-43	3.76477982265523e-22	NK.CD56dim	dnreg	loss	0.930691976086571	8.90502403152367e-06	0.271885042285016	0.488314862649104	NK cells
COV	PTMS	DE	3.47355580845831	0.185688992380186	18.70630974908	6.09181059739471e-53	3.47178429478332	19.8795591390299	9.96801491295772e-45	12108	4.70868834287184e-24	7.69822105192769e-49	1.25886060335743e-40	5.9117582144756e-20	NK.CD56dim	upreg	loss	-2.33232527912408	8.08568122185061e-17	-1.3604812430016	7.48652959854327e-06	NK cells
COV	PTMS	DE	3.47355580845831	0.185688992380186	18.70630974908	6.09181059739471e-53	3.47178429478332	19.8795591390299	9.96801491295772e-45	12108	4.70868834287184e-24	7.69822105192769e-49	1.25886060335743e-40	5.9117582144756e-20	NK.CD56dim	upreg	loss	-2.33232527912408	8.08568122185061e-17	-1.3604812430016	7.48652959854327e-06	NK cells
COV	PTPN12	DE	-1.97580059280666	0.175433484418101	-11.2623915517624	6.27102660307336e-25	-1.9673211734521	-10.4799460599124	8.14761173781765e-20	463	5.62123629876805e-24	7.7967673756011e-21	1.00826695255493e-15	7.05690004947341e-20	NK.CD56dim	dnreg	loss	0.462543121577009	4.86846817680163e-09	0.230400426194457	0.0259476077775437	NK cells
COV	PTPN12	DE	-1.97580059280666	0.175433484418101	-11.2623915517624	6.27102660307336e-25	-1.9673211734521	-10.4799460599124	8.14761173781765e-20	463	5.62123629876805e-24	7.7967673756011e-21	1.00826695255493e-15	7.05690004947341e-20	NK.CD56dim	dnreg	loss	0.462543121577009	4.86846817680163e-09	0.230400426194457	0.0259476077775437	NK cells
COV	PTPN6	DE	-1.25958296412621	0.191200238515338	-6.58776879101627	1.88931946696897e-10	-1.25178598423701	-6.78385429302342	2.25389209488296e-10	2880	3.5827597333855e-09	1.98435223615751e-06	2.52548609231636e-06	3.84931705754938e-05	NK.CD56dim	dnreg	no_loss	0.468822290784781	0.000770697914580364	0.428102937348308	0.0342030950610525	NK cells
COV	PTPN7	DE	-1.00011047009933	0.149704074157046	-6.68058284806712	1.08837765250729e-10	-0.991097788587945	-6.59978208776235	5.9975378844e-10	2502	5.43169668731419e-11	1.15683660685e-06	6.59849118041688e-06	6.19050471453198e-07	NK.CD56dim	dnreg	no_loss	0.407459347639618	0.000106304182966856	0.370307426537649	0.011664768979291	NK cells
COV	PURB	DE	-1.21054235460294	0.165655487859904	-7.30758980726739	2.27921081572193e-12	-1.20329476956097	-6.97918813947137	7.86043363694997e-11	2447	2.85086930678709e-11	2.58462506502867e-08	8.93731304521212e-07	3.26795148637005e-07	NK.CD56dim	dnreg	loss	0.224690874188881	0.00663206593514297	0.106912972875193	0.533545857019276	NK cells
COV	PWWP3A	DE	-1.57990438618544	0.162646573313861	-9.71372684954562	1.14451254395999e-19	-1.57682146309785	-9.0577483353591	4.99135128563158e-16	1780	5.62942845901445e-15	1.40763597781639e-15	6.09643646027041e-12	6.77220243619438e-11	NK.CD56dim	dnreg	loss	0.471933312289991	1.36263609929659e-06	0.286008395343048	0.0862221458529233	NK cells
COV	QSOX1	DE	-1.09813355129242	0.171619408248346	-6.398655970794	5.71335019000068e-10	-1.08486826425578	-5.66639511775849	6.79622288964593e-08	3472	1.08985741420232e-06	5.8384725591617e-06	0.00064455377885402	0.00978473986470845	NK.CD56dim	dnreg	no_loss	0.647158435261905	0.000685548018043793	0.614205429510692	0.0329822087610479	NK cells
COV	RAB11FIP1	DE	-1.69082663968954	0.161459099444851	-10.472166917214	3.36509432470628e-22	-1.68728881509884	-10.1477814084689	6.39727127690864e-19	923	1.40797373899065e-20	4.16598677398637e-18	7.89487248283296e-15	1.74856258645249e-16	NK.CD56dim	dnreg	loss	0.424351370128739	7.12472676086768e-07	0.153815046524246	0.248608983515818	NK cells
COV	RAB11FIP5	DE	0.756907630507142	0.127256876270139	5.94787215191725	7.26020082068946e-09	0.758380671220147	5.6675868538146	6.75712186121271e-08	8980	2.79330281374612e-06	6.86088977555154e-05	0.000641250864629086	0.0238548060293919	NK.CD56dim	upreg	loss	-1.16724027420801	5.68318610542291e-09	-0.636051345953077	0.0292681633500355	NK cells
COV	RAB31	DE	-2.09511086362472	0.166003720676091	-12.6208669004036	8.44735200293258e-30	-2.08699236807945	-12.0060309694252	5.68354237923764e-24	1220	1.57561039612209e-18	1.05608794740663e-25	7.07885203334048e-20	1.93863103138862e-14	NK.CD56dim	dnreg	loss	1.48427476438362	9.69755935692699e-13	1.0445122628015	0.000169371993951168	NK cells
COV	RAB34	DE	0.603182860824088	0.104717519781718	5.76009498774811	2.00941912923826e-08	0.599887680481499	5.28624641625792	4.11971161751707e-07	9214	3.54859633141882e-07	0.000181269699648584	0.00355283929894672	0.00335246200705363	NK.CD56dim	upreg	loss	-0.744610668345999	3.23218685792535e-05	-0.420858969036946	0.149566637750431	NK cells
COV	RAB34	DE	0.603182860824088	0.104717519781718	5.76009498774811	2.00941912923826e-08	0.599887680481499	5.28624641625792	4.11971161751707e-07	9214	3.54859633141882e-07	0.000181269699648584	0.00355283929894672	0.00335246200705363	NK.CD56dim	upreg	loss	-0.744610668345999	3.23218685792535e-05	-0.420858969036946	0.149566637750431	NK cells
COV	RAB37	DE	-0.988488291434671	0.17220986363195	-5.74002133552168	2.23717993037984e-08	-0.991951509902161	-5.55869407197227	1.14130297898081e-07	3432	7.64873511144282e-07	0.000201010616744629	0.00105958568568579	0.0069872865052649	NK.CD56dim	dnreg	no_loss	0.775647998001657	0.000227481478568401	0.74471633965811	0.0188306247227035	NK cells
COV	RAB3GAP1	DE	-1.16579914527494	0.169484352495366	-6.87850605740617	3.2968514501869e-11	-1.15849297574494	-6.35205205759327	2.18879473949391e-09	2838	2.29666457560967e-09	3.59290871041369e-07	2.33544398704e-05	2.49027339933356e-05	NK.CD56dim	dnreg	loss	0.3514455704204	1.47021686262597e-05	0.166397688803135	0.204075579103844	NK cells
COV	RABGAP1L	DE	-1.70279194658878	0.134451235731776	-12.6647549003252	5.83747814604593e-30	-1.69698270628843	-12.335926466276	7.10436924838804e-25	142	1.64275226882652e-26	7.29918267381583e-26	8.86341107428891e-21	2.07643886779672e-22	NK.CD56dim	dnreg	loss	0.433393493055066	1.59834943505408e-08	0.111079363576997	0.342009543471775	NK cells
COV	RALA	DE	-1.18851652318732	0.147757055738509	-8.0437209393958	1.81731837691633e-14	-1.18273424001302	-7.7369731056858	1.15835532260816e-12	1470	6.81798421651956e-17	2.15661171788661e-10	1.37485193240363e-08	8.31794074415387e-13	NK.CD56dim	dnreg	loss	0.312750922424175	0.000161807056072051	0.0275747199608402	0.890455895083892	NK cells
COV	RALA	DE	-1.18851652318732	0.147757055738509	-8.0437209393958	1.81731837691633e-14	-1.18273424001302	-7.7369731056858	1.15835532260816e-12	1470	6.81798421651956e-17	2.15661171788661e-10	1.37485193240363e-08	8.31794074415387e-13	NK.CD56dim	dnreg	loss	0.312750922424175	0.000161807056072051	0.0275747199608402	0.890455895083892	NK cells
COV	RALGPS2	DE	-3.14505434711117	0.126750791682401	-24.8128970664871	6.66858864460551e-76	-3.13520389234818	-25.1918250415724	4.95264353148062e-57	96	6.94151968190856e-27	8.4437669417995e-72	6.27004671085446e-53	8.78032824564614e-23	NK.CD56dim	dnreg	loss	1.28464546012891	1.38558119596217e-10	0.377300555158587	0.2136126077386	NK cells
COV	RAMP1	DE	-1.95770571312879	0.175473811661424	-11.1566831232125	1.4702744846536e-24	-1.95528330387167	-12.5158288321828	2.28542938696338e-25	1069	1.47921455499736e-19	1.82666901973363e-20	2.85290150374639e-21	1.82966902221312e-15	NK.CD56dim	dnreg	loss	0.922893804141105	0.00112117001768722	0.405707263794196	0.432408434328467	NK cells
COV	RAPGEF6	DE	-1.12168282303706	0.131283841694082	-8.54395185700617	5.77647841692328e-16	-1.11362492283408	-8.41377775144985	2.30472294376287e-14	996	4.60007448702191e-20	6.96238943591763e-12	2.78664051130369e-10	5.70041230431755e-16	NK.CD56dim	dnreg	loss	0.238266246553003	0.000782807842302924	-0.00188939533499481	0.992036781332938	NK cells
COV	RASGEF1B	DE	-1.78419088422269	0.178719672564349	-9.98318125040369	1.47897658502928e-20	-1.77478141759283	-9.58411228886895	2.04867606608209e-17	1001	4.9857397009794e-20	1.82505710592613e-16	2.51413526829594e-13	6.17733148951348e-16	NK.CD56dim	dnreg	loss	0.46156624966049	1.3145030496719e-05	0.287629701359751	0.0920657745807299	NK cells
COV	RBM3	DE	-0.871834774310329	0.144485505811129	-6.0340638973849	4.51297403295289e-09	-0.867793325330892	-5.99750086876123	1.33057128601644e-08	2627	2.27397309428328e-10	4.32794209760182e-05	0.000134653814144864	2.55253479833298e-06	NK.CD56dim	dnreg	no_loss	0.26790436985532	4.81533908385486e-05	0.231634890574784	0.00787831838110951	NK cells
COV	RBMS1	DE	-1.13341804245614	0.151404489836599	-7.48602662760768	7.26615489836511e-13	-1.1272161919375	-7.4276777402546	6.63282177246378e-12	881	7.07365837380977e-21	8.35389828665037e-09	7.76040147378262e-08	8.79538682199507e-17	NK.CD56dim	dnreg	loss	0.262552924949394	4.15454821130047e-07	0.168762111633691	0.0243198118323686	NK cells
COV	RCAN2	DE	3.01834263133275	0.185776575865683	16.2471647314407	1.79541867483668e-43	3.01651958033957	16.0613122276156	5.87540281748199e-35	11840	4.89522343549992e-22	2.26204798842673e-39	7.3894941235471e-31	6.11168645922165e-18	NK.CD56dim	upreg	loss	-2.33702486343406	1.35133116436299e-11	-1.36922467611478	0.00345675300352323	NK cells
COV	RCAN2	DE	3.01834263133275	0.185776575865683	16.2471647314407	1.79541867483668e-43	3.01651958033957	16.0613122276156	5.87540281748199e-35	11840	4.89522343549992e-22	2.26204798842673e-39	7.3894941235471e-31	6.11168645922165e-18	NK.CD56dim	upreg	loss	-2.33702486343406	1.35133116436299e-11	-1.36922467611478	0.00345675300352323	NK cells
COV	RCAN3	DE	-0.999901637588409	0.148797735494292	-6.71987133585623	8.60341003227251e-11	-0.977739202591687	-6.56614550355697	7.16116889607004e-10	2874	3.36326520815285e-09	9.20134702951545e-07	7.85007334387197e-06	3.61925865152942e-05	NK.CD56dim	dnreg	loss	0.564463893845581	0.00930813586885567	0.216190360262337	0.628813354242279	NK cells
COV	RCN1	DE	-1.35880383325401	0.159428567058992	-8.52296334540361	6.6927631366704e-16	-1.34929418593276	-8.59229211297272	8.04002699011091e-15	1953	5.83833607698045e-14	8.06076392180583e-12	9.75818075789761e-11	6.96338343901458e-10	NK.CD56dim	dnreg	no_loss	0.372441671845254	0.00604632954169068	0.260092459828962	0.275189506060471	NK cells
COV	RERE	DE	-1.33243178175797	0.151478103597775	-8.79620057362233	9.68133661067757e-17	-1.32508494289581	-8.20537715104662	7.80233796940581e-14	1917	3.61477068285055e-14	1.17395887741076e-12	9.38621257719519e-10	4.32037392014298e-10	NK.CD56dim	dnreg	loss	0.215964833815707	0.00796450821218174	0.0347096551008675	0.863699877685944	NK cells
COV	RGCC	DE	-1.30129886543691	0.202016893587475	-6.44153487526742	4.45461022101674e-10	-1.29457677969133	-6.30112434083356	2.84667919137308e-09	3329	3.00830227574564e-07	4.58201207333782e-06	3.01719527493633e-05	0.00286179795491682	NK.CD56dim	dnreg	loss	0.472873560896187	0.0082874530110798	0.249712827051043	0.472877748374235	NK cells
COV	RGS1	DE	-2.05814997512421	0.171206398043379	-12.0214547975171	1.25987600842682e-27	-2.04948981623452	-13.5613907905898	3.16799546490424e-28	128	1.26473914401044e-26	1.5709393949074e-23	3.96506312387414e-24	1.598883225858e-22	NK.CD56dim	dnreg	loss	0.448433529189759	0.0066012568612238	0.14580218247588	0.657309042138519	NK cells
COV	RGS16	DE	-1.85621560618664	0.181638058254832	-10.2193098958503	2.40603402655153e-21	-1.82148282257383	-10.0101394481217	1.49721724288808e-18	1681	1.41833041522936e-15	2.97361745341503e-17	1.84576941703243e-14	1.71532880417838e-11	NK.CD56dim	dnreg	loss	1.11773263411592	4.09473719448006e-07	0.678590597062338	0.0480426380724239	NK cells
COV	RGS3	DE	-1.64926209695483	0.164993209467071	-9.99593924066299	1.3414745991884e-20	-1.64368883714087	-9.22906017124277	1.77501630811088e-16	1951	5.6854618487849e-14	1.65578209777824e-16	2.17119994808122e-12	6.78218743941551e-10	NK.CD56dim	dnreg	no_loss	0.505064189096893	3.02278505307321e-05	0.417314468109299	0.0332075954274204	NK cells
COV	RHOF	DE	-1.02215026411546	0.1763920713743	-5.794763087432	1.66820072467774e-08	-1.00435839943353	-5.3328068592427	3.31778297532024e-07	3718	8.6825568672475e-06	0.000151689491894947	0.00289708809404963	0.069390994483042	NK.CD56dim	dnreg	no_loss	0.582014857282756	0.000115525377196826	0.461515634828937	0.0544672266263072	NK cells
COV	RIN3	DE	-1.54469760649726	0.157828294102642	-9.78720333562426	6.56936566218276e-20	-1.53652752210321	-9.3994649485954	6.31373947515457e-17	1207	1.28871355249457e-18	8.08491832044833e-16	7.7362249789069e-13	1.58627751176556e-14	NK.CD56dim	dnreg	loss	0.253704099257673	0.0079091911838371	0.151074417882467	0.328609911822442	NK cells
COV	RIOK3	DE	-1.22349724454852	0.165471051391365	-7.39402592937394	1.31306640129869e-12	-1.21741761959189	-6.82531260783524	1.80458995725437e-10	2275	3.58445120483152e-12	1.50070359004427e-08	2.02835911195392e-06	4.18448833652032e-08	NK.CD56dim	dnreg	loss	0.261373155686469	1.04044526429333e-05	0.173388526038305	0.03167686205698	NK cells
COV	RLIM	DE	-1.23980188939887	0.156715722757785	-7.91115190985061	4.4351005821826e-14	-1.23537430058161	-7.36744175036492	9.2833541622453e-12	2579	1.31935745628554e-10	5.22942709645151e-10	1.08225342823456e-07	1.48981843963763e-06	NK.CD56dim	dnreg	no_loss	0.210185306064138	0.00383823943586479	0.181776729756914	0.0962482809120778	NK cells
COV	RNF125	DE	-1.51512062939405	0.187291706819336	-8.08963010228506	1.33138248500606e-14	-1.51996625061924	-7.9486954043105	3.44855810002126e-13	2239	2.29681876685599e-12	1.5832800511692e-10	4.12171664114541e-09	2.68980445786505e-08	NK.CD56dim	dnreg	loss	0.513603438820617	0.000553279939599184	0.272773164278175	0.23756402499402	NK cells
COV	RNF135	DE	-1.07533740144355	0.17525864533816	-6.13571672523599	2.55921561772755e-09	-1.06765082138218	-5.56538286316296	1.10534063881514e-07	3426	7.25036691501364e-07	2.49728259977854e-05	0.00102752465784256	0.00664786142437601	NK.CD56dim	dnreg	no_loss	0.845898482149976	1.08888159359096e-08	0.8941219282328	1.76616875626856e-05	NK cells
COV	RNF165	DE	-3.00686125204778	0.170323178268897	-17.6538582863966	6.88682877232577e-49	-3.00185861195932	-18.9529892448574	2.00316591557354e-42	215	6.36272505162961e-26	8.69324395930682e-45	2.52759475227069e-38	8.02721392513591e-22	NK.CD56dim	dnreg	loss	0.50998691794879	0.00391364687196344	-0.138300830851487	0.689096590772081	NK cells
COV	RNF187	DE	-1.03873123616757	0.167205915710967	-6.2122875961107	1.66162557138873e-09	-1.04821194547774	-5.69260224490023	5.98533230914753e-08	3492	1.29866130251196e-06	1.64550780334626e-05	0.000571180262261949	0.0115528909471464	NK.CD56dim	dnreg	no_loss	-0.310279413524182	0.00226710492908706	-0.310566723048911	0.028408903789294	NK cells
COV	RNFT1	DE	-1.55684930371779	0.165379400548014	-9.41380424985758	1.07860101353949e-18	-1.55660748810575	-8.7194715297743	3.77969238948043e-15	1865	1.79633812854027e-14	1.32139410168723e-14	4.59383813017452e-11	2.1521927118041e-10	NK.CD56dim	dnreg	loss	0.410887874043301	4.79676810084885e-05	0.226007044419944	0.146560111408618	NK cells
COV	RPL10	DE	0.258096710286305	0.0298842440329878	8.63654807534716	3.00919731599529e-16	0.25638249712337	11.3425011062159	3.69908085867912e-22	11424	4.32875797403436e-19	3.63480943799071e-12	4.59684778308054e-18	5.341254464161e-15	NK.CD56dim	upreg	loss	0.261197828022372	2.0020123773293e-10	0.321469095729917	2.40235649018324e-09	NK cells
COV	RPL21	DE	0.379584806714189	0.0212305373356235	17.8791898063395	9.3252868664506e-50	0.37815999441192	21.564211671261	8.51708990565376e-49	12384	3.15055425891172e-26	1.17750397262672e-45	1.0768156767718e-44	3.97978013985728e-22	NK.CD56dim	upreg	loss	-0.115155778471074	0.00175306552186484	-0.0254072933416638	0.746767049289732	NK cells
COV	RPL27	DE	0.239211627082377	0.0372763088661046	6.41725627775052	5.12945061637003e-10	0.236181965151567	6.74838893832588	2.72453951666947e-10	11485	1.65317277820063e-19	5.25512215647109e-06	3.04058610060313e-06	2.04414814024508e-15	NK.CD56dim	upreg	loss	-0.116187929004583	9.00272382117154e-06	-0.0620544526648951	0.130648856866375	NK cells
COV	RPL28	DE	0.412073244741795	0.0227808337121968	18.0885936813266	1.45494140008898e-50	0.410239939674176	22.5606291553424	3.95510437316589e-51	12344	6.60172403342943e-26	1.83730000003236e-46	5.00320703205485e-47	8.32675452336454e-22	NK.CD56dim	upreg	loss	-0.124389039147819	0.000290831641265277	-0.0347796471464588	0.587929973264423	NK cells
COV	RPL29	DE	0.289460459325519	0.0266928276898476	10.8441287183528	1.79035053096258e-23	0.287810527663956	12.1197319612811	2.77593723979048e-24	11643	1.29755260835525e-20	2.22182500892457e-19	3.46103855057077e-20	1.6118198500989e-16	NK.CD56dim	upreg	loss	0.0776142599799364	0.00822879263215023	0.128872688129382	0.000731388473548117	NK cells
COV	RPL32	DE	0.38278615647874	0.0223148646924415	17.1538641060368	5.81829746580237e-47	0.380675928302601	18.3860253003703	5.41159991291193e-41	12306	1.32721472101598e-25	7.34036408285627e-43	6.82565097015581e-37	1.67255599142434e-21	NK.CD56dim	upreg	loss	-0.113369129928802	0.000271548087128113	-0.0167787797751944	0.79936730404964	NK cells
COV	RPL35	DE	0.388308939462628	0.0235318645627347	16.5014097555855	1.89134470853354e-44	0.385632847254995	18.0963493864219	2.95912627082395e-40	12242	4.26088830446384e-25	2.38347260169397e-40	3.73145822750899e-36	5.36318010882863e-21	NK.CD56dim	upreg	loss	-0.0849592193298676	0.00235921221357688	-4.63306245000912e-05	0.99951934369156	NK cells
COV	RPL35	DE	0.388308939462628	0.0235318645627347	16.5014097555855	1.89134470853354e-44	0.385632847254995	18.0963493864219	2.95912627082395e-40	12242	4.26088830446384e-25	2.38347260169397e-40	3.73145822750899e-36	5.36318010882863e-21	NK.CD56dim	upreg	loss	-0.0849592193298676	0.00235921221357688	-4.63306245000912e-05	0.99951934369156	NK cells
COV	RPL35A	DE	0.347938140728219	0.0212813836477447	16.3494134821019	7.26472403162892e-44	0.345931254389066	17.6710650754061	3.64810998915989e-39	12174	1.45176744593324e-24	9.15355227985244e-40	4.59844264133604e-35	1.82487167953808e-20	NK.CD56dim	upreg	loss	-0.0802030460220592	0.00561689287553723	-0.00307882120832353	0.968576256573172	NK cells
COV	RPL36	DE	0.355444413996563	0.0265757573761264	13.3747614025054	1.40355617388452e-32	0.353750473300075	13.6040102805507	2.42430644714068e-28	11939	9.02879887696908e-23	1.75837517464253e-28	3.03450437988599e-24	1.1295930274976e-18	NK.CD56dim	upreg	loss	-0.0978410938158625	0.000406310231150084	-0.00343521605743404	0.963246653264483	NK cells
COV	RPL37	DE	0.326389621337875	0.022097657168383	14.7703269559665	7.93744479767585e-38	0.32438410540183	16.5849973340738	2.44093500851775e-36	12259	3.12941898629743e-25	9.975780621719e-34	3.07167261471873e-32	3.94119027134298e-21	NK.CD56dim	upreg	loss	-0.0724015166700442	0.00763305771914555	0.0108445412980422	0.853872012174101	NK cells
COV	RPL8	DE	0.240486030528007	0.0344959916888629	6.97141954048095	1.86619612728382e-11	0.238024641942319	7.4119106119847	7.24382619404124e-12	10798	4.45206948646971e-15	2.05486855575221e-07	8.4665840555954e-08	5.36340811035006e-11	NK.CD56dim	upreg	loss	-0.0891918616098199	0.00464870749752141	-0.0432850947133412	0.415614162953295	NK cells
COV	RPLP1	DE	0.222018242633406	0.024828915728134	8.9419225980067	3.4028710407855e-17	0.221110895285999	10.3243221974691	2.14268728915142e-19	11167	2.21204033286111e-17	4.1389120469074e-13	2.64921856430681e-15	2.70466171498927e-13	NK.CD56dim	upreg	loss	0.104848100643455	0.0036636178390222	0.158411397250516	0.000706473113429263	NK cells
COV	RPS14	DE	0.435912042120449	0.0271508641635682	16.0551811350951	9.80474249823036e-43	0.434145129627469	20.9861375541548	2.03617248824327e-47	12279	2.17417142875977e-25	1.23490731765211e-38	2.57311117339302e-43	2.73836891452293e-21	NK.CD56dim	upreg	loss	0.144405835612016	8.24821147816719e-05	0.179241599280259	3.09985213851855e-05	NK cells
COV	RPS15	DE	0.363418136052128	0.0228168350077589	15.9276313269806	3.02576479919085e-42	0.360344748993508	17.4623312782465	1.26113556600262e-38	12081	7.59134057831343e-24	3.80943788218127e-38	1.5890308131633e-34	9.52409588955203e-20	NK.CD56dim	upreg	loss	-0.082118213380737	0.00328121598561075	-0.00450040938665433	0.950634602593831	NK cells
COV	RPS16	DE	0.621991937997904	0.0308972433826491	20.1309848355984	2.0987924083349e-58	0.620663553403736	21.1725204846076	7.28364899405286e-48	12250	3.68528331833139e-25	2.65434275882114e-54	9.20580396358341e-44	4.63977169777922e-21	NK.CD56dim	upreg	loss	-0.333374814779975	2.31873155198966e-12	-0.137293280865452	0.0165475583394776	NK cells
COV	RPS18	DE	0.529804443086799	0.030155670308361	17.5689824722585	1.46259256687977e-48	0.52781419760009	26.0115010164184	8.53094478773877e-59	12528	2.1116376665887e-27	1.84608433791565e-44	1.0801029195756e-54	2.67375561343461e-23	NK.CD56dim	upreg	loss	-0.186609574369643	7.15781171177886e-05	-0.0476883548449615	0.552446091310314	NK cells
COV	RPS19	DE	0.431791670857079	0.0234067949306717	18.4472787554212	6.04681535693139e-52	0.42809747913907	21.8758628224302	1.56569215338384e-49	12377	3.58722954144324e-26	7.63833715887573e-48	1.97981772795387e-45	4.53067091084281e-22	NK.CD56dim	upreg	loss	-0.147683058772904	0.000108120003696081	-0.0428645090124168	0.499971486609974	NK cells
COV	RPS20	DE	0.241139921127538	0.0277447839485383	8.69136056618102	2.04152130612828e-16	0.240101473987239	9.88443750224439	3.2482310721025e-18	11244	6.94843771671593e-18	2.46860756337031e-12	3.9992220959726e-14	8.51739495315039e-14	NK.CD56dim	upreg	loss	-0.129605273166539	1.27365834227393e-06	-0.0752084458594063	0.0308875792269393	NK cells
COV	RPS23	DE	0.273140786213	0.0230081207426205	11.8714948199585	4.34881980746238e-27	0.271916643009637	14.8259809492859	1.17745792828399e-31	12073	8.7416675772881e-24	5.41775971613663e-23	1.47794519158206e-27	1.09637994754347e-19	NK.CD56dim	upreg	loss	-0.0905224025746596	0.00360537025871867	-0.0430846028762945	0.447891384183053	NK cells
COV	RPS24	DE	0.122759725343681	0.0245005308252809	5.01049247541245	9.09525770405305e-07	0.121215050918481	5.92956803056495	1.86756350836425e-08	10172	1.43068939608208e-11	0.00667500962900453	0.000186756350836425	1.65072942519951e-07	NK.CD56dim	upreg	no_loss	0.19378673651342	6.98345285323926e-12	0.212997170262567	3.27992665129423e-11	NK cells
COV	RPS26	DE	0.376522030247184	0.0761119265825128	4.94695177422683	1.23277355123303e-06	0.380428364264808	13.8770041325188	4.37664872380875e-29	11876	2.65665357223086e-22	0.00885501241850683	5.48175252657047e-25	3.31948863850246e-18	NK.CD56dim	upreg	no_loss	-0.786508088127168	1.6605912668814e-09	-0.689898239309268	1.53581844647403e-05	NK cells
COV	RPS29	DE	0.472158185594172	0.0212753515292446	22.1927325123232	3.2489328802443e-66	0.471020632606206	23.5359301610519	2.32246277064516e-53	12356	5.29046996916025e-26	4.11152455994917e-62	2.93907663625145e-49	6.67763119507406e-22	NK.CD56dim	upreg	loss	-0.149607255146625	5.11387758402893e-06	-0.0109876977191939	0.881639318785179	NK cells
COV	RSRP1	DE	-0.903037394463601	0.147246855352866	-6.13281276737313	2.60127854791782e-09	-0.898815538535491	-6.1757399666747	5.40952363499749e-09	2352	9.1679679555947e-12	2.53806747920342e-05	5.62536362803389e-05	1.0622007673352e-07	NK.CD56dim	dnreg	no_loss	0.465072834111405	1.55778126145526e-07	0.406793265413361	0.000666732420618828	NK cells
COV	SACM1L	DE	-1.31356178724978	0.163797376105026	-8.01943119288757	2.14155584327562e-14	-1.30950288351618	-7.7376888972432	1.15364624538722e-12	1747	3.56708473710856e-15	2.53881445220325e-10	1.36949345789916e-08	4.3011907760055e-11	NK.CD56dim	dnreg	loss	0.236387799242675	0.0033893405863382	0.109544994781025	0.495449455175998	NK cells
COV	SATB1	DE	-1.89057696422376	0.148716681819991	-12.7126085728038	3.89969843461516e-30	-1.88919094411524	-12.6250436569829	1.14809715318744e-25	190	4.0089218311707e-26	4.87657289248625e-26	1.43385853461579e-21	5.06286738058548e-22	NK.CD56dim	dnreg	loss	0.285733298887671	0.00988134692109276	-0.201669050682035	0.13516447162544	NK cells
COV	SATB1	DE	-1.89057696422376	0.148716681819991	-12.7126085728038	3.89969843461516e-30	-1.88919094411524	-12.6250436569829	1.14809715318744e-25	190	4.0089218311707e-26	4.87657289248625e-26	1.43385853461579e-21	5.06286738058548e-22	NK.CD56dim	dnreg	loss	0.285733298887671	0.00988134692109276	-0.201669050682035	0.13516447162544	NK cells
COV	SATB1-AS1	DE	-2.47832647062049	0.160750454446711	-15.4172283938523	2.72314146194016e-40	-2.47706502156908	-15.1213216770853	1.89021743129126e-32	380	1.28046707737872e-24	3.42625658741311e-36	2.37505820241746e-28	1.60993125638827e-20	NK.CD56dim	dnreg	loss	0.368948167001629	0.00119968063691911	-0.0360154789637668	0.888877822615383	NK cells
COV	SCCPDH	DE	-1.25854466647738	0.151697101257057	-8.29643187673527	3.23365001333574e-15	-1.26351397557606	-8.47671686547083	1.59127043916879e-14	2268	3.28827216293463e-12	3.87100243096422e-11	1.92686937478949e-10	3.84103071352395e-08	NK.CD56dim	dnreg	loss	0.483514858273218	0.00708809646636466	0.215145795959949	0.547353620950459	NK cells
COV	SCML1	DE	-1.75139837644473	0.113474037471589	-15.4343532271269	2.34220262845291e-40	-1.73544740128243	-15.0393909876513	3.1376472254391e-32	639	1.2091215891874e-22	2.9471935673823e-36	3.94119867987405e-28	1.51200654727884e-18	NK.CD56dim	dnreg	loss	0.835451834998993	1.30351844969638e-05	0.454643648991889	0.10280159377435	NK cells
COV	SCO1	DE	-0.930079385832279	0.159553477538407	-5.82926427039732	1.38500811765892e-08	-0.918109704913459	-5.37260994470871	2.75461299070941e-07	3954	5.39253470064303e-05	0.000127199145525795	0.00242984411910477	0.374835087041697	NK.CD56dim	dnreg	no_loss	-0.267906525280361	0.00277865295530308	-0.291616963875195	0.0186762838345239	NK cells
COV	SCRN1	DE	-2.50638392153731	0.111814942440707	-22.4154649354346	4.75190663318389e-67	-2.50787859320556	-22.8316168369955	9.37619826301475e-52	162	2.38407221735964e-26	6.01401303495754e-63	1.186182842254e-47	3.01275206107737e-22	NK.CD56dim	dnreg	loss	1.24823850782766	6.19462392415528e-09	0.421156582509022	0.184075801920545	NK cells
COV	SDCBP	DE	-1.45081811473746	0.167645739341577	-8.65407090234147	2.65859824712377e-16	-1.45169987324895	-8.37315050206167	2.92576343279348e-14	1200	1.15627797883953e-18	3.21211840217494e-12	3.53402965047125e-10	1.423840703143e-14	NK.CD56dim	dnreg	loss	0.248027513166669	0.000140932751627256	0.0640848092852985	0.627101942750655	NK cells
COV	SELENOH	DE	-1.17074987937732	0.136055768436438	-8.60492644179413	3.76158821635944e-16	-1.16439190658892	-8.22513281561262	6.95389927695474e-14	959	2.52941512924823e-20	4.54061313596748e-12	8.37040855967042e-10	3.13723358480658e-16	NK.CD56dim	dnreg	loss	0.211467484289049	2.13073358113503e-05	0.0748768143922718	0.40791469337632	NK cells
COV	SEMA4D	DE	-1.16916328995329	0.150918014228137	-7.74700950004492	1.32113486320348e-13	-1.160420607932	-7.40856026143008	7.38066064782685e-12	2190	1.24552751943118e-12	1.54361397416694e-09	8.62430196698567e-08	1.46299662432386e-08	NK.CD56dim	dnreg	loss	0.359151929476078	1.64756115739682e-05	0.25191532606809	0.0378529715268803	NK cells
COV	SENP7	DE	-1.08786003707757	0.144807082897812	-7.51247808676086	6.12390064596888e-13	-1.0816739545804	-7.13516634969764	3.35417838112459e-11	2169	9.56105131886703e-13	7.05595832428534e-09	3.85797597396951e-07	1.12466646663833e-08	NK.CD56dim	dnreg	loss	0.167949342572612	0.00828175941633246	0.0334395246357661	0.813766261826503	NK cells
COV	SEPTIN2	DE	-0.773679133040006	0.145467869086846	-5.31855685999022	1.99487677256173e-07	-0.769866226241325	-5.15181239472288	7.6446726931289e-07	3498	1.36846970721346e-06	0.00160906760474829	0.0063336113262573	0.0121369578332762	NK.CD56dim	dnreg	loss	0.151781500484982	0.00352759086164307	0.0717885505657634	0.45590961781177	NK cells
COV	SEPTIN6	DE	-0.885389065186051	0.159874598354705	-5.53802213921241	6.4868999845148e-08	-0.884450358445706	-5.47153346764328	1.72840823052641e-07	2641	2.66186640174749e-10	0.000555019162675086	0.0015678391059105	2.98208892987771e-06	NK.CD56dim	dnreg	loss	0.190973465331528	0.00602248005171966	0.0504877854206812	0.722750725710794	NK cells
COV	SESN1	DE	-1.85629334182462	0.152295052067761	-12.1887961336964	3.14127823332821e-28	-1.84873158556401	-11.8232282203234	1.79792736781203e-23	781	1.34481668605826e-21	3.9212576186636e-24	2.23859936566276e-19	1.67564159082859e-17	NK.CD56dim	dnreg	loss	0.395422825906023	0.000332049735404545	0.0829017135007616	0.732606345559405	NK cells
COV	SETD3	DE	-1.59227022341214	0.156397633880028	-10.1809099275349	3.23718558559447e-21	-1.5879157052694	-9.52373944174289	2.96181173524169e-17	1614	5.48867750668747e-16	4.00019022811908e-17	3.63266209327393e-13	6.65337487360655e-12	NK.CD56dim	dnreg	loss	0.227623604360648	0.0084574878233643	0.0720236111076442	0.69392339755001	NK cells
COV	SETD5	DE	-1.12779765519485	0.164682103372896	-6.84833161646674	3.96152515044719e-11	-1.1253656326073	-6.33131797718761	2.43631163022633e-09	2862	2.96297318841796e-09	4.3018201608706e-07	2.5932100992129e-05	3.19852955689719e-05	NK.CD56dim	dnreg	loss	0.148698158509321	0.00568875659703934	0.0453257710307092	0.691408282959857	NK cells
COV	SETD7	DE	-0.541631691218617	0.0859896352615512	-6.29880205412149	1.01519378772488e-09	-0.528173014872868	-6.23534465041274	3.99028683941852e-09	4039	0.000100020486778162	1.02138646983e-05	4.18980118138944e-05	0.652633676227509	NK.CD56dim	dnreg	no_loss	0.534109722712085	0.00116710496635018	0.433912057389315	0.077578243945397	NK cells
COV	SFMBT1	DE	-1.12578011301675	0.1695164600471	-6.64112566239263	1.37688842465779e-10	-1.11175819211499	-6.23172510499032	4.06489730381152e-09	3047	1.99450511815569e-08	1.45533493162741e-06	4.26489025115905e-05	0.000206431279729114	NK.CD56dim	dnreg	no_loss	0.381000216033252	0.000403881921593637	0.347494138410498	0.0382254676989388	NK cells
COV	SFT2D2	DE	-0.964232333922183	0.165740895239429	-5.81770921732536	1.47418693158919e-08	-0.961473331700303	-5.77116205106698	4.08095596073067e-08	2781	1.24566751375105e-09	0.000135020781064254	0.000396179204667733	1.36425506106015e-05	NK.CD56dim	dnreg	no_loss	0.217770839489445	0.00106757827553043	0.163316685395433	0.124842400346401	NK cells
COV	SGCB	DE	1.2449635287783	0.132250255447324	9.41369470000133	1.07947777842176e-18	1.23955722432031	8.76227073965297	2.92948293773967e-15	10298	3.09125716169102e-12	1.32236027856665e-14	3.56430189034786e-11	3.61244311915213e-08	NK.CD56dim	upreg	loss	-1.17451112456714	2.7380285115322e-10	-0.712005714800919	0.00704937019850943	NK cells
COV	SGCD	DE	0.915902369755628	0.1411230235748	6.49009882693005	3.3555932152457e-10	0.909544945224687	6.44020206939599	1.38506625165504e-09	9564	1.2031127778556e-08	3.47673013031607e-06	1.49490200541129e-05	0.000126247393080385	NK.CD56dim	upreg	loss	-0.847763269542686	0.000413419233589974	-0.134267438069006	0.808701572307846	NK cells
COV	SGK3	DE	-1.21453687067171	0.164570296106228	-7.38004913041989	1.43595805160471e-12	-1.21173256882207	-6.91988961368909	1.08395260071197e-10	2681	4.16135793960201e-10	1.63914611590678e-08	1.22768471556638e-06	4.63283979415892e-06	NK.CD56dim	dnreg	loss	0.234992860741873	0.00373970153528341	0.140715911249614	0.350464702663987	NK cells
COV	SH2B3	DE	-1.51715818535845	0.158365704825175	-9.58009303234745	3.12385799269548e-19	-1.50017069305174	-9.07374686615513	4.53301282391903e-16	1856	1.59027497132922e-14	3.83391091443516e-15	5.53798176698188e-12	1.9061035806352e-10	NK.CD56dim	dnreg	loss	0.684585288993264	7.89121490757141e-07	0.441476234988559	0.0170608231091996	NK cells
COV	SH2D1B	DE	-2.25871428527801	0.162416096286624	-13.9069608057316	1.44404665441127e-34	-2.25939742145256	-13.8366506537878	5.63559390801605e-29	68	4.09624688371541e-27	1.8114121232935e-30	7.05801781039931e-25	5.18298118196511e-23	NK.CD56dim	dnreg	loss	0.600691830739173	9.63167780285607e-09	0.257186313341618	0.0629389158343444	NK cells
COV	SH2D1B	DE	-2.25871428527801	0.162416096286624	-13.9069608057316	1.44404665441127e-34	-2.25939742145256	-13.8366506537878	5.63559390801605e-29	68	4.09624688371541e-27	1.8114121232935e-30	7.05801781039931e-25	5.18298118196511e-23	NK.CD56dim	dnreg	loss	0.600691830739173	9.63167780285607e-09	0.257186313341618	0.0629389158343444	NK cells
COV	SH3BP5	DE	-1.44047787326576	0.174782626145261	-8.24153924812063	4.7180958729978e-15	-1.43842840644759	-7.61759591611438	2.27995227712956e-12	2416	1.97457227502238e-11	5.63859637781967e-11	2.69125566792373e-08	2.27214031686825e-07	NK.CD56dim	dnreg	no_loss	0.508553043044581	1.80225049322573e-07	0.422391312170685	0.00152433985928929	NK cells
COV	SIGIRR	DE	-1.16309711574515	0.17384254436092	-6.69052055134678	1.02563327902309e-10	-1.15250797700367	-6.31697221334949	2.6234705756584e-09	3155	5.79579313999209e-08	1.09127380888057e-06	2.78586340429166e-05	0.000582303336775005	NK.CD56dim	dnreg	no_loss	0.292368247919453	0.00787921633454817	0.341733580528006	0.0180000791724777	NK cells
COV	SIGLEC7	DE	-1.4342766903578	0.123808962162947	-11.5845950511251	4.57888605716642e-26	-1.40574797282707	-12.1166150825025	2.83101208775377e-24	1279	3.89791395177657e-18	5.70025525256647e-22	3.52885656738507e-20	4.78352000162021e-14	NK.CD56dim	dnreg	loss	0.849987835300662	0.000510901766119105	0.392979475507408	0.319713526539459	NK cells
COV	SKAP2	DE	-1.29293722456314	0.186955610184268	-6.91574445553566	2.6261880178463e-11	-1.2940078455027	-6.38324205125822	1.86233306436097e-09	3076	2.66496624579279e-08	2.87488802313635e-07	1.99511741184991e-05	0.00027355878513063	NK.CD56dim	dnreg	no_loss	0.345685231182361	2.19471068806277e-06	0.30891915623717	0.00202343985985141	NK cells
COV	SKI	DE	-1.06905388962726	0.186512979186097	-5.7317935421566	2.33764304166443e-08	-1.06209462525559	-5.53467523436849	1.28010889934421e-07	3960	5.63701336374012e-05	0.000209709957267716	0.00118064443786516	0.389517623434442	NK.CD56dim	dnreg	no_loss	0.590786272467683	0.00044118088266652	0.476741503895493	0.0593676030640556	NK cells
COV	SKIL	DE	-0.948427985561627	0.149980554987818	-6.3236729964005	8.80305171211311e-10	-0.939326046576978	-6.33781921328144	2.35587843067028e-09	1989	9.39352202705483e-14	8.88668070337819e-06	2.50924611650691e-05	1.11792305643979e-09	NK.CD56dim	dnreg	loss	0.33786264577733	0.000365375635635466	0.174429074249439	0.278268176539866	NK cells
COV	SKIL	DE	-0.948427985561627	0.149980554987818	-6.3236729964005	8.80305171211311e-10	-0.939326046576978	-6.33781921328144	2.35587843067028e-09	1989	9.39352202705483e-14	8.88668070337819e-06	2.50924611650691e-05	1.11792305643979e-09	NK.CD56dim	dnreg	loss	0.33786264577733	0.000365375635635466	0.174429074249439	0.278268176539866	NK cells
COV	SLA	DE	-1.10199345067741	0.142428121253489	-7.73719010669332	1.40962079708964e-13	-1.09380511000123	-7.56824677568416	3.01248732786795e-12	1116	3.11164109305084e-19	1.64573228060215e-09	3.5475050772973e-08	3.84194325758987e-15	NK.CD56dim	dnreg	loss	0.224911308488658	0.0057285464169102	-0.0367511912602684	0.82797675619887	NK cells
COV	SLC16A3	DE	-2.18704158408246	0.167968208144216	-13.0205686435893	2.87637440385268e-31	-2.17452180604429	-13.3237270876583	1.41031744757081e-27	672	2.12833110317761e-22	3.59920729154086e-27	1.76402506342157e-23	2.66062671208233e-18	NK.CD56dim	dnreg	loss	0.900378995751861	2.37146947684601e-09	0.396941558934166	0.0742358531002558	NK cells
COV	SLC2A3	DE	-1.05214549218086	0.149821531417792	-7.02265877423754	1.36044539687515e-11	-1.04556124465413	-7.44718447457143	5.94705116360156e-12	1806	8.04626470490847e-15	1.50506074256298e-07	6.96697043815923e-08	9.66597779000655e-11	NK.CD56dim	dnreg	loss	0.339225177695897	0.0027744687336871	0.131112870320859	0.60204447485376	NK cells
COV	SLC37A1	DE	-1.31616882095843	0.163966824624544	-8.02704342157157	2.03422796453241e-14	-1.30711902022384	-7.91402748485185	4.20913266147105e-13	2276	3.6288434796715e-12	2.4127977887319e-10	5.02528348453029e-09	4.23594899382054e-08	NK.CD56dim	dnreg	no_loss	0.297706269799943	0.00655067369349878	0.274887535527058	0.107202059594739	NK cells
COV	SLC38A2	DE	-1.13831882836719	0.133902864021635	-8.50107902235211	7.80147528000263e-16	-1.13598959866847	-8.17867103103053	9.11464206682244e-14	882	7.19098682515353e-21	9.39141594206717e-12	1.09557997643206e-09	8.93983482103086e-17	NK.CD56dim	dnreg	loss	0.15392865516933	0.00205220498443258	0.00505986683038932	0.971250522426251	NK cells
COV	SLC7A6	DE	-1.59878647323779	0.152879960317977	-10.4577896927266	3.76560584734435e-22	-1.58873758357539	-10.1790103896544	5.27318807450558e-19	1570	2.92100291319349e-16	4.66144347842757e-18	6.51133263439949e-15	3.54697383749086e-12	NK.CD56dim	dnreg	loss	0.47363155533854	0.00118590179753539	0.225492741329747	0.423151044524319	NK cells
COV	SLCO3A1	DE	-1.03853185340228	0.176341296248832	-5.88932867963513	9.99842479305879e-09	-1.02104533561923	-5.52773023959833	1.3232287855213e-07	3739	1.02814742387616e-05	9.31653222217218e-05	0.00121829674282946	0.0811825205892615	NK.CD56dim	dnreg	no_loss	0.478805423857789	0.000215700948226177	0.454845250056702	0.0124392476267796	NK cells
COV	SLCO4C1	DE	-1.02740425562282	0.161165669654898	-6.37483316281185	6.55711347805124e-10	-1.00336774969453	-6.05455925787893	9.99128937640153e-09	3238	1.28548864259612e-07	6.67317438661274e-06	0.000101911151639296	0.00126067871179401	NK.CD56dim	dnreg	no_loss	0.593848919159408	0.0034070509863885	0.561100245315961	0.101532449791246	NK cells
COV	SLFN12	DE	-1.16238036228254	0.157601942993671	-7.37541898407448	1.47911709012406e-12	-1.15871628705522	-7.29680724908991	1.37476590345298e-11	2465	3.52392793189428e-11	1.68782051154056e-08	1.5978904095834e-07	4.03066876850067e-07	NK.CD56dim	dnreg	no_loss	-0.355804146372657	0.0001874413935801	-0.347838323636737	0.0108629144484966	NK cells
COV	SMAD1	DE	-0.571041662407872	0.188945743927943	-3.0222520525556	0.00271619448192043	-0.583712631422621	-6.04137403470635	1.06765840270957e-08	3079	2.74543517803143e-08	0.999175582759366	0.000108730331731942	0.000281459865442297	NK.CD56dim	dnreg	no_loss	-2.14490454627043	4.98238556365208e-11	-2.06355718052899	1.02768182046778e-06	NK cells
COV	SMAD3	DE	-1.758205640792	0.176138556624888	-9.98194645444016	1.49300599312342e-20	-1.75604265062318	-10.3331200851827	2.02883750683912e-19	1492	9.41405180585296e-17	1.84222009491498e-16	2.50886046095725e-15	1.1472904935793e-12	NK.CD56dim	dnreg	loss	0.752175424353685	3.55388511617419e-06	0.506597143272951	0.0530735849430033	NK cells
COV	SMG6	DE	-1.46809052106513	0.175101595417768	-8.38422127201334	1.76160505581444e-15	-1.46332522163862	-7.59540971152498	2.58443846158667e-12	2313	5.71019711113053e-12	2.11251678293267e-11	3.04782827774916e-08	6.63981720082258e-08	NK.CD56dim	dnreg	loss	0.406464823632822	6.60440498243602e-06	0.281744750589562	0.0133810475929102	NK cells
COV	SMIM10L1	DE	-0.927031480535296	0.164550555487652	-5.63371832922715	3.93168693009352e-08	-0.925038776891282	-5.31961552263313	3.52807811101284e-07	3606	3.44960907703866e-06	0.000344337141337591	0.00307013357220337	0.0290974525648211	NK.CD56dim	dnreg	no_loss	0.296104610232779	7.07920049394446e-07	0.290146119611455	0.000224343816346691	NK cells
COV	SMURF2	DE	-1.47188934362355	0.178449747673451	-8.24820075574995	4.5070384285581e-15	-1.47303694857147	-7.6584652668158	1.8091014278372e-12	2543	8.73189656451862e-11	5.38861514518406e-11	2.14052880941698e-08	9.90109751450766e-07	NK.CD56dim	dnreg	loss	0.358341726102119	0.00138300957771395	0.19625693622051	0.339573082755123	NK cells
COV	SNCA	DE	-3.1388918479579	0.133063986977782	-23.5893416336758	2.04321467908666e-71	-3.1501472103508	-23.3746646888195	5.38662389701508e-53	73	4.50139044479828e-27	2.58670978372371e-67	6.81623387928288e-49	5.69496024823298e-23	NK.CD56dim	dnreg	loss	0.696630799428341	0.00655372584003632	0.0969740186413236	0.876393873383769	NK cells
COV	SNHG9	DE	-1.11306285741868	0.169716172163383	-6.5583782808108	2.24726515618423e-10	-1.11009120360269	-6.20727691356652	4.60600291094364e-09	3154	5.73972825975447e-08	2.3506393533687e-06	4.81741844455596e-05	0.000576900087387922	NK.CD56dim	dnreg	no_loss	0.338652425379695	4.10513963562938e-05	0.357580904081672	0.00143382749256817	NK cells
COV	SNTB1	DE	-0.994205706666242	0.182033477064976	-5.4616640999027	9.62728974926922e-08	-0.99931359929021	-5.64002952642167	7.72012987323235e-08	3349	3.61466235527719e-07	0.000807537064168702	0.000728857461331866	0.00341187979714614	NK.CD56dim	dnreg	loss	-0.392483434572888	0.00589930746941937	-0.357043618077378	0.0992972046075802	NK cells
COV	SNX10	DE	-1.74513719529828	0.167815662603678	-10.3991318105968	5.95338647777877e-22	-1.73590181150334	-9.79860402983876	5.50561126425116e-18	1257	2.78420059758501e-18	7.36493441166012e-18	6.7735535384082e-14	3.41983359401367e-14	NK.CD56dim	dnreg	loss	0.539158690913224	1.40731414883356e-08	0.370740714344008	0.00744153911093228	NK cells
COV	SNX19	DE	-1.48618643888855	0.153479983411582	-9.68325905341739	1.43985543919229e-19	-1.48018290147725	-8.96906201291634	8.50573584613633e-16	1958	6.23842428369034e-14	1.76972632031125e-15	1.03795494530402e-11	7.438073273444e-10	NK.CD56dim	dnreg	loss	0.582001653747411	5.68522831344568e-07	0.461388344646776	0.00801273613304375	NK cells
COV	SNX9	DE	-1.62717602423419	0.171350996787764	-9.49615733049754	5.84740640466986e-19	-1.62717468412802	-9.43580189577776	5.06153217543437e-17	1843	1.33307297145483e-14	7.17242869596805e-15	6.20442614064745e-13	1.59862110736864e-10	NK.CD56dim	dnreg	loss	0.774564630744389	3.68158171084035e-07	0.310128116858737	0.232929902196678	NK cells
COV	SOD2	DE	-0.900393291832703	0.14253039832706	-6.31720182081156	9.1360872946217e-10	-0.892531218711345	-6.1692465255886	5.59130438570483e-09	3041	1.87785543138636e-08	9.21191681916707e-06	5.80601047411589e-05	0.000194677272571823	NK.CD56dim	dnreg	loss	0.235738886296082	0.000282821857994106	0.168951147327755	0.0593521262135311	NK cells
COV	SOGA3	DE	0.786097685412335	0.0932215260272681	8.43257688339488	1.25861502955338e-15	0.786209962291451	8.31506027819629	4.11232883415548e-14	10753	8.21808447532062e-15	1.51172251199656e-11	4.96029103975834e-10	9.8707412633076e-11	NK.CD56dim	upreg	loss	-0.569447531717497	8.68361946362358e-05	-0.221367941647234	0.411096230905761	NK cells
COV	SORL1	DE	-1.29196286334632	0.164696744338678	-7.84449546063622	6.92112705706966e-14	-1.2918988506694	-7.94446344137554	3.53355227121237e-13	1085	1.90677635891632e-19	8.13301640476255e-10	4.22294831932591e-09	2.35658490198468e-15	NK.CD56dim	dnreg	loss	0.358115448255592	0.000960689171822855	0.0942957158803055	0.614259312232453	NK cells
COV	SORL1	DE	-1.29196286334632	0.164696744338678	-7.84449546063622	6.92112705706966e-14	-1.2918988506694	-7.94446344137554	3.53355227121237e-13	1085	1.90677635891632e-19	8.13301640476255e-10	4.22294831932591e-09	2.35658490198468e-15	NK.CD56dim	dnreg	loss	0.358115448255592	0.000960689171822855	0.0942957158803055	0.614259312232453	NK cells
COV	SOS2	DE	-1.43242143755217	0.171950975812521	-8.33040598219084	2.55746955221842e-15	-1.42176677736688	-7.63684201697315	2.04477070129572e-12	1952	5.76140047679688e-14	3.06410427051289e-11	2.4158965835809e-08	6.87219848872331e-10	NK.CD56dim	dnreg	loss	0.230646015972956	0.0019301050164989	0.0663125235244153	0.673847068351309	NK cells
COV	SOX4	DE	-2.05983140050069	0.142741206212155	-14.4305309949475	1.53908693954191e-36	-2.05109532933756	-14.3404759186897	2.414502194266e-30	786	1.46211702857236e-21	1.93247756128882e-32	3.02730285117071e-26	1.8216516058983e-17	NK.CD56dim	dnreg	loss	0.833088829237487	0.00231731978139104	0.33614822922233	0.496597273248059	NK cells
COV	SOX4	DE	-2.05983140050069	0.142741206212155	-14.4305309949475	1.53908693954191e-36	-2.05109532933756	-14.3404759186897	2.414502194266e-30	786	1.46211702857236e-21	1.93247756128882e-32	3.02730285117071e-26	1.8216516058983e-17	NK.CD56dim	dnreg	loss	0.833088829237487	0.00231731978139104	0.33614822922233	0.496597273248059	NK cells
COV	SP140L	DE	-0.898901276384972	0.15374149080058	-5.84683595628031	1.25939986623313e-08	-0.889878648070748	-5.66863731208676	6.72283865630283e-08	2659	3.25657914040808e-10	0.000116192231658668	0.000638131845256265	3.64052982106219e-06	NK.CD56dim	dnreg	loss	0.204044062565535	0.000110926134394151	0.139171436011818	0.0683916328521076	NK cells
COV	SPART	DE	-2.44861887680456	0.161006220742158	-15.2082252817168	1.71015357006002e-39	-2.44096384671898	-14.0668399272766	1.33385306764584e-29	484	8.14641920480926e-24	2.15086014506448e-35	1.67131789376024e-25	1.02180536085923e-19	NK.CD56dim	dnreg	loss	0.422387871765798	6.99605693060183e-05	-0.0333057629541496	0.885020010350192	NK cells
COV	SPATA6	DE	-0.776110621340005	0.101774128292865	-7.62581448112892	2.92968835776049e-13	-0.760050342330301	-7.73396268381138	1.17836971506154e-12	2265	3.16821993615876e-12	3.39961037034527e-09	1.39837134086353e-08	3.7017481734079e-08	NK.CD56dim	dnreg	loss	0.579947877033613	0.00201598225181748	0.148099131246324	0.720532690453857	NK cells
COV	SPOCK2	DE	-1.51673432649966	0.174931676378213	-8.67043841288289	2.36779331411221e-16	-1.51659988285733	-8.88368584870026	1.41879424185809e-15	1795	6.91940484399813e-15	2.8614782201046e-12	1.72951018082501e-11	8.31712462248576e-11	NK.CD56dim	dnreg	loss	1.48917791605434	6.5371653683737e-19	0.901993420380348	6.17379673003055e-09	NK cells
COV	SPON2	DE	-1.84584554271205	0.183579068129059	-10.0547712847872	8.54693129378487e-21	-1.82724685813058	-10.3241030683836	2.14560282304872e-19	1579	3.32481573414325e-16	1.05546054546949e-16	2.65260877013513e-15	4.03665878282332e-12	NK.CD56dim	dnreg	no_loss	0.940986188648365	6.3115211631401e-05	0.811855159824311	0.0156239422776041	NK cells
COV	SPRY1	DE	-1.36743398275915	0.112586376782372	-12.1456433881196	4.49715965627899e-28	-1.36131645924251	-12.0559476563686	4.14955809613181e-24	1043	9.76880234064353e-20	5.6111061031393e-24	5.16951947616101e-20	1.20918235372486e-15	NK.CD56dim	dnreg	loss	1.0155808702777	3.03899310268156e-06	0.5548933719856	0.107904469070079	NK cells
COV	SPTBN1	DE	-1.16157906745479	0.185432413376669	-6.26416410325889	1.23732074088698e-09	-1.17003317814251	-6.84657510312363	1.60969692777141e-10	2923	5.61827587730812e-09	1.23682581259063e-05	1.81267971036338e-06	5.98009284380676e-05	NK.CD56dim	dnreg	loss	1.30010075308497	4.41016713087144e-11	1.10120399863562	1.64668081919069e-05	NK cells
COV	SPTLC2	DE	-1.20215671589104	0.151438701971248	-7.93823969858962	3.69882105301729e-14	-1.20083310029637	-8.28284733479921	4.96494431268703e-14	996	4.60007448702191e-20	4.36793778150812e-10	5.98325439121914e-10	5.70041230431755e-16	NK.CD56dim	dnreg	loss	-0.353560006638231	0.000273010101656108	-0.594469756160657	4.72559690237418e-08	NK cells
COV	SQSTM1	DE	-0.797525428275876	0.127558946973811	-6.25221081857644	1.324514515236e-09	-0.795594170515281	-6.41901993498356	1.54654050387733e-09	1946	5.32028453362744e-14	1.321733034754e-05	1.6654694686255e-05	6.34975959088435e-10	NK.CD56dim	dnreg	loss	0.348132910848629	1.16684497495532e-06	0.20890712122132	0.040124891911821	NK cells
COV	SRGAP2C	DE	-0.941716761075356	0.170248843237935	-5.53141356596026	6.71350406930814e-08	-0.944863816489806	-5.66326162170959	6.90009209658643e-08	2926	5.79624257558674e-09	0.000573400382559608	0.000654128730756394	6.16372435487894e-05	NK.CD56dim	dnreg	no_loss	-0.407009365608023	0.0008011410603875	-0.430709025459986	0.00344791719728214	NK cells
COV	SRGAP3	DE	-1.18731013270412	0.119730757553175	-9.91650062998064	2.4604662626741e-20	-1.17261984409041	-9.68262374939972	1.12135010168858e-17	1287	4.40251884761945e-18	3.0335088552509e-16	1.3780271399651e-13	5.40189062602907e-14	NK.CD56dim	dnreg	loss	0.715040586594374	0.00702595377566344	0.20911203025017	0.705727496067864	NK cells
COV	SRP54	DE	-1.06306862460955	0.155677792305559	-6.8286465838557	4.46442242630019e-11	-1.06663494123893	-6.53240278551125	8.55123646857198e-10	2341	8.02555124566078e-12	4.83630881441099e-07	9.3439360892086e-06	9.30723177959281e-08	NK.CD56dim	dnreg	no_loss	0.16872249141435	0.00330659646690369	0.120037481692046	0.191802263739712	NK cells
COV	SRSF3	DE	-0.756409245585181	0.143681043725983	-5.26450272053804	2.61660690780346e-07	-0.751159993130096	-5.18596849357901	6.53979231344532e-07	2407	1.77392156320293e-11	0.0020741842958158	0.0054777300417418	2.04391242512242e-07	NK.CD56dim	dnreg	loss	0.231861362143525	9.08524306029707e-08	0.151824021497664	0.00626939541659486	NK cells
COV	SSBP3	DE	-1.5317303583701	0.169103285239259	-9.05795742645038	1.46970905649461e-17	-1.52299425267307	-9.08052650124894	4.35164902966444e-16	1783	5.86689610079478e-15	1.79025260171608e-13	5.31684478444401e-12	7.05670263003596e-11	NK.CD56dim	dnreg	loss	0.368978338943286	0.00193477885508048	0.208945524502612	0.308775234717226	NK cells
COV	SSH2	DE	-1.3416016140161	0.166751227688642	-8.0455276558511	1.79523907054871e-14	-1.34103141426117	-7.7076278600119	1.36871230429938e-12	1687	1.54326745900856e-15	2.13076925283427e-10	1.62301905043821e-08	1.86596468468725e-11	NK.CD56dim	dnreg	loss	0.294450972976604	4.27943060807093e-05	0.122441409295722	0.27012211126075	NK cells
COV	SSH2	DE	-1.3416016140161	0.166751227688642	-8.0455276558511	1.79523907054871e-14	-1.34103141426117	-7.7076278600119	1.36871230429938e-12	1687	1.54326745900856e-15	2.13076925283427e-10	1.62301905043821e-08	1.86596468468725e-11	NK.CD56dim	dnreg	loss	0.294450972976604	4.27943060807093e-05	0.122441409295722	0.27012211126075	NK cells
COV	SSNA1	DE	-0.992668114879432	0.165994078430055	-5.98014172715029	6.07996668407805e-09	-0.99908926424971	-5.55848211686279	1.14246104278983e-07	4416	0.00121260806101637	5.77414435986893e-05	0.00106043233991752	1	NK.CD56dim	dnreg	no_loss	-0.172782629251525	0.00089310593884269	-0.185760203659345	0.00466497724859157	NK cells
COV	ST8SIA1	DE	1.25990488528032	0.180187177414196	6.99220057365224	1.64197403265161e-11	1.24518867881134	6.53612863797294	8.38555823917871e-10	9644	5.2781139766569e-09	1.81158995022453e-07	9.16457659959841e-06	5.62809007050017e-05	NK.CD56dim	upreg	loss	-1.38493382196799	9.60405383961881e-09	-0.641183406652513	0.0784101988730449	NK cells
COV	ST8SIA1	DE	1.25990488528032	0.180187177414196	6.99220057365224	1.64197403265161e-11	1.24518867881134	6.53612863797294	8.38555823917871e-10	9644	5.2781139766569e-09	1.81158995022453e-07	9.16457659959841e-06	5.62809007050017e-05	NK.CD56dim	upreg	loss	-1.38493382196799	9.60405383961881e-09	-0.641183406652513	0.0784101988730449	NK cells
COV	STAM	DE	-1.8249435628125	0.15583917546678	-11.7104287631548	1.63493305161664e-26	-1.81644798369435	-10.8582068081332	7.69817533430901e-21	1321	7.38245531565139e-18	2.03630911578853e-22	9.54496759700974e-17	9.04646074379921e-14	NK.CD56dim	dnreg	loss	0.456560998256092	3.93472113505433e-05	0.266429118586444	0.130960200356715	NK cells
COV	STAP1	DE	-3.84028349615012	0.147765236628612	-25.9890863627292	3.79612139242474e-80	-3.83660510082971	-28.4690709293271	7.01721539155204e-64	28	1.92034849145478e-27	4.80816735564517e-76	8.88730329340065e-60	2.43173729472919e-23	NK.CD56dim	dnreg	loss	0.785745953960589	3.99958078829982e-05	0.0703706644559768	0.868590357668735	NK cells
COV	STARD3	DE	-1.12174959282074	0.159638940620602	-7.02679176183391	1.32610537616215e-11	-1.11388383205495	-6.33423678619015	2.39987158018861e-09	2847	2.52737728191703e-09	1.46852909356196e-07	2.55562324574285e-05	2.73563316994699e-05	NK.CD56dim	dnreg	loss	0.268271642535756	0.00326686929837993	0.0868916224104483	0.626022363830393	NK cells
COV	STAT6	DE	-1.15917017500055	0.178860176420268	-6.48087348564865	3.54155244606595e-10	-1.14604807914998	-5.95882441230203	1.61430233995251e-08	3440	8.21326496442485e-07	3.66444431594444e-06	0.000162301957258825	0.00747078581164084	NK.CD56dim	dnreg	loss	0.2850206371803	0.00162816580895183	0.187785585120972	0.2353726280001	NK cells
COV	STIM2	DE	-0.805433915192777	0.146327656283718	-5.50431774586142	7.72587311270517e-08	-0.803084914596109	-5.10367166907713	9.51520074359438e-07	3711	8.204558328734e-06	0.000655076781226271	0.00776535532684737	0.0658579897047478	NK.CD56dim	dnreg	no_loss	0.189612938335832	0.00537633669028188	0.170016058755481	0.14231421884011	NK cells
COV	STK26	DE	-1.32110742113092	0.16170436784928	-8.16989323604594	7.70734342878204e-15	-1.31685010179223	-7.9564487116594	3.29806609135882e-13	1802	7.6170162338794e-15	9.18869483579394e-11	3.94283801221946e-09	9.15260670662949e-11	NK.CD56dim	dnreg	loss	0.238109744412936	0.00123758110064414	0.0729752128449338	0.626854587078439	NK cells
COV	STK26	DE	-1.32110742113092	0.16170436784928	-8.16989323604594	7.70734342878204e-15	-1.31685010179223	-7.9564487116594	3.29806609135882e-13	1802	7.6170162338794e-15	9.18869483579394e-11	3.94283801221946e-09	9.15260670662949e-11	NK.CD56dim	dnreg	loss	0.238109744412936	0.00123758110064414	0.0729752128449338	0.626854587078439	NK cells
COV	STRBP	DE	-1.47776569799369	0.156573280096239	-9.43817295700371	9.00138741534843e-19	-1.46582378692384	-8.60075065541863	7.64725217334124e-15	2229	2.02832655858809e-12	1.10312002775095e-14	9.28299941321893e-11	2.37659022869766e-08	NK.CD56dim	dnreg	loss	0.651931755925624	0.00212985110336155	0.406360313532555	0.23808886919767	NK cells
COV	STT3B	DE	-1.16288118602055	0.150452771276799	-7.7292108091589	1.48581346425106e-13	-1.15612142567188	-7.2884240634283	1.44018161945509e-11	1923	3.91649935718536e-14	1.73379573143457e-09	1.67277095099708e-07	4.67982508190079e-10	NK.CD56dim	dnreg	loss	0.228386200204029	1.46312694233767e-06	0.119010177084317	0.105576197914718	NK cells
COV	SULF2	DE	-0.941759373305386	0.182074543521559	-5.17238354736764	4.13404396068236e-07	-0.932913278246609	-5.54276233933045	1.23162563529519e-07	2964	8.58427837144875e-09	0.00318321384972542	0.00113876106239394	9.06413953241273e-05	NK.CD56dim	dnreg	loss	-0.515837376994959	0.00932527382228037	-0.689520895242052	0.00615436759586255	NK cells
COV	SUPT20H	DE	-1.02534381398921	0.169068117041508	-6.06467873382348	3.80705143165742e-09	-1.02170041141255	-5.53924027662967	1.25251631916034e-07	3747	1.09616137197353e-05	3.66695193897242e-05	0.00115657356911266	0.0861802070645591	NK.CD56dim	dnreg	no_loss	0.189710799759877	0.00576201052656678	0.178697807428494	0.0512628595238378	NK cells
COV	SYDE2	DE	0.678087915499084	0.0988195163912973	6.86188255378672	3.64814653317982e-11	0.678680954737561	6.41975670586241	1.54062507809737e-09	9663	4.32705728769095e-09	3.96735935483306e-07	1.65925320911087e-05	4.63600917803208e-05	NK.CD56dim	upreg	loss	-0.802953611956712	7.17773143884071e-07	-0.344645344963491	0.129863803497692	NK cells
COV	SYK	DE	-2.14982096539504	0.1527302352652	-14.0759356630474	3.34754591286054e-35	-2.13962246114008	-14.1519788168383	7.83341638609536e-30	693	3.04428280453e-22	4.20050061145741e-31	9.81840409833193e-26	3.80352693597978e-18	NK.CD56dim	dnreg	loss	0.514035875026004	0.000732244897278809	0.124574674685546	0.671381597118576	NK cells
COV	SYK	DE	-2.14982096539504	0.1527302352652	-14.0759356630474	3.34754591286054e-35	-2.13962246114008	-14.1519788168383	7.83341638609536e-30	693	3.04428280453e-22	4.20050061145741e-31	9.81840409833193e-26	3.80352693597978e-18	NK.CD56dim	dnreg	loss	0.514035875026004	0.000732244897278809	0.124574674685546	0.671381597118576	NK cells
COV	SYNJ2	DE	-1.82608038832248	0.14724770305134	-12.4014184974131	5.32799054150664e-29	-1.81284201768781	-12.0425960588673	4.513832235432e-24	1223	1.65029739272706e-18	6.6557257844501e-25	5.62288081567764e-20	2.0303608822721e-14	NK.CD56dim	dnreg	loss	0.579507682401006	0.00107178472166793	0.0273513709796391	0.951007900745946	NK cells
COV	TAF1D	DE	-0.711392988247391	0.134948657233891	-5.27158256205852	2.52557098919684e-07	-0.70997239798336	-5.27512104008358	4.33764930119565e-07	3825	2.02721743983123e-05	0.00200782893641149	0.00372864333930778	0.151980491464147	NK.CD56dim	dnreg	no_loss	0.19551932946741	0.00118599058250004	0.222580958741098	0.00739667801061902	NK cells
COV	TAGAP	DE	-1.42853397840563	0.169056650894716	-8.45003122234619	1.11445586267709e-15	-1.42364453025084	-8.27684043560912	5.14233262663927e-14	1289	4.54059232672555e-18	1.33924161017906e-11	6.195482348575e-10	5.57039866642691e-14	NK.CD56dim	dnreg	loss	0.222678455980297	0.00976738018078378	0.0281398924236452	0.898172873437308	NK cells
COV	TAPT1	DE	-1.55821345608363	0.173464484905983	-8.98289616418128	2.53162285233378e-17	-1.55539824080136	-8.46926032333642	1.66274251528402e-14	1883	2.29037558928086e-14	3.08073184900498e-13	2.01291608900284e-10	2.74203765548704e-10	NK.CD56dim	dnreg	loss	0.289431525607819	0.00730969116172345	0.18009428667265	0.337812659908464	NK cells
COV	TBC1D10C	DE	-0.946960721370337	0.167964692790767	-5.63785582336619	3.8469181244565e-08	-0.940322198716132	-5.69383035895831	5.94974954191117e-08	3470	1.07085150735055e-06	0.000337220842789857	0.000567963091270841	0.00962267164505204	NK.CD56dim	dnreg	no_loss	0.362265807291173	0.00771447236083513	0.340030794502748	0.15073261215708	NK cells
COV	TBC1D22A	DE	-1.11266121853384	0.171760206903401	-6.47799183870107	3.60168427916726e-10	-1.10758552364349	-6.0715891821005	9.16972882705701e-09	3251	1.45366424958947e-07	3.7252220499427e-06	9.37879864431391e-05	0.00141935777329916	NK.CD56dim	dnreg	no_loss	0.242600901889524	0.00545176334862327	0.254072687778021	0.0238235285326023	NK cells
COV	TBC1D31	DE	-1.75045504793319	0.167415820040515	-10.4557326034635	3.82666094246207e-22	-1.74484661683316	-9.76237446243327	6.87700313715398e-18	1651	9.28728799121713e-16	4.73664091457955e-18	8.45802615838568e-14	1.12385471981718e-11	NK.CD56dim	dnreg	loss	0.508555059677392	5.63984464668308e-05	0.308080003024286	0.152764729653626	NK cells
COV	TCF4	DE	-4.38349758314792	0.151090430592724	-29.0124104217028	9.93239425092724e-91	-4.37964676008047	-30.2881332443685	1.86058094926482e-67	35	2.1933404760132e-27	1.25823570370746e-86	2.35679788843374e-63	2.77676904263272e-23	NK.CD56dim	dnreg	loss	0.988475687366592	2.92742646995553e-08	0.313436300101819	0.211605976795116	NK cells
COV	TCF7	DE	-1.67740389491894	0.168855266350361	-9.93397441000426	2.15357986850062e-20	-1.67362916347429	-10.547645760296	5.34608259621015e-20	1079	1.73376565040529e-19	2.65601005182182e-16	6.62058868714665e-16	2.14345447359606e-15	NK.CD56dim	dnreg	loss	0.764115490368838	6.36585090101784e-07	0.372763755515272	0.103503736160765	NK cells
COV	TERF1	DE	-1.05115322891563	0.162121983754364	-6.4837180286929	3.48316112323482e-10	-1.05530888142558	-6.05618569209046	9.90980592995905e-09	3643	4.69839571329508e-06	3.60507176254804e-06	0.000101136818834067	0.0389027165060833	NK.CD56dim	dnreg	no_loss	-0.1868656630508	0.000955827135129572	-0.200998892426778	0.00936893309681243	NK cells
COV	TES	DE	-1.2751598782081	0.151825778753548	-8.39883640760386	1.59158553281077e-15	-1.27194819905512	-8.2656598602001	5.48941673090254e-14	941	1.88806548158821e-20	1.90974348081964e-11	6.61255139404519e-10	2.34252284300649e-16	NK.CD56dim	dnreg	loss	0.366749384050306	4.36633820168415e-09	0.23638934849464	0.00573138585913119	NK cells
COV	TESPA1	DE	-1.91911305692124	0.168458115772239	-11.392226774731	2.19218173639481e-25	-1.9174834195196	-12.2525245350272	1.20190967783492e-24	993	4.3829901100069e-20	2.72641642555423e-21	1.49926213213128e-20	5.43227794234255e-16	NK.CD56dim	dnreg	loss	0.454962817390206	0.000534377413446279	0.088388378609093	0.779476773915081	NK cells
COV	TET2	DE	-1.30148443242758	0.168841017912745	-7.70834272688508	1.70483503369234e-13	-1.29655030434201	-7.32278196620895	1.19016860781397e-11	1834	1.1794591418267e-14	1.98647378125831e-09	1.38499920891312e-07	1.41487918653531e-10	NK.CD56dim	dnreg	loss	0.24107416680795	0.00236191577323637	0.111657095026938	0.389107724453989	NK cells
COV	TFEB	DE	-1.13490932337541	0.159464558115561	-7.11700039674626	7.57036530926268e-12	-1.12447147542318	-6.88938726586202	1.27811660583183e-10	2791	1.38776408463193e-09	8.4583691600392e-08	1.4440161412688e-06	1.51724247372809e-05	NK.CD56dim	dnreg	loss	0.500473012232539	0.00309449431080749	0.32522018691015	0.288520715990882	NK cells
COV	TFEB	DE	-1.13490932337541	0.159464558115561	-7.11700039674626	7.57036530926268e-12	-1.12447147542318	-6.88938726586202	1.27811660583183e-10	2791	1.38776408463193e-09	8.4583691600392e-08	1.4440161412688e-06	1.51724247372809e-05	NK.CD56dim	dnreg	loss	0.500473012232539	0.00309449431080749	0.32522018691015	0.288520715990882	NK cells
COV	TGFB1	DE	-1.31485674922512	0.169073008117234	-7.77685784305331	1.08447912476108e-13	-1.3092278177478	-7.70757160117506	1.36914989078965e-12	1628	6.70046754261637e-16	1.26938281553284e-09	1.62340102550929e-08	8.11359614735416e-12	NK.CD56dim	dnreg	loss	0.618906164013333	1.34934144133473e-05	0.387433804814514	0.0848643027748802	NK cells
COV	THEM4	DE	-0.975881939965434	0.170582904567108	-5.7208660061332	2.47789652928271e-08	-0.971540276776813	-5.69008534433049	6.05890736319086e-08	3366	4.22137079296235e-07	0.000221672623509631	0.000577898584301144	0.00396133435211587	NK.CD56dim	dnreg	loss	0.511092987313614	0.000328799775771656	0.221894611129161	0.312370397140908	NK cells
COV	THEMIS	DE	1.32289334865309	0.166535388621047	7.94361702702928	3.56773013904293e-14	1.3193355206413	7.48496139192779	4.81233607270936e-12	9908	3.04503770290844e-10	4.21527315927922e-10	5.64823884853898e-08	3.40727507635743e-06	NK.CD56dim	upreg	loss	-1.52034756066119	3.66689953251473e-08	-0.829216327722135	0.0368142736917104	NK cells
COV	THEMIS	DE	1.32289334865309	0.166535388621047	7.94361702702928	3.56773013904293e-14	1.3193355206413	7.48496139192779	4.81233607270936e-12	9908	3.04503770290844e-10	4.21527315927922e-10	5.64823884853898e-08	3.40727507635743e-06	NK.CD56dim	upreg	loss	-1.52034756066119	3.66689953251473e-08	-0.829216327722135	0.0368142736917104	NK cells
COV	THUMPD3-AS1	DE	-1.29508751546699	0.169635100601946	-7.63454916389007	2.76702368158941e-13	-1.28369163956626	-6.93976492037747	9.73413900601824e-11	2504	5.55958946663849e-11	3.2125144943253e-09	1.10414338745265e-06	6.33515219723457e-07	NK.CD56dim	dnreg	no_loss	0.321855441589172	6.92912440837416e-08	0.296027714305929	3.69471983248669e-05	NK cells
COV	TIAM1	DE	-2.64556967795184	0.134092610986169	-19.7294217667573	7.20398965688756e-57	-2.64853717864203	-19.8754035772897	1.02055197447907e-44	162	2.38437881040779e-26	9.10728372423725e-53	1.28875303337217e-40	3.01290106483128e-22	NK.CD56dim	dnreg	loss	1.0554401460208	3.38268323806517e-06	0.452912473910811	0.147562993228217	NK cells
COV	TIAM1	DE	-2.64556967795184	0.134092610986169	-19.7294217667573	7.20398965688756e-57	-2.64853717864203	-19.8754035772897	1.02055197447907e-44	162	2.38437881040779e-26	9.10728372423725e-53	1.28875303337217e-40	3.01290106483128e-22	NK.CD56dim	dnreg	loss	1.0554401460208	3.38268323806517e-06	0.452912473910811	0.147562993228217	NK cells
COV	TLE1	DE	-2.02698768245817	0.181056551764137	-11.1953290986053	1.07714709775171e-24	-2.00966914966479	-10.8713623790346	7.09026786179647e-21	1410	2.80757664486094e-17	1.3387861277956e-20	8.7926411754138e-17	3.43057790235559e-13	NK.CD56dim	dnreg	loss	0.5904438233256	0.00574686322041411	0.10403621579832	0.828411769042268	NK cells
COV	TLE4	DE	-0.941397116859972	0.126208471468813	-7.45906440276157	8.64642101552698e-13	-0.931131743672353	-7.26087541245104	1.67758662877399e-11	1202	1.19268069383145e-18	9.9200388311141e-09	1.94415514408618e-07	1.46830920217589e-14	NK.CD56dim	dnreg	loss	0.188648064005795	0.00443246819858911	0.0320903686157148	0.843786222680028	NK cells
COV	TLR1	DE	-1.76705359635745	0.166631089950549	-10.6045852360557	1.19052399349197e-22	-1.76220989400765	-10.4091715912699	1.2651280922302e-19	1352	1.17877400372873e-17	1.4756544899333e-18	1.56508996289798e-15	1.4435266449662e-13	NK.CD56dim	dnreg	loss	0.319886219539031	0.00739350595640064	0.139031887559103	0.529138455808614	NK cells
COV	TM6SF1	DE	-1.23694081285417	0.136441426943668	-9.0657276207237	1.38905864668695e-17	-1.24130633805311	-8.45968313523717	1.75923601747171e-14	2247	2.53639629346676e-12	1.69229014925871e-13	2.12937927554776e-10	2.96758366335611e-08	NK.CD56dim	dnreg	loss	0.787136123440762	0.000205646872067662	0.579804871070948	0.0760285236996649	NK cells
COV	TMEM131	DE	-1.15459524191299	0.164814566141019	-7.0054199027839	1.51336551795318e-11	-1.16026817960277	-6.43022272800517	1.45896034513304e-09	3439	8.14058812839524e-07	1.67211756078646e-07	1.57275925205342e-05	0.00740956331446534	NK.CD56dim	dnreg	loss	0.202061600153415	0.00966408134293092	0.131952278173116	0.323997432878198	NK cells
COV	TMEM131	DE	-1.15459524191299	0.164814566141019	-7.0054199027839	1.51336551795318e-11	-1.16026817960277	-6.43022272800517	1.45896034513304e-09	3439	8.14058812839524e-07	1.67211756078646e-07	1.57275925205342e-05	0.00740956331446534	NK.CD56dim	dnreg	loss	0.202061600153415	0.00966408134293092	0.131952278173116	0.323997432878198	NK cells
COV	TMEM216	DE	-0.943907087436013	0.155740922237003	-6.06075188125312	3.89116650695084e-09	-0.935062554139466	-5.74971084752691	4.53225268777661e-08	3393	5.3916971289422e-07	3.74602599624157e-05	0.000437996899746732	0.00500241659623258	NK.CD56dim	dnreg	no_loss	-0.361106479439601	0.00461991959394771	-0.4447818322112	0.00741807143166784	NK cells
COV	TMEM244	DE	1.26354133400953	0.1289840689963	9.79610384322558	6.1412263143288e-20	1.26226158425551	9.84301594855395	4.19071996197965e-18	10511	2.07630772914718e-13	7.55923547030732e-16	5.15835720120075e-14	2.46187807444982e-09	NK.CD56dim	upreg	loss	-0.843369597944414	0.00109436144647511	-0.000115584729394034	0.999834468218356	NK cells
COV	TMEM50B	DE	-0.999771611148511	0.173974432651738	-5.74665826414766	2.15922146396165e-08	-0.99248613200864	-5.29448369121612	3.96525912458585e-07	3740	1.03642332047811e-05	0.00019422197068335	0.00342994914276676	0.0818152569185417	NK.CD56dim	dnreg	no_loss	0.435301979219702	1.10959871083931e-06	0.429912901884418	0.000456961544583455	NK cells
COV	TMIGD2	DE	-3.56087463850061	0.142108788305851	-25.0573851269268	8.63147464953946e-77	-3.55523140992744	-26.3501888347481	1.6303674836499e-59	55	3.2039592124535e-27	1.09300363487118e-72	2.0643713077975e-55	4.05557157112364e-23	NK.CD56dim	dnreg	loss	1.62422131824285	8.27726275402693e-11	0.561951701787267	0.0758141585022121	NK cells
COV	TNFAIP3	DE	-0.723355304539329	0.133913822904205	-5.40164778252042	1.30914977361965e-07	-0.721531179744375	-5.52989137708723	1.30966096488608e-07	2782	1.25921312037054e-09	0.00108161954296456	0.00120672161304603	1.37883836680574e-05	NK.CD56dim	dnreg	loss	0.447134130517688	1.05542074850736e-05	0.316224819720251	0.027311217609083	NK cells
COV	TNFRSF18	DE	-1.97832984031958	0.199569582553728	-9.91298280531795	2.52731220192944e-20	-1.97686138700663	-9.65000923129492	1.3691900085749e-17	1458	5.71430103398647e-17	3.11541775131842e-16	1.68109149252826e-13	6.97373298187708e-13	NK.CD56dim	dnreg	loss	0.751050024111088	8.17530599934952e-07	0.226914110122787	0.361459128206733	NK cells
COV	TNFRSF25	DE	-2.94317765547413	0.170892599770719	-17.2223821243453	3.16810216027064e-47	-2.94059568554187	-17.0544469612959	1.4436623602337e-37	407	2.07655279794436e-24	3.99719449561346e-43	1.8180040102423e-33	2.60898093533729e-20	NK.CD56dim	dnreg	loss	1.46714986200223	9.3079445978426e-14	0.63327863775702	0.00490624028070987	NK cells
COV	TNFRSF25	DE	-2.94317765547413	0.170892599770719	-17.2223821243453	3.16810216027064e-47	-2.94059568554187	-17.0544469612959	1.4436623602337e-37	407	2.07655279794436e-24	3.99719449561346e-43	1.8180040102423e-33	2.60898093533729e-20	NK.CD56dim	dnreg	loss	1.46714986200223	9.3079445978426e-14	0.63327863775702	0.00490624028070987	NK cells
COV	TNFRSF4	DE	-1.47892031270719	0.181441214842512	-8.1509612575669	8.77065928474143e-15	-1.46887854654811	-8.19181019529288	8.44370803136406e-14	2323	6.45001717280833e-12	1.04502405377694e-10	1.01544032785184e-09	7.49040494278231e-08	NK.CD56dim	dnreg	loss	0.748398187481179	0.00020728591107659	0.310476872807958	0.423912805289366	NK cells
COV	TNFSF13B	DE	-1.91095452951031	0.196101059062527	-9.74474354521973	9.05649152138757e-20	-1.91427223093374	-10.5064497538718	6.90894789135976e-20	840	3.59424997436498e-21	1.1141295869611e-15	8.55258659471425e-16	4.47340351809466e-17	NK.CD56dim	dnreg	loss	0.378156423107948	0.00653920696568233	0.15908445129591	0.531475549870888	NK cells
COV	TNFSF14	DE	-1.42139492134749	0.184245929226843	-7.71466119936614	1.63535443034024e-13	-1.40664222180348	-7.38414640107096	8.45800651286458e-12	2465	3.52392793189428e-11	1.90649619489065e-09	9.86880199921039e-08	4.03066876850067e-07	NK.CD56dim	dnreg	loss	0.771265704896002	1.0351147015905e-06	0.512352159018064	0.0468122446882153	NK cells
COV	TNIP3	DE	1.09058842812048	0.166269360421822	6.55916655572425	2.23684841834752e-10	1.10093112238425	6.16516295898852	5.70868038142668e-09	9291	1.73825127207926e-07	2.34019081527518e-06	5.92503936788275e-05	0.00168680800734035	NK.CD56dim	upreg	no_loss	-1.22172158082514	9.00607282519654e-07	-1.01992237530841	0.00376777338905835	NK cells
COV	TPP2	DE	-1.226119406041	0.160987619183925	-7.61623416916418	3.1189640062631e-13	-1.21365417116277	-6.77946828529946	2.30744043278897e-10	2361	1.02199081904686e-11	3.61612686886143e-09	2.58433328472364e-06	1.18315877121055e-07	NK.CD56dim	dnreg	no_loss	0.226293685063105	0.00497192083864008	0.197789348135758	0.130639870335871	NK cells
COV	TPRG1	DE	2.86123242245056	0.184768030672957	15.4855383370676	1.49264382172765e-40	2.85737223329272	14.9749304880875	4.67654973222888e-32	11809	8.26334508405686e-22	1.87864151402642e-36	5.87281115373303e-28	1.03085229923609e-17	NK.CD56dim	upreg	loss	-2.14085657850896	1.90601907301257e-13	-1.16576740719118	0.000931654919227353	NK cells
COV	TPRG1	DE	2.86123242245056	0.184768030672957	15.4855383370676	1.49264382172765e-40	2.85737223329272	14.9749304880875	4.67654973222888e-32	11809	8.26334508405686e-22	1.87864151402642e-36	5.87281115373303e-28	1.03085229923609e-17	NK.CD56dim	upreg	loss	-2.14085657850896	1.90601907301257e-13	-1.16576740719118	0.000931654919227353	NK cells
COV	TRAF1	DE	-1.29612700854198	0.178298083577389	-7.26943881020124	2.90328447213429e-12	-1.29443865064543	-7.02457090321799	6.14102986392537e-11	2756	9.49640383637835e-10	3.2818727673006e-08	7.00875738369802e-07	1.04460442200162e-05	NK.CD56dim	dnreg	no_loss	0.428120395115637	0.00145855801328797	0.423683925632105	0.0667254800828011	NK cells
COV	TRAPPC10	DE	-0.81844682720933	0.137293183450944	-5.96130708486171	6.74386635844479e-09	-0.815513332491946	-5.79002549301652	3.72066977215213e-08	2315	5.85117823505704e-12	6.38509266817553e-05	0.000362430442505339	6.8014095804303e-08	NK.CD56dim	dnreg	loss	0.235847136795398	0.000284206939938808	0.124546856246719	0.254304512357349	NK cells
COV	TRAPPC2B	DE	-1.94796610125515	0.154716856934383	-12.5905227126046	1.09039805898723e-29	-1.94121416401534	-11.8701655408614	1.33776040814337e-23	1130	3.87824660720874e-19	1.36299757373404e-25	1.66577926022013e-19	4.78691978727775e-15	NK.CD56dim	dnreg	loss	0.423736186387922	6.45445273081912e-06	0.246292420131185	0.111054248953483	NK cells
COV	TRGC2	DE	1.12490679549423	0.198199672298009	5.67562389206598	3.15109056883042e-08	1.13327084321177	5.99321620894268	1.35941935018398e-08	9612	7.35526922041937e-09	0.000278808493530115	0.000137369325336091	7.78775905058003e-05	NK.CD56dim	upreg	loss	-0.941319631434819	2.93051818560316e-07	-0.763022548693581	0.00104766938463932	NK cells
COV	TRGV2	DE	0.677757794708316	0.120588390042538	5.62042328012866	4.21657903580596e-08	0.675752162567731	6.278374816171	3.20006258016025e-09	9721	2.34537916740692e-09	0.000367938686664428	3.38214614097137e-05	2.54215647955236e-05	NK.CD56dim	upreg	loss	-0.645561470101427	0.000561311592074042	-0.45479873020673	0.127972201620179	NK cells
COV	TRIB2	DE	-2.54220165618848	0.149049052462352	-17.0561410098907	1.38443707557986e-46	-2.53548339843247	-15.5779610982752	1.13291331414223e-33	622	9.02879887696908e-23	1.74646737084399e-42	1.42407203587678e-29	1.1295930274976e-18	NK.CD56dim	dnreg	loss	0.634432966991014	9.31816370304091e-06	0.122715185598944	0.655646732253752	NK cells
COV	TRIM44	DE	-0.831695977284041	0.141356705103472	-5.88366838824693	1.0311326974282e-08	-0.831398240105883	-5.81476697437201	3.29498764150466e-08	2048	2.03102657645733e-13	9.59675201496426e-05	0.000322447490597646	2.40859441702075e-09	NK.CD56dim	dnreg	loss	0.158207890604327	0.000873804596426649	0.0948085324323359	0.218368535340684	NK cells
COV	TRIM52-AS1	DE	-1.00353125272375	0.169391715076978	-5.92432311266057	8.25996218333239e-09	-0.994322353559559	-5.47303750926613	1.71613325703438e-07	3332	3.09254290965673e-07	7.76684244098745e-05	0.0015573909307587	0.00293977128991969	NK.CD56dim	dnreg	no_loss	0.370239603888002	0.00351689249542915	0.309078154941332	0.159463346938431	NK cells
COV	TSSC4	DE	-0.93391533418768	0.172416224986813	-5.41663253710089	1.21273902369251e-07	-0.933397147492947	-5.23199867220889	5.29352137494935e-07	3992	7.12835874298257e-05	0.00100557544774349	0.00449631705588197	0.481306782326183	NK.CD56dim	dnreg	no_loss	-0.209135193606101	0.00759677182141837	-0.227191682826599	0.0592031076409766	NK cells
COV	TSTD1	DE	-0.975171091121768	0.182828301457532	-5.33380818695777	1.84715830530581e-07	-0.983301291670488	-5.37385860069827	2.7385463203093e-07	3785	1.48223706391368e-05	0.00149638294312823	0.00241649327304093	0.11402849732688	NK.CD56dim	dnreg	no_loss	0.480033497910522	6.94516655315595e-08	0.492580858406935	0.000174972657289285	NK cells
COV	TTC37	DE	-0.992972256660666	0.17628166145138	-5.63287325797379	3.94922318970377e-08	-0.985698307520501	-5.26952884725909	4.45139625231752e-07	4205	0.000315543874136376	0.000345714998026668	0.00382241396186505	1	NK.CD56dim	dnreg	no_loss	-0.216289583768329	0.0022539394468837	-0.196920671124608	0.0822293011272242	NK cells
COV	TTC7A	DE	-1.07638719367748	0.171667245984178	-6.2701955023889	1.19548438144341e-09	-1.08266388483777	-5.78101282641532	3.88874566413789e-08	3319	2.74320455462997e-07	1.19608212363413e-05	0.000378141628380769	0.00262030899058255	NK.CD56dim	dnreg	loss	0.412150908113786	0.0049692488265583	0.220408553848511	0.384213397313176	NK cells
COV	TTTY14	DE	-1.4848485430181	0.108891084554059	-13.636089208763	1.49139660150859e-33	-1.48015753273825	-13.6103693047773	2.32944920307341e-28	824	2.75181487580095e-21	1.86976391931131e-29	2.91600451240729e-24	3.42600952037218e-17	NK.CD56dim	dnreg	loss	0.91793823440188	3.38274710929753e-06	0.501147217887519	0.118812432556361	NK cells
COV	TUG1	DE	-1.07160930364818	0.15217442166573	-7.0419804584643	1.20707863941147e-11	-1.07261595792901	-6.61956013626375	5.40250032679643e-10	2369	1.1253615349209e-11	1.33949516615491e-07	5.95571636026038e-06	1.30204329590348e-07	NK.CD56dim	dnreg	no_loss	0.201339882227706	0.000558423869011274	0.156111672032874	0.0905033473779356	NK cells
COV	TUSC2	DE	-1.07006623979555	0.163179804905003	-6.55758989550512	2.25773096874585e-10	-1.07564975903902	-6.23242678496894	4.05032711747106e-09	3481	1.17947583085386e-06	2.36092561004688e-06	4.25000824436239e-05	0.0105468728794952	NK.CD56dim	dnreg	no_loss	-0.226924095842651	0.00953420569832075	-0.260951565126309	0.029384950247579	NK cells
COV	TUT4	DE	-1.08470743691037	0.145814324707592	-7.43896348377012	9.8407660766046e-13	-1.07534039904008	-7.28445122010495	1.47224807149445e-11	1029	7.81509385463497e-20	1.12745656939659e-08	1.70957446061936e-07	9.67586770142356e-16	NK.CD56dim	dnreg	loss	0.274993122948824	9.57565823978626e-05	0.11365797595099	0.319341532895119	NK cells
COV	TXK	DE	-1.95839455944372	0.170735316400955	-11.4703542344141	1.16197545653685e-25	-1.95393667288323	-10.9927548568786	3.31712937369519e-21	681	2.48158293279595e-22	1.4458460605688e-21	4.11423556219414e-17	3.10123419111511e-18	NK.CD56dim	dnreg	loss	0.575479100252255	2.68375577136971e-06	0.173266839652806	0.425243692223616	NK cells
COV	TYROBP	DE	-0.801902575519618	0.135758473164685	-5.90683260371417	9.08834791845048e-09	-0.806605535727318	-5.92143511603415	1.94463026565705e-08	2032	1.64945903359387e-13	8.50851132125334e-05	0.000194190778328513	1.95757798106921e-09	NK.CD56dim	dnreg	loss	0.292779363727584	0.000503129208332117	0.206942769402586	0.080782864546998	NK cells
COV	UBA52	DE	0.272233597501306	0.0270926971661782	10.0482279719701	8.98694556616371e-21	0.270335634962366	11.410624716633	2.41109251267765e-22	11828	5.99779312551319e-22	1.10970803850989e-16	2.99747021176086e-18	7.48644537926557e-18	NK.CD56dim	upreg	loss	-0.0945754984172207	0.00154483945507038	-0.0102234296543964	0.894031057432003	NK cells
COV	UBAP1	DE	-1.04504128773267	0.175318162011463	-5.96082730815045	6.76167135120923e-09	-1.03938798895778	-5.62369277885807	8.35307211377484e-08	3295	2.19578064986617e-07	6.39992193391954e-05	0.000785857024463937	0.00211585423421104	NK.CD56dim	dnreg	loss	0.215682847114051	0.00935462034411962	0.118539059111561	0.434546005144993	NK cells
COV	UBE2Q1	DE	-0.90358505730945	0.148413559057809	-6.08829181811815	3.33749509149936e-09	-0.902403836996946	-5.75495109945921	4.41769449021248e-08	3916	4.06249979220652e-05	3.23036149906223e-05	0.000427456118872959	0.289209360207182	NK.CD56dim	dnreg	loss	-0.150451009987604	0.0052963716842328	-0.118812772930986	0.13976886739233	NK cells
COV	UBE2Q2	DE	-1.43031500018739	0.161264651932082	-8.86936463168494	5.7343190977674e-17	-1.42920349290484	-8.21997385851916	7.16619558753717e-14	1897	2.76495546040677e-14	6.96318368041896e-13	8.62451638960099e-10	3.30633373955441e-10	NK.CD56dim	dnreg	loss	0.426352798314082	2.60985230199195e-07	0.346603997564465	0.00249026162275496	NK cells
COV	USP22	DE	-1.16510215561821	0.156103402489924	-7.46365637797944	8.3943149639311e-13	-1.15524199961615	-6.77268519433019	2.39273413414032e-10	3100	3.38095338731592e-08	9.63415528410373e-09	2.67818731634326e-06	0.000344755816904604	NK.CD56dim	dnreg	loss	0.1824025771703	0.00833126861196048	0.0936326190258016	0.47966901691826	NK cells
COV	VCAM1	DE	0.872278839597726	0.123093754047649	7.08629650908258	9.16689679937787e-12	0.876997487028461	6.62653458314582	5.20685986122132e-10	8207	0.000824751065788989	1.02100896551471e-07	5.74316642692711e-06	1	NK.CD56dim	upreg	loss	-1.16026912203927	7.24922192568854e-07	-0.607916783075122	0.109185791697257	NK cells
COV	VDAC1	DE	-1.01479833495228	0.147005548826266	-6.90312946045041	2.83679754659286e-11	-1.00773179113699	-6.74093463312581	2.83514952103785e-10	2435	2.47388758543744e-11	3.100619718426e-07	3.16232577576561e-06	2.84051772559927e-07	NK.CD56dim	dnreg	loss	0.175635959583446	0.00908723014081911	0.0594662984281445	0.66423317784013	NK cells
COV	WAKMAR2	DE	-1.45249604554761	0.182341723626924	-7.96579091530062	3.07396397479997e-14	-1.44485781608686	-7.36862879299495	9.22216344796898e-12	2588	1.46189616450596e-10	3.63526979659844e-10	1.0752120363987e-07	1.64945744241207e-06	NK.CD56dim	dnreg	no_loss	0.390573900640316	0.00440876537380032	0.300758530625396	0.187398611838455	NK cells
COV	WDR11	DE	-1.21870517434165	0.163247963527096	-7.46536218897066	8.30252194029323e-13	-1.21407915402202	-7.20416726754544	2.29471206761646e-11	2277	3.67377467169749e-12	9.53129518745663e-09	2.65148537079458e-07	4.28766241933814e-08	NK.CD56dim	dnreg	loss	0.241114255187223	0.00268275097028854	0.130672289836996	0.361905395039352	NK cells
COV	WDR63	DE	1.48847920756076	0.129833464242322	11.4645266245277	1.2183887829034e-25	1.49086944487283	11.1299137904538	1.40447791115429e-21	10577	8.77827078228727e-14	1.51591932368841e-21	1.74295708774247e-17	1.04549205017041e-09	NK.CD56dim	upreg	loss	-1.73503204151281	4.38689087902789e-15	-0.825163968244427	0.00185423081793061	NK cells
COV	WWC2	DE	-1.84880314866655	0.160081531160755	-11.5491345894859	6.11595571198584e-26	-1.84036870864535	-11.4105356659891	2.41244218269611e-22	1308	6.06185896689353e-18	7.61253007470877e-22	2.99890687730953e-18	7.43183909341147e-14	NK.CD56dim	dnreg	loss	0.924234750796327	1.50990312756417e-05	0.235105804509892	0.541118345119573	NK cells
COV	WWC3	DE	-0.887660345700084	0.163768212270224	-5.42022370150446	1.19067990901159e-07	-0.890551262055548	-5.18661856438924	6.52034921624376e-07	3746	1.08743048230782e-05	0.00098838339247052	0.0054620965384474	0.0855046588238635	NK.CD56dim	dnreg	no_loss	0.258456789418045	0.00368090512264229	0.23601887165595	0.0951215565809652	NK cells
COV	XCL1	DE	-3.87908199745681	0.251116997634959	-15.4473095568613	2.08979305230061e-40	-3.87449679906364	-17.3105657186871	3.1171571875094e-38	364	9.60490070716856e-25	2.62979557701509e-36	3.92668290910559e-34	1.20829650896181e-20	NK.CD56dim	dnreg	loss	0.885981628986406	0.000367080859274988	0.397448446655948	0.322177973172476	NK cells
COV	XPNPEP1	DE	-0.903425984895441	0.159742008327782	-5.65553165602914	3.50440002465451e-08	-0.904249969747785	-5.12025864744726	8.82532307297384e-07	3699	7.44309254504479e-06	0.000308947906173542	0.00724559024291152	0.0601699601341421	NK.CD56dim	dnreg	loss	-0.42725835415727	0.00122857258683824	-0.443486889942985	0.0164184833917349	NK cells
COV	YARS	DE	-1.21854020130386	0.168417689419058	-7.23522692602601	3.60433987098249e-12	-1.21168956232634	-6.51588918589956	9.32519150614263e-10	3301	2.32179969836896e-07	4.06461407250696e-08	1.01737839332016e-05	0.00223217823001192	NK.CD56dim	dnreg	loss	0.321506496372438	6.92285707431164e-06	0.223027489871898	0.034146053635257	NK cells
COV	YARS	DE	-1.21854020130386	0.168417689419058	-7.23522692602601	3.60433987098249e-12	-1.21168956232634	-6.51588918589956	9.32519150614263e-10	3301	2.32179969836896e-07	4.06461407250696e-08	1.01737839332016e-05	0.00223217823001192	NK.CD56dim	dnreg	loss	0.321506496372438	6.92285707431164e-06	0.223027489871898	0.034146053635257	NK cells
COV	YEATS4	DE	-1.19749242487165	0.165554296084159	-7.23323074783219	3.65003809406473e-12	-1.18760426446917	-6.58791302029502	6.38514621838506e-10	2889	3.93828881796957e-09	4.11505294724858e-08	7.01472163551783e-06	4.22657155944495e-05	NK.CD56dim	dnreg	no_loss	-0.357936079998743	0.00120240338406965	-0.456432016486154	0.00238560671793729	NK cells
COV	YES1	DE	-1.59444658678246	0.174164258301027	-9.15484383728499	7.25717241784555e-18	-1.58202010501189	-8.49354874874294	1.44095527751175e-14	2055	2.22408132521581e-13	8.852298915288e-14	1.74542912764998e-10	2.63598118664578e-09	NK.CD56dim	dnreg	loss	0.518075423835508	1.68613274475322e-08	0.36076425562034	0.00348418341083769	NK cells
COV	YIPF5	DE	-1.1818640741147	0.165969043153644	-7.12099106952493	7.38409504875244e-12	-1.18116266158381	-6.59263371005339	6.22811344302212e-10	3404	5.95328700771957e-07	8.25541826450523e-08	6.84656510791422e-06	0.00550798113954214	NK.CD56dim	dnreg	no_loss	0.184929425751605	0.00887378921240318	0.130988448724318	0.348655409844222	NK cells
COV	YPEL1	DE	-1.64153867057896	0.171332851292147	-9.58099195921223	3.10290507074891e-19	-1.64063726481857	-8.84792152400935	1.75715172548199e-15	1482	8.13135442223846e-17	3.80850568383722e-15	2.1410893774998e-11	9.91374731159313e-13	NK.CD56dim	dnreg	loss	0.330952411498581	0.000393153692922219	0.192546487078965	0.245892071069046	NK cells
COV	YY1AP1	DE	-1.02131675625196	0.166245022709158	-6.1434426102412	2.45052292528884e-09	-1.0174057555449	-5.71166939669458	5.45563777151663e-08	3874	2.95628417823436e-05	2.39391584571466e-05	0.000522813767644439	0.21545399090972	NK.CD56dim	dnreg	no_loss	0.218170731425876	0.00641132828963142	0.177675083417421	0.188527968385532	NK cells
COV	ZAP70	DE	-1.17544984825288	0.16709773930438	-7.03450479429718	1.26428581664155e-11	-1.16231741574972	-6.4590859209735	1.25517505719217e-09	2821	1.91553219711736e-09	1.40146082774716e-07	1.35885251691624e-05	2.08218349826657e-05	NK.CD56dim	dnreg	no_loss	0.311664624165672	0.00195520859500722	0.232968268564768	0.155956815287648	NK cells
COV	ZBTB16	DE	-4.23474781794131	0.145440053933288	-29.1167921313049	4.36947359334846e-91	-4.23170169814289	-29.8338285706082	1.40778397626948e-66	34	2.15210460009933e-27	5.53568609541317e-87	1.78309918434293e-62	2.72477963418576e-23	NK.CD56dim	dnreg	loss	1.71382717433452	4.65621873503114e-18	0.748256224549366	3.15112658033031e-05	NK cells
COV	ZC3H12D	DE	0.995514807491125	0.132282054227669	7.52569812514216	5.62135299707321e-13	0.999254937862053	6.94950778802442	9.23368038835663e-11	9663	4.32798116092426e-09	6.48198214092512e-09	1.04774571366683e-06	4.63656621769816e-05	NK.CD56dim	upreg	loss	-1.20559145274016	3.27263302609296e-09	-0.589022202599424	0.0346718680173269	NK cells
COV	ZDHHC3	DE	-0.930293397871795	0.161302284965703	-5.76739131791964	1.93237285794485e-08	-0.937502622284433	-5.37172467167898	2.76605958691779e-07	3913	3.9719704038821e-05	0.000174744477543953	0.0024393879497028	0.28332064890891	NK.CD56dim	dnreg	no_loss	-0.261134883138344	0.0071631463445378	-0.297181498574378	0.0231144031380178	NK cells
COV	ZDHHC5	DE	-1.17653308959937	0.159661936410027	-7.36890154318261	1.54204263435332e-12	-1.16827730918732	-6.85194260717804	1.56387539837185e-10	2669	3.64112373366906e-10	1.7588538287434e-08	1.76154924872605e-06	4.06276586202793e-06	NK.CD56dim	dnreg	no_loss	0.332165594447337	2.3858737087218e-05	0.286744311323908	0.0120362077427749	NK cells
COV	ZEB1	DE	-1.43320905093314	0.16098276225646	-8.90287277248922	4.5076454103151e-17	-1.42719495379035	-8.97386587679442	8.26399213682858e-16	2037	1.76043025623796e-13	5.47904299623801e-13	1.00853760037856e-11	2.08875049902634e-09	NK.CD56dim	dnreg	loss	0.454968247903074	0.00133519114711888	0.163021808853668	0.577226196596366	NK cells
COV	ZFAND5	DE	-1.28418566014141	0.163878843626798	-7.83618941726179	7.31454237516982e-14	-1.27920500128692	-7.42104429661756	6.88340527726807e-12	1749	3.66743598592187e-15	8.59093001963695e-10	8.05083081229274e-08	4.42109408102882e-11	NK.CD56dim	dnreg	loss	0.175072759704653	0.000231181462317594	0.0577526222335394	0.503501685368034	NK cells
COV	ZFC3H1	DE	-1.21689017384442	0.164770983509843	-7.38534266120785	1.38813496835322e-12	-1.20272688614172	-6.97878480970963	7.87766936195662e-11	2461	3.36207531308411e-11	1.58511132036254e-08	8.95612229760848e-07	3.84823140335607e-07	NK.CD56dim	dnreg	no_loss	0.234143460545073	0.00286168702563306	0.191291444080855	0.082468826095521	NK cells
COV	ZFHX3	DE	-1.76119954485867	0.123399965713002	-14.2722855284643	6.09491278031206e-36	-1.75996429886903	-14.665793570682	3.18426959343277e-31	694	3.09629143986039e-22	7.65033452184769e-32	3.99562148583944e-27	3.86819689581759e-18	NK.CD56dim	dnreg	loss	0.744211308687854	0.000259723015734224	0.300739263541611	0.443858949262245	NK cells
COV	ZFP28	DE	-1.57606471886349	0.11280419880538	-13.9716848801227	8.25290725589992e-35	-1.567885695674	-14.5246940919822	7.66013966109761e-31	765	1.02792208415357e-21	1.03532721525264e-30	9.60581513501641e-27	1.28181883893951e-17	NK.CD56dim	dnreg	loss	0.63299269195358	0.00654068988968971	0.0711015223937376	0.901523149679986	NK cells
COV	ZNF100	DE	-1.23683040465203	0.160161105454259	-7.72241425996685	1.5539085082114e-13	-1.21983524167653	-7.57695767585424	2.86808223397421e-12	2525	7.09347248131784e-11	1.81232349312696e-09	3.37831406339822e-08	8.0588940860252e-07	NK.CD56dim	dnreg	loss	-0.65080864387768	0.000539342949275552	-0.854395425591986	0.000818554253308236	NK cells
COV	ZNF100	DE	-1.23683040465203	0.160161105454259	-7.72241425996685	1.5539085082114e-13	-1.21983524167653	-7.57695767585424	2.86808223397421e-12	2525	7.09347248131784e-11	1.81232349312696e-09	3.37831406339822e-08	8.0588940860252e-07	NK.CD56dim	dnreg	loss	-0.65080864387768	0.000539342949275552	-0.854395425591986	0.000818554253308236	NK cells
COV	ZNF101	DE	-1.30580293419609	0.160884146994738	-8.11641767438282	1.10977380636405e-14	-1.30404769303578	-7.55549710169555	3.23691216288833e-12	2351	9.05784996316396e-12	1.32074180695385e-10	3.80887454207069e-08	1.04971423223107e-07	NK.CD56dim	dnreg	loss	0.238091910491499	0.00821434413471522	0.01864658415854	0.934308408645158	NK cells
COV	ZNF154	DE	-2.55723927955493	0.12707098976491	-20.1244932795913	2.22209475701785e-58	-2.54977280226573	-19.0746985259591	9.9217187894728e-43	365	9.77909405158465e-25	2.81006102972477e-54	1.25202169404357e-38	1.23011224074883e-20	NK.CD56dim	dnreg	loss	1.29922543393672	1.59070911301474e-09	0.65113317227289	0.041310257996219	NK cells
COV	ZNF223	DE	-0.930484366288107	0.123264661027351	-7.54867095348313	4.84302527211597e-13	-0.934946739223011	-7.83341514611483	6.68140044304644e-13	2320	6.21804825943187e-12	5.5917569791851e-09	7.95754792766831e-09	7.22412846780795e-08	NK.CD56dim	dnreg	loss	0.737870439493311	0.000118134391123642	0.233250521216255	0.485990405124231	NK cells
COV	ZNF322	DE	-1.21507622174703	0.165843684105503	-7.32663548992341	2.01918104252221e-12	-1.2099028002363	-6.77196137536348	2.40201730109429e-10	2815	1.79633232636435e-09	2.29378966430523e-08	2.68809756165462e-06	1.95476883754968e-05	NK.CD56dim	dnreg	loss	0.228575304833493	0.00311764891719014	0.137969085129251	0.270991164029799	NK cells
COV	ZNF347	DE	-1.71429839049393	0.134088227002843	-12.7848538892052	2.11911740503849e-30	-1.71769925001166	-12.3791208301349	5.41079536231722e-25	1155	5.73853596884392e-19	2.65080396196264e-26	6.75159045309943e-21	7.07504099598767e-15	NK.CD56dim	dnreg	loss	0.869613847372692	1.23580075321486e-06	0.435206806446172	0.105160354405243	NK cells
COV	ZNF407	DE	-1.08320147980779	0.167209160256	-6.47812283818297	3.59892908966821e-10	-1.07122031251346	-6.15371252306373	6.05086348061762e-09	3230	1.19153389665963e-07	3.72273225035279e-06	6.26869456591985e-05	0.00117127782041642	NK.CD56dim	dnreg	no_loss	0.269598944089056	0.00392389569275197	0.243205924687147	0.0633030289827893	NK cells
COV	ZNF418	DE	-1.39833142732477	0.102736402597368	-13.6108661776386	1.85256241968412e-33	-1.39853063835589	-13.0208620891474	9.48317404093291e-27	1054	1.16501790712995e-19	2.32200173683208e-29	1.1853019233762e-22	1.4415931582826e-15	NK.CD56dim	dnreg	loss	1.01891957003967	2.18578101859323e-08	0.676975257342143	0.0116149853000296	NK cells
COV	ZNF439	DE	-2.08167114593997	0.160387615358383	-12.979001784449	4.09379416920883e-31	-2.07392795397884	-12.0921587336868	3.30283158715083e-24	1163	6.50244753029038e-19	5.12174588509717e-27	4.11598872390737e-20	8.01361633632987e-15	NK.CD56dim	dnreg	loss	0.473210696814675	0.00407286030760519	0.0812810955920027	0.842021108927167	NK cells
COV	ZNF439	DE	-2.08167114593997	0.160387615358383	-12.979001784449	4.09379416920883e-31	-2.07392795397884	-12.0921587336868	3.30283158715083e-24	1163	6.50244753029038e-19	5.12174588509717e-27	4.11598872390737e-20	8.01361633632987e-15	NK.CD56dim	dnreg	loss	0.473210696814675	0.00407286030760519	0.0812810955920027	0.842021108927167	NK cells
COV	ZNF44	DE	-1.10477216206167	0.165509408293074	-6.67498103857282	1.12539206173817e-10	-1.09195873742345	-6.11323148083944	7.42989705039807e-09	3433	7.71736261600474e-07	1.19482875194742e-06	7.64982200308985e-05	0.00704440859588912	NK.CD56dim	dnreg	no_loss	0.351941719496531	0.00289422436996341	0.317264482148853	0.0739723136298488	NK cells
COV	ZNF512B	DE	-0.918557791555629	0.116794476300599	-7.86473659243524	6.04779923444265e-14	-0.916864362883108	-7.35218652847497	1.01064110651555e-11	2779	1.21859227448535e-09	7.11402623947489e-10	1.17770008142257e-07	1.33582085129084e-05	NK.CD56dim	dnreg	loss	0.547751514301429	0.00506291481224721	0.29839765902127	0.403617337144606	NK cells
COV	ZNF516	DE	-1.96818874355429	0.0995807059719079	-19.7647598934429	5.27578799246948e-57	-1.94382358422047	-20.2109138524033	1.53526778167752e-45	234	9.02733358315187e-26	6.67070633767841e-53	1.93919673503688e-41	1.13809977045823e-21	NK.CD56dim	dnreg	loss	0.587040462299927	0.00299774672835315	-0.141075869924873	0.690137411284101	NK cells
COV	ZNF518B	DE	-1.05115365158498	0.169839424968253	-6.18910274679432	1.89456381113154e-09	-1.04430049514209	-5.59950845293998	9.38415898657942e-08	3262	1.61241065132527e-07	1.8680399177757e-05	0.000878544964323566	0.00156903680480462	NK.CD56dim	dnreg	loss	0.370261487214718	0.00734734500369135	0.237557495945358	0.276109590734867	NK cells
COV	ZNF550	DE	-1.31944840035282	0.148246211644147	-8.90038528282965	4.5889939651753e-17	-1.30896861880913	-8.16406249339195	9.92284205224168e-14	2331	7.1087989495062e-12	5.5760865670845e-13	1.19222947257684e-09	8.249050301007e-08	NK.CD56dim	dnreg	no_loss	0.480073133829145	0.000630836447964444	0.426430611928692	0.0607102363211524	NK cells
COV	ZNF595	DE	-1.31321045924885	0.17024383821619	-7.71370331524845	1.64570505892749e-13	-1.30524305018161	-7.18180129508912	2.59565603123452e-11	2619	2.07771706971164e-10	1.91839838719177e-09	2.99434879763214e-07	2.33431512782103e-06	NK.CD56dim	dnreg	loss	0.615405957456939	0.000571091986216687	0.458722510169717	0.074568694118391	NK cells
COV	ZNF595	DE	-1.31321045924885	0.17024383821619	-7.71370331524845	1.64570505892749e-13	-1.30524305018161	-7.18180129508912	2.59565603123452e-11	2619	2.07771706971164e-10	1.91839838719177e-09	2.99434879763214e-07	2.33431512782103e-06	NK.CD56dim	dnreg	loss	0.615405957456939	0.000571091986216687	0.458722510169717	0.074568694118391	NK cells
COV	ZNF600	DE	-1.2636784041318	0.178308034767151	-7.08705250316962	9.12386968835624e-12	-1.25262762327621	-6.46207612658582	1.23573744641026e-09	2995	1.17890506623557e-08	1.01639908328288e-07	1.33855080195159e-05	0.000123749664802747	NK.CD56dim	dnreg	loss	0.339569875101127	0.000920263909989686	0.195402796606838	0.233150351118381	NK cells
COV	ZNF606	DE	-1.42157438005845	0.144552998589486	-9.83427804286207	4.59800665291138e-20	-1.41842990783109	-9.74727159897285	7.54470227639592e-18	1826	1.05762603150136e-14	5.66428439572152e-16	9.27696591905642e-14	1.26936276300793e-10	NK.CD56dim	dnreg	no_loss	0.368739227173512	0.0086889226795745	0.25764477717731	0.312482751087135	NK cells
[truncated: 2,008 more rows]

## Sheet: fig2e_lines_data
x	y	adjust	condition
0	0	raw	COV
56	-0.00452232899943471	raw	COV
57	0.00927387098511249	raw	COV
104	0.00547834486058693	raw	COV
[truncated: 2,308 more rows]

## Sheet: fig2e_CI_data
x	lowerCI95	upperCI95
[truncated: 12,672 more rows]

[truncated: 1 more sheets: fig2f_data]
