# Supplementary material for: Dissecting human population variation in single-cell responses to SARS-CoV-2
Source: Nature. 2023 Aug 9;621(7977):120–8. doi: 10.1038/s41586-023-06422-9 (PMC10482701; doi:10.1038/s41586-023-06422-9)
Supplement: Supplementary file 15 — Source Data Fig. 3 [file 41586_2023_6422_MOESM15_ESM.xlsx]

## Sheet: fig3a_data
celltype	N_eQTL_perGene_maxed	Ngene
B	4+	22
B	3	100
B	2	360
B	1	993
MONO	4+	32
MONO	3	110
MONO	2	587
MONO	1	1955
NK	4+	24
NK	3	76
NK	2	301
NK	1	961
T.CD4	4+	64
T.CD4	3	213
T.CD4	2	730
T.CD4	1	2023
T.CD8	4+	66
T.CD8	3	164
T.CD8	2	602
T.CD8	1	1679

## Sheet: fig3b_data
snps	gene_name	lineage	beta_COV	pvalue_COV	beta_IAV	pvalue_IAV	p_diff_COV_IAV
rs11718788	SUCLG2-AS1	B	0.660837879486655	2.94589873845623e-06	0.961881616624459	2.93750778415924e-10	0.131039115381586
rs114291431	TIAM1	MONO	0.269719558966532	0.0447912337795968	1.32202797701478	1.57862253721352e-06	0.000414968359519315
rs35153429	AC006160.1	B	-0.640142450195652	1.29816696298404e-06	-0.826960748963053	1.40441998708883e-08	0.324014773595893
rs9928072	UBFD1	B	-0.592822544310731	4.27363152310643e-07	-0.639661220630891	8.86938051651263e-10	0.755690160819402
rs7634474	PROK2	MONO	0.106314635211343	0.128575762867675	0.322120355336454	6.59218075929324e-07	0.0211406032740917
rs139223137	ENTPD1-AS1	T.CD4	-0.19520281167865	1.19265330967286e-06	-0.093384166156693	0.0166315967358461	0.0636163479756231
rs130364	CYB5R3	MONO	-0.181546682862015	1.25437468776529e-13	0.0422480491374016	0.598254802415748	0.00714413455508282
rs1347662	POLI	T.CD4	-0.129567994705592	0.0247965115842591	-0.236971514666694	3.83665828283422e-06	0.157355171673296
rs16942797	SDSL	T.CD8	0.451592469475552	9.02218623830441e-09	0.301526212279497	8.26887714487996e-05	0.157570936183459
rs7786505	STAG3	T.CD4	-0.331042155302015	1.02895755045047e-06	-0.372451087249862	1.4116740285429e-08	0.648981474699567
rs6115898	RBCK1	MONO	0.170518964615003	1.80300935803006e-09	0.194101387188313	9.39293330986674e-05	0.671355036698055
rs35188965	SLC12A7	MONO	0.0974731351076012	0.0603861498812633	0.478205232208337	1.907273664691e-08	7.77345094227655e-05
rs11656631	CDK5R1	T.CD4	-0.289131328378693	2.87114424265078e-05	-0.41994775830124	2.37516191593234e-10	0.156378817216731
rs412303	SERPINB9	T.CD8	-0.244452845960463	4.86353667365338e-16	-0.205501581163351	3.70642160571739e-13	0.30735496958599
rs3828906	MICB	MONO	0.284679049849031	1.97398730004274e-10	0.418720386262637	1.95362550493649e-10	0.074501966168119
rs34163237	CBR3	T.CD4	0.285975335611072	3.88550959756654e-10	0.320082024797851	2.28524942472876e-13	0.566657737477209
rs959071	EPN2	MONO	-0.363962849898685	0.00024440534423175	-0.452839321781125	4.93253080539399e-07	0.4956594023293
rs685501	NCALD	T.CD8	0.260679771420969	4.24838651366704e-05	0.348621908275284	1.53083047419629e-07	0.324573499788567
rs641937	ENDOD1	MONO	0.388883308065429	1.17249199594073e-06	0.551220157496553	1.17406674543285e-06	0.226513638604645
rs3766374	SLAMF7	B	-0.207801189918653	0.0090777294144893	-0.329491013269304	3.62604153547755e-06	0.245665536290691
rs700415	TMEM140	T.CD4	-0.262424610338289	1.20065601224717e-09	-0.240689392450393	8.29838243883168e-11	0.687629834766741
rs4311997	PLEKHA1	MONO	0.224473956934592	1.83653006512493e-06	0.233770302530377	0.00191964035417066	0.915035721804634
rs455488	SAMSN1	T.CD4	-0.130961210514394	1.09447163208437e-11	-0.165588507902029	1.65576634592817e-18	0.164525815633626
rs10205331	SPTBN1	T.CD4	-0.274582678718176	6.45228559203601e-11	-0.166042384517974	1.43343664635472e-05	0.0465565875070593
rs9585996	BIVM	T.CD4	-0.160239663387839	0.0336119293858442	-0.330864745821884	4.06289864830912e-07	0.0815793266051862
rs73970407	NMI	T.CD4	-0.0822934120173806	0.185025535611744	-0.241732665890669	7.64384409446231e-06	0.0496334895629438
rs56286059	AKAP13	B	0.0763390956935405	9.02915866324916e-05	0.12705421169928	7.12544899991627e-07	0.104939166716713
rs7144866	WARS	T.CD8	-0.370998411664009	5.37693837370281e-12	-0.327412862940205	1.42444411831859e-09	0.545703843867464
rs3796278	NXPE3	MONO	0.152014883912504	0.0618352921542115	0.591451938801033	2.36140898904282e-06	0.00259618514326022
rs478290	TMEM45B	T.CD8	-0.354373921527349	3.07188579336237e-06	-0.414046028783961	3.05521890604383e-08	0.561930751531573
rs112917959	SDSL	T.CD4	0.444363743196068	2.17236655951373e-09	0.442414779898145	4.47873060943549e-10	0.984105401921024
rs4401834	LY6E-DT	T.CD4	-0.246289700373167	7.60793475211277e-05	-0.288021283031423	2.06133429252226e-06	0.622494585790059
rs11757823	ETV7	NK	0.427189272316688	7.87451517227089e-05	0.455801598668888	1.86620561840261e-05	0.846888206741535
rs7217549	TAX1BP3	MONO	0.322869598534496	1.45092263593717e-06	0.414704622412054	0.0116691812724847	0.600256703651754
rs2029945	MAT2B	B	-0.193381820364656	8.38224573757096e-12	-0.219645809435742	1.20498276251145e-10	0.529701842528576
rs11947454	PLAC8	B	0.277834020183383	1.1998415502805e-14	0.304526611323483	6.32502276074184e-21	0.543662876583639
rs2840307	SLC25A24	B	-0.183764759076532	0.00082156026949069	-0.300422612894139	2.81477192610811e-08	0.1195196506201
rs2405	DYRK1B	T.CD4	0.0725145847511927	0.275862691617829	0.290296631954581	7.68843902335334e-06	0.0174828008232597
rs6789215	ECT2	T.CD4	-0.346990540754812	3.39105167345666e-07	-0.0579809493203817	0.36480289816991	0.00161137333882602
rs5003154	PAG1	T.CD8	0.0692951951954472	0.0259564463536106	0.13812537946701	1.317630051652e-06	0.0968790701397404
rs2583283	HSP90B1	T.CD4	-0.0279095597945982	0.0407611466550643	-0.0762929641650289	6.58037704950531e-07	0.0161094996178515
rs2330597	DIP2A	T.CD4	-0.14994891415019	1.01547120276212e-08	-0.0377130079290932	0.167887056188108	0.00243960511327304
rs12923010	IL4R	MONO	-0.236733655644487	1.59220754113222e-06	-0.40802615964607	0.0012047327770828	0.197594971861358
rs62115012	SIGLEC14	B	-1.46956655364236	6.6594053623677e-12	-1.32609695241063	2.71951977000637e-10	0.611861441709466
rs73598035	YME1L1	MONO	-0.164389312557418	3.23607967973821e-10	-0.156146222067897	0.0533847644255735	0.921862807705446
rs7194865	ZNF720	T.CD8	0.138572908226511	6.37311919071685e-05	0.177047283691237	7.34268342793349e-08	0.406710285641027
rs2123715	SERPINE2	MONO	-1.11649906578538	2.93826767303954e-10	0.163358462179179	0.125818549094052	1.10994128547006e-10
rs141474646	ADGRE5	MONO	0.436218057247508	0.0260760610401815	1.37737940610854	6.21843204678069e-07	0.00436213195037151
rs5995250	APOL4	T.CD4	0.302781685156445	1.35794186361809e-06	0.429340778283189	7.36802478274909e-12	0.135049225054034
rs199903624	LINC02035	MONO	-0.79879352203765	0.00017017366350426	-0.966759828565418	1.50525116233791e-06	0.555436626366051
rs4846897	GALNT2	MONO	0.298384403049698	3.17249333998843e-06	0.0665080874696655	0.521130970659265	0.0546498105950116
rs78232801	SYNE1	T.CD4	0.433791283425872	9.95666839423446e-23	0.522273135977691	5.737880472798e-33	0.0957189266315465
rs2617157	KLRK1	NK	-0.078464224174845	0.00195982297269944	-0.111615685603516	6.6324752390881e-07	0.31624023856272
rs75546717	LRATD2	NK	0.376621486587918	0.0521368741028382	1.17190061297576	1.10231989956342e-08	0.00379996057420753
rs2185808	MASTL	T.CD4	-0.52495265015267	3.91158083354575e-18	-0.536363438353097	4.58715158066948e-21	0.878530545423383
rs8048206	TMEM204	T.CD4	0.0629626564817473	0.11302590023291	0.218696233242031	2.90115827452177e-07	0.00639204431072797
rs12222672	TMEM123	B	0.145803866930379	1.21187031968732e-09	0.135361121708989	2.81108512316224e-08	0.749210416164892
rs58964929	UBE2F	MONO	-0.344624018595998	1.54333624717241e-08	-0.656497884192589	1.85968223309715e-10	0.00595782116535732
rs41299222	ANKRD26	T.CD4	0.260048857313728	3.05257316151724e-06	0.27342913203869	2.0046227022473e-07	0.856929791344968
rs6446630	NSG1	T.CD4	-0.121871379003994	0.12007131350578	-0.351588133318148	2.24923508363934e-07	0.0242437848362857
rs56193569	TLE5	T.CD8	-0.0731903522385672	6.20431305963884e-06	-0.0837397428557761	5.0065900853944e-08	0.625076169089115
rs77629411	ISCA1	MONO	0.504719369544314	0.00051013981053228	1.10078435264733	4.96221050250087e-07	0.0193724264816248
rs8090814	ZNF24	T.CD4	0.0961956065869064	2.09804824496069e-08	0.07951952296154	5.14751801671873e-05	0.510011315734769
rs11174397	USP15	MONO	-0.0944394902218952	0.00029271022177691	-0.134748622214282	2.82894616076675e-06	0.286852735104324
rs17551891	SRP14	T.CD4	-0.053205828180578	1.17201174055338e-08	-0.0615112013830892	1.65306623606256e-12	0.492741978653334
rs74720508	GNGT2	MONO	-0.148937346042411	0.300181799807883	0.852850968465951	7.51578783891782e-07	5.12705995908359e-06
rs113254107	CDV3	MONO	-0.0458569184675839	0.0436099552373818	-0.47946421654026	8.05948740694011e-09	1.4643524675254e-07
rs12916362	TBC1D2B	T.CD8	-0.145607772893841	1.12748056105888e-06	-0.16433299260886	5.32244777191894e-09	0.635739863570938
rs9928072	UBFD1	NK	-0.449279137271235	0.00721314578979759	-0.590418273493673	2.31027367996089e-05	0.50975048606138
rs9865308	RNF168	T.CD4	-0.156821381555034	1.62323582809141e-06	-0.143735502159819	1.96495884305066e-05	0.774527065107614
rs150290252	DESI1	T.CD4	0.22799680022364	2.58294821583299e-05	0.233216963136836	9.89429991392011e-07	0.940759121526346
rs12977341	UBE2S	MONO	-0.44237492033443	3.52944286870467e-11	-0.399237231484615	2.13527779768287e-05	0.697576743747688
rs7590080	SEPTIN2	T.CD8	-0.070757064591082	0.0186881198528532	-0.159501718072359	7.25317076474973e-07	0.039613862778496
rs3038352	NSG1	T.CD4	-0.151694732079381	0.0336678816224349	-0.266641401971705	2.34900031598596e-05	0.221031162665823
rs4342524	ORAI2	T.CD4	-0.130444399927524	4.26467097092061e-06	-0.120452475046904	7.35600264550303e-06	0.792709924461099
rs12359362	FAS	T.CD4	-0.195548009049381	2.84478344262411e-06	-0.172645462014547	6.92563298380373e-07	0.664059625018505
rs6458826	MCM3	T.CD4	-0.113559564758886	5.06622738793931e-05	-0.121772638441237	1.50195746385825e-06	0.823403904543187
rs966541	AC009318.1	T.CD4	-0.261196466574245	2.5667335122479e-06	-0.271357827616002	6.66723975713725e-07	0.89296488250374
rs2871579	PPP1R7	T.CD4	0.0945520566752705	0.00049442020613631	0.151158281315766	5.37380025462863e-10	0.109236762435033
rs112917959	SDSL	T.CD8	0.544829914510904	1.08225324128128e-09	0.481371358804674	1.67589141086415e-08	0.590605846959962
rs73548799	SETX	MONO	0.135469529067674	0.00016336659556597	0.467427629959514	6.0008871997127e-07	0.000622365468638186
rs114581727	ADAM19	T.CD8	-0.36217479743311	3.62809230136151e-05	-0.392334260498366	4.19235782021246e-06	0.800224942504104
rs35188965	SLC12A7	T.CD4	0.399863900339018	1.31804351141935e-13	0.412633471314079	6.78411906627766e-13	0.862219151678511
rs9315004	LINC00426	B	0.24887737382948	0.0127920294502154	0.52275364032398	5.29551587821402e-08	0.0430598930848086
rs2904758	HLA-A	MONO	-0.107126069794572	2.80730730216868e-13	-0.154333464641159	9.04679798461108e-10	0.0860970358890409
rs7254371	CCDC9	B	-0.429518774194516	6.66700735610735e-10	-0.485873146130099	1.16033856872032e-11	0.550120234770584
rs1879586	ARHGAP27	MONO	-0.440951681332366	1.58108782556216e-11	-0.414137766673059	0.00062369073880836	0.841268434037251
rs9842789	B4GALT4	MONO	0.0848566934815492	0.238653537110488	0.425192048985811	4.98569312539372e-06	0.00319687673190497
rs2682574	ETHE1	T.CD4	0.226753383168823	6.67735820820036e-12	0.246651491218397	2.73868075939911e-14	0.645318302849801
rs412303	SERPINB9	NK	-0.356691892588204	1.09496336006824e-06	-0.380465215723968	1.03168522389446e-06	0.818050063862345
rs549538967	NSG1	NK	-0.89024477039356	2.85839861623875e-07	-0.888702303378966	5.85180464228829e-09	0.994448002676627
rs4616770	C4orf33	MONO	-0.257288620081714	3.88362398285936e-06	0.0816149045116633	0.358005505213399	0.00109033793553726
rs572373	CARS	T.CD8	0.189022741768942	2.87417221696231e-08	0.242640737087628	7.453566814625e-11	0.264406093433333
rs143429337	RNF213	MONO	0.633489211647014	2.65879929382401e-08	0.0472256302582536	0.730388299609809	0.000805577993220696
rs2185808	MASTL	T.CD8	-0.452497341384665	2.37917381113904e-12	-0.496299544242555	1.16786857517801e-13	0.613373313857151
rs775208	EXOSC6	MONO	-0.255531388139819	4.44440535633163e-07	-0.23926756283943	0.00324307797134516	0.86250885187131
rs6846936	USP53	B	-0.519963515696663	0.00112054710225951	-0.633034188533328	8.01243066398349e-06	0.588735633233267
rs11614502	NDUFA9	T.CD4	-0.055728336106038	0.0175253100837256	-0.112579756704333	4.06392436285751e-07	0.072642561746327
rs9528129	TDRD3	NK	0.367026315204236	8.74757455089524e-09	0.349999982936602	2.87178358797527e-08	0.842668455883007
rs146074039	CCT3	T.CD8	0.0233580294490226	0.216699227345293	0.0939747936601707	8.64447988038392e-07	0.0074690584092908
rs2985696	RPL36AL	T.CD8	-0.0523134892086611	3.49690244804804e-07	-0.0662605565715668	7.95826118641813e-10	0.328093481929709
rs443099	MX2	T.CD4	0.224170084559012	2.60970473297817e-05	0.198203636595163	3.21454604739964e-07	0.68566828556726
rs78005554	CKLF	MONO	0.459745084297596	1.29545724619216e-06	0.347989762011128	0.0346160069128142	0.551242063036755
rs73347871	SERPINB6	MONO	0.209308877577744	0.00049530647581591	0.618638480712988	6.62675977457883e-08	0.00103566615437859
rs34642385	ALDH3A2	MONO	0.169805134178571	0.00115342144047884	0.469204969643952	3.43074811432067e-07	0.00350382348506584
rs909962	TUBB2A	MONO	0.28194712032141	7.56118675809784e-08	0.504449442934785	3.85389258900361e-09	0.0202581906003793
rs2269822	C5orf56	NK	-0.236484067822866	2.82742045658204e-07	-0.138080950898592	4.36209605317926e-08	0.0515540236783664
rs2517673	HLA-A	T.CD8	0.152602957704169	2.71358437826134e-23	0.174772212308468	1.77426396105167e-25	0.261270686222206
rs35770803	SSR2	MONO	0.0954488868755262	0.00035941541981771	0.347604434719144	1.83106171284313e-08	9.60425513435122e-05
rs2731710	UBTD2	MONO	0.21393679922384	2.23003152066961e-08	0.323397712616326	5.35989313037836e-06	0.161121909414072
rs12607385	MBD1	MONO	0.442173968955697	6.37652036392478e-07	0.0150163774095567	0.934554031546915	0.0342315993259888
rs6994017	GPAT4	MONO	-0.205023418395906	1.20439953027309e-08	-0.0794446850967874	0.354634127867314	0.173436555082027
rs6972418	SCIN	B	-0.562729923354274	1.28977422524262e-07	-0.732366697054416	2.80800733865346e-11	0.244730908701827
rs4776611	ADPGK	MONO	-0.198422528226625	2.78318945464388e-10	-0.3684286426819	3.43002830978787e-05	0.0638040364378203
rs10262443	TRGV4	T.CD8	0.640152522728441	1.65937448242736e-11	0.568342989339223	2.90839766147926e-09	0.57440264060735
rs8048206	TMEM204	B	-0.718954552108347	2.89712806148705e-10	-0.934176993823819	2.61447300392047e-16	0.151594815506811
rs560060817	HLA-DPA1	T.CD8	0.0871112536338487	0.00027667335500628	0.119870535213285	5.46803767957561e-07	0.320720829724996
rs2065723	MAP3K8	MONO	0.0131699453455549	0.808065177342317	0.386904874938308	2.09432001986934e-06	9.50858964816088e-05
rs34402804	WDR18	T.CD4	-0.0740761014498141	0.0851598476434941	-0.23631836078406	5.97450435996399e-09	0.00502426447875592
rs393329	NPIPB2	MONO	0.331062290457283	3.34928722581237e-07	0.392206313198711	4.53019754267716e-08	0.51061022749832
rs35673587	SSBP4	MONO	-0.369191806745145	3.92764460529272e-06	-0.265883722508129	0.0260540696259209	0.465865481515786
rs11015435	ARL5B	NK	-0.610536091454368	4.4088125078082e-08	-0.546278841989941	4.39107933075519e-07	0.66715510573238
rs562976399	C1orf21	MONO	-0.388043117695046	2.62415450719693e-09	-0.225210143958984	0.0105228628322945	0.127895126603202
rs7616240	PIGX	MONO	-0.527429385181234	8.69569042711818e-17	-0.26959094095503	0.00209489086854179	0.0129750147200422
rs377175442	TOP3A	MONO	0.173528436250567	9.22833971487241e-05	0.435787048250321	2.07252646996637e-07	0.00424110321077775
rs595412	HINFP	T.CD4	-0.132977549133071	0.00025092261607026	-0.199630396671473	2.51968646422291e-09	0.164130101182382
rs6815790	CCNA2	T.CD4	0.256845769136844	0.00021620200992238	0.263367357024996	4.0451267307394e-05	0.943876456358971
rs4948264	ANK3-DT	T.CD4	-0.360036744780984	5.18459599233131e-08	-0.318026787159025	5.33184073470243e-08	0.620768046238065
rs6002592	SMDT1	NK	0.165314367716982	1.16028016691127e-05	0.289352578654732	6.63003515706598e-13	0.0179779977012762
rs9395155	AL035701.1	NK	0.479105238443263	0.00188445439007604	0.811969312870923	7.3122623520947e-08	0.112789027010766
rs6573380	PRKCH	MONO	-0.651002614778627	1.14269157341442e-21	-0.155576217354741	0.0471027483586993	4.48458272545702e-07
rs56193569	TLE5	T.CD4	-0.0751150882809952	1.47454599057053e-06	-0.0881006900465226	1.62298881198038e-08	0.541734394590761
rs10981666	SLC31A1	MONO	0.154584237177876	1.62281079851522e-06	0.34725603349123	5.34241300381207e-06	0.0165411376649588
rs7577893	SLC35F5	MONO	-0.190502952684676	2.32111134981768e-08	-0.736088241887268	5.50773102286548e-18	5.81608401292202e-11
rs10784719	LINC02384	T.CD4	0.519962310305975	4.90434454810084e-11	0.61747605906662	2.69692373517442e-16	0.338259883340163
rs6859912	SERINC5	NK	0.598318793663396	2.73741763642264e-06	0.68062947907525	1.7084136555284e-07	0.640079174297821
rs5761552	ASPHD2	T.CD4	0.222508959967857	0.00019021843708521	0.327604874150999	5.1042233742714e-08	0.201545796488074
rs57648519	UBA7	T.CD4	0.221810566862406	2.47111300407108e-07	0.238895340686336	1.14587552817046e-09	0.759770735059771
rs11068865	PEBP1	MONO	-0.0202472708025608	0.802402096580314	0.763463726494741	3.56402399397234e-06	1.19860914022022e-05
rs60505018	AP3S1	MONO	0.222735415881002	5.26776548398136e-11	1.09172923464309	2.84030656790352e-22	4.51357332625124e-17
rs1679169	MRAS	MONO	-0.189619693645654	1.70926379255592e-06	-0.0381127850712157	0.614008974471834	0.073424544601988
rs7226159	ENGASE	MONO	0.393038438471538	6.08235065824928e-07	0.104434492966846	0.233370036407418	0.0127100988483107
rs11872195	RAB31	B	-0.299495918450437	1.42107311329214e-07	-0.318421016916553	1.26128324909014e-07	0.812550698244301
rs139294014	DNAJB9	MONO	0.0586000189015756	0.240760552409006	0.390537574461589	9.08114550740149e-06	0.000799165446856576
rs2363755	TMEM8A	T.CD4	0.228188195014075	8.87013883989475e-11	0.258473873923893	1.6248183376656e-13	0.516143314218741
rs61913691	AP003327.2	T.CD4	-0.278047988372395	7.45771922096843e-05	-0.383293347802645	4.12148413673373e-08	0.273518057751207
rs6783264	PLCL2	MONO	-0.107558057802683	0.105561639586517	-0.433998002450542	6.09344098743803e-07	0.00226109404680515
rs2025577	CCT3	MONO	0.0685054052042337	0.00085708050449929	0.330529839932957	3.22254359149944e-06	0.000259801781742736
rs61941450	TPCN1	MONO	-0.562448450447145	3.54793359094933e-06	-0.197348992471547	0.186262651593944	0.0542380257026032
rs62420684	MAP3K5	MONO	0.227618199704712	0.00385203106299026	0.813757478071987	6.6126438354302e-08	0.00035658573280127
rs7282405	RRP1B	T.CD4	-0.0893525508947187	5.80733502515465e-06	-0.113791655113098	1.92108726379462e-08	0.370797843521005
rs576351079	ARPC5	MONO	0.0188542926056583	0.204878230594264	0.100852817595895	3.63953408294083e-06	0.00148402457984584
rs8003812	SPTLC2	MONO	-0.288605942470203	1.57995675942865e-07	-0.246700751596708	0.00045627236768316	0.630338846767697
rs10821060	SUSD3	T.CD8	-0.0731473293362789	0.00816704406752583	-0.156042773270524	1.68955481893932e-08	0.029569334202986
rs8129515	MAP3K7CL	MONO	-0.00552957230452732	0.946409005044156	-0.592499256577578	8.99772707114357e-06	0.000132253007576641
rs68037221	HLA-C	NK	-0.148986254777596	1.85188471990098e-14	-0.182818302243457	1.97901303349888e-28	0.135568911225925
rs146826482	PDXK	T.CD4	0.240041002714212	3.22565749706085e-11	0.233274173883349	1.63339067100021e-11	0.886128279888682
rs11135464	CAST	MONO	-0.0899837160480477	0.010698372004287	-0.385144314426366	2.91806523848189e-06	0.000705132936777895
rs7254371	CCDC9	T.CD8	-0.470162917476831	4.89849646392499e-18	-0.400746763854214	1.63279564977027e-14	0.313491545552357
rs79005938	TIA1	T.CD8	-0.273581929273326	7.38125959946468e-07	-0.309246703691062	2.91734426018719e-08	0.637257783969933
rs3841266	ISG15	T.CD4	-0.338162824498427	0.00062156177832776	-0.364647436220854	3.24301647242246e-06	0.830210216170885
rs10127510	RTCA-AS1	MONO	-0.351593013142865	7.31880077682415e-06	-0.449007028207848	4.92966347660124e-06	0.425002601717808
rs2899284	RAC2	T.CD8	0.133035866476676	3.30226514516941e-11	0.09570177907143	6.6773533854789e-07	0.159627889479344
rs113781346	TMEM244	T.CD8	0.314567508655837	4.62266140191477e-05	0.394062801691233	2.3861622327655e-07	0.450759305873359
rs11679767	ASNSD1	T.CD8	-0.137118015539123	0.00155211480759656	-0.192074200311602	1.12843036764453e-07	0.318897182691648
rs11136336	PLEC	B	-0.264940262983933	9.93706474733403e-05	-0.290411302798935	2.43052559510212e-05	0.78772740636287
rs151337817	TMEM273	T.CD4	0.280691180766223	2.67039210730664e-06	0.168064257998038	0.00431530579922415	0.17078744440434
rs10849856	P2RX4	MONO	-0.271196451337488	2.25234675213629e-13	-0.453763485299343	8.69598207634964e-12	0.0102145548562524
rs2070610	CCT8	T.CD4	-0.0629136852392456	9.29550258606723e-05	-0.13387455125268	2.95069563354911e-16	0.00111827365112224
rs8089935	MBD2	MONO	0.210861682555976	5.37981298999928e-18	0.708713914882	1.66028519344903e-23	2.57040956276749e-14
rs3734479	NQO2	T.CD4	-0.375470160311609	3.64587973231799e-19	-0.372103462222047	7.33820553402305e-18	0.950724777337548
rs1981669	MRPL51	NK	-0.150302030618581	9.33491826019701e-05	-0.22119417073987	4.3704076369564e-08	0.189272736673397
rs117519172	SDHAF1	NK	-0.440561039789627	0.174225579599989	-1.3041314877952	1.18044982571435e-05	0.0465311133347031
rs3759870	ADPGK	T.CD8	-0.232241989751197	6.74967796862858e-10	-0.222925974301946	2.05425588473027e-10	0.848647588625439
rs8003812	SPTLC2	T.CD8	-0.168364867708518	7.23375220895889e-06	-0.211789775872967	7.49125690935139e-08	0.409112917652041
rs4463350	CCDC146	B	-0.581024686931149	0.00915451724972244	-1.05804587154589	5.40762237414049e-07	0.112474717828034
rs74900490	HLX	B	1.23522130902685	0.00083310805515593	1.89550758770607	2.81872519357561e-07	0.19464413868466
rs79591840	SHKBP1	T.CD8	0.363765243719131	3.12458934506703e-07	0.349908338232025	8.76600450481792e-07	0.886687769578913
rs56049450	KIF2A	T.CD4	-0.0538732479775486	0.00015172480967302	-0.0704406965853513	1.20821304492106e-06	0.403028467613213
rs112790215	C20orf204	T.CD8	-1.09689506109244	5.59197241883832e-06	-1.34908950145923	2.73378107004385e-08	0.445781687595926
rs7254371	INAFM1	NK	-0.658142016619906	9.0357256444312e-08	-0.554502387974945	1.42345829293136e-06	0.523403593344451
rs9842789	B4GALT4	T.CD4	0.231222155196483	1.01686070483208e-07	0.242717462364944	8.10524139064708e-10	0.838137728639829
rs1987164	HOXB2	T.CD4	0.109893280740729	0.00811542731281275	0.186618282813295	1.79420430988539e-06	0.170076585370795
rs641937	ENDOD1	T.CD4	0.496515774334479	8.64948217356641e-16	0.634617790622458	1.91629977519475e-23	0.0826943291606233
rs9842789	B4GALT4	T.CD8	0.40868873859414	5.73736634708152e-17	0.379403948763776	5.65521261295532e-16	0.635608606895608
rs4907126	WDR63	NK	0.414441673155469	9.45489902776999e-07	0.240646117194606	0.011375191518386	0.163290645954835
rs6479452	CARD19	MONO	-0.361802044483172	5.00750222241036e-07	-0.588723354276255	0.0136548617198416	0.357145809625804
rs2209156	TSTD3	T.CD4	0.265116279969142	1.07567768730889e-05	0.266854973458882	5.37546549932221e-07	0.98223972540325
rs4532579	MYBL1	NK	0.537769839676324	3.46970778577216e-17	0.30893021687473	1.39329492380293e-08	0.0032499557857632
rs585564	OPN3	MONO	0.227266439603034	1.8543115666211e-06	0.133487423812776	0.176732875437333	0.388363595280318
rs60900866	BTN2A1	T.CD8	0.260162438656124	3.30829684832992e-08	0.214935620691619	1.00562418846645e-07	0.448032048014534
rs111731338	MS4A14	MONO	0.390242140935463	3.87961960907614e-10	-0.0360442049245244	0.659272813617385	2.31056760648914e-05
rs367907542	ARHGAP18	MONO	0.328332962052844	1.70225226231294e-06	0.00231185388792712	0.985320609737469	0.0216540916503865
rs3759870	ADPGK	T.CD4	-0.280292576640234	7.91558176342989e-18	-0.271063920327304	1.91514425951392e-16	0.82711749156974
rs10870140	PHPT1	T.CD8	0.180299529864884	3.0472937019611e-07	0.173693661257897	7.84437734978214e-07	0.890761493407986
rs2246832	UBA7	T.CD8	0.246301623476248	3.40649048263716e-08	0.230621757095399	3.45225518300874e-08	0.78939238025251
rs17821294	PITPNA	MONO	0.181380876943523	8.09238889144466e-09	0.593087318069294	7.06038346184491e-08	0.000177250743851033
rs9306156	S100B	NK	-0.745931171635452	8.13034591433735e-09	-0.973963538251195	3.39951210943665e-13	0.193050612480804
rs274711	TENT4A	MONO	0.261356940180989	3.39735775332357e-07	0.311147315799165	7.29121479608141e-06	0.551329383929661
rs2520167	SCO1	T.CD8	0.388011023938616	6.76556842134209e-10	0.356144763793082	9.82787094141139e-10	0.695824111084552
rs11900466	SEMA4C	T.CD8	0.615592890484885	5.32455563957058e-08	0.399025147740983	0.00017257123808378	0.150478221617157
rs61629683	FPR2	MONO	-0.682291666768707	4.40373919824205e-05	-0.863885240358329	4.19986962924628e-07	0.433262023392933
rs2718758	GCC2	B	-0.0982172523351822	0.00032468337257566	-0.145403618627373	6.95784391711016e-07	0.226555446243177
rs1130592	HLA-C	NK	-0.148238910629645	3.58636262925006e-14	-0.180919700131229	3.95761000354898e-27	0.155037294755626
rs1966942	ATP8A1	T.CD4	-0.209802234489957	4.8197110974608e-06	-0.374330720371786	2.03947715164013e-14	0.00972952030540792
rs7946955	ATM	MONO	0.0849638801641427	0.0145448532967085	0.451209098654549	8.98132941119877e-10	2.57795584629838e-06
rs157135	NECAP2	MONO	-0.15610851873374	2.55385473860876e-08	-0.280274076508956	0.00109941497992715	0.16150162772426
rs62049864	DNAAF1	MONO	0.651574973761851	3.69837197577765e-13	0.676851871199819	3.49730222272656e-08	0.86074037310509
rs6002592	SMDT1	T.CD8	0.104830386336505	7.66230303878891e-08	0.202379894933957	1.09894170821582e-19	0.000367471586067916
rs4658630	ADSS	MONO	0.220811693815783	6.9524020917288e-07	-0.104249931324653	0.232822622943983	0.000816320398403248
rs587780	WDR63	MONO	-0.48249248971839	2.30417729108072e-06	-0.25257950816425	0.00405411175888433	0.0806470406780722
rs77893911	AC067930.8	T.CD4	-0.341485312972307	2.3613346310483e-07	-0.191926953353909	0.00378700594970726	0.101937147708455
rs6038211	GPCPD1	T.CD8	-0.137193335667687	8.18150276978668e-05	-0.162421872529736	4.46591640640592e-07	0.584540016865043
rs9528129	TDRD3	T.CD8	0.185710489931241	4.31881858633919e-08	0.204199899714785	1.58556868466701e-10	0.677310800471061
rs16967494	AF001548.2	MONO	-0.406268503142449	4.74965634308966e-07	-0.333612752197328	5.81358813935281e-05	0.517953013733807
rs28413174	BISPR	MONO	-0.24859628032845	0.00028609596511878	-0.465137872859555	2.01516672985604e-07	0.0474981191548023
rs12916362	TBC1D2B	T.CD4	-0.222552081733939	2.77944064741975e-14	-0.224756509494647	4.60187908266539e-15	0.953625472188643
rs17079720	TMX3	NK	-0.149934567987351	0.0565313038546152	-0.35256227133265	1.69923995903124e-06	0.0554332388301601
rs147246472	MFAP1	NK	0.206124435099774	0.333382223813456	1.07026430275127	1.0932830857216e-06	0.00402109328046303
rs6451231	IL7R	T.CD4	0.0725301118774416	0.00114752824028657	0.0973951985027145	3.18381567244591e-06	0.406183154359473
rs35784302	CTSC	MONO	0.741001305113848	7.83194608766925e-22	0.780709143336635	1.92086146945383e-15	0.724236142512804
rs10413169	ZNF582-AS1	MONO	-0.22554950702811	1.74646927176338e-06	-0.153296975838581	0.0012883738159219	0.269741921578115
rs12379	LETMD1	T.CD4	0.21984848207687	1.70674335865218e-15	0.252125851815225	5.80244182015191e-19	0.370660008913662
rs59287916	DIPK2A	B	-0.265857618774951	5.01579532505901e-07	-0.271878220241601	2.94001574404444e-09	0.928641159558326
rs3775501	DAPP1	T.CD4	0.211180648877862	4.95831758141097e-07	0.162648397883994	1.11021574344316e-07	0.333949643156188
rs73373373	DSP	MONO	1.24974759982003	1.81838714748882e-14	1.43987217645509	8.51433801764308e-14	0.41495185220404
rs6859912	SERINC5	T.CD4	0.214649849053586	1.3395197100185e-18	0.300290977568883	1.15401401774325e-29	0.00643717997636858
rs58876889	MTIF3	MONO	-0.00945491723514264	0.835936484989873	0.559014696936474	5.28510953186767e-07	1.13719466625004e-06
rs6537639	SELENOO	MONO	0.386829948626111	3.76531557184997e-07	0.813179995073553	1.65729717458755e-13	0.000701767452492524
rs10859822	NDUFA12	MONO	0.311059774566097	2.45655507799821e-21	0.400334868331005	1.07958821168082e-10	0.171120672090659
rs57175638	IDH2	MONO	0.287482382715259	8.61064043978658e-11	0.39625080731843	2.49037699285707e-05	0.280067121041481
rs702692	GPBP1	T.CD8	-0.18074310992046	1.5360921519848e-18	-0.154044907618435	1.2503934036856e-21	0.253879749887821
rs16965650	B2M	T.CD8	-0.0212484526060162	0.0216893856243155	-0.0468923525780691	4.44730541482834e-08	0.0375466718125969
rs139431	AL035681.1	MONO	-0.535255946143838	2.1082767843452e-10	-0.935751791015775	1.23975249585543e-17	0.00159041234950767
rs11435945	PPM1K-DT	B	0.575789824673341	9.44898280542078e-05	0.813916628758243	3.34680589447749e-08	0.238680463592723
rs61968670	TDRD3	MONO	-0.499189433952441	1.70931731926087e-07	-0.813923597597021	7.24048354440647e-10	0.0427353503580303
rs5995250	APOL4	B	1.37896389550443	6.55481453951569e-29	1.69767479961351	4.34096790384072e-33	0.0409496921533054
rs914348	CCDC167	T.CD8	-0.181135408649508	1.30538749298985e-06	-0.194188136103682	5.42268661346489e-07	0.802342608367574
rs1142890	GBP7	T.CD4	1.4815519889836	2.19440648675078e-29	1.70293732035281	4.25295327916447e-31	0.181672341155085
rs2439803	ARHGAP32	MONO	0.559321399344715	4.42201653693809e-07	0.0322904874286845	0.779816874218635	0.000801443617503232
rs199513820	SPG11	MONO	0.124991470584091	0.230754555195338	1.11802824685975	3.98123830069848e-06	0.00011240315106134
rs147145585	LY6E	T.CD8	0.193060661051227	0.0076627199181978	0.293749121116252	1.54256223674357e-06	0.278797903365717
rs11688520	AGFG1	MONO	0.162683579903385	0.00215249080517665	0.538035525184398	1.8745471465453e-07	0.000827932707120571
rs34454532	WDSUB1	MONO	0.334760913014955	1.28089693091348e-07	0.250763600375571	0.00142675029654087	0.394018022767052
rs4238842	ERVK13-1	T.CD8	-0.181008358655691	4.67402300039063e-05	-0.214443763849953	2.01838628645254e-07	0.570404866521461
rs56383080	TMEM65	T.CD4	0.25648222379215	7.28285240180888e-17	0.228175849691143	1.1401054873471e-14	0.470112073862415
rs12145207	GLMP	T.CD4	0.686804067795327	1.80091827028069e-06	0.385864482013476	0.0216007042579998	0.166249622922361
rs703691	ISCU	MONO	-0.0646969576494487	0.00915350547632972	-0.33024540949629	3.93039550601262e-06	0.000310906982098417
rs657608	SLC35F2	MONO	-0.341235638610839	5.35808314818547e-07	-0.326557905921887	2.31250563530067e-05	0.883137120885705
rs9933822	UBFD1	MONO	-0.396949950526514	2.59448875957784e-06	-0.74792652461326	1.52755757936866e-06	0.0405378514205648
rs10170664	ZNF804A	MONO	0.00036214809619974	0.996894425469787	-0.80388176895549	5.52054935861941e-10	1.7539041596112e-07
rs533126602	GLS	MONO	-0.161473978065564	7.68878908445583e-07	-0.218895513758075	0.0351048725309524	0.594410313442529
rs853194	DUSP14	MONO	0.338344209380772	3.01529066425701e-05	0.664784035465479	8.3178940062655e-13	0.00533801143312095
rs2822734	SAMSN1	MONO	-0.0111443075026822	0.735789517121271	-0.516430504085427	1.55658737887681e-08	6.14102941689757e-08
rs2258404	GCC2	MONO	-0.0575841867086967	0.0208248912984209	-0.383763469906153	1.97878568509484e-05	0.000339565857393078
rs2797800	CCDC167	T.CD4	-0.218607611008751	6.78490597241279e-10	-0.193205583403321	8.85132714204609e-09	0.585680366953535
rs60338469	MGST1	MONO	-0.514049714981999	1.30138186487066e-06	-0.122495446366139	0.649390374336682	0.173922214875113
rs71640116	NIBAN1	T.CD4	-0.0598984643006811	0.0210205215087776	-0.143836068011821	3.93053940796721e-08	0.0197563897802774
rs8102976	CEACAM1	T.CD8	0.486050234169018	0.00012315063185268	0.631747520597901	1.33254108889741e-06	0.411049643886623
rs35433179	DOP1B	MONO	0.315357056228179	2.90641355106112e-07	0.166431832755798	0.0670737037195599	0.168077354962075
rs4903231	ISCA2	T.CD4	0.102394125328685	9.83514924701216e-07	0.108672981928229	1.98353662109288e-07	0.826194778906529
rs71425879	BNIP2	MONO	-0.108813397605133	4.05345930136643e-06	-0.139425874117191	0.0632295463997279	0.694886106751018
rs10203815	GFPT1	MONO	-0.115149474854725	0.0100262969561337	-0.510357616382896	2.68775871504416e-06	0.000545297379671008
rs2583283	HSP90B1	NK	-0.306436938788746	8.36661147828409e-17	-0.267413746569634	9.35568397524453e-18	0.371367601832792
rs303208	IFIT5	B	0.196482256541299	0.00021308623639365	0.203130447193466	2.5347499535837e-06	0.920732898293234
rs303208	IFIT5	T.CD4	0.252899202384348	6.79811720584779e-09	0.240101354138496	1.62710409436177e-11	0.811297608616082
rs56236555	TYW1B	MONO	0.144146989200812	0.0658520357063992	0.602203249732475	4.87061132666514e-12	4.85294373134718e-05
rs72786157	TNFAIP8	T.CD4	0.118809905038039	8.67731747856713e-09	0.0951467394552522	4.65360022742171e-08	0.361115807517715
rs4101562	ZAP70	NK	-0.487156899846764	1.51727289465181e-06	-0.123408192627935	0.365811424603506	0.0301508451812542
rs3759870	ADPGK	NK	-0.273216749095031	0.00102635514009895	-0.345358879980031	1.55378736246222e-05	0.52315022732529
rs533561988	HINT1	T.CD4	0.0536401429500664	3.22067193864526e-06	0.0195747712641405	0.101252348235763	0.0369795893573427
rs2270756	ITGA1	MONO	0.0657475621760885	0.384556011032025	-0.676223870013359	5.20344573492577e-10	6.31660936054227e-09
rs78232801	SYNE1	B	0.902336670569624	7.82571674431912e-21	0.946888810902936	4.00610857241578e-22	0.713684760879331
rs59251177	PILRA	MONO	-0.214539966888501	1.6837444186498e-06	-0.0320884749573272	0.813648950104185	0.201010174082645
rs33931897	TSPAN3	T.CD4	-0.11059737186133	0.00449986410772915	-0.162900909388369	1.09419334370431e-05	0.321665368025783
rs10813955	B4GALT1	T.CD4	-0.148196266667294	1.04312592044726e-07	-0.184129682984697	1.9487684010966e-09	0.365653051792328
rs2070435	PRMT2	T.CD8	-0.0735762972922227	6.12200542452205e-08	-0.0760613990733936	9.73472212550184e-07	0.900715759950231
rs10464892	PAG1	T.CD4	0.297774500452986	2.4588670492597e-13	0.289445248495242	3.48626510235138e-14	0.872532244805051
rs10859822	NDUFA12	T.CD4	-0.0939248051652239	4.4562447637776e-06	-0.241674474176591	1.45762265346503e-29	3.93638430544959e-08
rs34851635	LAP3	B	-0.425845672043673	2.04825915815787e-13	-0.458898693228697	3.07841700608895e-21	0.631462815843771
rs10553596	CASP7	T.CD4	0.229916501838168	1.11322595586284e-06	0.260579511402741	9.18760523265848e-10	0.615927606178968
rs4459686	LRRFIP1	B	0.100731518728198	5.91169395529783e-08	0.122177263921237	1.7182915752659e-06	0.482232335757265
rs115896828	ARL4C	T.CD8	-0.196494329124794	7.7950677236558e-05	-0.252617393340244	1.99547233428238e-06	0.428577705471259
rs9933822	UBFD1	B	-0.635195900392302	6.55631157940433e-08	-0.640742688018833	1.04979925443217e-09	0.97065640132384
rs13245390	SNHG26	T.CD4	-0.263987227968336	9.68591057029843e-05	-0.317768158251187	1.85827608487172e-07	0.544191710183837
rs143680654	SQOR	MONO	0.233543370786851	7.30300498590289e-06	0.649781243903356	3.41451803202231e-08	0.000760038190696599
rs8075784	AC021683.5	T.CD4	0.444417320166634	4.18408471821737e-12	0.467368278543052	1.13305347051859e-12	0.789810667807321
rs7226559	METTL4	T.CD4	-0.11353948744552	0.00068507802959934	-0.183057531006504	5.0607032258821e-10	0.107693912679029
rs7904949	NSUN6	T.CD4	-0.178138226897775	3.19775674282185e-06	-0.265027937118547	7.87930272131858e-14	0.080381238372227
rs2449334	SORBS3	MONO	0.243875578006164	4.63181586412545e-09	0.448986222490852	3.665275541124e-07	0.0289344261575187
rs10123375	PHPT1	T.CD8	0.177694430913507	4.79262447486223e-07	0.19032742946479	8.84925575082126e-08	0.793804438252553
rs577199	FAM110A	T.CD4	0.349337124059608	7.53910784605506e-08	0.385499090616021	1.92717956639282e-08	0.690495235427235
rs3793735	ADARB2	T.CD8	-0.437566341232525	2.09620375885835e-09	-0.548588252553787	5.50273370911767e-13	0.264057027054204
rs3828485	EXOSC9	MONO	0.667961273310144	5.37001715707875e-28	1.01277039106004	2.07750277380321e-27	0.000248454941419472
rs2336757	AC005842.1	T.CD8	-0.363444535234792	0.00045957111235263	-0.49468223746952	4.09346572724937e-07	0.344869415764931
rs7488680	TXNRD1	T.CD4	-0.116563194977481	5.27470223189992e-06	-0.168210936629475	7.43108444435765e-10	0.15150482757426
rs799458	FAM177A1	T.CD4	-0.0507415007153759	0.0313261150634802	-0.0963909715596754	1.18851185307076e-06	0.13186357330428
rs6937280	MDGA1	T.CD8	-0.433087367937799	1.99357118261312e-09	-0.483749868281728	5.33314820346135e-11	0.604723900360569
rs16942797	SDSL	T.CD4	0.442296459075941	5.40504987504544e-12	0.391193418865622	4.23028965892533e-10	0.546484374184729
rs10414394	CARD8	T.CD4	0.131509420760568	4.71484338590567e-07	0.132398651749668	1.26435668338562e-10	0.97776737857654
rs9824474	GPR160	T.CD4	-0.311308671946649	7.77215525540478e-07	-0.350450335580473	1.69965549257829e-08	0.646334843213943
rs4761725	MRPL42	NK	0.167985750788168	0.00025608682325297	0.20706476067496	1.7471210890189e-07	0.508025454956839
rs6937280	MDGA1	T.CD4	-0.734173279493492	1.05342566940041e-20	-0.812642267573093	1.13420602598357e-26	0.413411205648693
rs74783972	SLC48A1	MONO	0.577900893791068	2.55939329262751e-05	1.02818045658714	1.23613568445081e-09	0.0313007771779715
rs41296726	FLVCR1-DT	MONO	0.517018196410391	3.3558952157231e-09	0.364203859406146	1.23272607693857e-05	0.188439842099835
rs72786157	TNFAIP8	T.CD8	0.165789322531023	5.5990853908618e-10	0.119480245943097	4.68731392451468e-06	0.197041602503074
rs11947454	PLAC8	MONO	0.100554728221001	0.284437173985998	0.535185042271386	9.64717198288115e-07	0.0020762207794229
rs13358836	SGTB	MONO	0.247411036823084	7.51400938845945e-07	0.0313199339552471	0.780922798023459	0.0774546813448355
rs75763737	ZNF720	MONO	-0.0373321339007568	0.447711656909718	-0.401508460018985	2.02488482914209e-06	0.000135463816629695
rs55976226	SPATC1L	MONO	0.435080501164236	2.25979158976204e-08	0.409712253783291	1.81881792333994e-07	0.811024224383366
rs4886999	TBC1D2B	T.CD4	-0.217456830074801	6.77164932795623e-16	-0.20389163610758	2.08241981769034e-14	0.698073028297081
rs4713598	TAP2	T.CD4	0.313942300045577	2.64555019002289e-18	0.281634423850424	8.67015908111011e-21	0.44413095078659
rs6699749	EIF4G3	NK	0.233504695212833	0.0238565360261355	0.37600570933564	1.89910748717878e-06	0.265069230934949
rs12093578	CDC14A	T.CD4	0.159367705743506	1.87739880561665e-06	0.164804462075585	4.41025025706793e-07	0.904400726982796
rs4930698	TRMT112	T.CD4	-0.0993381402880622	0.00033486750278333	-0.139401194008921	1.22755075061945e-06	0.303675719407975
rs2835275	CBR1	T.CD8	0.159684065453083	1.13939740086089e-05	0.162492317275025	1.03820994192289e-06	0.953245967462147
rs73868247	CHST2	T.CD4	-0.580174954015494	0.0114690662441084	-0.923488181498844	7.8020510014932e-06	0.258152626413413
rs6567330	AC022726.2	T.CD8	-0.109349187677953	0.107840750363463	-0.384641933755327	1.81202610954535e-06	0.00774127775285491
rs13402	MLF2	MONO	0.11721936249585	0.00027909157400819	0.492384747254358	1.5432331004048e-09	7.31592838024385e-06
rs1733448	AP003327.2	T.CD8	-0.13128761235333	0.0883322269905411	-0.366137042060611	6.42193894673938e-07	0.0247032476027229
rs11684563	CERS6	MONO	-0.209014506339101	9.78080618087013e-08	-0.267280338836476	8.22654528473649e-05	0.445191550251248
rs79005938	TIA1	T.CD4	-0.24761834215199	3.39653686456031e-06	-0.271691341953416	4.77269120371363e-08	0.732885930894431
rs9933822	UBFD1	NK	-0.469860793056045	0.0049773544247985	-0.617598770617681	9.87857448178158e-06	0.489976550655933
rs2067402	INPP1	T.CD4	-0.487548107628071	3.04369955764874e-09	-0.607601331422261	1.38975821429903e-15	0.25390531928108
rs2302307	MRPL54	T.CD8	0.0312612852304844	0.122641460083537	0.104743655568341	6.70995332128672e-07	0.0103762454166077
rs1429938	PTK2B	T.CD4	-0.436336155260112	4.2815029451226e-29	-0.518707325417945	1.40835790593485e-35	0.0815763691383325
rs7589507	AGFG1	T.CD4	0.155562894654368	2.93497936009649e-06	0.153774769623466	8.6914238379556e-07	0.967800054288194
rs80220227	TTF2	NK	-0.189461423393088	0.207686164854185	-0.766877812699832	2.64298160496386e-08	0.00382999660755351
rs702692	GPBP1	NK	-0.23361499075118	4.19204526608299e-12	-0.119890515978914	9.59882265137453e-06	0.00564205210234485
rs11053491	CLEC2B	T.CD8	0.0801859201613119	0.00132467231074719	0.121211877541637	2.38369733520392e-07	0.219835581337807
rs4664285	RBM43	T.CD4	-0.153918738722537	0.0001471147823051	-0.133550244565435	8.41425968190858e-06	0.679753884126044
rs11015435	ARL5B	T.CD4	-0.173943980181806	6.40194398977475e-05	-0.26204519313558	4.08998245955391e-09	0.143614124703868
rs7686084	EXOSC9	T.CD8	0.367207890152489	1.75383609163453e-21	0.409889583626512	6.53611879096181e-29	0.354818605255233
rs7993717	IPO5	MONO	-0.23629358261701	1.37426707799036e-06	-0.0993225908846748	0.282567979408146	0.186177767295864
rs686030	TTC39B	MONO	0.557876092044496	1.51449994369204e-05	1.1488071075362	1.1271392308543e-11	0.00348422242033739
rs9391855	PBX2	MONO	0.0344116164968764	0.656167395986213	0.666108985915739	3.32582962247713e-06	7.03773392943628e-05
rs11872189	RAB31	B	-0.421434807657011	5.42539986967251e-09	-0.375755572067875	1.197584262527e-06	0.653790025137504
rs34956804	CD151	MONO	-0.188487931047246	6.0191448814341e-07	-0.215973019417174	0.0200825554880789	0.781415315666958
rs3754450	GSTM4	T.CD4	0.234128627480696	0.00094132256576198	0.312949385307808	4.61377018807048e-06	0.413168143893861
rs1199102	CISD1	T.CD4	-0.239163641157678	8.9394925642796e-10	-0.400187195757308	1.02118654373283e-21	0.00215993353828515
rs146257984	CASTOR3	T.CD4	-0.491792573350402	1.23096528512702e-18	-0.57609509824316	2.07731770635229e-24	0.231882799190225
rs4821764	MAFF	NK	0.190853247520842	0.0483138849647402	0.460119138508153	1.61375574742803e-06	0.0438074939219348
rs453978	TMEM220	T.CD4	0.283092563886288	6.32603023606838e-08	0.231240268764548	7.04267610213425e-06	0.465546694387404
rs56120415	MBD4	B	0.200886621160753	0.0001141951388471	0.263610879987928	1.82802026322356e-08	0.355808701006199
rs76656151	TMEM154	B	0.370494498077439	1.47842912092146e-06	0.526950825391194	3.95228859561949e-12	0.129003666805323
rs67631316	RCSD1	MONO	-0.327986540529856	4.62815272758266e-07	-0.050589741494044	0.570514168101671	0.0108719956401963
rs145138308	GTF2H5	MONO	0.46262104576199	1.19382124272259e-07	0.4326480120321	0.0420101984883194	0.895127562064316
rs76360425	UBE2F	T.CD4	-0.275649632655251	4.21973205382156e-07	-0.272490599231794	3.98143534657854e-06	0.967673198727203
rs35425747	CLTC	NK	-0.380974894396503	5.28768628360597e-07	-0.00780042231638441	0.920884080891461	0.000509829009821088
rs2927609	ERAP2	MONO	-0.251240289457671	8.0271059591831e-05	-0.478772890151381	1.88897609162038e-07	0.0354339493535056
rs11872189	RAB31	MONO	-0.184816311940461	6.34951603434207e-10	-0.740433162083733	6.20624976925109e-28	2.35816407301675e-18
rs200494270	AP005482.1	T.CD4	0.290584344719515	1.0685612433273e-05	0.281660489038914	5.00136888139574e-05	0.9240157103395
rs59967718	AHCYL1	B	-0.109416456963695	0.0879715322841086	-0.322545363250464	8.35554220118208e-07	0.0177526643871071
rs798889	LILRB2	MONO	0.590463266915178	1.28652063167524e-23	0.405218790832568	1.6503193024659e-07	0.0402736175892242
rs2400539	SNX16	MONO	-0.22083788482944	0.00013941934287548	-0.502567063098612	5.09422011793191e-07	0.0118894437888111
rs11718788	SUCLG2	T.CD8	0.205471540865537	1.8098923374788e-06	0.270739373649494	1.10909769724836e-09	0.271949335847951
rs4821610	RAC2	T.CD8	0.134972146050304	1.34675134989488e-11	0.101354383801862	1.05344114172746e-07	0.200412450367958
rs9800264	SCGB3A1	T.CD8	0.333512190114392	0.00013381746883176	0.465328931986236	1.71436079947399e-07	0.276693850900145
rs4729577	LAMTOR4	T.CD4	-0.0901624276394963	5.1527344173763e-07	-0.0700312284624685	2.36256037064036e-06	0.372458090340589
rs7524203	FLVCR1-DT	MONO	-0.319426107148297	3.84659332517758e-06	-0.312719680642544	6.45419968494108e-07	0.94089023507355
rs7786505	STAG3	T.CD8	-0.32587170040932	5.91963489853252e-07	-0.514347064074027	4.88847903900921e-15	0.0310867039421512
rs35007555	NDUFS5	T.CD4	0.00573750519002735	0.654625803644072	0.0561969517528126	9.66623628540319e-06	0.00460870615601435
rs450080	SH3BP2	NK	0.496256802768398	4.9090943015969e-05	0.637756786111253	1.96116483979753e-08	0.380725541399536
rs7254371	CCDC9	T.CD4	-0.297941006685771	2.93593820979975e-10	-0.367207869597479	1.16337130013746e-15	0.260837607088722
rs238709	ATRN	MONO	0.0124188006173406	0.829316048681013	-0.41282206467515	2.12613054593043e-06	3.10789538505095e-05
rs17046778	CLHC1	MONO	-0.0815131502288979	0.301299022523118	-0.511279330959395	8.47349366299232e-09	0.000201121404993548
rs146095550	TECPR2	MONO	0.205247444654233	0.122283604389852	1.04891611770126	1.96319656157769e-09	7.09717560537846e-05
rs4655226	PINK1	T.CD4	-0.233090563288341	1.67304438173764e-06	-0.0831888839087892	0.109294168733568	0.0323130446600932
rs1857931	GNG5	T.CD4	-0.0620433432365898	0.00014893674734678	-0.055625179565568	2.44793813473435e-06	0.74482009098424
rs143487325	WARS	T.CD4	-0.270489100657546	3.27853563646244e-11	-0.25148466661407	3.69385200819563e-11	0.718142005599663
rs2517673	HLA-A	NK	0.138463455033605	7.77901985841738e-15	0.156118075286618	1.04756294645639e-15	0.465237218331022
rs62167694	PNPT1	T.CD4	0.149401906935242	0.00054563117426108	0.160228169988414	1.4629473411345e-06	0.839266603557037
rs569809651	CAMSAP2	NK	0.54300003307477	9.73360916206974e-06	0.259397582969643	0.0182619344562395	0.0793404995661737
rs3850671	SLK	T.CD4	0.0438973358538819	0.0282768839659934	0.0917153970947755	2.3679579154074e-06	0.0809945869307097
rs7549338	IL6R	MONO	0.130972552971059	3.0890378020132e-07	0.39796675821796	1.99381409001194e-06	0.00162742281980863
rs7786505	LAMTOR4	T.CD4	-0.110597832709838	6.12886154368083e-07	-0.126236499422188	1.22000667917285e-12	0.564772950580535
rs12472591	PLEK	B	0.0748278803835816	0.156382247371322	0.225713490745967	4.84382546190482e-06	0.0340423666193867
rs2067402	INPP1	T.CD8	-0.354824864654968	8.57337798324693e-06	-0.387812966982859	2.56774446443873e-06	0.767316881917772
rs11718788	SUCLG2-AS1	T.CD8	0.749344110000855	4.93561422039903e-15	0.916534562628798	1.74944917110885e-19	0.187019016676372
rs7904949	NSUN6	B	-0.2409064123762	0.00194619412336783	-0.304012170029068	3.43040894389673e-05	0.547676836893649
rs10859822	NDUFA12	T.CD8	-0.017322824208007	0.353375094634971	-0.0996795913678645	6.56140718075881e-08	0.00136225636611936
rs74064848	PHACTR4	MONO	-0.606529140384594	1.61731086738429e-13	-1.01312325195751	7.14254484752796e-14	0.00550290193289151
rs6811177	NFXL1	MONO	-0.726217024862168	4.76144001032361e-15	-0.548117058383901	6.08639307565149e-07	0.190209762034846
rs7862404	TJP2	MONO	0.326106312119843	1.48954423762982e-14	0.328199512734213	2.55255717265723e-05	0.980453892245523
rs6816696	AC006160.1	B	-0.536508422927048	7.02769942694127e-07	-0.592723485234794	7.89717423665332e-07	0.719037555290755
rs6501705	TTYH2	MONO	-0.695557978509888	7.98116992506663e-18	-0.289646206168927	0.0136329430166149	0.00310065428626477
rs968713	GATD3A	MONO	0.498209114086162	4.72233231467301e-10	0.925422365534268	5.72554758261823e-18	0.000494418090502196
rs146034422	ARNTL2	T.CD8	0.629194049025896	2.08328520850178e-07	0.622819423602113	6.70076706292099e-07	0.969802264201181
rs9837899	EOGT	MONO	0.366915951983281	5.09916912199616e-07	-0.027052505371826	0.76037383546012	0.000500700539340362
rs1981669	MRPL51	T.CD4	-0.0500615419959729	0.00204747700695987	-0.0721051579806696	1.24738949550883e-05	0.331705391344306
rs3746224	ZNF749	MONO	-0.362120297090996	8.5198503220685e-07	-0.468365734373814	3.65397690507032e-10	0.289255414630228
rs113781346	TMEM244	NK	0.358532847098476	0.0006244758971724	0.591286768706757	2.32175276943463e-09	0.0953898155602501
rs2590331	CISD1	B	-0.254401697679808	5.48333224163219e-06	-0.339416479320826	4.31279609483195e-11	0.24362319943231
rs11680831	NAGK	MONO	0.240092796271385	4.31837979011e-14	0.163890043830728	9.09469605775218e-05	0.130467871900959
rs2246832	UBA7	T.CD4	0.236892465180897	3.0651902497214e-08	0.259350602396093	2.26208555631641e-11	0.68316852039094
rs1058315	PTMA	NK	0.00896931615845691	0.593068139193398	0.0969430814793794	7.81749854923934e-10	8.94295327530442e-05
rs201066796	PEBP1	T.CD4	0.145636577172966	3.14606743131332e-11	0.150698613429253	1.86363657201081e-14	0.854432349477883
rs1142890	GBP7	T.CD8	1.5306088175005	3.60988777625487e-31	1.54998095294279	5.40950211040984e-32	0.900273896203319
rs3734076	TMEM45B	T.CD8	-0.598644811695024	4.27318517052064e-08	-0.512715617199437	3.30036603223867e-06	0.566536544621193
rs2185808	MASTL	MONO	-0.383063475311273	1.0879876723572e-10	-0.582425487275611	1.23226927623102e-10	0.0508730874174313
rs12430144	CKAP2	NK	-0.233463202383835	0.0311369545503064	-0.620345454735376	5.87674912049167e-06	0.0236636186098727
rs4917714	ENTPD1	T.CD4	-0.174275462113328	0.0105119356275164	-0.406346038932984	5.27763496960349e-09	0.0143599831604781
rs1253109	JKAMP	MONO	0.0724357732249618	0.0604825390741287	0.37151464859938	5.44870159036185e-06	0.00068901521176101
rs2517673	HLA-A	B	0.172930665454324	3.4585095018867e-19	0.17127587260414	4.88637453066645e-20	0.945115535116431
rs2741159	KRT1	T.CD4	-1.21999021025847	2.02669051891352e-25	-1.29680375533068	9.50203523411106e-30	0.58348115378805
rs3093570	TMEM50A	MONO	-0.279454638670056	2.02726198310959e-17	-0.729063251674093	6.40582242975051e-19	1.36911579320938e-08
rs11947454	PLAC8	T.CD8	0.252885399131047	3.44396131415331e-23	0.283682039977538	1.22278935683573e-30	0.310471420193516
rs57315755	AGTRAP	NK	0.882173681762245	6.91768931395806e-14	1.11248855749647	4.49713143949561e-22	0.120926331431971
rs7070117	YME1L1	MONO	0.102864838462545	1.82712409573873e-10	0.260058087687272	4.15574929372485e-08	0.00104151728694625
rs6759004	CFLAR	MONO	-0.0300357320331179	0.213240236367032	-0.333608481995945	5.82239690799779e-06	5.68661742533538e-05
rs73552782	DNAJC3	MONO	-0.439377594577913	2.12077357708009e-06	-0.117150649411557	0.44428197268352	0.069033881407976
rs309926	AC008875.3	NK	0.121799158397293	0.00642268099194073	0.178295281038234	2.47685614282358e-06	0.325241266246374
rs234054	LINC02068	T.CD4	0.256872792007134	2.75170669758734e-05	0.226057147555779	3.34891100823129e-05	0.700492057112761
rs1712349	BAZ1A	NK	0.284048538015454	2.76965347263498e-11	0.191656186766872	2.01765237557173e-07	0.0845265775611452
rs8135967	DESI1	T.CD4	0.277692856330176	5.87878097688016e-07	0.213335823757501	2.47023067385693e-05	0.378257469920698
rs34428542	C1orf43	T.CD4	-0.0157030529884281	0.430218778651525	-0.086383529028932	3.57854041803195e-07	0.00608262057625788
rs11080327	SLFN5	T.CD4	0.509501029145363	7.24523515807512e-56	0.447857284024572	2.41013789107912e-57	0.0417006469003622
rs4713598	TAP2	NK	0.390722348055497	1.61705330998657e-13	0.319073008837081	2.02165371994378e-12	0.269071860076125
rs183850994	PSMD4	B	0.100205668019997	0.0862104605411655	0.342174608342154	1.3492905535657e-06	0.00710581674361534
rs143396147	HNRNPH3	T.CD4	0.102950239715534	1.68554002931988e-10	0.12087465782746	4.4653464414675e-13	0.411708430088537
rs1142890	GBP7	MONO	0.987494705201234	2.55514578523022e-25	1.05941267981346	2.37302363223713e-24	0.552919663906792
rs1421673	CARD8	T.CD4	0.122196847115232	3.35625983145459e-07	0.1391127821564	7.40753386480164e-14	0.558219133661431
rs56383080	TMEM65	T.CD8	0.295375172114645	5.62745652023086e-13	0.248551384186723	1.46684173307227e-11	0.364114098341666
rs2231884	CCDC85B	T.CD4	0.141483732628198	1.57007575061268e-10	0.119946683246111	1.04157425207485e-06	0.497142545045142
rs10207346	ASNSD1	MONO	0.266451661247852	2.90782045530949e-07	0.246382448920773	0.00953153555456702	0.850588745601177
rs2351245	CAST	NK	0.13230731496723	2.21364147130889e-06	0.0929890341194394	0.00010547406872415	0.272601878811531
rs1142890	GBP7	B	1.55946759430997	3.4830101975105e-28	1.84986486268995	4.62002507514254e-27	0.124878465598577
rs34297218	COQ2	B	0.194538514981385	0.00292851030523229	0.307077772776726	1.65777843835064e-06	0.209021856311912
rs74095484	CTBS	T.CD4	-0.227865184204435	3.60723772287214e-06	-0.0677235359780108	0.113074400584255	0.0123477187678711
rs1881724	CNTNAP2	T.CD4	0.484003723979274	2.8317877525317e-09	0.438137367661339	4.3931958862138e-07	0.688506219342511
rs56074300	SPRED1	NK	-0.296906031795982	0.00640841813498029	-0.568150599048996	5.60658596169287e-07	0.0774835660258197
rs2182836	L3HYPDH	MONO	-0.152730362111372	0.0531709190852209	-0.443245306511407	1.42295489198641e-06	0.014321846980515
rs3779092	RNF216	MONO	0.227145496356292	1.03139583422433e-08	0.338463057179709	1.78449603579772e-05	0.193818331744711
rs57203936	ADSS	MONO	0.115648847527433	0.0075221898880383	0.477781254170071	2.13842854730899e-09	3.2269002922635e-05
rs7844942	AGPAT5	B	0.323540508969974	9.54038017212376e-06	0.407574482201118	4.32966176888181e-09	0.387329829309565
rs4836677	FNBP1	T.CD4	-0.0473529093481611	0.0146487501900184	-0.0899256459910183	1.17411392659475e-08	0.0817560438236961
rs28556293	ABHD2	MONO	0.226625375933411	1.91819724542031e-08	0.265164545266021	0.00013581770109766	0.622213740778554
rs2517673	HLA-A	T.CD4	0.214967514636166	3.82451399698079e-37	0.241447996990582	1.37822427960762e-46	0.15500606120423
rs12942096	AC103702.2	T.CD4	0.136667603347398	0.0117586064462492	0.255368198914608	2.62105565238071e-06	0.115149801841506
rs62108291	ZFP30	MONO	-0.0657498735212455	0.417720594972525	-0.395752048079979	4.28459490278275e-07	0.00287094889740806
rs2718758	GCC2	T.CD8	-0.0428196172651627	0.00225185678254376	-0.0648884924881161	1.45984975760251e-06	0.245922273528596
rs11264463	CCT3	T.CD4	0.0199262059642883	0.213408408181878	0.0719570218314488	9.19670072911761e-07	0.0148964203599309
rs7111589	USP28	T.CD4	-0.255165594304177	1.84806347162519e-06	-0.177043484710485	0.00092308523588428	0.290708242102021
rs1059307	SNHG5	MONO	-0.0204892515284286	0.636928954486189	-0.648138256238287	5.63041550120339e-19	1.03025680368326e-15
rs295139	AC012459.1	T.CD4	-0.19241426166529	0.00104308341893204	-0.249797989776021	7.61828120899672e-07	0.448701712450611
rs1509113	SCO1	T.CD8	0.351210082623422	4.3996867169415e-08	0.348866169279526	4.91442377082651e-09	0.977719806494463
rs907612	LSP1	T.CD8	-0.137885242657138	3.52061897944542e-10	-0.134547461409154	1.02201126055592e-10	0.907342930950944
rs77367276	ACADSB	NK	1.16484027828193	5.32198773679959e-07	0.410071009847665	0.0923762549882317	0.0222789770724272
rs4821610	RAC2	T.CD4	0.11783437427859	1.74900988831815e-11	0.0466556328472249	0.0189319658776807	0.00565455348666211
rs11947454	PLAC8	NK	0.364441252745216	6.41297584493902e-28	0.524491484004468	8.89947298717401e-42	8.78156979027638e-05
rs374819369	HLA-DQA2	T.CD8	-0.376981610195222	8.13021128235848e-06	-0.464296325009547	1.90333828886999e-08	0.444362951302635
rs57315755	AGTRAP	T.CD8	0.883653177297774	3.21165740085753e-26	0.907883821717877	1.36370138268721e-26	0.812621154614552
rs28460483	AC107068.1	MONO	-0.537698829197727	3.28900898972376e-13	-0.476524766451286	2.54264268013281e-07	0.586149232457288
rs3734479	NQO2	T.CD8	-0.372027703438397	1.00084549481738e-16	-0.413427084158819	2.1331112465318e-16	0.500880597139646
rs35007555	NDUFS5	NK	0.0301878628288628	0.318297392555722	0.143622621770742	2.28175934257683e-06	0.00711970927407417
rs7022262	TRIM14	T.CD4	-0.0881213406955298	0.00456157225361001	-0.125947606961342	1.40309702726524e-07	0.324801118469511
rs2741134	DEFB1	MONO	0.455900174694088	1.95244075576672e-06	0.649955938477018	6.68367838927041e-08	0.190297381619744
rs907612	LSP1	T.CD4	-0.0961763533274915	2.26058745600617e-08	-0.0976851212364532	2.06108331431058e-07	0.950981294124483
rs1092553	FAM43A	T.CD4	0.276940116240901	1.03209484007338e-05	0.428570873539686	4.21527082394852e-09	0.102198548560569
rs4713598	TAP2	B	0.332097586845791	2.23548383715326e-19	0.351689484847486	5.99591592366408e-23	0.666501723186079
rs8003812	SPTLC2	T.CD4	-0.176443157023311	2.35366878502787e-06	-0.208948330788255	8.01572268276824e-09	0.517357866604531
rs4766492	FAM216A	MONO	-0.45889517430747	7.82371319201404e-11	-0.439787024214522	2.1319730293212e-08	0.848941003560345
rs11649638	TMEM170A	MONO	0.206571186246806	4.9244621512441e-09	0.472189416871288	2.02973325522401e-13	0.000103681322364251
rs11015435	ARL5B	MONO	-0.502636229023787	2.15789317778176e-21	-0.820328581346484	1.42153214254946e-20	0.000474258900423285
rs4713598	TAP2	T.CD8	0.281079796007353	2.23795594368693e-19	0.267888131907028	9.26337829140623e-22	0.723929962572759
rs9928072	UBFD1	T.CD4	-0.447729988584897	2.50420550135115e-11	-0.386999204304298	1.76719314270128e-09	0.490905520798432
rs2985696	RPL36AL	T.CD4	-0.028048819423029	0.00031436611037406	-0.0505817996657303	1.35632800669275e-08	0.0493750347909293
rs10821060	SUSD3	T.CD4	-0.14312824388415	2.34244872948667e-12	-0.154652695139485	4.2902644915143e-11	0.693978234734425
rs8087	CANX	MONO	0.0485062739038171	0.0543147209208642	0.115010570667365	2.09752304682767e-06	0.0527430344476063
rs2796749	AMD1	MONO	0.113775098755311	0.00054841400951989	0.521001610505667	2.47825848834904e-18	7.66583131361e-11
rs111731338	MS4A7	MONO	0.280083638717837	1.22459234595832e-12	-0.0913441829438377	0.17048527796177	9.80971776951229e-07
rs2522431	PAPSS1	MONO	-0.467350872287945	7.59916050534803e-14	-0.438814897989113	0.0011308650799929	0.843684892498304
rs74175903	SAMHD1	NK	-0.315050727202281	6.63709415921958e-10	-0.352725841469067	3.07458706131919e-12	0.577438639959354
rs141654038	GUCY1A1	MONO	-0.262514119191192	0.00514982315043439	-0.695030135810989	1.54791855289815e-10	0.00175438839558973
rs2281777	DNAJC15	MONO	0.0474991190279294	0.116320872695741	0.433965494221409	1.29134299771013e-09	1.96126310238687e-07
rs4504381	C5orf56	T.CD8	0.177486245648737	3.57621550245118e-09	0.146867945719919	1.0721469040357e-08	0.417814578312095
rs7087209	GHITM	T.CD4	-0.0518357092516971	0.00810269079581195	-0.0903419040612889	9.42269066349131e-07	0.143936669148838
rs11757823	ETV7	T.CD4	0.504470754805115	7.70167104966692e-13	0.408265721779188	9.05412810558512e-11	0.27882134463592
rs1521352	EIF4E3	T.CD4	-0.121286414655575	2.15633001594178e-05	-0.146521942290666	5.57387727091742e-07	0.525436416261004
rs147460349	RNASET2	T.CD8	0.059139834130949	0.0223946878626193	0.161651420502108	6.58426970378044e-10	0.00414301203709681
rs6937280	MDGA1	B	-0.323457958663528	0.00053356792091145	-0.476493381594759	9.66013591158606e-08	0.223727283136055
rs145740556	ARRB2	MONO	-0.0880604020062379	0.00331753116626948	-0.405957784916095	8.43462107251967e-06	0.000666541554403237
rs7618175	ITPR1	MONO	0.248680591351125	9.53925142837794e-08	0.0869569530768477	0.323164169987276	0.100760521212154
rs7151932	NDUFB1	MONO	-0.161370108329706	7.86542058910757e-10	0.0559875419075799	0.389184123898691	0.00175749448954215
rs6863319	DCP2	T.CD4	-0.0327237710354899	0.0864276689117671	-0.0808082137601219	8.10657713214541e-06	0.0635798013505375
rs75763737	ZNF720	NK	-0.295885820302667	2.03847515502599e-07	-0.264285521598384	1.54935904178157e-06	0.679255939387276
rs2979343	OSBPL11	MONO	-0.160850411907067	1.05029359862213e-10	-0.156578253058524	0.0212438456865842	0.952266917592585
rs9982663	GATD3A	NK	-0.444467146903469	0.00136739657193087	-0.653764638455729	8.82991685300393e-07	0.264727500078189
rs2038503	TRPC4AP	T.CD8	0.191122480732115	8.51639691828088e-09	0.214905175382168	1.60686187053963e-11	0.586243524728345
rs34623109	JAML	NK	-0.484598535601814	0.0016319054883688	-0.782752007927771	2.52308014466305e-07	0.156898497093902
rs4776616	ADPGK	T.CD4	-0.279248540599469	4.76051258428113e-19	-0.242148359235575	4.50160104344774e-14	0.366033120918449
rs11278248	GGA2	B	-0.143808148431835	0.0098087329928	-0.250617530803603	3.64532041925653e-06	0.160829372677938
rs11718788	SUCLG2-AS1	T.CD4	0.830811511910013	5.13821204572819e-18	0.9456425060429	1.45107524061034e-25	0.327065482257624
rs2590331	CISD1	T.CD8	-0.28852410926302	5.40162693450961e-10	-0.432556403824436	1.62834226712281e-18	0.0214472925761421
rs11999609	SEC16A	T.CD4	-0.158105547447533	0.00250160231081717	-0.220257617213731	1.16695084908673e-05	0.382538292564938
rs11435945	PPM1K-DT	NK	0.944992749744264	1.03139500582241e-07	0.923108432757533	2.5834388660545e-08	0.925198887143997
rs11080327	SLFN5	T.CD8	0.418234347248008	2.46864780878251e-26	0.419715511172883	6.63407695292258e-47	0.970654304549976
rs7115703	IFITM2	T.CD4	-0.249611514557261	6.06819920963712e-13	-0.286185573574236	6.20589911063008e-13	0.45841509643042
rs8012208	SLC25A29	T.CD4	-0.597789631236911	9.41162728700573e-13	-0.543781560358409	8.67112503384544e-15	0.595376185268288
rs556964	PCID2	T.CD8	-0.107131206482996	0.00985129053374982	-0.194133630166158	9.85083717201987e-07	0.12190368876147
rs10787220	XPNPEP1	T.CD4	0.158266611639426	0.00122655210928247	0.207041397355616	6.14820093492657e-06	0.457826920455062
rs9366875	ADTRP	T.CD4	0.348074353356705	1.32979603503232e-08	0.33320401225517	6.13914567924885e-07	0.864836077789601
rs6002592	SMDT1	T.CD4	0.0670329649029651	2.47554966140014e-05	0.164512699391939	1.24447684410955e-17	3.08320187815125e-05
rs58510348	HMGA1	T.CD4	-0.0169515320119119	0.721373225196858	-0.204707713125914	3.34443617845143e-06	0.00330818849620185
rs12127219	THAP3	MONO	-0.267749164913953	6.18156918893149e-08	-0.293137312871863	0.00025308302695797	0.782085876307684
rs2074143	DUSP3	B	0.363185889377222	0.00011638795321541	0.413396047421162	1.01999583836559e-05	0.698816469115643
rs149985199	RBBP4	MONO	0.034254411050995	0.28196302103797	0.416514180886921	9.7624272864003e-08	2.72350152273295e-06
rs79526090	LY96	B	-0.304701508154571	2.1656369246207e-05	-0.347895058741628	5.48045692867661e-07	0.655996563167004
rs67999415	TRPC4AP	T.CD4	0.0771177434093258	0.0161722428505556	0.174858121391223	2.72680763246292e-09	0.0212125797470033
rs10972200	RFX3	T.CD4	0.102434284542322	0.00815456977250061	0.176564670454396	5.47498187191907e-06	0.168506424001018
rs268225	ATP5MC3	NK	-0.0512833055300886	0.102155566969603	-0.126881834130035	4.75407083382761e-06	0.06667322812586
rs60833263	SLC12A7	T.CD8	0.261603400975184	0.00030851301871766	0.417177818506204	6.26169146409128e-10	0.104395670988127
rs10116850	FBXW5	T.CD4	0.147113128996906	6.37965448083006e-05	0.153817062187376	2.80939362340445e-06	0.889183794272233
rs115754476	SRSF9	NK	-0.0736090923109483	0.43497326345141	-0.468477361782718	3.26796388538145e-06	0.00358650799282462
rs2520167	SCO1	T.CD4	0.393719896318597	8.29919011238133e-11	0.491202693493138	1.90250503416799e-15	0.227813405210644
rs4900574	MARK3	MONO	0.102879722701845	1.40019062108198e-05	0.325664026087403	2.06430213177895e-06	0.00153618387022712
rs3828485	EXOSC9	B	0.480651578258421	3.14926983356306e-20	0.47460604705654	5.64227114859089e-25	0.92124421464378
rs13102061	SNX25	T.CD4	0.282884606727071	2.41736262519255e-06	0.310621737786965	5.50193835537722e-08	0.729201749778165
rs117389914	PI4K2B	T.CD4	-0.500543253948844	4.36995533193021e-07	-0.508590269325309	3.63344883686327e-08	0.950870362927075
rs73214051	AFAP1	MONO	-0.444467982216512	6.14845925880447e-07	0.0365891683077431	0.8558155987243	0.0278524163100155
rs11956243	ANXA2R	MONO	-0.474228683867627	4.4426557443568e-06	-0.52428438636517	6.59713910084496e-05	0.758663054569826
rs41439047	NCF2	T.CD4	-0.439084387898434	2.25769959431748e-09	-0.559962891146883	1.0257510757848e-12	0.234197464218594
rs117630904	PBXIP1	NK	-1.21953334931999	1.82192903715887e-06	-0.769747036784312	0.00611916107335052	0.22649833975123
rs150833525	DSP	B	0.670940792407126	1.35658289406058e-09	0.803535182920614	1.04731913962058e-12	0.373357543478881
rs7277179	BACH1	MONO	-0.0405802470789767	0.288787782086945	-0.353237741928441	6.34583010899409e-06	0.000236358925936038
rs2373341	CNTNAP2	B	-0.527356058671507	5.23009681360699e-06	-0.628152443154725	3.00779820792252e-09	0.504955332662711
rs1166708	NEXN	T.CD4	-0.49694405051547	5.0173030637306e-07	-0.398658371785426	2.23162437057409e-07	0.417147041398288
rs75279835	PHACTR4	MONO	-0.652416091488268	6.28845515946787e-15	-0.996252252404278	5.92731902663011e-13	0.0217156678817766
rs2867698	ANTXR2	MONO	0.143054836520846	0.0176133771491771	0.501507427090596	4.66975971607193e-07	0.00152319500857206
rs148450674	UTS2	NK	-0.801984772376919	8.96960833611726e-07	-0.776154697266606	9.16435199914652e-08	0.902408399093138
rs7254371	INAFM1	B	-0.490556182807248	5.02808486185292e-09	-0.532108012323699	5.1263018063008e-10	0.715743505455566
rs201267094	MUCL1	MONO	-0.844869183529638	6.8199803805912e-07	0.02353192856701	0.700469256261582	7.23794033140239e-07
rs35667872	NCF2	MONO	-0.437459492724212	1.94684429436109e-20	-0.0113123312059863	0.914148828007765	0.000158674389646143
rs74753856	SERBP1	MONO	0.156150110460021	1.2349396412043e-06	0.586392255268216	2.81042531113862e-06	0.000593748070093322
rs232556	CYP1B1	MONO	0.013908135170756	0.737718101156285	-0.582108867177755	3.64287304092827e-07	4.25955670010374e-07
rs116858786	ARHGEF10	T.CD8	-1.28930500283039	7.27987884501308e-13	-1.51339351677375	1.65381717474299e-15	0.354662269765996
rs9896950	HS3ST3B1	B	-0.530342526478831	3.95724774326288e-05	-0.722858577562294	2.60357268933565e-08	0.27724851276251
rs35149098	AC018755.4	B	-1.17865113507346	2.02068153544713e-09	-1.17309346255572	8.75231216671889e-09	0.983595479763573
rs12459782	LRRC25	MONO	0.242301740130076	1.0285051681601e-07	0.106178723437782	0.213225419353919	0.154504356029821
rs702692	GPBP1	B	-0.112293229169172	2.05632757868037e-07	-0.109668315762033	3.12281216614313e-09	0.923426886265293
rs1900126	GPATCH2L	MONO	0.144052504929558	1.67695411644583e-05	0.581121432039786	2.15644023379246e-13	5.29352928842139e-08
rs12609803	U2AF1L4	T.CD4	-0.131359657142225	0.00029899297757655	-0.175900241276095	2.76006353262115e-06	0.382611101256115
rs35371748	ZNF264	MONO	0.0642436797745788	0.157073795054214	0.406586272733078	1.23979669918425e-06	0.000226912977100842
rs79963822	BRI3BP	MONO	0.99146648096457	1.03986747950352e-06	0.24096688171803	0.274113725631334	0.0108437159460181
rs12339429	CCDC107	T.CD4	0.109038760839433	0.0720553894539867	0.299834285876103	1.50269828625424e-08	0.0155234654557632
rs979679	SGK3	MONO	0.0969339155188127	0.0237373460418434	0.771074415037363	4.28036358364639e-11	1.09018553234984e-08
rs12209346	KCTD20	MONO	0.207464130250546	5.49207253741188e-12	-0.0389065163842906	0.605972099944029	0.00217884640425064
rs7786505	LAMTOR4	T.CD8	-0.104495062228306	5.03564105074583e-07	-0.128222202687089	1.95270217311735e-09	0.406895710856124
rs10912992	PRRC2C	MONO	-0.0695018594386135	1.06086996119128e-08	-0.0634729297336026	0.260673948775353	0.916410804047744
rs10041468	CDC42SE2	T.CD4	0.0830378192408919	5.5349572800162e-06	0.0404382323805371	0.0201957465916964	0.085727705804906
rs3176860	VCAM1	MONO	-0.0129703019864734	0.803278582738359	-0.361015403277369	1.69136643146962e-06	0.000102975395033239
rs1695855	DVL1	MONO	0.381203719819784	2.79235182249514e-06	0.057208407622021	0.530879634049147	0.00717396299084374
rs568952339	MARK3	MONO	-0.163334766628376	7.20032497845231e-09	-0.371920259713546	1.40891323504463e-05	0.0172734729329373
rs181748969	ST8SIA1	B	0.523105166403218	0.0002148797465343	0.765482938721144	1.71881704865926e-06	0.243977492771304
rs12913236	ATP10A	T.CD4	0.224412383107295	7.87160871168637e-07	0.13832000854272	0.00074536287723412	0.149472644959623
rs450080	SH3BP2	B	0.646958927759058	2.50604399379503e-08	0.639918545330985	3.20215057675729e-09	0.962981230771439
rs9272184	HLA-DQA1	MONO	0.347931398964088	3.22078650757801e-11	-0.104776186502935	0.253029842892449	1.29902947465894e-05
rs2074143	DUSP3	NK	0.77154062278775	5.63251415155817e-09	0.457891024178613	0.0003572776786612	0.078603280794183
rs16837205	CASP8	T.CD8	0.15917613187862	1.19067589187197e-05	0.188307262301636	1.40968790981928e-07	0.555507791982047
rs527938621	IER3	MONO	0.153088585026713	7.98908413446587e-07	0.156354101951031	0.0258981623395329	0.965635965068208
rs11718788	SUCLG2	T.CD4	0.250582476678633	1.4585060785551e-13	0.254628437988619	9.04769051925724e-15	0.926429868325582
rs17144885	DMXL1	MONO	-0.297622808391714	9.08957060778294e-13	-0.632925137014287	3.49266118087638e-15	5.66281281453949e-05
rs11352670	CCDC66	T.CD4	0.0731634113101506	7.31312858700049e-05	0.0808353615224921	4.16236390158666e-08	0.738278978827657
rs11872195	RAB31	NK	-0.548075616275526	0.00011660643079114	-0.805795744126254	1.72880713339609e-08	0.186570406149066
rs1142890	GBP7	NK	1.58208364692595	1.56060109267071e-26	1.46512491647306	1.94099107585386e-22	0.521238985545553
rs1923187	C6orf62	T.CD4	-0.144383718236357	8.95466053177142e-09	-0.150800930797868	6.00045726552624e-10	0.84764317283563
rs2294757	VNN1	MONO	0.861026244903087	3.79108452308397e-12	-0.314069206470699	0.00160801956682909	9.92311552670568e-15
rs11739246	SUB1	T.CD4	0.0321435404002559	0.00244483385266291	0.0505819423948567	9.20784109575865e-07	0.202607371702559
rs11352667	CBR1	T.CD4	0.175324541215383	6.75012976788999e-11	0.14656290441672	8.33320861733373e-07	0.454084768268574
rs2430286	DTX2	MONO	0.397320807454846	2.53391027913614e-21	-0.0734613004635683	0.3571357613792	8.00556600920773e-08
rs3093631	TMEM50A	NK	-0.154915709546678	0.00056557534020623	-0.175338423977029	1.09667614346372e-05	0.728262357487662
rs2070435	PRMT2	NK	-0.118102962516291	5.21818158558873e-06	-0.199545172036855	5.92874604655684e-14	0.0205512141052857
rs3798307	RNASET2	T.CD4	-0.045924614523607	0.0373997067817415	-0.141653168718649	2.09382891858371e-11	0.00123749325651381
rs68037221	HLA-C	B	-0.136360613561458	3.64570374010639e-14	-0.177546178827177	2.54514416348657e-20	0.084659023805079
rs6859912	SERINC5	T.CD8	0.221652966927561	1.2413083046998e-10	0.340075673256648	2.84154714953318e-17	0.0155989096381319
rs544739022	NEXN	T.CD4	-0.418260964043707	1.1238104642586e-05	-0.343647436663267	2.99686131493992e-06	0.52424107883097
rs17302143	TFEC	MONO	-0.115869290621883	2.83958905793774e-06	-0.294815214108446	1.20874507873576e-06	0.00479653529977831
rs1509113	SCO1	MONO	0.487813431125429	9.94671144877553e-12	0.901237748095279	6.97185145714205e-07	0.0277157772714213
rs148223575	CFB	MONO	-1.4655870867788	1.3570565931913e-09	-1.17876171544814	1.47336895277833e-05	0.413248227405695
rs62442790	ZC3H12D	B	-0.173765961264492	0.0011611898446154	-0.244569593130258	1.7117785624499e-06	0.327599003202892
rs9320386	MANEA-DT	T.CD4	-0.174295181622284	0.0114264164650365	-0.279582577902803	1.04574517750423e-05	0.252993959667389
rs7161172	PNP	T.CD4	0.112330331981545	0.00137743065361244	0.241404497294478	2.3358168300633e-11	0.00788935316160804
rs34972442	DHX8	T.CD4	-0.114654594314011	0.0128743522812407	-0.196164142019625	6.69353305986444e-06	0.191013348551772
rs12170546	PARVB	MONO	0.207635841145195	7.4534338269866e-09	0.228630347608925	0.00736597228764523	0.817682438761903
rs7962235	LINC02384	T.CD8	0.369167881663044	6.76731452363436e-08	0.322196494686789	1.70677716327454e-06	0.612271018348192
rs3746005	MAP3K10	MONO	-0.180418335326654	0.00930275631214692	-0.401841122044263	4.47818291757837e-06	0.0427093638777191
rs370802054	NKX3-1	MONO	-0.433847523547336	1.80105308338353e-07	-0.247439680331591	0.00210611587772733	0.0980310906204126
rs78987494	SLC8B1	MONO	-0.315296781157726	1.30043919665652e-06	-0.168922183676374	0.135457347667745	0.25682251796978
rs56193569	TLE5	NK	-0.161305864214374	3.48908995604982e-07	-0.14667679898253	7.61406285013272e-10	0.700163696646435
rs6846936	USP53	T.CD4	-0.288905921361799	2.39560928356006e-06	-0.164261180117052	0.00576324976046869	0.136325141563603
rs11080327	SLFN5	B	0.481914489088184	9.91400868563395e-09	0.482119826921327	1.48211872807592e-12	0.998402624957693
rs1005794	ENDOD1	T.CD4	-0.302182839527328	7.85701388192026e-07	-0.254035091729047	0.00015360208630794	0.586718750563871
rs432206	CENPK	T.CD4	0.1949274669589	6.97598997527514e-06	0.251319928739894	2.67982131862842e-09	0.334205045266391
rs450080	SH3BP2	T.CD8	0.535791163994864	1.19995719711548e-14	0.566755516798674	2.59409567213714e-17	0.726123753010524
rs111798838	ZBTB43	MONO	-0.262667440701146	4.64087079355259e-08	-0.584487054834934	2.9936895309717e-08	0.00374595222154263
rs8003812	SPTLC2	B	-0.409629769070824	3.0486474642239e-15	-0.327495657869012	1.02973347711374e-11	0.211613976644304
rs3888462	TTC28	MONO	-0.252479061460284	0.0189345604094705	-0.550226254718078	2.97482403184092e-06	0.0566572077643329
rs968713	GATD3A	T.CD4	0.474356111621421	2.71329100570085e-11	0.301112030732102	3.25406485890693e-05	0.0760114918478744
rs7181669	RAB27A	NK	-0.160483122826971	6.89460636427619e-07	-0.14966409380945	1.44308691427586e-05	0.813523141326433
rs1131017	RPS26	T.CD8	0.123577715357607	8.16442422612779e-07	0.215709947110619	1.92648379201901e-20	0.00388037443173733
rs7570219	EML4	MONO	0.208709411093817	1.14594096262866e-10	0.672092420172612	8.25504032208176e-17	5.14551824453926e-09
rs183266	IRF2BPL	MONO	-0.348415082668032	2.93805990221399e-07	-0.41468535836496	0.00124512708177775	0.641713205144571
rs2583283	HSP90B1	T.CD8	-0.108025123294886	2.77634889747773e-09	-0.139830612665054	1.20301072698956e-13	0.196823601231053
rs190707303	CRIP1	B	-0.113170699721859	0.26568328109435	-0.504123432360979	3.27747443800373e-07	0.00495159563066947
rs7215678	SMCR8	MONO	-0.220645453061312	4.20532351486604e-07	-0.537416228545923	1.31845807113023e-09	0.000758636151193178
rs757716	SERPINE1	MONO	0.395251117130358	1.14287649931491e-06	0.125750676922085	0.260635712371545	0.0480987875809507
rs345781	FMN1	T.CD4	-0.842172235646192	5.60861918390135e-21	-0.777942921873378	7.6588267976347e-20	0.561382902022525
rs114660499	APP	MONO	0.222587151323364	0.0120982682267049	1.69814070183997	1.47333445195915e-16	8.77262728247142e-13
rs6735813	SPTBN1	MONO	0.429441082088716	3.53804573167009e-06	0.283205958511539	0.0222843230145091	0.336679320284665
rs4150712	TMCO3	MONO	0.189476382634193	3.1486204787771e-06	0.0442313363688426	0.592090365918302	0.111834550966258
rs432206	PPWD1	T.CD4	0.0860760786280178	0.00014713228272517	0.127617270234746	3.44819322638345e-09	0.17096938327372
rs552478321	SERBP1	MONO	0.00455379197859765	0.833136038181051	0.465564088904106	1.02581495544703e-08	1.05711290173263e-08
rs10464892	PAG1	NK	0.551414821813033	3.50683920372164e-06	0.4720844921559	2.24771533636652e-05	0.616437407650948
rs4919506	SLF2	MONO	-0.213276215705207	3.92632341026399e-06	-0.0704191452382603	0.422717006865521	0.146731436088789
rs6145513	KLF13	NK	0.173844292453497	0.00084093005344161	0.219848861244493	1.7912369382873e-06	0.498067422161944
rs9892851	AC005332.4	T.CD4	0.181350539740492	1.19246405241236e-06	0.240440986936145	1.13401190573424e-08	0.275757807302779
rs1429938	PTK2B	B	-0.262703980112054	8.5892791107279e-08	-0.254531900660656	1.75565740808236e-06	0.906976568033784
rs67079557	IMP3	T.CD4	-0.0356695763032656	0.0291390066811024	-0.0784207506855283	7.41672468328328e-06	0.0693013471898703
rs3093631	TMEM50A	T.CD4	-0.21946230161863	3.93069063405275e-16	-0.206305631156376	1.71943757965554e-13	0.714349352699476
rs12979839	LILRB1	MONO	0.176962152131573	1.17249260424309e-05	0.260354447595263	1.71850089692326e-06	0.204455424289448
rs6688233	SPSB1	MONO	0.42638826851741	1.03098571378682e-08	0.826770784930824	3.23193825738364e-10	0.00520189685939436
rs210213	ITPR3	NK	0.249776869627301	0.0249473688618952	0.584316741266769	7.43617828626875e-07	0.0351304265466469
rs1166708	NEXN	T.CD8	-0.603626521809277	1.47589751398475e-10	-0.585683835034642	7.04895528334025e-11	0.884126817276122
rs2258404	GCC2	B	-0.104322350589449	8.87069040992175e-05	-0.153619897625533	4.62186839584815e-08	0.188803118859867
rs7579933	AAK1	MONO	-0.372127561825084	1.77897529679117e-22	-1.07735662512324	5.00202471634489e-31	3.35595361341494e-17
rs6861524	TTC37	MONO	0.253685906894546	9.85188952851888e-06	0.601564251878693	4.94141240553708e-09	0.00204019208424249
rs6864403	SRP19	MONO	-0.00675088590136042	0.87946985855348	-0.453351959178116	4.27560566171087e-07	4.36845763639299e-06
rs77157663	PYCR2	T.CD4	0.304145343115247	1.85315703829137e-05	0.322234270258402	1.32537034352279e-06	0.848622858139453
rs58964929	UBE2F	T.CD4	-0.218702999727566	1.70565185775142e-07	-0.270505448612103	3.8077695716274e-10	0.368184464862857
rs7895403	OPTN	MONO	0.286472454673052	8.13737857136123e-11	0.573427080227509	5.70437394819247e-14	0.000453004069087627
rs1860108	NPC2	T.CD4	0.13089746190805	2.28669954612922e-09	0.129109690510239	6.85230834173371e-10	0.950631093802946
rs2620942	IDI1	T.CD8	0.12706706208306	6.79801081826269e-05	0.162840889746564	5.56105280927558e-07	0.419451639989049
rs75253306	MRPL41	T.CD4	-0.0900473901164609	0.0712592541975707	-0.217973836514326	2.4526276074446e-06	0.056086219054612
rs9508716	HMGB1	T.CD4	0.0383598302294217	9.92425651781307e-06	0.0479278170059662	4.23791450178416e-07	0.442959096006752
rs3093570	TMEM50A	T.CD8	-0.143427949100659	1.18098872520237e-08	-0.177007638935321	8.52349400882854e-11	0.341100763584999
rs325410	MEF2A	T.CD4	0.0982586070649513	0.00019448338623843	0.12342539424376	5.33614221510555e-07	0.474307003033476
rs7919859	ACADSB	MONO	0.149860965900693	0.0930960408719545	0.435325559193268	1.86460901541658e-06	0.0227054510117171
rs1573611	CD22	B	0.167036035379687	0.00900935029632509	0.289530175742605	1.39404450721956e-06	0.154053364697318
rs11229803	FAM111B	B	-0.0708935590465219	0.322605880687433	-0.451222785641894	5.25277128746818e-07	0.000725596720237206
rs113861118	OPTN	NK	0.0609745933909693	0.367281481293312	0.240938184124827	2.85132270106419e-09	0.0205980448953748
rs57648519	UBA7	T.CD8	0.266176200970361	2.79310315618385e-09	0.234915966807468	2.10315701201845e-08	0.594107092509665
rs7710267	SERINC5	NK	0.584626537371514	3.91874389753221e-06	0.661779585261628	3.04762073152477e-07	0.659271401668948
rs146274534	SHTN1	T.CD4	0.240619179015339	0.226350036200729	0.90318001959436	5.60301040609894e-07	0.012158863745479
rs35560631	EIF6	MONO	-0.139805197677355	1.69138924295437e-06	-0.515816707415464	1.54666330882612e-07	0.000139043573593381
rs1028396	SIRPA	MONO	-0.17667620088768	1.93322911054667e-13	-0.181238395595436	0.00497788094342922	0.946145241242764
rs11595690	GTPBP4	NK	-0.304959370747148	0.00020886084354966	-0.507952255138555	3.44629053409844e-10	0.0679057363811756
rs113068473	XAF1	T.CD4	0.639992917043859	1.79139942152271e-06	0.419448938228674	0.0013968996261717	0.229367834248785
rs8006909	NPC2	T.CD4	0.140872527046188	3.12959549366224e-10	0.122292071558915	1.32296489017998e-08	0.53056113445641
rs234054	LINC02068	B	0.46629914529136	1.56767324588799e-06	0.468134433672752	4.00219673738426e-06	0.989255727503454
rs72711936	EVL	MONO	0.458148457146493	4.71719494809002e-05	0.634166706830417	6.2891030752933e-07	0.285753583104556
rs450080	SH3BP2	T.CD4	0.566089454165851	5.2070324559633e-17	0.57535047736713	5.28932394796404e-21	0.910367751513688
rs6831024	SEL1L3	MONO	-0.243727294028072	0.00128135733170491	-0.47444644467164	1.28585869554601e-06	0.055690034413495
rs12977961	LSM7	MONO	-0.134335285895607	2.53456436958849e-07	-0.176544510776658	0.0429182239222408	0.639706195373552
rs4076550	SLC41A2	MONO	-0.186496465010348	1.11381607174543e-06	-0.0938908505743195	0.169010207479896	0.231676564719395
rs1544652	CLEC4F	MONO	0.0768361572522962	0.515353223371093	-0.531021552162009	9.09329204172108e-07	0.000114162465215571
rs788350	SNHG17	T.CD4	0.10913040615135	0.00429341607882361	0.14820598993673	1.43666004470996e-06	0.416884577326323
rs3803188	ITM2B	T.CD4	0.0913218270052881	1.10868605573947e-12	0.0874724969251356	6.72050108905451e-12	0.820576233972264
rs3751327	ATP23	MONO	0.284641962644516	0.00021603489440636	0.36536489299569	5.26484859262593e-06	0.456583347957859
rs76360425	UBE2F	MONO	-0.423594987171625	2.19009799343763e-09	-0.969337855665892	1.64053393878387e-17	8.89138848643631e-06
rs7291467	LGALS2	MONO	0.52035014407386	3.53870701681005e-07	0.596542524671084	3.01317812999467e-07	0.609850544870434
rs11983782	SNHG26	T.CD4	0.246480337051306	1.37014333543494e-06	0.205966971351425	8.33944744723419e-06	0.544844690452953
rs55770563	FBXO45	T.CD4	-0.258398733449967	0.07072312852241	-0.698317815764819	1.20174593915907e-08	0.0170752477618898
rs3828485	EXOSC9	T.CD4	0.31086588260596	5.83200487765308e-21	0.424625661183719	6.29191980130414e-33	0.00627079750545808
rs12570957	BLOC1S2	MONO	0.0506533321255035	0.0547326702526189	0.541785781038985	4.7419662723601e-07	4.46442696439639e-06
rs10408887	MYO9B	MONO	0.112819224950576	8.11093149546155e-07	0.149405676393232	0.00566818750589144	0.52654904452008
rs12603238	TRIM37	T.CD4	-0.278477441809525	2.46158701380563e-12	-0.261674813090899	5.30071156273589e-10	0.758891064978235
rs73389068	AL009179.2	T.CD4	0.285831046405599	0.00846783203081277	0.520351762877878	1.21282361302787e-06	0.116792469494233
rs6928482	HLA-DQA2	MONO	-0.63974614970775	6.50079753564609e-09	-0.195142760396696	0.0867880760789305	0.00402882122865947
rs60656861	IPMK	MONO	0.108011787344876	0.0261988266212239	0.442515387684472	2.69850481792902e-06	0.00120624648722162
rs7993605	RNASEH2B	MONO	-0.238615150231904	3.77139308716804e-07	-0.617215783944896	1.35368048298925e-17	1.85954887030983e-06
rs12603238	TRIM37	MONO	-0.12112658921374	0.0718199912294187	-0.386339813416271	1.05229341962019e-06	0.00906848729096736
rs7867966	CORO2A	MONO	0.313848094924636	0.00053363617109129	0.486299133578998	9.23935633885176e-09	0.151540658480274
rs4532579	MYBL1	T.CD4	0.266276589093142	6.1974392569491e-06	0.24450995614124	4.8744067062883e-05	0.791163442430004
rs7710267	SERINC5	B	0.79518784195368	1.10848915868947e-12	0.768580525472519	1.74834039680173e-10	0.863290776326522
rs4761725	MRPL42	MONO	0.172807112037707	2.10856480837685e-05	0.286015458246275	1.56580126837208e-05	0.134587354963405
rs62272179	SMC4	MONO	0.0458743094788771	0.749711190368799	1.31066685968007	7.86131039662541e-06	7.40836032403099e-05
rs62442008	WIPI2	T.CD4	-0.0199954000594377	0.334851924344799	-0.104927267765235	1.77347583468904e-06	0.00424110061218241
rs59889145	AC022087.1	MONO	-0.195577883999297	1.89886914271637e-06	-0.188490650490246	1.77587229180565e-05	0.903406712870098
rs6832151	RHOH	B	-0.162183577357171	6.15714196786611e-08	-0.150755029100504	1.38044716634167e-06	0.784313584717831
rs4761725	MRPL42	T.CD4	0.0752553508097785	2.48288999828825e-05	0.114373058997357	4.55078696517519e-09	0.12548895841224
rs842049	MBNL1	MONO	-0.272134942306537	5.81833741604277e-16	-0.320046205456669	5.43334883762639e-18	0.290064625257145
rs9893721	DGKE	T.CD8	-0.11365705890475	0.00042232843243887	-0.175923321449171	4.36123701743741e-07	0.177836205185014
rs667662	GCLC	MONO	-0.0508769454283341	0.540171023048195	-0.797247756914746	1.16608092047182e-09	5.93567805017324e-07
rs6983754	SNX16	MONO	-0.149790734588858	0.00815547584365125	-0.471711129275504	9.83302070151322e-07	0.00305872526287043
rs34361821	KCTD7	MONO	-0.27551611664371	2.70524412427099e-07	-0.00375245350768755	0.969062424856501	0.0131030564798656
rs8177473	TNPO2	MONO	0.661557350674281	1.32344103342056e-06	1.0169407726626	1.01681281571155e-07	0.116257342261199
rs708692	PSMB3	MONO	0.0165007275788722	0.204622275766088	0.232831213731708	6.51923966288865e-06	2.97586684933383e-05
rs78232801	SYNE1	NK	0.435905250823927	4.17167159503459e-11	0.444147974438786	1.66074310591894e-13	0.92141953025407
rs641937	ENDOD1	NK	0.84887214764201	1.38261505457149e-13	0.948055029257634	2.73507407156688e-17	0.499577087050352
rs6859912	SERINC5	B	0.819388851871088	2.25362602981369e-13	0.777346950255904	1.31849963841481e-10	0.785608805448365
rs2602450	CMC2	T.CD4	0.12075807261279	2.10466517510764e-08	0.118914511550794	6.82825332400098e-09	0.948468727658442
rs8003812	SPTLC2	NK	-0.362247255466116	5.94746729654215e-09	-0.494843478994312	7.94209687585625e-14	0.120115272785057
rs4932162	IDH2	MONO	0.154797402236079	0.00086781294273819	0.579420169303704	3.60076625029805e-10	1.68304106786583e-05
rs2899284	RAC2	NK	0.212380361950412	6.43760138144003e-09	0.187725308948118	1.05770184468801e-08	0.599174758291774
rs11323205	TENT2	NK	0.153759217449833	0.0101816517371454	0.292139045370645	1.0548788935561e-06	0.0946917155623492
rs60437629	AL592295.5	T.CD4	-0.303802075980388	0.00014285695293888	-0.358104830702592	5.58272532995135e-06	0.620469911270895
rs34481144	IFITM3	T.CD8	-0.435239072941398	4.36757544871998e-07	-0.508925319358312	1.24439649978728e-12	0.490461100461179
rs9528129	TDRD3	T.CD4	0.174035850496104	3.96260938892042e-08	0.220548485550823	2.97041580589991e-13	0.262577437747087
rs55976226	SPATC1L	T.CD8	0.322439873350746	0.00034346485664644	0.460144864600844	6.02572203467938e-07	0.27293082979487
rs6816696	AC006160.1	T.CD4	-0.369031954182488	4.46787983541123e-08	-0.409782090787651	9.57448894550375e-11	0.644514361130013
rs4748934	SFMBT2	MONO	-0.360979722367675	2.97307320728131e-07	-0.558227670078006	2.55288751095959e-10	0.0666865551462441
rs6937280	MDGA1	MONO	-0.597143942130062	4.39615780891416e-14	-1.15256425812566	1.61502027807724e-23	7.33484635106121e-06
rs2859661	AC022075.1	B	-0.381829968082856	6.07974965425276e-05	-0.573729078872662	1.13608346870918e-08	0.151675854190503
rs3108297	CFAP97	T.CD4	0.112404445275022	1.93190811757126e-10	0.0957534152507341	1.07496704584108e-07	0.490097919899968
rs57315755	AGTRAP	T.CD4	0.832828751802305	1.44404900891927e-34	0.884456894293652	4.89759406101103e-33	0.531609608947171
rs12157810	APOBEC3B	MONO	0.446764155512221	1.89522776987721e-07	0.561090290659179	1.85990001021968e-07	0.38802615219121
rs6983754	SNX16	T.CD4	-0.205276833657259	0.00023330475816033	-0.252092411169409	3.09563041202893e-06	0.537279233461604
rs907612	LSP1	NK	-0.116975381084004	9.86082550538158e-07	-0.086587990335788	0.00019748270128009	0.34924917641367
rs10059961	PRLR	B	0.076667212959988	0.167341363610314	0.405530307182986	2.42452674113063e-06	0.00101995797069603
rs2666826	YY1AP1	T.CD4	-0.155318986074688	1.09047823604846e-07	-0.1138850087415	7.80857020222002e-05	0.298993207096184
rs56193569	TLE5	B	-0.0594083901858478	0.0366279739021893	-0.163345229173498	2.50965858455511e-08	0.00907140138097933
rs7380858	EMB	T.CD4	0.0898648856304436	2.65986460955552e-08	0.0597346008095624	0.00015094028351001	0.168957011013776
rs151322547	CHPF2	NK	-0.484533754286559	0.0595697073730216	-1.05205542573257	5.18272467450919e-07	0.0816762211968085
rs3841266	ISG15	NK	-0.488959463780625	9.60851314775615e-07	-0.524435859154804	1.12642305947088e-08	0.785583819472726
rs641937	ENDOD1	T.CD8	0.511298952201957	3.12093113586142e-16	0.626244448638472	6.28372136659359e-23	0.15015655431528
rs2637993	IL1RN	T.CD4	0.178679242523816	7.12598543630326e-05	0.245830549909059	9.8939089411117e-08	0.28324048574853
rs4913382	IFNG-AS1	T.CD4	-0.0471588564082606	0.524583875965801	-0.314368407164367	1.05866132918211e-06	0.00577648258084668
rs4494538	BRD7	T.CD8	-0.0739583527776628	2.64092380559871e-05	-0.0918485203064892	2.22095482091734e-07	0.460517752416205
rs35313039	CAMSAP2	NK	0.500027470125242	2.02797964721359e-06	0.297906691736211	0.00207058841936911	0.147699214334541
rs10159433	CD52	T.CD4	0.202355294762123	2.03178013848988e-09	0.177444844802369	2.53365810371184e-09	0.562016531524593
rs35597961	ANK3	T.CD8	-0.198781180756376	8.34053524543078e-06	-0.21900807302459	1.09058183891783e-07	0.731011884630149
rs34057808	TSGA10	NK	0.245456831171298	0.0360274031819808	0.462869906626801	1.3296104872936e-05	0.162319775576819
rs7869529	BICD2	B	-0.386567365937502	3.68993663219215e-10	-0.292120240430099	1.01336292444488e-06	0.250882140486684
rs529270260	PAGR1	MONO	-0.215374571984069	0.00141202446476311	-0.656053619498495	1.92049552264193e-06	0.00311055631892346
rs886423	IER3	T.CD4	-0.188042183215579	0.0009624134394192	-0.319589598320578	2.61670826768037e-07	0.109164167513391
rs9901226	ARRB2	MONO	0.15094585501161	1.86782591735615e-06	-0.0594248823360736	0.564423644233906	0.0501442156534617
rs11080327	SLFN5	MONO	0.349828664087962	2.76186358463561e-14	0.307481397222693	2.56811933523861e-07	0.553186809224364
rs866484	IFI16	MONO	0.142220843108461	0.0001102753706965	0.22308758241811	9.72130935011454e-06	0.183761413527383
rs816920	C20orf204	T.CD4	-0.362560984311407	5.69719246668267e-06	-0.493910662328019	2.74149196450141e-09	0.237028848716327
rs9438393	AC119673.2	MONO	0.335538812551486	3.00362297694128e-10	-0.179078309016093	0.00016207288351634	6.13476741659128e-14
rs497149	MRPL21	T.CD8	0.110585216994847	6.62178746433137e-05	0.141698420947549	3.28439646237292e-08	0.395594607369169
rs4705746	MCC	T.CD4	0.203824195343182	0.00334264564507341	0.31497396258639	1.96899925143841e-06	0.237183002466603
rs3809540	RSL24D1	T.CD8	-0.0680137525142112	7.06487982716094e-05	-0.0971691339272327	2.27294007101423e-08	0.217237640013157
rs55670747	TMEM140	NK	-0.212002477739259	7.0434675283149e-05	-0.270192092698711	2.57593417427755e-06	0.44562164944799
rs12444973	YPEL3	T.CD4	0.0439486483865286	0.0234779876100083	0.0920878210733695	4.08961598470676e-07	0.0648234359473669
rs345781	FMN1	T.CD8	-0.879231857595345	9.20689114492494e-20	-0.783516405309376	4.83744806242109e-17	0.429906042117996
rs71648193	CPEB2	T.CD4	0.203409340547852	0.00077793042293508	0.319758846118794	5.68684918634352e-09	0.143010293206038
rs9963737	LPIN2	T.CD4	-0.116699955593875	1.5048405836471e-07	-0.0893800020451912	0.00069032021737856	0.416713496803655
rs73209563	EEA1	T.CD8	-0.0721415887129949	0.0114460495795149	-0.165441284223637	1.99399323023961e-06	0.0340358233317984
rs80220227	TTF2	T.CD4	-0.286228368954952	3.95346625776337e-08	-0.366618032894133	7.88324426138786e-14	0.235474792945256
rs4863667	MGST2	T.CD4	0.0844714425442112	0.194173930753179	0.328198624842695	7.39036497090373e-07	0.00756074100118214
rs76656151	TMEM154	NK	0.604308864437131	0.0222991531084523	1.20263523439669	2.0918807594008e-06	0.0958059969885911
rs143487325	WARS	T.CD8	-0.311179646083633	5.74771478339694e-10	-0.312181615193945	6.21855391721576e-10	0.98818187501024
rs74154776	GSTO1	MONO	0.118859888909783	1.21391350827335e-06	0.171462914716866	0.0572868316518452	0.570439015243652
rs9893721	DGKE	MONO	-0.641846906865509	2.0600136726502e-14	-0.80706901542062	4.39972852173148e-13	0.20097839554147
rs41269974	HLA-DQA2	T.CD8	-0.589890978986189	5.49461754100929e-08	-0.509906072414475	1.95459698563191e-06	0.587061590574126
rs1130456	HLA-DQB1	MONO	-0.136196165751573	0.00021383901486866	-0.460631934896776	6.57351348395814e-09	0.00010968945853057
rs504781	GABPB1-AS1	MONO	-0.307985621623475	4.74083308940635e-07	-0.387217642608661	7.18296583161527e-05	0.479757667523788
rs9436737	LEPROT	MONO	0.25042510019003	1.11404085835419e-15	0.343522522977467	2.6592621193412e-06	0.223225645409065
rs12716977	ITGAL	NK	-0.16490948039345	0.00572376922920639	-0.359549384594266	1.1277741059505e-10	0.0137882538554901
rs35992269	STAP1	MONO	-0.464186913704449	3.35419425664801e-08	-1.04984480228149	1.28504023709363e-24	9.53416359168301e-07
rs28384430	NIPSNAP3A	T.CD4	-0.307074564594482	4.22853235324321e-06	-0.243950312263476	0.00015117927514808	0.485812953628671
rs1160505	LAMTOR5	B	0.0971671863325476	0.012054634230509	0.169304284921819	6.85988659278826e-06	0.173562759000028
rs2835275	CBR1	T.CD4	0.156704483922026	1.43662934386325e-09	0.17826808960874	1.69112819236597e-10	0.55134881217826
rs4776611	ADPGK	NK	-0.301552689804638	0.00036390644054084	-0.367694592868211	6.18815181038633e-06	0.563946982323084
rs34674487	PARP8	T.CD8	-0.0426089679008361	0.0363496568112042	-0.0916322576323385	2.21843594156929e-07	0.0638553338306448
rs528946452	AL662890.1	T.CD4	0.342325213313555	0.00423466171367232	0.551849254269693	2.32122536799606e-06	0.201199181868112
rs4713598	TAP2	MONO	0.243421860353372	2.22300553277475e-14	0.415416607331949	7.77865820818539e-13	0.00510596443744132
rs11046088	GOLT1B	T.CD4	0.140343060426665	0.00659315202901579	0.298794310042929	1.59392518986805e-07	0.0348349243002676
rs35179634	CHURC1	T.CD8	0.0659486752686448	4.42884744749759e-06	0.0658414770889611	3.71764324885583e-07	0.995437959378211
rs4147596	MGST3	T.CD4	-0.0911979977971197	2.62980586461513e-07	-0.0827574578364609	1.01372629716643e-05	0.735963933934609
rs13015862	RBM43	T.CD8	-0.176580571184305	4.41049022200988e-06	-0.205227996767567	1.32991613103004e-08	0.573760706406743
rs7818082	NAPRT	T.CD4	0.305464610159585	4.42096976278191e-08	0.146119140764181	0.00162227962129036	0.0238184011991462
rs7546623	FCRL3	NK	-0.366349636467287	3.86184105976393e-09	-0.352917550527333	1.74678895686277e-06	0.884966733662007
rs62263730	CD200R1	MONO	-0.567996632767684	1.74379828315023e-06	-0.320679511572329	0.0141653325640121	0.153295707173722
rs3793735	ADARB2	NK	-0.432296509772319	0.0018301458050785	-0.75974237650691	3.77130419286499e-09	0.0747556859664015
rs1130455	HLA-DQB1	B	-0.243672899007989	4.70326050391645e-14	-0.210415801096826	1.64955528616208e-12	0.415957432216712
rs115276016	LPL	MONO	1.27019383799805	2.22822848694421e-06	1.83958093832924	1.96951846463113e-07	0.183738044225644
rs56193409	CHSY1	MONO	0.336661733386866	2.75741622780198e-10	0.062889201255025	0.400546242834231	0.00237230671528638
rs73604374	SIGLEC9	MONO	-0.385844767825859	4.88004074582426e-08	-0.116149624568658	0.456640813730579	0.112290490162046
rs1985501	LILRA2	MONO	0.555429577312807	5.47384040249966e-19	0.444045087168888	2.15758056288036e-06	0.295846808805929
rs11253565	IDI1	NK	-0.60806401206125	1.47818070453265e-11	-0.772350920634524	7.84147294804661e-14	0.197903243608725
rs9264222	HLA-C	MONO	-0.1227270688047	1.05901174131469e-06	-0.296576665835483	9.44424982365405e-19	6.84025150400534e-06
rs72715082	SQOR	MONO	0.220607868075585	5.60475278958978e-06	0.607357425803542	1.0525226623821e-07	0.00120603923075603
rs7254371	CCDC9	MONO	-0.317808005934854	5.8371036303154e-11	-0.447001960589022	1.14141261432793e-07	0.164857005952309
rs546842842	SYNRG	T.CD4	-0.0946281563713856	0.00042700627445605	-0.126584674705602	1.99679478430713e-07	0.366037934654274
rs2822752	SAMSN1	MONO	-0.0104362000972845	0.776469762750879	-0.629258744357225	5.04193366385833e-10	1.64839655149117e-09
rs11757823	ETV7	T.CD8	0.485824901126173	4.53484800718334e-11	0.502550501940257	9.73346406221636e-13	0.86141282557312
rs75256268	UBN1	MONO	0.0524675051871578	0.281812913515152	0.910961814113545	3.4055557158823e-09	2.791075684472e-08
rs7937334	CD3D	T.CD8	0.069263795326409	6.4699779053224e-05	0.0890249169970987	1.33232040395432e-07	0.400324474746236
rs2822734	SAMSN1	NK	-0.269186314716942	2.51025876689888e-08	-0.217365399144253	7.58118396360323e-07	0.40916954008186
rs74116976	ETV3	MONO	0.327396299485458	9.66112687886232e-13	0.198481429472294	0.0242151374338208	0.184908649677392
rs9264272	HLA-C	B	-0.14558300784986	1.10879266018259e-15	-0.170930551891763	4.8409999441506e-18	0.298891540958796
rs112530478	CSK	MONO	-0.744370197308757	9.66673517720002e-08	-0.464203315600654	0.202462518495521	0.468983014384871
rs3004217	CUL2	MONO	0.127350374883722	0.00022232882381221	0.545606321304193	8.58872157456261e-08	5.35299119172837e-05
rs12603238	TRIM37	T.CD8	-0.299136310965203	4.6039488027649e-11	-0.235178199434258	6.39511982292102e-08	0.28567426966032
rs8055802	FTO	T.CD4	-0.111315809845681	0.00937526717432269	-0.194490225073105	4.07640431513552e-07	0.140160866795679
rs80220227	TTF2	T.CD8	-0.308172454044002	2.20379311819381e-07	-0.441985441355178	2.8229856785157e-13	0.0961136358053518
rs58638768	FLOT1	T.CD4	-0.226601696049101	4.67721944609184e-09	-0.258370707595824	5.51619276740648e-10	0.557761927854428
rs10870140	PHPT1	T.CD4	0.0780644286953782	0.0245542311072008	0.144750043205373	2.84289631641909e-06	0.144626629846282
rs6961237	MPP6	NK	-0.915571780002172	1.18977739142925e-07	-0.435455586053347	0.00437052624023621	0.032503330494263
rs76656151	TMEM154	T.CD8	0.659129742062373	6.63733183813252e-17	0.782484311057463	1.45200183311196e-16	0.272533696787981
rs2400539	SNX16	T.CD8	-0.187680081923797	0.0111998868355694	-0.371780044193489	6.16364523118962e-07	0.0733398295894828
rs148450674	UTS2	T.CD4	-0.412060930789115	1.3094425086637e-06	-0.33679667481868	0.0002419930787672	0.538029664682234
rs2728112	PKD2	MONO	-0.105674379064604	0.118414403875209	-0.459814685252142	2.71880657100093e-06	0.00235921804870385
rs12678412	TNFRSF10A	T.CD4	0.207575940574136	1.15644809734527e-06	0.147459454013133	7.71695464345942e-05	0.276090616893803
rs6815790	CCNA2	T.CD8	0.315719617996019	0.00084806912067701	0.378634018301673	7.68438361205159e-07	0.597144203978672
rs1130592	HLA-C	T.CD8	-0.138899454334035	1.13416683105487e-15	-0.178399431960968	1.34598681291077e-28	0.0591470816994861
rs544739022	NEXN	T.CD8	-0.580335793061092	5.60280556203149e-11	-0.592015975553128	2.11127531768109e-12	0.919062716455463
rs34481144	IFITM3	T.CD4	-0.707679706279456	7.8965352027937e-12	-0.746196838701334	5.3881008904346e-15	0.769306625999952
rs6941158	NCOA7	T.CD4	0.117880675324043	0.00022450732324905	0.17898921282232	2.39493421253896e-08	0.164483330474344
rs1415217	ZBTB41	B	-0.207658733124567	0.0130981904637582	-0.376009224684504	8.50034639474754e-06	0.149305846361928
rs1981669	MRPL51	T.CD8	-0.106354609744781	1.0769640410563e-08	-0.090538500699687	7.23079553891837e-08	0.510805245516133
rs12666349	PPP1R17	MONO	-0.582042596123803	8.77858184507801e-06	0.50543935731086	3.06547662019436e-10	2.18926187582657e-13
rs7254371	INAFM1	T.CD8	-0.529191474579857	8.67324691906492e-15	-0.518933614504767	1.19547128901528e-13	0.909748730175471
rs2518908	RASGRP2	MONO	-0.625485438756	1.26141548246989e-07	-0.0212751748713417	0.853912120124832	0.000192658254049982
rs4567793	C17orf97	MONO	0.309302236607532	8.29858369577074e-05	0.4400437356451	3.40100805081458e-07	0.248283192237731
rs631299	GCNT2	B	0.271954980873035	9.33568710984813e-08	0.24441003420706	1.01219822872513e-05	0.705326946818615
rs12503953	LRP2BP	B	0.546931597163232	1.05171883240611e-07	0.262236052800214	0.0269432519729117	0.0640345575229193
rs9784763	CD164	NK	-0.135109094227608	1.30411637082058e-06	-0.145564793563562	1.46604349127505e-08	0.774591465776063
rs34676212	CNDP2	T.CD4	0.0962344142691214	0.00026418392009923	0.133204378923126	1.10540082709594e-07	0.296916555071212
rs34851635	LAP3	T.CD4	-0.161699089420372	0.00033063004787934	-0.170729670188436	6.36834266495714e-06	0.87536339166379
rs67297326	NAAA	T.CD4	0.253015789240197	8.73932350873386e-14	0.326960397570398	4.15326528948135e-19	0.105233878588658
rs3772147	SLC25A38	T.CD4	-0.236338065256049	4.56949944800769e-06	-0.118550264244685	0.00646706155376826	0.0748026290202772
rs17144885	DMXL1	B	-0.342596295302494	9.01462678154346e-16	-0.351979857385384	2.1483195803059e-16	0.86516566402644
rs5756737	CDC42EP1	MONO	0.441921685734994	4.29734099783887e-09	0.781914793605635	3.6162370457283e-15	0.00335872437407349
rs116858786	ARHGEF10	T.CD4	-1.22290907561834	4.61186236765658e-13	-1.38415425207142	8.14364398580248e-16	0.470326450623137
rs7901747	PPA1	T.CD4	-0.107308940868065	1.50799731586247e-06	-0.112500470026619	3.70274500204882e-05	0.879824158281445
rs7789081	CCZ1B	T.CD8	-0.292237052295629	3.38777688955651e-08	-0.171331499416245	0.00087093225843299	0.0920709428306251
rs7254371	INAFM1	T.CD4	-0.514313898433007	3.08234474703685e-20	-0.510498542338463	1.02013970357279e-21	0.95575531510334
rs545545449	COG6	B	0.218597973529006	0.00391936107706552	0.4099787147044	1.00055598619362e-06	0.08296960078324
rs55752233	TSC22D2	MONO	0.136080627053162	0.0129870304207388	0.564267232068998	1.19916125900102e-07	0.000221350660369506
rs624233	MS4A6A	T.CD4	0.706846060112139	4.68642052955787e-07	0.838969345764652	9.90616731213345e-10	0.483240729570441
rs36081508	BMF	MONO	-0.314358742954545	2.0786495114565e-06	-0.113726523230168	0.125804804190796	0.0404381551940521
rs2001216	RCCD1	T.CD8	0.237398898747787	0.00097759235721335	0.312162743383057	1.37057054911886e-06	0.429410794652112
rs60133523	RRP1B	MONO	0.455970157017502	0.00016136834782177	1.24323104881391	1.272904888161e-07	0.00204858980130362
rs10415428	AC008555.4	T.CD4	0.435651831106655	7.72084536002301e-08	0.498650945492443	3.56215424433111e-08	0.589827984574412
rs2292971	TBCD	T.CD4	0.181599177376087	1.5847078554935e-07	0.141694286862377	4.04771929151295e-05	0.400809455160441
rs2976952	PRAG1	T.CD4	-0.18704623436316	1.36584445626348e-06	-0.118912438244714	0.00392767778812148	0.218912819367592
rs150143781	RGS13	T.CD4	0.185663956927617	0.00185083017902661	0.270595359603362	4.28123257853102e-06	0.300873633666788
rs17101779	PDGFD	NK	0.0495597864941646	0.617397851021998	0.457205816318178	4.18033169755024e-07	0.00200033351847666
rs9426801	LUZP1	T.CD4	-0.151212393118676	6.01147311251269e-08	-0.285152446667242	5.04257215013301e-21	0.000435917336105217
rs3924987	ANXA5	T.CD4	0.125294672737431	1.97679359548643e-06	0.200673345368271	1.58476045337048e-14	0.0322781498514804
rs386109	ING1	T.CD4	0.0722779055299325	0.0367299515246424	0.133680039371509	4.83947232625708e-06	0.168756251898291
rs148759925	CD44	T.CD8	0.136004302736964	1.73682432063341e-07	0.133277609053276	1.57126118238564e-07	0.938015264217888
rs62271965	CCDC58	NK	0.930552261749095	1.50867879438921e-06	0.378834520919074	0.0166036067347675	0.0238657236819964
rs9928072	UBFD1	MONO	-0.371648833505248	1.15756919476205e-05	-0.71735515710717	3.91643560844477e-06	0.0442468827418539
rs12463045	INSR	T.CD8	0.153332646681128	0.0279896597242414	0.294367083210282	1.24250442971373e-05	0.139365507066184
rs367657442	NSFL1C	MONO	0.152788604071073	2.15066799357835e-06	0.00674535973590518	0.933173605927772	0.0901869618732891
rs8075784	AC021683.5	T.CD8	0.431649265786696	3.71710339874279e-08	0.432011946398801	5.35280294300298e-08	0.997301365996435
rs113457364	ST6GAL1	MONO	-0.727830063218777	0.00027376567348798	-1.46776454574225	3.98177797376784e-07	0.030117905040706
rs11765305	EPHA1-AS1	MONO	-0.465543777162822	3.92004005187388e-10	-0.516340930583538	2.97722943763141e-11	0.616498905141049
rs28425645	CHD9	MONO	-0.0208230123945766	0.511505234131083	-0.472330647305968	1.01086606923961e-07	6.82409803471665e-07
rs11291652	MS4A1	B	-0.0788325234246479	0.0001507683508937	-0.0979821021750903	1.0862810176034e-06	0.496815236563371
rs804025	POMZP3	MONO	0.570801675231092	5.4106181015868e-12	0.0709282091507158	0.35545912248811	4.43354011834271e-06
rs12760818	DSTYK	MONO	0.686124915511587	1.24147676492681e-12	0.0602235670864233	0.588218657126617	1.19478463407927e-05
rs10143451	NUMB	MONO	-0.163465001987696	3.61478071648169e-08	-0.42593759754689	0.00017844792682641	0.022387150376181
rs12822052	HELB	T.CD4	0.18566748893251	8.63877373157107e-08	0.129046277726491	2.45953746545598e-08	0.158174646221274
rs13236973	AC147651.4	MONO	0.297406000476994	7.2718417608684e-05	0.612521379275507	3.20509449846706e-07	0.0212381923332725
rs146257984	CASTOR3	T.CD8	-0.425739393317685	7.70137839980428e-13	-0.502451402630878	2.93394583780526e-11	0.395450342660996
rs7145565	CDCA4	T.CD4	-0.118739180528983	0.0254745690887201	-0.204920652605896	3.05302078482823e-06	0.203991732620052
rs1804500	HSDL1	MONO	0.338581027994104	1.84680625754154e-09	0.3099112654405	0.00033096600802869	0.774831029006208
rs3523	PDZD8	T.CD8	-0.112876237625579	0.00090105042854321	-0.197898270522263	3.47540308631758e-08	0.0766998900026882
rs4532579	MYBL1	T.CD8	0.450584952201549	6.84207585549616e-22	0.392151068237848	7.8491210644144e-17	0.326821570479417
rs3736166	GGNBP2	MONO	0.118187285113609	1.14051067516888e-06	0.255625323987418	6.37370950550562e-05	0.0394749175205215
rs1509113	SCO1	T.CD4	0.370691196096444	1.40213734133899e-09	0.490305676880589	3.05161579716379e-15	0.143683996354148
rs7104558	NAP1L4	NK	0.173277104031031	3.72303830427656e-05	0.204758822564608	1.44231830008755e-07	0.570764517987876
rs6458328	DNPH1	MONO	-0.286435029291044	3.71678316932332e-07	-0.37443506658505	0.00254875055473431	0.511111678201221
rs6533196	PPA2	MONO	0.377623855998463	2.46467197341475e-09	0.0784398835593716	0.437316838806023	0.0108196353663405
rs1609990	D2HGDH	MONO	0.541289833253634	3.85524266051011e-10	-0.264193306429253	0.00301212565560723	1.98269057792237e-11
rs75251423	BLOC1S4	B	0.177113431970473	0.0123456358134949	0.325167734363638	2.56048374772117e-07	0.110802201014128
rs1130033	RNASET2	B	-0.170812176366897	2.96061415087854e-08	-0.204408459777549	3.98378934164152e-10	0.432761530325809
rs455488	SAMSN1	T.CD8	-0.103154832440916	1.26878867090317e-05	-0.177931130212393	1.85677358848341e-11	0.0275819258891294
rs4788417	SEPHS2	T.CD4	0.227126331877051	3.30319473712927e-12	0.299303832424433	4.84578264252089e-18	0.0995811795122914
rs3798307	RNASET2	B	-0.166571387818138	7.61952540994525e-07	-0.214382745412852	1.12437892732328e-09	0.306053842584952
rs17066908	ATG5	MONO	0.142281042270293	0.035275394967992	0.794241641967332	6.57230484923405e-06	0.000391431532568093
rs11803889	EEF1AKNMT	T.CD8	0.160970881280853	5.63724269235607e-05	0.23273669113326	2.33758226117518e-07	0.21930718298357
rs1865840	JUP	MONO	0.491827360197183	7.45787621623145e-05	1.01689028827906	2.75722454122081e-12	0.00394875242621145
rs13278062	AC100861.1	MONO	0.298007852208187	2.27933378390465e-05	0.522828943997066	2.48079434697516e-11	0.0254025265144955
rs35664546	DUSP14	MONO	0.326665924980614	1.21042660194246e-06	0.485863085574573	1.36432408008411e-09	0.112010304158161
rs2641984	KANK1	MONO	-0.379128275730289	1.70091875352408e-07	-0.0707146126596052	0.456556945124374	0.00877328131952158
rs11075954	ZFHX3	MONO	0.438348137429595	2.66782779071779e-19	-0.118776793330351	0.119928457258699	2.03686644457945e-10
rs318429	SERPINB9P1	MONO	-0.489368447698205	1.65766318155186e-09	-0.422140279856819	2.5393400803739e-05	0.589203397574139
rs7904949	NSUN6	T.CD8	-0.177529583953644	5.4586381430783e-05	-0.251570059801097	2.03180117299011e-08	0.223494823632608
rs35794526	NOL9	T.CD4	-0.171196483903845	2.00357126834353e-06	-0.157204400995389	2.05545078315462e-06	0.768283931946386
rs573616381	TRPC4AP	NK	-0.100228958498587	0.108647369567571	-0.266849045923014	3.27592041571294e-06	0.0457887886762684
rs77899360	TUBA1B	T.CD4	-0.0628383937225978	0.00253489863812766	-0.0854080533383157	8.09515744953934e-06	0.415969976644149
rs10711754	LUZP1	MONO	-0.0567418786310495	0.194693325381556	-0.375306560508541	3.95987436084873e-06	0.000410600913984956
rs139459	AL035681.1	MONO	-0.576542170093098	2.24938231391213e-12	-0.897899846991882	7.07884583277764e-17	0.0095864031093858
rs1915942	EIF2A	T.CD4	-0.0236858390921244	0.191278282138618	-0.0861875674709903	1.67430658434688e-06	0.0128573925469634
rs12832115	SDS	MONO	-0.741408117724916	1.82491332577492e-06	-0.439009261261542	0.0102545060830246	0.181750139764511
rs12442998	ATP8B4	MONO	-0.0324078685843903	0.661058885713489	0.740670389613193	4.31863431713559e-12	4.92051610867586e-10
rs10556441	SELL	T.CD4	0.128424676079241	0.00368166800599952	0.200462136490336	7.39867451063072e-07	0.219848984469066
rs3828485	EXOSC9	NK	0.484796282338752	3.41392507077182e-14	0.619228573504762	7.86368154212198e-20	0.111476847672681
rs4988342	BRIP1	MONO	-0.605292781414251	1.38288230028549e-06	-1.13345081605323	8.67263385030461e-13	0.00569028883072958
rs4238842	ERVK13-1	T.CD4	-0.13905969734544	0.00136206107038665	-0.212917212236107	1.02095587180404e-07	0.199821217385087
rs142165173	MAPRE2	MONO	0.49900675494801	9.85958037959595e-08	0.134508796135133	0.324327729951644	0.0254758990924046
rs3827807	MFHAS1	MONO	-0.397321559096188	1.0402428667578e-07	-0.44301206605305	0.00020032263129867	0.738854041457671
rs141703694	CHURC1	T.CD4	-0.0321174042410923	0.00390384583153114	-0.0436106638821121	8.7068722349579e-06	0.430200060141
rs8077002	MYO1D	MONO	-0.355108819081067	0.00688353333687664	-0.569419724303674	1.3971214567396e-06	0.215343114315156
rs1684051	ANKDD1A	T.CD4	-0.326991799160485	4.33265861195324e-06	-0.433647484183758	1.5070142755951e-12	0.235705571236381
rs1429938	PTK2B	T.CD8	-0.256991300477199	2.7306818431256e-17	-0.358484414717207	4.87776239446165e-30	0.00785662650010958
rs1122688	SHTN1	MONO	0.31048022206716	5.59205416632349e-15	0.421501788286548	1.40097661515298e-08	0.164271494391264
rs7937334	CD3D	T.CD4	0.0723838807408092	1.06347472069512e-07	0.0762767364850349	1.08655232831958e-07	0.838270392408106
rs61814891	S100A10	T.CD4	-0.063888530587984	0.00031194981014778	-0.0952170646729847	3.89124258812659e-08	0.193552538752539
rs3038352	NSG1	NK	-0.787998517180825	2.04613701116058e-06	-0.957579306916161	4.9569947168893e-11	0.422228490163098
rs17550808	LNPEP	MONO	0.14666472549107	0.0537859654970124	0.748173611832509	3.28129903444844e-11	3.84198508537768e-06
rs145953203	GOLGA7	MONO	0.122076146086436	0.0007600658169666	0.730742688309449	1.71401418675748e-08	2.35551090190604e-06
rs1765058	AL133338.1	B	0.211270104827341	0.0669458086882257	0.453059425731319	9.03470073877339e-06	0.11099162300408
rs12663589	AL031963.3	T.CD4	0.442721486528936	4.63205211426114e-12	0.350763041619214	5.16934314253917e-07	0.30949615677933
rs10124613	RFX3	T.CD8	0.139040409117984	0.00305227003843278	0.231560569773695	5.23608133616151e-07	0.15035141705387
rs11453075	ENPP2	MONO	0.28303816590594	9.49319176684851e-05	0.525792114678469	4.00526353026567e-09	0.0284532916014591
rs117536099	NCMAP-DT	NK	1.4375273022401	1.16161877118108e-06	0.226503276664661	0.425747052381902	0.00264847364572343
rs6844543	TXK	T.CD4	-0.147965706759179	1.96992216710377e-05	-0.15208983622695	7.4563297881573e-06	0.930528486130848
rs145059399	THBS1	MONO	0.614283122369018	8.63337366250631e-07	0.0938606420079671	0.556877231357886	0.00925200459113253
rs538187400	MRPL36	T.CD4	0.0980946324705831	0.00013694695656022	0.105475056487158	4.60406418430933e-06	0.826791086546015
rs17164867	CPA5	T.CD8	-0.316798805336474	0.00034941042282852	-0.517024680887777	1.51335030983541e-08	0.104721835337006
rs77290929	GGA2	T.CD4	-0.305837378674364	4.15249787895885e-06	-0.125164252001738	0.0361461093362103	0.0394166473685236
rs73404987	OIP5-AS1	B	0.392369627806255	1.85002065127718e-18	0.480122053386068	4.38579541345515e-26	0.11774560116185
rs556415056	ZNF624	MONO	-1.09489857318505	2.11509942757475e-06	-0.595010635270151	0.0806906371780597	0.218168356935495
rs6503765	C17orf67	T.CD8	-0.108576835848432	0.00729830916932426	-0.198536782014555	9.6681464997402e-07	0.108578293839238
rs34402804	WDR18	T.CD8	-0.149403326667597	0.00142375950317989	-0.327654337851785	1.17077168559533e-12	0.00475527489090736
rs4664813	NR4A2	T.CD4	-0.0102630584839427	0.888927185401946	-0.419254808732782	4.99199767100996e-06	0.000404568995819215
rs12822052	HELB	T.CD8	0.190295754822656	4.64975381388929e-08	0.140392312783828	2.54038966814437e-08	0.226743723112066
rs11080327	SLFN5	NK	0.417397067741029	7.36887361573365e-23	0.32551309489175	8.98268463466543e-28	0.0399926672326444
rs200494270	AP005482.1	NK	0.366709007245628	1.28112309799337e-05	0.462793718610912	1.32567587468617e-07	0.413530659468433
rs2985696	RPL36AL	NK	-0.0667471224725368	1.939471194396e-05	-0.0986632459774758	2.13154500998068e-11	0.120805963472714
rs61900905	CD3E	T.CD8	-0.0317012373192093	0.0405377628799364	-0.0637409462527912	1.72439801119898e-06	0.110600956463774
rs10906857	NMT2	T.CD4	0.252382705586999	2.2481826450224e-16	0.232830928518241	1.02630056469715e-12	0.638146706047781
rs9263962	AL662844.4	T.CD4	-0.140194291401321	0.0113916369330059	-0.24471308214077	6.15134099763198e-06	0.169534456772131
rs2487718	NIPSNAP3A	MONO	-0.216908779085547	0.00017387318562151	-0.471938039380442	2.25765596519378e-07	0.0146173417579353
rs7852856	COQ4	MONO	-0.278308543674	2.99405349192541e-06	-0.252935809643479	0.0150648374316525	0.829985188041453
rs2285826	FLYWCH2	T.CD8	0.187443529677762	1.49445273741916e-05	0.208650784776159	1.98610117472179e-07	0.711074025050692
rs79144454	XAF1	B	0.64547277358713	0.00094330481963153	0.704099359768134	1.61502603887424e-06	0.806300224361415
rs11761618	H2AFV	T.CD4	-0.0683905671220658	7.32702183454359e-07	-0.0173262320729369	0.180902813096334	0.00599579711726722
rs11435945	PPM1K-DT	MONO	0.4955625590032	2.57289498831761e-12	0.581195759785059	5.05038388661394e-09	0.458571278958141
rs908114	PDCD6	MONO	0.0333467989485474	0.120831616849437	0.376604249799939	3.85354809924587e-06	2.79809442278286e-05
rs2185808	MASTL	B	-0.594002085568251	2.31072881895017e-09	-0.570892120869968	7.30937531323517e-09	0.862759573779006
rs5022485	OXNAD1	T.CD4	-0.120108994237169	0.00012878417404731	-0.118640389263154	2.03934877545139e-06	0.970090061462452
rs6727821	PASK	T.CD4	-0.12828161586497	3.28904441287287e-05	-0.135597570133801	2.02982210925468e-06	0.858309970621907
rs74724211	ZNF234	MONO	1.07104695823122	1.61550540237456e-06	0.00482721133693436	0.98696798563625	0.00356034564972145
rs35863918	ZNF574	MONO	0.692023128427752	1.64624270554025e-06	-0.0316308802359942	0.875780090109409	0.00322570233507613
rs6855562	ALPK1	T.CD4	-0.188007812126456	4.94489852851476e-05	-0.222351139522858	1.3504690416041e-07	0.572768519787571
rs10448310	SYK	MONO	-0.0203496583191832	0.504455490235988	0.413460908005514	1.73302669326796e-07	1.21161184242809e-07
rs76656151	TMEM154	T.CD4	0.591585373542801	3.22143868831358e-16	0.703127990327688	1.05685126387772e-22	0.223805834573254
rs2074417	TMEM109	MONO	-0.199270405255946	2.23801531624789e-06	0.0537357101517841	0.485565894234767	0.00365773837714987
rs1421673	CARD8	T.CD8	0.10296892770934	3.59433219680525e-06	0.105704793815184	1.37605219748353e-06	0.927972864002219
rs151223618	CTSS	MONO	0.0852875569654679	3.14340407140676e-05	0.125319254222362	1.39664291317462e-06	0.212431609977142
rs117350354	MRPL3	MONO	0.00626351885168581	0.94773320489191	1.39306643504956	8.84609503784355e-07	1.73448449942342e-06
rs237802	CCSAP	T.CD4	-0.290709603378452	3.54708734952124e-12	-0.257350296478897	2.13316400008807e-12	0.522493096093692
rs16965650	PATL2	T.CD8	-0.164890471570192	0.000196636895629	-0.21807014341695	2.74456632313073e-07	0.373013854228157
rs1049281	HLA-C	T.CD4	-0.184122637706267	6.45329631484977e-23	-0.195582470765792	1.42221084617064e-29	0.60256778686726
rs13216709	CARMIL1	B	-0.30218016924355	0.00247045303252169	-0.438775757602919	8.41689095686915e-06	0.320348694959769
rs3828485	EXOSC9	T.CD8	0.368551451841714	3.68590134973399e-23	0.408761762328644	1.73536492037324e-30	0.362067852612733
rs11098646	EXOSC9	MONO	0.659719067667039	1.80389459093966e-26	1.03544935230211	2.93099606063877e-28	7.53647737735793e-05
rs429328	B3GALNT2	MONO	-0.25286339735851	3.90815751146373e-06	-0.255379490783045	0.00093471630160976	0.978340944836088
rs4494538	BRD7	T.CD4	-0.107878348600734	1.80741421499728e-08	-0.147949025591936	2.49239818986548e-20	0.0855702878191642
rs3762262	S100A6	B	0.2335068454868	1.4863992415634e-06	0.255302588143897	1.60755115436966e-06	0.754758950753498
rs12442898	AC027020.2	MONO	0.0911846234999135	0.190567964091198	0.434084505932645	8.8093513440174e-07	0.00182288671302031
rs1981669	MRPL51	MONO	-0.0690096839928548	0.00093857562178937	-0.529652306435911	4.67989326517237e-10	2.9541424924555e-08
rs34762884	GINS2	B	-0.59972315191279	3.12544125182021e-07	-0.371029554080178	0.00240756855716135	0.16673317520331
rs4836677	FNBP1	MONO	-0.10984374602299	0.00161777451544617	-0.766687028151803	2.1963711620154e-20	5.28718025836711e-16
rs788347	SNHG17	MONO	-0.172168914649853	0.0138298595566932	-0.459563717959269	5.19441968574661e-08	0.00699016433214197
rs16989474	YWHAB	T.CD4	-0.0493148465804423	4.95258871248663e-07	-0.0411017736316256	1.28477786762159e-05	0.534005672748184
rs79609365	S100A11	T.CD4	-0.28417796993378	6.52097092198344e-08	-0.358143091973145	1.01822042890405e-10	0.310353423161299
rs79122397	ADRB2	MONO	0.941781368337355	4.09086997397948e-07	0.0418392501865695	0.870281680779992	0.00397217658888773
rs8007800	L2HGDH	MONO	-0.537071300594638	6.4253946892068e-11	-0.456952391145083	6.29493803663669e-06	0.521926588441373
rs74726243	EPHA1-AS1	T.CD4	-0.501199439164106	0.00012983249991623	-0.590557250889205	7.7386379793654e-08	0.591300013861885
rs73389068	AL009179.2	T.CD8	0.342180473912474	0.00327669432402429	0.673444772115639	5.57177439862561e-08	0.0453829668891693
rs34596050	SLC15A4	MONO	-0.206705189322247	0.00699777531427337	-0.859524512269699	1.49477537183056e-07	0.000185827221786604
rs2581790	PRKCD	NK	-0.18963492825131	0.234851550288665	-0.503161244304273	1.14560587030111e-05	0.106671583150937
rs74494088	SIL1	T.CD4	0.704662523308549	9.30663538341753e-07	0.431532506065787	0.00255464085496873	0.168364613975219
rs11023338	PDE3B	T.CD4	-0.100464178389941	0.0177798886041271	-0.222402418452172	1.64474490985159e-06	0.0477517728007551
rs35184850	LINC00667	T.CD4	-0.105002282699583	0.00180438293132661	-0.144000784012958	8.88777180316705e-06	0.394681603829786
rs111831204	CLEC12A	MONO	-0.482867986963997	4.33980951611429e-11	-0.320858783240318	0.00732423896252387	0.236765007908407
rs7786505	STAG3	B	-0.356744070178506	5.2573532195025e-05	-0.407005220716983	1.33359143571144e-05	0.688598884946429
rs72830967	ARHGAP25	MONO	-0.425325892949155	1.91521668546039e-17	-0.492169668483528	2.6429661468304e-12	0.401841766211888
rs7144866	WARS	T.CD4	-0.295434202103357	3.21958100377702e-11	-0.256038832101183	5.42136959361442e-10	0.493291273832692
rs9619881	AC245060.5	MONO	-0.171425264974525	0.0294312611144173	-0.454290930485462	2.65180363566042e-07	0.0142886356726489
rs73373373	DSP	B	1.01222101542457	1.91406947433107e-05	1.3239394042815	4.18766879598485e-08	0.340734429369166
rs9438393	AC119673.2	T.CD4	0.462565852894296	1.12486679500606e-11	0.507125370101185	1.59569759271858e-13	0.623021773539426
rs60431238	TYW5	MONO	-0.057291861583868	0.31420503966822	-0.495198931135628	3.00402980272235e-07	5.95132304201303e-05
rs702692	GPBP1	T.CD4	-0.161975667504495	7.81980367038676e-17	-0.140750333375656	8.89543565932555e-23	0.329850353964817
rs34055374	TMEM38B	T.CD4	0.0500706182268734	0.161160734836504	0.176263512453445	1.60144477252161e-06	0.0122473601201927
rs11435945	PPM1K-DT	T.CD8	0.831248248028933	1.71314012342544e-13	0.806101441131582	3.37193600634115e-13	0.864312600016538
rs637163	LUZP1	T.CD4	0.194909730928033	2.46554432193047e-09	0.272658539661681	5.87775414158552e-14	0.0906671544365503
rs7488999	ANKLE2	MONO	0.17424591409201	2.11044926496466e-07	0.220885576043032	0.00775981897409868	0.596954977845342
rs450080	SH3BP2	MONO	0.118581123861839	0.00013101627212245	0.547265019714784	2.45721580112135e-12	5.70969154375803e-08
rs7355169	NIBAN1	T.CD8	0.103582146593259	0.0002556912013202	0.167938512057936	7.14841138688069e-08	0.115505687974005
rs6542806	INPP4A	NK	-0.162190450807834	0.0106909724090858	-0.27155201888682	2.43875676546965e-06	0.193488045005483
rs2232812	EEF1AKNMT	T.CD4	0.149326091273894	1.73523015210524e-05	0.23388569192218	2.18109082353083e-11	0.0738059262093721
rs3734479	NQO2	MONO	-0.147779112596727	4.09982547163875e-05	-0.483693652071748	7.74802623359785e-11	1.82728688770608e-05
rs4859574	NAAA	T.CD4	-0.230961247350527	1.12422593190643e-11	-0.337518770008255	2.0329519722045e-20	0.0197040893838013
rs3779823	MYOM2	T.CD4	-0.364429910404627	8.82792451792871e-07	-0.3161598585251	4.22460929758754e-05	0.643190173683149
rs7572982	PDIA6	T.CD4	-0.0625136650730275	0.00064458228790421	-0.104629247925239	7.58314427063301e-08	0.105349900807067
rs71383083	MXRA7	MONO	-0.0773008657619678	0.370750785318064	0.607828992699023	4.62704313736099e-09	1.73637551469638e-07
rs3828906	MICB	T.CD8	0.25961067300742	8.11455859851716e-07	0.232906800089504	3.4863960362513e-07	0.691972671880025
rs10784719	LINC02384	T.CD8	0.388574069359999	3.11435178366164e-07	0.291517721626639	0.00015433698698831	0.356554733978982
rs2310872	PPP1R7	T.CD8	0.0590787616201975	0.0221922885800447	0.108998215330266	1.520063799012e-06	0.139150094619529
rs11015435	ARL5B	B	-0.178002402640904	0.0357501045475426	-0.45117812078136	7.18420858592101e-07	0.0249089247685646
rs4592561	EAPP	T.CD4	-0.0816437439299441	2.39509961788092e-05	-0.0822566659200563	2.10053861649434e-06	0.980665100100354
rs370251581	UROS	MONO	0.246032932060266	6.72591526355182e-07	0.271419926033235	0.00038368045075576	0.775393382179465
rs2599079	EMC8	T.CD4	-0.0985798207135793	0.207316710588012	-0.371301810896062	5.75685781319076e-06	0.014405925423701
rs7576208	NAGK	T.CD4	-0.146962577599073	2.11624883665014e-05	-0.155271782136082	2.05365348826676e-06	0.857657778707003
rs2074942	ZNF470	T.CD4	-0.319642898552279	2.75514964952717e-06	-0.232985588164214	0.0003731169205252	0.348071502237747
rs3798307	RNASET2	T.CD8	-0.0999501276531767	0.00017316997949859	-0.153471348676088	3.48640560565708e-08	0.151846446225781
rs2586179	MTHFS	T.CD4	0.119591628240903	5.95160639950833e-07	0.110182746775122	1.06872232595707e-05	0.779778589427285
rs10407976	NFIX	T.CD4	-0.566811337062561	2.53653630647572e-06	-0.472817363223785	3.89677301004106e-05	0.56232820051005
rs34327039	RAB37	T.CD8	-0.290175711329139	0.00038075876170594	-0.335038648134501	2.19032045291011e-06	0.670959600654306
rs2427588	C20orf204	T.CD4	-0.65761332064208	3.56632668707271e-06	-0.759327228060024	4.22722513146144e-07	0.611459167514595
rs7911670	MKI67	T.CD8	-0.840535152740131	9.40931373788111e-08	-1.0364340707045	5.99395295970513e-10	0.372562800808382
rs372700860	FCGR2B	B	-0.137664076913597	0.0517224392105615	-0.357972140575231	1.5998967644748e-07	0.0221645188294124
rs3730922	LIG1	MONO	0.476490747157348	1.4235265996588e-07	-0.114397080674917	0.362604637514172	0.000108146134791316
rs76517428	FRMD3	B	-0.589134306177385	0.00308682756883391	-0.855503372660872	2.03408275058234e-06	0.311059888974802
rs3793735	ADARB2	T.CD4	-0.444110413636233	3.86176606766765e-12	-0.585482063756104	6.47912655137322e-17	0.107238816002998
rs55670747	TMEM140	T.CD4	-0.260729337611034	2.85869380901827e-09	-0.230836370517955	1.96055541537434e-09	0.591623854023701
rs9800264	SCGB3A1	T.CD4	0.367177176068695	2.77675971825012e-08	0.276336774716617	3.79940375944027e-06	0.291261551858843
rs6501242	AC005332.2	NK	0.402367446682518	0.00186639992801167	0.747083849076829	3.32080847695295e-09	0.0492026571721534
rs370042063	RBM43	MONO	-1.3039346168948	3.99471367403776e-06	0.110434970049051	0.781015208522853	0.00336126360871934
rs79068688	AC006027.1	T.CD4	0.190728867289316	0.266027254950637	0.643436034921343	9.63136282488334e-06	0.0414954248425595
rs35314429	PGD	MONO	-0.0747970613114335	0.00201450674304652	-0.221366581984449	2.31421860228777e-07	0.00208902951318029
rs893793	GYPC	T.CD4	0.116998544732697	9.52527197484745e-10	0.126057981433924	1.20217124734081e-08	0.745853821947904
rs4246443	CENPX	T.CD4	0.151295249273808	5.79963878755262e-06	0.0688469564269966	0.0148056870530831	0.0545315273752256
rs9470487	PIM1	T.CD4	-0.188039648298975	0.00136211167592438	-0.288280413384582	2.56364001654573e-06	0.227405869462039
rs7904949	NSUN6	MONO	-0.271149698911265	1.53154965482096e-05	-0.530573324183383	1.55497116490202e-06	0.0350687441767736
rs570246170	GNAQ	MONO	-0.195185711684518	6.21440665405227e-10	-0.0973030209322023	0.193205089291425	0.222795803554837
rs2718758	GCC2	MONO	-0.0615623084015966	0.0165835008540277	-0.383690802698388	3.69934995693555e-05	0.000632367298557659
rs415530	AP2S1	MONO	-0.147065056242706	2.59167068532018e-11	-0.0559076748218987	0.266541602285565	0.0930666591405268
rs3840567	GIMAP4	T.CD4	0.058819778213534	0.00106208241694759	0.0820162357632251	3.15040018076975e-06	0.346023408779191
rs189303080	MYOM2	NK	-0.891489848915602	9.57431968069555e-07	-0.712905400671422	9.18958478267478e-05	0.475838523112418
rs1131017	RPS26	NK	0.076242678734292	0.00790201322950591	0.296852361235872	3.90813317549834e-16	4.45405806647121e-07
rs1573726	Z97192.3	MONO	0.0522675295308008	0.410124693606414	0.333824233959057	7.93616866778155e-06	0.00347749799078009
rs4766492	GPN3	MONO	-0.301079321707366	2.87300829183834e-07	-0.206065303448182	0.0315281078572024	0.390450396289007
rs17184382	USP3	MONO	-0.154303082238244	1.37260530539136e-07	-0.140254282888101	0.11703600829973	0.880456439745911
rs3775501	DAPP1	B	0.0803752331580636	0.00037274399783216	0.111660396103098	1.10821793424298e-06	0.3187680088834
rs7686084	EXOSC9	B	0.478469169006684	6.07308135815893e-19	0.501879160988436	1.13188043110326e-26	0.709420174545342
rs76578523	ATP6V1A	MONO	-0.138911053874009	1.54406660370795e-09	0.048748971903104	0.351141612139846	0.000904203525943829
rs60423261	AC005224.2	B	-0.542727527963798	0.00016934986532641	-0.71076313017631	6.22420082252869e-08	0.37545373980614
rs2921728	RAD21	T.CD4	-0.113040817168834	2.01629266563431e-07	-0.00462083253605024	0.843963740357247	0.000570465001721859
rs12463045	INSR	B	0.35852213024092	0.00052958442093893	0.554461547442717	4.81080135979343e-08	0.164455762871231
rs4785381	TENT4B	MONO	-0.156181927745881	0.00019268457708978	-0.442935053507303	5.35078057106701e-06	0.0053864354768224
rs77828620	CEP152	MONO	-0.0487552299368387	0.839745145898374	1.39855099805209	1.38238257905856e-06	8.96515638972019e-05
rs11655934	SDK2	T.CD4	0.49931089677657	3.82290666498324e-07	0.376614562975534	0.00014901849654821	0.367322104585387
rs11644592	TMEM170A	B	0.0966858632535889	0.00446195012064014	0.187908122258354	1.48332335624013e-06	0.0713727914113409
rs499713	SIDT2	MONO	-0.069198305698565	0.139045935815113	-0.321425276180883	1.25428862979871e-06	0.00146305556503999
rs12210453	TMEM244	T.CD8	0.336666435943667	0.00061207125981024	0.547730348062681	1.95038725535002e-08	0.116495644610668
rs949464	SMG5	MONO	0.134662712149987	0.00797176230196324	0.362641803855037	5.96131611199981e-06	0.0137988798884735
rs73343848	SHOC2	MONO	0.090222122580989	0.0310071851252501	0.59014729942564	6.57119714703331e-13	8.80448153927734e-09
rs12054982	TARS	MONO	-0.152580853429875	0.00345432726861521	-0.716988791288274	2.24399136849431e-10	1.94039298576354e-06
rs1046458	DDX11	MONO	0.1573152767318	0.00857341584775803	0.372215781813098	2.95794660561733e-08	0.0139450951876627
rs7144866	WARS	NK	-0.585669056009662	2.02464456758615e-09	-0.554006613889321	4.54687685565153e-10	0.800590433040542
rs76360425	UBE2F	B	-0.376235117488819	2.94114497251989e-05	-0.435176037170837	4.67631903108635e-07	0.626710389892904
rs1130592	HLA-C	B	-0.13851697274751	1.49142883025467e-14	-0.175740905550198	9.61199031521041e-20	0.120545634086163
rs62395249	RUFY1	MONO	-0.1439120835821	1.24914135182916e-06	-0.197191813285443	0.0235331248635426	0.558237618990461
rs9906158	ZNHIT3	T.CD4	-0.070352461426786	0.0625261901015497	-0.170692927514172	8.5180734759076e-06	0.0582004267448437
rs1104853	CNTNAP2	B	0.596431243389359	9.31644456528548e-08	0.576070573108785	5.33993523894548e-08	0.890556971477152
rs1375493	ITGA4	MONO	0.0968010683852743	0.109094944248006	0.381564194865907	1.71469884036126e-06	0.00361272041047523
rs557297301	MICB	MONO	0.309976234965971	1.76948949797266e-11	0.432672771844005	2.70557048537921e-10	0.11526012220622
rs34568696	PUM2	MONO	-0.18169564607302	1.75216826107601e-06	-0.0324583324340414	0.803123844559269	0.269371427078199
rs56718386	INSR	T.CD8	-0.380663357392549	9.43271087437563e-05	-0.458210152483549	9.21837868938039e-07	0.55526970911032
rs2070610	CCT8	T.CD8	-0.0730720126899891	0.00013454549325045	-0.131619617917112	9.22778935444258e-11	0.0291800485286709
rs7115703	IFITM2	T.CD8	-0.24896109116801	7.39476622711652e-09	-0.257296932678178	3.07747726840962e-09	0.8865002220128
rs138659498	TP53BP2	MONO	-0.143196777987953	0.0673632455818041	-0.844599102297205	1.94042089503112e-06	0.000200617312011384
rs6946205	CYTH3	NK	0.330165586788813	0.0243787885105576	0.897563859412464	9.1620997043529e-09	0.00646010357821841
rs6427658	IL6R	MONO	0.113046018923706	7.08880332409825e-06	0.420465333321955	2.22063001467961e-07	0.000174008768798371
rs57604811	NT5C3B	MONO	0.171097048706061	0.0390222401910635	0.57491822268481	1.07049317435077e-09	0.0008949396321312
rs3101239	ATP8A1	T.CD4	-0.194764645806708	4.65707689132678e-05	-0.407542425017235	2.66837830013077e-16	0.00112887184625613
rs1811443	SNCA	T.CD4	-0.372481404780789	3.52641408630904e-06	-0.464254624584253	1.30754424175456e-08	0.406528011272128
rs10787220	XPNPEP1	MONO	0.016419782116124	0.717052892676886	0.537027125008098	1.69543603947366e-08	3.03614875599036e-07
rs2067402	INPP1	B	-0.489850796506645	2.05022523537247e-06	-0.49188991877146	1.8293410546272e-08	0.987528240029611
rs11753600	SERPINB1	MONO	0.23454192605767	2.43538389083082e-06	0.215446379601874	0.0358555057198021	0.865508476554961
rs67536209	SLFN13	NK	0.223990097381007	8.14106193174722e-07	0.170627774747395	0.00315102199039087	0.458416630429109
rs192517894	C16orf74	T.CD4	0.889831879271306	1.38343197835865e-06	0.746819513536505	3.58685523761994e-05	0.569326607558601
rs57203936	ADSS	NK	0.0892556184811428	0.0293138886346281	0.23504256812064	2.49447692153271e-06	0.0210255654301177
rs7254371	INAFM1	MONO	-0.378261399519678	6.9973368889016e-11	-0.454442862375413	1.36254392870529e-08	0.417683431752717
rs1049281	HLA-C	T.CD8	-0.141820269989966	1.8752495707691e-16	-0.166027749412044	1.80174940949711e-24	0.252339337924733
rs2427588	C20orf204	T.CD8	-1.04340544758977	1.19132380195212e-06	-1.16830997878236	5.09420529594146e-08	0.669745487269591
rs12196167	ABRACL	MONO	-0.229508046513485	5.91784556470384e-12	-0.262980132663972	0.00256375899932614	0.714523014656894
rs11947454	PLAC8	T.CD4	0.226921673006147	7.44828094178105e-23	0.253325897505014	3.75428025154941e-27	0.355735998472495
rs12679598	GSDMD	T.CD8	-0.154840698007764	8.11827078063085e-07	-0.143388259532578	8.05396299468255e-07	0.782060771825995
rs67362530	AKR1C1	MONO	-0.272201674180037	0.15940276760796	-1.39410296881745	5.79226924250181e-09	0.000172847379231834
rs11435945	PPM1K-DT	T.CD4	0.656567223252886	5.57561861501785e-12	0.777735478543175	2.53779448032404e-15	0.341646384491055
rs34351157	PKHD1L1	T.CD4	-0.105853377099862	0.0799215713170752	-0.271669575934244	5.92105491570983e-06	0.047895950531351
rs75096174	TAPBP	MONO	0.146768004255182	2.47758331548138e-06	0.323241238185392	0.00317492078258229	0.115988223282933
rs4821610	RAC2	NK	0.212845941354544	5.513779960303e-09	0.176131653336634	1.12609989210295e-07	0.436904669683652
rs2796749	AMD1	T.CD4	0.0301188061265622	0.117152136716533	0.0812364898823911	1.19794933525304e-05	0.0522696922738133
rs4350216	RTCA	MONO	-0.152960020726721	0.00050226008337328	-0.454767829877351	1.10707615206563e-06	0.00255941757244306
rs3803188	ITM2B	T.CD8	0.0781363663262901	3.08051655504118e-09	0.0783278010704385	3.30286650759923e-09	0.991432634144747
rs3087680	CNN2	MONO	-0.34151817086709	9.69823576194092e-09	-0.119866858903553	0.304640705552847	0.0871683639416009
rs13429377	FOXN2	T.CD4	-0.0569664943553149	0.0143559845180019	-0.102484360781879	9.85455112224632e-07	0.138424017819454
rs78232801	SYNE1	T.CD8	0.440532580603498	6.79337086527776e-29	0.46971751438342	4.03156062842397e-28	0.553474974245389
rs9968396	SMAD1	T.CD8	0.236318519842888	4.46506291414603e-06	0.246804162078712	1.41619019272403e-06	0.881703272683477
rs11277320	LINC00899	MONO	0.303164781427001	1.41873608505067e-05	0.336509215593418	5.95485332624342e-07	0.723074708722936
rs12977341	UBE2S	T.CD4	-0.153462648507214	0.00101426249514857	-0.238888163865284	2.00331892476366e-07	0.181304867501577
rs462687	MX1	MONO	0.394326087982794	7.75939027998355e-06	0.467329471908505	9.04717953425541e-08	0.542912656684488
rs569809651	CAMSAP2	MONO	0.201810686988527	3.44401988701262e-06	0.389857370569198	0.00064625309114252	0.117077784471679
rs59150995	RNF130	MONO	0.184236205325616	8.33009955409027e-08	0.0902581633025495	0.237428675249813	0.257504347717864
rs10931430	ASNSD1	T.CD4	-0.112327595569722	0.00038374583613299	-0.164673737559947	3.98840104261185e-07	0.23627274834298
rs72500813	BTN3A3	NK	0.406305132879265	0.0537908586984416	0.930818424451258	4.05214904662779e-07	0.0558188959846401
rs56193569	TLE5	MONO	-0.203115568508142	4.5985838114013e-05	-0.701087681039928	1.20309465770322e-13	6.57626610931707e-07
rs10581469	C19orf47	MONO	0.494648747042982	2.45063574629498e-09	0.296449036481545	0.00272244479213366	0.114189876478392
rs10414394	CARD8	T.CD8	0.115361149151446	1.39676594898482e-06	0.124580197132348	1.45033951220656e-07	0.776820873949913
rs542441443	KMO	MONO	0.21079861294791	1.1441288970854e-06	0.00201250037936407	0.9820582719234	0.0344057902512427
rs1977069	APOBEC3B	MONO	0.307633701331473	0.00188242049408068	0.566868063412519	2.02906714582581e-06	0.0865124441398727
rs13187475	EMB	T.CD4	0.0769636975894579	8.29713384770921e-06	0.0779282753664797	2.04319608783274e-06	0.966785773839887
rs8011128	FOXN3	B	0.298631140571775	2.37716006951137e-08	0.395009213940311	8.6261507361698e-15	0.16563041920755
rs10414353	RPL28	MONO	-0.107136637149907	3.59880303193649e-08	-0.102997881071437	0.00017698586039006	0.899382764787044
rs4812843	LINC01260	T.CD4	0.256787845841009	0.00012691765121096	0.291065581519376	2.88414060801372e-06	0.700994352079708
rs12254586	UBE2D1	MONO	0.169051056491525	3.14613965165107e-06	0.143238503667357	0.109811007304999	0.787663813091879
rs234054	LINC02068	MONO	0.332990161033173	6.04351673984411e-06	0.667466880971753	3.69614198545757e-11	0.00486578412447078
rs4683022	EXOSC7	T.CD4	0.0733945016119937	0.012649906698937	0.134383246403554	7.35448646034287e-07	0.120334619021092
rs75247833	IL21-AS1	NK	-0.104649927497855	0.277657372266051	-0.414341937161479	1.07221122000434e-06	0.0143013455975575
rs3093570	TMEM50A	T.CD4	-0.185275425940846	3.3822822905375e-14	-0.175122663578944	6.85352019077339e-12	0.75850375619847
rs57315755	AGTRAP	B	0.487990664005661	4.33785879226113e-07	0.462566296907359	2.7149500439804e-07	0.841804454897452
rs17060738	OSTF1	MONO	-0.0106077374820419	0.868434195843813	-0.522457666742436	1.65867156372731e-06	3.36171090563054e-05
rs6564	THEMIS2	T.CD8	-0.524318252287052	1.24125414370358e-15	-0.406571257130791	6.01186645191878e-13	0.141004048148681
rs111403049	CHCHD7	MONO	0.284607246731075	2.89756003741226e-06	0.263978525411044	0.0139913306404833	0.865349165514551
rs62368876	NLN	MONO	0.297749395036923	4.34636833731452e-09	0.0745675588159824	0.485635192923726	0.0567832831055981
rs12878807	TMEM229B	MONO	0.243494731076792	0.00090148990465729	0.413949968533802	1.15237484494485e-06	0.119420997059739
rs72921265	PGS1	T.CD4	0.200120127703217	6.52867137379347e-06	0.120880897251609	0.00853823595571385	0.20669914436524
rs534191	MMP1	MONO	1.46913625249466	1.96136825733061e-16	-0.130443984203121	0.0525624822207939	8.4194431908455e-20
rs34539538	NFATC3	T.CD4	-0.13250996021087	2.27255592935189e-06	-0.0635771053600169	0.0125560005008124	0.0632937646167949
rs3093631	TMEM50A	T.CD8	-0.138581352415874	8.32059469202566e-07	-0.191565699424741	2.08369555246989e-10	0.179238663031758
rs4915486	TMEM9	MONO	-0.335286635447101	1.57832156683396e-06	-0.126919482275817	0.126799840547707	0.0511586452751204
rs113781346	TMEM244	T.CD4	0.270700540247739	9.81521234066997e-06	0.304406832760588	1.2284674333711e-07	0.679097095600419
rs74277962	AP1B1	MONO	-0.961433822559307	2.6713655671507e-07	0.204983829205962	0.539369546803365	0.00207797438287148
rs3841266	ISG15	B	-0.485194653169999	3.17005682599473e-06	-0.392160369590849	5.78937805246086e-07	0.461581377875606
rs4978978	LPAR1	MONO	-0.597427243423393	3.51215790269796e-15	-1.59400614093078	7.43969039888686e-30	2.24579865845976e-13
rs282542	TASOR	MONO	0.158282204535069	2.61950904987303e-06	-0.0801942751813374	0.362605031229466	0.0109566118472333
rs7254371	CCDC9	NK	-0.375448948651553	0.00017341412646699	-0.420040359035753	1.71808501488692e-05	0.744078491432704
rs78358328	AL009179.2	MONO	-0.124165941703701	0.109393500699798	0.43067574488242	9.46172554125053e-08	3.93825703099063e-07
rs2176096	CMKLR1	MONO	-0.0383509972155817	0.613021155310901	0.561308530536622	2.39955487775826e-06	1.37761856645931e-05
rs1130592	HLA-C	T.CD4	-0.178483281813345	4.8604571392603e-21	-0.203356451635731	6.01596615983915e-32	0.26211895606066
rs1041981	LTA	MONO	0.173792455194451	0.0431774358842266	0.783882387579524	5.8508285909833e-11	1.59897827852531e-05
rs9901226	CXCL16	MONO	0.328302876981265	1.56567319837838e-17	-0.234928440938901	0.0268036276991421	3.75174986455652e-07
rs4776616	ADPGK	T.CD8	-0.205366121486379	1.15954982749747e-08	-0.216394586214178	1.02343235730139e-10	0.813691415891042
rs7219842	FOXK2	B	0.165202485577141	0.0364710041351466	0.429378871079204	2.80082221702048e-07	0.0188581783784761
rs17032	SUN2	T.CD4	0.10604862119429	0.00030721248465269	0.131915022771981	2.68917781114607e-07	0.496527496903559
rs2070435	DIP2A	NK	-0.0987723894332091	0.0635139606245756	-0.301522309863759	5.96277330563422e-08	0.00698377500272963
rs2853238	UBR5-AS1	T.CD4	-0.0838157101420936	0.176133051127148	-0.265555385332171	1.3787315051638e-06	0.0259234743977971
rs40446	TMEM170A	MONO	-0.170010600250615	1.27096034057296e-06	-0.511055993782265	2.03470158887018e-16	2.31543048084388e-07
rs2247597	SFMBT2	MONO	-0.56498918841788	1.01922951420311e-09	-0.599489571084688	6.53433468534076e-07	0.812902191370356
rs5995543	MAFF	MONO	0.0826097995139054	0.0316738699080458	0.3456766287793	7.1612761908428e-07	0.000677862712708705
rs6699749	EIF4G3	T.CD8	0.189933881598121	0.00094370107008331	0.291810175834797	1.03876521998098e-06	0.207954330970584
rs948070	VWA5A	B	0.341059241786975	0.0128870502311614	0.638199357125134	2.60744097592092e-06	0.116413906973439
rs595412	HINFP	MONO	-0.198588306540184	0.0026489880848961	-0.527600044592712	1.46486041290401e-10	0.00117880140706288
rs13006228	TMEM87B	T.CD4	0.183987316151203	6.07682322155701e-05	0.202450015339909	3.61413241939554e-06	0.765206514109804
rs781975	SMAP1	MONO	0.0324759199619443	0.18743266169261	0.369743968974725	2.23712857524778e-07	3.82985128405942e-06
rs113998575	SEPTIN4	T.CD4	0.579196854036493	0.00054171329396371	0.809283608318802	6.47488632540018e-06	0.337919278188655
rs6115898	RBCK1	T.CD4	0.0719406586568987	0.00532019007187127	0.0859670572597749	4.0549888994046e-06	0.654253007838175
rs59023875	ADCY7	T.CD4	-0.057309562003192	0.139613997346571	-0.175115503898711	5.38857865133168e-07	0.0217652441327022
rs11792737	RAPGEF1	T.CD4	-0.198572232653336	8.33279773237247e-05	-0.298137768698737	8.31423737080943e-10	0.141323955160337
rs575162348	ACAP2	T.CD4	-0.0774975150679131	9.84994453374238e-05	-0.134542528155931	6.43722071784718e-14	0.0262063571323428
rs73223431	PTK2B	MONO	0.168382964485212	0.00065883775851154	0.568996474855664	1.08020320368735e-14	1.52570079304247e-06
rs3756705	GLRX	MONO	-0.175327295390815	8.05255977178759e-07	-0.181585579105067	0.0768217855540468	0.953650599332551
rs13059986	SACM1L	T.CD4	-0.0309027256081803	0.395706233020175	-0.173856614748851	1.12024289229259e-06	0.00437400393169187
rs9508716	HMGB1	B	0.035368243732726	0.0731659986386574	0.0906969836080802	1.24317591245421e-08	0.0260105627393505
rs35246723	ARPC5	T.CD4	0.0618236769034514	1.98016557298109e-06	0.0552086524751143	1.78676320576842e-05	0.710222154806321
rs60613561	AL132780.1	MONO	0.0769684303172683	0.217051466481039	0.306951705287632	4.6720575363464e-06	0.0105820398584724
rs4729577	LAMTOR4	T.CD8	-0.100185793439521	1.67937090781372e-09	-0.0906173845050215	1.92048278799081e-07	0.678386991735404
rs10495545	NRIR	T.CD4	0.347012491816699	0.00118025539202262	0.544538869432033	1.91402134630731e-06	0.196965629190969
rs56049450	KIF2A	T.CD8	-0.0456845626063456	0.00674788370194675	-0.104657069486265	3.44813540471877e-10	0.0103038546049094
rs4806787	LILRB1	MONO	-0.271359723335263	1.86149437308135e-11	-0.199378596011895	0.00050179512913876	0.28889080207607
rs7710267	SERINC5	T.CD4	0.214552288102268	9.80959464516136e-19	0.293588053963887	1.57780943837707e-28	0.0119320018142317
rs58973723	ZNF92	MONO	-0.0362759920681386	0.772290482959938	-0.742490373699054	8.29802325677504e-06	0.000559327734774077
rs10217770	B4GALT1	T.CD4	-0.17194269644944	2.5299498893207e-09	-0.172951841169106	8.30722563334519e-08	0.980612700164252
rs2520167	SCO1	MONO	0.412170004409274	1.07315940207116e-08	0.818501358875175	7.26553656687251e-06	0.0326488062073301
rs412303	SERPINB9	T.CD4	-0.278164137163777	2.80544201330211e-21	-0.375523965080331	1.57674458194822e-30	0.0101873723929913
rs11962420	TULP4	B	0.096021583034381	0.00325317916728556	0.221837221525968	3.48438225011147e-08	0.0123357177415796
rs816868	KCNMA1	MONO	0.683824390550906	7.72573795550633e-16	0.423792613766981	2.29513515214023e-05	0.0368315328885395
rs146190870	REEP5	T.CD4	-0.126516325802538	0.00035245708858147	-0.171271510110638	3.93867110236863e-07	0.348286705439625
rs556465184	TNFRSF10B	T.CD8	-0.118977495658946	0.330462807925613	-0.630323008550361	3.14183477158381e-07	0.00268509420825993
rs443563	CCDC171	MONO	-0.324949116600111	0.0010277964312987	-0.518115254354113	1.71999926094293e-06	0.17711531265403
rs261742	FYB1	MONO	0.190422801160338	0.00016115366091995	0.314239694368687	2.98464605720922e-07	0.108014399305552
rs11646247	AC105429.1	MONO	-0.192949723866948	0.00587896035798429	-0.5425724206461	7.32108057919216e-07	0.00569498045750359
rs6537639	TRABD	MONO	0.227167920141999	0.00033707748001173	0.65119417929822	8.38142093947625e-12	9.72241917168603e-05
rs6936952	AL009179.2	T.CD4	0.317856370799341	0.00302617283319586	0.554387139501804	1.22181351290714e-07	0.106072195560464
rs4749235	MASTL	NK	-0.490386648577049	1.38352641613022e-05	-0.614407627687119	6.47598389955145e-08	0.423059722326897
rs3827763	IL36G	MONO	-0.561799706076489	1.72846574684935e-06	0.0433271985284283	0.57859157067889	1.12901588753869e-05
rs174555	FADS1	T.CD4	-0.35465836104193	2.7367069501258e-05	-0.383618827886388	2.60412939294971e-06	0.800313365757501
rs9291637	BST1	NK	-0.190834869458641	0.00743411939336792	-0.308810955074978	2.04508627509834e-06	0.212106770403713
rs1131972	TMEM45B	T.CD4	-0.247042396066002	0.00152184457314798	-0.506520740323874	1.76203916943319e-10	0.0158723061100837
rs56955205	ZNF107	B	0.187479636201478	4.71641134197317e-07	0.226963015159415	1.92610110557939e-09	0.437726304294536
rs35061775	MPHOSPH10	MONO	0.152351757639702	1.91348141100167e-06	0.34248020654262	6.56576560160895e-05	0.0334310425092693
rs74726243	EPHA1-AS1	T.CD8	-0.639460581746745	7.43201756817613e-07	-0.813200517930454	3.56774064353833e-09	0.338194793720107
rs12870498	SPATA13	MONO	0.231717843178901	0.00598092029178091	0.620346567065659	3.72627186386619e-07	0.0070345172111356
rs11833542	GABARAPL1	T.CD4	0.2308773045431	3.91258247877435e-05	0.386062503788336	5.20148359191601e-11	0.0470120151501046
rs11150804	OXLD1	T.CD4	0.157798985798358	8.51697691707238e-10	0.101959735623581	2.22214210801579e-05	0.0997361949445746
rs11098646	EXOSC9	B	0.486699114009402	3.95048990426632e-20	0.479074256522803	1.52216521128421e-24	0.902545129008361
rs6565177	TBC1D10B	B	0.0242580820825538	0.780108242276282	-0.369772590229703	1.11472780095029e-05	0.000962257656387839
rs34163237	CBR3	T.CD8	0.446423099236266	1.06398173835584e-10	0.340848758401825	3.84311389591145e-06	0.276581091300811
rs10859822	NDUFA12	B	0.0764018814263482	0.00215471678332226	-0.121860213639477	6.99720912610939e-06	3.78809323647718e-08
rs66843308	SEMA4D	T.CD4	0.07679991611476	0.00025396720942981	0.101264895829176	2.47404821792231e-06	0.404437095104884
rs10669996	CEP19	MONO	-0.335070727178996	3.92913656461882e-06	0.124041842216286	0.148770278129531	3.42798194735808e-05
rs7145565	CDCA4	T.CD8	-0.241727276749279	6.88745363426045e-07	-0.250555385419429	2.24235385082191e-06	0.899225238637991
rs4383487	VIPR1	B	-0.219048380889266	0.00919787792859143	-0.424359287427798	1.77207917399087e-06	0.0864617692262777
rs636049	MRPL21	T.CD4	0.0924599662229011	6.39237249310242e-05	0.10869530708037	1.38606290267923e-06	0.605762529225883
rs6137835	CD93	T.CD4	-0.423844154019044	4.09320567900752e-07	-0.406438436369088	3.30848675699519e-06	0.882050123780157
rs78541520	ADARB1	MONO	-0.439441947435112	0.00012484104666466	-0.791877618973227	1.89972324669909e-06	0.0723928340575505
rs74622692	SLC37A1	MONO	0.28619571744781	0.00146134697385155	0.597182806323977	1.12032881224208e-06	0.0356509608638464
rs57040525	VSTM4	T.CD4	-0.477284965299297	0.00215891483261924	-0.764373800014847	1.51423970287948e-06	0.187092055937591
rs6053508	GPCPD1	NK	-0.192591462283428	0.00059496410872351	-0.36051302717071	1.5111942839758e-07	0.0509282442595193
rs9830742	UBE2E2	T.CD4	-0.176649968868544	0.00925119895032237	-0.338776127803499	2.46895395063612e-07	0.0793376455797213
rs3132803	OXR1	MONO	-0.32026136891005	7.39159191874263e-10	0.0883858202727865	0.300119677414496	3.23602285644847e-05
rs6981300	FUT10	MONO	0.389415022256991	7.06015950781749e-11	0.510855405815756	8.21594748570618e-16	0.132631171402101
rs587613531	C1orf54	NK	1.43359911080118	2.0807023644026e-09	0.512770492739588	0.0475529424825599	0.00732472084583483
rs6867367	LYRM7	MONO	0.312782046891951	1.54387561373064e-06	-0.0150197695980453	0.893836629814689	0.0109526943415336
rs9933822	UBFD1	T.CD4	-0.426011689750249	3.02161054307765e-10	-0.391558256601475	1.24901814338397e-09	0.698327269660325
rs7980123	EEA1	T.CD4	0.120890329105169	0.00011930984879468	0.187340552099969	1.6099049716103e-09	0.11992758653143
rs372394910	AL731577.1	MONO	-0.1039519651567	0.0533727786825391	-0.318127544161468	4.55488974024356e-07	0.00818419378428458
rs7710267	SERINC5	T.CD8	0.230798877583295	1.29280094457238e-11	0.32881555289712	2.23243256145375e-16	0.0439646135907288
rs7545125	CD55	MONO	0.584146328266666	1.22827974268162e-16	0.120293808848426	0.230510304848452	9.38162031567102e-05
rs4956125	PAPSS1	T.CD4	0.166216437710816	0.00145814324224641	0.359382690156662	2.84123696507642e-11	0.00768796647218459
rs1049281	HLA-C	NK	-0.158936722386917	1.46235372394638e-16	-0.17555858158528	1.63268778951579e-25	0.463242353223589
rs57315755	AGTRAP	MONO	0.00416083477966089	0.908091461185638	0.638739777604322	3.18843499546023e-13	9.86205451014658e-13
rs10174949	LINC00299	T.CD8	0.359437711121036	0.00080693957545869	0.561889391978682	1.13620666351405e-07	0.167939953170206
rs77586561	RABGAP1L	MONO	-0.431937352285727	1.8730014213071e-07	-0.395494778466331	2.49846868777983e-05	0.763965452438016
rs71442046	TMEM263	MONO	-0.23870237896079	0.0001162580773089	-0.550055727811763	2.97003480384929e-09	0.00363124789345768
rs67631316	MPZL1	MONO	-0.356394925153627	3.62997482167085e-09	-0.109595980609763	0.366857534645593	0.0657403743907987
rs35952843	RYBP	T.CD4	0.130165647266413	1.41922430920428e-07	0.0794889586740411	0.00112313606738994	0.134598019192054
rs115081082	IGFLR1	T.CD8	0.235602855250634	0.0237785952735036	0.494606397637916	8.42116365107088e-07	0.067957138478073
rs114581727	ADAM19	NK	-0.622574895182634	0.00118152224054571	-0.905887543502027	6.80747294096063e-09	0.23926151984894
rs12944222	NAT9	MONO	0.115258851872941	0.206827530158504	0.567268588583649	1.03624196179897e-06	0.00176084585165459
rs10931430	ASNSD1	MONO	0.250691857596553	1.81749758085572e-06	0.268889396337512	0.00522578843115569	0.866046841302952
rs13438125	FAM3C	MONO	0.0916094844961508	0.206485621540767	1.42239162200862	3.52550099141357e-17	3.34705614330996e-15
rs6560274	ZFAND5	MONO	0.130195360458708	2.07749813986894e-07	-0.0475490505590925	0.349486390087758	0.00154733065720033
rs12056000	CNPY4	NK	-0.156651019406196	0.414075760951268	-0.660529883988677	9.91894265351584e-06	0.0360238537533883
rs79810410	ENTPD6	MONO	0.0477527794057651	0.693920753606265	1.14342797812959	9.58467578591531e-09	1.18713744695403e-06
rs6936952	AL009179.2	NK	0.551080941524394	5.87830666632934e-06	0.705033922890578	2.07256687111894e-10	0.32969997834877
rs72848707	MICA	MONO	0.0825280326408665	0.093158237047036	0.366028095149144	4.61976422069464e-06	0.00198510805904588
rs1192778	TBC1D8	MONO	0.345381565890289	5.17076864282072e-08	0.247584169730793	0.0124516333883355	0.396874673864565
rs10179385	FMNL2	MONO	0.395781894978019	2.42700978140034e-08	-0.327251097205081	0.00036957187557498	1.51993078703961e-10
rs117389914	PI4K2B	T.CD8	-0.494652154752199	1.50697385967452e-06	-0.476103012692838	3.01230486452413e-08	0.885984511443724
rs4427633	CPM	MONO	0.188503421708342	3.69533827148079e-06	0.188445628253737	0.0488110368735735	0.999551895597913
rs67822311	AC009093.2	MONO	-0.146340758005125	0.0499573015874306	-0.372721681838273	1.54949809947006e-06	0.0319375626298648
rs4427400	LRIG2	MONO	0.316812841181228	3.89769909841289e-06	0.139974919389621	0.170238922984934	0.145627953517158
rs61865080	CCSER2	MONO	-0.0188077557507949	0.691861756638215	-0.532107983298608	4.29286191230579e-06	2.54954895338764e-05
rs223376	CISD2	T.CD4	-0.07790429238942	0.00238130888407247	-0.128440516334118	5.85211597431561e-08	0.137924529023335
rs147593128	PPP6C	NK	-0.15576652424529	0.281167089525098	-0.682398820601195	3.59216667400668e-06	0.00944912526434965
rs3924987	ANXA5	B	0.161676983404706	4.21859798670563e-05	0.242601853162666	2.87669975471948e-09	0.139862163405442
rs2905771	HLA-A	MONO	-0.108534651856591	2.80273031569023e-13	-0.125873803247521	1.32386768102028e-06	0.545831502796538
rs10464892	PAG1	T.CD8	0.269888547626114	2.70637307714632e-09	0.154233769850761	0.00093807923662105	0.0667989579966422
rs2572898	JRK	T.CD4	-0.0971238954106141	0.0539825419307878	-0.237374294550925	3.6358666444139e-07	0.0375011748838149
rs4401834	LY6E-DT	T.CD8	-0.37254525982153	3.94208418831611e-07	-0.435249428855194	4.5816683997335e-09	0.531927549068142
rs1059490	HIST1H2BG	MONO	0.327695484661676	4.0988024819953e-07	0.182022029808075	0.0648198740279766	0.209869455751464
rs9924716	GLG1	MONO	-0.0362438717158131	0.236188129577772	-0.551366470545823	4.2233641551608e-09	4.93825738589545e-08
rs16828981	ARPC5	T.CD4	0.0473161531860513	0.00553469934022299	0.0809197503021676	1.50680287556013e-06	0.152245834423977
rs34388623	MSH2	MONO	0.57046658945103	1.56041936283595e-07	0.341988241479993	0.00506455486087515	0.15232033313819
rs60263828	RAB3GAP1	NK	-0.462001222555879	0.00651450950006881	-0.776727827469916	3.29936557354568e-06	0.177285349340944
rs11136336	PLEC	MONO	-0.314221684747663	3.59400959698548e-16	-0.369668334117873	0.00036376365061248	0.60657134497224
rs7501986	LINC00324	T.CD4	0.129457321807545	0.00152269240363156	0.203858317068829	1.38338604997271e-07	0.175412506465959
rs12822052	HELB	NK	0.177651745202665	0.00189686472150795	0.267686268916814	9.54104191160478e-07	0.243783477854602
rs10407976	NFIX	T.CD8	-0.620705394583847	7.67294892434559e-05	-0.767776517133378	6.41930484092875e-07	0.492184281020447
rs2761063	CORO2A	MONO	-0.381610611513825	1.32862895213266e-06	-0.262803371946414	0.00063528174323648	0.26889712844877
rs2314339	NR1D1	T.CD4	-0.0483697994486391	0.495887806360994	-0.307082981634049	7.26674164556974e-08	0.00391611349769422
rs10190912	PASK	T.CD4	-0.180978065030958	1.42100968285252e-08	-0.0918109070135416	0.00308068263045245	0.0394959776095385
rs2289149	LINC00920	T.CD4	-0.287986483646014	3.81513306393265e-05	-0.347358058331192	5.76033130465044e-07	0.535822796545539
rs12310510	FMNL3	T.CD8	0.169712448166575	0.00584355553420245	0.283477091636829	8.23941796840009e-08	0.151600560383207
rs761878	BRD1	B	0.0305153670886967	0.564138092612182	0.238235732730606	3.87143277026298e-06	0.00432803232259129
rs943991	ARHGEF40	MONO	-0.296146694077249	9.46964604766338e-08	-0.065018017365205	0.408612267066982	0.0148630617674793
rs112083057	STK32C	NK	0.354182204867561	0.061096133327095	0.800759370187171	8.93334177904145e-07	0.0685998702250295
rs5779194	COLGALT2	T.CD8	-0.265214887838154	0.0002504159253654	-0.412890557263705	3.26996647915561e-08	0.143605942626399
rs10252259	AC147651.4	MONO	0.450625274322277	2.96194287489632e-06	0.670825598790318	1.58761264517378e-05	0.215734900863135
rs1000283	TRAF3IP3	B	-0.28380713217241	2.51420242426618e-07	-0.197950830573539	5.91691742309985e-05	0.231121818948185
rs8111670	HNRNPL	T.CD4	-0.110811237876317	4.87377435650072e-06	-0.0658820541366162	0.0055174663458056	0.177041490955992
rs2520151	ADPRM	MONO	0.384781610302206	3.52032059608971e-09	0.230258860347136	0.0116287991080309	0.15858315813428
rs3093570	TMEM50A	NK	-0.153486732303275	0.00014268775438507	-0.161155749694278	7.85059152346081e-06	0.884572338035066
rs11870617	NARF	MONO	-0.202802382222208	2.07431272684455e-06	-0.264195813561268	0.00103645792130907	0.492346664668766
rs12212773	IPCEF1	T.CD8	0.151461085810243	4.65381795419218e-05	0.13978761606313	7.082900978274e-07	0.797297992777962
rs7251733	AC008735.2	NK	-0.583130552491616	0.00221035481808104	-0.81996952461656	2.85664392681257e-06	0.34972332707184
rs2270103	TOMM7	MONO	-0.0865113562864526	7.04781187741686e-06	-0.346286652748157	1.3229504108653e-07	7.93079796402304e-05
rs531751612	RABGAP1L	MONO	-0.349304065805617	7.34614661352494e-06	-0.425976895173793	1.2716849305511e-06	0.500737665702111
rs111955632	KARS	T.CD4	-0.132879301657408	3.9929644483045e-05	-0.166672412083095	4.23598968030915e-09	0.417340194757191
rs9490531	PKIB	MONO	0.132969004436576	0.191089237610542	0.557788269462843	2.90605745028144e-07	0.00356264640458895
rs58610841	TRABD	MONO	-0.251333643620485	1.37600515469968e-07	-0.212583268218809	0.00686776147561943	0.667779496332255
rs7974009	SMIM10L1	MONO	-0.230845138338134	5.40391194251401e-09	-0.234606872991389	0.00231846421718	0.96461962587554
rs33928328	FUT10	MONO	0.334198353776119	5.52503875097777e-09	0.536334988688975	5.98275627191796e-19	0.00847370989484991
rs1615681	CISD1	NK	-0.252452968106804	0.0224474237689057	-0.469315181113515	4.29515168023777e-06	0.142312884971773
rs7161799	LIPC	T.CD4	0.18296741294585	0.0199604824702964	0.395742694184071	3.65586929735276e-07	0.0495720054022209
rs58610841	SELENOO	MONO	-0.398766293689493	2.00499013939344e-12	-0.170570856487357	0.0648145768826527	0.0312817720106445
rs78640181	GPR137B	T.CD4	0.444701515358688	0.00099666460351947	0.676260570279005	5.62313411924754e-07	0.214669096989725
rs2677895	SMCHD1	NK	-0.0850134889088846	0.0293485142009095	-0.178448752268166	7.40054835382752e-07	0.0727565560139976
rs16989474	YWHAB	NK	-0.0694680179428087	3.26212996839538e-05	-0.0702759812005853	2.72528485017874e-06	0.970493117674168
rs527307108	HLA-B	MONO	-0.0377149783571466	0.00132635422406909	-0.386134624682867	1.34954610760089e-08	1.29169834622141e-07
rs1429938	PTK2B	NK	-0.16275597042042	4.09577111068921e-05	-0.253883184678023	1.85788049204396e-15	0.0603704572723065
rs28680503	CSGALNACT1	MONO	-0.0634520085352917	0.492251580686094	-0.618938953165645	3.66153876648921e-10	2.32478476306367e-05
rs1615681	CISD1	T.CD4	-0.267890649719633	3.06529170408037e-11	-0.362940971499448	1.23317762730758e-16	0.085593732379889
rs62087200	CD300A	MONO	0.628552445128577	2.56589821665717e-06	0.484600042665724	0.00205825098819918	0.476108884622189
rs10553596	CASP7	T.CD8	0.224445468283077	1.36419963126078e-07	0.198340206595403	2.69648235042694e-07	0.637454855358858
rs3111494	STK10	T.CD8	-0.157117325175169	4.59713503185267e-08	-0.0815773860534151	0.0038577624004346	0.0543155266657974
rs9264323	HLA-C	MONO	-0.123701723803151	3.2442687448102e-07	-0.273201994612573	9.01833828695676e-17	7.82056397233948e-05
rs3803188	ITM2B	B	0.129503922240132	3.99010412197877e-07	0.123288983562338	9.21099209970528e-08	0.851450383896266
rs1131017	RPS26	T.CD4	0.0115951539110355	0.624088457379012	0.104950161044396	1.18897999822986e-09	0.00118213968396844
rs1187878	WDHD1	MONO	-0.245061312341456	0.00206097126841615	-0.578265600084834	2.13536605958937e-13	0.00187463264993733
rs2070610	CCT8	NK	-0.0477350037547979	0.240326650275103	-0.156160997350926	8.37552302815558e-05	0.0533632559181291
rs551643807	CEP68	MONO	-0.281743615755032	1.53651760043109e-07	-0.0623849191699482	0.484826719264945	0.0332033558892444
rs10992585	NINJ1	NK	0.201115468704217	0.123019014427344	0.549195449981404	8.72159144662697e-07	0.0392043931231304
rs7750586	AHI1	T.CD4	0.116409803307336	0.00060558604911229	0.202775926451201	3.11019548960591e-07	0.0892360235128397
rs77696778	CDC42SE1	MONO	0.03731788523233	0.508245113890813	0.710697817027555	1.98763930760801e-07	2.52124915766321e-06
rs260498	AC020915.2	MONO	0.126163735790563	0.0431337763631105	0.285709971737095	6.65964368308704e-06	0.0678777358480021

## Sheet: fig3c_data
lineage	stronger_in	number_different_praw1
B	COV	0
B	IAV	8
MONO	COV	46
MONO	IAV	185
NK	COV	5
NK	IAV	12
T.CD4	COV	5
T.CD4	IAV	24
T.CD8	COV	0
T.CD8	IAV	9

## Sheet: fig3d_data
donorID	POP	Symbol	celltype	state	logCPM	logCPM_IQR	rs534191
117	AFB	MMP1	B	COV	0.538080239906201	0.234615960470052	TT
117	AFB	MMP1	B	IAV	0.0711304777805478	0.0711304777805478	TT
117	AFB	MMP1	B	NS	0.0602214503635847	0.0602214503635847	TT
117	AFB	MMP1	MONO	COV	6.8275044113953	6.8275044113953	TT
117	AFB	MMP1	MONO	IAV	0.123565934030307	0.123565934030307	TT
117	AFB	MMP1	MONO	NS	0.484485395624887	0.484485395624887	TT
117	AFB	MMP1	NK	COV	0.0906617331935679	0.0906617331935679	TT
117	AFB	MMP1	NK	IAV	0.120863246151278	0.120863246151278	TT
117	AFB	MMP1	NK	NS	0.871025021298989	0.522106425900653	TT
117	AFB	MMP1	T.CD4	COV	0.295864878901997	0.295864878901997	TT
117	AFB	MMP1	T.CD4	IAV	0.130015278471021	0.130015278471021	TT
117	AFB	MMP1	T.CD4	NS	0.0651952626621164	0.0651952626621164	TT
117	AFB	MMP1	T.CD8	COV	0.0334909671444962	0.0334909671444962	TT
117	AFB	MMP1	T.CD8	IAV	0.125972613771558	0.125972613771558	TT
117	AFB	MMP1	T.CD8	NS	0.129414074287214	0.129414074287214	TT
115	AFB	MMP1	B	COV	0.0572806282088582	0.0572806282088582	CT
115	AFB	MMP1	B	IAV	0.0321123877874261	0.0321123877874261	CT
115	AFB	MMP1	B	NS	0.0942878916386334	0.0942878916386334	CT
115	AFB	MMP1	MONO	COV	1.0242311720408	1.0242311720408	CT
115	AFB	MMP1	MONO	IAV	0.113158588343492	0.113158588343492	CT
115	AFB	MMP1	MONO	NS	0.216337048172901	0.216337048172901	CT
115	AFB	MMP1	NK	COV	0.0592446043873581	0.0592446043873581	CT
115	AFB	MMP1	NK	IAV	0.0784995130014835	0.0784995130014835	CT
115	AFB	MMP1	NK	NS	0.111767066146726	0.111767066146726	CT
115	AFB	MMP1	T.CD4	COV	0.0403250160008109	0.0403250160008109	CT
115	AFB	MMP1	T.CD4	IAV	0.418481226489981	0.418481226489981	CT
115	AFB	MMP1	T.CD4	NS	0.462514902473721	0.462514902473721	CT
115	AFB	MMP1	T.CD8	COV	0.107557658535107	0.107557658535107	CT
115	AFB	MMP1	T.CD8	IAV	0.178397196531459	0.178397196531459	CT
115	AFB	MMP1	T.CD8	NS	0.0970765225401904	0.0970765225401904	CT
125	AFB	MMP1	B	COV	0.679761164260137	0.234615960470052	CC
125	AFB	MMP1	B	IAV	0.0321123877874261	0.0321123877874261	CC
125	AFB	MMP1	B	NS	0.692137557080809	0.32981130474681	CC
125	AFB	MMP1	MONO	COV	4.31913000825386	4.31913000825386	CC
125	AFB	MMP1	MONO	IAV	0.097246092822419	0.097246092822419	CC
125	AFB	MMP1	MONO	NS	0.595642577234358	0.595642577234358	CC
125	AFB	MMP1	NK	COV	0.0592435716238342	0.0592435716238342	CC
125	AFB	MMP1	NK	IAV	0.0784995130014835	0.0784995130014835	CC
125	AFB	MMP1	NK	NS	1.54751809348221	0.522106425900653	CC
125	AFB	MMP1	T.CD4	COV	0.0703923145804272	0.0703923145804272	CC
125	AFB	MMP1	T.CD4	IAV	0.0933530243289637	0.0933530243289637	CC
125	AFB	MMP1	T.CD4	NS	0.171350016729658	0.171350016729658	CC
125	AFB	MMP1	T.CD8	COV	0.107557658535107	0.107557658535107	CC
125	AFB	MMP1	T.CD8	IAV	0.178397196531459	0.178397196531459	CC
125	AFB	MMP1	T.CD8	NS	1.01090074693152	0.728685664604165	CC
165	AFB	MMP1	B	COV	-0.00654574004189715	-0.00654574004189715	TT
165	AFB	MMP1	B	IAV	0.0711304777805478	0.0711304777805478	TT
165	AFB	MMP1	B	NS	0.0552559048612976	0.0552559048612976	TT
165	AFB	MMP1	MONO	COV	7.69256609352202	7.69256609352202	TT
165	AFB	MMP1	MONO	IAV	0.114293894814859	0.114293894814859	TT
165	AFB	MMP1	MONO	NS	0.261186863011442	0.261186863011442	TT
165	AFB	MMP1	NK	COV	0.772284605544228	0.471533373431584	TT
165	AFB	MMP1	NK	IAV	0.113609404054151	0.113609404054151	TT
165	AFB	MMP1	NK	NS	0.0974448324822264	0.0974448324822264	TT
165	AFB	MMP1	T.CD4	COV	0.048899565204797	0.048899565204797	TT
165	AFB	MMP1	T.CD4	IAV	0.389178777177472	0.389178777177472	TT
165	AFB	MMP1	T.CD4	NS	0.357222227492678	0.357222227492678	TT
165	AFB	MMP1	T.CD8	COV	0.101815294595709	0.101815294595709	TT
165	AFB	MMP1	T.CD8	IAV	0.52544519939165	0.52544519939165	TT
165	AFB	MMP1	T.CD8	NS	0.150520928171353	0.150520928171353	TT
177	AFB	MMP1	B	COV	0.0473304202085936	0.0473304202085936	CT
177	AFB	MMP1	B	IAV	-0.333661161790998	-0.210738484606661	CT
177	AFB	MMP1	B	NS	1.17677151768506	0.32981130474681	CT
177	AFB	MMP1	MONO	COV	5.65034262554812	5.65034262554812	CT
177	AFB	MMP1	MONO	IAV	0.639750940933629	0.369705879201789	CT
177	AFB	MMP1	MONO	NS	0.85048529000947	0.85048529000947	CT
177	AFB	MMP1	NK	COV	-0.342123652353905	-0.342123652353905	CT
177	AFB	MMP1	NK	IAV	-0.215299866324319	-0.215299866324319	CT
177	AFB	MMP1	NK	NS	-0.439153182225721	-0.325629378820809	CT
177	AFB	MMP1	T.CD4	COV	-0.341801688061492	-0.341801688061492	CT
177	AFB	MMP1	T.CD4	IAV	0.0175469598111383	0.0175469598111383	CT
177	AFB	MMP1	T.CD4	NS	0.350611471193382	0.350611471193382	CT
177	AFB	MMP1	T.CD8	COV	-0.430148699414943	-0.430148699414943	CT
177	AFB	MMP1	T.CD8	IAV	0.712265139447526	0.712265139447526	CT
177	AFB	MMP1	T.CD8	NS	0.519345492194356	0.519345492194356	CT
44	AFB	MMP1	B	COV	-0.00829640644981283	-0.00829640644981283	CC
44	AFB	MMP1	B	IAV	0.0368934691540972	0.0368934691540972	CC
44	AFB	MMP1	B	NS	-0.0130457046907636	-0.0130457046907636	CC
44	AFB	MMP1	MONO	COV	0.261153364766123	0.261153364766123	CC
44	AFB	MMP1	MONO	IAV	0.325131943154669	0.325131943154669	CC
44	AFB	MMP1	MONO	NS	-0.349689445067187	-0.349689445067187	CC
44	AFB	MMP1	NK	COV	-0.153109048656928	-0.153109048656928	CC
44	AFB	MMP1	NK	IAV	0.0287279721832698	0.0287279721832698	CC
44	AFB	MMP1	NK	NS	0.0014967219914217	0.0014967219914217	CC
44	AFB	MMP1	T.CD4	COV	0.193134102177935	0.193134102177935	CC
44	AFB	MMP1	T.CD4	IAV	0.590498864706236	0.590498864706236	CC
44	AFB	MMP1	T.CD4	NS	0.0181629206835364	0.0181629206835364	CC
44	AFB	MMP1	T.CD8	COV	-0.203605013197102	-0.203605013197102	CC
44	AFB	MMP1	T.CD8	IAV	-0.153377557579992	-0.153377557579992	CC
44	AFB	MMP1	T.CD8	NS	0.0717334506943767	0.0717334506943767	CC
13	AFB	MMP1	B	COV	0.00343415142955603	0.00343415142955603	CC
13	AFB	MMP1	B	IAV	0.0321123877874261	0.0321123877874261	CC
13	AFB	MMP1	B	NS	0.094135144199099	0.094135144199099	CC
13	AFB	MMP1	MONO	COV	2.14774240601133	2.14774240601133	CC
13	AFB	MMP1	MONO	IAV	0.110814151398039	0.110814151398039	CC
13	AFB	MMP1	MONO	NS	0.216337048172901	0.216337048172901	CC
13	AFB	MMP1	NK	COV	0.0592439417607853	0.0592439417607853	CC
13	AFB	MMP1	NK	IAV	0.0252409465117542	0.0252409465117542	CC
13	AFB	MMP1	NK	NS	0.110734072462715	0.110734072462715	CC
13	AFB	MMP1	T.CD4	COV	-0.0897888792641484	-0.0897888792641484	CC
13	AFB	MMP1	T.CD4	IAV	0.139632887748644	0.139632887748644	CC
13	AFB	MMP1	T.CD4	NS	0.171350016729658	0.171350016729658	CC
13	AFB	MMP1	T.CD8	COV	0.0672758924003552	0.0672758924003552	CC
13	AFB	MMP1	T.CD8	IAV	0.176700989514001	0.176700989514001	CC
13	AFB	MMP1	T.CD8	NS	0.132830343342275	0.132830343342275	CC
220	AFB	MMP1	B	COV	0.846645546560165	0.234615960470052	CT
220	AFB	MMP1	B	IAV	0.0711304777805478	0.0711304777805478	CT
220	AFB	MMP1	B	NS	0.0586021180375446	0.0586021180375446	CT
220	AFB	MMP1	MONO	COV	4.95857073225601	4.95857073225601	CT
220	AFB	MMP1	MONO	IAV	0.0980724985572415	0.0980724985572415	CT
220	AFB	MMP1	MONO	NS	0.261186863011442	0.261186863011442	CT
220	AFB	MMP1	NK	COV	0.0906615830712856	0.0906615830712856	CT
220	AFB	MMP1	NK	IAV	0.117387049385819	0.117387049385819	CT
220	AFB	MMP1	NK	NS	0.108523078712251	0.108523078712251	CT
220	AFB	MMP1	T.CD4	COV	0.0863151863918399	0.0863151863918399	CT
220	AFB	MMP1	T.CD4	IAV	0.429816518882381	0.429816518882381	CT
220	AFB	MMP1	T.CD4	NS	0.111569460060392	0.111569460060392	CT
220	AFB	MMP1	T.CD8	COV	0.112996604117091	0.112996604117091	CT
220	AFB	MMP1	T.CD8	IAV	0.110077552398874	0.110077552398874	CT
220	AFB	MMP1	T.CD8	NS	0.157859168622493	0.157859168622493	CT
82	AFB	MMP1	B	COV	0.0473304202085936	0.0473304202085936	CT
82	AFB	MMP1	B	IAV	0.124674689374555	0.124674689374555	CT
82	AFB	MMP1	B	NS	0.117761948856513	0.117761948856513	CT
82	AFB	MMP1	MONO	COV	5.18757729529481	5.18757729529481	CT
82	AFB	MMP1	MONO	IAV	0.090564430944995	0.090564430944995	CT
82	AFB	MMP1	MONO	NS	1.06870621617871	1.06870621617871	CT
82	AFB	MMP1	NK	COV	0.110018375517795	0.110018375517795	CT
82	AFB	MMP1	NK	IAV	0.134878582545074	0.134878582545074	CT
82	AFB	MMP1	NK	NS	0.142739952650864	0.142739952650864	CT
82	AFB	MMP1	T.CD4	COV	0.190612896967986	0.190612896967986	CT
82	AFB	MMP1	T.CD4	IAV	0.179607386894019	0.179607386894019	CT
82	AFB	MMP1	T.CD4	NS	0.201195973063351	0.201195973063351	CT
82	AFB	MMP1	T.CD8	COV	0.137087192506133	0.137087192506133	CT
82	AFB	MMP1	T.CD8	IAV	0.177353436059299	0.177353436059299	CT
82	AFB	MMP1	T.CD8	NS	0.193189510977475	0.193189510977475	CT
164	AFB	MMP1	B	COV	0.0617812934375342	0.0617812934375342	CT
164	AFB	MMP1	B	IAV	0.124674689374555	0.124674689374555	CT
164	AFB	MMP1	B	NS	0.0986252354077215	0.0986252354077215	CT
164	AFB	MMP1	MONO	COV	4.95213183645946	4.95213183645946	CT
164	AFB	MMP1	MONO	IAV	0.876526417765111	0.369705879201789	CT
164	AFB	MMP1	MONO	NS	1.03213820543491	1.03213820543491	CT
164	AFB	MMP1	NK	COV	0.488514772020829	0.471533373431584	CT
164	AFB	MMP1	NK	IAV	0.119567957144366	0.119567957144366	CT
164	AFB	MMP1	NK	NS	0.132667918802923	0.132667918802923	CT
164	AFB	MMP1	T.CD4	COV	0.122328091978821	0.122328091978821	CT
164	AFB	MMP1	T.CD4	IAV	0.368036507898662	0.368036507898662	CT
164	AFB	MMP1	T.CD4	NS	0.052296159171642	0.052296159171642	CT
164	AFB	MMP1	T.CD8	COV	0.121208463418265	0.121208463418265	CT
164	AFB	MMP1	T.CD8	IAV	0.0791280944810984	0.0791280944810984	CT
164	AFB	MMP1	T.CD8	NS	0.185008186536528	0.185008186536528	CT
81	AFB	MMP1	B	COV	-0.0909618573088301	-0.0909618573088301	CC
81	AFB	MMP1	B	IAV	0.0368934691540972	0.0368934691540972	CC
81	AFB	MMP1	B	NS	0.920357397782139	0.32981130474681	CC
81	AFB	MMP1	MONO	COV	3.86806970243652	3.86806970243652	CC
81	AFB	MMP1	MONO	IAV	1.11371117762505	0.369705879201789	CC
81	AFB	MMP1	MONO	NS	1.62498338119771	1.30139984938375	CC
81	AFB	MMP1	NK	COV	-0.153107964385278	-0.153107964385278	CC
81	AFB	MMP1	NK	IAV	-0.00834008669318906	-0.00834008669318906	CC
81	AFB	MMP1	NK	NS	-0.529482484824643	-0.325629378820809	CC
81	AFB	MMP1	T.CD4	COV	0.0347721168211275	0.0347721168211275	CC
81	AFB	MMP1	T.CD4	IAV	-0.0548349352997589	-0.0548349352997589	CC
81	AFB	MMP1	T.CD4	NS	-0.0821853107021092	-0.0821853107021092	CC
81	AFB	MMP1	T.CD8	COV	0.546623394782148	0.546623394782148	CC
81	AFB	MMP1	T.CD8	IAV	-0.110775799678525	-0.110775799678525	CC
81	AFB	MMP1	T.CD8	NS	0.421963588929524	0.421963588929524	CC
61	AFB	MMP1	B	COV	0.0473304202085936	0.0473304202085936	CC
61	AFB	MMP1	B	IAV	0.124674689374555	0.124674689374555	CC
61	AFB	MMP1	B	NS	0.117761948856513	0.117761948856513	CC
61	AFB	MMP1	MONO	COV	3.05621481946461	3.05621481946461	CC
61	AFB	MMP1	MONO	IAV	0.090564430944995	0.090564430944995	CC
61	AFB	MMP1	MONO	NS	0.205753434543796	0.205753434543796	CC
61	AFB	MMP1	NK	COV	0.110018375517795	0.110018375517795	CC
61	AFB	MMP1	NK	IAV	0.134878582545074	0.134878582545074	CC
61	AFB	MMP1	NK	NS	0.142739952650864	0.142739952650864	CC
61	AFB	MMP1	T.CD4	COV	0.190612896967986	0.190612896967986	CC
61	AFB	MMP1	T.CD4	IAV	0.179607386894019	0.179607386894019	CC
61	AFB	MMP1	T.CD4	NS	0.201195973063351	0.201195973063351	CC
61	AFB	MMP1	T.CD8	COV	0.137087192506133	0.137087192506133	CC
61	AFB	MMP1	T.CD8	IAV	0.177353436059299	0.177353436059299	CC
61	AFB	MMP1	T.CD8	NS	0.193189510977475	0.193189510977475	CC
77	AFB	MMP1	B	COV	0.0617812934375342	0.0617812934375342	CC
77	AFB	MMP1	B	IAV	0.124674689374555	0.124674689374555	CC
77	AFB	MMP1	B	NS	0.0797412561321929	0.0797412561321929	CC
77	AFB	MMP1	MONO	COV	2.95096882799488	2.95096882799488	CC
77	AFB	MMP1	MONO	IAV	0.0680027971254565	0.0680027971254565	CC
77	AFB	MMP1	MONO	NS	0.868877668859848	0.868877668859848	CC
77	AFB	MMP1	NK	COV	0.110854468830447	0.110854468830447	CC
77	AFB	MMP1	NK	IAV	0.119547416456933	0.119547416456933	CC
77	AFB	MMP1	NK	NS	0.146165812772809	0.146165812772809	CC
77	AFB	MMP1	T.CD4	COV	0.333825243796448	0.333825243796448	CC
77	AFB	MMP1	T.CD4	IAV	0.0960755834920165	0.0960755834920165	CC
77	AFB	MMP1	T.CD4	NS	0.358119679183665	0.358119679183665	CC
77	AFB	MMP1	T.CD8	COV	0.0816535961575169	0.0816535961575169	CC
77	AFB	MMP1	T.CD8	IAV	0.0904079996520217	0.0904079996520217	CC
77	AFB	MMP1	T.CD8	NS	0.142399481944052	0.142399481944052	CC
6	AFB	MMP1	B	COV	-0.0137993382813449	-0.0137993382813449	TT
6	AFB	MMP1	B	IAV	0.122730546310311	0.122730546310311	TT
6	AFB	MMP1	B	NS	0.0737489845144981	0.0737489845144981	TT
6	AFB	MMP1	MONO	COV	8.55268602504152	8.55268602504152	TT
6	AFB	MMP1	MONO	IAV	0.580795723826277	0.369705879201789	TT
6	AFB	MMP1	MONO	NS	2.30686761462814	1.30139984938375	TT
6	AFB	MMP1	NK	COV	0.0625407852347441	0.0625407852347441	TT
6	AFB	MMP1	NK	IAV	0.067091980847697	0.067091980847697	TT
6	AFB	MMP1	NK	NS	0.107245611855386	0.107245611855386	TT
6	AFB	MMP1	T.CD4	COV	0.70178589093799	0.70178589093799	TT
6	AFB	MMP1	T.CD4	IAV	0.170939489335818	0.170939489335818	TT
6	AFB	MMP1	T.CD4	NS	0.200344586920808	0.200344586920808	TT
6	AFB	MMP1	T.CD8	COV	-0.0208581616703954	-0.0208581616703954	TT
6	AFB	MMP1	T.CD8	IAV	0.0621749636930561	0.0621749636930561	TT
6	AFB	MMP1	T.CD8	NS	0.176353774729876	0.176353774729876	TT
112	AFB	MMP1	B	COV	0.377526018716856	0.234615960470052	CT
112	AFB	MMP1	B	IAV	0.0368934691540972	0.0368934691540972	CT
112	AFB	MMP1	B	NS	0.00733942000096291	0.00733942000096291	CT
112	AFB	MMP1	MONO	COV	6.80878195214886	6.80878195214886	CT
112	AFB	MMP1	MONO	IAV	-0.206279390775322	-0.155110546669451	CT
112	AFB	MMP1	MONO	NS	1.74150027861632	1.30139984938375	CT
112	AFB	MMP1	NK	COV	-0.153111012517328	-0.153111012517328	CT
112	AFB	MMP1	NK	IAV	0.0287279721832698	0.0287279721832698	CT
112	AFB	MMP1	NK	NS	1.41477825404062	0.522106425900653	CT
112	AFB	MMP1	T.CD4	COV	0.404037939925007	0.404037939925007	CT
112	AFB	MMP1	T.CD4	IAV	-0.0119044581125299	-0.0119044581125299	CT
112	AFB	MMP1	T.CD4	NS	1.09696245077621	0.827489603179447	CT
112	AFB	MMP1	T.CD8	COV	-0.00918302468061671	-0.00918302468061671	CT
112	AFB	MMP1	T.CD8	IAV	-0.104834926552218	-0.104834926552218	CT
112	AFB	MMP1	T.CD8	NS	-0.0296344398390263	-0.0296344398390263	CT
78	AFB	MMP1	B	COV	0.0638244130696552	0.0638244130696552	CT
78	AFB	MMP1	B	IAV	0.123702617842433	0.123702617842433	CT
78	AFB	MMP1	B	NS	0.585918609830151	0.32981130474681	CT
78	AFB	MMP1	MONO	COV	4.37811859956656	4.37811859956656	CT
78	AFB	MMP1	MONO	IAV	0.0805083045873993	0.0805083045873993	CT
78	AFB	MMP1	MONO	NS	0.0231987854095787	0.0231987854095787	CT
78	AFB	MMP1	NK	COV	0.415969107158505	0.415969107158505	CT
78	AFB	MMP1	NK	IAV	0.0630342566955087	0.0630342566955087	CT
78	AFB	MMP1	NK	NS	0.073393590923735	0.073393590923735	CT
78	AFB	MMP1	T.CD4	COV	0.363794424765054	0.363794424765054	CT
78	AFB	MMP1	T.CD4	IAV	0.292702590569527	0.292702590569527	CT
78	AFB	MMP1	T.CD4	NS	0.13166851809752	0.13166851809752	CT
78	AFB	MMP1	T.CD8	COV	0.11959678540319	0.11959678540319	CT
78	AFB	MMP1	T.CD8	IAV	0.275529657513242	0.275529657513242	CT
78	AFB	MMP1	T.CD8	NS	0.166065173162762	0.166065173162762	CT
180	AFB	MMP1	B	COV	0.0473304202085936	0.0473304202085936	CC
180	AFB	MMP1	B	IAV	0.124674689374555	0.124674689374555	CC
180	AFB	MMP1	B	NS	0.117761948856513	0.117761948856513	CC
180	AFB	MMP1	MONO	COV	2.95649367799223	2.95649367799223	CC
180	AFB	MMP1	MONO	IAV	0.090564430944995	0.090564430944995	CC
180	AFB	MMP1	MONO	NS	0.205753434543796	0.205753434543796	CC
180	AFB	MMP1	NK	COV	0.110018375517795	0.110018375517795	CC
180	AFB	MMP1	NK	IAV	0.134878582545074	0.134878582545074	CC
180	AFB	MMP1	NK	NS	0.142739952650864	0.142739952650864	CC
180	AFB	MMP1	T.CD4	COV	0.190612896967986	0.190612896967986	CC
180	AFB	MMP1	T.CD4	IAV	0.179607386894019	0.179607386894019	CC
180	AFB	MMP1	T.CD4	NS	0.201195973063351	0.201195973063351	CC
180	AFB	MMP1	T.CD8	COV	0.137087192506133	0.137087192506133	CC
180	AFB	MMP1	T.CD8	IAV	0.177353436059299	0.177353436059299	CC
180	AFB	MMP1	T.CD8	NS	0.193189510977475	0.193189510977475	CC
55	AFB	MMP1	B	COV	0.0517997206672504	0.0517997206672504	CT
55	AFB	MMP1	B	IAV	0.122730546310311	0.122730546310311	CT
55	AFB	MMP1	B	NS	0.0737489845144981	0.0737489845144981	CT
55	AFB	MMP1	MONO	COV	5.80606695329577	5.80606695329577	CT
55	AFB	MMP1	MONO	IAV	0.116985995804864	0.116985995804864	CT
55	AFB	MMP1	MONO	NS	0.238078613203342	0.238078613203342	CT
55	AFB	MMP1	NK	COV	0.774401471813079	0.471533373431584	CT
55	AFB	MMP1	NK	IAV	0.067091980847697	0.067091980847697	CT
55	AFB	MMP1	NK	NS	0.871366317471632	0.522106425900653	CT
55	AFB	MMP1	T.CD4	COV	0.140081900239279	0.140081900239279	CT
55	AFB	MMP1	T.CD4	IAV	0.170939489335818	0.170939489335818	CT
55	AFB	MMP1	T.CD4	NS	0.200344586920808	0.200344586920808	CT
55	AFB	MMP1	T.CD8	COV	0.504538222197906	0.504538222197906	CT
55	AFB	MMP1	T.CD8	IAV	0.0571024578327765	0.0571024578327765	CT
55	AFB	MMP1	T.CD8	NS	0.176353774729876	0.176353774729876	CT
29	AFB	MMP1	B	COV	0.0473304202085936	0.0473304202085936	TT
29	AFB	MMP1	B	IAV	0.124674689374555	0.124674689374555	TT
29	AFB	MMP1	B	NS	0.11760847803332	0.11760847803332	TT
29	AFB	MMP1	MONO	COV	3.52734607154716	3.52734607154716	TT
29	AFB	MMP1	MONO	IAV	0.00749099016089358	0.00749099016089358	TT
29	AFB	MMP1	MONO	NS	0.205753434543796	0.205753434543796	TT
29	AFB	MMP1	NK	COV	0.110017719612035	0.110017719612035	TT
29	AFB	MMP1	NK	IAV	0.134828399090872	0.134828399090872	TT
29	AFB	MMP1	NK	NS	0.141517908683604	0.141517908683604	TT
29	AFB	MMP1	T.CD4	COV	0.187288978447178	0.187288978447178	TT
29	AFB	MMP1	T.CD4	IAV	0.182226897013237	0.182226897013237	TT
29	AFB	MMP1	T.CD4	NS	0.201195973063351	0.201195973063351	TT
29	AFB	MMP1	T.CD8	COV	0.135296393806474	0.135296393806474	TT
29	AFB	MMP1	T.CD8	IAV	0.175979710345977	0.175979710345977	TT
29	AFB	MMP1	T.CD8	NS	0.192369487056438	0.192369487056438	TT
113	AFB	MMP1	B	COV	-0.00829640644981283	-0.00829640644981283	CT
113	AFB	MMP1	B	IAV	0.0368934691540972	0.0368934691540972	CT
113	AFB	MMP1	B	NS	-0.0324147902841914	-0.0324147902841914	CT
113	AFB	MMP1	MONO	COV	8.16859453996214	8.16859453996214	CT
113	AFB	MMP1	MONO	IAV	0.0460281294081774	0.0460281294081774	CT
113	AFB	MMP1	MONO	NS	1.85926215893764	1.30139984938375	CT
113	AFB	MMP1	NK	COV	-0.153109850524829	-0.153109850524829	CT
113	AFB	MMP1	NK	IAV	0.987700974342357	0.403221846644256	CT
113	AFB	MMP1	NK	NS	0.0014967219914217	0.0014967219914217	CT
113	AFB	MMP1	T.CD4	COV	0.00179698507991305	0.00179698507991305	CT
113	AFB	MMP1	T.CD4	IAV	0.600088581365451	0.600088581365451	CT
113	AFB	MMP1	T.CD4	NS	0.529318462338061	0.529318462338061	CT
113	AFB	MMP1	T.CD8	COV	-0.0707628480378553	-0.0707628480378553	CT
113	AFB	MMP1	T.CD8	IAV	-0.113955421060288	-0.113955421060288	CT
113	AFB	MMP1	T.CD8	NS	0.0717334506943767	0.0717334506943767	CT
224	AFB	MMP1	B	COV	0.0473304202085936	0.0473304202085936	CC
224	AFB	MMP1	B	IAV	0.124674689374555	0.124674689374555	CC
224	AFB	MMP1	B	NS	0.117761948856513	0.117761948856513	CC
224	AFB	MMP1	MONO	COV	4.13401950716472	4.13401950716472	CC
224	AFB	MMP1	MONO	IAV	0.090564430944995	0.090564430944995	CC
224	AFB	MMP1	MONO	NS	0.205753434543796	0.205753434543796	CC
224	AFB	MMP1	NK	COV	0.110018375517795	0.110018375517795	CC
224	AFB	MMP1	NK	IAV	0.134878582545074	0.134878582545074	CC
224	AFB	MMP1	NK	NS	0.142739952650864	0.142739952650864	CC
224	AFB	MMP1	T.CD4	COV	0.190612896967986	0.190612896967986	CC
224	AFB	MMP1	T.CD4	IAV	0.179607386894019	0.179607386894019	CC
224	AFB	MMP1	T.CD4	NS	0.201195973063351	0.201195973063351	CC
224	AFB	MMP1	T.CD8	COV	0.137087192506133	0.137087192506133	CC
224	AFB	MMP1	T.CD8	IAV	0.177353436059299	0.177353436059299	CC
224	AFB	MMP1	T.CD8	NS	0.193189510977475	0.193189510977475	CC
99	AFB	MMP1	B	COV	0.0448783506541291	0.0448783506541291	CT
99	AFB	MMP1	B	IAV	0.122730546310311	0.122730546310311	CT
99	AFB	MMP1	B	NS	0.0708373335763981	0.0708373335763981	CT
99	AFB	MMP1	MONO	COV	-0.149906914693667	-0.149906914693667	CT
99	AFB	MMP1	MONO	IAV	0.0952746171114821	0.0952746171114821	CT
99	AFB	MMP1	MONO	NS	0.238078613203342	0.238078613203342	CT
99	AFB	MMP1	NK	COV	0.0625415729115295	0.0625415729115295	CT
99	AFB	MMP1	NK	IAV	0.878139351943824	0.403221846644256	CT
99	AFB	MMP1	NK	NS	0.0954180693246989	0.0954180693246989	CT
99	AFB	MMP1	T.CD4	COV	0.150896221792071	0.150896221792071	CT
99	AFB	MMP1	T.CD4	IAV	0.17075301328659	0.17075301328659	CT
99	AFB	MMP1	T.CD4	NS	0.196850808244172	0.196850808244172	CT
99	AFB	MMP1	T.CD8	COV	0.101391680972576	0.101391680972576	CT
99	AFB	MMP1	T.CD8	IAV	0.0776005863399733	0.0776005863399733	CT
99	AFB	MMP1	T.CD8	NS	0.104505195168256	0.104505195168256	CT
217	AFB	MMP1	B	COV	0.0572806282088582	0.0572806282088582	CC
217	AFB	MMP1	B	IAV	0.0321123877874261	0.0321123877874261	CC
217	AFB	MMP1	B	NS	0.0942878916386334	0.0942878916386334	CC
217	AFB	MMP1	MONO	COV	3.45336715743346	3.45336715743346	CC
217	AFB	MMP1	MONO	IAV	0.113158588343492	0.113158588343492	CC
217	AFB	MMP1	MONO	NS	0.216337048172901	0.216337048172901	CC
217	AFB	MMP1	NK	COV	0.0592446043873581	0.0592446043873581	CC
217	AFB	MMP1	NK	IAV	0.0784995130014835	0.0784995130014835	CC
217	AFB	MMP1	NK	NS	0.111767066146726	0.111767066146726	CC
217	AFB	MMP1	T.CD4	COV	0.0403250160008109	0.0403250160008109	CC
217	AFB	MMP1	T.CD4	IAV	0.120101377190616	0.120101377190616	CC
217	AFB	MMP1	T.CD4	NS	0.0488730810456639	0.0488730810456639	CC
217	AFB	MMP1	T.CD8	COV	0.107557658535107	0.107557658535107	CC
217	AFB	MMP1	T.CD8	IAV	0.178397196531459	0.178397196531459	CC
217	AFB	MMP1	T.CD8	NS	0.485720437585396	0.485720437585396	CC
216	AFB	MMP1	B	COV	-0.00829640644981283	-0.00829640644981283	TT
216	AFB	MMP1	B	IAV	0.0368934691540972	0.0368934691540972	TT
216	AFB	MMP1	B	NS	-0.0130457046907636	-0.0130457046907636	TT
216	AFB	MMP1	MONO	COV	6.85523258859443	6.85523258859443	TT
216	AFB	MMP1	MONO	IAV	0.581636493040621	0.369705879201789	TT
216	AFB	MMP1	MONO	NS	0.491230700792419	0.491230700792419	TT
216	AFB	MMP1	NK	COV	1.11339047681949	0.471533373431584	TT
216	AFB	MMP1	NK	IAV	0.0287279721832698	0.0287279721832698	TT
216	AFB	MMP1	NK	NS	0.0014967219914217	0.0014967219914217	TT
216	AFB	MMP1	T.CD4	COV	-0.0676963505351174	-0.0676963505351174	TT
216	AFB	MMP1	T.CD4	IAV	-0.0670562927803167	-0.0670562927803167	TT
216	AFB	MMP1	T.CD4	NS	0.0181629206835364	0.0181629206835364	TT
216	AFB	MMP1	T.CD8	COV	0.384594275936461	0.384594275936461	TT
216	AFB	MMP1	T.CD8	IAV	0.759622432058165	0.759622432058165	TT
216	AFB	MMP1	T.CD8	NS	0.0717334506943767	0.0717334506943767	TT
203	AFB	MMP1	B	COV	0.796104940220139	0.234615960470052	CT
203	AFB	MMP1	B	IAV	-0.0692045616293076	-0.0692045616293076	CT
203	AFB	MMP1	B	NS	0.0235231538449365	0.0235231538449365	CT
203	AFB	MMP1	MONO	COV	6.46792799994451	6.46792799994451	CT
203	AFB	MMP1	MONO	IAV	0.117620794676175	0.117620794676175	CT
203	AFB	MMP1	MONO	NS	0.245537592170422	0.245537592170422	CT
203	AFB	MMP1	NK	COV	0.03950376779296	0.03950376779296	CT
203	AFB	MMP1	NK	IAV	0.0398714234827911	0.0398714234827911	CT
203	AFB	MMP1	NK	NS	0.12036635095274	0.12036635095274	CT
203	AFB	MMP1	T.CD4	COV	0.0389730049026689	0.0389730049026689	CT
203	AFB	MMP1	T.CD4	IAV	0.880792839658838	0.880792839658838	CT
203	AFB	MMP1	T.CD4	NS	0.178665739570362	0.178665739570362	CT
203	AFB	MMP1	T.CD8	COV	0.11829649946054	0.11829649946054	CT
203	AFB	MMP1	T.CD8	IAV	0.802507231668979	0.802507231668979	CT
203	AFB	MMP1	T.CD8	NS	0.143667354943469	0.143667354943469	CT
97	AFB	MMP1	B	COV	0.0572806282088582	0.0572806282088582	CC
97	AFB	MMP1	B	IAV	-0.0692045616293076	-0.0692045616293076	CC
97	AFB	MMP1	B	NS	-0.0111821759111697	-0.0111821759111697	CC
97	AFB	MMP1	MONO	COV	0.545433576826257	0.545433576826257	CC
97	AFB	MMP1	MONO	IAV	0.0901322505084274	0.0901322505084274	CC
97	AFB	MMP1	MONO	NS	0.245537592170422	0.245537592170422	CC
97	AFB	MMP1	NK	COV	0.609502195481746	0.471533373431584	CC
97	AFB	MMP1	NK	IAV	0.076020652693726	0.076020652693726	CC
97	AFB	MMP1	NK	NS	0.606270143752608	0.522106425900653	CC
97	AFB	MMP1	T.CD4	COV	0.0676240236391695	0.0676240236391695	CC
97	AFB	MMP1	T.CD4	IAV	1.15324552543338	1.10682128167957	CC
97	AFB	MMP1	T.CD4	NS	0.178665739570362	0.178665739570362	CC
97	AFB	MMP1	T.CD8	COV	0.463537196320464	0.463537196320464	CC
97	AFB	MMP1	T.CD8	IAV	0.136164288248072	0.136164288248072	CC
97	AFB	MMP1	T.CD8	NS	0.143667354943469	0.143667354943469	CC
1	AFB	MMP1	B	COV	-0.0909618573088301	-0.0909618573088301	CC
1	AFB	MMP1	B	IAV	1.03084049081936	0.389353140899865	CC
1	AFB	MMP1	B	NS	-0.0219048027126333	-0.0219048027126333	CC
1	AFB	MMP1	MONO	COV	2.43648985909218	2.43648985909218	CC
1	AFB	MMP1	MONO	IAV	-0.0812177868458015	-0.0812177868458015	CC
1	AFB	MMP1	MONO	NS	0.296251113707447	0.296251113707447	CC
1	AFB	MMP1	NK	COV	-0.153107964385278	-0.153107964385278	CC
1	AFB	MMP1	NK	IAV	-0.00834008669318906	-0.00834008669318906	CC
1	AFB	MMP1	NK	NS	1.17015944340733	0.522106425900653	CC
1	AFB	MMP1	T.CD4	COV	0.0347721168211275	0.0347721168211275	CC
1	AFB	MMP1	T.CD4	IAV	0.523184356654226	0.523184356654226	CC
1	AFB	MMP1	T.CD4	NS	-0.0821853107021092	-0.0821853107021092	CC
1	AFB	MMP1	T.CD8	COV	-0.00361355839178995	-0.00361355839178995	CC
1	AFB	MMP1	T.CD8	IAV	-0.110775799678525	-0.110775799678525	CC
1	AFB	MMP1	T.CD8	NS	0.516666167205223	0.516666167205223	CC
74	AFB	MMP1	B	COV	-0.158210962993124	-0.158210962993124	CT
74	AFB	MMP1	B	IAV	0.124674689374555	0.124674689374555	CT
74	AFB	MMP1	B	NS	0.0490800526264021	0.0490800526264021	CT
74	AFB	MMP1	MONO	COV	8.38854267911642	8.38854267911642	CT
74	AFB	MMP1	MONO	IAV	0.697802918821929	0.369705879201789	CT
74	AFB	MMP1	MONO	NS	0.331332510607139	0.331332510607139	CT
74	AFB	MMP1	NK	COV	0.142229132209983	0.142229132209983	CT
74	AFB	MMP1	NK	IAV	0.115514944504205	0.115514944504205	CT
74	AFB	MMP1	NK	NS	0.0785206981013674	0.0785206981013674	CT
74	AFB	MMP1	T.CD4	COV	0.819126066619444	0.819126066619444	CT
74	AFB	MMP1	T.CD4	IAV	0.123162796825625	0.123162796825625	CT
74	AFB	MMP1	T.CD4	NS	0.0819059472905542	0.0819059472905542	CT
74	AFB	MMP1	T.CD8	COV	0.501695824569941	0.501695824569941	CT
74	AFB	MMP1	T.CD8	IAV	-0.00432323401815615	-0.00432323401815615	CT
74	AFB	MMP1	T.CD8	NS	0.175987708340078	0.175987708340078	CT
139	AFB	MMP1	B	COV	0.0572806282088582	0.0572806282088582	CT
139	AFB	MMP1	B	IAV	-0.0692045616293076	-0.0692045616293076	CT
139	AFB	MMP1	B	NS	-0.0051072041350092	-0.0051072041350092	CT
139	AFB	MMP1	MONO	COV	5.69818069058903	5.69818069058903	CT
139	AFB	MMP1	MONO	IAV	0.1283374664523	0.1283374664523	CT
139	AFB	MMP1	MONO	NS	0.245537592170422	0.245537592170422	CT
139	AFB	MMP1	NK	COV	1.10112193303214	0.471533373431584	CT
139	AFB	MMP1	NK	IAV	0.0369670946445921	0.0369670946445921	CT
139	AFB	MMP1	NK	NS	0.119427950849574	0.119427950849574	CT
139	AFB	MMP1	T.CD4	COV	0.0429247299071922	0.0429247299071922	CT
139	AFB	MMP1	T.CD4	IAV	0.421927745812724	0.421927745812724	CT
139	AFB	MMP1	T.CD4	NS	0.086209866231464	0.086209866231464	CT
139	AFB	MMP1	T.CD8	COV	0.11674565135414	0.11674565135414	CT
139	AFB	MMP1	T.CD8	IAV	0.137279238468756	0.137279238468756	CT
139	AFB	MMP1	T.CD8	NS	0.394767618306051	0.394767618306051	CT
83	AFB	MMP1	B	COV	0.0572806282088582	0.0572806282088582	CT
83	AFB	MMP1	B	IAV	0.626861727437473	0.389353140899865	CT
83	AFB	MMP1	B	NS	0.0105195686410523	0.0105195686410523	CT
83	AFB	MMP1	MONO	COV	5.58654770681874	5.58654770681874	CT
83	AFB	MMP1	MONO	IAV	0.906795031171356	0.369705879201789	CT
83	AFB	MMP1	MONO	NS	0.683296512893287	0.683296512893287	CT
83	AFB	MMP1	NK	COV	0.0395030728580847	0.0395030728580847	CT
83	AFB	MMP1	NK	IAV	0.076020652693726	0.076020652693726	CT
83	AFB	MMP1	NK	NS	0.700165361043736	0.522106425900653	CT
83	AFB	MMP1	T.CD4	COV	0.0172140484752627	0.0172140484752627	CT
83	AFB	MMP1	T.CD4	IAV	0.591263933611356	0.591263933611356	CT
83	AFB	MMP1	T.CD4	NS	0.178665739570362	0.178665739570362	CT
83	AFB	MMP1	T.CD8	COV	0.0133443555757365	0.0133443555757365	CT
83	AFB	MMP1	T.CD8	IAV	0.121809382145297	0.121809382145297	CT
83	AFB	MMP1	T.CD8	NS	0.143667354943469	0.143667354943469	CT
12	AFB	MMP1	B	COV	0.0305169379782902	0.0305169379782902	CC
12	AFB	MMP1	B	IAV	-0.0301894983185801	-0.0301894983185801	CC
12	AFB	MMP1	B	NS	0.0169142998680332	0.0169142998680332	CC
12	AFB	MMP1	MONO	COV	1.63147879932203	1.63147879932203	CC
12	AFB	MMP1	MONO	IAV	0.0781291389556025	0.0781291389556025	CC
12	AFB	MMP1	MONO	NS	0.612861500536725	0.612861500536725	CC
12	AFB	MMP1	NK	COV	-0.0524938459271152	-0.0524938459271152	CC
12	AFB	MMP1	NK	IAV	0.23915883964852	0.23915883964852	CC
12	AFB	MMP1	NK	NS	-0.165416058646013	-0.165416058646013	CC
12	AFB	MMP1	T.CD4	COV	-0.0361137150433528	-0.0361137150433528	CC
12	AFB	MMP1	T.CD4	IAV	-0.0172189685747424	-0.0172189685747424	CC
12	AFB	MMP1	T.CD4	NS	1.21035192663048	0.827489603179447	CC
12	AFB	MMP1	T.CD8	COV	0.0837202694927762	0.0837202694927762	CC
12	AFB	MMP1	T.CD8	IAV	0.0455915623226292	0.0455915623226292	CC
12	AFB	MMP1	T.CD8	NS	-0.190832536654833	-0.190832536654833	CC
166	AFB	MMP1	B	COV	0.0572806282088582	0.0572806282088582	TT
166	AFB	MMP1	B	IAV	0.0321123877874261	0.0321123877874261	TT
166	AFB	MMP1	B	NS	0.0942878916386334	0.0942878916386334	TT
166	AFB	MMP1	MONO	COV	5.80903239107005	5.80903239107005	TT
166	AFB	MMP1	MONO	IAV	0.074377261913516	0.074377261913516	TT
166	AFB	MMP1	MONO	NS	1.50799413158097	1.30139984938375	TT
166	AFB	MMP1	NK	COV	0.0592446043873581	0.0592446043873581	TT
166	AFB	MMP1	NK	IAV	0.530437043130979	0.403221846644256	TT
166	AFB	MMP1	NK	NS	0.111767066146726	0.111767066146726	TT
166	AFB	MMP1	T.CD4	COV	0.0703923145804272	0.0703923145804272	TT
166	AFB	MMP1	T.CD4	IAV	0.465852681748129	0.465852681748129	TT
166	AFB	MMP1	T.CD4	NS	0.171350016729658	0.171350016729658	TT
166	AFB	MMP1	T.CD8	COV	0.107557658535107	0.107557658535107	TT
166	AFB	MMP1	T.CD8	IAV	0.178397196531459	0.178397196531459	TT
166	AFB	MMP1	T.CD8	NS	0.0708612347167267	0.0708612347167267	TT
126	AFB	MMP1	B	COV	-3.61551323808385e-05	-3.61551323808385e-05	TT
126	AFB	MMP1	B	IAV	-0.0692045616293076	-0.0692045616293076	TT
126	AFB	MMP1	B	NS	0.0235231538449365	0.0235231538449365	TT
126	AFB	MMP1	MONO	COV	6.725961119673	6.725961119673	TT
126	AFB	MMP1	MONO	IAV	0.117620794676175	0.117620794676175	TT
126	AFB	MMP1	MONO	NS	0.245537592170422	0.245537592170422	TT
126	AFB	MMP1	NK	COV	0.03950376779296	0.03950376779296	TT
126	AFB	MMP1	NK	IAV	0.0398714234827911	0.0398714234827911	TT
126	AFB	MMP1	NK	NS	0.12036635095274	0.12036635095274	TT
126	AFB	MMP1	T.CD4	COV	0.0389730049026689	0.0389730049026689	TT
126	AFB	MMP1	T.CD4	IAV	0.00996737136222528	0.00996737136222528	TT
126	AFB	MMP1	T.CD4	NS	0.178665739570362	0.178665739570362	TT
126	AFB	MMP1	T.CD8	COV	0.11829649946054	0.11829649946054	TT
126	AFB	MMP1	T.CD8	IAV	0.110574721747592	0.110574721747592	TT
126	AFB	MMP1	T.CD8	NS	0.143667354943469	0.143667354943469	TT
163	AFB	MMP1	B	COV	0.0739550394477277	0.0739550394477277	CT
163	AFB	MMP1	B	IAV	0.0940429014633991	0.0940429014633991	CT
163	AFB	MMP1	B	NS	0.0819458456303087	0.0819458456303087	CT
163	AFB	MMP1	MONO	COV	7.56118658620298	7.56118658620298	CT
163	AFB	MMP1	MONO	IAV	0.128260197048982	0.128260197048982	CT
163	AFB	MMP1	MONO	NS	0.360181120630596	0.360181120630596	CT
163	AFB	MMP1	NK	COV	0.135840204860718	0.135840204860718	CT
163	AFB	MMP1	NK	IAV	0.0946660023968761	0.0946660023968761	CT
163	AFB	MMP1	NK	NS	0.098238523539922	0.098238523539922	CT
163	AFB	MMP1	T.CD4	COV	0.171544620899023	0.171544620899023	CT
163	AFB	MMP1	T.CD4	IAV	0.180687541141465	0.180687541141465	CT
163	AFB	MMP1	T.CD4	NS	0.146319305991999	0.146319305991999	CT
163	AFB	MMP1	T.CD8	COV	0.126454665420587	0.126454665420587	CT
163	AFB	MMP1	T.CD8	IAV	0.141349406749277	0.141349406749277	CT
163	AFB	MMP1	T.CD8	NS	0.162880911127665	0.162880911127665	CT
123	AFB	MMP1	B	COV	0.0739550394477277	0.0739550394477277	CT
123	AFB	MMP1	B	IAV	0.0940429014633991	0.0940429014633991	CT
123	AFB	MMP1	B	NS	0.834806264747496	0.32981130474681	CT
123	AFB	MMP1	MONO	COV	4.95076342758022	4.95076342758022	CT
123	AFB	MMP1	MONO	IAV	0.122199834543323	0.122199834543323	CT
123	AFB	MMP1	MONO	NS	0.0510494340621895	0.0510494340621895	CT
123	AFB	MMP1	NK	COV	0.135840198929872	0.135840198929872	CT
123	AFB	MMP1	NK	IAV	0.0682534652805295	0.0682534652805295	CT
123	AFB	MMP1	NK	NS	0.0972563467892247	0.0972563467892247	CT
123	AFB	MMP1	T.CD4	COV	0.168291468916389	0.168291468916389	CT
123	AFB	MMP1	T.CD4	IAV	0.178877195301259	0.178877195301259	CT
123	AFB	MMP1	T.CD4	NS	0.0860978474798484	0.0860978474798484	CT
123	AFB	MMP1	T.CD8	COV	0.125342162745532	0.125342162745532	CT
123	AFB	MMP1	T.CD8	IAV	0.487669892885736	0.487669892885736	CT
123	AFB	MMP1	T.CD8	NS	0.452758223291526	0.452758223291526	CT
52	AFB	MMP1	B	COV	1.34172364589693	0.234615960470052	TT
52	AFB	MMP1	B	IAV	0.0368934691540972	0.0368934691540972	TT
52	AFB	MMP1	B	NS	0.00733942000096291	0.00733942000096291	TT
52	AFB	MMP1	MONO	COV	5.79581412377599	5.79581412377599	TT
52	AFB	MMP1	MONO	IAV	0.291435825806451	0.291435825806451	TT
52	AFB	MMP1	MONO	NS	0.0733172867585454	0.0733172867585454	TT
52	AFB	MMP1	NK	COV	1.39792934555665	0.471533373431584	TT
52	AFB	MMP1	NK	IAV	0.0287279721832698	0.0287279721832698	TT
52	AFB	MMP1	NK	NS	-0.158605875283324	-0.158605875283324	TT
52	AFB	MMP1	T.CD4	COV	0.234616292738381	0.234616292738381	TT
52	AFB	MMP1	T.CD4	IAV	0.312807028390367	0.312807028390367	TT
52	AFB	MMP1	T.CD4	NS	-0.0397376631334438	-0.0397376631334438	TT
52	AFB	MMP1	T.CD8	COV	-0.00918302468061671	-0.00918302468061671	TT
52	AFB	MMP1	T.CD8	IAV	-0.104834926552218	-0.104834926552218	TT
52	AFB	MMP1	T.CD8	NS	-0.0296344398390263	-0.0296344398390263	TT
171	AFB	MMP1	B	COV	0.06916522133362	0.06916522133362	CC
171	AFB	MMP1	B	IAV	0.0940429014633991	0.0940429014633991	CC
171	AFB	MMP1	B	NS	0.0794545187663318	0.0794545187663318	CC
171	AFB	MMP1	MONO	COV	4.83663533691801	4.83663533691801	CC
171	AFB	MMP1	MONO	IAV	0.122199834543323	0.122199834543323	CC
171	AFB	MMP1	MONO	NS	0.0510494340621895	0.0510494340621895	CC
171	AFB	MMP1	NK	COV	0.135840139812059	0.135840139812059	CC
171	AFB	MMP1	NK	IAV	0.0901011244245962	0.0901011244245962	CC
171	AFB	MMP1	NK	NS	0.0872501900391654	0.0872501900391654	CC
171	AFB	MMP1	T.CD4	COV	0.168115397527517	0.168115397527517	CC
171	AFB	MMP1	T.CD4	IAV	0.178399484920038	0.178399484920038	CC
171	AFB	MMP1	T.CD4	NS	0.0522200235779376	0.0522200235779376	CC
171	AFB	MMP1	T.CD8	COV	0.119003257643636	0.119003257643636	CC
171	AFB	MMP1	T.CD8	IAV	0.138341877728913	0.138341877728913	CC
171	AFB	MMP1	T.CD8	NS	0.156831085932664	0.156831085932664	CC
96	AFB	MMP1	B	COV	0.0511622967440347	0.0511622967440347	CC
96	AFB	MMP1	B	IAV	0.112885568965237	0.112885568965237	CC
96	AFB	MMP1	B	NS	0.242609651472546	0.242609651472546	CC
96	AFB	MMP1	MONO	COV	3.52786045879081	3.52786045879081	CC
96	AFB	MMP1	MONO	IAV	-0.108773209229078	-0.108773209229078	CC
96	AFB	MMP1	MONO	NS	-0.760879146824563	-0.760879146824563	CC
96	AFB	MMP1	NK	COV	0.580845975778484	0.471533373431584	CC
96	AFB	MMP1	NK	IAV	0.595559779201076	0.403221846644256	CC
96	AFB	MMP1	NK	NS	0.124493908488587	0.124493908488587	CC
96	AFB	MMP1	T.CD4	COV	0.088088489521057	0.088088489521057	CC
96	AFB	MMP1	T.CD4	IAV	0.198679499950704	0.198679499950704	CC
96	AFB	MMP1	T.CD4	NS	0.248294331642453	0.248294331642453	CC
96	AFB	MMP1	T.CD8	COV	0.107461170593722	0.107461170593722	CC
96	AFB	MMP1	T.CD8	IAV	0.000217078122643877	0.000217078122643877	CC
96	AFB	MMP1	T.CD8	NS	0.0862060011703018	0.0862060011703018	CC
26	AFB	MMP1	B	COV	0.06916522133362	0.06916522133362	CC
26	AFB	MMP1	B	IAV	0.0940429014633991	0.0940429014633991	CC
26	AFB	MMP1	B	NS	0.0794545187663318	0.0794545187663318	CC
26	AFB	MMP1	MONO	COV	4.98086302654784	4.98086302654784	CC
26	AFB	MMP1	MONO	IAV	0.102207431344409	0.102207431344409	CC
26	AFB	MMP1	MONO	NS	0.0510494340621895	0.0510494340621895	CC
26	AFB	MMP1	NK	COV	0.135840139812059	0.135840139812059	CC
26	AFB	MMP1	NK	IAV	0.456095334187136	0.403221846644256	CC
26	AFB	MMP1	NK	NS	-0.117801963820141	-0.117801963820141	CC
26	AFB	MMP1	T.CD4	COV	0.435917571931214	0.435917571931214	CC
26	AFB	MMP1	T.CD4	IAV	0.3562782847609	0.3562782847609	CC
26	AFB	MMP1	T.CD4	NS	0.0754461898910032	0.0754461898910032	CC
26	AFB	MMP1	T.CD8	COV	0.0426352308737995	0.0426352308737995	CC
26	AFB	MMP1	T.CD8	IAV	0.119899715744423	0.119899715744423	CC
26	AFB	MMP1	T.CD8	NS	0.0908004283070023	0.0908004283070023	CC
64	AFB	MMP1	B	COV	-0.0199762069570539	-0.0199762069570539	TT
64	AFB	MMP1	B	IAV	0.0893073281466021	0.0893073281466021	TT
64	AFB	MMP1	B	NS	0.0487879592162291	0.0487879592162291	TT
64	AFB	MMP1	MONO	COV	6.28266207076729	6.28266207076729	TT
64	AFB	MMP1	MONO	IAV	-0.231330740910735	-0.155110546669451	TT
64	AFB	MMP1	MONO	NS	2.27702622335166	1.30139984938375	TT
64	AFB	MMP1	NK	COV	-0.0251231911104446	-0.0251231911104446	TT
64	AFB	MMP1	NK	IAV	-0.104584585382299	-0.104584585382299	TT
64	AFB	MMP1	NK	NS	0.110283315839152	0.110283315839152	TT
64	AFB	MMP1	T.CD4	COV	0.553064308759	0.553064308759	TT
64	AFB	MMP1	T.CD4	IAV	0.0656068131621859	0.0656068131621859	TT
64	AFB	MMP1	T.CD4	NS	0.0467953584457686	0.0467953584457686	TT
64	AFB	MMP1	T.CD8	COV	0.100885415484105	0.100885415484105	TT
64	AFB	MMP1	T.CD8	IAV	0.137921489224995	0.137921489224995	TT
64	AFB	MMP1	T.CD8	NS	0.0668965154049691	0.0668965154049691	TT
9	AFB	MMP1	B	COV	-0.0417191661676377	-0.0417191661676377	TT
9	AFB	MMP1	B	IAV	-0.0301894983185801	-0.0301894983185801	TT
9	AFB	MMP1	B	NS	0.0489950003280035	0.0489950003280035	TT
9	AFB	MMP1	MONO	COV	5.93338823800855	5.93338823800855	TT
9	AFB	MMP1	MONO	IAV	0.031944646180819	0.031944646180819	TT
9	AFB	MMP1	MONO	NS	0.258500665257304	0.258500665257304	TT
9	AFB	MMP1	NK	COV	1.00149924421231	0.471533373431584	TT
9	AFB	MMP1	NK	IAV	-0.139366319038817	-0.139366319038817	TT
9	AFB	MMP1	NK	NS	1.01082337534022	0.522106425900653	TT
9	AFB	MMP1	T.CD4	COV	0.383547951759933	0.383547951759933	TT
9	AFB	MMP1	T.CD4	IAV	0.0363808038736655	0.0363808038736655	TT
9	AFB	MMP1	T.CD4	NS	0.0906044911038558	0.0906044911038558	TT
9	AFB	MMP1	T.CD8	COV	-0.263855842653783	-0.263855842653783	TT
9	AFB	MMP1	T.CD8	IAV	0.0651914174385331	0.0651914174385331	TT
9	AFB	MMP1	T.CD8	NS	0.373045221591691	0.373045221591691	TT
105	AFB	MMP1	B	COV	0.00898960497241017	0.00898960497241017	CT
105	AFB	MMP1	B	IAV	0.0321123877874261	0.0321123877874261	CT
105	AFB	MMP1	B	NS	0.0751385986445032	0.0751385986445032	CT
105	AFB	MMP1	MONO	COV	5.71945231182855	5.71945231182855	CT
105	AFB	MMP1	MONO	IAV	0.475133753802146	0.369705879201789	CT
105	AFB	MMP1	MONO	NS	0.788822874907407	0.788822874907407	CT
105	AFB	MMP1	NK	COV	0.0592435716238342	0.0592435716238342	CT
105	AFB	MMP1	NK	IAV	0.0784995130014835	0.0784995130014835	CT
105	AFB	MMP1	NK	NS	-0.0508809719854894	-0.0508809719854894	CT
105	AFB	MMP1	T.CD4	COV	0.0703923145804272	0.0703923145804272	CT
105	AFB	MMP1	T.CD4	IAV	0.493513630140812	0.493513630140812	CT
105	AFB	MMP1	T.CD4	NS	0.171350016729658	0.171350016729658	CT
105	AFB	MMP1	T.CD8	COV	0.107557658535107	0.107557658535107	CT
105	AFB	MMP1	T.CD8	IAV	0.178397196531459	0.178397196531459	CT
105	AFB	MMP1	T.CD8	NS	0.0423312753034442	0.0423312753034442	CT
211	AFB	MMP1	B	COV	0.0572806282088582	0.0572806282088582	CT
211	AFB	MMP1	B	IAV	0.815339598861181	0.389353140899865	CT
211	AFB	MMP1	B	NS	-0.0111821759111697	-0.0111821759111697	CT
211	AFB	MMP1	MONO	COV	4.93183707463702	4.93183707463702	CT
211	AFB	MMP1	MONO	IAV	0.0901322505084274	0.0901322505084274	CT
211	AFB	MMP1	MONO	NS	0.534429185577859	0.534429185577859	CT
211	AFB	MMP1	NK	COV	0.039503279807254	0.039503279807254	CT
211	AFB	MMP1	NK	IAV	0.076020652693726	0.076020652693726	CT
211	AFB	MMP1	NK	NS	0.0653210839703652	0.0653210839703652	CT
211	AFB	MMP1	T.CD4	COV	0.0676240236391695	0.0676240236391695	CT
211	AFB	MMP1	T.CD4	IAV	-0.00670709670734135	-0.00670709670734135	CT
211	AFB	MMP1	T.CD4	NS	0.178665739570362	0.178665739570362	CT
211	AFB	MMP1	T.CD8	COV	0.066034049797421	0.066034049797421	CT
211	AFB	MMP1	T.CD8	IAV	0.136164288248072	0.136164288248072	CT
211	AFB	MMP1	T.CD8	NS	0.143667354943469	0.143667354943469	CT
120	AFB	MMP1	B	COV	1.01064225204189	0.234615960470052	CT
120	AFB	MMP1	B	IAV	0.0893073281466021	0.0893073281466021	CT
120	AFB	MMP1	B	NS	0.0489054128599408	0.0489054128599408	CT
120	AFB	MMP1	MONO	COV	2.07250043460692	2.07250043460692	CT
120	AFB	MMP1	MONO	IAV	-0.342317014064074	-0.155110546669451	CT
120	AFB	MMP1	MONO	NS	0.364838281052146	0.364838281052146	CT
120	AFB	MMP1	NK	COV	-0.0251234225963272	-0.0251234225963272	CT
120	AFB	MMP1	NK	IAV	-0.039909500820196	-0.039909500820196	CT
120	AFB	MMP1	NK	NS	0.110653409080182	0.110653409080182	CT
120	AFB	MMP1	T.CD4	COV	0.0577350183698608	0.0577350183698608	CT
120	AFB	MMP1	T.CD4	IAV	0.516985384887239	0.516985384887239	CT
120	AFB	MMP1	T.CD4	NS	0.101141107836925	0.101141107836925	CT
120	AFB	MMP1	T.CD8	COV	0.105107045132723	0.105107045132723	CT
120	AFB	MMP1	T.CD8	IAV	0.13632445274906	0.13632445274906	CT
120	AFB	MMP1	T.CD8	NS	0.0665956153544148	0.0665956153544148	CT
73	AFB	MMP1	B	COV	0.0305169379782902	0.0305169379782902	CT
73	AFB	MMP1	B	IAV	-0.0301894983185801	-0.0301894983185801	CT
73	AFB	MMP1	B	NS	0.0489950003280035	0.0489950003280035	CT
73	AFB	MMP1	MONO	COV	5.58330774142077	5.58330774142077	CT
73	AFB	MMP1	MONO	IAV	0.058727660824373	0.058727660824373	CT
73	AFB	MMP1	MONO	NS	-0.0510232410404707	-0.0510232410404707	CT
73	AFB	MMP1	NK	COV	-0.0524950955091711	-0.0524950955091711	CT
73	AFB	MMP1	NK	IAV	0.63071756041894	0.403221846644256	CT
73	AFB	MMP1	NK	NS	0.758600412597954	0.522106425900653	CT
73	AFB	MMP1	T.CD4	COV	-0.0356417596659618	-0.0356417596659618	CT
73	AFB	MMP1	T.CD4	IAV	-0.0399426874674028	-0.0399426874674028	CT
73	AFB	MMP1	T.CD4	NS	0.050008659124671	0.050008659124671	CT
73	AFB	MMP1	T.CD8	COV	0.03302255618385	0.03302255618385	CT
73	AFB	MMP1	T.CD8	IAV	0.0234876997900759	0.0234876997900759	CT
73	AFB	MMP1	T.CD8	NS	-0.0839445061819239	-0.0839445061819239	CT
213	AFB	MMP1	B	COV	0.0260924268215947	0.0260924268215947	CT
213	AFB	MMP1	B	IAV	0.0893073281466021	0.0893073281466021	CT
213	AFB	MMP1	B	NS	0.0609116683423415	0.0609116683423415	CT
213	AFB	MMP1	MONO	COV	7.4623581870511	7.4623581870511	CT
213	AFB	MMP1	MONO	IAV	3.04871851268637	0.369705879201789	CT
213	AFB	MMP1	MONO	NS	3.14169133787005	1.30139984938375	CT
213	AFB	MMP1	NK	COV	-0.0251245900142669	-0.0251245900142669	CT
213	AFB	MMP1	NK	IAV	-0.0397767603184928	-0.0397767603184928	CT
213	AFB	MMP1	NK	NS	0.112120912869298	0.112120912869298	CT
213	AFB	MMP1	T.CD4	COV	-0.0547716965713451	-0.0547716965713451	CT
213	AFB	MMP1	T.CD4	IAV	0.0864500800322026	0.0864500800322026	CT
213	AFB	MMP1	T.CD4	NS	0.101141107836925	0.101141107836925	CT
213	AFB	MMP1	T.CD8	COV	0.566024458048157	0.566024458048157	CT
213	AFB	MMP1	T.CD8	IAV	0.136183597577777	0.136183597577777	CT
213	AFB	MMP1	T.CD8	NS	0.278007677992345	0.278007677992345	CT
197	AFB	MMP1	B	COV	-0.00829640644981283	-0.00829640644981283	CT
197	AFB	MMP1	B	IAV	0.0368934691540972	0.0368934691540972	CT
197	AFB	MMP1	B	NS	0.751024804419909	0.32981130474681	CT
197	AFB	MMP1	MONO	COV	4.63093469309719	4.63093469309719	CT
197	AFB	MMP1	MONO	IAV	0.320207175372975	0.320207175372975	CT
197	AFB	MMP1	MONO	NS	0.462995668715243	0.462995668715243	CT
197	AFB	MMP1	NK	COV	0.968501421439912	0.471533373431584	CT
197	AFB	MMP1	NK	IAV	-0.0697519603059415	-0.0697519603059415	CT
197	AFB	MMP1	NK	NS	0.0014967219914217	0.0014967219914217	CT
197	AFB	MMP1	T.CD4	COV	0.00179698507991305	0.00179698507991305	CT
197	AFB	MMP1	T.CD4	IAV	0.617134553368469	0.617134553368469	CT
197	AFB	MMP1	T.CD4	NS	-0.0154900643988763	-0.0154900643988763	CT
197	AFB	MMP1	T.CD8	COV	-0.0707628480378553	-0.0707628480378553	CT
197	AFB	MMP1	T.CD8	IAV	0.525522618965517	0.525522618965517	CT
197	AFB	MMP1	T.CD8	NS	0.0717334506943767	0.0717334506943767	CT
161	AFB	MMP1	B	COV	0.0226370844611749	0.0226370844611749	CC
161	AFB	MMP1	B	IAV	0.552856187061847	0.389353140899865	CC
161	AFB	MMP1	B	NS	0.353286146220927	0.32981130474681	CC
161	AFB	MMP1	MONO	COV	2.92036888022047	2.92036888022047	CC
161	AFB	MMP1	MONO	IAV	0.36246516744581	0.36246516744581	CC
161	AFB	MMP1	MONO	NS	0.0699780452996011	0.0699780452996011	CC
161	AFB	MMP1	NK	COV	-0.209875302263565	-0.209875302263565	CC
161	AFB	MMP1	NK	IAV	0.250876962561329	0.250876962561329	CC
161	AFB	MMP1	NK	NS	0.000735527504258232	0.000735527504258232	CC
161	AFB	MMP1	T.CD4	COV	-0.192829545102332	-0.192829545102332	CC
161	AFB	MMP1	T.CD4	IAV	-0.141894039604557	-0.141894039604557	CC
161	AFB	MMP1	T.CD4	NS	0.183084366233953	0.183084366233953	CC
161	AFB	MMP1	T.CD8	COV	-0.0342270683549983	-0.0342270683549983	CC
161	AFB	MMP1	T.CD8	IAV	-0.157594768443607	-0.157594768443607	CC
161	AFB	MMP1	T.CD8	NS	-0.095209604948205	-0.095209604948205	CC
20	AFB	MMP1	B	COV	0.0473304202085936	0.0473304202085936	CT
20	AFB	MMP1	B	IAV	0.124674689374555	0.124674689374555	CT
20	AFB	MMP1	B	NS	0.117533752600706	0.117533752600706	CT
20	AFB	MMP1	MONO	COV	6.04630423213896	6.04630423213896	CT
20	AFB	MMP1	MONO	IAV	0.0883752329091524	0.0883752329091524	CT
20	AFB	MMP1	MONO	NS	0.205753434543796	0.205753434543796	CT
20	AFB	MMP1	NK	COV	0.110018369704913	0.110018369704913	CT
20	AFB	MMP1	NK	IAV	0.134828378344733	0.134828378344733	CT
20	AFB	MMP1	NK	NS	0.142043918903383	0.142043918903383	CT
20	AFB	MMP1	T.CD4	COV	0.196068717816159	0.196068717816159	CT
20	AFB	MMP1	T.CD4	IAV	0.157487195487356	0.157487195487356	CT
20	AFB	MMP1	T.CD4	NS	0.201195973063351	0.201195973063351	CT
20	AFB	MMP1	T.CD8	COV	0.13301034644424	0.13301034644424	CT
20	AFB	MMP1	T.CD8	IAV	0.176113227599877	0.176113227599877	CT
20	AFB	MMP1	T.CD8	NS	0.190525071724309	0.190525071724309	CT
118	AFB	MMP1	B	COV	1.10311407783555	0.234615960470052	CT
118	AFB	MMP1	B	IAV	0.355134738024547	0.355134738024547	CT
118	AFB	MMP1	B	NS	-0.31736644537675	-0.204548550881758	CT
118	AFB	MMP1	MONO	COV	7.77654415023327	7.77654415023327	CT
118	AFB	MMP1	MONO	IAV	0.550068378845285	0.369705879201789	CT
118	AFB	MMP1	MONO	NS	0.750324948279749	0.750324948279749	CT
118	AFB	MMP1	NK	COV	1.02016320106217	0.471533373431584	CT
118	AFB	MMP1	NK	IAV	0.6815772839215	0.403221846644256	CT
118	AFB	MMP1	NK	NS	-0.402662244784737	-0.325629378820809	CT
118	AFB	MMP1	T.CD4	COV	1.50895805927128	1.00054241708338	CT
118	AFB	MMP1	T.CD4	IAV	0.23770633537325	0.23770633537325	CT
118	AFB	MMP1	T.CD4	NS	-0.0789022102050213	-0.0789022102050213	CT
118	AFB	MMP1	T.CD8	COV	0.0512095455438786	0.0512095455438786	CT
118	AFB	MMP1	T.CD8	IAV	0.254243403995888	0.254243403995888	CT
118	AFB	MMP1	T.CD8	NS	0.056106290051586	0.056106290051586	CT
170	AFB	MMP1	B	COV	0.00343415142955603	0.00343415142955603	CC
170	AFB	MMP1	B	IAV	0.870688697907251	0.389353140899865	CC
170	AFB	MMP1	B	NS	0.094135144199099	0.094135144199099	CC
170	AFB	MMP1	MONO	COV	3.80829267001642	3.80829267001642	CC
170	AFB	MMP1	MONO	IAV	0.110814151398039	0.110814151398039	CC
170	AFB	MMP1	MONO	NS	0.216337048172901	0.216337048172901	CC
170	AFB	MMP1	NK	COV	0.826715705776504	0.471533373431584	CC
170	AFB	MMP1	NK	IAV	0.733533803319588	0.403221846644256	CC
170	AFB	MMP1	NK	NS	0.110734072462715	0.110734072462715	CC
170	AFB	MMP1	T.CD4	COV	0.341954791888691	0.341954791888691	CC
170	AFB	MMP1	T.CD4	IAV	0.139632887748644	0.139632887748644	CC
170	AFB	MMP1	T.CD4	NS	0.171350016729658	0.171350016729658	CC
170	AFB	MMP1	T.CD8	COV	0.361461952282611	0.361461952282611	CC
170	AFB	MMP1	T.CD8	IAV	0.176700989514001	0.176700989514001	CC
170	AFB	MMP1	T.CD8	NS	0.132830343342275	0.132830343342275	CC
136	AFB	MMP1	B	COV	0.964641754519615	0.234615960470052	CC
136	AFB	MMP1	B	IAV	1.17327758700312	0.389353140899865	CC
136	AFB	MMP1	B	NS	-0.321911466540769	-0.204548550881758	CC
136	AFB	MMP1	MONO	COV	4.72904090181566	4.72904090181566	CC
136	AFB	MMP1	MONO	IAV	0.209116397539118	0.209116397539118	CC
136	AFB	MMP1	MONO	NS	0.0369781556337909	0.0369781556337909	CC
136	AFB	MMP1	NK	COV	-0.342123308664765	-0.342123308664765	CC
136	AFB	MMP1	NK	IAV	0.807842429357651	0.403221846644256	CC
136	AFB	MMP1	NK	NS	-0.327773782961331	-0.325629378820809	CC
136	AFB	MMP1	T.CD4	COV	0.721903503901746	0.721903503901746	CC
136	AFB	MMP1	T.CD4	IAV	0.273275818806033	0.273275818806033	CC
136	AFB	MMP1	T.CD4	NS	-0.0304035148152936	-0.0304035148152936	CC
136	AFB	MMP1	T.CD8	COV	-0.0177248512760149	-0.0177248512760149	CC
136	AFB	MMP1	T.CD8	IAV	0.840439973971854	0.840439973971854	CC
136	AFB	MMP1	T.CD8	NS	0.820981316034424	0.728685664604165	CC
27	AFB	MMP1	B	COV	-0.0427733468327039	-0.0427733468327039	TT
27	AFB	MMP1	B	IAV	-0.333661161790998	-0.210738484606661	TT
27	AFB	MMP1	B	NS	0.95070205286119	0.32981130474681	TT
27	AFB	MMP1	MONO	COV	7.68435453965756	7.68435453965756	TT
27	AFB	MMP1	MONO	IAV	-0.112955199348069	-0.112955199348069	TT
27	AFB	MMP1	MONO	NS	-0.203565902375261	-0.203565902375261	TT
27	AFB	MMP1	NK	COV	0.764051298331645	0.471533373431584	TT
27	AFB	MMP1	NK	IAV	-0.144202463364238	-0.144202463364238	TT
27	AFB	MMP1	NK	NS	-0.603785471971243	-0.325629378820809	TT
27	AFB	MMP1	T.CD4	COV	0.358210960091649	0.358210960091649	TT
27	AFB	MMP1	T.CD4	IAV	-0.00534801452304529	-0.00534801452304529	TT
27	AFB	MMP1	T.CD4	NS	0.722560509586133	0.722560509586133	TT
27	AFB	MMP1	T.CD8	COV	0.391288525988812	0.391288525988812	TT
27	AFB	MMP1	T.CD8	IAV	-0.384534024034535	-0.384534024034535	TT
27	AFB	MMP1	T.CD8	NS	0.978330311044883	0.728685664604165	TT
152	AFB	MMP1	B	COV	0.0572806282088582	0.0572806282088582	CC
152	AFB	MMP1	B	IAV	0.0321123877874261	0.0321123877874261	CC
152	AFB	MMP1	B	NS	0.0942878916386334	0.0942878916386334	CC
152	AFB	MMP1	MONO	COV	3.42192468085573	3.42192468085573	CC
152	AFB	MMP1	MONO	IAV	0.074377261913516	0.074377261913516	CC
152	AFB	MMP1	MONO	NS	0.216337048172901	0.216337048172901	CC
152	AFB	MMP1	NK	COV	0.0592446043873581	0.0592446043873581	CC
152	AFB	MMP1	NK	IAV	0.0597183045536921	0.0597183045536921	CC
152	AFB	MMP1	NK	NS	0.111767066146726	0.111767066146726	CC
152	AFB	MMP1	T.CD4	COV	0.0703923145804272	0.0703923145804272	CC
152	AFB	MMP1	T.CD4	IAV	0.117202180892128	0.117202180892128	CC
152	AFB	MMP1	T.CD4	NS	0.171350016729658	0.171350016729658	CC
152	AFB	MMP1	T.CD8	COV	0.107557658535107	0.107557658535107	CC
152	AFB	MMP1	T.CD8	IAV	0.178397196531459	0.178397196531459	CC
152	AFB	MMP1	T.CD8	NS	0.0708612347167267	0.0708612347167267	CC
218	AFB	MMP1	B	COV	0.0473304202085936	0.0473304202085936	TT
218	AFB	MMP1	B	IAV	-0.333661161790998	-0.210738484606661	TT
218	AFB	MMP1	B	NS	1.00382220386806	0.32981130474681	TT
218	AFB	MMP1	MONO	COV	6.77450098941122	6.77450098941122	TT
218	AFB	MMP1	MONO	IAV	1.06649988754223	0.369705879201789	TT
218	AFB	MMP1	MONO	NS	0.589406337285995	0.589406337285995	TT
218	AFB	MMP1	NK	COV	-0.342123652353905	-0.342123652353905	TT
218	AFB	MMP1	NK	IAV	0.75017441253569	0.403221846644256	TT
218	AFB	MMP1	NK	NS	-0.439153182225721	-0.325629378820809	TT
218	AFB	MMP1	T.CD4	COV	-0.341801688061492	-0.341801688061492	TT
218	AFB	MMP1	T.CD4	IAV	0.45741397097624	0.45741397097624	TT
218	AFB	MMP1	T.CD4	NS	0.0694721994991545	0.0694721994991545	TT
218	AFB	MMP1	T.CD8	COV	1.64645545566457	0.800898754969171	TT
218	AFB	MMP1	T.CD8	IAV	1.16359313772916	1.16359313772916	TT
218	AFB	MMP1	T.CD8	NS	0.617188686266966	0.617188686266966	TT
92	AFB	MMP1	B	COV	-0.0345755514488487	-0.0345755514488487	CC
92	AFB	MMP1	B	IAV	0.278437248589066	0.278437248589066	CC
92	AFB	MMP1	B	NS	0.384368340957749	0.32981130474681	CC
92	AFB	MMP1	MONO	COV	2.71570561326052	2.71570561326052	CC
92	AFB	MMP1	MONO	IAV	0.545865492176256	0.369705879201789	CC
92	AFB	MMP1	MONO	NS	-0.203565902375261	-0.203565902375261	CC
92	AFB	MMP1	NK	COV	0.918601209632639	0.471533373431584	CC
92	AFB	MMP1	NK	IAV	-0.336599428592419	-0.251180541256804	CC
92	AFB	MMP1	NK	NS	0.57749978516767	0.522106425900653	CC
92	AFB	MMP1	T.CD4	COV	0.996461312918216	0.996461312918216	CC
92	AFB	MMP1	T.CD4	IAV	0.0579043019988528	0.0579043019988528	CC
92	AFB	MMP1	T.CD4	NS	0.195398161454845	0.195398161454845	CC
92	AFB	MMP1	T.CD8	COV	1.3068353617694	0.800898754969171	CC
92	AFB	MMP1	T.CD8	IAV	0.161204775588988	0.161204775588988	CC
92	AFB	MMP1	T.CD8	NS	1.06534723405809	0.728685664604165	CC
174	AFB	MMP1	B	COV	-0.0356153333132035	-0.0356153333132035	CC
174	AFB	MMP1	B	IAV	-0.220817444596957	-0.210738484606661	CC
174	AFB	MMP1	B	NS	-0.171587169831299	-0.171587169831299	CC
174	AFB	MMP1	MONO	COV	5.75527078419928	5.75527078419928	CC
174	AFB	MMP1	MONO	IAV	-0.0524706065599478	-0.0524706065599478	CC
174	AFB	MMP1	MONO	NS	1.05277672792976	1.05277672792976	CC
174	AFB	MMP1	NK	COV	-0.2098739505798	-0.2098739505798	CC
174	AFB	MMP1	NK	IAV	1.07720677912339	0.403221846644256	CC
174	AFB	MMP1	NK	NS	0.4726598044349	0.4726598044349	CC
174	AFB	MMP1	T.CD4	COV	0.175797502424724	0.175797502424724	CC
174	AFB	MMP1	T.CD4	IAV	-0.0698485093124601	-0.0698485093124601	CC
174	AFB	MMP1	T.CD4	NS	0.885583647679712	0.827489603179447	CC
174	AFB	MMP1	T.CD8	COV	0.47827742493384	0.47827742493384	CC
174	AFB	MMP1	T.CD8	IAV	-0.0990633517051487	-0.0990633517051487	CC
174	AFB	MMP1	T.CD8	NS	0.746817603729303	0.728685664604165	CC
91	AFB	MMP1	B	COV	0.538935783056362	0.234615960470052	TT
91	AFB	MMP1	B	IAV	-0.220817444596957	-0.210738484606661	TT
91	AFB	MMP1	B	NS	-0.0828936893866947	-0.0828936893866947	TT
91	AFB	MMP1	MONO	COV	7.93731313446558	7.93731313446558	TT
91	AFB	MMP1	MONO	IAV	0.925181211194165	0.369705879201789	TT
91	AFB	MMP1	MONO	NS	0.610428105836407	0.610428105836407	TT
91	AFB	MMP1	NK	COV	-0.209877477294907	-0.209877477294907	TT
91	AFB	MMP1	NK	IAV	0.60448190791407	0.403221846644256	TT
91	AFB	MMP1	NK	NS	-0.0118928738597655	-0.0118928738597655	TT
91	AFB	MMP1	T.CD4	COV	0.560513731140159	0.560513731140159	TT
91	AFB	MMP1	T.CD4	IAV	0.58633620367198	0.58633620367198	TT
91	AFB	MMP1	T.CD4	NS	0.31307749637684	0.31307749637684	TT
91	AFB	MMP1	T.CD8	COV	0.367122623381969	0.367122623381969	TT
91	AFB	MMP1	T.CD8	IAV	-0.0840463234878057	-0.0840463234878057	TT
91	AFB	MMP1	T.CD8	NS	1.08731795641243	0.728685664604165	TT
122	AFB	MMP1	B	COV	-0.0450587122393285	-0.0450587122393285	CC
122	AFB	MMP1	B	IAV	0.84667803596496	0.389353140899865	CC
122	AFB	MMP1	B	NS	-0.115974986280307	-0.115974986280307	CC
122	AFB	MMP1	MONO	COV	3.81978907805446	3.81978907805446	CC
122	AFB	MMP1	MONO	IAV	0.489434799182958	0.369705879201789	CC
122	AFB	MMP1	MONO	NS	0.76562660156583	0.76562660156583	CC
122	AFB	MMP1	NK	COV	0.0609852681808576	0.0609852681808576	CC
122	AFB	MMP1	NK	IAV	0.708883677648669	0.403221846644256	CC
122	AFB	MMP1	NK	NS	0.0765722880159037	0.0765722880159037	CC
122	AFB	MMP1	T.CD4	COV	0.076734884135815	0.076734884135815	CC
122	AFB	MMP1	T.CD4	IAV	0.406183496025569	0.406183496025569	CC
122	AFB	MMP1	T.CD4	NS	0.280887829566919	0.280887829566919	CC
122	AFB	MMP1	T.CD8	COV	-0.0851712114788642	-0.0851712114788642	CC
122	AFB	MMP1	T.CD8	IAV	-0.0244281385356181	-0.0244281385356181	CC
122	AFB	MMP1	T.CD8	NS	1.36928669637333	0.728685664604165	CC
229	AFB	MMP1	B	COV	0.449384101850386	0.234615960470052	CT
229	AFB	MMP1	B	IAV	-0.0774062827381694	-0.0774062827381694	CT
229	AFB	MMP1	B	NS	0.456936739667942	0.32981130474681	CT
229	AFB	MMP1	MONO	COV	4.54404698564924	4.54404698564924	CT
229	AFB	MMP1	MONO	IAV	0.0412257703099041	0.0412257703099041	CT
229	AFB	MMP1	MONO	NS	0.38384758780385	0.38384758780385	CT
229	AFB	MMP1	NK	COV	0.0609852681808186	0.0609852681808186	CT
229	AFB	MMP1	NK	IAV	0.025798972031347	0.025798972031347	CT
229	AFB	MMP1	NK	NS	0.798650138877583	0.522106425900653	CT
229	AFB	MMP1	T.CD4	COV	0.235329926968094	0.235329926968094	CT
229	AFB	MMP1	T.CD4	IAV	0.0418655124866158	0.0418655124866158	CT
229	AFB	MMP1	T.CD4	NS	0.264662725982519	0.264662725982519	CT
229	AFB	MMP1	T.CD8	COV	0.0176583374799451	0.0176583374799451	CT
229	AFB	MMP1	T.CD8	IAV	-0.0355008979716866	-0.0355008979716866	CT
229	AFB	MMP1	T.CD8	NS	0.420746567309189	0.420746567309189	CT
227	AFB	MMP1	B	COV	-0.105167966756013	-0.105167966756013	CT
227	AFB	MMP1	B	IAV	0.482527306017786	0.389353140899865	CT
227	AFB	MMP1	B	NS	0.818078315762124	0.32981130474681	CT
227	AFB	MMP1	MONO	COV	4.93492616474603	4.93492616474603	CT
227	AFB	MMP1	MONO	IAV	-0.0518864701470023	-0.0518864701470023	CT
227	AFB	MMP1	MONO	NS	0.521567887206884	0.521567887206884	CT
227	AFB	MMP1	NK	COV	1.18636965319542	0.471533373431584	CT
227	AFB	MMP1	NK	IAV	1.83294869322313	0.403221846644256	CT
227	AFB	MMP1	NK	NS	0.0773491034857942	0.0773491034857942	CT
227	AFB	MMP1	T.CD4	COV	0.751656216994517	0.751656216994517	CT
227	AFB	MMP1	T.CD4	IAV	0.453281306895273	0.453281306895273	CT
227	AFB	MMP1	T.CD4	NS	0.0911930677794669	0.0911930677794669	CT
227	AFB	MMP1	T.CD8	COV	0.0986075032373622	0.0986075032373622	CT
227	AFB	MMP1	T.CD8	IAV	0.354209240755544	0.354209240755544	CT
227	AFB	MMP1	T.CD8	NS	0.0898302758663157	0.0898302758663157	CT
226	AFB	MMP1	B	COV	-0.0381297513680373	-0.0381297513680373	CT
226	AFB	MMP1	B	IAV	-0.0774062827381694	-0.0774062827381694	CT
226	AFB	MMP1	B	NS	-0.150549714684052	-0.150549714684052	CT
226	AFB	MMP1	MONO	COV	5.48665530788797	5.48665530788797	CT
226	AFB	MMP1	MONO	IAV	0.0259513822650453	0.0259513822650453	CT
226	AFB	MMP1	MONO	NS	0.216593503668937	0.216593503668937	CT
226	AFB	MMP1	NK	COV	0.0609845884562252	0.0609845884562252	CT
226	AFB	MMP1	NK	IAV	0.0258484245972006	0.0258484245972006	CT
226	AFB	MMP1	NK	NS	-0.025950864906967	-0.025950864906967	CT
226	AFB	MMP1	T.CD4	COV	0.0526170211588722	0.0526170211588722	CT
226	AFB	MMP1	T.CD4	IAV	-0.00903757105253172	-0.00903757105253172	CT
226	AFB	MMP1	T.CD4	NS	0.13133467125325	0.13133467125325	CT
226	AFB	MMP1	T.CD8	COV	0.0443627512814646	0.0443627512814646	CT
226	AFB	MMP1	T.CD8	IAV	-0.0708865740055608	-0.0708865740055608	CT
226	AFB	MMP1	T.CD8	NS	0.0898302758663157	0.0898302758663157	CT
11	AFB	MMP1	B	COV	0.674877047221389	0.234615960470052	CT
11	AFB	MMP1	B	IAV	-0.162055520524722	-0.162055520524722	CT
11	AFB	MMP1	B	NS	-0.0172637384920318	-0.0172637384920318	CT
11	AFB	MMP1	MONO	COV	6.14402545029309	6.14402545029309	CT
11	AFB	MMP1	MONO	IAV	0.031269358033693	0.031269358033693	CT
11	AFB	MMP1	MONO	NS	0.274158895898401	0.274158895898401	CT
11	AFB	MMP1	NK	COV	0.846507307361853	0.471533373431584	CT
11	AFB	MMP1	NK	IAV	0.0300509028370968	0.0300509028370968	CT
11	AFB	MMP1	NK	NS	1.00403861553057	0.522106425900653	CT
11	AFB	MMP1	T.CD4	COV	-0.0866824163061986	-0.0866824163061986	CT
11	AFB	MMP1	T.CD4	IAV	1.08952568515213	1.08952568515213	CT
11	AFB	MMP1	T.CD4	NS	0.457531613176328	0.457531613176328	CT
11	AFB	MMP1	T.CD8	COV	0.106953011542933	0.106953011542933	CT
11	AFB	MMP1	T.CD8	IAV	0.310646426187567	0.310646426187567	CT
11	AFB	MMP1	T.CD8	NS	-0.0763990287321394	-0.0763990287321394	CT
133	AFB	MMP1	B	COV	0.0280680457107136	0.0280680457107136	CT
133	AFB	MMP1	B	IAV	0.786884731738375	0.389353140899865	CT
133	AFB	MMP1	B	NS	-0.0424928608533566	-0.0424928608533566	CT
133	AFB	MMP1	MONO	COV	6.81124009866668	6.81124009866668	CT
133	AFB	MMP1	MONO	IAV	0.442918450604631	0.369705879201789	CT
133	AFB	MMP1	MONO	NS	0.274158895898401	0.274158895898401	CT
133	AFB	MMP1	NK	COV	0.00589986506280382	0.00589986506280382	CT
133	AFB	MMP1	NK	IAV	0.0391960320263415	0.0391960320263415	CT
133	AFB	MMP1	NK	NS	-0.0759708607072448	-0.0759708607072448	CT
133	AFB	MMP1	T.CD4	COV	-0.0487938851446439	-0.0487938851446439	CT
133	AFB	MMP1	T.CD4	IAV	0.306454154088571	0.306454154088571	CT
133	AFB	MMP1	T.CD4	NS	-0.0958145224214845	-0.0958145224214845	CT
133	AFB	MMP1	T.CD8	COV	0.0438854912988633	0.0438854912988633	CT
133	AFB	MMP1	T.CD8	IAV	0.469126735871848	0.469126735871848	CT
133	AFB	MMP1	T.CD8	NS	0.677173952449741	0.677173952449741	CT
196	AFB	MMP1	B	COV	-0.0245192843818708	-0.0245192843818708	CC
196	AFB	MMP1	B	IAV	-0.162055520524722	-0.162055520524722	CC
196	AFB	MMP1	B	NS	0.865227538164368	0.32981130474681	CC
196	AFB	MMP1	MONO	COV	5.88290329487426	5.88290329487426	CC
196	AFB	MMP1	MONO	IAV	0.0490582936949307	0.0490582936949307	CC
196	AFB	MMP1	MONO	NS	0.494786533377667	0.494786533377667	CC
196	AFB	MMP1	NK	COV	0.00589986506280382	0.00589986506280382	CC
196	AFB	MMP1	NK	IAV	0.0416784924142304	0.0416784924142304	CC
196	AFB	MMP1	NK	NS	0.987719272962856	0.522106425900653	CC
196	AFB	MMP1	T.CD4	COV	0.279053174216091	0.279053174216091	CC
196	AFB	MMP1	T.CD4	IAV	0.196393677798848	0.196393677798848	CC
196	AFB	MMP1	T.CD4	NS	0.250512856336408	0.250512856336408	CC
196	AFB	MMP1	T.CD8	COV	0.564527935333076	0.564527935333076	CC
196	AFB	MMP1	T.CD8	IAV	-0.0385126889920826	-0.0385126889920826	CC
196	AFB	MMP1	T.CD8	NS	-0.230697335755918	-0.230697335755918	CC
230	AFB	MMP1	B	COV	0.0226370844611749	0.0226370844611749	CT
230	AFB	MMP1	B	IAV	0.124674689374555	0.124674689374555	CT
230	AFB	MMP1	B	NS	0.0271607530532449	0.0271607530532449	CT
230	AFB	MMP1	MONO	COV	7.86312827287435	7.86312827287435	CT
230	AFB	MMP1	MONO	IAV	0.107297666266169	0.107297666266169	CT
230	AFB	MMP1	MONO	NS	0.487265288997849	0.487265288997849	CT
230	AFB	MMP1	NK	COV	0.142229132209983	0.142229132209983	CT
230	AFB	MMP1	NK	IAV	0.115514944504205	0.115514944504205	CT
230	AFB	MMP1	NK	NS	0.0785206981013674	0.0785206981013674	CT
230	AFB	MMP1	T.CD4	COV	0.122610883837952	0.122610883837952	CT
230	AFB	MMP1	T.CD4	IAV	0.0455879735425844	0.0455879735425844	CT
230	AFB	MMP1	T.CD4	NS	0.13554844149268	0.13554844149268	CT
230	AFB	MMP1	T.CD8	COV	0.0765970082091517	0.0765970082091517	CT
230	AFB	MMP1	T.CD8	IAV	0.406580695609807	0.406580695609807	CT
230	AFB	MMP1	T.CD8	NS	0.175987708340078	0.175987708340078	CT
201	AFB	MMP1	B	COV	0.0226370844611749	0.0226370844611749	CT
201	AFB	MMP1	B	IAV	0.124674689374555	0.124674689374555	CT
201	AFB	MMP1	B	NS	0.0490800526264021	0.0490800526264021	CT
201	AFB	MMP1	MONO	COV	8.24244694357946	8.24244694357946	CT
201	AFB	MMP1	MONO	IAV	0.112228290506277	0.112228290506277	CT
201	AFB	MMP1	MONO	NS	0.331332510607139	0.331332510607139	CT
201	AFB	MMP1	NK	COV	0.142229132209983	0.142229132209983	CT
201	AFB	MMP1	NK	IAV	0.115514944504205	0.115514944504205	CT
201	AFB	MMP1	NK	NS	0.0428589591917392	0.0428589591917392	CT
201	AFB	MMP1	T.CD4	COV	0.100638123316748	0.100638123316748	CT
201	AFB	MMP1	T.CD4	IAV	0.103656654735466	0.103656654735466	CT
201	AFB	MMP1	T.CD4	NS	0.0900997652848094	0.0900997652848094	CT
201	AFB	MMP1	T.CD8	COV	-0.0610511346605752	-0.0610511346605752	CT
201	AFB	MMP1	T.CD8	IAV	-0.0515163036945338	-0.0515163036945338	CT
201	AFB	MMP1	T.CD8	NS	0.175987708340078	0.175987708340078	CT
175	AFB	MMP1	B	COV	-0.0427733468327039	-0.0427733468327039	CT
175	AFB	MMP1	B	IAV	0.526051496388661	0.389353140899865	CT
175	AFB	MMP1	B	NS	-0.419711677345841	-0.204548550881758	CT
175	AFB	MMP1	MONO	COV	4.48561020385171	4.48561020385171	CT
175	AFB	MMP1	MONO	IAV	-0.112955199348069	-0.112955199348069	CT
175	AFB	MMP1	MONO	NS	0.331146358335379	0.331146358335379	CT
175	AFB	MMP1	NK	COV	0.664461538369707	0.471533373431584	CT
175	AFB	MMP1	NK	IAV	-0.144202463364238	-0.144202463364238	CT
175	AFB	MMP1	NK	NS	1.28267404841511	0.522106425900653	CT
175	AFB	MMP1	T.CD4	COV	0.114645646701374	0.114645646701374	CT
175	AFB	MMP1	T.CD4	IAV	-0.397311455631399	-0.397311455631399	CT
175	AFB	MMP1	T.CD4	NS	-0.609194185932754	-0.470158124038723	CT
175	AFB	MMP1	T.CD8	COV	0.194966576187654	0.194966576187654	CT
175	AFB	MMP1	T.CD8	IAV	0.0344369136497353	0.0344369136497353	CT
175	AFB	MMP1	T.CD8	NS	0.369562571039529	0.369562571039529	CT
84	AFB	MMP1	B	COV	0.0226370844611749	0.0226370844611749	CT
84	AFB	MMP1	B	IAV	0.124674689374555	0.124674689374555	CT
84	AFB	MMP1	B	NS	0.0152592480460232	0.0152592480460232	CT
84	AFB	MMP1	MONO	COV	3.20338539235375	3.20338539235375	CT
84	AFB	MMP1	MONO	IAV	0.0847005071835971	0.0847005071835971	CT
84	AFB	MMP1	MONO	NS	0.331332510607139	0.331332510607139	CT
84	AFB	MMP1	NK	COV	0.142229126249994	0.142229126249994	CT
84	AFB	MMP1	NK	IAV	0.0907066596192478	0.0907066596192478	CT
84	AFB	MMP1	NK	NS	0.672203128038023	0.522106425900653	CT
84	AFB	MMP1	T.CD4	COV	0.134121857807854	0.134121857807854	CT
84	AFB	MMP1	T.CD4	IAV	0.121412910591965	0.121412910591965	CT
84	AFB	MMP1	T.CD4	NS	0.302051685525749	0.302051685525749	CT
84	AFB	MMP1	T.CD8	COV	0.0751969327465202	0.0751969327465202	CT
84	AFB	MMP1	T.CD8	IAV	0.531196442466693	0.531196442466693	CT
84	AFB	MMP1	T.CD8	NS	0.112365318555958	0.112365318555958	CT
142	AFB	MMP1	B	COV	0.0572806282088582	0.0572806282088582	CT
142	AFB	MMP1	B	IAV	0.613059859365508	0.389353140899865	CT
142	AFB	MMP1	B	NS	0.91275883293709	0.32981130474681	CT
142	AFB	MMP1	MONO	COV	6.01592254927821	6.01592254927821	CT
142	AFB	MMP1	MONO	IAV	0.1283374664523	0.1283374664523	CT
142	AFB	MMP1	MONO	NS	0.245537592170422	0.245537592170422	CT
142	AFB	MMP1	NK	COV	0.0395028534320971	0.0395028534320971	CT
142	AFB	MMP1	NK	IAV	0.0369670946445921	0.0369670946445921	CT
142	AFB	MMP1	NK	NS	0.119427950849574	0.119427950849574	CT
142	AFB	MMP1	T.CD4	COV	0.0429247299071922	0.0429247299071922	CT
142	AFB	MMP1	T.CD4	IAV	0.336723683778634	0.336723683778634	CT
142	AFB	MMP1	T.CD4	NS	0.541620069300636	0.541620069300636	CT
142	AFB	MMP1	T.CD8	COV	0.11674565135414	0.11674565135414	CT
142	AFB	MMP1	T.CD8	IAV	0.137279238468756	0.137279238468756	CT
142	AFB	MMP1	T.CD8	NS	0.561191258197989	0.561191258197989	CT
100	AFB	MMP1	B	COV	0.998692372186809	0.234615960470052	CT
100	AFB	MMP1	B	IAV	0.461613073359291	0.389353140899865	CT
100	AFB	MMP1	B	NS	-0.0229327762488958	-0.0229327762488958	CT
100	AFB	MMP1	MONO	COV	8.57965098172193	8.57965098172193	CT
100	AFB	MMP1	MONO	IAV	0.0555004428711809	0.0555004428711809	CT
100	AFB	MMP1	MONO	NS	0.599767037247567	0.599767037247567	CT
100	AFB	MMP1	NK	COV	0.55609162011141	0.471533373431584	CT
100	AFB	MMP1	NK	IAV	0.0590529337862587	0.0590529337862587	CT
100	AFB	MMP1	NK	NS	-0.0166613028941715	-0.0166613028941715	CT
100	AFB	MMP1	T.CD4	COV	0.120490882391083	0.120490882391083	CT
100	AFB	MMP1	T.CD4	IAV	0.167361099995248	0.167361099995248	CT
100	AFB	MMP1	T.CD4	NS	0.315294801929088	0.315294801929088	CT
100	AFB	MMP1	T.CD8	COV	0.0965494483179175	0.0965494483179175	CT
100	AFB	MMP1	T.CD8	IAV	-0.0317566968957831	-0.0317566968957831	CT
100	AFB	MMP1	T.CD8	NS	0.772662508060309	0.728685664604165	CT
14	AFB	MMP1	B	COV	-0.0238330947846231	-0.0238330947846231	CT
14	AFB	MMP1	B	IAV	0.450596256099524	0.389353140899865	CT
14	AFB	MMP1	B	NS	0.526265975673014	0.32981130474681	CT
14	AFB	MMP1	MONO	COV	5.99315295375866	5.99315295375866	CT
14	AFB	MMP1	MONO	IAV	0.296061194226643	0.296061194226643	CT
14	AFB	MMP1	MONO	NS	0.229892796036516	0.229892796036516	CT
14	AFB	MMP1	NK	COV	0.778766049549083	0.471533373431584	CT
14	AFB	MMP1	NK	IAV	-0.236914385385113	-0.236914385385113	CT
14	AFB	MMP1	NK	NS	-0.327773782961331	-0.325629378820809	CT
14	AFB	MMP1	T.CD4	COV	0.261890323836826	0.261890323836826	CT
14	AFB	MMP1	T.CD4	IAV	0.773537014115945	0.773537014115945	CT
14	AFB	MMP1	T.CD4	NS	0.237643394973176	0.237643394973176	CT
14	AFB	MMP1	T.CD8	COV	-0.0177248512760149	-0.0177248512760149	CT
14	AFB	MMP1	T.CD8	IAV	0.453269624468896	0.453269624468896	CT
14	AFB	MMP1	T.CD8	NS	0.923288472845567	0.728685664604165	CT
144	AFB	MMP1	B	COV	0.0138661032211916	0.0138661032211916	CT
144	AFB	MMP1	B	IAV	0.351002371744635	0.351002371744635	CT
144	AFB	MMP1	B	NS	-0.112114463331117	-0.112114463331117	CT
144	AFB	MMP1	MONO	COV	6.02779279683764	6.02779279683764	CT
144	AFB	MMP1	MONO	IAV	0.757711554786596	0.369705879201789	CT
144	AFB	MMP1	MONO	NS	-0.166787234944552	-0.166787234944552	CT
144	AFB	MMP1	NK	COV	0.487695932797384	0.471533373431584	CT
144	AFB	MMP1	NK	IAV	0.703289482610728	0.403221846644256	CT
144	AFB	MMP1	NK	NS	0.0481413494114409	0.0481413494114409	CT
144	AFB	MMP1	T.CD4	COV	-0.201954409330448	-0.201954409330448	CT
144	AFB	MMP1	T.CD4	IAV	0.797743025955309	0.797743025955309	CT
144	AFB	MMP1	T.CD4	NS	-0.0759692013006604	-0.0759692013006604	CT
144	AFB	MMP1	T.CD8	COV	0.413704306226538	0.413704306226538	CT
144	AFB	MMP1	T.CD8	IAV	0.390100668716982	0.390100668716982	CT
144	AFB	MMP1	T.CD8	NS	-0.0690935997824487	-0.0690935997824487	CT
19	AFB	MMP1	B	COV	0.0305169379782902	0.0305169379782902	TT
19	AFB	MMP1	B	IAV	0.861707102782826	0.389353140899865	TT
19	AFB	MMP1	B	NS	0.0252670434556906	0.0252670434556906	TT
19	AFB	MMP1	MONO	COV	7.00634232556577	7.00634232556577	TT
19	AFB	MMP1	MONO	IAV	0.0864155905987344	0.0864155905987344	TT
19	AFB	MMP1	MONO	NS	0.30931151691391	0.30931151691391	TT
19	AFB	MMP1	NK	COV	-0.0524938408564441	-0.0524938408564441	TT
19	AFB	MMP1	NK	IAV	-0.255045348685387	-0.251180541256804	TT
19	AFB	MMP1	NK	NS	0.0599352940953537	0.0599352940953537	TT
19	AFB	MMP1	T.CD4	COV	0.301182365591762	0.301182365591762	TT
19	AFB	MMP1	T.CD4	IAV	-0.054494722291673	-0.054494722291673	TT
19	AFB	MMP1	T.CD4	NS	0.0906044911038558	0.0906044911038558	TT
19	AFB	MMP1	T.CD8	COV	0.0874766671166945	0.0874766671166945	TT
19	AFB	MMP1	T.CD8	IAV	0.025262519473647	0.025262519473647	TT
19	AFB	MMP1	T.CD8	NS	0.023028948784271	0.023028948784271	TT
192	AFB	MMP1	B	COV	0.551722491070498	0.234615960470052	CC
192	AFB	MMP1	B	IAV	0.0730932908326854	0.0730932908326854	CC
192	AFB	MMP1	B	NS	0.557265942624342	0.32981130474681	CC
192	AFB	MMP1	MONO	COV	1.41793010807648	1.41793010807648	CC
192	AFB	MMP1	MONO	IAV	0.494068651975582	0.369705879201789	CC
192	AFB	MMP1	MONO	NS	0.252796221737858	0.252796221737858	CC
192	AFB	MMP1	NK	COV	-0.035883261099481	-0.035883261099481	CC
192	AFB	MMP1	NK	IAV	0.697202401617843	0.403221846644256	CC
192	AFB	MMP1	NK	NS	0.144028262702247	0.144028262702247	CC
192	AFB	MMP1	T.CD4	COV	0.403009749084271	0.403009749084271	CC
192	AFB	MMP1	T.CD4	IAV	0.59245470271444	0.59245470271444	CC
192	AFB	MMP1	T.CD4	NS	-0.0586334266783201	-0.0586334266783201	CC
192	AFB	MMP1	T.CD8	COV	-0.0590813200283232	-0.0590813200283232	CC
192	AFB	MMP1	T.CD8	IAV	-0.0553379334717846	-0.0553379334717846	CC
192	AFB	MMP1	T.CD8	NS	0.716918578492133	0.716918578492133	CC
36	AFB	MMP1	B	COV	0.0572806282088582	0.0572806282088582	CT
36	AFB	MMP1	B	IAV	-0.0692045616293076	-0.0692045616293076	CT
36	AFB	MMP1	B	NS	0.0105195686410523	0.0105195686410523	CT
36	AFB	MMP1	MONO	COV	3.80888003941374	3.80888003941374	CT
36	AFB	MMP1	MONO	IAV	0.0829285486275704	0.0829285486275704	CT
36	AFB	MMP1	MONO	NS	0.245537592170422	0.245537592170422	CT
36	AFB	MMP1	NK	COV	0.0395030728580847	0.0395030728580847	CT
36	AFB	MMP1	NK	IAV	0.076020652693726	0.076020652693726	CT
36	AFB	MMP1	NK	NS	0.0546842307892519	0.0546842307892519	CT
36	AFB	MMP1	T.CD4	COV	0.0172140484752627	0.0172140484752627	CT
36	AFB	MMP1	T.CD4	IAV	0.0276869269077351	0.0276869269077351	CT
36	AFB	MMP1	T.CD4	NS	0.178665739570362	0.178665739570362	CT
36	AFB	MMP1	T.CD8	COV	0.811600229486469	0.800898754969171	CT
36	AFB	MMP1	T.CD8	IAV	0.509960787882982	0.509960787882982	CT
36	AFB	MMP1	T.CD8	NS	0.143667354943469	0.143667354943469	CT
207	AFB	MMP1	B	COV	-0.0270961459991555	-0.0270961459991555	TT
207	AFB	MMP1	B	IAV	0.0730932908326854	0.0730932908326854	TT
207	AFB	MMP1	B	NS	0.099579544579147	0.099579544579147	TT
207	AFB	MMP1	MONO	COV	7.76832427459545	7.76832427459545	TT
207	AFB	MMP1	MONO	IAV	0.139686590307777	0.139686590307777	TT
207	AFB	MMP1	MONO	NS	1.56186311585042	1.30139984938375	TT
207	AFB	MMP1	NK	COV	-0.0358854997208745	-0.0358854997208745	TT
207	AFB	MMP1	NK	IAV	0.576952186128739	0.403221846644256	TT
207	AFB	MMP1	NK	NS	0.144028262702247	0.144028262702247	TT
207	AFB	MMP1	T.CD4	COV	0.544651689922185	0.544651689922185	TT
207	AFB	MMP1	T.CD4	IAV	0.51432515053293	0.51432515053293	TT
207	AFB	MMP1	T.CD4	NS	0.0117869081685883	0.0117869081685883	TT
207	AFB	MMP1	T.CD8	COV	0.287951927160779	0.287951927160779	TT
207	AFB	MMP1	T.CD8	IAV	0.435489859973557	0.435489859973557	TT
207	AFB	MMP1	T.CD8	NS	0.108590720683813	0.108590720683813	TT
184	AFB	MMP1	B	COV	0.0280680457107136	0.0280680457107136	CC
184	AFB	MMP1	B	IAV	0.609390051189479	0.389353140899865	CC
184	AFB	MMP1	B	NS	0.0994283671897344	0.0994283671897344	CC
184	AFB	MMP1	MONO	COV	4.92476002727597	4.92476002727597	CC
184	AFB	MMP1	MONO	IAV	0.13384842918889	0.13384842918889	CC
184	AFB	MMP1	MONO	NS	0.252796221737858	0.252796221737858	CC
184	AFB	MMP1	NK	COV	-0.0358832662460114	-0.0358832662460114	CC
184	AFB	MMP1	NK	IAV	0.722962954271582	0.403221846644256	CC
184	AFB	MMP1	NK	NS	0.142801379487488	0.142801379487488	CC
184	AFB	MMP1	T.CD4	COV	0.0914709303832778	0.0914709303832778	CC
184	AFB	MMP1	T.CD4	IAV	0.636330364874863	0.636330364874863	CC
184	AFB	MMP1	T.CD4	NS	0.452924248072644	0.452924248072644	CC
184	AFB	MMP1	T.CD8	COV	0.355430945458635	0.355430945458635	CC
184	AFB	MMP1	T.CD8	IAV	0.793018611073353	0.793018611073353	CC
184	AFB	MMP1	T.CD8	NS	0.10818940449249	0.10818940449249	CC
132	AFB	MMP1	B	COV	-0.0305493856069879	-0.0305493856069879	CC
132	AFB	MMP1	B	IAV	0.0730932908326854	0.0730932908326854	CC
132	AFB	MMP1	B	NS	0.09935364175712	0.09935364175712	CC
132	AFB	MMP1	MONO	COV	4.21601438950405	4.21601438950405	CC
132	AFB	MMP1	MONO	IAV	0.137203690305878	0.137203690305878	CC
132	AFB	MMP1	MONO	NS	0.252796221737858	0.252796221737858	CC
132	AFB	MMP1	NK	COV	1.57969421376379	0.471533373431584	CC
132	AFB	MMP1	NK	IAV	-0.0666720840154147	-0.0666720840154147	CC
132	AFB	MMP1	NK	NS	0.143327389707267	0.143327389707267	CC
132	AFB	MMP1	T.CD4	COV	0.0912661749240345	0.0912661749240345	CC
132	AFB	MMP1	T.CD4	IAV	0.0233253577160587	0.0233253577160587	CC
132	AFB	MMP1	T.CD4	NS	0.286567217397083	0.286567217397083	CC
132	AFB	MMP1	T.CD8	COV	-0.0274931581158523	-0.0274931581158523	CC
132	AFB	MMP1	T.CD8	IAV	-0.0434927119066792	-0.0434927119066792	CC
132	AFB	MMP1	T.CD8	NS	0.0862775395781701	0.0862775395781701	CC
176	AFB	MMP1	B	COV	-0.00654574004189715	-0.00654574004189715	CC
176	AFB	MMP1	B	IAV	0.0711304777805478	0.0711304777805478	CC
176	AFB	MMP1	B	NS	0.870752489903363	0.32981130474681	CC
176	AFB	MMP1	MONO	COV	2.86778279611773	2.86778279611773	CC
176	AFB	MMP1	MONO	IAV	0.114293894814859	0.114293894814859	CC
176	AFB	MMP1	MONO	NS	0.261186863011442	0.261186863011442	CC
176	AFB	MMP1	NK	COV	0.0906614793443227	0.0906614793443227	CC
176	AFB	MMP1	NK	IAV	0.113609404054151	0.113609404054151	CC
176	AFB	MMP1	NK	NS	0.0974448324822264	0.0974448324822264	CC
176	AFB	MMP1	T.CD4	COV	0.0469543080840815	0.0469543080840815	CC
176	AFB	MMP1	T.CD4	IAV	0.102461533141535	0.102461533141535	CC
176	AFB	MMP1	T.CD4	NS	-0.0435749399072906	-0.0435749399072906	CC
176	AFB	MMP1	T.CD8	COV	0.101815294595709	0.101815294595709	CC
176	AFB	MMP1	T.CD8	IAV	0.118489137936147	0.118489137936147	CC
176	AFB	MMP1	T.CD8	NS	0.110709125704486	0.110709125704486	CC
54	ASH	MMP1	B	COV	0.691380675587485	0.234615960470052	CC
54	ASH	MMP1	B	IAV	0.124674689374555	0.124674689374555	CC
54	ASH	MMP1	B	NS	0.0490800526264021	0.0490800526264021	CC
54	ASH	MMP1	MONO	COV	1.27274193110881	1.27274193110881	CC
54	ASH	MMP1	MONO	IAV	0.0864863210578476	0.0864863210578476	CC
54	ASH	MMP1	MONO	NS	0.331332510607139	0.331332510607139	CC
54	ASH	MMP1	NK	COV	0.142229132209983	0.142229132209983	CC
54	ASH	MMP1	NK	IAV	0.115514944504205	0.115514944504205	CC
54	ASH	MMP1	NK	NS	0.0785206981013674	0.0785206981013674	CC
54	ASH	MMP1	T.CD4	COV	0.83655797752814	0.83655797752814	CC
54	ASH	MMP1	T.CD4	IAV	0.123162796825625	0.123162796825625	CC
54	ASH	MMP1	T.CD4	NS	0.0819059472905542	0.0819059472905542	CC
54	ASH	MMP1	T.CD8	COV	-0.282424376402481	-0.282424376402481	CC
54	ASH	MMP1	T.CD8	IAV	-0.00432323401815618	-0.00432323401815618	CC
54	ASH	MMP1	T.CD8	NS	0.175987708340078	0.175987708340078	CC
107	ASH	MMP1	B	COV	0.0226370844611749	0.0226370844611749	TT
107	ASH	MMP1	B	IAV	0.124674689374555	0.124674689374555	TT
107	ASH	MMP1	B	NS	0.0271607530532449	0.0271607530532449	TT
107	ASH	MMP1	MONO	COV	5.42483275987014	5.42483275987014	TT
107	ASH	MMP1	MONO	IAV	0.107297666266169	0.107297666266169	TT
107	ASH	MMP1	MONO	NS	0.331332510607139	0.331332510607139	TT
107	ASH	MMP1	NK	COV	0.142229132209983	0.142229132209983	TT
107	ASH	MMP1	NK	IAV	0.115514944504205	0.115514944504205	TT
107	ASH	MMP1	NK	NS	0.0785206981013674	0.0785206981013674	TT
107	ASH	MMP1	T.CD4	COV	0.122610883837952	0.122610883837952	TT
107	ASH	MMP1	T.CD4	IAV	0.0455879735425844	0.0455879735425844	TT
107	ASH	MMP1	T.CD4	NS	0.13554844149268	0.13554844149268	TT
107	ASH	MMP1	T.CD8	COV	0.0765970082091517	0.0765970082091517	TT
107	ASH	MMP1	T.CD8	IAV	1.3698120271797	1.22454513668428	TT
107	ASH	MMP1	T.CD8	NS	0.175987708340078	0.175987708340078	TT
195	ASH	MMP1	B	COV	-0.0125562108309488	-0.0125562108309488	TT
195	ASH	MMP1	B	IAV	0.0730932908326854	0.0730932908326854	TT
195	ASH	MMP1	B	NS	0.0849197204758529	0.0849197204758529	TT
195	ASH	MMP1	MONO	COV	6.48639265971553	6.48639265971553	TT
195	ASH	MMP1	MONO	IAV	0.124107889039991	0.124107889039991	TT
195	ASH	MMP1	MONO	NS	0.891824468768003	0.891824468768003	TT
195	ASH	MMP1	NK	COV	-0.035883261099481	-0.035883261099481	TT
195	ASH	MMP1	NK	IAV	-0.0430107053895564	-0.0430107053895564	TT
195	ASH	MMP1	NK	NS	0.144028262702247	0.144028262702247	TT
195	ASH	MMP1	T.CD4	COV	0.0744160961559323	0.0744160961559323	TT
195	ASH	MMP1	T.CD4	IAV	0.00724613345055802	0.00724613345055802	TT
195	ASH	MMP1	T.CD4	NS	0.925395225058134	0.827489603179447	TT
195	ASH	MMP1	T.CD8	COV	-0.0590813200283232	-0.0590813200283232	TT
195	ASH	MMP1	T.CD8	IAV	0.665035472451941	0.665035472451941	TT
195	ASH	MMP1	T.CD8	NS	0.45371128729259	0.45371128729259	TT
181	ASH	MMP1	B	COV	0.660232193511993	0.234615960470052	CC
181	ASH	MMP1	B	IAV	-0.162055520524722	-0.162055520524722	CC
181	ASH	MMP1	B	NS	-0.0172637384920318	-0.0172637384920318	CC
181	ASH	MMP1	MONO	COV	3.66408319422501	3.66408319422501	CC
181	ASH	MMP1	MONO	IAV	0.031269358033693	0.031269358033693	CC
181	ASH	MMP1	MONO	NS	0.274158895898401	0.274158895898401	CC
181	ASH	MMP1	NK	COV	0.0058986793509487	0.0058986793509487	CC
181	ASH	MMP1	NK	IAV	0.0300509028370968	0.0300509028370968	CC
181	ASH	MMP1	NK	NS	-0.10828589120039	-0.10828589120039	CC
181	ASH	MMP1	T.CD4	COV	0.285631481578885	0.285631481578885	CC
181	ASH	MMP1	T.CD4	IAV	0.139872247347165	0.139872247347165	CC
181	ASH	MMP1	T.CD4	NS	0.285539259700711	0.285539259700711	CC
181	ASH	MMP1	T.CD8	COV	0.106953011542933	0.106953011542933	CC
181	ASH	MMP1	T.CD8	IAV	1.00258336401965	1.00258336401965	CC
181	ASH	MMP1	T.CD8	NS	-0.0763990287321394	-0.0763990287321394	CC
148	ASH	MMP1	B	COV	0.0226370844611749	0.0226370844611749	CT
148	ASH	MMP1	B	IAV	0.124674689374555	0.124674689374555	CT
148	ASH	MMP1	B	NS	0.0490800526264021	0.0490800526264021	CT
148	ASH	MMP1	MONO	COV	1.27274193110881	1.27274193110881	CT
148	ASH	MMP1	MONO	IAV	0.112228290506277	0.112228290506277	CT
148	ASH	MMP1	MONO	NS	0.331332510607139	0.331332510607139	CT
148	ASH	MMP1	NK	COV	0.142229132209983	0.142229132209983	CT
148	ASH	MMP1	NK	IAV	0.115514944504205	0.115514944504205	CT
148	ASH	MMP1	NK	NS	0.0428589591917392	0.0428589591917392	CT
148	ASH	MMP1	T.CD4	COV	0.466659284277703	0.466659284277703	CT
148	ASH	MMP1	T.CD4	IAV	0.103656654735466	0.103656654735466	CT
148	ASH	MMP1	T.CD4	NS	0.0900997652848094	0.0900997652848094	CT
148	ASH	MMP1	T.CD8	COV	-0.0610511346605752	-0.0610511346605752	CT
148	ASH	MMP1	T.CD8	IAV	0.481853980528894	0.481853980528894	CT
148	ASH	MMP1	T.CD8	NS	0.175987708340078	0.175987708340078	CT
178	ASH	MMP1	B	COV	0.0280680457107136	0.0280680457107136	CC
178	ASH	MMP1	B	IAV	1.48935734384678	0.389353140899865	CC
178	ASH	MMP1	B	NS	-0.0424928608533566	-0.0424928608533566	CC
178	ASH	MMP1	MONO	COV	1.67972064019136	1.67972064019136	CC
178	ASH	MMP1	MONO	IAV	1.16489566904686	0.369705879201789	CC
178	ASH	MMP1	MONO	NS	0.274158895898401	0.274158895898401	CC
178	ASH	MMP1	NK	COV	0.00589986506280382	0.00589986506280382	CC
178	ASH	MMP1	NK	IAV	0.682334194473923	0.403221846644256	CC
178	ASH	MMP1	NK	NS	0.718782557346858	0.522106425900653	CC
178	ASH	MMP1	T.CD4	COV	-0.0487938851446438	-0.0487938851446438	CC
178	ASH	MMP1	T.CD4	IAV	0.792469113297869	0.792469113297869	CC
178	ASH	MMP1	T.CD4	NS	0.609890110454301	0.609890110454301	CC
178	ASH	MMP1	T.CD8	COV	0.0438854912988633	0.0438854912988633	CC
178	ASH	MMP1	T.CD8	IAV	-0.0603968908960428	-0.0603968908960428	CC
178	ASH	MMP1	T.CD8	NS	-0.208277815606556	-0.208277815606556	CC
172	ASH	MMP1	B	COV	0.0305169379782902	0.0305169379782902	CC
172	ASH	MMP1	B	IAV	-0.0301894983185801	-0.0301894983185801	CC
172	ASH	MMP1	B	NS	0.0169142998680332	0.0169142998680332	CC
172	ASH	MMP1	MONO	COV	1.69925793008393	1.69925793008393	CC
172	ASH	MMP1	MONO	NS	0.953636016717746	0.953636016717746	CC
172	ASH	MMP1	NK	COV	-0.0524938459271152	-0.0524938459271152	CC
172	ASH	MMP1	NK	IAV	-0.193932741946993	-0.193932741946993	CC
172	ASH	MMP1	NK	NS	-0.165416058646013	-0.165416058646013	CC
172	ASH	MMP1	T.CD4	COV	0.743398191899075	0.743398191899075	CC
172	ASH	MMP1	T.CD4	IAV	0.524655776070324	0.524655776070324	CC
172	ASH	MMP1	T.CD4	NS	0.260717357264047	0.260717357264047	CC
172	ASH	MMP1	T.CD8	COV	0.0837202694927762	0.0837202694927762	CC
172	ASH	MMP1	T.CD8	IAV	0.0455915623226292	0.0455915623226292	CC
172	ASH	MMP1	T.CD8	NS	0.403093549935094	0.403093549935094	CC
45	ASH	MMP1	B	COV	0.0739550394477277	0.0739550394477277	CT
45	ASH	MMP1	B	IAV	0.0940429014633991	0.0940429014633991	CT
45	ASH	MMP1	B	NS	0.0819458456303087	0.0819458456303087	CT
45	ASH	MMP1	MONO	COV	1.09394249218435	1.09394249218435	CT
45	ASH	MMP1	MONO	IAV	0.128260197048982	0.128260197048982	CT
45	ASH	MMP1	MONO	NS	0.0510494340621895	0.0510494340621895	CT
45	ASH	MMP1	NK	COV	0.135840204860718	0.135840204860718	CT
45	ASH	MMP1	NK	IAV	0.0946660023968761	0.0946660023968761	CT
45	ASH	MMP1	NK	NS	0.098238523539922	0.098238523539922	CT
45	ASH	MMP1	T.CD4	COV	0.171544620899023	0.171544620899023	CT
45	ASH	MMP1	T.CD4	IAV	0.180687541141465	0.180687541141465	CT
45	ASH	MMP1	T.CD4	NS	0.146319305991999	0.146319305991999	CT
45	ASH	MMP1	T.CD8	COV	0.126454665420587	0.126454665420587	CT
45	ASH	MMP1	T.CD8	IAV	0.141349406749277	0.141349406749277	CT
45	ASH	MMP1	T.CD8	NS	0.162880911127665	0.162880911127665	CT
221	ASH	MMP1	B	COV	-0.0137993382813449	-0.0137993382813449	CT
221	ASH	MMP1	B	IAV	0.122730546310311	0.122730546310311	CT
221	ASH	MMP1	B	NS	0.0737489845144981	0.0737489845144981	CT
221	ASH	MMP1	MONO	COV	2.68122034157704	2.68122034157704	CT
221	ASH	MMP1	MONO	IAV	0.0985203398739978	0.0985203398739978	CT
221	ASH	MMP1	MONO	NS	0.238078613203342	0.238078613203342	CT
221	ASH	MMP1	NK	COV	0.0625407852347441	0.0625407852347441	CT
221	ASH	MMP1	NK	IAV	0.067091980847697	0.067091980847697	CT
221	ASH	MMP1	NK	NS	0.107245611855386	0.107245611855386	CT
221	ASH	MMP1	T.CD4	COV	0.122643498383335	0.122643498383335	CT
221	ASH	MMP1	T.CD4	IAV	0.170939489335818	0.170939489335818	CT
221	ASH	MMP1	T.CD4	NS	0.200344586920808	0.200344586920808	CT
221	ASH	MMP1	T.CD8	COV	-0.0208581616703954	-0.0208581616703954	CT
221	ASH	MMP1	T.CD8	IAV	0.549785461741448	0.549785461741448	CT
221	ASH	MMP1	T.CD8	NS	0.176353774729876	0.176353774729876	CT
187	ASH	MMP1	B	COV	0.0226370844611749	0.0226370844611749	CC
187	ASH	MMP1	B	IAV	0.124674689374555	0.124674689374555	CC
187	ASH	MMP1	B	NS	1.10045211679285	0.32981130474681	CC
187	ASH	MMP1	MONO	COV	1.27274193110881	1.27274193110881	CC
187	ASH	MMP1	MONO	IAV	0.0528913693110588	0.0528913693110588	CC
187	ASH	MMP1	MONO	NS	0.331332510607139	0.331332510607139	CC
187	ASH	MMP1	NK	COV	0.142229126249994	0.142229126249994	CC
187	ASH	MMP1	NK	IAV	0.0907066596192478	0.0907066596192478	CC
187	ASH	MMP1	NK	NS	1.72412480422463	0.522106425900653	CC
187	ASH	MMP1	T.CD4	COV	0.134121857807854	0.134121857807854	CC
187	ASH	MMP1	T.CD4	IAV	0.121412910591965	0.121412910591965	CC
187	ASH	MMP1	T.CD4	NS	0.784902434409098	0.784902434409098	CC
187	ASH	MMP1	T.CD8	COV	0.0751969327465202	0.0751969327465202	CC
187	ASH	MMP1	T.CD8	IAV	-0.0261187398917829	-0.0261187398917829	CC
187	ASH	MMP1	T.CD8	NS	0.112365318555958	0.112365318555958	CC
205	ASH	MMP1	B	COV	-0.0270961459991555	-0.0270961459991555	CC
205	ASH	MMP1	B	IAV	0.0730932908326854	0.0730932908326854	CC
205	ASH	MMP1	B	NS	0.099579544579147	0.099579544579147	CC
205	ASH	MMP1	MONO	COV	-0.574231004567372	-0.574231004567372	CC
205	ASH	MMP1	MONO	IAV	0.139686590307777	0.139686590307777	CC
205	ASH	MMP1	MONO	NS	0.252796221737858	0.252796221737858	CC
205	ASH	MMP1	NK	COV	-0.0358854997208745	-0.0358854997208745	CC
205	ASH	MMP1	NK	IAV	-0.0380134564061724	-0.0380134564061724	CC
205	ASH	MMP1	NK	NS	0.144028262702247	0.144028262702247	CC
205	ASH	MMP1	T.CD4	COV	0.697469519417919	0.697469519417919	CC
205	ASH	MMP1	T.CD4	IAV	0.473948610047106	0.473948610047106	CC
205	ASH	MMP1	T.CD4	NS	0.0117869081685883	0.0117869081685883	CC
205	ASH	MMP1	T.CD8	COV	0.656860016300304	0.656860016300304	CC
205	ASH	MMP1	T.CD8	IAV	0.6778151921103	0.6778151921103	CC
205	ASH	MMP1	T.CD8	NS	0.108590720683813	0.108590720683813	CC
231	ASH	MMP1	B	COV	0.0226370844611749	0.0226370844611749	CC
231	ASH	MMP1	B	IAV	0.993849384902113	0.389353140899865	CC
231	ASH	MMP1	B	NS	-0.127091967603757	-0.127091967603757	CC
231	ASH	MMP1	MONO	COV	-2.05794943818161	-2.05794943818161	CC
231	ASH	MMP1	MONO	IAV	-0.124490805735838	-0.124490805735838	CC
231	ASH	MMP1	MONO	NS	-0.166787234944552	-0.166787234944552	CC
231	ASH	MMP1	NK	COV	-0.209875302263565	-0.209875302263565	CC
231	ASH	MMP1	NK	IAV	1.68592917347145	0.403221846644256	CC
231	ASH	MMP1	NK	NS	0.000735527504258232	0.000735527504258232	CC
231	ASH	MMP1	T.CD4	COV	0.183253113492308	0.183253113492308	CC
231	ASH	MMP1	T.CD4	IAV	0.59850099539683	0.59850099539683	CC
231	ASH	MMP1	T.CD4	NS	-0.111490652547441	-0.111490652547441	CC
231	ASH	MMP1	T.CD8	COV	-0.0342270683549983	-0.0342270683549983	CC
231	ASH	MMP1	T.CD8	IAV	0.446029650919775	0.446029650919775	CC
231	ASH	MMP1	T.CD8	NS	-0.0952096049482049	-0.0952096049482049	CC
156	ASH	MMP1	B	COV	0.0203084166766356	0.0203084166766356	TT
156	ASH	MMP1	B	IAV	0.324252371748643	0.324252371748643	TT
156	ASH	MMP1	B	NS	0.778256352198418	0.32981130474681	TT
156	ASH	MMP1	MONO	COV	3.47782451809427	3.47782451809427	TT
156	ASH	MMP1	MONO	IAV	0.000194040765139472	0.000194040765139472	TT
156	ASH	MMP1	MONO	NS	-0.179234138664368	-0.179234138664368	TT
156	ASH	MMP1	NK	COV	-0.0490916673213048	-0.0490916673213048	TT
156	ASH	MMP1	NK	IAV	-0.00771876519636447	-0.00771876519636447	TT
156	ASH	MMP1	NK	NS	-0.0288283258708193	-0.0288283258708193	TT
156	ASH	MMP1	T.CD4	COV	0.195504944907758	0.195504944907758	TT
156	ASH	MMP1	T.CD4	IAV	0.143042001696262	0.143042001696262	TT
156	ASH	MMP1	T.CD4	NS	0.695624028321041	0.695624028321041	TT
156	ASH	MMP1	T.CD8	COV	-0.0169724723538993	-0.0169724723538993	TT
156	ASH	MMP1	T.CD8	IAV	-0.0583934365444643	-0.0583934365444643	TT
156	ASH	MMP1	T.CD8	NS	0.188353710790837	0.188353710790837	TT
23	ASH	MMP1	B	COV	1.22601332765191	0.234615960470052	CT
23	ASH	MMP1	B	IAV	0.393397483361126	0.389353140899865	CT
23	ASH	MMP1	B	NS	-0.0828936893866947	-0.0828936893866947	CT
23	ASH	MMP1	MONO	COV	5.57494387204905	5.57494387204905	CT
23	ASH	MMP1	MONO	IAV	1.41268872185634	0.369705879201789	CT
23	ASH	MMP1	MONO	NS	4.66561238106653	1.30139984938375	CT
23	ASH	MMP1	NK	COV	2.5917886584368	0.471533373431584	CT
23	ASH	MMP1	NK	IAV	-0.100049403077807	-0.100049403077807	CT
23	ASH	MMP1	NK	NS	-0.0118928738597655	-0.0118928738597655	CT
23	ASH	MMP1	T.CD4	COV	0.383346673673431	0.383346673673431	CT
23	ASH	MMP1	T.CD4	IAV	-0.186945866389437	-0.186945866389437	CT
23	ASH	MMP1	T.CD4	NS	0.0605225439343918	0.0605225439343918	CT
23	ASH	MMP1	T.CD8	COV	1.11425530018943	0.800898754969171	CT
23	ASH	MMP1	T.CD8	IAV	-0.0840463234878057	-0.0840463234878057	CT
23	ASH	MMP1	T.CD8	NS	0.261457209586168	0.261457209586168	CT
38	ASH	MMP1	B	COV	-0.126905495831096	-0.126905495831096	CT
38	ASH	MMP1	B	IAV	0.0711304777805478	0.0711304777805478	CT
38	ASH	MMP1	B	NS	0.0602214503635847	0.0602214503635847	CT
38	ASH	MMP1	MONO	COV	4.09021577829936	4.09021577829936	CT
38	ASH	MMP1	MONO	IAV	0.123565934030307	0.123565934030307	CT
38	ASH	MMP1	MONO	NS	0.52966966598983	0.52966966598983	CT
38	ASH	MMP1	NK	COV	0.0906617331935679	0.0906617331935679	CT
38	ASH	MMP1	NK	IAV	0.120863246151278	0.120863246151278	CT
38	ASH	MMP1	NK	NS	0.0294279816657231	0.0294279816657231	CT
38	ASH	MMP1	T.CD4	COV	0.27239149424353	0.27239149424353	CT
38	ASH	MMP1	T.CD4	IAV	0.130015278471021	0.130015278471021	CT
38	ASH	MMP1	T.CD4	NS	0.538855819598299	0.538855819598299	CT
38	ASH	MMP1	T.CD8	COV	0.0334909671444962	0.0334909671444962	CT
38	ASH	MMP1	T.CD8	IAV	0.125972613771558	0.125972613771558	CT
38	ASH	MMP1	T.CD8	NS	0.129414074287215	0.129414074287215	CT
188	ASH	MMP1	B	COV	0.595126215067919	0.234615960470052	CT
188	ASH	MMP1	B	IAV	0.124674689374555	0.124674689374555	CT
188	ASH	MMP1	B	NS	0.0490800526264021	0.0490800526264021	CT
188	ASH	MMP1	MONO	COV	8.03480895155216	8.03480895155216	CT
188	ASH	MMP1	MONO	IAV	0.0864863210578476	0.0864863210578476	CT
188	ASH	MMP1	MONO	NS	0.331332510607139	0.331332510607139	CT
188	ASH	MMP1	NK	COV	0.142229132209983	0.142229132209983	CT
188	ASH	MMP1	NK	IAV	0.115514944504205	0.115514944504205	CT
188	ASH	MMP1	NK	NS	0.0785206981013674	0.0785206981013674	CT
188	ASH	MMP1	T.CD4	COV	0.0263858174748369	0.0263858174748369	CT
188	ASH	MMP1	T.CD4	IAV	0.123162796825625	0.123162796825625	CT
188	ASH	MMP1	T.CD4	NS	0.0819059472905542	0.0819059472905542	CT
188	ASH	MMP1	T.CD8	COV	0.609200933821134	0.609200933821134	CT
188	ASH	MMP1	T.CD8	IAV	-0.00432323401815615	-0.00432323401815615	CT
188	ASH	MMP1	T.CD8	NS	0.175987708340078	0.175987708340078	CT
47	ASH	MMP1	B	COV	0.961654151841986	0.234615960470052	TT
47	ASH	MMP1	B	IAV	0.984577245448956	0.389353140899865	TT
47	ASH	MMP1	B	NS	0.0489950003280035	0.0489950003280035	TT
47	ASH	MMP1	MONO	COV	7.40660392228318	7.40660392228318	TT
47	ASH	MMP1	MONO	IAV	0.031944646180819	0.031944646180819	TT
47	ASH	MMP1	MONO	NS	0.376585214402256	0.376585214402256	TT
47	ASH	MMP1	NK	COV	0.889843542520001	0.471533373431584	TT
47	ASH	MMP1	NK	IAV	-0.139366319038817	-0.139366319038817	TT
47	ASH	MMP1	NK	NS	-0.0477853886366714	-0.0477853886366714	TT
47	ASH	MMP1	T.CD4	COV	-0.140043358190615	-0.140043358190615	TT
47	ASH	MMP1	T.CD4	IAV	0.0363808038736655	0.0363808038736655	TT
47	ASH	MMP1	T.CD4	NS	0.0906044911038558	0.0906044911038558	TT
47	ASH	MMP1	T.CD8	COV	0.443215376012027	0.443215376012027	TT
47	ASH	MMP1	T.CD8	IAV	0.0651914174385331	0.0651914174385331	TT
47	ASH	MMP1	T.CD8	NS	0.831370342685983	0.728685664604165	TT
143	ASH	MMP1	B	COV	-0.0450587122393285	-0.0450587122393285	TT
143	ASH	MMP1	B	IAV	-0.0774062827381694	-0.0774062827381694	TT
143	ASH	MMP1	B	NS	0.783768625921645	0.32981130474681	TT
143	ASH	MMP1	MONO	COV	0.2966697593782	0.2966697593782	TT
143	ASH	MMP1	MONO	IAV	0.0261910579816961	0.0261910579816961	TT
143	ASH	MMP1	MONO	NS	0.216593503668937	0.216593503668937	TT
143	ASH	MMP1	NK	COV	0.0609852681808576	0.0609852681808576	TT
143	ASH	MMP1	NK	IAV	-0.00258101055902052	-0.00258101055902052	TT
143	ASH	MMP1	NK	NS	0.0765722880159037	0.0765722880159037	TT
143	ASH	MMP1	T.CD4	COV	0.076734884135815	0.076734884135815	TT
143	ASH	MMP1	T.CD4	IAV	0.00391363776777612	0.00391363776777612	TT
143	ASH	MMP1	T.CD4	NS	-0.020996477152249	-0.020996477152249	TT
143	ASH	MMP1	T.CD8	COV	0.849509065504131	0.800898754969171	TT
143	ASH	MMP1	T.CD8	IAV	-0.0244281385356181	-0.0244281385356181	TT
143	ASH	MMP1	T.CD8	NS	0.414551577838535	0.414551577838535	TT
85	ASH	MMP1	B	COV	0.0305169379782902	0.0305169379782902	CT
85	ASH	MMP1	B	IAV	0.643268861527487	0.389353140899865	CT
85	ASH	MMP1	B	NS	0.0489950003280035	0.0489950003280035	CT
85	ASH	MMP1	MONO	COV	6.61028061725636	6.61028061725636	CT
85	ASH	MMP1	MONO	IAV	0.058727660824373	0.058727660824373	CT
85	ASH	MMP1	MONO	NS	-0.0510232410404707	-0.0510232410404707	CT
85	ASH	MMP1	NK	COV	1.41302056436872	0.471533373431584	CT
85	ASH	MMP1	NK	IAV	1.0442660330411	0.403221846644256	CT
85	ASH	MMP1	NK	NS	-0.0192124889619571	-0.0192124889619571	CT
85	ASH	MMP1	T.CD4	COV	0.253368190676219	0.253368190676219	CT
85	ASH	MMP1	T.CD4	IAV	0.353331832124429	0.353331832124429	CT
85	ASH	MMP1	T.CD4	NS	0.41362494317523	0.41362494317523	CT
85	ASH	MMP1	T.CD8	COV	0.03302255618385	0.03302255618385	CT
85	ASH	MMP1	T.CD8	IAV	0.0234876997900759	0.0234876997900759	CT
85	ASH	MMP1	T.CD8	NS	-0.0839445061819239	-0.0839445061819239	CT
42	ASH	MMP1	B	COV	0.0280680457107136	0.0280680457107136	CT
42	ASH	MMP1	B	IAV	0.0730932908326854	0.0730932908326854	CT
42	ASH	MMP1	B	NS	0.0994283671897344	0.0994283671897344	CT
42	ASH	MMP1	MONO	COV	4.67516385810715	4.67516385810715	CT
42	ASH	MMP1	MONO	IAV	0.13384842918889	0.13384842918889	CT
42	ASH	MMP1	MONO	NS	0.252796221737858	0.252796221737858	CT
42	ASH	MMP1	NK	COV	-0.0358832662460114	-0.0358832662460114	CT
42	ASH	MMP1	NK	IAV	1.14318367359263	0.403221846644256	CT
42	ASH	MMP1	NK	NS	0.142801379487488	0.142801379487488	CT
42	ASH	MMP1	T.CD4	COV	0.0914709303832778	0.0914709303832778	CT
42	ASH	MMP1	T.CD4	IAV	0.770841427792581	0.770841427792581	CT
42	ASH	MMP1	T.CD4	NS	0.0568584312777677	0.0568584312777677	CT
42	ASH	MMP1	T.CD8	COV	0.0308490312404369	0.0308490312404369	CT
42	ASH	MMP1	T.CD8	IAV	-0.0561284834045819	-0.0561284834045819	CT
42	ASH	MMP1	T.CD8	NS	0.10818940449249	0.10818940449249	CT
219	ASH	MMP1	B	COV	0.0226370844611749	0.0226370844611749	CT
219	ASH	MMP1	B	IAV	0.124674689374555	0.124674689374555	CT
219	ASH	MMP1	B	NS	0.0271607530532449	0.0271607530532449	CT
219	ASH	MMP1	MONO	COV	5.81681382253776	5.81681382253776	CT
219	ASH	MMP1	MONO	NS	0.331332510607139	0.331332510607139	CT
219	ASH	MMP1	NK	COV	0.142229132209983	0.142229132209983	CT
219	ASH	MMP1	NK	IAV	0.115514944504205	0.115514944504205	CT
219	ASH	MMP1	NK	NS	0.0785206981013674	0.0785206981013674	CT
219	ASH	MMP1	T.CD4	COV	0.122610883837952	0.122610883837952	CT
219	ASH	MMP1	T.CD4	IAV	0.547322193847216	0.547322193847216	CT
219	ASH	MMP1	T.CD4	NS	0.13554844149268	0.13554844149268	CT
219	ASH	MMP1	T.CD8	COV	0.0765970082091517	0.0765970082091517	CT
219	ASH	MMP1	T.CD8	IAV	-0.0976879371161043	-0.0976879371161043	CT
219	ASH	MMP1	T.CD8	NS	0.175987708340078	0.175987708340078	CT
66	ASH	MMP1	B	COV	0.0514166594728358	0.0514166594728358	CC
66	ASH	MMP1	B	IAV	0.122730546310311	0.122730546310311	CC
66	ASH	MMP1	B	NS	0.0408039880552323	0.0408039880552323	CC
66	ASH	MMP1	MONO	COV	-0.149906914693667	-0.149906914693667	CC
66	ASH	MMP1	MONO	IAV	0.117245872262271	0.117245872262271	CC
66	ASH	MMP1	MONO	NS	0.238078613203342	0.238078613203342	CC
66	ASH	MMP1	NK	COV	0.0625417419480926	0.0625417419480926	CC
66	ASH	MMP1	NK	IAV	0.0216949063750858	0.0216949063750858	CC
66	ASH	MMP1	NK	NS	0.868632980574812	0.522106425900653	CC
66	ASH	MMP1	T.CD4	COV	0.16501931375835	0.16501931375835	CC
66	ASH	MMP1	T.CD4	IAV	0.139442968861187	0.139442968861187	CC
66	ASH	MMP1	T.CD4	NS	0.200344586920808	0.200344586920808	CC
66	ASH	MMP1	T.CD8	COV	0.111586556867379	0.111586556867379	CC
66	ASH	MMP1	T.CD8	IAV	0.0359255479255366	0.0359255479255366	CC
66	ASH	MMP1	T.CD8	NS	0.172946070352501	0.172946070352501	CC
16	ASH	MMP1	B	COV	0.0517997206672504	0.0517997206672504	CT
16	ASH	MMP1	B	IAV	0.122730546310311	0.122730546310311	CT
16	ASH	MMP1	B	NS	0.0737489845144981	0.0737489845144981	CT
16	ASH	MMP1	MONO	COV	-0.149906914693667	-0.149906914693667	CT
16	ASH	MMP1	MONO	IAV	0.119595741938539	0.119595741938539	CT
16	ASH	MMP1	MONO	NS	0.238078613203342	0.238078613203342	CT
16	ASH	MMP1	NK	COV	0.0625410968726767	0.0625410968726767	CT
16	ASH	MMP1	NK	IAV	0.067091980847697	0.067091980847697	CT
16	ASH	MMP1	NK	NS	0.0206827389766978	0.0206827389766978	CT
16	ASH	MMP1	T.CD4	COV	0.428736254822707	0.428736254822707	CT
16	ASH	MMP1	T.CD4	IAV	0.170939489335818	0.170939489335818	CT
16	ASH	MMP1	T.CD4	NS	0.200344586920808	0.200344586920808	CT
16	ASH	MMP1	T.CD8	COV	0.0532795791312218	0.0532795791312218	CT
16	ASH	MMP1	T.CD8	IAV	0.681871657316316	0.681871657316316	CT
16	ASH	MMP1	T.CD8	NS	0.176353774729876	0.176353774729876	CT
102	ASH	MMP1	B	COV	-0.0245192843818708	-0.0245192843818708	CC
102	ASH	MMP1	B	IAV	-0.162055520524722	-0.162055520524722	CC
102	ASH	MMP1	B	NS	-0.0955795786704195	-0.0955795786704195	CC
102	ASH	MMP1	MONO	COV	1.2470990689422	1.2470990689422	CC
102	ASH	MMP1	MONO	IAV	0.0490582936949307	0.0490582936949307	CC
102	ASH	MMP1	MONO	NS	0.274158895898401	0.274158895898401	CC
102	ASH	MMP1	NK	COV	0.00589986506280382	0.00589986506280382	CC
102	ASH	MMP1	NK	IAV	0.622598048130328	0.403221846644256	CC
102	ASH	MMP1	NK	NS	-0.461169924837492	-0.325629378820809	CC
102	ASH	MMP1	T.CD4	COV	-0.119144471906896	-0.119144471906896	CC
102	ASH	MMP1	T.CD4	IAV	0.302737035757971	0.302737035757971	CC
102	ASH	MMP1	T.CD4	NS	0.587004177463618	0.587004177463618	CC
102	ASH	MMP1	T.CD8	COV	0.258552734499148	0.258552734499148	CC
102	ASH	MMP1	T.CD8	IAV	-0.0385126889920826	-0.0385126889920826	CC
102	ASH	MMP1	T.CD8	NS	0.969391999481853	0.728685664604165	CC
22	ASH	MMP1	B	COV	0.0305169379782902	0.0305169379782902	CT
22	ASH	MMP1	B	IAV	-0.0301894983185801	-0.0301894983185801	CT
22	ASH	MMP1	B	NS	0.0252670434556906	0.0252670434556906	CT
22	ASH	MMP1	MONO	COV	2.71237195605631	2.71237195605631	CT
22	ASH	MMP1	MONO	IAV	0.0864155905987344	0.0864155905987344	CT
22	ASH	MMP1	MONO	NS	-0.0510232410404707	-0.0510232410404707	CT
22	ASH	MMP1	NK	COV	-0.0524938408564441	-0.0524938408564441	CT
22	ASH	MMP1	NK	IAV	1.11612159247211	0.403221846644256	CT
22	ASH	MMP1	NK	NS	0.0599352940953537	0.0599352940953537	CT
22	ASH	MMP1	T.CD4	COV	0.715269200765319	0.715269200765319	CT
22	ASH	MMP1	T.CD4	IAV	0.308947732685252	0.308947732685252	CT
22	ASH	MMP1	T.CD4	NS	0.0906044911038558	0.0906044911038558	CT
22	ASH	MMP1	T.CD8	COV	0.0874766671166945	0.0874766671166945	CT
22	ASH	MMP1	T.CD8	IAV	0.025262519473647	0.025262519473647	CT
22	ASH	MMP1	T.CD8	NS	0.023028948784271	0.023028948784271	CT
53	ASH	MMP1	B	COV	0.0533745523223825	0.0533745523223825	CT
53	ASH	MMP1	B	IAV	0.0472425955279875	0.0472425955279875	CT
53	ASH	MMP1	B	NS	1.17360298267609	0.32981130474681	CT
53	ASH	MMP1	MONO	COV	4.0767436357668	4.0767436357668	CT
53	ASH	MMP1	MONO	IAV	0.0628797501486815	0.0628797501486815	CT
53	ASH	MMP1	MONO	NS	0.919535918317078	0.919535918317078	CT
53	ASH	MMP1	NK	COV	0.0295983610144328	0.0295983610144328	CT
53	ASH	MMP1	NK	IAV	-0.0448331436889306	-0.0448331436889306	CT
53	ASH	MMP1	NK	NS	0.498424165496191	0.498424165496191	CT
53	ASH	MMP1	T.CD4	COV	0.188950958050857	0.188950958050857	CT
53	ASH	MMP1	T.CD4	IAV	0.00872250146096715	0.00872250146096715	CT
53	ASH	MMP1	T.CD4	NS	0.574105295054137	0.574105295054137	CT
53	ASH	MMP1	T.CD8	COV	0.0570085576817852	0.0570085576817852	CT
53	ASH	MMP1	T.CD8	IAV	0.268847616713277	0.268847616713277	CT
53	ASH	MMP1	T.CD8	NS	0.440108727405999	0.440108727405999	CT
167	ASH	MMP1	B	COV	0.0138661032211916	0.0138661032211916	CT
167	ASH	MMP1	B	IAV	0.68395254196546	0.389353140899865	CT
167	ASH	MMP1	B	NS	0.557551536628922	0.32981130474681	CT
167	ASH	MMP1	MONO	COV	5.47937295061421	5.47937295061421	CT
167	ASH	MMP1	MONO	IAV	-0.12685740348181	-0.12685740348181	CT
167	ASH	MMP1	MONO	NS	-0.166787234944552	-0.166787234944552	CT
167	ASH	MMP1	NK	COV	1.33725618688843	0.471533373431584	CT
167	ASH	MMP1	NK	IAV	-0.169806031793663	-0.169806031793663	CT
167	ASH	MMP1	NK	NS	0.0481413494114409	0.0481413494114409	CT
167	ASH	MMP1	T.CD4	COV	0.0643441290661324	0.0643441290661324	CT
167	ASH	MMP1	T.CD4	IAV	0.654072576919812	0.654072576919812	CT
167	ASH	MMP1	T.CD4	NS	-0.0759692013006604	-0.0759692013006604	CT
167	ASH	MMP1	T.CD8	COV	-0.0711976067265345	-0.0711976067265345	CT
167	ASH	MMP1	T.CD8	IAV	1.14044089480441	1.14044089480441	CT
167	ASH	MMP1	T.CD8	NS	-0.0690935997824487	-0.0690935997824487	CT
222	ASH	MMP1	B	COV	-0.0417191661676377	-0.0417191661676377	CC
222	ASH	MMP1	B	IAV	0.639771737628861	0.389353140899865	CC
222	ASH	MMP1	B	NS	0.0489950003280035	0.0489950003280035	CC
222	ASH	MMP1	MONO	COV	-0.605220231972343	-0.605220231972343	CC
222	ASH	MMP1	MONO	IAV	0.109097782649638	0.109097782649638	CC
222	ASH	MMP1	MONO	NS	-0.0510232410404707	-0.0510232410404707	CC
222	ASH	MMP1	NK	COV	-0.0524965513362747	-0.0524965513362747	CC
222	ASH	MMP1	NK	IAV	-0.139366319038817	-0.139366319038817	CC
222	ASH	MMP1	NK	NS	-0.0477853886366714	-0.0477853886366714	CC
222	ASH	MMP1	T.CD4	COV	0.842158195120508	0.842158195120508	CC
222	ASH	MMP1	T.CD4	IAV	0.0363808038736655	0.0363808038736655	CC
222	ASH	MMP1	T.CD4	NS	0.0906044911038558	0.0906044911038558	CC
222	ASH	MMP1	T.CD8	COV	-0.263855842653783	-0.263855842653783	CC
222	ASH	MMP1	T.CD8	IAV	0.0651914174385331	0.0651914174385331	CC
222	ASH	MMP1	T.CD8	NS	0.276960214589451	0.276960214589451	CC
153	ASH	MMP1	B	COV	0.0305169379782902	0.0305169379782902	CC
153	ASH	MMP1	B	IAV	-0.0301894983185801	-0.0301894983185801	CC
153	ASH	MMP1	B	NS	0.0489950003280035	0.0489950003280035	CC
153	ASH	MMP1	MONO	COV	-0.605220231972343	-0.605220231972343	CC
153	ASH	MMP1	MONO	IAV	0.058727660824373	0.058727660824373	CC
153	ASH	MMP1	MONO	NS	2.37295242966273	1.30139984938375	CC
153	ASH	MMP1	NK	COV	-0.0524950955091711	-0.0524950955091711	CC
153	ASH	MMP1	NK	IAV	-0.319156262735588	-0.251180541256804	CC
153	ASH	MMP1	NK	NS	-0.0192124889619571	-0.0192124889619571	CC
153	ASH	MMP1	T.CD4	COV	0.350228841491641	0.350228841491641	CC
153	ASH	MMP1	T.CD4	IAV	-0.0399426874674028	-0.0399426874674028	CC
153	ASH	MMP1	T.CD4	NS	0.050008659124671	0.050008659124671	CC
153	ASH	MMP1	T.CD8	COV	0.447195266733157	0.447195266733157	CC
153	ASH	MMP1	T.CD8	IAV	1.15114095741788	1.15114095741788	CC
153	ASH	MMP1	T.CD8	NS	0.374435811160124	0.374435811160124	CC
28	ASH	MMP1	B	COV	0.0226370844611749	0.0226370844611749	CC
28	ASH	MMP1	B	IAV	-0.220817444596957	-0.210738484606661	CC
28	ASH	MMP1	B	NS	0.816618611191432	0.32981130474681	CC
28	ASH	MMP1	MONO	COV	0.771610848174689	0.771610848174689	CC
28	ASH	MMP1	MONO	IAV	-0.124490805735838	-0.124490805735838	CC
28	ASH	MMP1	MONO	NS	-0.166787234944552	-0.166787234944552	CC
28	ASH	MMP1	NK	COV	1.37406219292748	0.471533373431584	CC
28	ASH	MMP1	NK	IAV	-0.162155636776942	-0.162155636776942	CC
28	ASH	MMP1	NK	NS	0.000735527504258232	0.000735527504258232	CC
28	ASH	MMP1	T.CD4	COV	0.292440859085217	0.292440859085217	CC
28	ASH	MMP1	T.CD4	IAV	-0.141894039604557	-0.141894039604557	CC
28	ASH	MMP1	T.CD4	NS	-0.111490652547441	-0.111490652547441	CC
28	ASH	MMP1	T.CD8	COV	0.416356051554395	0.416356051554395	CC
28	ASH	MMP1	T.CD8	IAV	1.22750383796712	1.22454513668428	CC
28	ASH	MMP1	T.CD8	NS	-0.095209604948205	-0.095209604948205	CC
71	ASH	MMP1	B	COV	0.0371270371214685	0.0371270371214685	CC
71	ASH	MMP1	B	IAV	0.0236342033181929	0.0236342033181929	CC
71	ASH	MMP1	B	NS	-0.0134956612030221	-0.0134956612030221	CC
71	ASH	MMP1	MONO	COV	2.61770300703002	2.61770300703002	CC
71	ASH	MMP1	MONO	IAV	0.0457531496912103	0.0457531496912103	CC
71	ASH	MMP1	MONO	NS	0.0124562306423761	0.0124562306423761	CC
71	ASH	MMP1	NK	COV	0.0863376451267945	0.0863376451267945	CC
71	ASH	MMP1	NK	IAV	0.0650862895236393	0.0650862895236393	CC
71	ASH	MMP1	NK	NS	-0.00911754843758064	-0.00911754843758064	CC
71	ASH	MMP1	T.CD4	COV	0.633193437961521	0.633193437961521	CC
71	ASH	MMP1	T.CD4	IAV	0.00974932469329992	0.00974932469329992	CC
71	ASH	MMP1	T.CD4	NS	0.507020383855864	0.507020383855864	CC
71	ASH	MMP1	T.CD8	COV	0.0726326757094729	0.0726326757094729	CC
71	ASH	MMP1	T.CD8	IAV	0.161818580651162	0.161818580651162	CC
71	ASH	MMP1	T.CD8	NS	0.0613898352788191	0.0613898352788191	CC
4	ASH	MMP1	B	COV	0.662523865193861	0.234615960470052	CC
4	ASH	MMP1	B	IAV	-0.0774062827381694	-0.0774062827381694	CC
4	ASH	MMP1	B	NS	-0.145819555620043	-0.145819555620043	CC
4	ASH	MMP1	MONO	COV	4.48207760147579	4.48207760147579	CC
4	ASH	MMP1	MONO	IAV	-0.0518864701470023	-0.0518864701470023	CC
4	ASH	MMP1	MONO	NS	0.216593503668937	0.216593503668937	CC
4	ASH	MMP1	NK	COV	0.0609843103083812	0.0609843103083812	CC
4	ASH	MMP1	NK	IAV	-0.0848949661651958	-0.0848949661651958	CC
4	ASH	MMP1	NK	NS	0.0773491034857942	0.0773491034857942	CC
4	ASH	MMP1	T.CD4	COV	0.457855925588108	0.457855925588108	CC
4	ASH	MMP1	T.CD4	IAV	0.276224721376351	0.276224721376351	CC
4	ASH	MMP1	T.CD4	NS	0.0911930677794669	0.0911930677794669	CC
4	ASH	MMP1	T.CD8	COV	0.0986075032373622	0.0986075032373622	CC
4	ASH	MMP1	T.CD8	IAV	1.23204825477439	1.22454513668428	CC
4	ASH	MMP1	T.CD8	NS	0.0898302758663157	0.0898302758663157	CC
76	ASH	MMP1	B	COV	-0.0381297513680373	-0.0381297513680373	CT
76	ASH	MMP1	B	IAV	0.553678078612198	0.389353140899865	CT
76	ASH	MMP1	B	NS	0.709793488880162	0.32981130474681	CT
76	ASH	MMP1	MONO	COV	0.809203741297502	0.809203741297502	CT
76	ASH	MMP1	MONO	IAV	0.0259513822650453	0.0259513822650453	CT
76	ASH	MMP1	MONO	NS	0.216593503668937	0.216593503668937	CT
76	ASH	MMP1	NK	COV	0.0609845884562252	0.0609845884562252	CT
76	ASH	MMP1	NK	IAV	0.0258484245972006	0.0258484245972006	CT
76	ASH	MMP1	NK	NS	-0.0259508649069671	-0.0259508649069671	CT
76	ASH	MMP1	T.CD4	COV	0.0526170211588722	0.0526170211588722	CT
76	ASH	MMP1	T.CD4	IAV	0.552623874649319	0.552623874649319	CT
76	ASH	MMP1	T.CD4	NS	0.13133467125325	0.13133467125325	CT
76	ASH	MMP1	T.CD8	COV	0.456943097664421	0.456943097664421	CT
76	ASH	MMP1	T.CD8	IAV	0.586835838465315	0.586835838465315	CT
76	ASH	MMP1	T.CD8	NS	0.0898302758663157	0.0898302758663157	CT
160	ASH	MMP1	B	COV	0.0226370844611749	0.0226370844611749	CC
160	ASH	MMP1	B	IAV	0.124674689374555	0.124674689374555	CC
160	ASH	MMP1	B	NS	0.0490800526264021	0.0490800526264021	CC
160	ASH	MMP1	MONO	COV	1.27274193110881	1.27274193110881	CC
160	ASH	MMP1	MONO	IAV	0.112228290506277	0.112228290506277	CC
160	ASH	MMP1	MONO	NS	0.331332510607139	0.331332510607139	CC
160	ASH	MMP1	NK	COV	0.142229132209983	0.142229132209983	CC
160	ASH	MMP1	NK	IAV	0.115514944504205	0.115514944504205	CC
160	ASH	MMP1	NK	NS	0.0428589591917392	0.0428589591917392	CC
160	ASH	MMP1	T.CD4	COV	0.100638123316748	0.100638123316748	CC
160	ASH	MMP1	T.CD4	IAV	0.441883656729	0.441883656729	CC
160	ASH	MMP1	T.CD4	NS	0.497182905401181	0.497182905401181	CC
160	ASH	MMP1	T.CD8	COV	0.643718527649415	0.643718527649415	CC
160	ASH	MMP1	T.CD8	IAV	0.691196738912063	0.691196738912063	CC
160	ASH	MMP1	T.CD8	NS	0.175987708340078	0.175987708340078	CC
46	ASH	MMP1	B	COV	-0.0356153333132035	-0.0356153333132035	CT
46	ASH	MMP1	B	IAV	-0.220817444596957	-0.210738484606661	CT
46	ASH	MMP1	B	NS	-0.171587169831299	-0.171587169831299	CT
46	ASH	MMP1	MONO	COV	6.39906138894783	6.39906138894783	CT
46	ASH	MMP1	MONO	IAV	-0.0524706065599478	-0.0524706065599478	CT
46	ASH	MMP1	MONO	NS	-0.166787234944552	-0.166787234944552	CT
46	ASH	MMP1	NK	COV	-0.2098739505798	-0.2098739505798	CT
46	ASH	MMP1	NK	IAV	-0.119745045590588	-0.119745045590588	CT
46	ASH	MMP1	NK	NS	1.56796051076542	0.522106425900653	CT
46	ASH	MMP1	T.CD4	COV	0.400146942724268	0.400146942724268	CT
46	ASH	MMP1	T.CD4	IAV	-0.0698485093124601	-0.0698485093124601	CT
46	ASH	MMP1	T.CD4	NS	0.481930865189039	0.481930865189039	CT
46	ASH	MMP1	T.CD8	COV	-0.141065477737855	-0.141065477737855	CT
46	ASH	MMP1	T.CD8	IAV	-0.0990633517051487	-0.0990633517051487	CT
46	ASH	MMP1	T.CD8	NS	1.29075915821162	0.728685664604165	CT
131	ASH	MMP1	B	COV	-0.180429288372663	-0.173582084513471	TT
131	ASH	MMP1	B	IAV	-0.220817444596957	-0.210738484606661	TT
131	ASH	MMP1	B	NS	-0.0828936893866947	-0.0828936893866947	TT
131	ASH	MMP1	MONO	COV	5.96528872147429	5.96528872147429	TT
131	ASH	MMP1	MONO	IAV	-0.163426536089379	-0.155110546669451	TT
131	ASH	MMP1	MONO	NS	0.564254702143477	0.564254702143477	TT
131	ASH	MMP1	NK	COV	-0.209877477294907	-0.209877477294907	TT
131	ASH	MMP1	NK	IAV	-0.100049403077807	-0.100049403077807	TT
131	ASH	MMP1	NK	NS	-0.0118928738597655	-0.0118928738597655	TT
131	ASH	MMP1	T.CD4	COV	0.0937045294124446	0.0937045294124446	TT
131	ASH	MMP1	T.CD4	IAV	0.296236117224535	0.296236117224535	TT
131	ASH	MMP1	T.CD4	NS	0.375123856566501	0.375123856566501	TT
131	ASH	MMP1	T.CD8	COV	0.662339679027463	0.662339679027463	TT
131	ASH	MMP1	T.CD8	IAV	-0.0840463234878057	-0.0840463234878057	TT
131	ASH	MMP1	T.CD8	NS	-0.208384602074868	-0.208384602074868	TT
40	ASH	MMP1	B	COV	-0.0626161955888547	-0.0626161955888547	CT
40	ASH	MMP1	B	IAV	-0.162055520524722	-0.162055520524722	CT
40	ASH	MMP1	B	NS	-0.0229327762488958	-0.0229327762488958	CT
40	ASH	MMP1	MONO	COV	6.13582443078807	6.13582443078807	CT
40	ASH	MMP1	MONO	IAV	0.0555004428711809	0.0555004428711809	CT
40	ASH	MMP1	MONO	NS	0.274158895898401	0.274158895898401	CT
40	ASH	MMP1	NK	COV	0.00589826937237287	0.00589826937237287	CT
40	ASH	MMP1	NK	IAV	0.0590529337862587	0.0590529337862587	CT
40	ASH	MMP1	NK	NS	-0.0166613028941715	-0.0166613028941715	CT
40	ASH	MMP1	T.CD4	COV	1.36487191494439	1.00054241708338	CT
40	ASH	MMP1	T.CD4	IAV	0.266893024516189	0.266893024516189	CT
40	ASH	MMP1	T.CD4	NS	0.426999493414377	0.426999493414377	CT
40	ASH	MMP1	T.CD8	COV	0.0965494483179175	0.0965494483179175	CT
40	ASH	MMP1	T.CD8	IAV	-0.0317566968957831	-0.0317566968957831	CT
40	ASH	MMP1	T.CD8	NS	0.186668213180859	0.186668213180859	CT
10	ASH	MMP1	B	COV	0.540466853406408	0.234615960470052	CT
10	ASH	MMP1	B	IAV	0.527696599223009	0.389353140899865	CT
10	ASH	MMP1	B	NS	-0.0195052991367501	-0.0195052991367501	CT
10	ASH	MMP1	MONO	COV	5.73698197091925	5.73698197091925	CT
10	ASH	MMP1	MONO	IAV	0.0261910579816961	0.0261910579816961	CT
10	ASH	MMP1	MONO	NS	0.0805019883178963	0.0805019883178963	CT
10	ASH	MMP1	NK	COV	0.0863379562039552	0.0863379562039552	CT
10	ASH	MMP1	NK	IAV	0.00958315016566699	0.00958315016566699	CT
10	ASH	MMP1	NK	NS	0.105217285164225	0.105217285164225	CT
10	ASH	MMP1	T.CD4	COV	0.0910636650177005	0.0910636650177005	CT
10	ASH	MMP1	T.CD4	IAV	0.321247760701851	0.321247760701851	CT
10	ASH	MMP1	T.CD4	NS	0.448610869275802	0.448610869275802	CT
10	ASH	MMP1	T.CD8	COV	0.0129670647343625	0.0129670647343625	CT
10	ASH	MMP1	T.CD8	IAV	0.258535166618035	0.258535166618035	CT
10	ASH	MMP1	T.CD8	NS	0.026915321658233	0.026915321658233	CT
147	ASH	MMP1	B	COV	-0.0794973498490875	-0.0794973498490875	TT
147	ASH	MMP1	B	IAV	-0.162055520524722	-0.162055520524722	TT
147	ASH	MMP1	B	NS	-0.0172637384920318	-0.0172637384920318	TT
147	ASH	MMP1	MONO	COV	7.02529854151347	7.02529854151347	TT
147	ASH	MMP1	MONO	IAV	0.775594665342995	0.369705879201789	TT
147	ASH	MMP1	MONO	NS	0.274158895898401	0.274158895898401	TT
147	ASH	MMP1	NK	COV	0.0058986793509487	0.0058986793509487	TT
147	ASH	MMP1	NK	IAV	0.0300509028370968	0.0300509028370968	TT
147	ASH	MMP1	NK	NS	-0.10828589120039	-0.10828589120039	TT
147	ASH	MMP1	T.CD4	COV	-0.0866824163061986	-0.0866824163061986	TT
147	ASH	MMP1	T.CD4	IAV	-0.174001689912243	-0.174001689912243	TT
147	ASH	MMP1	T.CD4	NS	-0.0756831392080538	-0.0756831392080538	TT
147	ASH	MMP1	T.CD8	COV	0.106953011542933	0.106953011542933	TT
147	ASH	MMP1	T.CD8	IAV	0.83656272924148	0.83656272924148	TT
147	ASH	MMP1	T.CD8	NS	-0.0763990287321394	-0.0763990287321394	TT
146	ASH	MMP1	B	COV	-0.00197809242353769	-0.00197809242353769	CC
146	ASH	MMP1	B	IAV	-0.0774062827381694	-0.0774062827381694	CC
146	ASH	MMP1	B	NS	-0.105504662655576	-0.105504662655576	CC
146	ASH	MMP1	MONO	COV	1.13300574704057	1.13300574704057	CC
146	ASH	MMP1	MONO	IAV	0.0412257703099041	0.0412257703099041	CC
146	ASH	MMP1	MONO	NS	0.216593503668937	0.216593503668937	CC
146	ASH	MMP1	NK	COV	0.0609852681808186	0.0609852681808186	CC
146	ASH	MMP1	NK	IAV	0.025798972031347	0.025798972031347	CC
146	ASH	MMP1	NK	NS	-0.145711802041211	-0.145711802041211	CC
146	ASH	MMP1	T.CD4	COV	0.400303348484446	0.400303348484446	CC
146	ASH	MMP1	T.CD4	IAV	0.0418655124866158	0.0418655124866158	CC
146	ASH	MMP1	T.CD4	NS	0.0371220821459324	0.0371220821459324	CC
146	ASH	MMP1	T.CD8	COV	0.63021304802401	0.63021304802401	CC
146	ASH	MMP1	T.CD8	IAV	-0.0355008979716866	-0.0355008979716866	CC
146	ASH	MMP1	T.CD8	NS	0.529798408066327	0.529798408066327	CC
159	ASH	MMP1	B	COV	0.783657959180429	0.234615960470052	CC
159	ASH	MMP1	B	IAV	0.0730932908326854	0.0730932908326854	CC
159	ASH	MMP1	B	NS	0.09935364175712	0.09935364175712	CC
159	ASH	MMP1	MONO	COV	4.48231160268286	4.48231160268286	CC
159	ASH	MMP1	MONO	IAV	0.137203690305878	0.137203690305878	CC
159	ASH	MMP1	MONO	NS	0.252796221737858	0.252796221737858	CC
159	ASH	MMP1	NK	COV	-0.03588464937038	-0.03588464937038	CC
159	ASH	MMP1	NK	IAV	1.26534687285256	0.403221846644256	CC
159	ASH	MMP1	NK	NS	0.143327389707267	0.143327389707267	CC
159	ASH	MMP1	T.CD4	COV	0.0912661749240345	0.0912661749240345	CC
159	ASH	MMP1	T.CD4	IAV	0.308666519709824	0.308666519709824	CC
159	ASH	MMP1	T.CD4	NS	0.377514053291442	0.377514053291442	CC
159	ASH	MMP1	T.CD8	COV	0.318504722847529	0.318504722847529	CC
159	ASH	MMP1	T.CD8	IAV	-0.0434927119066792	-0.0434927119066792	CC
159	ASH	MMP1	T.CD8	NS	0.514883812394117	0.514883812394117	CC
155	ASH	MMP1	B	COV	0.897384151107753	0.234615960470052	CC
155	ASH	MMP1	B	IAV	0.122730546310311	0.122730546310311	CC
155	ASH	MMP1	B	NS	0.0737489845144981	0.0737489845144981	CC
155	ASH	MMP1	MONO	COV	6.16484812197243	6.16484812197243	CC
155	ASH	MMP1	MONO	IAV	0.0985203398739978	0.0985203398739978	CC
155	ASH	MMP1	MONO	NS	0.238078613203342	0.238078613203342	CC
155	ASH	MMP1	NK	COV	0.0625407852347441	0.0625407852347441	CC
155	ASH	MMP1	NK	IAV	0.067091980847697	0.067091980847697	CC
155	ASH	MMP1	NK	NS	0.107245611855386	0.107245611855386	CC
155	ASH	MMP1	T.CD4	COV	0.122643498383335	0.122643498383335	CC
155	ASH	MMP1	T.CD4	IAV	0.170939489335818	0.170939489335818	CC
155	ASH	MMP1	T.CD4	NS	0.200344586920808	0.200344586920808	CC
155	ASH	MMP1	T.CD8	COV	0.44774724133738	0.44774724133738	CC
155	ASH	MMP1	T.CD8	IAV	0.0621749636930561	0.0621749636930561	CC
155	ASH	MMP1	T.CD8	NS	0.176353774729876	0.176353774729876	CC
39	ASH	MMP1	B	COV	0.0514166594728358	0.0514166594728358	CC
39	ASH	MMP1	B	IAV	0.122730546310311	0.122730546310311	CC
39	ASH	MMP1	B	NS	0.0408039880552323	0.0408039880552323	CC
39	ASH	MMP1	MONO	COV	0.791207705698893	0.791207705698893	CC
39	ASH	MMP1	MONO	IAV	0.114577605774929	0.114577605774929	CC
39	ASH	MMP1	MONO	NS	0.238078613203342	0.238078613203342	CC
39	ASH	MMP1	NK	COV	0.0625417419480926	0.0625417419480926	CC
39	ASH	MMP1	NK	IAV	1.15825583638522	0.403221846644256	CC
39	ASH	MMP1	NK	NS	0.0193104766814205	0.0193104766814205	CC
39	ASH	MMP1	T.CD4	COV	0.16501931375835	0.16501931375835	CC
39	ASH	MMP1	T.CD4	IAV	0.139442968861187	0.139442968861187	CC
39	ASH	MMP1	T.CD4	NS	0.200344586920808	0.200344586920808	CC
39	ASH	MMP1	T.CD8	COV	0.111586556867379	0.111586556867379	CC
39	ASH	MMP1	T.CD8	IAV	0.0359255479255366	0.0359255479255366	CC
39	ASH	MMP1	T.CD8	NS	0.172946070352501	0.172946070352501	CC
121	ASH	MMP1	B	COV	-0.105167966756013	-0.105167966756013	CT
121	ASH	MMP1	B	IAV	-0.0774062827381694	-0.0774062827381694	CT
121	ASH	MMP1	B	NS	0.755798352651576	0.32981130474681	CT
121	ASH	MMP1	MONO	COV	6.78005654366456	6.78005654366456	CT
121	ASH	MMP1	MONO	IAV	1.89411804937258	0.369705879201789	CT
121	ASH	MMP1	MONO	NS	1.64174669795345	1.30139984938375	CT
121	ASH	MMP1	NK	COV	0.0609843103083812	0.0609843103083812	CT
121	ASH	MMP1	NK	IAV	-0.0848949661651958	-0.0848949661651958	CT
121	ASH	MMP1	NK	NS	0.0773491034857942	0.0773491034857942	CT
121	ASH	MMP1	T.CD4	COV	-0.0149966200136074	-0.0149966200136074	CT
121	ASH	MMP1	T.CD4	IAV	0.021484652115139	0.021484652115139	CT
121	ASH	MMP1	T.CD4	NS	0.0911930677794669	0.0911930677794669	CT
121	ASH	MMP1	T.CD8	COV	0.0986075032373622	0.0986075032373622	CT
121	ASH	MMP1	T.CD8	IAV	-0.0734720444590458	-0.0734720444590458	CT
121	ASH	MMP1	T.CD8	NS	0.0898302758663157	0.0898302758663157	CT
127	ASH	MMP1	B	COV	-0.0125562108309488	-0.0125562108309488	CT
127	ASH	MMP1	B	IAV	0.0730932908326854	0.0730932908326854	CT
127	ASH	MMP1	B	NS	0.0849197204758529	0.0849197204758529	CT
127	ASH	MMP1	MONO	COV	5.13294875277583	5.13294875277583	CT
127	ASH	MMP1	MONO	IAV	0.124107889039991	0.124107889039991	CT
127	ASH	MMP1	MONO	NS	0.252796221737858	0.252796221737858	CT
127	ASH	MMP1	NK	COV	-0.035883261099481	-0.035883261099481	CT
127	ASH	MMP1	NK	IAV	-0.0430107053895564	-0.0430107053895564	CT
127	ASH	MMP1	NK	NS	0.144028262702247	0.144028262702247	CT
127	ASH	MMP1	T.CD4	COV	0.0744160961559323	0.0744160961559323	CT
127	ASH	MMP1	T.CD4	IAV	0.00724613345055802	0.00724613345055802	CT
127	ASH	MMP1	T.CD4	NS	0.387862651541931	0.387862651541931	CT
127	ASH	MMP1	T.CD8	COV	0.4670647304314	0.4670647304314	CT
127	ASH	MMP1	T.CD8	IAV	0.429748829875215	0.429748829875215	CT
127	ASH	MMP1	T.CD8	NS	0.493268834469526	0.493268834469526	CT
111	ASH	MMP1	B	COV	-0.0381297513680373	-0.0381297513680373	CT
111	ASH	MMP1	B	IAV	-0.0774062827381694	-0.0774062827381694	CT
111	ASH	MMP1	B	NS	-0.150549714684052	-0.150549714684052	CT
111	ASH	MMP1	MONO	COV	1.90215659160078	1.90215659160078	CT
111	ASH	MMP1	MONO	IAV	0.00581783175582329	0.00581783175582329	CT
111	ASH	MMP1	MONO	NS	0.216593503668937	0.216593503668937	CT
111	ASH	MMP1	NK	COV	0.861475231581579	0.471533373431584	CT
111	ASH	MMP1	NK	IAV	0.0258484245972006	0.0258484245972006	CT
111	ASH	MMP1	NK	NS	-0.025950864906967	-0.025950864906967	CT
111	ASH	MMP1	T.CD4	COV	0.0526170211588722	0.0526170211588722	CT
111	ASH	MMP1	T.CD4	IAV	-0.00903757105253172	-0.00903757105253172	CT
111	ASH	MMP1	T.CD4	NS	0.13133467125325	0.13133467125325	CT
111	ASH	MMP1	T.CD8	COV	0.0443627512814646	0.0443627512814646	CT
111	ASH	MMP1	T.CD8	IAV	0.413171829026766	0.413171829026766	CT
111	ASH	MMP1	T.CD8	NS	0.0898302758663157	0.0898302758663157	CT
202	ASH	MMP1	B	COV	0.739145039425716	0.234615960470052	CT
202	ASH	MMP1	B	IAV	0.0730932908326854	0.0730932908326854	CT
202	ASH	MMP1	B	NS	0.099579544579147	0.099579544579147	CT
202	ASH	MMP1	MONO	COV	2.78835292390415	2.78835292390415	CT
202	ASH	MMP1	MONO	IAV	0.139686590307777	0.139686590307777	CT
202	ASH	MMP1	MONO	NS	0.252796221737858	0.252796221737858	CT
202	ASH	MMP1	NK	COV	-0.0358854997208745	-0.0358854997208745	CT
202	ASH	MMP1	NK	IAV	-0.0380134564061724	-0.0380134564061724	CT
202	ASH	MMP1	NK	NS	0.144028262702247	0.144028262702247	CT
202	ASH	MMP1	T.CD4	COV	0.774463463840714	0.774463463840714	CT
202	ASH	MMP1	T.CD4	IAV	-0.0337195185561241	-0.0337195185561241	CT
202	ASH	MMP1	T.CD4	NS	0.0117869081685883	0.0117869081685883	CT
202	ASH	MMP1	T.CD8	COV	0.35869633995975	0.35869633995975	CT
202	ASH	MMP1	T.CD8	IAV	-0.0560775908417008	-0.0560775908417008	CT
202	ASH	MMP1	T.CD8	NS	0.108590720683813	0.108590720683813	CT
182	ASH	MMP1	B	COV	0.0280680457107136	0.0280680457107136	CC
182	ASH	MMP1	B	IAV	0.0730932908326854	0.0730932908326854	CC
182	ASH	MMP1	B	NS	0.0994283671897344	0.0994283671897344	CC
182	ASH	MMP1	MONO	COV	4.0491450917588	4.0491450917588	CC
182	ASH	MMP1	MONO	IAV	0.13384842918889	0.13384842918889	CC
182	ASH	MMP1	MONO	NS	0.252796221737858	0.252796221737858	CC
182	ASH	MMP1	NK	COV	-0.0358832662460114	-0.0358832662460114	CC
182	ASH	MMP1	NK	IAV	-0.0956127463091214	-0.0956127463091214	CC
182	ASH	MMP1	NK	NS	0.142801379487488	0.142801379487488	CC
182	ASH	MMP1	T.CD4	COV	0.0914709303832778	0.0914709303832778	CC
182	ASH	MMP1	T.CD4	IAV	-0.0471796009072693	-0.0471796009072693	CC
182	ASH	MMP1	T.CD4	NS	0.0568584312777677	0.0568584312777677	CC
182	ASH	MMP1	T.CD8	COV	0.0308490312404369	0.0308490312404369	CC
182	ASH	MMP1	T.CD8	IAV	-0.0561284834045819	-0.0561284834045819	CC
182	ASH	MMP1	T.CD8	NS	0.10818940449249	0.10818940449249	CC
63	ASH	MMP1	B	COV	0.0494346255638248	0.0494346255638248	CC
63	ASH	MMP1	B	IAV	0.124674689374555	0.124674689374555	CC
63	ASH	MMP1	B	NS	0.047450620414073	0.047450620414073	CC
63	ASH	MMP1	MONO	COV	4.15007055885474	4.15007055885474	CC
63	ASH	MMP1	MONO	IAV	0.0687795976369119	0.0687795976369119	CC
63	ASH	MMP1	MONO	NS	0.274708887226345	0.274708887226345	CC
63	ASH	MMP1	NK	COV	0.126959871093592	0.126959871093592	CC
63	ASH	MMP1	NK	IAV	0.0975070874085536	0.0975070874085536	CC
63	ASH	MMP1	NK	NS	-0.0418143205264155	-0.0418143205264155	CC
63	ASH	MMP1	T.CD4	COV	0.434833171202039	0.434833171202039	CC
63	ASH	MMP1	T.CD4	IAV	0.0496850229065661	0.0496850229065661	CC
63	ASH	MMP1	T.CD4	NS	0.249194585846153	0.249194585846153	CC
63	ASH	MMP1	T.CD8	COV	0.0911587328882883	0.0911587328882883	CC
63	ASH	MMP1	T.CD8	IAV	-0.0219211306377814	-0.0219211306377814	CC
63	ASH	MMP1	T.CD8	NS	0.462996883448631	0.462996883448631	CC
34	ASH	MMP1	B	COV	0.0305169379782902	0.0305169379782902	CT
34	ASH	MMP1	B	IAV	-0.0301894983185801	-0.0301894983185801	CT
34	ASH	MMP1	B	NS	0.789792641373393	0.32981130474681	CT
34	ASH	MMP1	MONO	COV	2.03599788538711	2.03599788538711	CT
34	ASH	MMP1	MONO	IAV	0.0864155905987344	0.0864155905987344	CT
34	ASH	MMP1	MONO	NS	-0.0510232410404707	-0.0510232410404707	CT
34	ASH	MMP1	NK	COV	-0.0524938408564441	-0.0524938408564441	CT
34	ASH	MMP1	NK	IAV	1.2730839437539	0.403221846644256	CT
34	ASH	MMP1	NK	NS	0.0599352940953537	0.0599352940953537	CT
34	ASH	MMP1	T.CD4	COV	-0.0638076706678846	-0.0638076706678846	CT
34	ASH	MMP1	T.CD4	IAV	0.258482362328368	0.258482362328368	CT
34	ASH	MMP1	T.CD4	NS	0.0906044911038558	0.0906044911038558	CT
34	ASH	MMP1	T.CD8	COV	0.0874766671166945	0.0874766671166945	CT
34	ASH	MMP1	T.CD8	IAV	0.737237884816339	0.737237884816339	CT
34	ASH	MMP1	T.CD8	NS	0.023028948784271	0.023028948784271	CT
68	ASH	MMP1	B	COV	0.0228413905297434	0.0228413905297434	CT
68	ASH	MMP1	B	IAV	0.0988839901036202	0.0988839901036202	CT
68	ASH	MMP1	B	NS	0.0706512007103999	0.0706512007103999	CT
68	ASH	MMP1	MONO	COV	8.18073964923918	8.18073964923918	CT
68	ASH	MMP1	MONO	IAV	0.0924170258238195	0.0924170258238195	CT
68	ASH	MMP1	MONO	NS	1.07795815631304	1.07795815631304	CT
68	ASH	MMP1	NK	COV	0.0379029592928005	0.0379029592928005	CT
68	ASH	MMP1	NK	IAV	0.0187971852768587	0.0187971852768587	CT
68	ASH	MMP1	NK	NS	0.146807548174751	0.146807548174751	CT
68	ASH	MMP1	T.CD4	COV	0.0694866668095348	0.0694866668095348	CT
68	ASH	MMP1	T.CD4	IAV	0.0289946646063676	0.0289946646063676	CT
68	ASH	MMP1	T.CD4	NS	0.360731345571373	0.360731345571373	CT
68	ASH	MMP1	T.CD8	COV	0.00140184387747093	0.00140184387747093	CT
68	ASH	MMP1	T.CD8	IAV	0.245090939238879	0.245090939238879	CT
68	ASH	MMP1	T.CD8	NS	0.546665661397284	0.546665661397284	CT
215	ASH	MMP1	B	COV	0.0517997206672504	0.0517997206672504	CC
215	ASH	MMP1	B	IAV	0.122730546310311	0.122730546310311	CC
215	ASH	MMP1	B	NS	0.0737489845144981	0.0737489845144981	CC
215	ASH	MMP1	MONO	COV	4.59743798838896	4.59743798838896	CC
215	ASH	MMP1	MONO	IAV	0.116985995804864	0.116985995804864	CC
215	ASH	MMP1	MONO	NS	0.238078613203342	0.238078613203342	CC
215	ASH	MMP1	NK	COV	0.0625410968726767	0.0625410968726767	CC
215	ASH	MMP1	NK	IAV	0.067091980847697	0.067091980847697	CC
215	ASH	MMP1	NK	NS	0.0206827389766978	0.0206827389766978	CC
215	ASH	MMP1	T.CD4	COV	0.140081900239279	0.140081900239279	CC
215	ASH	MMP1	T.CD4	IAV	0.170939489335818	0.170939489335818	CC
215	ASH	MMP1	T.CD4	NS	0.200344586920808	0.200344586920808	CC
215	ASH	MMP1	T.CD8	COV	0.0532795791312218	0.0532795791312218	CC
215	ASH	MMP1	T.CD8	IAV	0.0571024578327765	0.0571024578327765	CC
215	ASH	MMP1	T.CD8	NS	0.176353774729876	0.176353774729876	CC
79	ASH	MMP1	B	COV	0.0750936030571012	0.0750936030571012	CT
79	ASH	MMP1	B	IAV	0.109358795418977	0.109358795418977	CT
79	ASH	MMP1	B	NS	0.0680959805863883	0.0680959805863883	CT
79	ASH	MMP1	MONO	COV	1.4273859282169	1.4273859282169	CT
79	ASH	MMP1	MONO	NS	-0.0298607247532687	-0.0298607247532687	CT
79	ASH	MMP1	NK	COV	0.123765110501321	0.123765110501321	CT
79	ASH	MMP1	NK	IAV	0.0863135361482306	0.0863135361482306	CT
79	ASH	MMP1	NK	NS	0.112366525977637	0.112366525977637	CT
79	ASH	MMP1	T.CD4	COV	0.111454831545792	0.111454831545792	CT
79	ASH	MMP1	T.CD4	IAV	0.0782551661006214	0.0782551661006214	CT
79	ASH	MMP1	T.CD4	NS	0.0745451483770398	0.0745451483770398	CT
79	ASH	MMP1	T.CD8	COV	0.126474588342266	0.126474588342266	CT
79	ASH	MMP1	T.CD8	IAV	0.450385550145389	0.450385550145389	CT
79	ASH	MMP1	T.CD8	NS	0.145411462910025	0.145411462910025	CT
158	ASH	MMP1	B	COV	0.06916522133362	0.06916522133362	CT
158	ASH	MMP1	B	IAV	0.0940429014633991	0.0940429014633991	CT
158	ASH	MMP1	B	NS	0.0794545187663318	0.0794545187663318	CT
158	ASH	MMP1	MONO	COV	2.30185818761405	2.30185818761405	CT
158	ASH	MMP1	MONO	IAV	0.124846694204664	0.124846694204664	CT
158	ASH	MMP1	MONO	NS	0.883095343352986	0.883095343352986	CT
158	ASH	MMP1	NK	COV	0.135840139812059	0.135840139812059	CT
[truncated: 1,328 more rows]

## Sheet: fig3e_data
celltype	frac_eqtl	adj	type
MONO	35.3237689026755	no	DE
B	22.0633934120572	no	DE
T.CD4	45.6005138086063	no	DE
T.CD8	37.8472222222222	no	DE
NK	20.6797706797707	no	DE
MONO	41.980198019802	lineage	DE
B	37.7672209026128	lineage	DE
T.CD4	57.6149425287356	lineage	DE
T.CD8	52.8399311531842	lineage	DE
NK	41.7391304347826	lineage	DE
MONO	38.2267441860465	no	DR
B	32.9268292682927	no	DR
T.CD4	46.9613259668508	no	DR
T.CD8	34.1935483870968	no	DR
NK	22.673031026253	no	DR
MONO	40.7142857142857	lineage	DR
B	37.037037037037	lineage	DR
T.CD4	60	lineage	DR
T.CD8	37.2093023255814	lineage	DR
NK	46.6666666666667	lineage	DR
T.CD4	23.9015539954248	gw	DE
MONO	21.1722016249901	gw	DE
B	11.6352449317662	gw	DE
NK	10.7438668454682	gw	DE
T.CD8	19.8075254397728	gw	DE
MONO	3.46296442375956	gw	DR
B	0.8598248797034	gw	DR
T.CD4	2.74512897373196	gw	DR
NK	0.978149404433226	gw	DR
T.CD8	1.28579316873077	gw	DR

## Sheet: fig3f_data
celltype	state	mediator_type	type	mediator	N	Npraw1	frac_var_mean	frac_var_meanpraw1	set
MONO	NS	genetics	DE	Genetics	0.308517773306506	0.388329979879276	0.18099178200225	0.36566501034242	popDE/DR
MONO	COV	genetics	DE	Genetics	0.311246730601569	0.395815170008718	0.203510539905147	0.401716606237113	popDE/DR
MONO	IAV	genetics	DE	Genetics	0.34841628959276	0.441176470588235	0.197398364791919	0.355624520935452	popDE/DR
B	NS	genetics	DE	Genetics	0.285539215686275	0.392156862745098	0.182385353424235	0.336309940239246	popDE/DR
B	COV	genetics	DE	Genetics	0.28343023255814	0.376453488372093	0.203621681675146	0.402724040422085	popDE/DR
B	IAV	genetics	DE	Genetics	0.257913247362251	0.330597889800703	0.180963634822877	0.391102691208224	popDE/DR
T.CD4	NS	genetics	DE	Genetics	0.477611940298507	0.583446404341927	0.311271131651678	0.475926266188385	popDE/DR
T.CD4	COV	genetics	DE	Genetics	0.422077922077922	0.51948051948052	0.266509900514259	0.429702606704093	popDE/DR
T.CD4	IAV	genetics	DE	Genetics	0.502673796791444	0.605614973262032	0.327593027512417	0.486785270921157	popDE/DR
T.CD8	NS	genetics	DE	Genetics	0.384303112313938	0.469553450608931	0.260562016013518	0.472983620430336	popDE/DR
T.CD8	COV	genetics	DE	Genetics	0.332934131736527	0.417964071856287	0.231242117250706	0.438074017511202	popDE/DR
T.CD8	IAV	genetics	DE	Genetics	0.502521008403361	0.6	0.340486594867592	0.511400290414695	popDE/DR
NK	NS	genetics	DE	Genetics	0.310865191146881	0.421529175050302	0.175933219000251	0.335371866323597	popDE/DR
NK	COV	genetics	DE	Genetics	0.228130360205832	0.321612349914237	0.146166279652002	0.309630885288008	popDE/DR
NK	IAV	genetics	DE	Genetics	0.229274611398964	0.329015544041451	0.128780562442498	0.267324975692661	popDE/DR
MONO	NS	celltype	DE	MONO.CD16	0.186031746031746	0.226666666666667	0.204992787710483	0.508353727895851	popDE/DR
MONO	COV	celltype	DE	MONO.CD16	0.170612244897959	0.229387755102041	0.202366221865884	0.479636458264804	popDE/DR
MONO	IAV	celltype	DE	MONO.CD16	0.282377919320594	0.346072186836518	0.335478959330024	0.625628380930112	popDE/DR
B	NS	celltype	DE	B.M.K	0.39044289044289	0.466200466200466	0.272543253617342	0.458055459048296	popDE/DR
B	COV	celltype	DE	B.M.K	0.382352941176471	0.456582633053221	0.164654092199754	0.278707978530737	popDE/DR
B	IAV	celltype	DE	B.M.K	0.383577052868391	0.453318335208099	0.296719191456127	0.485814842104933	popDE/DR
T.CD4	NS	celltype	DE	T.CD4.E	0.325699745547074	0.368956743002545	0.202479175689769	0.415121744565462	popDE/DR
T.CD4	COV	celltype	DE	T.CD4.E	0.345565749235474	0.393476044852192	0.187715199574022	0.353822670292497	popDE/DR
T.CD4	IAV	celltype	DE	T.CD4.E	0.3775	0.43125	0.208162807808544	0.392061923342582	popDE/DR
T.CD8	NS	celltype	DE	T.CD8.EMRA	0.543814432989691	0.582474226804124	0.375713745226423	0.573180667569479	popDE/DR
T.CD8	COV	celltype	DE	T.CD8.EMRA	0.507936507936508	0.555555555555556	0.330796636203956	0.517915793485487	popDE/DR
T.CD8	IAV	celltype	DE	T.CD8.EMRA	0.421553090332805	0.45324881141046	0.209737840773067	0.384947976902845	popDE/DR
NK	NS	celltype	DE	NK.M.LIKE	0.554913294797688	0.610789980732177	0.595881391373169	0.820915002036267	popDE/DR
NK	COV	celltype	DE	NK.M.LIKE	0.446166394779772	0.500815660685155	0.537515961947261	0.808226375309788	popDE/DR
NK	IAV	celltype	DE	NK.M.LIKE	0.595325953259533	0.644526445264453	0.645060755006613	0.830752681658196	popDE/DR
MONO	COV	genetics	DR	Genetics	0.164410058027079	0.261121856866538	0.100187352867949	0.214970847841371	popDE/DR
MONO	IAV	genetics	DR	Genetics	0.254545454545455	0.418181818181818	0.165132187059788	0.326565774345773	popDE/DR
B	COV	genetics	DR	Genetics	0.270833333333333	0.416666666666667	0.194158486594405	0.375068190606337	popDE/DR
B	IAV	genetics	DR	Genetics	0.36734693877551	0.469387755102041	0.204945260680314	0.375170393980345	popDE/DR
T.CD4	COV	genetics	DR	Genetics	0.304347826086957	0.4	0.213671381312272	0.416763305545359	popDE/DR
T.CD4	IAV	genetics	DR	Genetics	0.445652173913043	0.554347826086957	0.349772022763997	0.547628277434957	popDE/DR
T.CD8	COV	genetics	DR	Genetics	0.2125	0.275	0.172074916983179	0.476455631864635	popDE/DR
T.CD8	IAV	genetics	DR	Genetics	0.317073170731707	0.402439024390244	0.242063688985386	0.528949365672599	popDE/DR
NK	COV	genetics	DR	Genetics	0.130208333333333	0.229166666666667	0.094516531772256	0.194084290556435	popDE/DR
NK	IAV	genetics	DR	Genetics	0.203125	0.28125	0.116605777079696	0.246144320255234	popDE/DR
MONO	COV	celltype	DR	MONO.CD16	0.0979667282809612	0.153419593345656	0.181030435848827	0.487730490187576	popDE/DR
MONO	IAV	celltype	DR	MONO.CD16	0.11965811965812	0.170940170940171	0.207295133881523	0.546366087850343	popDE/DR
B	COV	celltype	DR	B.M.K	0.142857142857143	0.142857142857143	0.0652981066060379	0.214133142476863	popDE/DR
B	IAV	celltype	DR	B.M.K	0.215686274509804	0.235294117647059	0.171879328725754	0.470385438438427	popDE/DR
T.CD4	COV	celltype	DR	T.CD4.E	0.117647058823529	0.176470588235294	0.0961074374048653	0.280009130933463	popDE/DR
T.CD4	IAV	celltype	DR	T.CD4.E	0.123711340206186	0.164948453608247	0.119263812446092	0.354270377932243	popDE/DR
T.CD8	COV	celltype	DR	T.CD8.EMRA	0.154761904761905	0.226190476190476	0.158933240824222	0.389515521920584	popDE/DR
T.CD8	IAV	celltype	DR	T.CD8.EMRA	0.172413793103448	0.229885057471264	0.10145222066307	0.280580663279186	popDE/DR
NK	COV	celltype	DR	NK.M.LIKE	0.174129353233831	0.248756218905473	0.345908392903676	0.700152984629188	popDE/DR
NK	IAV	celltype	DR	NK.M.LIKE	0.56390977443609	0.635338345864662	0.619398121078183	0.807256112023265	popDE/DR
MONO	NS	genetics	DE	Genetics	0.670560747663552	0.745327102803738	0.389765435589277	0.494236176232634	eQTL-popDE/DR
MONO	COV	genetics	DE	Genetics	0.658119658119658	0.703703703703704	0.398519333347122	0.530363472476191	eQTL-popDE/DR
MONO	IAV	genetics	DE	Genetics	0.745762711864407	0.80225988700565	0.476310183541386	0.574847366130881	eQTL-popDE/DR
B	NS	genetics	DE	Genetics	0.758169934640523	0.823529411764706	0.460821445259178	0.534369253364872	eQTL-popDE/DR
B	COV	genetics	DE	Genetics	0.768115942028986	0.818840579710145	0.495208954427825	0.576777625177811	eQTL-popDE/DR
B	IAV	genetics	DE	Genetics	0.713450292397661	0.760233918128655	0.459663305759952	0.574303559328255	eQTL-popDE/DR
T.CD4	NS	genetics	DE	Genetics	0.784565916398714	0.82636655948553	0.536329844989677	0.62750318886959	eQTL-popDE/DR
T.CD4	COV	genetics	DE	Genetics	0.735795454545455	0.795454545454545	0.478390819829646	0.57161347104052	eQTL-popDE/DR
T.CD4	IAV	genetics	DE	Genetics	0.772594752186589	0.842565597667639	0.530811579969347	0.60693509145899	eQTL-popDE/DR
T.CD8	NS	genetics	DE	Genetics	0.766129032258065	0.810483870967742	0.516054353049598	0.611285412604625	eQTL-popDE/DR
T.CD8	COV	genetics	DE	Genetics	0.724806201550388	0.790697674418605	0.482199550894722	0.580039796822788	eQTL-popDE/DR
T.CD8	IAV	genetics	DE	Genetics	0.815686274509804	0.874509803921569	0.5836744200682	0.648082780104827	eQTL-popDE/DR
NK	NS	genetics	DE	Genetics	0.721393034825871	0.771144278606965	0.420975508683955	0.526655000510772	eQTL-popDE/DR
NK	COV	genetics	DE	Genetics	0.670212765957447	0.723404255319149	0.390114821799386	0.512439411076518	eQTL-popDE/DR
NK	IAV	genetics	DE	Genetics	0.596	0.676	0.334144134744452	0.463857384181351	eQTL-popDE/DR
MONO	NS	celltype	DE	MONO.CD16	0.15473441108545	0.193995381062356	0.175063312552618	0.477477844075087	eQTL-popDE/DR
MONO	COV	celltype	DE	MONO.CD16	0.145658263305322	0.196078431372549	0.166536875416237	0.459120905825476	eQTL-popDE/DR
MONO	IAV	celltype	DE	MONO.CD16	0.172222222222222	0.222222222222222	0.239435593353115	0.559126985525586	eQTL-popDE/DR
B	NS	celltype	DE	B.M.K	0.326797385620915	0.42483660130719	0.207970147905338	0.388976624743274	eQTL-popDE/DR
B	COV	celltype	DE	B.M.K	0.282608695652174	0.376811594202899	0.100471901194883	0.185892650921287	eQTL-popDE/DR
B	IAV	celltype	DE	B.M.K	0.315789473684211	0.35672514619883	0.217180313975194	0.443054744799222	eQTL-popDE/DR
T.CD4	NS	celltype	DE	T.CD4.E	0.21405750798722	0.236421725239617	0.127918864140827	0.345302696692621	eQTL-popDE/DR
T.CD4	COV	celltype	DE	T.CD4.E	0.261971830985916	0.304225352112676	0.136176453686901	0.299426487428412	eQTL-popDE/DR
T.CD4	IAV	celltype	DE	T.CD4.E	0.249275362318841	0.304347826086957	0.139032907093349	0.316483759568878	eQTL-popDE/DR
T.CD8	NS	celltype	DE	T.CD8.EMRA	0.378486055776892	0.422310756972112	0.220498377756892	0.42498473404747	eQTL-popDE/DR
T.CD8	COV	celltype	DE	T.CD8.EMRA	0.379310344827586	0.432950191570881	0.216716072908419	0.417626591008782	eQTL-popDE/DR
T.CD8	IAV	celltype	DE	T.CD8.EMRA	0.330739299610895	0.369649805447471	0.148713920758165	0.307671240080605	eQTL-popDE/DR
NK	NS	celltype	DE	NK.M.LIKE	0.366336633663366	0.420792079207921	0.412527511968993	0.718052719268632	eQTL-popDE/DR
NK	COV	celltype	DE	NK.M.LIKE	0.340425531914894	0.367021276595745	0.408255387663372	0.783298395511483	eQTL-popDE/DR
NK	IAV	celltype	DE	NK.M.LIKE	0.486166007905138	0.525691699604743	0.512484946338332	0.775013601674146	eQTL-popDE/DR
MONO	COV	genetics	DR	Genetics	0.272058823529412	0.375	0.144897523170626	0.291467815390752	eQTL-popDE/DR
MONO	IAV	genetics	DR	Genetics	0.568181818181818	0.75	0.3985566018478	0.514835012980259	eQTL-popDE/DR
B	COV	genetics	DR	Genetics	0.727272727272727	0.727272727272727	0.568769974402211	0.726416220156786	eQTL-popDE/DR
B	IAV	genetics	DR	Genetics	0.75	0.833333333333333	0.463292109417447	0.533584355169195	eQTL-popDE/DR
T.CD4	COV	genetics	DR	Genetics	0.511111111111111	0.577777777777778	0.34550010305277	0.547215373107064	eQTL-popDE/DR
T.CD4	IAV	genetics	DR	Genetics	0.767441860465116	0.837209302325582	0.591844416548081	0.670080459290316	eQTL-popDE/DR
T.CD8	COV	genetics	DR	Genetics	0.538461538461538	0.615384615384615	0.396076140117725	0.610336640855656	eQTL-popDE/DR
T.CD8	IAV	genetics	DR	Genetics	0.655172413793103	0.689655172413793	0.500833426977613	0.67066636605741	eQTL-popDE/DR
NK	COV	genetics	DR	Genetics	0.32	0.36	0.23087072000221	0.38058296885116	eQTL-popDE/DR
NK	IAV	genetics	DR	Genetics	0.425531914893617	0.51063829787234	0.25811209495499	0.40958071453126	eQTL-popDE/DR
MONO	COV	celltype	DR	MONO.CD16	0.0863309352517986	0.129496402877698	0.156664500282442	0.403747118429246	eQTL-popDE/DR
MONO	IAV	celltype	DR	MONO.CD16	0.0681818181818182	0.136363636363636	0.178660972509824	0.451299219370883	eQTL-popDE/DR
B	COV	celltype	DR	B.M.K	0	0	0.0123479786874813		eQTL-popDE/DR
B	IAV	celltype	DR	B.M.K	0.166666666666667	0.166666666666667	0.120842927284715	0.457013476918558	eQTL-popDE/DR
T.CD4	COV	celltype	DR	T.CD4.E	0.0444444444444444	0.0888888888888889	0.070553204412256	0.283287252965365	eQTL-popDE/DR
T.CD4	IAV	celltype	DR	T.CD4.E	0.0697674418604651	0.116279069767442	0.0851884282292907	0.342167676571163	eQTL-popDE/DR
T.CD8	COV	celltype	DR	T.CD8.EMRA	0.0769230769230769	0.153846153846154	0.103715144372364	0.309107378920943	eQTL-popDE/DR
T.CD8	IAV	celltype	DR	T.CD8.EMRA	0	0.0344827586206897	0.0568682106786616	0.173292350569845	eQTL-popDE/DR
NK	COV	celltype	DR	NK.M.LIKE	0.12	0.28	0.285312434086822	0.635275148130635	eQTL-popDE/DR
NK	IAV	celltype	DR	NK.M.LIKE	0.361702127659575	0.468085106382979	0.480742194713399	0.801619292831169	eQTL-popDE/DR
