# Supplementary material for: Dissecting human population variation in single-cell responses to SARS-CoV-2
Source: Nature. 2023 Aug 9;621(7977):120–8. doi: 10.1038/s41586-023-06422-9 (PMC10482701; doi:10.1038/s41586-023-06422-9)
Supplement: Supplementary file 16 — Source Data Fig. 4 [file 41586_2023_6422_MOESM16_ESM.xlsx]

## Sheet: fig4a_data
start	end	idx	selected	rsID	gene_name
230	118	505	PBSNSig	rs788350	SNHG17
877	774	430	PBSNSig	rs1987164	HOXB2
1743	1723	312	PBSNSig	rs34402804	WDR18
1808	1752	306	PBSSig	rs61913691	AP003327.2
905	876	425	PBSNSig	rs3111494	STK10
737	703	466	PBSNSig	rs12254586	UBE2D1
1309	1252	340	PBSNSig	rs7226159	ENGASE
205	158	507	PBSNSig	rs141853738	IL4I1
951	721	411	PBSNSig	rs4806787	LILRB1
1792	963	308	PBSNSig	rs979679	SGK3
641	596	476	PBSNSig	rs1034332	MRPS6
840	817	442	PBSNSig	rs2617157	KLRK1
897	854	427	PBSNSig	rs56049450	KIF2A
1214	1169	356	PBSNSig	rs16829088	TFPI
967	939	400	PBSNSig	rs11016105	PTPRE
1301	928	345	PBSSig	rs443099	MX2
754	561	459	PBSNSig	rs2038503	TRPC4AP
1998	1926	280	PBSNSig	rs443563	CCDC171
1902	1885	299	PBSSig	rs4760490	C12orf74
930	741	420	PBSSig	rs5015756	MEPCE
1342	1285	334	PBSNSig	rs12127219	THAP3
1192	923	363	PBSNSig	rs17101779	PDGFD
1328	418	338	PBSNSig	rs4886999	TBC1D2B
900	884	426	PBSNSig	rs577199	FAM110A
1998	1670	281	PBSSig	rs2041262	GEMIN7
1240	1190	349	PBSSig	rs12822052	HELB
1998	1306	282	PBSNSig	rs16942797	SDSL
868	855	434	PBSNSig	rs7251733	AC008735.2
656	559	474	PBSNSig	rs1985501	LILRA2
740	705	465	PBSNSig	rs74945539	C2orf15
1356	1193	331	PBSNSig	rs3736166	GGNBP2
531	473	491	PBSNSig	rs77586561	RABGAP1L
165	24	517	PBSNSig	rs4148876	HLA-DOB
1998	1683	283	PBSSig	rs2074143	DUSP3
913	743	423	PBSNSig	rs1885114	TRPC4AP
961	911	406	PBSSig	rs2296077	RAB14
1229	979	352	PBSNSig	rs4761725	MRPL42
1717	1546	314	PBSSig	rs1573611	CD22
1308	1251	341	PBSNSig	rs11757823	ETV7
1303	1227	344	PBSNSig	rs6542806	INPP4A
1998	1940	284	PBSNSig	rs76656151	TMEM154
805	753	450	PBSNSig	rs2430286	DTX2
1285	510	347	PBSSig	rs6501705	TTYH2
1183	1127	368	PBSNSig	rs7549338	IL6R
907	817	424	PBSSig	rs76710067	COX19
181	1	513	PBSNSig	rs13245390	SNHG26
693	623	471	PBSNSig	rs237802	CCSAP
1347	1251	333	PBSSig	rs76853696	AC008105.3
1312	1220	339	PBSSig	rs3754450	GSTM4
189	1	508	PBSSig	rs12442898	AC027020.2
808	762	448	PBSNSig	rs75256268	UBN1
960	454	407	PBSNSig	rs1886795	ITM2B
1212	1193	358	PBSNSig	rs6949102	TFEC
1801	1791	307	PBSNSig	rs11962420	TULP4
799	790	452	PBSSig	rs12760818	DSTYK
895	814	429	PBSNSig	rs7937334	CD3D
956	607	410	PBSSig	rs9983734	PDXK
792	754	454	PBSNSig	rs7570219	EML4
1664	934	318	PBSNSig	rs8002239	TDRD3
944	272	415	PBSNSig	rs12310510	FMNL3
167	45	516	PBSNSig	rs116969595	GSK3B
150	55	522	PBSNSig	rs62087200	CD300A
958	910	408	PBSNSig	rs7087209	GHITM
683	662	472	PBSNSig	rs4915486	TMEM9
746	703	464	PBSNSig	rs76517428	FRMD3
1301	1204	346	PBSSig	rs12196247	ABRACL
533	433	490	PBSNSig	rs11679767	ASNSD1
649	635	475	PBSNSig	rs16967494	AF001548.2
958	911	409	PBSNSig	rs1860108	NPC2
1186	1095	364	PBSSig	rs7839178	SNX16
1121	846	381	PBSNSig	rs4786385	AC108134.3
1169	1117	372	PBSNSig	rs60833263	SLC12A7
1221	1069	354	PBSSig	rs10203815	GFPT1
939	881	416	PBSNSig	rs58964929	UBE2F
1330	1289	337	PBSNSig	rs2063165	EXOSC9
1240	1053	350	PBSSig	rs412303	SERPINB9
967	916	401	PBSSig	rs6983754	SNX16
1028	966	391	PBSSig	rs9824474	GPR160
618	595	480	PBSNSig	rs11803889	EEF1AKNMT
866	827	437	PBSNSig	rs4836992	ARPC5L
720	676	468	PBSNSig	rs73373373	DSP
868	847	435	PBSNSig	rs183266	IRF2BPL
1204	1113	360	PBSSig	rs12607385	MBD1
154	1	520	PBSNSig	rs73214051	AFAP1
1180	1110	370	PBSSig	rs79963822	BRI3BP
1090	1042	384	PBSSig	rs10124613	RFX3
682	633	473	PBSNSig	rs8111670	HNRNPL
1006	941	393	PBSSig	rs5753582	LIMK2
617	603	481	PBSNSig	rs4785381	TENT4B
1680	1633	317	PBSNSig	rs6831024	SEL1L3
1082	701	386	PBSNSig	rs10097731	PAG1
1427	1328	327	PBSSig	rs7022262	TRIM14
1384	848	328	PBSSig	rs11645448	NOD2
1634	1203	320	PBSSig	rs1028396	SIRPA
1826	1761	304	PBSNSig	rs6832151	RHOH
1998	1336	285	PBSNSig	rs1109792	SDSL
496	476	495	PBSNSig	rs67536209	SLFN13
1998	1358	286	PBSNSig	rs10464892	PAG1
1186	942	365	PBSSig	rs3779092	RNF216
155	1	519	PBSSig	rs6851623	LYAR
1123	1055	378	PBSNSig	rs72947666	ELF2
496	476	496	PBSSig	rs11053491	CLEC2B
1181	910	369	PBSNSig	rs1679169	MRAS
1760	1219	311	PBSNSig	rs4350216	RTCA
936	893	418	PBSSig	rs10458626	MTX1
820	470	447	PBSSig	rs2314339	NR1D1
1907	1450	298	PBSSig	rs4246443	CENPX
1359	1287	330	PBSNSig	rs3795269	MORN1
1202	1144	361	PBSNSig	rs636049	MRPL21
939	880	417	PBSSig	rs41296726	FLVCR1-DT
697	632	469	PBSSig	rs10205331	SPTBN1
1619	1536	321	PBSSig	rs4919506	SLF2
1378	882	329	PBSNSig	rs4459686	LRRFIP1
871	824	431	PBSSig	rs7282405	RRP1B
146	1	524	PBSNSig	rs4978978	LPAR1
799	734	453	PBSNSig	rs13278062	AC100861.1
1163	1060	373	PBSNSig	rs1521352	EIF4E3
993	953	395	PBSNSig	rs333923	ABCA5
964	528	404	PBSNSig	rs10207346	ASNSD1
1490	852	325	PBSNSig	rs12913236	ATP10A
1090	926	385	PBSNSig	rs1122688	SHTN1
595	437	484	PBSSig	rs2336757	AC005842.1
443	408	497	PBSNSig	rs72951506	NUS1
750	628	460	PBSNSig	rs1977069	APOBEC3B
153	1	521	PBSNSig	rs1278275	ADAM12
1887	1354	300	PBSSig	rs4788417	SEPHS2
186	1	509	PBSNSig	rs75504874	KMT2C
1340	1165	335	PBSNSig	rs1046458	DDX11
1998	1736	287	PBSSig	rs62442790	ZC3H12D
177	163	514	PBSNSig	rs11753600	SERPINB1
299	1	503	PBSNSig	rs12149160	RMI2
411	153	500	PBSSig	rs78786451	COX19
589	576	486	PBSSig	rs12679598	GSDMD
1123	1072	379	PBSNSig	rs2371462	CEP128
847	751	441	PBSNSig	rs7546623	FCRL3
186	121	510	PBSNSig	rs3793735	ADARB2
866	854	438	PBSNSig	rs56120415	MBD4
1240	899	351	PBSNSig	rs12047934	GBP7
1056	834	390	PBSSig	rs9657975	UTS2
269	124	504	PBSNSig	rs150143781	RGS13
497	455	494	PBSNSig	rs2274602	CTSL
749	692	462	PBSNSig	rs1000283	TRAF3IP3
215	169	506	PBSNSig	rs16828981	ARPC5
1278	1253	348	PBSNSig	rs6859912	SERINC5
945	848	414	PBSNSig	rs11956243	ANXA2R
641	595	477	PBSSig	rs35336289	HSP90B1
1184	1083	367	PBSSig	rs35149098	AC018755.4
867	662	436	PBSSig	rs2001216	RCCD1
626	564	479	PBSNSig	rs9830742	UBE2E2
1998	1528	288	PBSNSig	rs73604747	LAIR1
1110	1036	383	PBSNSig	rs11031037	ARL14EP
1142	1070	375	PBSNSig	rs9274862	HLA-DQA1
370	346	501	PBSNSig	rs3826151	HSDL1
992	941	396	PBSNSig	rs11253565	IDI1
1120	763	382	PBSNSig	rs6115898	RBCK1
174	6	515	PBSNSig	rs76064480	GPR65
1784	1343	309	PBSNSig	rs3809540	RSL24D1
1337	1267	336	PBSNSig	rs2231884	CCDC85B
852	779	440	PBSNSig	rs56286059	AKAP13
825	733	445	PBSNSig	rs2899284	RAC2
991	940	397	PBSNSig	rs4880751	IDI1
935	910	419	PBSSig	rs2400539	SNX16
1848	990	301	PBSSig	rs60221235	SPTLC2
1998	1880	289	PBSSig	rs17164867	CPA5
609	526	483	PBSNSig	rs12503953	LRP2BP
834	823	443	PBSNSig	rs12663589	AL031963.3
147	1	523	PBSNSig	rs58638768	FLOT1
420	337	499	PBSSig	rs10495545	NRIR
1574	1185	323	PBSNSig	rs9291637	BST1
765	728	458	PBSNSig	rs3021175	HLA-DQA1
721	644	467	PBSSig	rs2285826	FLYWCH2
562	534	488	PBSNSig	rs2520151	ADPRM
1658	1197	319	PBSSig	rs9978685	C21orf62-AS1
1998	1846	290	PBSNSig	rs12832115	SDS
1012	976	392	PBSNSig	rs12609803	U2AF1L4
565	504	487	PBSSig	rs1160505	LAMTOR5
951	821	412	PBSNSig	rs7750586	AHI1
806	593	449	PBSNSig	rs10931430	ASNSD1
1814	970	305	PBSNSig	rs10123375	PHPT1
695	657	470	PBSNSig	rs1249368	MRPL21
1712	1695	315	PBSSig	rs702692	GPBP1
1127	1066	377	PBSNSig	rs6972418	SCIN
750	657	461	PBSNSig	rs6928482	HLA-DQA2
438	375	498	PBSNSig	rs6961237	MPP6
776	759	455	PBSNSig	rs7911670	MKI67
1682	1391	316	PBSNSig	rs1059490	HIST1H2BG
1006	945	394	PBSNSig	rs60505018	AP3S1
869	809	432	PBSNSig	rs234054	LINC02068
617	314	482	PBSNSig	rs268225	ATP5MC3
1732	1047	313	PBSSig	rs8003812	SPTLC2
967	693	402	PBSNSig	rs842049	MBNL1
1482	1247	326	PBSNSig	rs2075078	GIMAP2
1998	1951	291	PBSNSig	rs35667872	NCF2
1198	1118	362	PBSNSig	rs6137835	CD93
1306	1251	343	PBSNSig	rs12209346	KCTD20
160	1	518	PBSNSig	rs11688520	AGFG1
513	426	492	PBSNSig	rs10814965	DOCK8
1499	1004	324	PBSSig	rs10127510	RTCA-AS1
1123	1068	380	PBSSig	rs6735813	SPTBN1
1349	1264	332	PBSNSig	rs56718386	INSR
869	851	433	PBSSig	rs3827763	IL36G
1212	1129	359	PBSNSig	rs62100534	GALNT1
773	391	456	PBSSig	rs6565177	TBC1D10B
1077	1024	388	PBSNSig	rs4494538	BRD7
591	572	485	PBSSig	rs4919957	C2CD2
1132	913	376	PBSNSig	rs274711	TENT4A
965	920	403	PBSNSig	rs2731710	UBTD2
950	808	413	PBSNSig	rs4663802	RAMP1
1186	842	366	PBSNSig	rs4812843	LINC01260
1154	1099	374	PBSNSig	rs12570957	BLOC1S2
1774	680	310	PBSSig	rs34851635	LAP3
801	793	451	PBSNSig	rs7724082	TNFAIP8
831	756	444	PBSSig	rs12212773	IPCEF1
1080	984	387	PBSNSig	rs2289149	LINC00920
969	908	399	PBSNSig	rs1130455	HLA-DQB1
1217	1161	355	PBSNSig	rs7900024	MASTL
500	500	493	PBSNSig	rs1695855	DVL1
1838	939	302	PBSSig	rs73209563	EEA1
1998	1836	292	PBSNSig	rs150290252	DESI1
864	816	439	PBSNSig	rs74240057	TRIAP1
1996	1353	296	PBSSig	rs6783264	PLCL2
747	723	463	PBSNSig	rs3766374	SLAMF7
897	888	428	PBSNSig	rs7144866	WARS
182	1	511	PBSNSig	rs117350354	MRPL3
342	120	502	PBSSig	rs74724211	ZNF234
1229	941	353	PBSSig	rs7577893	SLC35F5
1591	1545	322	PBSSig	rs3786709	CCDC9
1063	963	389	PBSNSig	rs7867966	CORO2A
1998	1712	293	PBSNSig	rs7181669	RAB27A
182	1	512	PBSNSig	rs4836677	FNBP1
1176	1126	371	PBSNSig	rs1131972	TMEM45B
921	841	422	PBSNSig	rs11718788	SUCLG2
772	723	457	PBSNSig	rs130364	CYB5R3
1998	1286	294	PBSSig	rs7548469	ATP5IF1
964	899	405	PBSNSig	rs281874806	HLA-DQB1
1308	1249	342	PBSNSig	rs3828485	EXOSC9
629	568	478	PBSSig	rs14136	U62317.1
562	524	489	PBSNSig	rs8007800	L2HGDH
1832	1755	303	PBSSig	rs10170664	ZNF804A
1998	1470	295	PBSNSig	rs10870140	PHPT1
1961	1209	297	PBSSig	rs4766492	GPN3
925	887	421	PBSSig	rs4776611	ADPGK
821	751	446	PBSNSig	rs2185808	MASTL
972	875	398	PBSNSig	rs1429938	PTK2B
1213	907	357	PBSSig	rs7689	DDX27

## Sheet: fig4b_data
epoch	allele_pp_max_smooth	lowerCI	upperCI	pop	rsID	gene_name
0	0.162517593202595	0.140943187919463	0.174499899328859	YRI	rs1028396	SIRPA
1	0.162506889830749	0.140943187919463	0.174499899328859	YRI	rs1028396	SIRPA
2	0.162496379513258	0.140943187919463	0.174499899328859	YRI	rs1028396	SIRPA
3	0.162486057614299	0.140943187919463	0.174499899328859	YRI	rs1028396	SIRPA
4	0.162475919498052	0.140943187919463	0.174499899328859	YRI	rs1028396	SIRPA
5	0.162465960528698	0.140943187919463	0.174499899328859	YRI	rs1028396	SIRPA
6	0.162456176070416	0.140943187919463	0.174499899328859	YRI	rs1028396	SIRPA
7	0.162446561487385	0.140943187919463	0.174499899328859	YRI	rs1028396	SIRPA
8	0.162437112143786	0.140943187919463	0.174499899328859	YRI	rs1028396	SIRPA
9	0.162427823403797	0.140943187919463	0.174499899328859	YRI	rs1028396	SIRPA
10	0.162418690631599	0.140943187919463	0.174499899328859	YRI	rs1028396	SIRPA
11	0.162409709191371	0.140943187919463	0.174499899328859	YRI	rs1028396	SIRPA
12	0.162400874447293	0.140943187919463	0.174499899328859	YRI	rs1028396	SIRPA
13	0.162392181763545	0.140943187919463	0.174499899328859	YRI	rs1028396	SIRPA
14	0.162383626504306	0.140943187919463	0.174499899328859	YRI	rs1028396	SIRPA
15	0.162375204033757	0.140943187919463	0.174499899328859	YRI	rs1028396	SIRPA
16	0.162366909716075	0.140943187919463	0.174499899328859	YRI	rs1028396	SIRPA
17	0.162358738915442	0.140943187919463	0.174499899328859	YRI	rs1028396	SIRPA
18	0.162350686996037	0.140943187919463	0.174499899328859	YRI	rs1028396	SIRPA
19	0.16234274932204	0.140943187919463	0.174499899328859	YRI	rs1028396	SIRPA
20	0.16233492125763	0.140943187919463	0.174499899328859	YRI	rs1028396	SIRPA
21	0.162327198166987	0.140943187919463	0.174499899328859	YRI	rs1028396	SIRPA
22	0.162319575414291	0.140943187919463	0.174499899328859	YRI	rs1028396	SIRPA
23	0.162312048363721	0.140943187919463	0.174499899328859	YRI	rs1028396	SIRPA
24	0.162304612379457	0.140943187919463	0.174499899328859	YRI	rs1028396	SIRPA
25	0.162297262825678	0.140943187919463	0.174499899328859	YRI	rs1028396	SIRPA
26	0.162289995066566	0.140943187919463	0.174499899328859	YRI	rs1028396	SIRPA
27	0.162282804466298	0.140943187919463	0.174499899328859	YRI	rs1028396	SIRPA
28	0.162275686389055	0.140943187919463	0.174499899328859	YRI	rs1028396	SIRPA
29	0.162268636199016	0.140943187919463	0.174499899328859	YRI	rs1028396	SIRPA
30	0.162261649260361	0.140943187919463	0.174499899328859	YRI	rs1028396	SIRPA
31	0.16225472093727	0.140943187919463	0.174499899328859	YRI	rs1028396	SIRPA
32	0.162247829348781	0.140943187919463	0.174499899328859	YRI	rs1028396	SIRPA
33	0.162240963889066	0.140943187919463	0.174499899328859	YRI	rs1028396	SIRPA
34	0.162234136835002	0.140943187919463	0.174499899328859	YRI	rs1028396	SIRPA
35	0.162227360463468	0.140943187919463	0.174499899328859	YRI	rs1028396	SIRPA
36	0.162220647051342	0.140943187919463	0.174499899328859	YRI	rs1028396	SIRPA
37	0.162214008875502	0.140943187919463	0.174499899328859	YRI	rs1028396	SIRPA
38	0.162207458212826	0.140943187919463	0.174499899328859	YRI	rs1028396	SIRPA
39	0.162201007340193	0.140943187919463	0.174499899328859	YRI	rs1028396	SIRPA
40	0.162194668534481	0.140943187919463	0.174499899328859	YRI	rs1028396	SIRPA
41	0.162188454072568	0.140943187919463	0.174499899328859	YRI	rs1028396	SIRPA
42	0.162182376231332	0.140943187919463	0.174499899328859	YRI	rs1028396	SIRPA
43	0.162176447287652	0.140943187919463	0.174499899328859	YRI	rs1028396	SIRPA
44	0.162170679518406	0.140943187919463	0.174499899328859	YRI	rs1028396	SIRPA
45	0.162165085200472	0.140943187919463	0.174499899328859	YRI	rs1028396	SIRPA
46	0.162159676610729	0.140943187919463	0.174499899328859	YRI	rs1028396	SIRPA
47	0.162154466026054	0.140943187919463	0.174499899328859	YRI	rs1028396	SIRPA
48	0.162149465723326	0.140943187919463	0.174499899328859	YRI	rs1028396	SIRPA
49	0.162144687979422	0.140943187919463	0.174499899328859	YRI	rs1028396	SIRPA
50	0.162140145071223	0.140943187919463	0.174499899328859	YRI	rs1028396	SIRPA
51	0.162135849275604	0.140943187919463	0.174499899328859	YRI	rs1028396	SIRPA
52	0.162131812869446	0.140943187919463	0.174499899328859	YRI	rs1028396	SIRPA
53	0.162128048129625	0.140943187919463	0.174499899328859	YRI	rs1028396	SIRPA
54	0.162124567333021	0.140943187919463	0.174499899328859	YRI	rs1028396	SIRPA
55	0.162121382756512	0.140943187919463	0.174499899328859	YRI	rs1028396	SIRPA
56	0.162118506676975	0.140943187919463	0.174499899328859	YRI	rs1028396	SIRPA
57	0.162115951371289	0.140943187919463	0.174499899328859	YRI	rs1028396	SIRPA
58	0.162113729116332	0.140943187919463	0.174499899328859	YRI	rs1028396	SIRPA
59	0.162111852188983	0.140943187919463	0.174499899328859	YRI	rs1028396	SIRPA
60	0.162110332866119	0.140943187919463	0.174499899328859	YRI	rs1028396	SIRPA
61	0.16210918342462	0.140943187919463	0.174499899328859	YRI	rs1028396	SIRPA
62	0.162108416141362	0.140943187919463	0.174499899328859	YRI	rs1028396	SIRPA
63	0.16210762527596	0.140943187919463	0.174499899328859	YRI	rs1028396	SIRPA
64	0.162106427980673	0.140943187919463	0.174499899328859	YRI	rs1028396	SIRPA
65	0.162104870871348	0.140943187919463	0.174499899328859	YRI	rs1028396	SIRPA
66	0.162103000563833	0.140943187919463	0.174499899328859	YRI	rs1028396	SIRPA
67	0.162100863673975	0.140943187919463	0.174499899328859	YRI	rs1028396	SIRPA
68	0.162098506817623	0.140943187919463	0.174499899328859	YRI	rs1028396	SIRPA
69	0.162095976610624	0.140943187919463	0.174499899328859	YRI	rs1028396	SIRPA
70	0.162093319668826	0.140943187919463	0.174499899328859	YRI	rs1028396	SIRPA
71	0.162090582608075	0.140943187919463	0.174499899328859	YRI	rs1028396	SIRPA
72	0.16208781204422	0.140943187919463	0.174499899328859	YRI	rs1028396	SIRPA
73	0.162085054593109	0.140943187919463	0.174499899328859	YRI	rs1028396	SIRPA
74	0.162082356870588	0.140943187919463	0.174499899328859	YRI	rs1028396	SIRPA
75	0.162079765492507	0.140943187919463	0.174499899328859	YRI	rs1028396	SIRPA
76	0.162077327074711	0.140943187919463	0.174499899328859	YRI	rs1028396	SIRPA
77	0.16207508823305	0.140943187919463	0.174499899328859	YRI	rs1028396	SIRPA
78	0.16207309558337	0.140943187919463	0.174499899328859	YRI	rs1028396	SIRPA
79	0.162071395741519	0.140943187919463	0.174499899328859	YRI	rs1028396	SIRPA
80	0.162070035323345	0.140943187919463	0.174499899328859	YRI	rs1028396	SIRPA
81	0.162069060944695	0.140943187919463	0.174499899328859	YRI	rs1028396	SIRPA
82	0.162068519221418	0.140943187919463	0.174499899328859	YRI	rs1028396	SIRPA
83	0.16206845676936	0.140943187919463	0.174499899328859	YRI	rs1028396	SIRPA
84	0.162068920204369	0.140943187919463	0.174499899328859	YRI	rs1028396	SIRPA
85	0.162069956142293	0.140943187919463	0.174499899328859	YRI	rs1028396	SIRPA
86	0.16207161119898	0.140943187919463	0.174499899328859	YRI	rs1028396	SIRPA
87	0.162073931990277	0.140943187919463	0.174499899328859	YRI	rs1028396	SIRPA
88	0.162076965132032	0.140943187919463	0.174499899328859	YRI	rs1028396	SIRPA
89	0.162080757240092	0.140943187919463	0.174499899328859	YRI	rs1028396	SIRPA
90	0.162085354930305	0.140943187919463	0.174499899328859	YRI	rs1028396	SIRPA
91	0.162090804818519	0.140943187919463	0.174499899328859	YRI	rs1028396	SIRPA
92	0.162097153520582	0.140943187919463	0.174499899328859	YRI	rs1028396	SIRPA
93	0.16210444765234	0.140943187919463	0.174499899328859	YRI	rs1028396	SIRPA
94	0.16211093444467	0.140943187919463	0.174499899328859	YRI	rs1028396	SIRPA
95	0.16211498143968	0.140943187919463	0.174499899328859	YRI	rs1028396	SIRPA
96	0.162116815720066	0.140943187919463	0.174499899328859	YRI	rs1028396	SIRPA
97	0.162116664368523	0.140943187919463	0.174499899328859	YRI	rs1028396	SIRPA
98	0.162114754467749	0.140943187919463	0.174499899328859	YRI	rs1028396	SIRPA
99	0.162111313100438	0.140943187919463	0.174499899328859	YRI	rs1028396	SIRPA
100	0.162106567349288	0.140943187919463	0.174499899328859	YRI	rs1028396	SIRPA
101	0.162100744296993	0.140943187919463	0.174499899328859	YRI	rs1028396	SIRPA
102	0.16209407102625	0.140943187919463	0.174499899328859	YRI	rs1028396	SIRPA
103	0.162086774619755	0.140943187919463	0.174499899328859	YRI	rs1028396	SIRPA
104	0.162079082160204	0.140943187919463	0.174499899328859	YRI	rs1028396	SIRPA
105	0.162071220730292	0.140943187919463	0.174499899328859	YRI	rs1028396	SIRPA
106	0.162063417412717	0.140943187919463	0.174499899328859	YRI	rs1028396	SIRPA
107	0.162055899290173	0.140943187919463	0.174499899328859	YRI	rs1028396	SIRPA
108	0.162048893445357	0.140943187919463	0.174499899328859	YRI	rs1028396	SIRPA
109	0.162042626960965	0.140943187919463	0.174499899328859	YRI	rs1028396	SIRPA
110	0.162037326919693	0.140943187919463	0.174499899328859	YRI	rs1028396	SIRPA
111	0.162033220404236	0.140943187919463	0.174499899328859	YRI	rs1028396	SIRPA
112	0.162030534497291	0.140943187919463	0.174499899328859	YRI	rs1028396	SIRPA
113	0.162029496281554	0.140943187919463	0.174499899328859	YRI	rs1028396	SIRPA
114	0.162030332839721	0.140943187919463	0.181211241610738	YRI	rs1028396	SIRPA
115	0.162033271254488	0.140943187919463	0.181211241610738	YRI	rs1028396	SIRPA
116	0.16203853860855	0.140943187919463	0.181211241610738	YRI	rs1028396	SIRPA
117	0.162046361984604	0.140943187919463	0.181211241610738	YRI	rs1028396	SIRPA
118	0.162056968465346	0.140943187919463	0.181211241610738	YRI	rs1028396	SIRPA
119	0.162070585133472	0.140943187919463	0.181211241610738	YRI	rs1028396	SIRPA
120	0.162087439071677	0.140943187919463	0.181211241610738	YRI	rs1028396	SIRPA
121	0.162107757362659	0.140943187919463	0.181211241610738	YRI	rs1028396	SIRPA
122	0.162131767089111	0.140943187919463	0.181211241610738	YRI	rs1028396	SIRPA
123	0.162159695333732	0.140943187919463	0.181211241610738	YRI	rs1028396	SIRPA
124	0.162191769179216	0.140943187919463	0.181211241610738	YRI	rs1028396	SIRPA
125	0.162225391822672	0.140943187919463	0.181211241610738	YRI	rs1028396	SIRPA
126	0.162257945454212	0.140943187919463	0.181211241610738	YRI	rs1028396	SIRPA
127	0.162289625646038	0.140943187919463	0.181211241610738	YRI	rs1028396	SIRPA
128	0.162320627970354	0.140943187919463	0.181211241610738	YRI	rs1028396	SIRPA
129	0.16235114799936	0.140943187919463	0.181211241610738	YRI	rs1028396	SIRPA
130	0.16238138130526	0.140943187919463	0.181211241610738	YRI	rs1028396	SIRPA
131	0.162411523460256	0.140943187919463	0.181211241610738	YRI	rs1028396	SIRPA
132	0.162441770036551	0.140943187919463	0.181211241610738	YRI	rs1028396	SIRPA
133	0.162472316606347	0.140943187919463	0.181211241610738	YRI	rs1028396	SIRPA
134	0.162503358741847	0.140943187919463	0.181211241610738	YRI	rs1028396	SIRPA
135	0.162535092015253	0.140943187919463	0.181211241610738	YRI	rs1028396	SIRPA
136	0.162567711998767	0.140943187919463	0.181211241610738	YRI	rs1028396	SIRPA
137	0.162601414264592	0.140943187919463	0.181211241610738	YRI	rs1028396	SIRPA
138	0.16263639438493	0.140943187919463	0.181211241610738	YRI	rs1028396	SIRPA
139	0.162672847931984	0.140943187919463	0.181211241610738	YRI	rs1028396	SIRPA
140	0.162710970477956	0.140943187919463	0.181211241610738	YRI	rs1028396	SIRPA
141	0.162750957595049	0.140943187919463	0.181211241610738	YRI	rs1028396	SIRPA
142	0.162793004855465	0.134231845637584	0.181211241610738	YRI	rs1028396	SIRPA
143	0.162837307831407	0.134231845637584	0.181211241610738	YRI	rs1028396	SIRPA
144	0.162884062095077	0.134231845637584	0.187922583892617	YRI	rs1028396	SIRPA
145	0.162933463218677	0.134231845637584	0.187922583892617	YRI	rs1028396	SIRPA
146	0.16298570677441	0.134231845637584	0.187922583892617	YRI	rs1028396	SIRPA
147	0.163040988334478	0.134231845637584	0.187922583892617	YRI	rs1028396	SIRPA
148	0.163099503471085	0.134231845637584	0.187922583892617	YRI	rs1028396	SIRPA
149	0.163161447756432	0.134231845637584	0.187922583892617	YRI	rs1028396	SIRPA
150	0.163227016762721	0.134231845637584	0.187922583892617	YRI	rs1028396	SIRPA
151	0.163296406062156	0.134231845637584	0.187922583892617	YRI	rs1028396	SIRPA
152	0.163369811226938	0.134231845637584	0.187922583892617	YRI	rs1028396	SIRPA
153	0.16344742782927	0.134231845637584	0.187922583892617	YRI	rs1028396	SIRPA
154	0.163529451441355	0.134231845637584	0.187922583892617	YRI	rs1028396	SIRPA
155	0.163616077635395	0.134231845637584	0.187922583892617	YRI	rs1028396	SIRPA
156	0.163707501983592	0.134231845637584	0.187922583892617	YRI	rs1028396	SIRPA
157	0.163804282048836	0.134231845637584	0.187922583892617	YRI	rs1028396	SIRPA
158	0.163906663188929	0.134231845637584	0.187922583892617	YRI	rs1028396	SIRPA
159	0.164014372668439	0.134231845637584	0.187922583892617	YRI	rs1028396	SIRPA
160	0.164127137751937	0.134231845637584	0.187922583892617	YRI	rs1028396	SIRPA
161	0.164244685703992	0.134231845637584	0.194633926174497	YRI	rs1028396	SIRPA
162	0.164366743789175	0.134231845637584	0.194633926174497	YRI	rs1028396	SIRPA
163	0.164493039272055	0.134231845637584	0.194633926174497	YRI	rs1028396	SIRPA
164	0.164623299417201	0.134231845637584	0.194633926174497	YRI	rs1028396	SIRPA
165	0.164757251489184	0.134231845637584	0.194633926174497	YRI	rs1028396	SIRPA
166	0.164894622752573	0.134231845637584	0.194633926174497	YRI	rs1028396	SIRPA
167	0.165035140471939	0.134231845637584	0.194633926174497	YRI	rs1028396	SIRPA
168	0.16517853191185	0.134231845637584	0.194633926174497	YRI	rs1028396	SIRPA
169	0.165324524336878	0.134231845637584	0.194633926174497	YRI	rs1028396	SIRPA
170	0.16547284501159	0.134231845637584	0.194633926174497	YRI	rs1028396	SIRPA
171	0.165623221200558	0.134231845637584	0.194633926174497	YRI	rs1028396	SIRPA
172	0.165775380168352	0.134231845637584	0.194633926174497	YRI	rs1028396	SIRPA
173	0.16592904917954	0.134231845637584	0.194633926174497	YRI	rs1028396	SIRPA
174	0.166083955498692	0.127520503355705	0.194633926174497	YRI	rs1028396	SIRPA
175	0.166239826390379	0.134231845637584	0.194633926174497	YRI	rs1028396	SIRPA
176	0.166396389119171	0.134231845637584	0.194633926174497	YRI	rs1028396	SIRPA
177	0.166553370949636	0.134231845637584	0.194633926174497	YRI	rs1028396	SIRPA
178	0.166710499146346	0.134231845637584	0.194633926174497	YRI	rs1028396	SIRPA
179	0.166867500973868	0.134231845637584	0.194633926174497	YRI	rs1028396	SIRPA
180	0.167024103696775	0.134231845637584	0.194633926174497	YRI	rs1028396	SIRPA
181	0.167180034579634	0.134231845637584	0.201345268456376	YRI	rs1028396	SIRPA
182	0.167335020887016	0.134231845637584	0.201345268456376	YRI	rs1028396	SIRPA
183	0.167488789883492	0.134231845637584	0.201345268456376	YRI	rs1028396	SIRPA
184	0.167641068833629	0.134231845637584	0.201345268456376	YRI	rs1028396	SIRPA
185	0.167791585001999	0.134231845637584	0.201345268456376	YRI	rs1028396	SIRPA
186	0.167940065653171	0.134231845637584	0.201345268456376	YRI	rs1028396	SIRPA
187	0.168086238051715	0.134231845637584	0.201345268456376	YRI	rs1028396	SIRPA
188	0.168234964819931	0.134231845637584	0.201345268456376	YRI	rs1028396	SIRPA
189	0.168390961209966	0.134231845637584	0.201345268456376	YRI	rs1028396	SIRPA
190	0.168553733431162	0.134231845637584	0.201345268456376	YRI	rs1028396	SIRPA
191	0.168722787692859	0.134231845637584	0.201345268456376	YRI	rs1028396	SIRPA
192	0.168897630204399	0.134231845637584	0.201345268456376	YRI	rs1028396	SIRPA
193	0.169077767175122	0.134231845637584	0.201345268456376	YRI	rs1028396	SIRPA
194	0.16926270481437	0.134231845637584	0.201345268456376	YRI	rs1028396	SIRPA
195	0.169451949331483	0.134231845637584	0.208056610738255	YRI	rs1028396	SIRPA
196	0.169645006935803	0.134231845637584	0.208056610738255	YRI	rs1028396	SIRPA
197	0.169841383836671	0.134231845637584	0.208056610738255	YRI	rs1028396	SIRPA
198	0.170040586243427	0.134231845637584	0.208056610738255	YRI	rs1028396	SIRPA
199	0.170242120365413	0.134231845637584	0.208056610738255	YRI	rs1028396	SIRPA
200	0.170445492411971	0.134231845637584	0.208056610738255	YRI	rs1028396	SIRPA
201	0.17065020859244	0.134231845637584	0.208056610738255	YRI	rs1028396	SIRPA
202	0.170855775116162	0.134231845637584	0.208056610738255	YRI	rs1028396	SIRPA
203	0.171061698192478	0.134231845637584	0.208056610738255	YRI	rs1028396	SIRPA
204	0.171267484030729	0.134231845637584	0.208056610738255	YRI	rs1028396	SIRPA
205	0.171472638840256	0.134231845637584	0.208056610738255	YRI	rs1028396	SIRPA
206	0.1716766688304	0.134231845637584	0.208056610738255	YRI	rs1028396	SIRPA
207	0.171879080210502	0.134231845637584	0.208056610738255	YRI	rs1028396	SIRPA
208	0.172079379189904	0.134231845637584	0.208056610738255	YRI	rs1028396	SIRPA
209	0.172277071977946	0.134231845637584	0.208056610738255	YRI	rs1028396	SIRPA
210	0.172471664783969	0.134231845637584	0.214767953020134	YRI	rs1028396	SIRPA
211	0.172662663817314	0.134231845637584	0.214767953020134	YRI	rs1028396	SIRPA
212	0.172849575287323	0.134231845637584	0.214767953020134	YRI	rs1028396	SIRPA
213	0.173031905403336	0.134231845637584	0.214767953020134	YRI	rs1028396	SIRPA
214	0.173209160374695	0.134231845637584	0.214767953020134	YRI	rs1028396	SIRPA
215	0.17338084641074	0.134231845637584	0.214767953020134	YRI	rs1028396	SIRPA
216	0.173546469720813	0.134231845637584	0.214767953020134	YRI	rs1028396	SIRPA
217	0.173705536514254	0.134231845637584	0.214767953020134	YRI	rs1028396	SIRPA
218	0.173857553000406	0.134231845637584	0.214767953020134	YRI	rs1028396	SIRPA
219	0.174006730138635	0.134231845637584	0.214767953020134	YRI	rs1028396	SIRPA
220	0.174157476418428	0.134231845637584	0.214767953020134	YRI	rs1028396	SIRPA
221	0.174309594344304	0.134231845637584	0.214767953020134	YRI	rs1028396	SIRPA
222	0.174462886420779	0.134231845637584	0.214767953020134	YRI	rs1028396	SIRPA
223	0.174617155152373	0.134231845637584	0.214767953020134	YRI	rs1028396	SIRPA
224	0.174772203043602	0.134231845637584	0.214767953020134	YRI	rs1028396	SIRPA
225	0.174927832598984	0.134231845637584	0.214767953020134	YRI	rs1028396	SIRPA
226	0.175083846323038	0.134231845637584	0.214767953020134	YRI	rs1028396	SIRPA
227	0.175240046720282	0.134231845637584	0.221479295302013	YRI	rs1028396	SIRPA
228	0.175396236295232	0.134231845637584	0.221479295302013	YRI	rs1028396	SIRPA
229	0.175552217552407	0.134231845637584	0.221479295302013	YRI	rs1028396	SIRPA
230	0.175707792996324	0.134231845637584	0.221479295302013	YRI	rs1028396	SIRPA
231	0.175862765131503	0.134231845637584	0.221479295302013	YRI	rs1028396	SIRPA
232	0.17601693646246	0.134231845637584	0.221479295302013	YRI	rs1028396	SIRPA
233	0.176170109493713	0.134231845637584	0.221479295302013	YRI	rs1028396	SIRPA
234	0.17632208672978	0.134231845637584	0.221479295302013	YRI	rs1028396	SIRPA
235	0.176472670675179	0.134231845637584	0.221479295302013	YRI	rs1028396	SIRPA
236	0.176621663834428	0.134231845637584	0.221479295302013	YRI	rs1028396	SIRPA
237	0.176768868712044	0.134231845637584	0.221479295302013	YRI	rs1028396	SIRPA
238	0.176914087812546	0.134231845637584	0.221479295302013	YRI	rs1028396	SIRPA
239	0.177057123640451	0.134231845637584	0.221479295302013	YRI	rs1028396	SIRPA
240	0.177197778700278	0.134231845637584	0.221479295302013	YRI	rs1028396	SIRPA
241	0.177335855496543	0.134231845637584	0.221479295302013	YRI	rs1028396	SIRPA
242	0.177471156533765	0.134231845637584	0.221479295302013	YRI	rs1028396	SIRPA
243	0.177603484316462	0.134231845637584	0.221479295302013	YRI	rs1028396	SIRPA
244	0.177732641349152	0.134231845637584	0.221479295302013	YRI	rs1028396	SIRPA
245	0.177858430136351	0.134231845637584	0.221479295302013	YRI	rs1028396	SIRPA
246	0.177980653182579	0.134231845637584	0.221479295302013	YRI	rs1028396	SIRPA
247	0.178099112992353	0.134231845637584	0.221479295302013	YRI	rs1028396	SIRPA
248	0.178213612070191	0.134231845637584	0.221479295302013	YRI	rs1028396	SIRPA
249	0.178323952920611	0.134231845637584	0.221479295302013	YRI	rs1028396	SIRPA
250	0.178429720809461	0.134231845637584	0.221479295302013	YRI	rs1028396	SIRPA
251	0.178530786618031	0.134231845637584	0.221479295302013	YRI	rs1028396	SIRPA
252	0.178627381273997	0.134231845637584	0.221479295302013	YRI	rs1028396	SIRPA
253	0.178719735705035	0.134231845637584	0.221479295302013	YRI	rs1028396	SIRPA
254	0.178808080838824	0.134231845637584	0.221479295302013	YRI	rs1028396	SIRPA
255	0.178892647603039	0.134231845637584	0.221479295302013	YRI	rs1028396	SIRPA
256	0.178973666925358	0.134231845637584	0.221479295302013	YRI	rs1028396	SIRPA
257	0.179051369733457	0.134231845637584	0.228190637583893	YRI	rs1028396	SIRPA
258	0.179125986955013	0.134231845637584	0.228190637583893	YRI	rs1028396	SIRPA
259	0.179197749517704	0.134231845637584	0.228190637583893	YRI	rs1028396	SIRPA
260	0.179266888349206	0.134231845637584	0.228190637583893	YRI	rs1028396	SIRPA
261	0.179333634377195	0.134231845637584	0.228190637583893	YRI	rs1028396	SIRPA
262	0.17939821852935	0.134231845637584	0.228190637583893	YRI	rs1028396	SIRPA
263	0.179460871733346	0.134231845637584	0.228190637583893	YRI	rs1028396	SIRPA
264	0.17952182491686	0.134231845637584	0.228190637583893	YRI	rs1028396	SIRPA
265	0.17958130900757	0.134231845637584	0.228190637583893	YRI	rs1028396	SIRPA
266	0.179639554933153	0.134231845637584	0.228190637583893	YRI	rs1028396	SIRPA
267	0.179696793621284	0.134231845637584	0.228190637583893	YRI	rs1028396	SIRPA
268	0.179753255999641	0.134231845637584	0.228190637583893	YRI	rs1028396	SIRPA
269	0.179809172995902	0.134231845637584	0.228190637583893	YRI	rs1028396	SIRPA
270	0.179864775537742	0.134231845637584	0.228190637583893	YRI	rs1028396	SIRPA
271	0.179920294552838	0.134231845637584	0.228190637583893	YRI	rs1028396	SIRPA
272	0.179975960968868	0.134231845637584	0.228190637583893	YRI	rs1028396	SIRPA
273	0.180032005713509	0.134231845637584	0.228190637583893	YRI	rs1028396	SIRPA
274	0.180088659714437	0.134231845637584	0.228190637583893	YRI	rs1028396	SIRPA
275	0.180146153899328	0.134231845637584	0.228190637583893	YRI	rs1028396	SIRPA
276	0.180204719195861	0.134231845637584	0.228190637583893	YRI	rs1028396	SIRPA
277	0.180264586531712	0.134231845637584	0.228190637583893	YRI	rs1028396	SIRPA
278	0.180325986834557	0.134231845637584	0.228190637583893	YRI	rs1028396	SIRPA
279	0.180389151032074	0.134231845637584	0.228190637583893	YRI	rs1028396	SIRPA
280	0.18045431005194	0.134231845637584	0.228190637583893	YRI	rs1028396	SIRPA
281	0.18052169482183	0.134231845637584	0.228190637583893	YRI	rs1028396	SIRPA
282	0.18058935986915	0.134231845637584	0.228190637583893	YRI	rs1028396	SIRPA
283	0.180655261800369	0.134231845637584	0.228190637583893	YRI	rs1028396	SIRPA
284	0.180719484661766	0.134231845637584	0.228190637583893	YRI	rs1028396	SIRPA
285	0.180782112499619	0.134231845637584	0.228190637583893	YRI	rs1028396	SIRPA
286	0.180843229360207	0.127520503355705	0.228190637583893	YRI	rs1028396	SIRPA
287	0.180902919289807	0.127520503355705	0.228190637583893	YRI	rs1028396	SIRPA
288	0.180961266334697	0.127520503355705	0.228190637583893	YRI	rs1028396	SIRPA
289	0.181018354541156	0.127520503355705	0.228190637583893	YRI	rs1028396	SIRPA
290	0.181074267955462	0.127520503355705	0.228190637583893	YRI	rs1028396	SIRPA
291	0.181129090623893	0.127520503355705	0.228190637583893	YRI	rs1028396	SIRPA
292	0.181182906592727	0.127520503355705	0.228190637583893	YRI	rs1028396	SIRPA
293	0.181235799908243	0.127520503355705	0.228190637583893	YRI	rs1028396	SIRPA
294	0.181287854616718	0.127520503355705	0.228190637583893	YRI	rs1028396	SIRPA
295	0.18133915476443	0.127520503355705	0.228190637583893	YRI	rs1028396	SIRPA
296	0.181389784397659	0.127520503355705	0.228190637583893	YRI	rs1028396	SIRPA
297	0.181439827562681	0.127520503355705	0.228190637583893	YRI	rs1028396	SIRPA
298	0.181489368305776	0.127520503355705	0.228190637583893	YRI	rs1028396	SIRPA
299	0.181538490673221	0.127520503355705	0.234901979865772	YRI	rs1028396	SIRPA
300	0.181587278711294	0.127520503355705	0.234901979865772	YRI	rs1028396	SIRPA
301	0.181635816466274	0.127520503355705	0.234901979865772	YRI	rs1028396	SIRPA
302	0.181684187984439	0.127520503355705	0.234901979865772	YRI	rs1028396	SIRPA
303	0.181732477312066	0.127520503355705	0.234901979865772	YRI	rs1028396	SIRPA
304	0.181780768495435	0.127520503355705	0.234901979865772	YRI	rs1028396	SIRPA
305	0.181829145580823	0.127520503355705	0.234901979865772	YRI	rs1028396	SIRPA
306	0.181877692614508	0.127520503355705	0.234901979865772	YRI	rs1028396	SIRPA
307	0.181926493642769	0.127520503355705	0.234901979865772	YRI	rs1028396	SIRPA
308	0.181975632711884	0.127520503355705	0.234901979865772	YRI	rs1028396	SIRPA
309	0.182025193868131	0.127520503355705	0.234901979865772	YRI	rs1028396	SIRPA
310	0.182075261157787	0.127520503355705	0.234901979865772	YRI	rs1028396	SIRPA
311	0.182125918627132	0.127520503355705	0.234901979865772	YRI	rs1028396	SIRPA
312	0.182177250322443	0.127520503355705	0.234901979865772	YRI	rs1028396	SIRPA
313	0.182228724965326	0.127520503355705	0.234901979865772	YRI	rs1028396	SIRPA
314	0.182279760535682	0.127520503355705	0.234901979865772	YRI	rs1028396	SIRPA
315	0.182330364967237	0.127520503355705	0.234901979865772	YRI	rs1028396	SIRPA
316	0.182380546193715	0.127520503355705	0.234901979865772	YRI	rs1028396	SIRPA
317	0.182430312148841	0.127520503355705	0.234901979865772	YRI	rs1028396	SIRPA
318	0.182479670766338	0.127520503355705	0.234901979865772	YRI	rs1028396	SIRPA
319	0.182528629979933	0.127520503355705	0.234901979865772	YRI	rs1028396	SIRPA
320	0.182577197723348	0.127520503355705	0.234901979865772	YRI	rs1028396	SIRPA
321	0.182625381930308	0.127520503355705	0.234901979865772	YRI	rs1028396	SIRPA
322	0.182673190534539	0.127520503355705	0.234901979865772	YRI	rs1028396	SIRPA
323	0.182720631469765	0.127520503355705	0.234901979865772	YRI	rs1028396	SIRPA
324	0.182767712669709	0.127520503355705	0.234901979865772	YRI	rs1028396	SIRPA
325	0.182814442068097	0.127520503355705	0.234901979865772	YRI	rs1028396	SIRPA
326	0.182860827598654	0.127520503355705	0.234901979865772	YRI	rs1028396	SIRPA
327	0.182906877195103	0.127520503355705	0.234901979865772	YRI	rs1028396	SIRPA
328	0.182952598791169	0.127520503355705	0.234901979865772	YRI	rs1028396	SIRPA
329	0.182998000320577	0.127520503355705	0.234901979865772	YRI	rs1028396	SIRPA
330	0.183043089717051	0.127520503355705	0.234901979865772	YRI	rs1028396	SIRPA
331	0.183087874914316	0.127520503355705	0.234901979865772	YRI	rs1028396	SIRPA
332	0.183132363846096	0.127520503355705	0.234901979865772	YRI	rs1028396	SIRPA
333	0.183176564446116	0.127520503355705	0.234901979865772	YRI	rs1028396	SIRPA
334	0.1832204846481	0.127520503355705	0.241613322147651	YRI	rs1028396	SIRPA
335	0.183264132385773	0.127520503355705	0.241613322147651	YRI	rs1028396	SIRPA
336	0.183307515592859	0.127520503355705	0.241613322147651	YRI	rs1028396	SIRPA
337	0.183350642203083	0.127520503355705	0.241613322147651	YRI	rs1028396	SIRPA
338	0.18339352015017	0.127520503355705	0.241613322147651	YRI	rs1028396	SIRPA
339	0.183436157367843	0.127520503355705	0.241613322147651	YRI	rs1028396	SIRPA
340	0.183478561789827	0.127520503355705	0.241613322147651	YRI	rs1028396	SIRPA
341	0.183520741349848	0.127520503355705	0.241613322147651	YRI	rs1028396	SIRPA
342	0.183562703981629	0.127520503355705	0.241613322147651	YRI	rs1028396	SIRPA
343	0.183604457618895	0.127520503355705	0.241613322147651	YRI	rs1028396	SIRPA
344	0.183645682410599	0.127520503355705	0.241613322147651	YRI	rs1028396	SIRPA
345	0.183686082055109	0.127520503355705	0.241613322147651	YRI	rs1028396	SIRPA
346	0.183725699810271	0.127520503355705	0.241613322147651	YRI	rs1028396	SIRPA
347	0.18376457893393	0.127520503355705	0.241613322147651	YRI	rs1028396	SIRPA
348	0.183802762683933	0.127520503355705	0.241613322147651	YRI	rs1028396	SIRPA
349	0.183840294318124	0.127520503355705	0.241613322147651	YRI	rs1028396	SIRPA
350	0.183877217094349	0.127520503355705	0.241613322147651	YRI	rs1028396	SIRPA
351	0.183913574270454	0.127520503355705	0.241613322147651	YRI	rs1028396	SIRPA
352	0.183949409104286	0.127520503355705	0.241613322147651	YRI	rs1028396	SIRPA
353	0.183984764853688	0.127520503355705	0.241613322147651	YRI	rs1028396	SIRPA
354	0.184019684776508	0.127520503355705	0.241613322147651	YRI	rs1028396	SIRPA
355	0.18405421213059	0.127520503355705	0.241613322147651	YRI	rs1028396	SIRPA
356	0.184088390173781	0.127520503355705	0.241613322147651	YRI	rs1028396	SIRPA
357	0.184122262163926	0.127520503355705	0.241613322147651	YRI	rs1028396	SIRPA
358	0.184155871358871	0.127520503355705	0.241613322147651	YRI	rs1028396	SIRPA
359	0.184189261016461	0.127520503355705	0.241613322147651	YRI	rs1028396	SIRPA
360	0.184222474394542	0.127520503355705	0.241613322147651	YRI	rs1028396	SIRPA
361	0.18425555475096	0.127520503355705	0.241613322147651	YRI	rs1028396	SIRPA
362	0.184288545343561	0.127520503355705	0.241613322147651	YRI	rs1028396	SIRPA
363	0.18432148943019	0.127520503355705	0.241613322147651	YRI	rs1028396	SIRPA
364	0.184354430268692	0.127520503355705	0.241613322147651	YRI	rs1028396	SIRPA
365	0.184387411116915	0.127520503355705	0.241613322147651	YRI	rs1028396	SIRPA
366	0.184420475232702	0.127520503355705	0.241613322147651	YRI	rs1028396	SIRPA
367	0.1844536658739	0.127520503355705	0.241613322147651	YRI	rs1028396	SIRPA
368	0.184487026298355	0.127520503355705	0.241613322147651	YRI	rs1028396	SIRPA
369	0.184520599763912	0.127520503355705	0.241613322147651	YRI	rs1028396	SIRPA
370	0.184554429528417	0.127520503355705	0.241613322147651	YRI	rs1028396	SIRPA
371	0.184588558849715	0.127520503355705	0.241613322147651	YRI	rs1028396	SIRPA
372	0.184623030985653	0.127520503355705	0.241613322147651	YRI	rs1028396	SIRPA
373	0.184657889194076	0.127520503355705	0.241613322147651	YRI	rs1028396	SIRPA
374	0.184693176732829	0.127520503355705	0.241613322147651	YRI	rs1028396	SIRPA
375	0.184728322912218	0.127520503355705	0.241613322147651	YRI	rs1028396	SIRPA
376	0.184762756054665	0.127520503355705	0.241613322147651	YRI	rs1028396	SIRPA
377	0.184796517936189	0.127520503355705	0.241613322147651	YRI	rs1028396	SIRPA
378	0.184829650332813	0.127520503355705	0.241613322147651	YRI	rs1028396	SIRPA
379	0.184862195020557	0.127520503355705	0.241613322147651	YRI	rs1028396	SIRPA
380	0.18489419377544	0.127520503355705	0.241613322147651	YRI	rs1028396	SIRPA
381	0.184925688373485	0.127520503355705	0.241613322147651	YRI	rs1028396	SIRPA
382	0.18495672059071	0.127520503355705	0.241613322147651	YRI	rs1028396	SIRPA
383	0.184987332203138	0.127520503355705	0.241613322147651	YRI	rs1028396	SIRPA
384	0.185017564986789	0.127520503355705	0.241613322147651	YRI	rs1028396	SIRPA
385	0.185047460717683	0.127520503355705	0.24832466442953	YRI	rs1028396	SIRPA
386	0.18507706117184	0.127520503355705	0.24832466442953	YRI	rs1028396	SIRPA
387	0.185106408125283	0.127520503355705	0.24832466442953	YRI	rs1028396	SIRPA
388	0.185135543354031	0.127520503355705	0.24832466442953	YRI	rs1028396	SIRPA
389	0.185164508634104	0.127520503355705	0.24832466442953	YRI	rs1028396	SIRPA
390	0.185193345741524	0.127520503355705	0.24832466442953	YRI	rs1028396	SIRPA
391	0.185222096452311	0.127520503355705	0.24832466442953	YRI	rs1028396	SIRPA
392	0.185250802542486	0.127520503355705	0.24832466442953	YRI	rs1028396	SIRPA
393	0.18527950578807	0.127520503355705	0.24832466442953	YRI	rs1028396	SIRPA
394	0.185308247965082	0.127520503355705	0.24832466442953	YRI	rs1028396	SIRPA
395	0.185337070849544	0.127520503355705	0.24832466442953	YRI	rs1028396	SIRPA
396	0.185366016217477	0.127520503355705	0.24832466442953	YRI	rs1028396	SIRPA
397	0.1853951258449	0.127520503355705	0.24832466442953	YRI	rs1028396	SIRPA
398	0.185424441507835	0.127520503355705	0.24832466442953	YRI	rs1028396	SIRPA
399	0.185454004982303	0.127520503355705	0.24832466442953	YRI	rs1028396	SIRPA
400	0.185483858044323	0.127520503355705	0.24832466442953	YRI	rs1028396	SIRPA
401	0.185514042469916	0.127520503355705	0.24832466442953	YRI	rs1028396	SIRPA
402	0.185544600035104	0.127520503355705	0.24832466442953	YRI	rs1028396	SIRPA
403	0.185575572515906	0.127520503355705	0.24832466442953	YRI	rs1028396	SIRPA
404	0.185607001688344	0.127520503355705	0.24832466442953	YRI	rs1028396	SIRPA
405	0.185638929328438	0.127520503355705	0.24832466442953	YRI	rs1028396	SIRPA
406	0.185671397212208	0.127520503355705	0.24832466442953	YRI	rs1028396	SIRPA
407	0.185704439579536	0.127520503355705	0.24832466442953	YRI	rs1028396	SIRPA
408	0.185738038248866	0.127520503355705	0.24832466442953	YRI	rs1028396	SIRPA
409	0.185772156364068	0.127520503355705	0.24832466442953	YRI	rs1028396	SIRPA
410	0.185806757069011	0.127520503355705	0.24832466442953	YRI	rs1028396	SIRPA
411	0.185841803507563	0.127520503355705	0.24832466442953	YRI	rs1028396	SIRPA
412	0.185877258823593	0.127520503355705	0.24832466442953	YRI	rs1028396	SIRPA
413	0.18591308616097	0.127520503355705	0.24832466442953	YRI	rs1028396	SIRPA
414	0.185949248663563	0.127520503355705	0.24832466442953	YRI	rs1028396	SIRPA
415	0.185985709475241	0.127520503355705	0.24832466442953	YRI	rs1028396	SIRPA
416	0.186022431739873	0.127520503355705	0.24832466442953	YRI	rs1028396	SIRPA
417	0.186059378601327	0.127520503355705	0.24832466442953	YRI	rs1028396	SIRPA
418	0.186096513203472	0.127520503355705	0.24832466442953	YRI	rs1028396	SIRPA
419	0.186133798690178	0.127520503355705	0.24832466442953	YRI	rs1028396	SIRPA
420	0.186171198205313	0.127520503355705	0.24832466442953	YRI	rs1028396	SIRPA
421	0.186208674892745	0.127520503355705	0.24832466442953	YRI	rs1028396	SIRPA
422	0.186246191896344	0.127520503355705	0.24832466442953	YRI	rs1028396	SIRPA
423	0.186283712359979	0.127520503355705	0.24832466442953	YRI	rs1028396	SIRPA
424	0.186321199427518	0.120809161073826	0.24832466442953	YRI	rs1028396	SIRPA
425	0.18635861624283	0.120809161073826	0.24832466442953	YRI	rs1028396	SIRPA
426	0.186395925949785	0.120809161073826	0.24832466442953	YRI	rs1028396	SIRPA
427	0.18643309169225	0.120809161073826	0.24832466442953	YRI	rs1028396	SIRPA
428	0.186470076614096	0.120809161073826	0.24832466442953	YRI	rs1028396	SIRPA
429	0.18650684385919	0.120809161073826	0.24832466442953	YRI	rs1028396	SIRPA
430	0.186543356571401	0.120809161073826	0.255036006711409	YRI	rs1028396	SIRPA
431	0.186579577894599	0.120809161073826	0.255036006711409	YRI	rs1028396	SIRPA
432	0.186615470972652	0.120809161073826	0.255036006711409	YRI	rs1028396	SIRPA
433	0.186650998949429	0.120809161073826	0.255036006711409	YRI	rs1028396	SIRPA
434	0.186686124968799	0.120809161073826	0.255036006711409	YRI	rs1028396	SIRPA
435	0.18672081217463	0.120809161073826	0.255036006711409	YRI	rs1028396	SIRPA
436	0.186755023710793	0.120809161073826	0.255036006711409	YRI	rs1028396	SIRPA
437	0.186788722721155	0.120809161073826	0.255036006711409	YRI	rs1028396	SIRPA
438	0.186822295518452	0.120809161073826	0.255036006711409	YRI	rs1028396	SIRPA
439	0.186856131693982	0.120809161073826	0.255036006711409	YRI	rs1028396	SIRPA
440	0.186890199309455	0.120809161073826	0.255036006711409	YRI	rs1028396	SIRPA
441	0.186924466426583	0.120809161073826	0.255036006711409	YRI	rs1028396	SIRPA
442	0.186958901107077	0.120809161073826	0.255036006711409	YRI	rs1028396	SIRPA
443	0.186993471412648	0.120809161073826	0.255036006711409	YRI	rs1028396	SIRPA
444	0.187028145405005	0.120809161073826	0.255036006711409	YRI	rs1028396	SIRPA
445	0.187062891145862	0.120809161073826	0.255036006711409	YRI	rs1028396	SIRPA
446	0.187097676696927	0.120809161073826	0.255036006711409	YRI	rs1028396	SIRPA
447	0.187132470119913	0.120809161073826	0.255036006711409	YRI	rs1028396	SIRPA
448	0.18716723947653	0.120809161073826	0.255036006711409	YRI	rs1028396	SIRPA
449	0.187201952828489	0.120809161073826	0.255036006711409	YRI	rs1028396	SIRPA
450	0.187236578237502	0.120809161073826	0.255036006711409	YRI	rs1028396	SIRPA
451	0.187271083765278	0.120809161073826	0.255036006711409	YRI	rs1028396	SIRPA
452	0.187305437473529	0.120809161073826	0.255036006711409	YRI	rs1028396	SIRPA
453	0.187339607423967	0.120809161073826	0.255036006711409	YRI	rs1028396	SIRPA
454	0.187373561678301	0.120809161073826	0.255036006711409	YRI	rs1028396	SIRPA
455	0.187407268298243	0.120809161073826	0.255036006711409	YRI	rs1028396	SIRPA
456	0.187440695345503	0.120809161073826	0.255036006711409	YRI	rs1028396	SIRPA
457	0.187473810881794	0.120809161073826	0.255036006711409	YRI	rs1028396	SIRPA
458	0.187506582968825	0.120809161073826	0.255036006711409	YRI	rs1028396	SIRPA
459	0.187538979668307	0.120809161073826	0.255036006711409	YRI	rs1028396	SIRPA
460	0.187570969041952	0.120809161073826	0.255036006711409	YRI	rs1028396	SIRPA
461	0.187602519151471	0.120809161073826	0.255036006711409	YRI	rs1028396	SIRPA
462	0.187633598058574	0.120809161073826	0.255036006711409	YRI	rs1028396	SIRPA
463	0.187664173824972	0.120809161073826	0.255036006711409	YRI	rs1028396	SIRPA
464	0.187694214512377	0.120809161073826	0.255036006711409	YRI	rs1028396	SIRPA
465	0.187723688182498	0.120809161073826	0.255036006711409	YRI	rs1028396	SIRPA
466	0.187752562897048	0.120809161073826	0.255036006711409	YRI	rs1028396	SIRPA
467	0.187780806717737	0.120809161073826	0.255036006711409	YRI	rs1028396	SIRPA
468	0.187808387706276	0.120809161073826	0.255036006711409	YRI	rs1028396	SIRPA
469	0.187835754398246	0.120809161073826	0.255036006711409	YRI	rs1028396	SIRPA
470	0.187863352451011	0.120809161073826	0.255036006711409	YRI	rs1028396	SIRPA
471	0.187891145608952	0.120809161073826	0.255036006711409	YRI	rs1028396	SIRPA
472	0.187919097616454	0.120809161073826	0.255036006711409	YRI	rs1028396	SIRPA
473	0.1879471722179	0.120809161073826	0.255036006711409	YRI	rs1028396	SIRPA
474	0.187975333157673	0.120809161073826	0.255036006711409	YRI	rs1028396	SIRPA
475	0.188003544180156	0.120809161073826	0.255036006711409	YRI	rs1028396	SIRPA
476	0.188031769029733	0.120809161073826	0.255036006711409	YRI	rs1028396	SIRPA
477	0.188059971450787	0.120809161073826	0.255036006711409	YRI	rs1028396	SIRPA
478	0.188088115187701	0.120809161073826	0.255036006711409	YRI	rs1028396	SIRPA
479	0.188116163984859	0.120809161073826	0.255036006711409	YRI	rs1028396	SIRPA
480	0.188144081586643	0.120809161073826	0.255036006711409	YRI	rs1028396	SIRPA
481	0.188171831737438	0.120809161073826	0.255036006711409	YRI	rs1028396	SIRPA
482	0.188199378181626	0.120809161073826	0.255036006711409	YRI	rs1028396	SIRPA
483	0.18822668466359	0.120809161073826	0.255036006711409	YRI	rs1028396	SIRPA
484	0.188253714927715	0.120809161073826	0.255036006711409	YRI	rs1028396	SIRPA
485	0.188280432718382	0.120809161073826	0.255036006711409	YRI	rs1028396	SIRPA
486	0.188306801779977	0.120809161073826	0.255036006711409	YRI	rs1028396	SIRPA
487	0.188332785856881	0.120809161073826	0.255036006711409	YRI	rs1028396	SIRPA
488	0.188358348693478	0.120809161073826	0.261747348993289	YRI	rs1028396	SIRPA
489	0.188383454034151	0.120809161073826	0.261747348993289	YRI	rs1028396	SIRPA
490	0.188408065623284	0.120809161073826	0.261747348993289	YRI	rs1028396	SIRPA
491	0.18843214720526	0.120809161073826	0.261747348993289	YRI	rs1028396	SIRPA
492	0.188455662524462	0.120809161073826	0.261747348993289	YRI	rs1028396	SIRPA
493	0.188478575325274	0.120809161073826	0.261747348993289	YRI	rs1028396	SIRPA
494	0.188500849352078	0.120809161073826	0.261747348993289	YRI	rs1028396	SIRPA
495	0.188522448349259	0.120809161073826	0.261747348993289	YRI	rs1028396	SIRPA
496	0.188543336061198	0.120809161073826	0.261747348993289	YRI	rs1028396	SIRPA
497	0.188563476232281	0.120809161073826	0.261747348993289	YRI	rs1028396	SIRPA
498	0.188582832606889	0.120809161073826	0.261747348993289	YRI	rs1028396	SIRPA
499	0.188601368929406	0.120809161073826	0.261747348993289	YRI	rs1028396	SIRPA
500	0.188619366794343	0.120809161073826	0.261747348993289	YRI	rs1028396	SIRPA
501	0.188637124149294	0.120809161073826	0.261747348993289	YRI	rs1028396	SIRPA
502	0.188654629268274	0.120809161073826	0.261747348993289	YRI	rs1028396	SIRPA
503	0.188671870425296	0.120809161073826	0.261747348993289	YRI	rs1028396	SIRPA
504	0.188688835894372	0.120809161073826	0.261747348993289	YRI	rs1028396	SIRPA
505	0.188705513949516	0.120809161073826	0.261747348993289	YRI	rs1028396	SIRPA
506	0.18872189286474	0.120809161073826	0.261747348993289	YRI	rs1028396	SIRPA
507	0.188737960914059	0.120809161073826	0.261747348993289	YRI	rs1028396	SIRPA
508	0.188753706371486	0.120809161073826	0.261747348993289	YRI	rs1028396	SIRPA
509	0.188769117511032	0.120809161073826	0.261747348993289	YRI	rs1028396	SIRPA
510	0.188784182606713	0.120809161073826	0.261747348993289	YRI	rs1028396	SIRPA
511	0.18879888993254	0.120809161073826	0.261747348993289	YRI	rs1028396	SIRPA
512	0.188813227762527	0.120809161073826	0.261747348993289	YRI	rs1028396	SIRPA
513	0.188827184370687	0.120809161073826	0.261747348993289	YRI	rs1028396	SIRPA
514	0.188840748031033	0.120809161073826	0.261747348993289	YRI	rs1028396	SIRPA
515	0.188853907017579	0.120809161073826	0.261747348993289	YRI	rs1028396	SIRPA
516	0.188866649604337	0.120809161073826	0.261747348993289	YRI	rs1028396	SIRPA
517	0.188878964065321	0.120809161073826	0.261747348993289	YRI	rs1028396	SIRPA
518	0.188890838674543	0.120809161073826	0.261747348993289	YRI	rs1028396	SIRPA
519	0.188902261706018	0.120809161073826	0.261747348993289	YRI	rs1028396	SIRPA
520	0.188913221433757	0.120809161073826	0.261747348993289	YRI	rs1028396	SIRPA
521	0.188923706131776	0.120809161073826	0.261747348993289	YRI	rs1028396	SIRPA
522	0.188933704074085	0.120809161073826	0.261747348993289	YRI	rs1028396	SIRPA
523	0.188943203534699	0.120809161073826	0.261747348993289	YRI	rs1028396	SIRPA
524	0.188952192787631	0.120809161073826	0.261747348993289	YRI	rs1028396	SIRPA
525	0.188960660106894	0.120809161073826	0.261747348993289	YRI	rs1028396	SIRPA
526	0.1889685937665	0.120809161073826	0.261747348993289	YRI	rs1028396	SIRPA
527	0.188975982040464	0.120809161073826	0.261747348993289	YRI	rs1028396	SIRPA
528	0.188982813202799	0.120809161073826	0.261747348993289	YRI	rs1028396	SIRPA
529	0.188989075527516	0.120809161073826	0.261747348993289	YRI	rs1028396	SIRPA
530	0.188994757288631	0.120809161073826	0.261747348993289	YRI	rs1028396	SIRPA
531	0.188999846760155	0.120809161073826	0.261747348993289	YRI	rs1028396	SIRPA
532	0.189003810352124	0.120809161073826	0.261747348993289	YRI	rs1028396	SIRPA
533	0.189006184418587	0.120809161073826	0.261747348993289	YRI	rs1028396	SIRPA
534	0.189007062149576	0.120809161073826	0.261747348993289	YRI	rs1028396	SIRPA
535	0.189006536735124	0.120809161073826	0.261747348993289	YRI	rs1028396	SIRPA
536	0.189004701365267	0.120809161073826	0.261747348993289	YRI	rs1028396	SIRPA
537	0.189001649230036	0.120809161073826	0.261747348993289	YRI	rs1028396	SIRPA
538	0.188997473519466	0.120809161073826	0.261747348993289	YRI	rs1028396	SIRPA
539	0.188992267423589	0.120809161073826	0.261747348993289	YRI	rs1028396	SIRPA
540	0.18898612413244	0.120809161073826	0.261747348993289	YRI	rs1028396	SIRPA
541	0.188979136836051	0.120809161073826	0.261747348993289	YRI	rs1028396	SIRPA
542	0.188971398724456	0.120809161073826	0.261747348993289	YRI	rs1028396	SIRPA
543	0.188963002987689	0.120809161073826	0.261747348993289	YRI	rs1028396	SIRPA
544	0.188954042815783	0.120809161073826	0.261747348993289	YRI	rs1028396	SIRPA
545	0.188944611398771	0.120809161073826	0.261747348993289	YRI	rs1028396	SIRPA
546	0.188934801926687	0.120809161073826	0.261747348993289	YRI	rs1028396	SIRPA
547	0.188924707589564	0.120809161073826	0.261747348993289	YRI	rs1028396	SIRPA
548	0.188914421577436	0.120809161073826	0.261747348993289	YRI	rs1028396	SIRPA
549	0.188904037080336	0.120809161073826	0.261747348993289	YRI	rs1028396	SIRPA
550	0.188893647288298	0.120809161073826	0.261747348993289	YRI	rs1028396	SIRPA
551	0.188883345391354	0.120809161073826	0.261747348993289	YRI	rs1028396	SIRPA
552	0.188873224579539	0.120809161073826	0.261747348993289	YRI	rs1028396	SIRPA
553	0.188863378042886	0.120809161073826	0.261747348993289	YRI	rs1028396	SIRPA
554	0.188853898971428	0.120809161073826	0.261747348993289	YRI	rs1028396	SIRPA
555	0.188844880555198	0.120809161073826	0.261747348993289	YRI	rs1028396	SIRPA
556	0.188836415984231	0.120809161073826	0.261747348993289	YRI	rs1028396	SIRPA
557	0.188828598448559	0.120809161073826	0.261747348993289	YRI	rs1028396	SIRPA
558	0.188821521138217	0.114097818791946	0.261747348993289	YRI	rs1028396	SIRPA
559	0.188815277243237	0.114097818791946	0.261747348993289	YRI	rs1028396	SIRPA
560	0.188809959953652	0.114097818791946	0.261747348993289	YRI	rs1028396	SIRPA
561	0.188805662459497	0.114097818791946	0.261747348993289	YRI	rs1028396	SIRPA
562	0.188802477950805	0.114097818791946	0.261747348993289	YRI	rs1028396	SIRPA
563	0.188799391320442	0.114097818791946	0.261747348993289	YRI	rs1028396	SIRPA
564	0.188795372558553	0.114097818791946	0.261747348993289	YRI	rs1028396	SIRPA
565	0.188790492501085	0.114097818791946	0.261747348993289	YRI	rs1028396	SIRPA
566	0.188784821983987	0.114097818791946	0.261747348993289	YRI	rs1028396	SIRPA
567	0.188778431843206	0.114097818791946	0.261747348993289	YRI	rs1028396	SIRPA
568	0.18877139291469	0.114097818791946	0.261747348993289	YRI	rs1028396	SIRPA
569	0.188763776034388	0.114097818791946	0.261747348993289	YRI	rs1028396	SIRPA
570	0.188755652038248	0.114097818791946	0.261747348993289	YRI	rs1028396	SIRPA
571	0.188747091762218	0.114097818791946	0.261747348993289	YRI	rs1028396	SIRPA
572	0.188738166042246	0.114097818791946	0.261747348993289	YRI	rs1028396	SIRPA
573	0.18872894571428	0.114097818791946	0.261747348993289	YRI	rs1028396	SIRPA
574	0.188719501614267	0.114097818791946	0.268458691275168	YRI	rs1028396	SIRPA
575	0.188709904578157	0.114097818791946	0.268458691275168	YRI	rs1028396	SIRPA
576	0.188700225441898	0.114097818791946	0.268458691275168	YRI	rs1028396	SIRPA
577	0.188690535041436	0.114097818791946	0.268458691275168	YRI	rs1028396	SIRPA
578	0.188680904212721	0.114097818791946	0.268458691275168	YRI	rs1028396	SIRPA
579	0.1886714037917	0.114097818791946	0.268458691275168	YRI	rs1028396	SIRPA
580	0.188662104614322	0.114097818791946	0.268458691275168	YRI	rs1028396	SIRPA
581	0.188653077516535	0.114097818791946	0.268458691275168	YRI	rs1028396	SIRPA
582	0.188644393334286	0.114097818791946	0.268458691275168	YRI	rs1028396	SIRPA
583	0.188636122903524	0.114097818791946	0.268458691275168	YRI	rs1028396	SIRPA
584	0.188628337060197	0.114097818791946	0.268458691275168	YRI	rs1028396	SIRPA
585	0.188621106640253	0.114097818791946	0.268458691275168	YRI	rs1028396	SIRPA
586	0.18861450247964	0.114097818791946	0.268458691275168	YRI	rs1028396	SIRPA
587	0.188608595414307	0.114097818791946	0.268458691275168	YRI	rs1028396	SIRPA
588	0.1886034562802	0.114097818791946	0.268458691275168	YRI	rs1028396	SIRPA
589	0.188599155913269	0.114097818791946	0.268458691275168	YRI	rs1028396	SIRPA
590	0.188595765149461	0.114097818791946	0.268458691275168	YRI	rs1028396	SIRPA
591	0.188593354824724	0.114097818791946	0.268458691275168	YRI	rs1028396	SIRPA
592	0.188591995775007	0.114097818791946	0.268458691275168	YRI	rs1028396	SIRPA
593	0.188591758836258	0.114097818791946	0.268458691275168	YRI	rs1028396	SIRPA
594	0.188592376400182	0.114097818791946	0.268458691275168	YRI	rs1028396	SIRPA
595	0.188593518295574	0.114097818791946	0.268458691275168	YRI	rs1028396	SIRPA
596	0.188595161514016	0.114097818791946	0.268458691275168	YRI	rs1028396	SIRPA
597	0.18859728304709	0.114097818791946	0.268458691275168	YRI	rs1028396	SIRPA
598	0.188599859886375	0.114097818791946	0.268458691275168	YRI	rs1028396	SIRPA
599	0.188602869023455	0.114097818791946	0.268458691275168	YRI	rs1028396	SIRPA
600	0.18860628744991	0.114097818791946	0.268458691275168	YRI	rs1028396	SIRPA
601	0.188610092157323	0.114097818791946	0.268458691275168	YRI	rs1028396	SIRPA
602	0.188614260137273	0.114097818791946	0.268458691275168	YRI	rs1028396	SIRPA
603	0.188618768381344	0.114097818791946	0.268458691275168	YRI	rs1028396	SIRPA
604	0.188623593881115	0.114097818791946	0.268458691275168	YRI	rs1028396	SIRPA
605	0.18862871362817	0.114097818791946	0.268458691275168	YRI	rs1028396	SIRPA
606	0.188634104614088	0.114097818791946	0.268458691275168	YRI	rs1028396	SIRPA
607	0.188639743830453	0.114097818791946	0.268458691275168	YRI	rs1028396	SIRPA
608	0.188645608268844	0.114097818791946	0.268458691275168	YRI	rs1028396	SIRPA
609	0.188651674920844	0.114097818791946	0.268458691275168	YRI	rs1028396	SIRPA
610	0.188657920778034	0.114097818791946	0.268458691275168	YRI	rs1028396	SIRPA
611	0.188664322831995	0.114097818791946	0.268458691275168	YRI	rs1028396	SIRPA
612	0.188670858074309	0.114097818791946	0.268458691275168	YRI	rs1028396	SIRPA
613	0.188677503496558	0.114097818791946	0.268458691275168	YRI	rs1028396	SIRPA
614	0.188684236090322	0.114097818791946	0.268458691275168	YRI	rs1028396	SIRPA
615	0.188691032847184	0.114097818791946	0.268458691275168	YRI	rs1028396	SIRPA
616	0.188697870758724	0.114097818791946	0.268458691275168	YRI	rs1028396	SIRPA
617	0.188704726816524	0.114097818791946	0.268458691275168	YRI	rs1028396	SIRPA
618	0.188711578012166	0.114097818791946	0.268458691275168	YRI	rs1028396	SIRPA
619	0.188718401337231	0.114097818791946	0.268458691275168	YRI	rs1028396	SIRPA
620	0.188725173783301	0.114097818791946	0.268458691275168	YRI	rs1028396	SIRPA
621	0.188731872341956	0.114097818791946	0.268458691275168	YRI	rs1028396	SIRPA
622	0.188738474004779	0.114097818791946	0.268458691275168	YRI	rs1028396	SIRPA
623	0.188744955763351	0.114097818791946	0.268458691275168	YRI	rs1028396	SIRPA
624	0.188751294609252	0.114097818791946	0.268458691275168	YRI	rs1028396	SIRPA
625	0.188758379605402	0.114097818791946	0.268458691275168	YRI	rs1028396	SIRPA
626	0.188767040597252	0.114097818791946	0.268458691275168	YRI	rs1028396	SIRPA
627	0.188777165750184	0.114097818791946	0.268458691275168	YRI	rs1028396	SIRPA
628	0.188788643229583	0.114097818791946	0.268458691275168	YRI	rs1028396	SIRPA
629	0.18880136120083	0.114097818791946	0.268458691275168	YRI	rs1028396	SIRPA
630	0.188815207829309	0.114097818791946	0.268458691275168	YRI	rs1028396	SIRPA
631	0.188830071280402	0.114097818791946	0.268458691275168	YRI	rs1028396	SIRPA
632	0.188845839719493	0.114097818791946	0.268458691275168	YRI	rs1028396	SIRPA
633	0.188862401311965	0.114097818791946	0.268458691275168	YRI	rs1028396	SIRPA
634	0.188879644223201	0.114097818791946	0.268458691275168	YRI	rs1028396	SIRPA
635	0.188897456618583	0.114097818791946	0.268458691275168	YRI	rs1028396	SIRPA
636	0.188915726663494	0.114097818791946	0.268458691275168	YRI	rs1028396	SIRPA
637	0.188934342523319	0.114097818791946	0.268458691275168	YRI	rs1028396	SIRPA
638	0.188953192363438	0.114097818791946	0.268458691275168	YRI	rs1028396	SIRPA
639	0.188972164349236	0.114097818791946	0.268458691275168	YRI	rs1028396	SIRPA
640	0.188991146646096	0.114097818791946	0.268458691275168	YRI	rs1028396	SIRPA
641	0.1890100274194	0.114097818791946	0.268458691275168	YRI	rs1028396	SIRPA
642	0.189028694834531	0.114097818791946	0.268458691275168	YRI	rs1028396	SIRPA
643	0.189047037056873	0.114097818791946	0.268458691275168	YRI	rs1028396	SIRPA
644	0.189064942251808	0.114097818791946	0.268458691275168	YRI	rs1028396	SIRPA
645	0.189082298584719	0.114097818791946	0.268458691275168	YRI	rs1028396	SIRPA
646	0.189098994220989	0.114097818791946	0.268458691275168	YRI	rs1028396	SIRPA
647	0.189114917326002	0.114097818791946	0.268458691275168	YRI	rs1028396	SIRPA
648	0.18912995606514	0.114097818791946	0.268458691275168	YRI	rs1028396	SIRPA
649	0.189143998603786	0.114097818791946	0.268458691275168	YRI	rs1028396	SIRPA
650	0.189156933107324	0.114097818791946	0.268458691275168	YRI	rs1028396	SIRPA
651	0.189168647741135	0.114097818791946	0.268458691275168	YRI	rs1028396	SIRPA
652	0.189179030670604	0.114097818791946	0.268458691275168	YRI	rs1028396	SIRPA
653	0.189187970061112	0.114097818791946	0.268458691275168	YRI	rs1028396	SIRPA
654	0.189195354078044	0.114097818791946	0.268458691275168	YRI	rs1028396	SIRPA
655	0.189201070886781	0.114097818791946	0.268458691275168	YRI	rs1028396	SIRPA
656	0.189205008652708	0.114097818791946	0.268458691275168	YRI	rs1028396	SIRPA
657	0.189208261221137	0.114097818791946	0.268458691275168	YRI	rs1028396	SIRPA
658	0.189211954079015	0.114097818791946	0.268458691275168	YRI	rs1028396	SIRPA
659	0.189216022854167	0.114097818791946	0.268458691275168	YRI	rs1028396	SIRPA
660	0.189220403174422	0.114097818791946	0.268458691275168	YRI	rs1028396	SIRPA
661	0.189225030667609	0.114097818791946	0.268458691275168	YRI	rs1028396	SIRPA
662	0.189229840961554	0.114097818791946	0.268458691275168	YRI	rs1028396	SIRPA
663	0.189234769684085	0.114097818791946	0.268458691275168	YRI	rs1028396	SIRPA
664	0.189239752463031	0.114097818791946	0.268458691275168	YRI	rs1028396	SIRPA
665	0.189244724926219	0.114097818791946	0.268458691275168	YRI	rs1028396	SIRPA
666	0.189249622701477	0.114097818791946	0.268458691275168	YRI	rs1028396	SIRPA
667	0.189254381416633	0.114097818791946	0.268458691275168	YRI	rs1028396	SIRPA
668	0.189258936699514	0.114097818791946	0.268458691275168	YRI	rs1028396	SIRPA
669	0.189263224177949	0.114097818791946	0.275170033557047	YRI	rs1028396	SIRPA
670	0.189267179479765	0.114097818791946	0.275170033557047	YRI	rs1028396	SIRPA
671	0.18927073823279	0.114097818791946	0.275170033557047	YRI	rs1028396	SIRPA
672	0.189273836064852	0.114097818791946	0.275170033557047	YRI	rs1028396	SIRPA
673	0.189276408603779	0.114097818791946	0.275170033557047	YRI	rs1028396	SIRPA
674	0.189278391477399	0.114097818791946	0.275170033557047	YRI	rs1028396	SIRPA
675	0.189279720313538	0.114097818791946	0.275170033557047	YRI	rs1028396	SIRPA
676	0.189280330740027	0.114097818791946	0.275170033557047	YRI	rs1028396	SIRPA
677	0.189280158384691	0.114097818791946	0.275170033557047	YRI	rs1028396	SIRPA
678	0.189279138875359	0.114097818791946	0.275170033557047	YRI	rs1028396	SIRPA
679	0.189277207839858	0.114097818791946	0.275170033557047	YRI	rs1028396	SIRPA
680	0.189274300906017	0.114097818791946	0.275170033557047	YRI	rs1028396	SIRPA
681	0.189270353701664	0.107386476510067	0.275170033557047	YRI	rs1028396	SIRPA
682	0.189265301854625	0.107386476510067	0.275170033557047	YRI	rs1028396	SIRPA
683	0.18925908099273	0.107386476510067	0.275170033557047	YRI	rs1028396	SIRPA
684	0.189251626743805	0.107386476510067	0.275170033557047	YRI	rs1028396	SIRPA
685	0.189242874735679	0.107386476510067	0.275170033557047	YRI	rs1028396	SIRPA
686	0.189232760596179	0.107386476510067	0.275170033557047	YRI	rs1028396	SIRPA
687	0.189221219953134	0.107386476510067	0.275170033557047	YRI	rs1028396	SIRPA
688	0.18920829281325	0.107386476510067	0.275170033557047	YRI	rs1028396	SIRPA
689	0.189194096798393	0.107386476510067	0.275170033557047	YRI	rs1028396	SIRPA
690	0.189178683959133	0.107386476510067	0.275170033557047	YRI	rs1028396	SIRPA
691	0.189162106346038	0.107386476510067	0.275170033557047	YRI	rs1028396	SIRPA
692	0.189144416009674	0.107386476510067	0.275170033557047	YRI	rs1028396	SIRPA
693	0.189125665000611	0.107386476510067	0.275170033557047	YRI	rs1028396	SIRPA
694	0.189105905369416	0.107386476510067	0.275170033557047	YRI	rs1028396	SIRPA
695	0.189085189166658	0.107386476510067	0.275170033557047	YRI	rs1028396	SIRPA
696	0.189063568442904	0.107386476510067	0.275170033557047	YRI	rs1028396	SIRPA
697	0.189041095248722	0.107386476510067	0.275170033557047	YRI	rs1028396	SIRPA
698	0.189017821634681	0.107386476510067	0.275170033557047	YRI	rs1028396	SIRPA
699	0.188993799651349	0.107386476510067	0.275170033557047	YRI	rs1028396	SIRPA
700	0.188969081349293	0.107386476510067	0.275170033557047	YRI	rs1028396	SIRPA
701	0.188943718779083	0.107386476510067	0.275170033557047	YRI	rs1028396	SIRPA
702	0.188917763991284	0.107386476510067	0.275170033557047	YRI	rs1028396	SIRPA
703	0.188891269036467	0.107386476510067	0.275170033557047	YRI	rs1028396	SIRPA
704	0.188864285965198	0.107386476510067	0.275170033557047	YRI	rs1028396	SIRPA
705	0.188836866828047	0.107386476510067	0.275170033557047	YRI	rs1028396	SIRPA
706	0.18880906367558	0.107386476510067	0.275170033557047	YRI	rs1028396	SIRPA
707	0.188780928558366	0.107386476510067	0.275170033557047	YRI	rs1028396	SIRPA
708	0.188752513526973	0.107386476510067	0.275170033557047	YRI	rs1028396	SIRPA
709	0.18872387063197	0.107386476510067	0.275170033557047	YRI	rs1028396	SIRPA
710	0.188695051923923	0.107386476510067	0.275170033557047	YRI	rs1028396	SIRPA
711	0.188666109453402	0.107386476510067	0.275170033557047	YRI	rs1028396	SIRPA
712	0.188637095270973	0.107386476510067	0.275170033557047	YRI	rs1028396	SIRPA
713	0.188608061427206	0.107386476510067	0.275170033557047	YRI	rs1028396	SIRPA
714	0.188579059972669	0.107386476510067	0.275170033557047	YRI	rs1028396	SIRPA
715	0.188550142957929	0.107386476510067	0.275170033557047	YRI	rs1028396	SIRPA
716	0.188521362433554	0.107386476510067	0.275170033557047	YRI	rs1028396	SIRPA
717	0.188492770450112	0.107386476510067	0.275170033557047	YRI	rs1028396	SIRPA
718	0.188464419058173	0.107386476510067	0.275170033557047	YRI	rs1028396	SIRPA
719	0.188435248984222	0.107386476510067	0.275170033557047	YRI	rs1028396	SIRPA
720	0.188404242963189	0.107386476510067	0.275170033557047	YRI	rs1028396	SIRPA
721	0.1883715160583	0.107386476510067	0.275170033557047	YRI	rs1028396	SIRPA
722	0.188337183332784	0.107386476510067	0.275170033557047	YRI	rs1028396	SIRPA
723	0.188301359849869	0.107386476510067	0.275170033557047	YRI	rs1028396	SIRPA
724	0.188264160672781	0.107386476510067	0.275170033557047	YRI	rs1028396	SIRPA
725	0.188225700864748	0.107386476510067	0.275170033557047	YRI	rs1028396	SIRPA
726	0.188186095488999	0.107386476510067	0.275170033557047	YRI	rs1028396	SIRPA
727	0.188145459608761	0.107386476510067	0.275170033557047	YRI	rs1028396	SIRPA
728	0.188103908287261	0.107386476510067	0.275170033557047	YRI	rs1028396	SIRPA
729	0.188061556587728	0.107386476510067	0.275170033557047	YRI	rs1028396	SIRPA
730	0.188018519573389	0.107386476510067	0.275170033557047	YRI	rs1028396	SIRPA
731	0.187974912307471	0.107386476510067	0.275170033557047	YRI	rs1028396	SIRPA
732	0.187930849853202	0.107386476510067	0.275170033557047	YRI	rs1028396	SIRPA
733	0.187886447273811	0.107386476510067	0.275170033557047	YRI	rs1028396	SIRPA
734	0.187841819632524	0.107386476510067	0.275170033557047	YRI	rs1028396	SIRPA
735	0.18779708199257	0.107386476510067	0.275170033557047	YRI	rs1028396	SIRPA
736	0.187752349417175	0.107386476510067	0.275170033557047	YRI	rs1028396	SIRPA
737	0.187707736969569	0.107386476510067	0.275170033557047	YRI	rs1028396	SIRPA
738	0.187663359712977	0.107386476510067	0.275170033557047	YRI	rs1028396	SIRPA
739	0.187619332710629	0.107386476510067	0.275170033557047	YRI	rs1028396	SIRPA
740	0.187575771025752	0.107386476510067	0.275170033557047	YRI	rs1028396	SIRPA
741	0.187532789721573	0.107386476510067	0.275170033557047	YRI	rs1028396	SIRPA
742	0.18749050386132	0.107386476510067	0.275170033557047	YRI	rs1028396	SIRPA
743	0.187449028508221	0.107386476510067	0.275170033557047	YRI	rs1028396	SIRPA
744	0.187408478725504	0.107386476510067	0.275170033557047	YRI	rs1028396	SIRPA
745	0.187368969576395	0.107386476510067	0.275170033557047	YRI	rs1028396	SIRPA
746	0.187330616124124	0.107386476510067	0.275170033557047	YRI	rs1028396	SIRPA
747	0.187293533431917	0.107386476510067	0.275170033557047	YRI	rs1028396	SIRPA
748	0.187257836563002	0.107386476510067	0.275170033557047	YRI	rs1028396	SIRPA
749	0.187223640580608	0.107386476510067	0.275170033557047	YRI	rs1028396	SIRPA
750	0.18719008845191	0.107386476510067	0.275170033557047	YRI	rs1028396	SIRPA
751	0.187156263650152	0.107386476510067	0.275170033557047	YRI	rs1028396	SIRPA
752	0.187122191997662	0.107386476510067	0.275170033557047	YRI	rs1028396	SIRPA
753	0.187087899316767	0.107386476510067	0.275170033557047	YRI	rs1028396	SIRPA
754	0.187053411429793	0.107386476510067	0.275170033557047	YRI	rs1028396	SIRPA
755	0.18701875415907	0.107386476510067	0.275170033557047	YRI	rs1028396	SIRPA
756	0.186983953326922	0.107386476510067	0.275170033557047	YRI	rs1028396	SIRPA
757	0.186949034755679	0.107386476510067	0.275170033557047	YRI	rs1028396	SIRPA
758	0.186914024267666	0.107386476510067	0.275170033557047	YRI	rs1028396	SIRPA
759	0.186878947685212	0.107386476510067	0.275170033557047	YRI	rs1028396	SIRPA
760	0.186843830830644	0.107386476510067	0.275170033557047	YRI	rs1028396	SIRPA
761	0.186808699526288	0.107386476510067	0.275170033557047	YRI	rs1028396	SIRPA
762	0.186773579594472	0.107386476510067	0.275170033557047	YRI	rs1028396	SIRPA
763	0.186738496857524	0.107386476510067	0.275170033557047	YRI	rs1028396	SIRPA
764	0.186703477137771	0.107386476510067	0.275170033557047	YRI	rs1028396	SIRPA
765	0.186668546257539	0.107386476510067	0.275170033557047	YRI	rs1028396	SIRPA
766	0.186633730039157	0.107386476510067	0.275170033557047	YRI	rs1028396	SIRPA
767	0.186599054304951	0.107386476510067	0.275170033557047	YRI	rs1028396	SIRPA
768	0.186564544877248	0.107386476510067	0.275170033557047	YRI	rs1028396	SIRPA
769	0.186530227578377	0.107386476510067	0.275170033557047	YRI	rs1028396	SIRPA
770	0.186496128230664	0.107386476510067	0.275170033557047	YRI	rs1028396	SIRPA
771	0.186462272656436	0.107386476510067	0.275170033557047	YRI	rs1028396	SIRPA
772	0.186428686678021	0.107386476510067	0.275170033557047	YRI	rs1028396	SIRPA
773	0.186395396117746	0.107386476510067	0.275170033557047	YRI	rs1028396	SIRPA
774	0.186362426797939	0.107386476510067	0.275170033557047	YRI	rs1028396	SIRPA
775	0.186329804540925	0.107386476510067	0.275170033557047	YRI	rs1028396	SIRPA
776	0.186297555169034	0.107386476510067	0.275170033557047	YRI	rs1028396	SIRPA
777	0.186265704504591	0.107386476510067	0.275170033557047	YRI	rs1028396	SIRPA
778	0.186234278369925	0.107386476510067	0.275170033557047	YRI	rs1028396	SIRPA
779	0.186203302587363	0.107386476510067	0.275170033557047	YRI	rs1028396	SIRPA
780	0.186172802979231	0.107386476510067	0.275170033557047	YRI	rs1028396	SIRPA
781	0.186142805367857	0.107386476510067	0.275170033557047	YRI	rs1028396	SIRPA
782	0.186113174501238	0.107386476510067	0.275170033557047	YRI	rs1028396	SIRPA
783	0.186083757041274	0.107386476510067	0.275170033557047	YRI	rs1028396	SIRPA
784	0.186054551681144	0.107386476510067	0.275170033557047	YRI	rs1028396	SIRPA
785	0.186025557114027	0.107386476510067	0.275170033557047	YRI	rs1028396	SIRPA
786	0.185996772033105	0.107386476510067	0.275170033557047	YRI	rs1028396	SIRPA
787	0.185968195131557	0.107386476510067	0.275170033557047	YRI	rs1028396	SIRPA
788	0.185939825102564	0.107386476510067	0.275170033557047	YRI	rs1028396	SIRPA
789	0.185911660639304	0.107386476510067	0.275170033557047	YRI	rs1028396	SIRPA
790	0.185883700434959	0.107386476510067	0.275170033557047	YRI	rs1028396	SIRPA
791	0.185855943182708	0.100675134228188	0.275170033557047	YRI	rs1028396	SIRPA
792	0.185828387575732	0.100675134228188	0.275170033557047	YRI	rs1028396	SIRPA
793	0.185801032307209	0.100675134228188	0.275170033557047	YRI	rs1028396	SIRPA
794	0.185773876070321	0.100675134228188	0.275170033557047	YRI	rs1028396	SIRPA
795	0.185746917558248	0.100675134228188	0.275170033557047	YRI	rs1028396	SIRPA
796	0.185720155464168	0.100675134228188	0.275170033557047	YRI	rs1028396	SIRPA
797	0.185693588481263	0.100675134228188	0.275170033557047	YRI	rs1028396	SIRPA
798	0.185667215302713	0.100675134228188	0.275170033557047	YRI	rs1028396	SIRPA
799	0.185641034621697	0.100675134228188	0.275170033557047	YRI	rs1028396	SIRPA
800	0.185615045131395	0.100675134228188	0.275170033557047	YRI	rs1028396	SIRPA
801	0.185589245524988	0.100675134228188	0.275170033557047	YRI	rs1028396	SIRPA
802	0.185563634495655	0.100675134228188	0.275170033557047	YRI	rs1028396	SIRPA
803	0.185538210736576	0.100675134228188	0.275170033557047	YRI	rs1028396	SIRPA
804	0.185512972940933	0.100675134228188	0.275170033557047	YRI	rs1028396	SIRPA
805	0.185487919801903	0.100675134228188	0.275170033557047	YRI	rs1028396	SIRPA
806	0.185463050012668	0.100675134228188	0.275170033557047	YRI	rs1028396	SIRPA
807	0.185438362266408	0.100675134228188	0.275170033557047	YRI	rs1028396	SIRPA
808	0.185413855256302	0.100675134228188	0.275170033557047	YRI	rs1028396	SIRPA
809	0.185389527675531	0.100675134228188	0.275170033557047	YRI	rs1028396	SIRPA
810	0.185365378217275	0.100675134228188	0.275170033557047	YRI	rs1028396	SIRPA
811	0.185341405574713	0.100675134228188	0.275170033557047	YRI	rs1028396	SIRPA
812	0.185317608441026	0.100675134228188	0.275170033557047	YRI	rs1028396	SIRPA
813	0.185293783571078	0.100675134228188	0.275170033557047	YRI	rs1028396	SIRPA
814	0.18526975017224	0.100675134228188	0.275170033557047	YRI	rs1028396	SIRPA
815	0.185245540616456	0.100675134228188	0.275170033557047	YRI	rs1028396	SIRPA
816	0.185221187275665	0.100675134228188	0.275170033557047	YRI	rs1028396	SIRPA
817	0.18519672252181	0.100675134228188	0.275170033557047	YRI	rs1028396	SIRPA
818	0.185172178726831	0.100675134228188	0.275170033557047	YRI	rs1028396	SIRPA
819	0.185147588262671	0.100675134228188	0.275170033557047	YRI	rs1028396	SIRPA
820	0.18512298350127	0.100675134228188	0.275170033557047	YRI	rs1028396	SIRPA
821	0.18509839681457	0.100675134228188	0.275170033557047	YRI	rs1028396	SIRPA
822	0.185073860574513	0.100675134228188	0.275170033557047	YRI	rs1028396	SIRPA
823	0.18504940715304	0.100675134228188	0.275170033557047	YRI	rs1028396	SIRPA
824	0.185025068922093	0.100675134228188	0.275170033557047	YRI	rs1028396	SIRPA
825	0.185000878253613	0.100675134228188	0.275170033557047	YRI	rs1028396	SIRPA
826	0.18497686751954	0.100675134228188	0.275170033557047	YRI	rs1028396	SIRPA
827	0.184953069091818	0.100675134228188	0.275170033557047	YRI	rs1028396	SIRPA
828	0.184929515342387	0.100675134228188	0.275170033557047	YRI	rs1028396	SIRPA
829	0.184906238643189	0.100675134228188	0.275170033557047	YRI	rs1028396	SIRPA
830	0.184883271366164	0.100675134228188	0.275170033557047	YRI	rs1028396	SIRPA
831	0.184860645883256	0.100675134228188	0.275170033557047	YRI	rs1028396	SIRPA
832	0.184838394566404	0.100675134228188	0.275170033557047	YRI	rs1028396	SIRPA
833	0.184816549787551	0.100675134228188	0.275170033557047	YRI	rs1028396	SIRPA
834	0.184795143918638	0.100675134228188	0.275170033557047	YRI	rs1028396	SIRPA
835	0.184774209331606	0.100675134228188	0.275170033557047	YRI	rs1028396	SIRPA
836	0.184753778398397	0.100675134228188	0.275170033557047	YRI	rs1028396	SIRPA
837	0.184733883490952	0.100675134228188	0.275170033557047	YRI	rs1028396	SIRPA
838	0.184714556981213	0.100675134228188	0.275170033557047	YRI	rs1028396	SIRPA
839	0.184695831241121	0.100675134228188	0.275170033557047	YRI	rs1028396	SIRPA
840	0.184677738642618	0.100675134228188	0.275170033557047	YRI	rs1028396	SIRPA
841	0.184660311557645	0.100675134228188	0.275170033557047	YRI	rs1028396	SIRPA
842	0.184643582358143	0.100675134228188	0.275170033557047	YRI	rs1028396	SIRPA
843	0.184627583416055	0.100675134228188	0.275170033557047	YRI	rs1028396	SIRPA
844	0.184612180379714	0.100675134228188	0.275170033557047	YRI	rs1028396	SIRPA
845	0.184597209796757	0.100675134228188	0.275170033557047	YRI	rs1028396	SIRPA
846	0.184582660388073	0.100675134228188	0.275170033557047	YRI	rs1028396	SIRPA
847	0.184568520874553	0.100675134228188	0.275170033557047	YRI	rs1028396	SIRPA
848	0.184554779977087	0.100675134228188	0.275170033557047	YRI	rs1028396	SIRPA
849	0.184541426416565	0.100675134228188	0.275170033557047	YRI	rs1028396	SIRPA
850	0.184528448913878	0.100675134228188	0.275170033557047	YRI	rs1028396	SIRPA
851	0.184515836189916	0.100675134228188	0.275170033557047	YRI	rs1028396	SIRPA
852	0.184503576965569	0.100675134228188	0.275170033557047	YRI	rs1028396	SIRPA
853	0.184491659961728	0.100675134228188	0.275170033557047	YRI	rs1028396	SIRPA
854	0.184480073899282	0.100675134228188	0.275170033557047	YRI	rs1028396	SIRPA
855	0.184468807499123	0.100675134228188	0.275170033557047	YRI	rs1028396	SIRPA
856	0.18445784948214	0.100675134228188	0.275170033557047	YRI	rs1028396	SIRPA
857	0.184447188569224	0.100675134228188	0.275170033557047	YRI	rs1028396	SIRPA
858	0.184436813481266	0.100675134228188	0.275170033557047	YRI	rs1028396	SIRPA
859	0.184426712939154	0.100675134228188	0.275170033557047	YRI	rs1028396	SIRPA
860	0.184416875663781	0.100675134228188	0.275170033557047	YRI	rs1028396	SIRPA
861	0.184407290376035	0.100675134228188	0.275170033557047	YRI	rs1028396	SIRPA
862	0.184397945796808	0.100675134228188	0.275170033557047	YRI	rs1028396	SIRPA
863	0.184388830646989	0.100675134228188	0.275170033557047	YRI	rs1028396	SIRPA
864	0.184379933647469	0.100675134228188	0.275170033557047	YRI	rs1028396	SIRPA
865	0.184371243519139	0.100675134228188	0.275170033557047	YRI	rs1028396	SIRPA
866	0.184362748982888	0.100675134228188	0.275170033557047	YRI	rs1028396	SIRPA
867	0.184354438759607	0.100675134228188	0.275170033557047	YRI	rs1028396	SIRPA
868	0.184346301570186	0.100675134228188	0.275170033557047	YRI	rs1028396	SIRPA
869	0.184338326135515	0.100675134228188	0.275170033557047	YRI	rs1028396	SIRPA
870	0.184330501176486	0.100675134228188	0.275170033557047	YRI	rs1028396	SIRPA
871	0.184322815413987	0.100675134228188	0.275170033557047	YRI	rs1028396	SIRPA
872	0.18431525756891	0.100675134228188	0.275170033557047	YRI	rs1028396	SIRPA
873	0.184307816362144	0.100675134228188	0.275170033557047	YRI	rs1028396	SIRPA
874	0.184300480514581	0.100675134228188	0.275170033557047	YRI	rs1028396	SIRPA
875	0.184293815388888	0.100675134228188	0.275170033557047	YRI	rs1028396	SIRPA
876	0.184288346139649	0.100675134228188	0.275170033557047	YRI	rs1028396	SIRPA
877	0.184284001175629	0.100675134228188	0.275170033557047	YRI	rs1028396	SIRPA
878	0.184280708905594	0.100675134228188	0.275170033557047	YRI	rs1028396	SIRPA
879	0.184278397738307	0.100675134228188	0.275170033557047	YRI	rs1028396	SIRPA
880	0.184276996082534	0.100675134228188	0.275170033557047	YRI	rs1028396	SIRPA
881	0.18427643234704	0.100675134228188	0.275170033557047	YRI	rs1028396	SIRPA
882	0.184276634940588	0.100675134228188	0.275170033557047	YRI	rs1028396	SIRPA
883	0.184277532271945	0.100675134228188	0.275170033557047	YRI	rs1028396	SIRPA
884	0.184279052749873	0.100675134228188	0.275170033557047	YRI	rs1028396	SIRPA
885	0.18428112478314	0.100675134228188	0.275170033557047	YRI	rs1028396	SIRPA
886	0.184283676780508	0.100675134228188	0.275170033557047	YRI	rs1028396	SIRPA
887	0.184286637150743	0.100675134228188	0.275170033557047	YRI	rs1028396	SIRPA
888	0.18428993430261	0.100675134228188	0.275170033557047	YRI	rs1028396	SIRPA
889	0.184293496644873	0.100675134228188	0.275170033557047	YRI	rs1028396	SIRPA
890	0.184297252586298	0.100675134228188	0.275170033557047	YRI	rs1028396	SIRPA
891	0.184301130535648	0.100675134228188	0.275170033557047	YRI	rs1028396	SIRPA
892	0.184305058901689	0.100675134228188	0.275170033557047	YRI	rs1028396	SIRPA
893	0.184308966093185	0.100675134228188	0.275170033557047	YRI	rs1028396	SIRPA
894	0.184312780518902	0.100675134228188	0.275170033557047	YRI	rs1028396	SIRPA
895	0.184316430587603	0.100675134228188	0.275170033557047	YRI	rs1028396	SIRPA
896	0.184319844708054	0.100675134228188	0.275170033557047	YRI	rs1028396	SIRPA
897	0.18432295128902	0.100675134228188	0.275170033557047	YRI	rs1028396	SIRPA
898	0.184325678739265	0.100675134228188	0.275170033557047	YRI	rs1028396	SIRPA
899	0.184327955467553	0.100675134228188	0.275170033557047	YRI	rs1028396	SIRPA
900	0.184329709882651	0.100675134228188	0.275170033557047	YRI	rs1028396	SIRPA
901	0.184330870393322	0.100675134228188	0.275170033557047	YRI	rs1028396	SIRPA
902	0.184331365408331	0.100675134228188	0.275170033557047	YRI	rs1028396	SIRPA
903	0.184331123336443	0.100675134228188	0.275170033557047	YRI	rs1028396	SIRPA
904	0.184330072586423	0.100675134228188	0.275170033557047	YRI	rs1028396	SIRPA
905	0.184328141567035	0.100675134228188	0.275170033557047	YRI	rs1028396	SIRPA
906	0.184325258687045	0.100675134228188	0.275170033557047	YRI	rs1028396	SIRPA
907	0.184322039380732	0.100675134228188	0.275170033557047	YRI	rs1028396	SIRPA
908	0.184319127091672	0.100675134228188	0.275170033557047	YRI	rs1028396	SIRPA
909	0.184316492242577	0.100675134228188	0.275170033557047	YRI	rs1028396	SIRPA
910	0.184314105256157	0.100675134228188	0.275170033557047	YRI	rs1028396	SIRPA
911	0.184311936555123	0.100675134228188	0.275170033557047	YRI	rs1028396	SIRPA
912	0.184309956562185	0.100675134228188	0.275170033557047	YRI	rs1028396	SIRPA
913	0.184308135700053	0.100675134228188	0.275170033557047	YRI	rs1028396	SIRPA
914	0.184306444391439	0.100675134228188	0.275170033557047	YRI	rs1028396	SIRPA
915	0.184304853059053	0.100675134228188	0.275170033557047	YRI	rs1028396	SIRPA
916	0.184303332125606	0.100675134228188	0.275170033557047	YRI	rs1028396	SIRPA
917	0.184301852013807	0.100675134228188	0.275170033557047	YRI	rs1028396	SIRPA
918	0.184300383146368	0.100675134228188	0.275170033557047	YRI	rs1028396	SIRPA
919	0.184298895946	0.100675134228188	0.275170033557047	YRI	rs1028396	SIRPA
920	0.184297360835412	0.100675134228188	0.275170033557047	YRI	rs1028396	SIRPA
921	0.184295748237315	0.100675134228188	0.275170033557047	YRI	rs1028396	SIRPA
922	0.184294028574421	0.100675134228188	0.275170033557047	YRI	rs1028396	SIRPA
923	0.184292172269439	0.100675134228188	0.275170033557047	YRI	rs1028396	SIRPA
924	0.18429014974508	0.100675134228188	0.275170033557047	YRI	rs1028396	SIRPA
925	0.184287931424055	0.100675134228188	0.275170033557047	YRI	rs1028396	SIRPA
926	0.184285487729074	0.100675134228188	0.275170033557047	YRI	rs1028396	SIRPA
927	0.184282789082848	0.100675134228188	0.275170033557047	YRI	rs1028396	SIRPA
928	0.184279805908088	0.100675134228188	0.275170033557047	YRI	rs1028396	SIRPA
929	0.184276508627503	0.100675134228188	0.275170033557047	YRI	rs1028396	SIRPA
930	0.184272867663806	0.100675134228188	0.275170033557047	YRI	rs1028396	SIRPA
931	0.184268853439705	0.100675134228188	0.275170033557047	YRI	rs1028396	SIRPA
932	0.184264436377912	0.100675134228188	0.275170033557047	YRI	rs1028396	SIRPA
933	0.184259586901137	0.100675134228188	0.275170033557047	YRI	rs1028396	SIRPA
934	0.184254275432092	0.100675134228188	0.275170033557047	YRI	rs1028396	SIRPA
935	0.184248472393485	0.100675134228188	0.275170033557047	YRI	rs1028396	SIRPA
936	0.184242148208029	0.100675134228188	0.275170033557047	YRI	rs1028396	SIRPA
937	0.184235273298433	0.100675134228188	0.275170033557047	YRI	rs1028396	SIRPA
938	0.184227877155066	0.100675134228188	0.275170033557047	YRI	rs1028396	SIRPA
939	0.184220023838878	0.100675134228188	0.275170033557047	YRI	rs1028396	SIRPA
940	0.184211735628454	0.100675134228188	0.275170033557047	YRI	rs1028396	SIRPA
941	0.184203034802379	0.100675134228188	0.275170033557047	YRI	rs1028396	SIRPA
942	0.184193943639239	0.100675134228188	0.275170033557047	YRI	rs1028396	SIRPA
943	0.184184484417619	0.100675134228188	0.275170033557047	YRI	rs1028396	SIRPA
944	0.184174679416103	0.100675134228188	0.275170033557047	YRI	rs1028396	SIRPA
945	0.184164550913277	0.100675134228188	0.275170033557047	YRI	rs1028396	SIRPA
946	0.184154121187727	0.100675134228188	0.275170033557047	YRI	rs1028396	SIRPA
947	0.184143412518037	0.100675134228188	0.275170033557047	YRI	rs1028396	SIRPA
948	0.184132447182792	0.100675134228188	0.275170033557047	YRI	rs1028396	SIRPA
949	0.184121247460578	0.100675134228188	0.275170033557047	YRI	rs1028396	SIRPA
950	0.184109835629979	0.100675134228188	0.275170033557047	YRI	rs1028396	SIRPA
951	0.184098233969582	0.100675134228188	0.275170033557047	YRI	rs1028396	SIRPA
952	0.184086464757971	0.100675134228188	0.275170033557047	YRI	rs1028396	SIRPA
953	0.18407455027373	0.100675134228188	0.275170033557047	YRI	rs1028396	SIRPA
954	0.184062512795447	0.100675134228188	0.275170033557047	YRI	rs1028396	SIRPA
955	0.184050374601705	0.100675134228188	0.275170033557047	YRI	rs1028396	SIRPA
956	0.184038157971089	0.100675134228188	0.275170033557047	YRI	rs1028396	SIRPA
957	0.184025885182186	0.100675134228188	0.275170033557047	YRI	rs1028396	SIRPA
958	0.184013578513579	0.0939637919463087	0.275170033557047	YRI	rs1028396	SIRPA
959	0.184001260243855	0.0939637919463087	0.275170033557047	YRI	rs1028396	SIRPA
960	0.183988952651598	0.0939637919463087	0.275170033557047	YRI	rs1028396	SIRPA
961	0.183976678015394	0.0939637919463087	0.275170033557047	YRI	rs1028396	SIRPA
962	0.183964458613827	0.0939637919463087	0.275170033557047	YRI	rs1028396	SIRPA
963	0.183952316725483	0.0939637919463087	0.275170033557047	YRI	rs1028396	SIRPA
964	0.183940274628947	0.0939637919463087	0.275170033557047	YRI	rs1028396	SIRPA
965	0.183928354602805	0.0939637919463087	0.275170033557047	YRI	rs1028396	SIRPA
966	0.18391657892564	0.0939637919463087	0.275170033557047	YRI	rs1028396	SIRPA
967	0.183904969876039	0.0939637919463087	0.275170033557047	YRI	rs1028396	SIRPA
968	0.183893549732587	0.0939637919463087	0.275170033557047	YRI	rs1028396	SIRPA
969	0.183882105712837	0.0939637919463087	0.275170033557047	YRI	rs1028396	SIRPA
970	0.183870418674048	0.0939637919463087	0.275170033557047	YRI	rs1028396	SIRPA
971	0.183858501354367	0.0939637919463087	0.275170033557047	YRI	rs1028396	SIRPA
972	0.183846366491939	0.0939637919463087	0.275170033557047	YRI	rs1028396	SIRPA
973	0.183834026824908	0.0939637919463087	0.275170033557047	YRI	rs1028396	SIRPA
974	0.183821495091419	0.0939637919463087	0.275170033557047	YRI	rs1028396	SIRPA
975	0.183808784029619	0.0939637919463087	0.275170033557047	YRI	rs1028396	SIRPA
976	0.183795906377651	0.0939637919463087	0.275170033557047	YRI	rs1028396	SIRPA
977	0.183782874873661	0.0939637919463087	0.275170033557047	YRI	rs1028396	SIRPA
978	0.183769702255795	0.0939637919463087	0.275170033557047	YRI	rs1028396	SIRPA
979	0.183756401262197	0.0939637919463087	0.275170033557047	YRI	rs1028396	SIRPA
980	0.183742984631012	0.0939637919463087	0.275170033557047	YRI	rs1028396	SIRPA
981	0.183729465100386	0.0939637919463087	0.275170033557047	YRI	rs1028396	SIRPA
982	0.183715855408464	0.0939637919463087	0.275170033557047	YRI	rs1028396	SIRPA
983	0.183702168293391	0.0939637919463087	0.275170033557047	YRI	rs1028396	SIRPA
984	0.183688416493312	0.0939637919463087	0.275170033557047	YRI	rs1028396	SIRPA
985	0.183674612746372	0.0939637919463087	0.275170033557047	YRI	rs1028396	SIRPA
986	0.183660769790716	0.0939637919463087	0.275170033557047	YRI	rs1028396	SIRPA
987	0.18364690036449	0.0939637919463087	0.275170033557047	YRI	rs1028396	SIRPA
988	0.183633017205838	0.0939637919463087	0.275170033557047	YRI	rs1028396	SIRPA
989	0.183619133052906	0.0939637919463087	0.275170033557047	YRI	rs1028396	SIRPA
990	0.183605260643839	0.0939637919463087	0.275170033557047	YRI	rs1028396	SIRPA
991	0.183591412716782	0.0939637919463087	0.275170033557047	YRI	rs1028396	SIRPA
992	0.18357760200988	0.0939637919463087	0.275170033557047	YRI	rs1028396	SIRPA
993	0.183563841261279	0.0939637919463087	0.275170033557047	YRI	rs1028396	SIRPA
994	0.183550143209123	0.0939637919463087	0.275170033557047	YRI	rs1028396	SIRPA
995	0.183536520591557	0.0939637919463087	0.275170033557047	YRI	rs1028396	SIRPA
996	0.183522986146727	0.0939637919463087	0.275170033557047	YRI	rs1028396	SIRPA
997	0.183509552612778	0.0939637919463087	0.275170033557047	YRI	rs1028396	SIRPA
998	0.183496232727855	0.0939637919463087	0.281881375838926	YRI	rs1028396	SIRPA
999	0.183483039230104	0.0939637919463087	0.281881375838926	YRI	rs1028396	SIRPA
1000	0.183469976737198	0.0939637919463087	0.281881375838926	YRI	rs1028396	SIRPA
1001	0.183457033252831	0.0939637919463087	0.281881375838926	YRI	rs1028396	SIRPA
1002	0.183444196594176	0.0939637919463087	0.281881375838926	YRI	rs1028396	SIRPA
1003	0.183431454578404	0.0939637919463087	0.281881375838926	YRI	rs1028396	SIRPA
1004	0.183418795022689	0.0939637919463087	0.281881375838926	YRI	rs1028396	SIRPA
1005	0.183406205744202	0.0939637919463087	0.281881375838926	YRI	rs1028396	SIRPA
1006	0.183393674560116	0.0939637919463087	0.281881375838926	YRI	rs1028396	SIRPA
1007	0.183381189287603	0.0939637919463087	0.281881375838926	YRI	rs1028396	SIRPA
1008	0.183368737743836	0.0939637919463087	0.281881375838926	YRI	rs1028396	SIRPA
1009	0.183356307745987	0.0939637919463087	0.281881375838926	YRI	rs1028396	SIRPA
1010	0.183343887111229	0.0939637919463087	0.281881375838926	YRI	rs1028396	SIRPA
1011	0.183331463656733	0.0939637919463087	0.281881375838926	YRI	rs1028396	SIRPA
1012	0.183319025199673	0.0939637919463087	0.281881375838926	YRI	rs1028396	SIRPA
1013	0.18330655955722	0.0939637919463087	0.281881375838926	YRI	rs1028396	SIRPA
1014	0.183294054546546	0.0939637919463087	0.281881375838926	YRI	rs1028396	SIRPA
1015	0.183281497984826	0.0939637919463087	0.281881375838926	YRI	rs1028396	SIRPA
1016	0.183268877689229	0.0939637919463087	0.281881375838926	YRI	rs1028396	SIRPA
1017	0.18325618147693	0.0939637919463087	0.281881375838926	YRI	rs1028396	SIRPA
1018	0.1832433971651	0.0939637919463087	0.281881375838926	YRI	rs1028396	SIRPA
1019	0.183230512570912	0.0939637919463087	0.281881375838926	YRI	rs1028396	SIRPA
1020	0.183217515511539	0.0939637919463087	0.281881375838926	YRI	rs1028396	SIRPA
1021	0.183204393804151	0.0939637919463087	0.281881375838926	YRI	rs1028396	SIRPA
1022	0.183191135265923	0.0939637919463087	0.281881375838926	YRI	rs1028396	SIRPA
1023	0.183177727714026	0.0939637919463087	0.281881375838926	YRI	rs1028396	SIRPA
1024	0.183164158965632	0.0939637919463087	0.281881375838926	YRI	rs1028396	SIRPA
1025	0.183150416837915	0.0939637919463087	0.281881375838926	YRI	rs1028396	SIRPA
1026	0.183136489148045	0.0939637919463087	0.281881375838926	YRI	rs1028396	SIRPA
1027	0.183122363713197	0.0939637919463087	0.281881375838926	YRI	rs1028396	SIRPA
1028	0.183108028350542	0.0939637919463087	0.281881375838926	YRI	rs1028396	SIRPA
1029	0.183093470877252	0.0939637919463087	0.281881375838926	YRI	rs1028396	SIRPA
1030	0.1830786791105	0.0939637919463087	0.281881375838926	YRI	rs1028396	SIRPA
1031	0.183063640867458	0.0939637919463087	0.281881375838926	YRI	rs1028396	SIRPA
1032	0.183048663482082	0.0939637919463087	0.281881375838926	YRI	rs1028396	SIRPA
1033	0.183034038682685	0.0939637919463087	0.281881375838926	YRI	rs1028396	SIRPA
1034	0.183019730877976	0.0939637919463087	0.281881375838926	YRI	rs1028396	SIRPA
1035	0.183005704476664	0.0939637919463087	0.281881375838926	YRI	rs1028396	SIRPA
1036	0.18299192388746	0.0939637919463087	0.281881375838926	YRI	rs1028396	SIRPA
1037	0.182978353519073	0.0939637919463087	0.281881375838926	YRI	rs1028396	SIRPA
1038	0.182964957780211	0.0939637919463087	0.281881375838926	YRI	rs1028396	SIRPA
1039	0.182951701079585	0.0939637919463087	0.281881375838926	YRI	rs1028396	SIRPA
1040	0.182938547825905	0.0939637919463087	0.281881375838926	YRI	rs1028396	SIRPA
1041	0.182925462427878	0.0939637919463087	0.281881375838926	YRI	rs1028396	SIRPA
1042	0.182912409294216	0.0939637919463087	0.281881375838926	YRI	rs1028396	SIRPA
1043	0.182899352833627	0.0939637919463087	0.281881375838926	YRI	rs1028396	SIRPA
1044	0.18288625745482	0.0939637919463087	0.281881375838926	YRI	rs1028396	SIRPA
1045	0.182873087566507	0.0939637919463087	0.281881375838926	YRI	rs1028396	SIRPA
1046	0.182859807577394	0.0939637919463087	0.281881375838926	YRI	rs1028396	SIRPA
1047	0.182846381896194	0.0939637919463087	0.281881375838926	YRI	rs1028396	SIRPA
1048	0.182832774931613	0.0939637919463087	0.281881375838926	YRI	rs1028396	SIRPA
1049	0.182818951092363	0.0939637919463087	0.281881375838926	YRI	rs1028396	SIRPA
1050	0.182804874787153	0.0939637919463087	0.281881375838926	YRI	rs1028396	SIRPA
1051	0.182790510424691	0.0939637919463087	0.281881375838926	YRI	rs1028396	SIRPA
1052	0.182775822413689	0.0939637919463087	0.281881375838926	YRI	rs1028396	SIRPA
1053	0.182760775162854	0.0939637919463087	0.281881375838926	YRI	rs1028396	SIRPA
1054	0.182745333080896	0.0939637919463087	0.281881375838926	YRI	rs1028396	SIRPA
1055	0.182729460576526	0.0939637919463087	0.281881375838926	YRI	rs1028396	SIRPA
1056	0.182713122058452	0.0939637919463087	0.281881375838926	YRI	rs1028396	SIRPA
1057	0.182696281935383	0.0939637919463087	0.281881375838926	YRI	rs1028396	SIRPA
1058	0.18267890461603	0.0939637919463087	0.281881375838926	YRI	rs1028396	SIRPA
1059	0.182660954509102	0.0939637919463087	0.281881375838926	YRI	rs1028396	SIRPA
1060	0.182642396023308	0.0939637919463087	0.281881375838926	YRI	rs1028396	SIRPA
1061	0.182623193567357	0.0939637919463087	0.281881375838926	YRI	rs1028396	SIRPA
1062	0.18260331154996	0.0939637919463087	0.281881375838926	YRI	rs1028396	SIRPA
1063	0.182583035286231	0.0939637919463087	0.281881375838926	YRI	rs1028396	SIRPA
1064	0.182562666167909	0.0939637919463087	0.281881375838926	YRI	rs1028396	SIRPA
1065	0.182542192718643	0.0939637919463087	0.281881375838926	YRI	rs1028396	SIRPA
1066	0.182521603462078	0.0939637919463087	0.281881375838926	YRI	rs1028396	SIRPA
1067	0.182500886921863	0.0939637919463087	0.281881375838926	YRI	rs1028396	SIRPA
1068	0.182480031621642	0.0939637919463087	0.281881375838926	YRI	rs1028396	SIRPA
1069	0.182459026085065	0.0939637919463087	0.281881375838926	YRI	rs1028396	SIRPA
1070	0.182437858835777	0.0939637919463087	0.281881375838926	YRI	rs1028396	SIRPA
1071	0.182416518397425	0.0939637919463087	0.281881375838926	YRI	rs1028396	SIRPA
1072	0.182394993293656	0.0939637919463087	0.281881375838926	YRI	rs1028396	SIRPA
1073	0.182373272048118	0.0939637919463087	0.281881375838926	YRI	rs1028396	SIRPA
1074	0.182351343184456	0.0939637919463087	0.281881375838926	YRI	rs1028396	SIRPA
1075	0.182329195226319	0.0939637919463087	0.281881375838926	YRI	rs1028396	SIRPA
1076	0.182306816697352	0.0939637919463087	0.281881375838926	YRI	rs1028396	SIRPA
1077	0.182284196121203	0.0939637919463087	0.281881375838926	YRI	rs1028396	SIRPA
1078	0.182261322021519	0.0939637919463087	0.281881375838926	YRI	rs1028396	SIRPA
1079	0.182238182921946	0.0939637919463087	0.281881375838926	YRI	rs1028396	SIRPA
1080	0.182214767346132	0.0939637919463087	0.281881375838926	YRI	rs1028396	SIRPA
1081	0.182191063817723	0.0939637919463087	0.281881375838926	YRI	rs1028396	SIRPA
1082	0.182167060860366	0.0939637919463087	0.281881375838926	YRI	rs1028396	SIRPA
1083	0.182142746997709	0.0939637919463087	0.281881375838926	YRI	rs1028396	SIRPA
1084	0.182118110753397	0.0939637919463087	0.281881375838926	YRI	rs1028396	SIRPA
1085	0.182093140651079	0.0939637919463087	0.281881375838926	YRI	rs1028396	SIRPA
1086	0.1820678252144	0.0939637919463087	0.281881375838926	YRI	rs1028396	SIRPA
1087	0.182042152967008	0.0939637919463087	0.281881375838926	YRI	rs1028396	SIRPA
1088	0.18201611243255	0.0939637919463087	0.281881375838926	YRI	rs1028396	SIRPA
1089	0.181989692134672	0.0939637919463087	0.281881375838926	YRI	rs1028396	SIRPA
1090	0.181962880597021	0.0939637919463087	0.281881375838926	YRI	rs1028396	SIRPA
1091	0.181935666343245	0.0939637919463087	0.281881375838926	YRI	rs1028396	SIRPA
1092	0.181908037896991	0.0939637919463087	0.281881375838926	YRI	rs1028396	SIRPA
1093	0.181879983781904	0.0939637919463087	0.281881375838926	YRI	rs1028396	SIRPA
1094	0.181851410552086	0.0939637919463087	0.281881375838926	YRI	rs1028396	SIRPA
1095	0.181822248711828	0.0939637919463087	0.281881375838926	YRI	rs1028396	SIRPA
1096	0.181792522710062	0.0939637919463087	0.281881375838926	YRI	rs1028396	SIRPA
1097	0.18176225699572	0.0939637919463087	0.281881375838926	YRI	rs1028396	SIRPA
1098	0.181731476017734	0.0939637919463087	0.281881375838926	YRI	rs1028396	SIRPA
1099	0.181700204225038	0.0939637919463087	0.281881375838926	YRI	rs1028396	SIRPA
1100	0.181668466066563	0.0939637919463087	0.281881375838926	YRI	rs1028396	SIRPA
1101	0.181636285991242	0.0939637919463087	0.281881375838926	YRI	rs1028396	SIRPA
1102	0.181603688448007	0.0939637919463087	0.281881375838926	YRI	rs1028396	SIRPA
1103	0.18157069788579	0.0939637919463087	0.281881375838926	YRI	rs1028396	SIRPA
1104	0.181537338753524	0.0939637919463087	0.281881375838926	YRI	rs1028396	SIRPA
1105	0.181503635500141	0.0939637919463087	0.281881375838926	YRI	rs1028396	SIRPA
1106	0.181469612574573	0.0939637919463087	0.281881375838926	YRI	rs1028396	SIRPA
1107	0.181435294425753	0.0939637919463087	0.281881375838926	YRI	rs1028396	SIRPA
1108	0.181400705502613	0.0939637919463087	0.281881375838926	YRI	rs1028396	SIRPA
1109	0.181365870254085	0.0939637919463087	0.281881375838926	YRI	rs1028396	SIRPA
1110	0.181330813129103	0.0939637919463087	0.281881375838926	YRI	rs1028396	SIRPA
1111	0.181295558576597	0.0939637919463087	0.281881375838926	YRI	rs1028396	SIRPA
1112	0.181260131045501	0.0939637919463087	0.281881375838926	YRI	rs1028396	SIRPA
1113	0.181224554984746	0.0939637919463087	0.281881375838926	YRI	rs1028396	SIRPA
1114	0.181188854843266	0.0939637919463087	0.281881375838926	YRI	rs1028396	SIRPA
1115	0.181153055069992	0.0939637919463087	0.281881375838926	YRI	rs1028396	SIRPA
1116	0.181117180113857	0.0939637919463087	0.281881375838926	YRI	rs1028396	SIRPA
1117	0.181081254423793	0.0939637919463087	0.281881375838926	YRI	rs1028396	SIRPA
1118	0.181045302448733	0.0939637919463087	0.281881375838926	YRI	rs1028396	SIRPA
1119	0.181009348637608	0.0939637919463087	0.281881375838926	YRI	rs1028396	SIRPA
1120	0.180973417439352	0.0939637919463087	0.281881375838926	YRI	rs1028396	SIRPA
1121	0.180937533302896	0.0939637919463087	0.281881375838926	YRI	rs1028396	SIRPA
1122	0.180901720677173	0.0939637919463087	0.281881375838926	YRI	rs1028396	SIRPA
1123	0.180866004011115	0.0939637919463087	0.281881375838926	YRI	rs1028396	SIRPA
1124	0.180830407753654	0.0939637919463087	0.281881375838926	YRI	rs1028396	SIRPA
1125	0.180794622735501	0.0939637919463087	0.281881375838926	YRI	rs1028396	SIRPA
1126	0.180758339898319	0.0939637919463087	0.281881375838926	YRI	rs1028396	SIRPA
1127	0.180721583857476	0.0939637919463087	0.281881375838926	YRI	rs1028396	SIRPA
1128	0.180684379228338	0.0939637919463087	0.281881375838926	YRI	rs1028396	SIRPA
1129	0.180646750626273	0.0939637919463087	0.281881375838926	YRI	rs1028396	SIRPA
1130	0.180608722666647	0.0939637919463087	0.281881375838926	YRI	rs1028396	SIRPA
1131	0.180570319964826	0.0939637919463087	0.281881375838926	YRI	rs1028396	SIRPA
1132	0.180531567136178	0.0939637919463087	0.281881375838926	YRI	rs1028396	SIRPA
1133	0.180492488796069	0.0939637919463087	0.281881375838926	YRI	rs1028396	SIRPA
1134	0.180453109559865	0.0939637919463087	0.281881375838926	YRI	rs1028396	SIRPA
1135	0.180413454042935	0.0939637919463087	0.281881375838926	YRI	rs1028396	SIRPA
1136	0.180373546860644	0.0939637919463087	0.281881375838926	YRI	rs1028396	SIRPA
1137	0.180333412628358	0.0939637919463087	0.281881375838926	YRI	rs1028396	SIRPA
1138	0.180293075961446	0.0939637919463087	0.281881375838926	YRI	rs1028396	SIRPA
1139	0.180252561475273	0.0939637919463087	0.281881375838926	YRI	rs1028396	SIRPA
1140	0.180211893785207	0.0939637919463087	0.281881375838926	YRI	rs1028396	SIRPA
1141	0.180171097506614	0.0939637919463087	0.281881375838926	YRI	rs1028396	SIRPA
1142	0.18013019725486	0.0939637919463087	0.281881375838926	YRI	rs1028396	SIRPA
1143	0.180089217645313	0.0939637919463087	0.281881375838926	YRI	rs1028396	SIRPA
1144	0.180048183293339	0.0872524496644295	0.281881375838926	YRI	rs1028396	SIRPA
1145	0.180007118814305	0.0872524496644295	0.281881375838926	YRI	rs1028396	SIRPA
1146	0.179966048823578	0.0872524496644295	0.281881375838926	YRI	rs1028396	SIRPA
1147	0.179924997936524	0.0872524496644295	0.281881375838926	YRI	rs1028396	SIRPA
1148	0.179883990768511	0.0872524496644295	0.281881375838926	YRI	rs1028396	SIRPA
1149	0.179843051934904	0.0872524496644295	0.281881375838926	YRI	rs1028396	SIRPA
1150	0.179802206051071	0.0872524496644295	0.281881375838926	YRI	rs1028396	SIRPA
1151	0.179761477732379	0.0872524496644295	0.281881375838926	YRI	rs1028396	SIRPA
1152	0.179720891594193	0.0872524496644295	0.281881375838926	YRI	rs1028396	SIRPA
1153	0.179680472251882	0.0872524496644295	0.281881375838926	YRI	rs1028396	SIRPA
1154	0.179640244320811	0.0872524496644295	0.281881375838926	YRI	rs1028396	SIRPA
1155	0.179600232416347	0.0872524496644295	0.281881375838926	YRI	rs1028396	SIRPA
1156	0.179560461153858	0.0872524496644295	0.281881375838926	YRI	rs1028396	SIRPA
1157	0.179520775423955	0.0872524496644295	0.281881375838926	YRI	rs1028396	SIRPA
1158	0.179481004318321	0.0872524496644295	0.281881375838926	YRI	rs1028396	SIRPA
1159	0.179441148753921	0.0872524496644295	0.281881375838926	YRI	rs1028396	SIRPA
1160	0.179401209647724	0.0872524496644295	0.281881375838926	YRI	rs1028396	SIRPA
1161	0.179361187916697	0.0872524496644295	0.281881375838926	YRI	rs1028396	SIRPA
1162	0.179321084477809	0.0872524496644295	0.281881375838926	YRI	rs1028396	SIRPA
1163	0.179280900248026	0.0872524496644295	0.281881375838926	YRI	rs1028396	SIRPA
1164	0.179240636144317	0.0872524496644295	0.281881375838926	YRI	rs1028396	SIRPA
1165	0.179200293083649	0.0872524496644295	0.281881375838926	YRI	rs1028396	SIRPA
1166	0.17915987198299	0.0872524496644295	0.281881375838926	YRI	rs1028396	SIRPA
1167	0.179119373759307	0.0872524496644295	0.281881375838926	YRI	rs1028396	SIRPA
1168	0.179078799329568	0.0872524496644295	0.281881375838926	YRI	rs1028396	SIRPA
1169	0.179038149610741	0.0872524496644295	0.281881375838926	YRI	rs1028396	SIRPA
1170	0.178997425519793	0.0872524496644295	0.281881375838926	YRI	rs1028396	SIRPA
1171	0.178956627973692	0.0872524496644295	0.281881375838926	YRI	rs1028396	SIRPA
1172	0.178915757889406	0.0872524496644295	0.281881375838926	YRI	rs1028396	SIRPA
1173	0.178874816183902	0.0872524496644295	0.281881375838926	YRI	rs1028396	SIRPA
1174	0.178833803774148	0.0872524496644295	0.281881375838926	YRI	rs1028396	SIRPA
1175	0.178792721577112	0.0872524496644295	0.281881375838926	YRI	rs1028396	SIRPA
1176	0.178751570509761	0.0872524496644295	0.281881375838926	YRI	rs1028396	SIRPA
1177	0.178710351489063	0.0872524496644295	0.281881375838926	YRI	rs1028396	SIRPA
1178	0.178669065431986	0.0872524496644295	0.281881375838926	YRI	rs1028396	SIRPA
1179	0.178627713255497	0.0872524496644295	0.281881375838926	YRI	rs1028396	SIRPA
1180	0.178586295876564	0.0872524496644295	0.281881375838926	YRI	rs1028396	SIRPA
1181	0.178544814212154	0.0872524496644295	0.281881375838926	YRI	rs1028396	SIRPA
1182	0.178503269179236	0.0872524496644295	0.281881375838926	YRI	rs1028396	SIRPA
1183	0.178461661694777	0.0872524496644295	0.281881375838926	YRI	rs1028396	SIRPA
1184	0.178419992675744	0.0872524496644295	0.281881375838926	YRI	rs1028396	SIRPA
1185	0.178378263039105	0.0872524496644295	0.275170033557047	YRI	rs1028396	SIRPA
1186	0.178336473701828	0.0872524496644295	0.275170033557047	YRI	rs1028396	SIRPA
1187	0.178294625580881	0.0872524496644295	0.275170033557047	YRI	rs1028396	SIRPA
1188	0.178252611782737	0.0872524496644295	0.275170033557047	YRI	rs1028396	SIRPA
1189	0.178210335478504	0.0872524496644295	0.275170033557047	YRI	rs1028396	SIRPA
1190	0.178167812682096	0.0872524496644295	0.275170033557047	YRI	rs1028396	SIRPA
1191	0.178125059407432	0.0872524496644295	0.275170033557047	YRI	rs1028396	SIRPA
1192	0.178082091668425	0.0872524496644295	0.275170033557047	YRI	rs1028396	SIRPA
1193	0.178038925478994	0.0872524496644295	0.275170033557047	YRI	rs1028396	SIRPA
1194	0.177995576853054	0.0872524496644295	0.275170033557047	YRI	rs1028396	SIRPA
1195	0.177952061804521	0.0872524496644295	0.275170033557047	YRI	rs1028396	SIRPA
1196	0.177908396347312	0.0872524496644295	0.275170033557047	YRI	rs1028396	SIRPA
1197	0.177864596495342	0.0872524496644295	0.275170033557047	YRI	rs1028396	SIRPA
1198	0.177820678262528	0.0872524496644295	0.275170033557047	YRI	rs1028396	SIRPA
1199	0.177776657662786	0.0872524496644295	0.275170033557047	YRI	rs1028396	SIRPA
1200	0.177732550710033	0.0872524496644295	0.275170033557047	YRI	rs1028396	SIRPA
1201	0.177688373418184	0.0872524496644295	0.275170033557047	YRI	rs1028396	SIRPA
1202	0.177644141801156	0.0872524496644295	0.275170033557047	YRI	rs1028396	SIRPA
1203	0.177599871872865	0.0872524496644295	0.275170033557047	YRI	rs1028396	SIRPA
1204	0.177555579647226	0.0872524496644295	0.275170033557047	YRI	rs1028396	SIRPA
1205	0.177511281138158	0.0872524496644295	0.275170033557047	YRI	rs1028396	SIRPA
1206	0.177466992359574	0.0872524496644295	0.275170033557047	YRI	rs1028396	SIRPA
1207	0.177422729325393	0.0872524496644295	0.275170033557047	YRI	rs1028396	SIRPA
1208	0.177378508049529	0.0872524496644295	0.275170033557047	YRI	rs1028396	SIRPA
1209	0.1773343445459	0.0872524496644295	0.275170033557047	YRI	rs1028396	SIRPA
1210	0.177290254828421	0.0872524496644295	0.275170033557047	YRI	rs1028396	SIRPA
1211	0.177246254911008	0.0872524496644295	0.275170033557047	YRI	rs1028396	SIRPA
1212	0.177202360807579	0.0872524496644295	0.275170033557047	YRI	rs1028396	SIRPA
1213	0.177158588532048	0.0872524496644295	0.275170033557047	YRI	rs1028396	SIRPA
1214	0.177114954098332	0.0872524496644295	0.275170033557047	YRI	rs1028396	SIRPA
1215	0.177071473520348	0.0872524496644295	0.275170033557047	YRI	rs1028396	SIRPA
1216	0.177028162812011	0.0872524496644295	0.275170033557047	YRI	rs1028396	SIRPA
1217	0.176985037987238	0.0872524496644295	0.275170033557047	YRI	rs1028396	SIRPA
1218	0.176942115059946	0.0872524496644295	0.275170033557047	YRI	rs1028396	SIRPA
1219	0.176899160029148	0.0872524496644295	0.275170033557047	YRI	rs1028396	SIRPA
1220	0.176855942383244	0.0872524496644295	0.275170033557047	YRI	rs1028396	SIRPA
1221	0.176812483370227	0.0872524496644295	0.275170033557047	YRI	rs1028396	SIRPA
1222	0.176768804238088	0.0872524496644295	0.275170033557047	YRI	rs1028396	SIRPA
1223	0.17672492623482	0.0872524496644295	0.275170033557047	YRI	rs1028396	SIRPA
1224	0.176680870608414	0.0872524496644295	0.275170033557047	YRI	rs1028396	SIRPA
1225	0.176636658606862	0.0872524496644295	0.275170033557047	YRI	rs1028396	SIRPA
1226	0.176592311478157	0.0872524496644295	0.275170033557047	YRI	rs1028396	SIRPA
1227	0.17654785047029	0.0872524496644295	0.275170033557047	YRI	rs1028396	SIRPA
1228	0.176503296831253	0.0872524496644295	0.275170033557047	YRI	rs1028396	SIRPA
1229	0.17645867180904	0.0872524496644295	0.275170033557047	YRI	rs1028396	SIRPA
1230	0.17641399665164	0.0872524496644295	0.275170033557047	YRI	rs1028396	SIRPA
1231	0.176369292607048	0.0872524496644295	0.275170033557047	YRI	rs1028396	SIRPA
1232	0.176324580923254	0.0872524496644295	0.275170033557047	YRI	rs1028396	SIRPA
1233	0.176279882848251	0.0872524496644295	0.275170033557047	YRI	rs1028396	SIRPA
1234	0.17623521963003	0.0872524496644295	0.275170033557047	YRI	rs1028396	SIRPA
1235	0.176190612516585	0.0872524496644295	0.275170033557047	YRI	rs1028396	SIRPA
1236	0.176146082755905	0.0872524496644295	0.275170033557047	YRI	rs1028396	SIRPA
1237	0.176101651595985	0.0872524496644295	0.275170033557047	YRI	rs1028396	SIRPA
1238	0.176057340284816	0.0872524496644295	0.275170033557047	YRI	rs1028396	SIRPA
1239	0.176013170070389	0.0872524496644295	0.275170033557047	YRI	rs1028396	SIRPA
1240	0.175969162200698	0.0872524496644295	0.275170033557047	YRI	rs1028396	SIRPA
1241	0.175925337923733	0.0872524496644295	0.275170033557047	YRI	rs1028396	SIRPA
1242	0.175881718487488	0.0872524496644295	0.275170033557047	YRI	rs1028396	SIRPA
1243	0.175838325139953	0.0872524496644295	0.275170033557047	YRI	rs1028396	SIRPA
1244	0.175795179129122	0.0872524496644295	0.275170033557047	YRI	rs1028396	SIRPA
1245	0.175752301702985	0.0872524496644295	0.275170033557047	YRI	rs1028396	SIRPA
1246	0.175709714109536	0.0872524496644295	0.275170033557047	YRI	rs1028396	SIRPA
1247	0.175667437596765	0.0872524496644295	0.275170033557047	YRI	rs1028396	SIRPA
1248	0.175625493412666	0.0872524496644295	0.275170033557047	YRI	rs1028396	SIRPA
1249	0.175583902805231	0.0872524496644295	0.275170033557047	YRI	rs1028396	SIRPA
1250	0.175542577441169	0.0872524496644295	0.275170033557047	YRI	rs1028396	SIRPA
1251	0.17550141068533	0.0872524496644295	0.275170033557047	YRI	rs1028396	SIRPA
1252	0.175460396332912	0.0872524496644295	0.275170033557047	YRI	rs1028396	SIRPA
1253	0.175419528179111	0.0872524496644295	0.275170033557047	YRI	rs1028396	SIRPA
1254	0.175378800019127	0.0872524496644295	0.275170033557047	YRI	rs1028396	SIRPA
1255	0.175338205648155	0.0872524496644295	0.275170033557047	YRI	rs1028396	SIRPA
1256	0.175297738861395	0.0872524496644295	0.275170033557047	YRI	rs1028396	SIRPA
1257	0.175257393454045	0.0872524496644295	0.275170033557047	YRI	rs1028396	SIRPA
1258	0.1752171632213	0.0872524496644295	0.275170033557047	YRI	rs1028396	SIRPA
1259	0.17517704195836	0.0872524496644295	0.275170033557047	YRI	rs1028396	SIRPA
1260	0.175137023460423	0.0872524496644295	0.275170033557047	YRI	rs1028396	SIRPA
1261	0.175097101522685	0.0872524496644295	0.275170033557047	YRI	rs1028396	SIRPA
1262	0.175057269940345	0.0872524496644295	0.275170033557047	YRI	rs1028396	SIRPA
1263	0.1750175225086	0.0872524496644295	0.275170033557047	YRI	rs1028396	SIRPA
1264	0.174977853022648	0.0872524496644295	0.275170033557047	YRI	rs1028396	SIRPA
1265	0.174938255277687	0.0872524496644295	0.275170033557047	YRI	rs1028396	SIRPA
1266	0.174898723068914	0.0872524496644295	0.275170033557047	YRI	rs1028396	SIRPA
1267	0.174859250191528	0.0872524496644295	0.275170033557047	YRI	rs1028396	SIRPA
1268	0.174819830440725	0.0872524496644295	0.275170033557047	YRI	rs1028396	SIRPA
1269	0.174780457611704	0.0872524496644295	0.275170033557047	YRI	rs1028396	SIRPA
1270	0.174741125499663	0.0872524496644295	0.275170033557047	YRI	rs1028396	SIRPA
1271	0.174701827899799	0.0872524496644295	0.275170033557047	YRI	rs1028396	SIRPA
1272	0.174662558607309	0.0872524496644295	0.275170033557047	YRI	rs1028396	SIRPA
1273	0.174623311417392	0.0872524496644295	0.275170033557047	YRI	rs1028396	SIRPA
1274	0.174584080125246	0.0872524496644295	0.275170033557047	YRI	rs1028396	SIRPA
1275	0.174544858526067	0.0872524496644295	0.275170033557047	YRI	rs1028396	SIRPA
1276	0.174505640415054	0.0872524496644295	0.275170033557047	YRI	rs1028396	SIRPA
1277	0.174466419587405	0.0872524496644295	0.275170033557047	YRI	rs1028396	SIRPA
1278	0.174427189838317	0.0872524496644295	0.275170033557047	YRI	rs1028396	SIRPA
1279	0.174387944962987	0.0872524496644295	0.275170033557047	YRI	rs1028396	SIRPA
1280	0.174348678756615	0.0872524496644295	0.275170033557047	YRI	rs1028396	SIRPA
1281	0.174309385014396	0.0872524496644295	0.275170033557047	YRI	rs1028396	SIRPA
1282	0.174270280137531	0.0872524496644295	0.275170033557047	YRI	rs1028396	SIRPA
1283	0.174231567271978	0.0872524496644295	0.275170033557047	YRI	rs1028396	SIRPA
1284	0.174193220330077	0.0872524496644295	0.275170033557047	YRI	rs1028396	SIRPA
1285	0.17415521322417	0.0872524496644295	0.275170033557047	YRI	rs1028396	SIRPA
1286	0.174117519866595	0.0872524496644295	0.275170033557047	YRI	rs1028396	SIRPA
1287	0.174080114169694	0.0872524496644295	0.275170033557047	YRI	rs1028396	SIRPA
1288	0.174042970045806	0.0872524496644295	0.275170033557047	YRI	rs1028396	SIRPA
1289	0.174006061407272	0.0872524496644295	0.275170033557047	YRI	rs1028396	SIRPA
1290	0.173969362166432	0.0872524496644295	0.275170033557047	YRI	rs1028396	SIRPA
1291	0.173932846235625	0.0805411073825503	0.275170033557047	YRI	rs1028396	SIRPA
1292	0.173896487527193	0.0805411073825503	0.275170033557047	YRI	rs1028396	SIRPA
1293	0.173860259953475	0.0805411073825503	0.275170033557047	YRI	rs1028396	SIRPA
1294	0.173824137426811	0.0805411073825503	0.275170033557047	YRI	rs1028396	SIRPA
1295	0.173788093859542	0.0805411073825503	0.275170033557047	YRI	rs1028396	SIRPA
1296	0.173752103164007	0.0805411073825503	0.275170033557047	YRI	rs1028396	SIRPA
1297	0.173716139252548	0.0805411073825503	0.275170033557047	YRI	rs1028396	SIRPA
1298	0.173680176037504	0.0805411073825503	0.275170033557047	YRI	rs1028396	SIRPA
1299	0.173644187431214	0.0805411073825503	0.275170033557047	YRI	rs1028396	SIRPA
1300	0.173608147346021	0.0805411073825503	0.275170033557047	YRI	rs1028396	SIRPA
1301	0.173572029694263	0.0805411073825503	0.275170033557047	YRI	rs1028396	SIRPA
1302	0.17353580838828	0.0805411073825503	0.275170033557047	YRI	rs1028396	SIRPA
1303	0.173499457340414	0.0805411073825503	0.275170033557047	YRI	rs1028396	SIRPA
1304	0.173462950463004	0.0805411073825503	0.275170033557047	YRI	rs1028396	SIRPA
1305	0.17342626166839	0.0805411073825503	0.275170033557047	YRI	rs1028396	SIRPA
1306	0.173389364868912	0.0805411073825503	0.275170033557047	YRI	rs1028396	SIRPA
1307	0.173352233976911	0.0805411073825503	0.275170033557047	YRI	rs1028396	SIRPA
1308	0.173314842904727	0.0805411073825503	0.275170033557047	YRI	rs1028396	SIRPA
1309	0.1732771655647	0.0805411073825503	0.275170033557047	YRI	rs1028396	SIRPA
1310	0.17323917586917	0.0805411073825503	0.275170033557047	YRI	rs1028396	SIRPA
1311	0.173200847730477	0.0805411073825503	0.275170033557047	YRI	rs1028396	SIRPA
1312	0.173162155060962	0.0805411073825503	0.275170033557047	YRI	rs1028396	SIRPA
1313	0.173123251365881	0.0805411073825503	0.275170033557047	YRI	rs1028396	SIRPA
1314	0.173084306867632	0.0805411073825503	0.275170033557047	YRI	rs1028396	SIRPA
1315	0.173045320554261	0.0805411073825503	0.275170033557047	YRI	rs1028396	SIRPA
1316	0.173006291413815	0.0805411073825503	0.275170033557047	YRI	rs1028396	SIRPA
1317	0.172967218434343	0.0805411073825503	0.275170033557047	YRI	rs1028396	SIRPA
1318	0.172928100603892	0.0805411073825503	0.275170033557047	YRI	rs1028396	SIRPA
1319	0.172888936910509	0.0805411073825503	0.275170033557047	YRI	rs1028396	SIRPA
1320	0.172849726342242	0.0805411073825503	0.275170033557047	YRI	rs1028396	SIRPA
1321	0.172810467887138	0.0805411073825503	0.275170033557047	YRI	rs1028396	SIRPA
1322	0.172771160533245	0.0805411073825503	0.275170033557047	YRI	rs1028396	SIRPA
1323	0.172731803268611	0.0805411073825503	0.275170033557047	YRI	rs1028396	SIRPA
1324	0.172692395081282	0.0805411073825503	0.275170033557047	YRI	rs1028396	SIRPA
1325	0.172652934959307	0.0805411073825503	0.275170033557047	YRI	rs1028396	SIRPA
1326	0.172613421890733	0.0805411073825503	0.275170033557047	YRI	rs1028396	SIRPA
1327	0.172573854863607	0.0805411073825503	0.275170033557047	YRI	rs1028396	SIRPA
1328	0.172534232865977	0.0805411073825503	0.275170033557047	YRI	rs1028396	SIRPA
1329	0.172494554885891	0.0805411073825503	0.275170033557047	YRI	rs1028396	SIRPA
1330	0.172454819911395	0.0805411073825503	0.275170033557047	YRI	rs1028396	SIRPA
1331	0.172415026930538	0.0805411073825503	0.275170033557047	YRI	rs1028396	SIRPA
1332	0.172375174931367	0.0805411073825503	0.275170033557047	YRI	rs1028396	SIRPA
1333	0.17233526290193	0.0805411073825503	0.275170033557047	YRI	rs1028396	SIRPA
1334	0.172295289830274	0.0805411073825503	0.275170033557047	YRI	rs1028396	SIRPA
1335	0.172255254704446	0.0805411073825503	0.275170033557047	YRI	rs1028396	SIRPA
1336	0.172215156512494	0.0805411073825503	0.275170033557047	YRI	rs1028396	SIRPA
1337	0.172174994242465	0.0805411073825503	0.275170033557047	YRI	rs1028396	SIRPA
1338	0.172134766882408	0.0805411073825503	0.275170033557047	YRI	rs1028396	SIRPA
1339	0.172094473420369	0.0805411073825503	0.275170033557047	YRI	rs1028396	SIRPA
1340	0.172054112844397	0.0805411073825503	0.275170033557047	YRI	rs1028396	SIRPA
1341	0.172013684142537	0.0805411073825503	0.275170033557047	YRI	rs1028396	SIRPA
1342	0.171973186302839	0.0805411073825503	0.275170033557047	YRI	rs1028396	SIRPA
1343	0.17193261831335	0.0805411073825503	0.275170033557047	YRI	rs1028396	SIRPA
1344	0.171891948573162	0.0805411073825503	0.275170033557047	YRI	rs1028396	SIRPA
1345	0.171851150221985	0.0805411073825503	0.275170033557047	YRI	rs1028396	SIRPA
1346	0.171810229358791	0.0805411073825503	0.275170033557047	YRI	rs1028396	SIRPA
1347	0.171769192082553	0.0805411073825503	0.275170033557047	YRI	rs1028396	SIRPA
1348	0.171728044492243	0.0805411073825503	0.275170033557047	YRI	rs1028396	SIRPA
1349	0.171686792686834	0.0805411073825503	0.275170033557047	YRI	rs1028396	SIRPA
1350	0.171645442765299	0.0805411073825503	0.275170033557047	YRI	rs1028396	SIRPA
1351	0.17160400082661	0.0805411073825503	0.275170033557047	YRI	rs1028396	SIRPA
1352	0.171562472969738	0.0805411073825503	0.275170033557047	YRI	rs1028396	SIRPA
1353	0.171520865293658	0.0805411073825503	0.275170033557047	YRI	rs1028396	SIRPA
1354	0.171479183897341	0.0805411073825503	0.275170033557047	YRI	rs1028396	SIRPA
1355	0.17143743487976	0.0805411073825503	0.275170033557047	YRI	rs1028396	SIRPA
1356	0.171395624339888	0.0805411073825503	0.275170033557047	YRI	rs1028396	SIRPA
1357	0.171353758376696	0.0805411073825503	0.275170033557047	YRI	rs1028396	SIRPA
1358	0.171311843089158	0.0805411073825503	0.275170033557047	YRI	rs1028396	SIRPA
1359	0.171269884576246	0.0805411073825503	0.275170033557047	YRI	rs1028396	SIRPA
1360	0.171227888936932	0.0805411073825503	0.275170033557047	YRI	rs1028396	SIRPA
1361	0.171185862270189	0.0805411073825503	0.275170033557047	YRI	rs1028396	SIRPA
1362	0.17114381067499	0.0805411073825503	0.275170033557047	YRI	rs1028396	SIRPA
1363	0.171101740250306	0.0805411073825503	0.275170033557047	YRI	rs1028396	SIRPA
1364	0.171059657095111	0.0805411073825503	0.275170033557047	YRI	rs1028396	SIRPA
1365	0.171017567308378	0.0805411073825503	0.275170033557047	YRI	rs1028396	SIRPA
1366	0.170975476989077	0.0805411073825503	0.275170033557047	YRI	rs1028396	SIRPA
1367	0.170933392236183	0.0805411073825503	0.275170033557047	YRI	rs1028396	SIRPA
1368	0.170891319148667	0.0805411073825503	0.275170033557047	YRI	rs1028396	SIRPA
1369	0.170849263825502	0.0805411073825503	0.275170033557047	YRI	rs1028396	SIRPA
1370	0.170807232365661	0.0805411073825503	0.275170033557047	YRI	rs1028396	SIRPA
1371	0.170765230868116	0.0805411073825503	0.275170033557047	YRI	rs1028396	SIRPA
1372	0.17072326543184	0.0805411073825503	0.275170033557047	YRI	rs1028396	SIRPA
1373	0.170681342155804	0.0805411073825503	0.275170033557047	YRI	rs1028396	SIRPA
1374	0.170639467138982	0.0805411073825503	0.275170033557047	YRI	rs1028396	SIRPA
1375	0.17059763606114	0.0805411073825503	0.275170033557047	YRI	rs1028396	SIRPA
1376	0.170555837459571	0.0805411073825503	0.275170033557047	YRI	rs1028396	SIRPA
1377	0.170514066719536	0.0805411073825503	0.275170033557047	YRI	rs1028396	SIRPA
1378	0.170472319226298	0.0805411073825503	0.275170033557047	YRI	rs1028396	SIRPA
1379	0.170430590365119	0.0805411073825503	0.275170033557047	YRI	rs1028396	SIRPA
1380	0.170388875521262	0.0805411073825503	0.275170033557047	YRI	rs1028396	SIRPA
1381	0.170347170079987	0.0805411073825503	0.275170033557047	YRI	rs1028396	SIRPA
1382	0.170305469426558	0.0805411073825503	0.275170033557047	YRI	rs1028396	SIRPA
1383	0.170263768946237	0.0805411073825503	0.275170033557047	YRI	rs1028396	SIRPA
1384	0.170222064024285	0.0805411073825503	0.275170033557047	YRI	rs1028396	SIRPA
1385	0.170180350045965	0.0805411073825503	0.275170033557047	YRI	rs1028396	SIRPA
1386	0.170138622396538	0.0805411073825503	0.275170033557047	YRI	rs1028396	SIRPA
1387	0.170096876461268	0.0805411073825503	0.275170033557047	YRI	rs1028396	SIRPA
1388	0.170055107625416	0.0805411073825503	0.275170033557047	YRI	rs1028396	SIRPA
1389	0.170013311274244	0.0805411073825503	0.275170033557047	YRI	rs1028396	SIRPA
1390	0.169971482793014	0.0805411073825503	0.275170033557047	YRI	rs1028396	SIRPA
1391	0.169929617566989	0.0805411073825503	0.275170033557047	YRI	rs1028396	SIRPA
1392	0.169887710981431	0.0805411073825503	0.275170033557047	YRI	rs1028396	SIRPA
1393	0.169845758421601	0.0805411073825503	0.275170033557047	YRI	rs1028396	SIRPA
1394	0.169803755272763	0.0805411073825503	0.275170033557047	YRI	rs1028396	SIRPA
1395	0.169761696920177	0.0805411073825503	0.275170033557047	YRI	rs1028396	SIRPA
1396	0.169719578749106	0.0805411073825503	0.275170033557047	YRI	rs1028396	SIRPA
1397	0.169677396144813	0.0805411073825503	0.275170033557047	YRI	rs1028396	SIRPA
1398	0.169635144492559	0.0805411073825503	0.275170033557047	YRI	rs1028396	SIRPA
1399	0.169592819177606	0.0805411073825503	0.275170033557047	YRI	rs1028396	SIRPA
1400	0.169550415585218	0.0805411073825503	0.275170033557047	YRI	rs1028396	SIRPA
1401	0.169507929100655	0.0805411073825503	0.275170033557047	YRI	rs1028396	SIRPA
1402	0.169465355109179	0.0805411073825503	0.275170033557047	YRI	rs1028396	SIRPA
1403	0.169422688996054	0.0805411073825503	0.275170033557047	YRI	rs1028396	SIRPA
1404	0.169379926146541	0.0805411073825503	0.275170033557047	YRI	rs1028396	SIRPA
1405	0.169337061945902	0.0805411073825503	0.275170033557047	YRI	rs1028396	SIRPA
1406	0.1692940917794	0.0805411073825503	0.275170033557047	YRI	rs1028396	SIRPA
1407	0.169251209186001	0.0805411073825503	0.275170033557047	YRI	rs1028396	SIRPA
1408	0.169208593617216	0.0805411073825503	0.275170033557047	YRI	rs1028396	SIRPA
1409	0.169166219327119	0.0805411073825503	0.275170033557047	YRI	rs1028396	SIRPA
1410	0.169124060569785	0.0805411073825503	0.275170033557047	YRI	rs1028396	SIRPA
1411	0.16908209159929	0.0805411073825503	0.275170033557047	YRI	rs1028396	SIRPA
1412	0.169040286669709	0.0805411073825503	0.275170033557047	YRI	rs1028396	SIRPA
1413	0.168998620035117	0.0805411073825503	0.275170033557047	YRI	rs1028396	SIRPA
1414	0.16895706594959	0.0805411073825503	0.275170033557047	YRI	rs1028396	SIRPA
1415	0.168915598667201	0.0805411073825503	0.275170033557047	YRI	rs1028396	SIRPA
1416	0.168874192442028	0.0805411073825503	0.275170033557047	YRI	rs1028396	SIRPA
1417	0.168832821528144	0.0805411073825503	0.275170033557047	YRI	rs1028396	SIRPA
1418	0.168791460179626	0.0805411073825503	0.275170033557047	YRI	rs1028396	SIRPA
1419	0.168750082650547	0.0805411073825503	0.275170033557047	YRI	rs1028396	SIRPA
1420	0.168708663194984	0.0805411073825503	0.275170033557047	YRI	rs1028396	SIRPA
1421	0.168667176067012	0.0805411073825503	0.275170033557047	YRI	rs1028396	SIRPA
1422	0.168625595520705	0.0805411073825503	0.275170033557047	YRI	rs1028396	SIRPA
1423	0.168583895810139	0.0805411073825503	0.275170033557047	YRI	rs1028396	SIRPA
1424	0.16854205118939	0.0805411073825503	0.275170033557047	YRI	rs1028396	SIRPA
1425	0.168500035912532	0.0805411073825503	0.275170033557047	YRI	rs1028396	SIRPA
1426	0.16845782423364	0.0805411073825503	0.275170033557047	YRI	rs1028396	SIRPA
1427	0.16841539040679	0.0805411073825503	0.275170033557047	YRI	rs1028396	SIRPA
1428	0.168372708686058	0.0805411073825503	0.275170033557047	YRI	rs1028396	SIRPA
1429	0.168329753325517	0.0805411073825503	0.275170033557047	YRI	rs1028396	SIRPA
1430	0.168286498579243	0.0805411073825503	0.275170033557047	YRI	rs1028396	SIRPA
1431	0.168242918701312	0.0805411073825503	0.275170033557047	YRI	rs1028396	SIRPA
1432	0.168198987945799	0.0805411073825503	0.275170033557047	YRI	rs1028396	SIRPA
1433	0.168154680566778	0.0805411073825503	0.275170033557047	YRI	rs1028396	SIRPA
1434	0.168109970818326	0.0805411073825503	0.275170033557047	YRI	rs1028396	SIRPA
1435	0.168064832954517	0.0805411073825503	0.275170033557047	YRI	rs1028396	SIRPA
1436	0.168019241229426	0.0805411073825503	0.275170033557047	YRI	rs1028396	SIRPA
1437	0.167973169897129	0.0805411073825503	0.275170033557047	YRI	rs1028396	SIRPA
1438	0.167926899102681	0.0805411073825503	0.275170033557047	YRI	rs1028396	SIRPA
1439	0.16788071327356	0.0805411073825503	0.275170033557047	YRI	rs1028396	SIRPA
1440	0.167834593087476	0.0805411073825503	0.275170033557047	YRI	rs1028396	SIRPA
1441	0.167788519222138	0.0805411073825503	0.275170033557047	YRI	rs1028396	SIRPA
1442	0.167742472355256	0.0805411073825503	0.275170033557047	YRI	rs1028396	SIRPA
1443	0.16769643316454	0.0805411073825503	0.275170033557047	YRI	rs1028396	SIRPA
1444	0.167650382327698	0.0805411073825503	0.275170033557047	YRI	rs1028396	SIRPA
1445	0.167604300522441	0.0805411073825503	0.275170033557047	YRI	rs1028396	SIRPA
1446	0.167558168426478	0.0805411073825503	0.275170033557047	YRI	rs1028396	SIRPA
1447	0.167511966717518	0.0805411073825503	0.268458691275168	YRI	rs1028396	SIRPA
1448	0.167465676073271	0.0805411073825503	0.268458691275168	YRI	rs1028396	SIRPA
1449	0.167419277171447	0.0805411073825503	0.268458691275168	YRI	rs1028396	SIRPA
1450	0.167372750689755	0.0805411073825503	0.268458691275168	YRI	rs1028396	SIRPA
1451	0.167326077305904	0.0805411073825503	0.268458691275168	YRI	rs1028396	SIRPA
1452	0.167279237697605	0.0805411073825503	0.268458691275168	YRI	rs1028396	SIRPA
1453	0.167232212542566	0.0805411073825503	0.268458691275168	YRI	rs1028396	SIRPA
1454	0.167184982518498	0.0805411073825503	0.268458691275168	YRI	rs1028396	SIRPA
1455	0.167137528303109	0.0805411073825503	0.268458691275168	YRI	rs1028396	SIRPA
1456	0.16708983057411	0.0805411073825503	0.268458691275168	YRI	rs1028396	SIRPA
1457	0.167041870009209	0.0805411073825503	0.268458691275168	YRI	rs1028396	SIRPA
1458	0.166993627286117	0.0805411073825503	0.268458691275168	YRI	rs1028396	SIRPA
1459	0.166945083082542	0.0805411073825503	0.268458691275168	YRI	rs1028396	SIRPA
1460	0.166896218076195	0.0805411073825503	0.268458691275168	YRI	rs1028396	SIRPA
1461	0.166847012944785	0.0805411073825503	0.268458691275168	YRI	rs1028396	SIRPA
1462	0.166797448366022	0.0805411073825503	0.268458691275168	YRI	rs1028396	SIRPA
1463	0.166747505017614	0.0805411073825503	0.268458691275168	YRI	rs1028396	SIRPA
1464	0.166697163577272	0.0805411073825503	0.268458691275168	YRI	rs1028396	SIRPA
1465	0.166646404722705	0.0805411073825503	0.268458691275168	YRI	rs1028396	SIRPA
1466	0.166595209131623	0.0805411073825503	0.268458691275168	YRI	rs1028396	SIRPA
1467	0.166543557481735	0.0805411073825503	0.268458691275168	YRI	rs1028396	SIRPA
1468	0.16649143045075	0.0805411073825503	0.268458691275168	YRI	rs1028396	SIRPA
1469	0.166438873907692	0.0805411073825503	0.268458691275168	YRI	rs1028396	SIRPA
1470	0.166385953583328	0.0805411073825503	0.268458691275168	YRI	rs1028396	SIRPA
1471	0.16633267994799	0.0805411073825503	0.268458691275168	YRI	rs1028396	SIRPA
1472	0.166279063472006	0.0805411073825503	0.268458691275168	YRI	rs1028396	SIRPA
1473	0.166225114625707	0.0805411073825503	0.268458691275168	YRI	rs1028396	SIRPA
1474	0.166170843879423	0.0805411073825503	0.268458691275168	YRI	rs1028396	SIRPA
1475	0.166116261703482	0.0805411073825503	0.268458691275168	YRI	rs1028396	SIRPA
1476	0.166061378568216	0.0805411073825503	0.268458691275168	YRI	rs1028396	SIRPA
1477	0.166006204943954	0.0805411073825503	0.268458691275168	YRI	rs1028396	SIRPA
1478	0.165950751301026	0.0738297651006711	0.268458691275168	YRI	rs1028396	SIRPA
1479	0.165895028109761	0.0738297651006711	0.268458691275168	YRI	rs1028396	SIRPA
1480	0.16583904584049	0.0738297651006711	0.268458691275168	YRI	rs1028396	SIRPA
1481	0.165782814963542	0.0738297651006711	0.268458691275168	YRI	rs1028396	SIRPA
1482	0.165726345949247	0.0738297651006711	0.268458691275168	YRI	rs1028396	SIRPA
1483	0.165669649267935	0.0738297651006711	0.268458691275168	YRI	rs1028396	SIRPA
1484	0.165612735389936	0.0738297651006711	0.268458691275168	YRI	rs1028396	SIRPA
1485	0.165555614785579	0.0738297651006711	0.268458691275168	YRI	rs1028396	SIRPA
1486	0.165498297925196	0.0738297651006711	0.268458691275168	YRI	rs1028396	SIRPA
1487	0.165440795279114	0.0738297651006711	0.268458691275168	YRI	rs1028396	SIRPA
1488	0.165383117317664	0.0738297651006711	0.268458691275168	YRI	rs1028396	SIRPA
1489	0.165325274511177	0.0738297651006711	0.268458691275168	YRI	rs1028396	SIRPA
1490	0.165267277329981	0.0738297651006711	0.268458691275168	YRI	rs1028396	SIRPA
1491	0.165209136244407	0.0738297651006711	0.268458691275168	YRI	rs1028396	SIRPA
1492	0.165150861724785	0.0738297651006711	0.268458691275168	YRI	rs1028396	SIRPA
1493	0.165092464241444	0.0738297651006711	0.268458691275168	YRI	rs1028396	SIRPA
1494	0.165033954264714	0.0738297651006711	0.268458691275168	YRI	rs1028396	SIRPA
1495	0.164975342264925	0.0738297651006711	0.268458691275168	YRI	rs1028396	SIRPA
1496	0.164916638712407	0.0738297651006711	0.268458691275168	YRI	rs1028396	SIRPA
1497	0.164857854077489	0.0738297651006711	0.268458691275168	YRI	rs1028396	SIRPA
1498	0.164798998830502	0.0738297651006711	0.268458691275168	YRI	rs1028396	SIRPA
1499	0.164740083441775	0.0738297651006711	0.268458691275168	YRI	rs1028396	SIRPA
1500	0.164680888703688	0.0738297651006711	0.268458691275168	YRI	rs1028396	SIRPA
1501	0.164621203781836	0.0738297651006711	0.268458691275168	YRI	rs1028396	SIRPA
1502	0.164561051706376	0.0738297651006711	0.268458691275168	YRI	rs1028396	SIRPA
1503	0.164500455507465	0.0738297651006711	0.268458691275168	YRI	rs1028396	SIRPA
1504	0.16443943821526	0.0738297651006711	0.268458691275168	YRI	rs1028396	SIRPA
1505	0.164378022859917	0.0738297651006711	0.268458691275168	YRI	rs1028396	SIRPA
1506	0.164316232471593	0.0738297651006711	0.268458691275168	YRI	rs1028396	SIRPA
1507	0.164254090080444	0.0738297651006711	0.268458691275168	YRI	rs1028396	SIRPA
1508	0.164191618716627	0.0738297651006711	0.268458691275168	YRI	rs1028396	SIRPA
1509	0.164128841410299	0.0738297651006711	0.268458691275168	YRI	rs1028396	SIRPA
1510	0.164065781191617	0.0738297651006711	0.268458691275168	YRI	rs1028396	SIRPA
1511	0.164002461090736	0.0738297651006711	0.268458691275168	YRI	rs1028396	SIRPA
1512	0.163938904137814	0.0738297651006711	0.268458691275168	YRI	rs1028396	SIRPA
1513	0.163875133363008	0.0738297651006711	0.268458691275168	YRI	rs1028396	SIRPA
1514	0.163811171796473	0.0738297651006711	0.268458691275168	YRI	rs1028396	SIRPA
1515	0.163747042468367	0.0738297651006711	0.268458691275168	YRI	rs1028396	SIRPA
1516	0.163682768408846	0.0738297651006711	0.268458691275168	YRI	rs1028396	SIRPA
1517	0.163618372648067	0.0738297651006711	0.268458691275168	YRI	rs1028396	SIRPA
1518	0.163553878216186	0.0738297651006711	0.268458691275168	YRI	rs1028396	SIRPA
1519	0.163489308143361	0.0738297651006711	0.268458691275168	YRI	rs1028396	SIRPA
1520	0.163424685459747	0.0738297651006711	0.268458691275168	YRI	rs1028396	SIRPA
1521	0.163360033195502	0.0738297651006711	0.268458691275168	YRI	rs1028396	SIRPA
1522	0.163295374380781	0.0738297651006711	0.268458691275168	YRI	rs1028396	SIRPA
1523	0.163230732045743	0.0738297651006711	0.268458691275168	YRI	rs1028396	SIRPA
1524	0.163166129220542	0.0738297651006711	0.268458691275168	YRI	rs1028396	SIRPA
1525	0.163101588935337	0.0738297651006711	0.268458691275168	YRI	rs1028396	SIRPA
1526	0.163037134220283	0.0738297651006711	0.268458691275168	YRI	rs1028396	SIRPA
1527	0.162972788105538	0.0738297651006711	0.268458691275168	YRI	rs1028396	SIRPA
1528	0.162908573621257	0.0738297651006711	0.268458691275168	YRI	rs1028396	SIRPA
1529	0.162844513797598	0.0738297651006711	0.268458691275168	YRI	rs1028396	SIRPA
1530	0.162780631664717	0.0738297651006711	0.268458691275168	YRI	rs1028396	SIRPA
1531	0.16271695025277	0.0738297651006711	0.268458691275168	YRI	rs1028396	SIRPA
1532	0.162653287759095	0.0738297651006711	0.268458691275168	YRI	rs1028396	SIRPA
1533	0.162589451673157	0.0738297651006711	0.268458691275168	YRI	rs1028396	SIRPA
1534	0.16252544896331	0.0738297651006711	0.268458691275168	YRI	rs1028396	SIRPA
1535	0.162461286597907	0.0738297651006711	0.268458691275168	YRI	rs1028396	SIRPA
1536	0.1623969715453	0.0738297651006711	0.268458691275168	YRI	rs1028396	SIRPA
1537	0.162332510773844	0.0738297651006711	0.268458691275168	YRI	rs1028396	SIRPA
1538	0.162267911251891	0.0738297651006711	0.268458691275168	YRI	rs1028396	SIRPA
1539	0.162203179947793	0.0738297651006711	0.268458691275168	YRI	rs1028396	SIRPA
1540	0.162138323829905	0.0738297651006711	0.268458691275168	YRI	rs1028396	SIRPA
1541	0.162073349866579	0.0738297651006711	0.268458691275168	YRI	rs1028396	SIRPA
1542	0.162008265026168	0.0738297651006711	0.268458691275168	YRI	rs1028396	SIRPA
1543	0.161943076277025	0.0738297651006711	0.268458691275168	YRI	rs1028396	SIRPA
1544	0.161877790587503	0.0738297651006711	0.268458691275168	YRI	rs1028396	SIRPA
1545	0.161812414925955	0.0738297651006711	0.268458691275168	YRI	rs1028396	SIRPA
1546	0.161746956260735	0.0738297651006711	0.268458691275168	YRI	rs1028396	SIRPA
1547	0.161681421560196	0.0738297651006711	0.268458691275168	YRI	rs1028396	SIRPA
1548	0.161615817792689	0.0738297651006711	0.268458691275168	YRI	rs1028396	SIRPA
1549	0.161550151926569	0.0738297651006711	0.268458691275168	YRI	rs1028396	SIRPA
1550	0.161484430930188	0.0738297651006711	0.268458691275168	YRI	rs1028396	SIRPA
1551	0.1614186617719	0.0738297651006711	0.268458691275168	YRI	rs1028396	SIRPA
1552	0.161352851420058	0.0738297651006711	0.268458691275168	YRI	rs1028396	SIRPA
1553	0.161287006843014	0.0738297651006711	0.268458691275168	YRI	rs1028396	SIRPA
1554	0.161221135009122	0.0738297651006711	0.268458691275168	YRI	rs1028396	SIRPA
1555	0.161155242886734	0.0738297651006711	0.268458691275168	YRI	rs1028396	SIRPA
1556	0.161089337444204	0.0738297651006711	0.268458691275168	YRI	rs1028396	SIRPA
1557	0.161023425649885	0.0738297651006711	0.268458691275168	YRI	rs1028396	SIRPA
1558	0.160957514472129	0.0738297651006711	0.268458691275168	YRI	rs1028396	SIRPA
1559	0.160891610879291	0.0738297651006711	0.268458691275168	YRI	rs1028396	SIRPA
1560	0.160825721839722	0.0738297651006711	0.268458691275168	YRI	rs1028396	SIRPA
1561	0.160759854321776	0.0738297651006711	0.268458691275168	YRI	rs1028396	SIRPA
1562	0.160694015293807	0.0738297651006711	0.268458691275168	YRI	rs1028396	SIRPA
1563	0.160628175004098	0.0738297651006711	0.268458691275168	YRI	rs1028396	SIRPA
1564	0.160562297873797	0.0738297651006711	0.268458691275168	YRI	rs1028396	SIRPA
1565	0.160496382130549	0.0738297651006711	0.268458691275168	YRI	rs1028396	SIRPA
1566	0.160430426002001	0.0738297651006711	0.268458691275168	YRI	rs1028396	SIRPA
1567	0.160364427715798	0.0738297651006711	0.268458691275168	YRI	rs1028396	SIRPA
1568	0.160298385499586	0.0738297651006711	0.268458691275168	YRI	rs1028396	SIRPA
1569	0.160232297581011	0.0738297651006711	0.268458691275168	YRI	rs1028396	SIRPA
1570	0.160166162187718	0.0738297651006711	0.261747348993289	YRI	rs1028396	SIRPA
1571	0.160099977547353	0.0738297651006711	0.261747348993289	YRI	rs1028396	SIRPA
1572	0.160033741887562	0.0738297651006711	0.261747348993289	YRI	rs1028396	SIRPA
1573	0.159967453435991	0.0738297651006711	0.261747348993289	YRI	rs1028396	SIRPA
1574	0.159901110420286	0.0738297651006711	0.261747348993289	YRI	rs1028396	SIRPA
1575	0.159834711068092	0.0738297651006711	0.261747348993289	YRI	rs1028396	SIRPA
1576	0.159768253607054	0.0738297651006711	0.261747348993289	YRI	rs1028396	SIRPA
1577	0.15970173626482	0.0738297651006711	0.261747348993289	YRI	rs1028396	SIRPA
1578	0.159635157269035	0.0738297651006711	0.261747348993289	YRI	rs1028396	SIRPA
1579	0.159568514847343	0.0738297651006711	0.261747348993289	YRI	rs1028396	SIRPA
1580	0.159501807227392	0.0738297651006711	0.261747348993289	YRI	rs1028396	SIRPA
1581	0.159435032636827	0.0738297651006711	0.261747348993289	YRI	rs1028396	SIRPA
1582	0.159368189303294	0.0738297651006711	0.261747348993289	YRI	rs1028396	SIRPA
1583	0.159301275454438	0.0738297651006711	0.261747348993289	YRI	rs1028396	SIRPA
1584	0.159234289317905	0.0738297651006711	0.261747348993289	YRI	rs1028396	SIRPA
1585	0.159167229121342	0.0738297651006711	0.261747348993289	YRI	rs1028396	SIRPA
1586	0.159100093092393	0.0738297651006711	0.261747348993289	YRI	rs1028396	SIRPA
1587	0.159032879458705	0.0738297651006711	0.261747348993289	YRI	rs1028396	SIRPA
1588	0.158965586447923	0.0738297651006711	0.261747348993289	YRI	rs1028396	SIRPA
1589	0.158898212287693	0.0738297651006711	0.261747348993289	YRI	rs1028396	SIRPA
1590	0.158830755205661	0.0738297651006711	0.261747348993289	YRI	rs1028396	SIRPA
1591	0.158763213429473	0.0738297651006711	0.261747348993289	YRI	rs1028396	SIRPA
1592	0.158695585186775	0.0738297651006711	0.261747348993289	YRI	rs1028396	SIRPA
1593	0.158627868705211	0.0738297651006711	0.261747348993289	YRI	rs1028396	SIRPA
1594	0.1585601451966	0.0738297651006711	0.261747348993289	YRI	rs1028396	SIRPA
1595	0.158492489737865	0.0738297651006711	0.261747348993289	YRI	rs1028396	SIRPA
1596	0.158424891354308	0.0738297651006711	0.261747348993289	YRI	rs1028396	SIRPA
1597	0.158357339071234	0.0738297651006711	0.261747348993289	YRI	rs1028396	SIRPA
1598	0.158289821913945	0.0738297651006711	0.261747348993289	YRI	rs1028396	SIRPA
1599	0.158222328907744	0.0738297651006711	0.261747348993289	YRI	rs1028396	SIRPA
1600	0.158154849077936	0.0738297651006711	0.261747348993289	YRI	rs1028396	SIRPA
1601	0.158087371449822	0.0738297651006711	0.261747348993289	YRI	rs1028396	SIRPA
1602	0.158019885048708	0.0738297651006711	0.261747348993289	YRI	rs1028396	SIRPA
1603	0.157952378899896	0.0738297651006711	0.261747348993289	YRI	rs1028396	SIRPA
1604	0.157884842028689	0.0738297651006711	0.261747348993289	YRI	rs1028396	SIRPA
1605	0.15781726346039	0.0738297651006711	0.261747348993289	YRI	rs1028396	SIRPA
1606	0.157749632220304	0.0738297651006711	0.261747348993289	YRI	rs1028396	SIRPA
1607	0.157681937333733	0.0738297651006711	0.261747348993289	YRI	rs1028396	SIRPA
1608	0.157614167825981	0.0738297651006711	0.261747348993289	YRI	rs1028396	SIRPA
1609	0.157546312722351	0.0738297651006711	0.261747348993289	YRI	rs1028396	SIRPA
1610	0.157478361048146	0.0738297651006711	0.261747348993289	YRI	rs1028396	SIRPA
1611	0.15741030182867	0.0738297651006711	0.261747348993289	YRI	rs1028396	SIRPA
1612	0.157342124089226	0.0738297651006711	0.261747348993289	YRI	rs1028396	SIRPA
1613	0.157273816855117	0.0738297651006711	0.261747348993289	YRI	rs1028396	SIRPA
1614	0.157205369151647	0.0738297651006711	0.261747348993289	YRI	rs1028396	SIRPA
1615	0.15713677000412	0.0738297651006711	0.261747348993289	YRI	rs1028396	SIRPA
1616	0.157068008437837	0.0738297651006711	0.261747348993289	YRI	rs1028396	SIRPA
1617	0.156999073478103	0.0738297651006711	0.261747348993289	YRI	rs1028396	SIRPA
1618	0.156929954150222	0.0738297651006711	0.261747348993289	YRI	rs1028396	SIRPA
1619	0.156860639479496	0.0738297651006711	0.261747348993289	YRI	rs1028396	SIRPA
1620	0.156791118491228	0.0738297651006711	0.261747348993289	YRI	rs1028396	SIRPA
1621	0.156721380210723	0.0738297651006711	0.261747348993289	YRI	rs1028396	SIRPA
1622	0.156651413663283	0.0738297651006711	0.261747348993289	YRI	rs1028396	SIRPA
1623	0.156581207874211	0.067118422818792	0.261747348993289	YRI	rs1028396	SIRPA
1624	0.156510751868812	0.067118422818792	0.261747348993289	YRI	rs1028396	SIRPA
1625	0.15644017828052	0.067118422818792	0.261747348993289	YRI	rs1028396	SIRPA
1626	0.156369620317315	0.067118422818792	0.261747348993289	YRI	rs1028396	SIRPA
1627	0.156299067866318	0.067118422818792	0.261747348993289	YRI	rs1028396	SIRPA
1628	0.156228510814653	0.067118422818792	0.261747348993289	YRI	rs1028396	SIRPA
1629	0.15615793904944	0.067118422818792	0.261747348993289	YRI	rs1028396	SIRPA
1630	0.156087342457801	0.067118422818792	0.261747348993289	YRI	rs1028396	SIRPA
1631	0.156016710926858	0.067118422818792	0.261747348993289	YRI	rs1028396	SIRPA
1632	0.155946034343733	0.067118422818792	0.261747348993289	YRI	rs1028396	SIRPA
1633	0.155875302595547	0.067118422818792	0.261747348993289	YRI	rs1028396	SIRPA
1634	0.155804505569422	0.067118422818792	0.261747348993289	YRI	rs1028396	SIRPA
1635	0.155733633152481	0.067118422818792	0.261747348993289	YRI	rs1028396	SIRPA
1636	0.155662675231844	0.067118422818792	0.261747348993289	YRI	rs1028396	SIRPA
1637	0.155591621694634	0.067118422818792	0.261747348993289	YRI	rs1028396	SIRPA
1638	0.155520462427973	0.067118422818792	0.261747348993289	YRI	rs1028396	SIRPA
1639	0.155449187318981	0.067118422818792	0.261747348993289	YRI	rs1028396	SIRPA
1640	0.155377786254781	0.067118422818792	0.261747348993289	YRI	rs1028396	SIRPA
1641	0.155306249122495	0.067118422818792	0.261747348993289	YRI	rs1028396	SIRPA
1642	0.155234565809244	0.067118422818792	0.261747348993289	YRI	rs1028396	SIRPA
1643	0.15516272620215	0.067118422818792	0.261747348993289	YRI	rs1028396	SIRPA
1644	0.155090720188335	0.067118422818792	0.261747348993289	YRI	rs1028396	SIRPA
1645	0.155018537654921	0.067118422818792	0.261747348993289	YRI	rs1028396	SIRPA
1646	0.154946168489029	0.067118422818792	0.261747348993289	YRI	rs1028396	SIRPA
1647	0.154873602577781	0.067118422818792	0.261747348993289	YRI	rs1028396	SIRPA
1648	0.154800829808299	0.067118422818792	0.261747348993289	YRI	rs1028396	SIRPA
1649	0.154727840067705	0.067118422818792	0.261747348993289	YRI	rs1028396	SIRPA
1650	0.15465462324312	0.067118422818792	0.261747348993289	YRI	rs1028396	SIRPA
1651	0.154581169221667	0.067118422818792	0.261747348993289	YRI	rs1028396	SIRPA
1652	0.154507467890466	0.067118422818792	0.261747348993289	YRI	rs1028396	SIRPA
1653	0.154433509136641	0.067118422818792	0.261747348993289	YRI	rs1028396	SIRPA
1654	0.154359282847311	0.067118422818792	0.261747348993289	YRI	rs1028396	SIRPA
1655	0.1542847789096	0.067118422818792	0.261747348993289	YRI	rs1028396	SIRPA
1656	0.154209987210629	0.067118422818792	0.261747348993289	YRI	rs1028396	SIRPA
1657	0.154134950686501	0.067118422818792	0.261747348993289	YRI	rs1028396	SIRPA
1658	0.154059720979314	0.067118422818792	0.261747348993289	YRI	rs1028396	SIRPA
1659	0.153984301035182	0.067118422818792	0.261747348993289	YRI	rs1028396	SIRPA
1660	0.153908693800219	0.067118422818792	0.261747348993289	YRI	rs1028396	SIRPA
1661	0.153832902220539	0.067118422818792	0.261747348993289	YRI	rs1028396	SIRPA
1662	0.153756929242256	0.067118422818792	0.261747348993289	YRI	rs1028396	SIRPA
1663	0.153680777811485	0.067118422818792	0.261747348993289	YRI	rs1028396	SIRPA
1664	0.153604450874338	0.067118422818792	0.261747348993289	YRI	rs1028396	SIRPA
1665	0.15352795137693	0.067118422818792	0.261747348993289	YRI	rs1028396	SIRPA
1666	0.153451282265376	0.067118422818792	0.261747348993289	YRI	rs1028396	SIRPA
1667	0.153374446485788	0.067118422818792	0.261747348993289	YRI	rs1028396	SIRPA
1668	0.153297446984282	0.067118422818792	0.261747348993289	YRI	rs1028396	SIRPA
1669	0.15322028670697	0.067118422818792	0.261747348993289	YRI	rs1028396	SIRPA
1670	0.153142968599968	0.067118422818792	0.261747348993289	YRI	rs1028396	SIRPA
1671	0.153065495609389	0.067118422818792	0.261747348993289	YRI	rs1028396	SIRPA
1672	0.152987870681347	0.067118422818792	0.261747348993289	YRI	rs1028396	SIRPA
1673	0.152910096761956	0.067118422818792	0.261747348993289	YRI	rs1028396	SIRPA
1674	0.152832176797331	0.067118422818792	0.261747348993289	YRI	rs1028396	SIRPA
1675	0.152754113733585	0.067118422818792	0.261747348993289	YRI	rs1028396	SIRPA
1676	0.152675910516831	0.067118422818792	0.255036006711409	YRI	rs1028396	SIRPA
1677	0.152597570093185	0.067118422818792	0.255036006711409	YRI	rs1028396	SIRPA
1678	0.152519095408761	0.067118422818792	0.255036006711409	YRI	rs1028396	SIRPA
1679	0.152440489409671	0.067118422818792	0.255036006711409	YRI	rs1028396	SIRPA
1680	0.152361755042031	0.067118422818792	0.255036006711409	YRI	rs1028396	SIRPA
1681	0.152282895251953	0.067118422818792	0.255036006711409	YRI	rs1028396	SIRPA
1682	0.152203912985554	0.067118422818792	0.255036006711409	YRI	rs1028396	SIRPA
1683	0.152124811188945	0.067118422818792	0.255036006711409	YRI	rs1028396	SIRPA
1684	0.152045592808242	0.067118422818792	0.255036006711409	YRI	rs1028396	SIRPA
1685	0.151966260789558	0.067118422818792	0.255036006711409	YRI	rs1028396	SIRPA
1686	0.151886818079007	0.067118422818792	0.255036006711409	YRI	rs1028396	SIRPA
1687	0.151807267622704	0.067118422818792	0.255036006711409	YRI	rs1028396	SIRPA
1688	0.15172751357006	0.067118422818792	0.255036006711409	YRI	rs1028396	SIRPA
1689	0.151647465898613	0.067118422818792	0.255036006711409	YRI	rs1028396	SIRPA
1690	0.151567136296665	0.067118422818792	0.255036006711409	YRI	rs1028396	SIRPA
1691	0.151486536452515	0.067118422818792	0.255036006711409	YRI	rs1028396	SIRPA
1692	0.151405678054466	0.067118422818792	0.255036006711409	YRI	rs1028396	SIRPA
1693	0.151324572790818	0.067118422818792	0.255036006711409	YRI	rs1028396	SIRPA
1694	0.151243232349872	0.067118422818792	0.255036006711409	YRI	rs1028396	SIRPA
1695	0.151161668419931	0.067118422818792	0.255036006711409	YRI	rs1028396	SIRPA
1696	0.151079892689293	0.067118422818792	0.255036006711409	YRI	rs1028396	SIRPA
1697	0.150997916846262	0.067118422818792	0.255036006711409	YRI	rs1028396	SIRPA
1698	0.150915752579138	0.067118422818792	0.255036006711409	YRI	rs1028396	SIRPA
1699	0.150833411576221	0.067118422818792	0.255036006711409	YRI	rs1028396	SIRPA
1700	0.150750905525814	0.067118422818792	0.255036006711409	YRI	rs1028396	SIRPA
1701	0.150668246116217	0.067118422818792	0.255036006711409	YRI	rs1028396	SIRPA
1702	0.150585445035731	0.067118422818792	0.255036006711409	YRI	rs1028396	SIRPA
1703	0.150502513972658	0.067118422818792	0.255036006711409	YRI	rs1028396	SIRPA
1704	0.150419464615299	0.067118422818792	0.255036006711409	YRI	rs1028396	SIRPA
1705	0.150336308651954	0.067118422818792	0.255036006711409	YRI	rs1028396	SIRPA
1706	0.150253057770925	0.067118422818792	0.255036006711409	YRI	rs1028396	SIRPA
1707	0.150169723660513	0.067118422818792	0.255036006711409	YRI	rs1028396	SIRPA
1708	0.150086318009018	0.067118422818792	0.255036006711409	YRI	rs1028396	SIRPA
1709	0.150002852504743	0.067118422818792	0.255036006711409	YRI	rs1028396	SIRPA
1710	0.149919338835988	0.067118422818792	0.255036006711409	YRI	rs1028396	SIRPA
1711	0.149835788691055	0.067118422818792	0.255036006711409	YRI	rs1028396	SIRPA
1712	0.149752213758244	0.067118422818792	0.255036006711409	YRI	rs1028396	SIRPA
1713	0.149668625725856	0.067118422818792	0.255036006711409	YRI	rs1028396	SIRPA
1714	0.149585036282194	0.067118422818792	0.255036006711409	YRI	rs1028396	SIRPA
1715	0.149501457115557	0.067118422818792	0.255036006711409	YRI	rs1028396	SIRPA
1716	0.149417899914246	0.067118422818792	0.255036006711409	YRI	rs1028396	SIRPA
1717	0.149334376366564	0.067118422818792	0.255036006711409	YRI	rs1028396	SIRPA
1718	0.149250898160811	0.067118422818792	0.255036006711409	YRI	rs1028396	SIRPA
1719	0.149167368396524	0.067118422818792	0.255036006711409	YRI	rs1028396	SIRPA
1720	0.149083685395715	0.067118422818792	0.255036006711409	YRI	rs1028396	SIRPA
1721	0.148999853680397	0.067118422818792	0.255036006711409	YRI	rs1028396	SIRPA
1722	0.148915877772585	0.067118422818792	0.255036006711409	YRI	rs1028396	SIRPA
1723	0.14883176219429	0.067118422818792	0.255036006711409	YRI	rs1028396	SIRPA
1724	0.148747511467528	0.067118422818792	0.255036006711409	YRI	rs1028396	SIRPA
1725	0.148663130114311	0.067118422818792	0.255036006711409	YRI	rs1028396	SIRPA
1726	0.148578622656653	0.067118422818792	0.255036006711409	YRI	rs1028396	SIRPA
1727	0.148493993616567	0.067118422818792	0.255036006711409	YRI	rs1028396	SIRPA
1728	0.148409247516068	0.067118422818792	0.255036006711409	YRI	rs1028396	SIRPA
1729	0.148324388877168	0.067118422818792	0.255036006711409	YRI	rs1028396	SIRPA
1730	0.148239422221881	0.067118422818792	0.255036006711409	YRI	rs1028396	SIRPA
1731	0.148154352072221	0.067118422818792	0.255036006711409	YRI	rs1028396	SIRPA
1732	0.148069182950201	0.067118422818792	0.255036006711409	YRI	rs1028396	SIRPA
1733	0.147983919377834	0.067118422818792	0.255036006711409	YRI	rs1028396	SIRPA
1734	0.147898565877135	0.067118422818792	0.255036006711409	YRI	rs1028396	SIRPA
1735	0.147813126970117	0.067118422818792	0.255036006711409	YRI	rs1028396	SIRPA
1736	0.147727607178792	0.067118422818792	0.255036006711409	YRI	rs1028396	SIRPA
1737	0.147642011025175	0.067118422818792	0.255036006711409	YRI	rs1028396	SIRPA
1738	0.14755634303128	0.067118422818792	0.255036006711409	YRI	rs1028396	SIRPA
1739	0.147470607719119	0.067118422818792	0.255036006711409	YRI	rs1028396	SIRPA
1740	0.147384809610707	0.067118422818792	0.255036006711409	YRI	rs1028396	SIRPA
1741	0.147298953228056	0.067118422818792	0.255036006711409	YRI	rs1028396	SIRPA
1742	0.147213043093181	0.067118422818792	0.255036006711409	YRI	rs1028396	SIRPA
1743	0.147127083728095	0.067118422818792	0.255036006711409	YRI	rs1028396	SIRPA
1744	0.147041079654811	0.067118422818792	0.255036006711409	YRI	rs1028396	SIRPA
1745	0.146955035395343	0.067118422818792	0.255036006711409	YRI	rs1028396	SIRPA
1746	0.146868955471704	0.067118422818792	0.255036006711409	YRI	rs1028396	SIRPA
1747	0.146782844405908	0.0604070805369128	0.255036006711409	YRI	rs1028396	SIRPA
1748	0.146696706719969	0.0604070805369128	0.255036006711409	YRI	rs1028396	SIRPA
1749	0.1466105469359	0.0604070805369128	0.255036006711409	YRI	rs1028396	SIRPA
1750	0.14652435294388	0.0604070805369128	0.255036006711409	YRI	rs1028396	SIRPA
1751	0.146438108190036	0.0604070805369128	0.255036006711409	YRI	rs1028396	SIRPA
1752	0.146351810530302	0.0604070805369128	0.255036006711409	YRI	rs1028396	SIRPA
1753	0.146265457820613	0.0604070805369128	0.255036006711409	YRI	rs1028396	SIRPA
1754	0.146179047916902	0.0604070805369128	0.255036006711409	YRI	rs1028396	SIRPA
1755	0.146092578675105	0.0604070805369128	0.255036006711409	YRI	rs1028396	SIRPA
1756	0.146006047951156	0.0604070805369128	0.255036006711409	YRI	rs1028396	SIRPA
1757	0.145919453600988	0.0604070805369128	0.255036006711409	YRI	rs1028396	SIRPA
1758	0.145832793480537	0.0604070805369128	0.255036006711409	YRI	rs1028396	SIRPA
1759	0.145746065445736	0.0604070805369128	0.255036006711409	YRI	rs1028396	SIRPA
1760	0.14565926735252	0.0604070805369128	0.255036006711409	YRI	rs1028396	SIRPA
1761	0.145572397056823	0.0604070805369128	0.24832466442953	YRI	rs1028396	SIRPA
1762	0.145485452414581	0.0604070805369128	0.24832466442953	YRI	rs1028396	SIRPA
1763	0.145398431281726	0.0604070805369128	0.24832466442953	YRI	rs1028396	SIRPA
1764	0.145311331514193	0.0604070805369128	0.24832466442953	YRI	rs1028396	SIRPA
1765	0.145224150967917	0.0604070805369128	0.24832466442953	YRI	rs1028396	SIRPA
1766	0.145136887498832	0.0604070805369128	0.24832466442953	YRI	rs1028396	SIRPA
1767	0.145049538962872	0.0604070805369128	0.24832466442953	YRI	rs1028396	SIRPA
1768	0.144962103215972	0.0604070805369128	0.24832466442953	YRI	rs1028396	SIRPA
1769	0.144874578114066	0.0604070805369128	0.24832466442953	YRI	rs1028396	SIRPA
1770	0.144786961513089	0.0604070805369128	0.24832466442953	YRI	rs1028396	SIRPA
1771	0.144699251268974	0.0604070805369128	0.24832466442953	YRI	rs1028396	SIRPA
1772	0.144611445237656	0.0604070805369128	0.24832466442953	YRI	rs1028396	SIRPA
1773	0.144523541275069	0.0604070805369128	0.24832466442953	YRI	rs1028396	SIRPA
1774	0.144435537237149	0.0604070805369128	0.24832466442953	YRI	rs1028396	SIRPA
1775	0.144347430979828	0.0604070805369128	0.24832466442953	YRI	rs1028396	SIRPA
1776	0.144259220359041	0.0604070805369128	0.24832466442953	YRI	rs1028396	SIRPA
1777	0.144170903230724	0.0604070805369128	0.24832466442953	YRI	rs1028396	SIRPA
1778	0.144082477450809	0.0604070805369128	0.24832466442953	YRI	rs1028396	SIRPA
1779	0.143993940875232	0.0604070805369128	0.24832466442953	YRI	rs1028396	SIRPA
1780	0.143905291359926	0.0604070805369128	0.24832466442953	YRI	rs1028396	SIRPA
1781	0.143816526760827	0.0604070805369128	0.24832466442953	YRI	rs1028396	SIRPA
1782	0.143727718621739	0.0604070805369128	0.24832466442953	YRI	rs1028396	SIRPA
1783	0.143638933821546	0.0604070805369128	0.24832466442953	YRI	rs1028396	SIRPA
1784	0.143550163218805	0.0604070805369128	0.24832466442953	YRI	rs1028396	SIRPA
1785	0.143461397672069	0.0604070805369128	0.24832466442953	YRI	rs1028396	SIRPA
1786	0.143372628039894	0.0604070805369128	0.24832466442953	YRI	rs1028396	SIRPA
1787	0.143283845180835	0.0604070805369128	0.24832466442953	YRI	rs1028396	SIRPA
1788	0.143195039953447	0.0604070805369128	0.24832466442953	YRI	rs1028396	SIRPA
1789	0.143106203216285	0.0604070805369128	0.24832466442953	YRI	rs1028396	SIRPA
1790	0.143017325827903	0.0604070805369128	0.24832466442953	YRI	rs1028396	SIRPA
1791	0.142928398646857	0.0604070805369128	0.24832466442953	YRI	rs1028396	SIRPA
1792	0.142839412531701	0.0604070805369128	0.24832466442953	YRI	rs1028396	SIRPA
1793	0.142750358340991	0.0604070805369128	0.24832466442953	YRI	rs1028396	SIRPA
1794	0.142661226933281	0.0604070805369128	0.24832466442953	YRI	rs1028396	SIRPA
1795	0.142572009167127	0.0604070805369128	0.24832466442953	YRI	rs1028396	SIRPA
1796	0.142482695901083	0.0604070805369128	0.24832466442953	YRI	rs1028396	SIRPA
1797	0.142393277993704	0.0604070805369128	0.24832466442953	YRI	rs1028396	SIRPA
1798	0.142303746303546	0.0604070805369128	0.24832466442953	YRI	rs1028396	SIRPA
1799	0.142214091689162	0.0604070805369128	0.24832466442953	YRI	rs1028396	SIRPA
1800	0.142124305009109	0.0604070805369128	0.24832466442953	YRI	rs1028396	SIRPA
1801	0.142034377121941	0.0604070805369128	0.24832466442953	YRI	rs1028396	SIRPA
1802	0.141944298886212	0.0604070805369128	0.24832466442953	YRI	rs1028396	SIRPA
1803	0.141854061160479	0.0604070805369128	0.24832466442953	YRI	rs1028396	SIRPA
1804	0.141763654803296	0.0604070805369128	0.24832466442953	YRI	rs1028396	SIRPA
1805	0.141673070673217	0.0604070805369128	0.24832466442953	YRI	rs1028396	SIRPA
1806	0.141582299628798	0.0604070805369128	0.24832466442953	YRI	rs1028396	SIRPA
1807	0.141491332528594	0.0604070805369128	0.24832466442953	YRI	rs1028396	SIRPA
1808	0.14140016023116	0.0604070805369128	0.24832466442953	YRI	rs1028396	SIRPA
1809	0.14130877359505	0.0604070805369128	0.24832466442953	YRI	rs1028396	SIRPA
1810	0.141217163478819	0.0604070805369128	0.24832466442953	YRI	rs1028396	SIRPA
1811	0.141125320741024	0.0604070805369128	0.24832466442953	YRI	rs1028396	SIRPA
1812	0.141033236240217	0.0604070805369128	0.24832466442953	YRI	rs1028396	SIRPA
1813	0.140940999568095	0.0604070805369128	0.24832466442953	YRI	rs1028396	SIRPA
1814	0.140848702874882	0.0604070805369128	0.24832466442953	YRI	rs1028396	SIRPA
1815	0.14075634085693	0.0604070805369128	0.24832466442953	YRI	rs1028396	SIRPA
1816	0.140663908210591	0.0604070805369128	0.24832466442953	YRI	rs1028396	SIRPA
1817	0.140571399632216	0.0604070805369128	0.24832466442953	YRI	rs1028396	SIRPA
1818	0.140478809818158	0.0604070805369128	0.24832466442953	YRI	rs1028396	SIRPA
1819	0.140386133464767	0.0604070805369128	0.24832466442953	YRI	rs1028396	SIRPA
1820	0.140293365268397	0.0604070805369128	0.24832466442953	YRI	rs1028396	SIRPA
1821	0.140200499925397	0.0604070805369128	0.24832466442953	YRI	rs1028396	SIRPA
1822	0.14010753213212	0.0604070805369128	0.24832466442953	YRI	rs1028396	SIRPA
1823	0.140014456584919	0.0604070805369128	0.24832466442953	YRI	rs1028396	SIRPA
1824	0.139921267980143	0.0604070805369128	0.24832466442953	YRI	rs1028396	SIRPA
1825	0.139827961014146	0.0604070805369128	0.24832466442953	YRI	rs1028396	SIRPA
1826	0.139734530383278	0.0604070805369128	0.24832466442953	YRI	rs1028396	SIRPA
1827	0.139640970783892	0.0604070805369128	0.24832466442953	YRI	rs1028396	SIRPA
1828	0.139547276912339	0.0604070805369128	0.24832466442953	YRI	rs1028396	SIRPA
1829	0.139453443464971	0.0604070805369128	0.24832466442953	YRI	rs1028396	SIRPA
1830	0.139359465138139	0.0604070805369128	0.24832466442953	YRI	rs1028396	SIRPA
1831	0.139265336628196	0.0604070805369128	0.24832466442953	YRI	rs1028396	SIRPA
1832	0.139171052631492	0.0604070805369128	0.24832466442953	YRI	rs1028396	SIRPA
1833	0.139076607844381	0.0604070805369128	0.24832466442953	YRI	rs1028396	SIRPA
1834	0.138981996963212	0.0604070805369128	0.24832466442953	YRI	rs1028396	SIRPA
1835	0.138887214684339	0.0604070805369128	0.24832466442953	YRI	rs1028396	SIRPA
1836	0.138792255704113	0.0604070805369128	0.24832466442953	YRI	rs1028396	SIRPA
1837	0.138697114718885	0.0604070805369128	0.24832466442953	YRI	rs1028396	SIRPA
1838	0.138601786425007	0.0604070805369128	0.24832466442953	YRI	rs1028396	SIRPA
1839	0.138506265518831	0.0604070805369128	0.24832466442953	YRI	rs1028396	SIRPA
1840	0.138410546696708	0.0604070805369128	0.24832466442953	YRI	rs1028396	SIRPA
1841	0.138314624654991	0.0604070805369128	0.24832466442953	YRI	rs1028396	SIRPA
1842	0.13821849409003	0.0604070805369128	0.24832466442953	YRI	rs1028396	SIRPA
1843	0.138122149698178	0.0604070805369128	0.24832466442953	YRI	rs1028396	SIRPA
1844	0.138025586412643	0.0604070805369128	0.241613322147651	YRI	rs1028396	SIRPA
1845	0.137928806397126	0.0604070805369128	0.241613322147651	YRI	rs1028396	SIRPA
1846	0.137831815193722	0.0604070805369128	0.241613322147651	YRI	rs1028396	SIRPA
1847	0.137734618344525	0.0604070805369128	0.241613322147651	YRI	rs1028396	SIRPA
1848	0.137637221391629	0.0604070805369128	0.241613322147651	YRI	rs1028396	SIRPA
1849	0.137539629877129	0.0604070805369128	0.241613322147651	YRI	rs1028396	SIRPA
1850	0.137441849343118	0.0604070805369128	0.241613322147651	YRI	rs1028396	SIRPA
1851	0.137343885331691	0.0604070805369128	0.241613322147651	YRI	rs1028396	SIRPA
1852	0.137245743384942	0.0604070805369128	0.241613322147651	YRI	rs1028396	SIRPA
1853	0.137147429044965	0.0604070805369128	0.241613322147651	YRI	rs1028396	SIRPA
1854	0.137048947853855	0.0604070805369128	0.241613322147651	YRI	rs1028396	SIRPA
1855	0.136950305353705	0.0604070805369128	0.241613322147651	YRI	rs1028396	SIRPA
1856	0.13685150708661	0.0604070805369128	0.241613322147651	YRI	rs1028396	SIRPA
1857	0.136752558594664	0.0536957382550336	0.241613322147651	YRI	rs1028396	SIRPA
1858	0.136653465419961	0.0536957382550336	0.241613322147651	YRI	rs1028396	SIRPA
1859	0.136554233104595	0.0536957382550336	0.241613322147651	YRI	rs1028396	SIRPA
1860	0.136454867190661	0.0536957382550336	0.241613322147651	YRI	rs1028396	SIRPA
1861	0.136355373220253	0.0536957382550336	0.241613322147651	YRI	rs1028396	SIRPA
1862	0.136255756735464	0.0536957382550336	0.241613322147651	YRI	rs1028396	SIRPA
1863	0.13615602327839	0.0536957382550336	0.241613322147651	YRI	rs1028396	SIRPA
1864	0.136056178391123	0.0536957382550336	0.241613322147651	YRI	rs1028396	SIRPA
1865	0.13595622761576	0.0536957382550336	0.241613322147651	YRI	rs1028396	SIRPA
1866	0.135856176494393	0.0536957382550336	0.241613322147651	YRI	rs1028396	SIRPA
1867	0.135756030569116	0.0536957382550336	0.241613322147651	YRI	rs1028396	SIRPA
1868	0.135655795382025	0.0536957382550336	0.241613322147651	YRI	rs1028396	SIRPA
1869	0.135555476475213	0.0536957382550336	0.241613322147651	YRI	rs1028396	SIRPA
1870	0.135455079390774	0.0536957382550336	0.241613322147651	YRI	rs1028396	SIRPA
1871	0.135354609670803	0.0536957382550336	0.241613322147651	YRI	rs1028396	SIRPA
1872	0.135254072857393	0.0536957382550336	0.241613322147651	YRI	rs1028396	SIRPA
1873	0.13515347449264	0.0536957382550336	0.241613322147651	YRI	rs1028396	SIRPA
1874	0.135052820118636	0.0536957382550336	0.241613322147651	YRI	rs1028396	SIRPA
1875	0.134952016613698	0.0536957382550336	0.241613322147651	YRI	rs1028396	SIRPA
1876	0.134850973322655	0.0536957382550336	0.241613322147651	YRI	rs1028396	SIRPA
1877	0.134749699487371	0.0536957382550336	0.241613322147651	YRI	rs1028396	SIRPA
1878	0.134648204349714	0.0536957382550336	0.241613322147651	YRI	rs1028396	SIRPA
1879	0.134546497151547	0.0536957382550336	0.241613322147651	YRI	rs1028396	SIRPA
1880	0.134444587134737	0.0536957382550336	0.241613322147651	YRI	rs1028396	SIRPA
1881	0.134342483541148	0.0536957382550336	0.241613322147651	YRI	rs1028396	SIRPA
1882	0.134240195612647	0.0536957382550336	0.241613322147651	YRI	rs1028396	SIRPA
1883	0.134137732591099	0.0536957382550336	0.241613322147651	YRI	rs1028396	SIRPA
1884	0.134035103718369	0.0536957382550336	0.241613322147651	YRI	rs1028396	SIRPA
1885	0.133932318236323	0.0536957382550336	0.241613322147651	YRI	rs1028396	SIRPA
1886	0.133829385386826	0.0536957382550336	0.241613322147651	YRI	rs1028396	SIRPA
1887	0.133726314411743	0.0536957382550336	0.241613322147651	YRI	rs1028396	SIRPA
1888	0.13362311455294	0.0536957382550336	0.241613322147651	YRI	rs1028396	SIRPA
1889	0.133519795052283	0.0536957382550336	0.241613322147651	YRI	rs1028396	SIRPA
1890	0.133416365151637	0.0536957382550336	0.241613322147651	YRI	rs1028396	SIRPA
1891	0.133312834092868	0.0536957382550336	0.241613322147651	YRI	rs1028396	SIRPA
1892	0.13320921111784	0.0536957382550336	0.241613322147651	YRI	rs1028396	SIRPA
1893	0.133105505468419	0.0536957382550336	0.241613322147651	YRI	rs1028396	SIRPA
1894	0.133001726386472	0.0536957382550336	0.241613322147651	YRI	rs1028396	SIRPA
1895	0.132897883113862	0.0536957382550336	0.241613322147651	YRI	rs1028396	SIRPA
1896	0.132793984892456	0.0536957382550336	0.241613322147651	YRI	rs1028396	SIRPA
1897	0.132690040964119	0.0536957382550336	0.241613322147651	YRI	rs1028396	SIRPA
1898	0.132586060570717	0.0536957382550336	0.241613322147651	YRI	rs1028396	SIRPA
1899	0.132482052954114	0.0536957382550336	0.241613322147651	YRI	rs1028396	SIRPA
1900	0.132378027356177	0.0536957382550336	0.241613322147651	YRI	rs1028396	SIRPA
1901	0.132273993018771	0.0536957382550336	0.241613322147651	YRI	rs1028396	SIRPA
1902	0.132169959183762	0.0536957382550336	0.241613322147651	YRI	rs1028396	SIRPA
1903	0.132065935093014	0.0536957382550336	0.241613322147651	YRI	rs1028396	SIRPA
1904	0.131961929988393	0.0536957382550336	0.241613322147651	YRI	rs1028396	SIRPA
1905	0.131857953111765	0.0536957382550336	0.241613322147651	YRI	rs1028396	SIRPA
1906	0.131753941027417	0.0536957382550336	0.241613322147651	YRI	rs1028396	SIRPA
1907	0.131649825133661	0.0536957382550336	0.241613322147651	YRI	rs1028396	SIRPA
1908	0.131545606923399	0.0536957382550336	0.241613322147651	YRI	rs1028396	SIRPA
1909	0.131441287889534	0.0536957382550336	0.241613322147651	YRI	rs1028396	SIRPA
1910	0.131336869524967	0.0536957382550336	0.241613322147651	YRI	rs1028396	SIRPA
1911	0.1312323533226	0.0536957382550336	0.241613322147651	YRI	rs1028396	SIRPA
1912	0.131127740775337	0.0536957382550336	0.241613322147651	YRI	rs1028396	SIRPA
1913	0.131023033376078	0.0536957382550336	0.234901979865772	YRI	rs1028396	SIRPA
1914	0.130918232617727	0.0536957382550336	0.234901979865772	YRI	rs1028396	SIRPA
1915	0.130813339993185	0.0536957382550336	0.234901979865772	YRI	rs1028396	SIRPA
1916	0.130708356995354	0.0536957382550336	0.234901979865772	YRI	rs1028396	SIRPA
1917	0.130603285117137	0.0536957382550336	0.234901979865772	YRI	rs1028396	SIRPA
1918	0.130498125851437	0.0536957382550336	0.234901979865772	YRI	rs1028396	SIRPA
1919	0.130392880691154	0.0536957382550336	0.234901979865772	YRI	rs1028396	SIRPA
1920	0.130287551129191	0.0536957382550336	0.234901979865772	YRI	rs1028396	SIRPA
1921	0.130182138658451	0.0536957382550336	0.234901979865772	YRI	rs1028396	SIRPA
1922	0.130076644771835	0.0536957382550336	0.234901979865772	YRI	rs1028396	SIRPA
1923	0.129971070962246	0.0536957382550336	0.234901979865772	YRI	rs1028396	SIRPA
1924	0.129865418722587	0.0536957382550336	0.234901979865772	YRI	rs1028396	SIRPA
1925	0.129759689545758	0.0536957382550336	0.234901979865772	YRI	rs1028396	SIRPA
1926	0.129653884924662	0.0536957382550336	0.234901979865772	YRI	rs1028396	SIRPA
1927	0.129548006352202	0.0536957382550336	0.234901979865772	YRI	rs1028396	SIRPA
1928	0.12944205532128	0.0536957382550336	0.234901979865772	YRI	rs1028396	SIRPA
1929	0.129336033324797	0.0536957382550336	0.234901979865772	YRI	rs1028396	SIRPA
1930	0.129229941855657	0.0536957382550336	0.234901979865772	YRI	rs1028396	SIRPA
1931	0.12912378240676	0.0536957382550336	0.234901979865772	YRI	rs1028396	SIRPA
1932	0.12901755647101	0.0536957382550336	0.234901979865772	YRI	rs1028396	SIRPA
1933	0.128911265541309	0.0536957382550336	0.234901979865772	YRI	rs1028396	SIRPA
1934	0.128804911110558	0.0536957382550336	0.234901979865772	YRI	rs1028396	SIRPA
1935	0.12869849467166	0.0536957382550336	0.234901979865772	YRI	rs1028396	SIRPA
1936	0.128592017717517	0.0536957382550336	0.234901979865772	YRI	rs1028396	SIRPA
1937	0.128485468247588	0.0536957382550336	0.234901979865772	YRI	rs1028396	SIRPA
1938	0.12837883349992	0.0536957382550336	0.234901979865772	YRI	rs1028396	SIRPA
1939	0.128272113825294	0.0536957382550336	0.234901979865772	YRI	rs1028396	SIRPA
1940	0.128165309574492	0.0536957382550336	0.234901979865772	YRI	rs1028396	SIRPA
1941	0.128058421098296	0.0536957382550336	0.234901979865772	YRI	rs1028396	SIRPA
1942	0.127951448747486	0.0536957382550336	0.234901979865772	YRI	rs1028396	SIRPA
1943	0.127844392872846	0.0536957382550336	0.234901979865772	YRI	rs1028396	SIRPA
1944	0.127737253825156	0.0536957382550336	0.234901979865772	YRI	rs1028396	SIRPA
1945	0.127630031955199	0.0536957382550336	0.234901979865772	YRI	rs1028396	SIRPA
1946	0.127522727613756	0.0536957382550336	0.234901979865772	YRI	rs1028396	SIRPA
1947	0.127415341151609	0.0536957382550336	0.234901979865772	YRI	rs1028396	SIRPA
1948	0.127307872919539	0.0536957382550336	0.234901979865772	YRI	rs1028396	SIRPA
1949	0.127200323268329	0.0536957382550336	0.234901979865772	YRI	rs1028396	SIRPA
1950	0.127092692548759	0.0536957382550336	0.234901979865772	YRI	rs1028396	SIRPA
1951	0.126984981111612	0.0536957382550336	0.234901979865772	YRI	rs1028396	SIRPA
1952	0.12687718930767	0.0536957382550336	0.234901979865772	YRI	rs1028396	SIRPA
1953	0.126769317487714	0.0536957382550336	0.234901979865772	YRI	rs1028396	SIRPA
1954	0.126661366002525	0.0536957382550336	0.234901979865772	YRI	rs1028396	SIRPA
1955	0.126553335202886	0.0536957382550336	0.234901979865772	YRI	rs1028396	SIRPA
1956	0.126445225439579	0.0536957382550336	0.234901979865772	YRI	rs1028396	SIRPA
1957	0.126337037063384	0.0536957382550336	0.234901979865772	YRI	rs1028396	SIRPA
1958	0.126228770425084	0.0536957382550336	0.234901979865772	YRI	rs1028396	SIRPA
1959	0.126120425875461	0.0536957382550336	0.234901979865772	YRI	rs1028396	SIRPA
1960	0.126012003765296	0.0536957382550336	0.234901979865772	YRI	rs1028396	SIRPA
1961	0.12590350444537	0.0536957382550336	0.234901979865772	YRI	rs1028396	SIRPA
1962	0.125794928266466	0.0469843959731544	0.234901979865772	YRI	rs1028396	SIRPA
1963	0.125686275579365	0.0469843959731544	0.234901979865772	YRI	rs1028396	SIRPA
1964	0.12557754673485	0.0469843959731544	0.234901979865772	YRI	rs1028396	SIRPA
1965	0.125468742083701	0.0469843959731544	0.234901979865772	YRI	rs1028396	SIRPA
1966	0.1253598619767	0.0469843959731544	0.234901979865772	YRI	rs1028396	SIRPA
1967	0.12525090676463	0.0469843959731544	0.234901979865772	YRI	rs1028396	SIRPA
1968	0.12514187601622	0.0469843959731544	0.234901979865772	YRI	rs1028396	SIRPA
1969	0.125032768981794	0.0469843959731544	0.234901979865772	YRI	rs1028396	SIRPA
1970	0.124923585534524	0.0469843959731544	0.234901979865772	YRI	rs1028396	SIRPA
1971	0.124814325547583	0.0469843959731544	0.234901979865772	YRI	rs1028396	SIRPA
1972	0.124704988894142	0.0469843959731544	0.234901979865772	YRI	rs1028396	SIRPA
1973	0.124595575447374	0.0469843959731544	0.234901979865772	YRI	rs1028396	SIRPA
1974	0.12448608508045	0.0469843959731544	0.234901979865772	YRI	rs1028396	SIRPA
1975	0.124376517666543	0.0469843959731544	0.234901979865772	YRI	rs1028396	SIRPA
1976	0.124266873078825	0.0469843959731544	0.234901979865772	YRI	rs1028396	SIRPA
1977	0.124157151190468	0.0469843959731544	0.234901979865772	YRI	rs1028396	SIRPA
1978	0.124047351874643	0.0469843959731544	0.234901979865772	YRI	rs1028396	SIRPA
1979	0.123937475004524	0.0469843959731544	0.234901979865772	YRI	rs1028396	SIRPA
1980	0.123827520453283	0.0469843959731544	0.234901979865772	YRI	rs1028396	SIRPA
1981	0.123717488094091	0.0469843959731544	0.228190637583893	YRI	rs1028396	SIRPA
1982	0.12360737780012	0.0469843959731544	0.228190637583893	YRI	rs1028396	SIRPA
1983	0.123497189444543	0.0469843959731544	0.228190637583893	YRI	rs1028396	SIRPA
1984	0.123386922900532	0.0469843959731544	0.228190637583893	YRI	rs1028396	SIRPA
1985	0.123276578041258	0.0469843959731544	0.228190637583893	YRI	rs1028396	SIRPA
1986	0.123166154739895	0.0469843959731544	0.228190637583893	YRI	rs1028396	SIRPA
1987	0.123055652869614	0.0469843959731544	0.228190637583893	YRI	rs1028396	SIRPA
1988	0.122945072303586	0.0469843959731544	0.228190637583893	YRI	rs1028396	SIRPA
1989	0.122834412914985	0.0469843959731544	0.228190637583893	YRI	rs1028396	SIRPA
1990	0.122723674576983	0.0469843959731544	0.228190637583893	YRI	rs1028396	SIRPA
1991	0.122612857162751	0.0469843959731544	0.228190637583893	YRI	rs1028396	SIRPA
1992	0.122501960545462	0.0469843959731544	0.228190637583893	YRI	rs1028396	SIRPA
1993	0.122390984598287	0.0469843959731544	0.228190637583893	YRI	rs1028396	SIRPA
1994	0.122279929194399	0.0469843959731544	0.228190637583893	YRI	rs1028396	SIRPA
1995	0.122168794206971	0.0469843959731544	0.228190637583893	YRI	rs1028396	SIRPA
1996	0.122057579509173	0.0469843959731544	0.228190637583893	YRI	rs1028396	SIRPA
1997	0.121946284974178	0.0469843959731544	0.228190637583893	YRI	rs1028396	SIRPA
1998	0.121834910475159	0.0469843959731544	0.228190637583893	YRI	rs1028396	SIRPA
[truncated: 9,995 more rows]
