# Supplementary material for: Dissecting human population variation in single-cell responses to SARS-CoV-2
Source: Nature. 2023 Aug 9;621(7977):120–8. doi: 10.1038/s41586-023-06422-9 (PMC10482701; doi:10.1038/s41586-023-06422-9)
Supplement: Supplementary file 17 — Source Data Fig. 5 [file 41586_2023_6422_MOESM17_ESM.xlsx]

## Sheet: fig5a_data
ID	threshold	GWAS_type_full	GWAS_type	FE_q025	FE	FE_q975	pvalue	P_resamp	eQTLtype	eQTL_group
eQTL_NS	0.0001	critical	A2	1.96296296296296	3.12337215284474	5.3	7.67897838941547e-07	9.99900009999e-05	eQTL	eQTL_NS
eQTL_NS	0.0001	hospitalized	B2	2.41379310344828	3.69502868565322	5.83333333333333	2.40711209438738e-09	9.99900009999e-05	eQTL	eQTL_NS
eQTL_NS	0.0001	reported	C2	1.95238095238095	3.29378189129354	5.85714285714286	8.50427187879471e-06	9.99900009999e-05	eQTL	eQTL_NS
reQTL_COV	0.0001	critical	A2	1.33333333333333	3.58226095238095	8	0.00625446948131425	0.0022997700229977	reQTL	reQTL_COV
reQTL_COV	0.0001	hospitalized	B2	1.33333333333333	3.29161492063492	8	0.00941632166611087	0.0065993400659934	reQTL	reQTL_COV
reQTL_COV	0.0001	reported	C2	0.4	1.08349682539683	2	0.269863046494687	0.748425157484252	reQTL	reQTL_COV
reQTL_IAV	0.0001	critical	A2	1.16666666666667	3.17480583333333	7	0.0123844803893654	0.0116988301169883	reQTL	reQTL_IAV
reQTL_IAV	0.0001	hospitalized	B2	1.33333333333333	3.33116701298701	8	0.00939662338536126	0.006999300069993	reQTL	reQTL_IAV
reQTL_IAV	0.0001	reported	C2	0.6	1.61103214285714	3	0.123345649447873	0.410858914108589	reQTL	reQTL_IAV

## Sheet: fig5b_data
ID	POS	CHROM	REF	ALT	GWAS_type	beta.covid	pval.covid	sebeta.covid	GWAS_type_full	cellstate	gene	statistic	pval.eQTL	beta.eQTL	celltype	R2	sebeta.eQTL	CisDist	state	r2_target	r2_target_group
rs10035166	132488235	chr5	T	C	B2	0.0040376	0.68748	0.010037	hospitalized	NK.CD56dim__NS	ENSG00000125347	-1.24910532718396	0.21314727285288	-0.0521139164588603	NK.CD56dim	0.00806086995957467	0.041720994478783	0	NS	0.00277679643960102	noLD
rs1003533	132419959	chr5	C	T	B2	0.011519	0.24769	0.0099645	hospitalized	NK.CD56dim__NS	ENSG00000125347	2.65413194840176	0.00861800598326808	0.0854535993090548	NK.CD56dim	0.0353911781448175	0.0321964397288208	61650	NS	0.0963627613454849	noLD
rs10036896	132449486	chr5	C	T	B2	-0.015718	0.13442	0.0105	hospitalized	NK.CD56dim__NS	ENSG00000125347	0.949605752139188	0.343506374428475	0.0389747739149046	NK.CD56dim	0.00467466510504015	0.0410431106036433	32123	NS	0.0582910240787072	noLD
rs10039559	132468815	chr5	T	C	B2	-0.016598	0.11283	0.010468	hospitalized	NK.CD56dim__NS	ENSG00000125347	1.50054502100258	0.135115917882871	0.0618869516226017	NK.CD56dim	0.0115913328393972	0.0412429822207216	12794	NS	0.0353237281718899	noLD
rs10040272	132508888	chr5	C	T	B2	-0.011798	0.2642	0.010567	hospitalized	NK.CD56dim__NS	ENSG00000125347	0.228101731916313	0.819809894000145	0.00721679914166462	NK.CD56dim	0.000270918250615867	0.0316385109443727	18111	NS	0.0150788508126853	noLD
rs1004234	132421409	chr5	A	G	B2	-0.036477	0.037901	0.017572	hospitalized	NK.CD56dim__NS	ENSG00000125347	2.9560687241976	0.00350650365134809	0.114393773533088	NK.CD56dim	0.0435310075890985	0.0386979411529544	60200	NS	0.119560850968544	noLD
rs10044364	132625235	chr5	C	T	B2	0.0073504	0.84833	0.038435	hospitalized	NK.CD56dim__NS	ENSG00000125347	0.329915691785097	0.741823339037986	0.0197469840571168	NK.CD56dim	0.000566576536580394	0.0598546372567807	134458	NS	0.00129325362305733	noLD
rs10051145	132485132	chr5	A	G	B2	0.010545	0.27438	0.0096479	hospitalized	NK.CD56dim__NS	ENSG00000125347	-2.73228697612188	0.00687658647145647	-0.0714983590935718	NK.CD56dim	0.0374270044569853	0.0261679537026722	0	NS	0.0750644392167356	noLD
rs10052993	132633587	chr5	G	T	B2	0.0016858	0.88572	0.01173	hospitalized	NK.CD56dim__NS	ENSG00000125347	-0.152637213741195	0.878844661585914	-0.00454016549748041	NK.CD56dim	0.000121329647219343	0.0297448137724692	142810	NS	0.00260266098952373	noLD
rs10053046	132485866	chr5	A	G	B2	0.0095207	0.35714	0.010339	hospitalized	NK.CD56dim__NS	ENSG00000125347	-2.74837868131295	0.00656028266316465	-0.0718692931382225	NK.CD56dim	0.0378524162403144	0.0261497055070625	0	NS	0.0763766453820753	noLD
rs10054336	132609429	chr5	C	T	B2	0.013378	0.71159	0.036183	hospitalized	NK.CD56dim__NS	ENSG00000125347	-0.0841995825307075	0.932985476718416	-0.00443120026733723	NK.CD56dim	3.69234787852556e-05	0.0526273424897466	118652	NS	0.00446645976522768	noLD
rs10056700	132631790	chr5	T	C	B2	0.0075656	0.41847	0.0093509	hospitalized	NK.CD56dim__NS	ENSG00000125347	-1.56958429054863	0.118158394965876	-0.0494829202570719	NK.CD56dim	0.0126686686374329	0.0315261311896641	141013	NS	0.0559125189320746	noLD
rs10058074	132350453	chr5	G	A	B2	-0.024591	0.012358	0.0098294	hospitalized	NK.CD56dim__NS	ENSG00000125347	0.386663553711284	0.699433492695865	0.0152963847838355	NK.CD56dim	0.000778085277330227	0.0395599343072741	131156	NS	0.00991110492368941	noLD
rs10059611	132451586	chr5	G	T	B2	0.049897	9.5554e-09	0.0086952	hospitalized	NK.CD56dim__NS	ENSG00000125347	-2.7805762548503	0.00596666946622242	-0.0787361188378049	NK.CD56dim	0.0387099694902289	0.0283164752991261	30023	NS	0.266586498666432	lowLD
rs10060615	132373185	chr5	T	C	B2	-0.027861	0.0016296	0.0088432	hospitalized	NK.CD56dim__NS	ENSG00000125347	0.385484190906438	0.700305458740573	0.0152533838359637	NK.CD56dim	0.00077334970402062	0.0395694147666509	108424	NS	0.00990882524777467	noLD
rs10062371	132442721	chr5	G	A	B2	0.019981	0.053457	0.010346	hospitalized	NK.CD56dim__NS	ENSG00000125347	-0.600330984555404	0.548993600267016	-0.0211825536527569	NK.CD56dim	0.00187355243643017	0.0352847915528537	38888	NS	0.0844521140208263	noLD
rs10064128	132514126	chr5	G	A	B2	-0.0015571	0.87587	0.0099682	hospitalized	NK.CD56dim__NS	ENSG00000125347	0.353085557988863	0.724411644613556	0.0109566912325368	NK.CD56dim	0.000648898507632252	0.0310312641925796	23349	NS	0.00120655261130652	noLD
rs10065633	132481024	chr5	T	C	B2	0.011945	0.16945	0.0086937	hospitalized	NK.CD56dim__NS	ENSG00000125347	-2.74837868131295	0.00656028266316465	-0.0718692931382225	NK.CD56dim	0.0378524162403144	0.0261497055070625	585	NS	0.0763766453820753	noLD
rs10066308	132454924	chr5	G	A	B2	0.012129	0.18555	0.0091621	hospitalized	NK.CD56dim__NS	ENSG00000125347	-1.26934340334311	0.2058550890018	-0.0379703383920378	NK.CD56dim	0.0083219999859731	0.0299133696145851	26685	NS	0.0721878436656703	noLD
rs10066378	132441275	chr5	T	C	B2	0.074001	1.625e-10	0.011575	hospitalized	NK.CD56dim__NS	ENSG00000125347	-6.31617537578004	1.82324429307512e-09	-0.167914024444534	NK.CD56dim	0.17203575382765	0.0265847628437323	40334	NS	1	target
rs10067603	132468176	chr5	A	G	B2	-0.0079485	0.49899	0.011757	hospitalized	NK.CD56dim__NS	ENSG00000125347	1.69109091326731	0.0924420015579351	0.0691375960935413	NK.CD56dim	0.0146761345646938	0.0408834294780535	13433	NS	0.0470911472938243	noLD
rs10068129	132485554	chr5	G	A	B2	0.012651	0.14529	0.008687	hospitalized	NK.CD56dim__NS	ENSG00000125347	-2.74837868131295	0.00656028266316465	-0.0718692931382225	NK.CD56dim	0.0378524162403144	0.0261497055070625	0	NS	0.0763766453820753	noLD
rs10069798	132452729	chr5	T	A	B2	-0.017081	0.10298	0.010475	hospitalized	NK.CD56dim__NS	ENSG00000125347	1.76483331639465	0.0791816704576427	0.0728925569764494	NK.CD56dim	0.0159631111657121	0.0413027997031246	28880	NS	0.0433431463621671	noLD
rs10071051	132416928	chr5	G	A	B2	-0.0072248	0.5394	0.011772	hospitalized	NK.CD56dim__NS	ENSG00000125347	1.24941249202808	0.213035208447042	0.0431279349473043	NK.CD56dim	0.00806480293337897	0.034518571906783	64681	NS	0.0674878230751629	noLD
rs10072571	132481019	chr5	A	C	B2	0.011945	0.16944	0.0086938	hospitalized	NK.CD56dim__NS	ENSG00000125347	-2.74837868131295	0.00656028266316465	-0.0718692931382225	NK.CD56dim	0.0378524162403144	0.0261497055070625	590	NS	0.0763766453820753	noLD
rs10072700	132481211	chr5	A	C	B2	0.0063973	0.59262	0.011957	hospitalized	NK.CD56dim__NS	ENSG00000125347	-1.24852367510704	0.213359597221955	-0.0520802796385561	NK.CD56dim	0.0080534249838141	0.0417134898415851	398	NS	0.00277730183429712	noLD
rs10074713	132512200	chr5	A	G	B2	-0.01145	0.19211	0.0087781	hospitalized	NK.CD56dim__NS	ENSG00000125347	0.0346550207464172	0.97239082910731	0.00113484714461821	NK.CD56dim	6.25501536898909e-06	0.0327469763449942	21423	NS	0.000101774675681051	noLD
rs10075801	132341949	chr5	A	G	B2	-0.02851	0.0026463	0.0094842	hospitalized	NK.CD56dim__NS	ENSG00000125347	0.386663553711283	0.699433492695865	0.0152963847838355	NK.CD56dim	0.000778085277330226	0.0395599343072741	139660	NS	0.00991110492368941	noLD
rs1007602	132266473	chr5	T	C	B2	0.0011699	0.89123	0.0085548	hospitalized	NK.CD56dim__NS	ENSG00000125347	-1.38873516324458	0.16652214767402	-0.0379809310643065	NK.CD56dim	0.00994482247222681	0.0273492974539288	215136	NS	0.097645530829758	noLD
rs10076701	132260726	chr5	T	C	B2	-0.020949	0.012952	0.00843	hospitalized	NK.CD56dim__NS	ENSG00000125347	0.101366783177728	0.919365082043546	0.00278010562346006	NK.CD56dim	5.35139315839957e-05	0.0274261995528226	220883	NS	0.000148473879699388	noLD
rs10076733	132425039	chr5	G	T	B2	-0.015418	0.14674	0.010624	hospitalized	NK.CD56dim__NS	ENSG00000125347	0.820515568292598	0.412939782784602	0.0311983975119032	NK.CD56dim	0.00349423603169598	0.0380229196343264	56570	NS	0.0590818908825394	noLD
rs10077785	132465466	chr5	C	T	B2	-0.015792	0.12937	0.010413	hospitalized	NK.CD56dim__NS	ENSG00000125347	1.60421068234093	0.110311272420555	0.0666585516084798	NK.CD56dim	0.0132263233189184	0.0415522426962081	16143	NS	0.0381309310013352	noLD
rs10079653	132559819	chr5	A	G	B2	0.005316	0.59606	0.010029	hospitalized	NK.CD56dim__NS	ENSG00000125347	1.08731988179346	0.278258553320659	0.0310709151482938	NK.CD56dim	0.00611994340292163	0.028575689333524	69042	NS	0.00267452059730046	noLD
rs1012793	132445653	chr5	G	C	B2	0.0090906	0.35425	0.009813	hospitalized	NK.CD56dim__NS	ENSG00000125347	3.63441576184319	0.000357651474686912	0.109738726895446	NK.CD56dim	0.06436842122202	0.0301943239536777	35956	NS	0.121463885794138	noLD
rs1012794	132445989	chr5	C	G	B2	0.010462	0.37232	0.011727	hospitalized	NK.CD56dim__NS	ENSG00000125347	-0.589645947672197	0.556121268461605	-0.0208040105672697	NK.CD56dim	0.00180757230536914	0.0352822073133882	35620	NS	0.0842157479944474	noLD
rs1016988	132408882	chr5	T	C	B2	0.01479	0.14009	0.010024	hospitalized	NK.CD56dim__NS	ENSG00000125347	2.22249417925809	0.0274170495137948	0.076931771920187	NK.CD56dim	0.0250812095542479	0.0346150611498421	72727	NS	0.0613827789618289	noLD
rs10214312	132486174	chr5	T	G	B2	0.012151	0.16155	0.00868	hospitalized	NK.CD56dim__NS	ENSG00000125347	-2.74837868131295	0.00656028266316465	-0.0718692931382225	NK.CD56dim	0.0378524162403144	0.0261497055070625	0	NS	0.0763766453820753	noLD
rs1023518	132458080	chr5	G	T	B2	-0.014257	0.13091	0.0094384	hospitalized	NK.CD56dim__NS	ENSG00000125347	1.24532581471826	0.214529682059114	0.0365526881659914	NK.CD56dim	0.00801255325872335	0.0293519075361504	23529	NS	0.055550866055379	noLD
rs1045020	132394319	chr5	C	T	B2	-0.030384	0.03001	0.014002	hospitalized	NK.CD56dim__NS	ENSG00000125347	1.19336673745686	0.234198270507881	0.0789875003518693	NK.CD56dim	0.00736270191827912	0.0661887899776701	87290	NS	0.0168954639447588	noLD
rs10463891	132261699	chr5	A	G	B2	-6.2649e-05	0.99415	0.0085503	hospitalized	NK.CD56dim__NS	ENSG00000125347	-1.47178973186476	0.14271485177693	-0.0399956842598983	NK.CD56dim	0.011156243492048	0.0271748629535713	219910	NS	0.10501207719346	noLD
rs10463892	132263012	chr5	T	C	B2	-0.022339	0.0082358	0.0084544	hospitalized	NK.CD56dim__NS	ENSG00000125347	0.24477302444561	0.806893581906445	0.00674478072199074	NK.CD56dim	0.000311953870541632	0.0275552452614706	218597	NS	0.00298534655759633	noLD
rs10463893	132592347	chr5	T	C	B2	0.010158	0.34509	0.010759	hospitalized	NK.CD56dim__NS	ENSG00000125347	-0.173419439218757	0.862504440154024	-0.00715675130260841	NK.CD56dim	0.00015661245775319	0.0412684491130239	101570	NS	0.000742079762482122	noLD
rs10463894	132598215	chr5	T	C	B2	0.010799	0.30131	0.010448	hospitalized	NK.CD56dim__NS	ENSG00000125347	-0.132494458317594	0.89473195641726	-0.00424223135341133	NK.CD56dim	9.14227946754659e-05	0.0320181795320265	107438	NS	0.000548708886898871	noLD
rs10477741	132459618	chr5	T	G	B2	-0.018728	0.22099	0.015302	hospitalized	NK.CD56dim__NS	ENSG00000125347	0.589444845943816	0.556255852440128	0.0344459505449776	NK.CD56dim	0.00180634177906941	0.0584379535795634	21991	NS	0.0185462727171076	noLD
rs10479000	132271709	chr5	T	C	B2	-0.024732	0.0045994	0.0087273	hospitalized	NK.CD56dim__NS	ENSG00000125347	0.648735596749374	0.51728447010258	0.0198452276481094	NK.CD56dim	0.0021871738809328	0.0305906254374634	209900	NS	0.0137339576724106	noLD
rs10479001	132272028	chr5	C	T	B2	0.065943	0.00031079	0.018286	hospitalized	NK.CD56dim__NS	ENSG00000125347	-0.487601091551871	0.626388714082485	-0.0227453996738534	NK.CD56dim	0.00123677487130273	0.0466475569229397	209581	NS	0.00386940927115065	noLD
rs10479004	132507285	chr5	G	T	B2	-0.00028988	0.97825	0.010634	hospitalized	NK.CD56dim__NS	ENSG00000125347	0.16920830266062	0.865810935778409	0.00581649021070787	NK.CD56dim	0.000149099899703182	0.0343747329135141	16508	NS	0.000719417006337564	noLD
rs10479007	132582034	chr5	A	G	B2	0.010249	0.78185	0.037012	hospitalized	NK.CD56dim__NS	ENSG00000125347	0.329915691785097	0.741823339037986	0.0197469840571168	NK.CD56dim	0.000566576536580394	0.0598546372567807	91257	NS	0.00129325362305733	noLD
rs10479008	132600243	chr5	G	A	B2	0.011948	0.74682	0.037009	hospitalized	NK.CD56dim__NS	ENSG00000125347	0.329915691785097	0.741823339037986	0.0197469840571168	NK.CD56dim	0.000566576536580394	0.0598546372567807	109466	NS	0.00129325362305733	noLD
rs1050152	132340627	chr5	C	T	B2	-0.038769	1.629e-05	0.0089941	hospitalized	NK.CD56dim__NS	ENSG00000125347	1.09635751086649	0.274295573558656	0.0439643061085402	NK.CD56dim	0.00622146661488867	0.0401003374107352	140982	NS	0.015839719961545	noLD
rs10515456	132363977	chr5	G	A	B2	0.00023003	0.98721	0.014344	hospitalized	NK.CD56dim__NS	ENSG00000125347	0.428228331002397	0.668964876016404	0.0207354508953089	NK.CD56dim	0.000954190231990297	0.048421483106387	117632	NS	0.0333492275176532	noLD
rs10520114	132613199	chr5	A	G	B2	0.013225	0.2668	0.011909	hospitalized	NK.CD56dim__NS	ENSG00000125347	-0.305330675027633	0.760445073067177	-0.0123373458239021	NK.CD56dim	0.000485320709405583	0.0404065062338908	122422	NS	6.08128459998392e-05	noLD
rs10520117	132591021	chr5	C	G	B2	-0.02432	0.51124	0.037022	hospitalized	NK.CD56dim__NS	ENSG00000125347	1.46760842125836	0.143846823203795	0.0778244136068828	NK.CD56dim	0.0110936466446405	0.0530280505886947	100244	NS	0.00894141593844001	noLD
rs10520126	132367862	chr5	T	C	B2	0.036999	0.39026	0.043065	hospitalized	NK.CD56dim__NS	ENSG00000125347	-1.66710008134766	0.0971248278794325	-0.134989161253112	NK.CD56dim	0.0142685787681665	0.0809724399653251	113747	NS	0.0362514234869934	noLD
rs10586626	132477342	chr5	AAAG	A	B2	-0.0010255	0.92627	0.011081	hospitalized	NK.CD56dim__NS	ENSG00000125347	0.579880005574155	0.562675386137776	0.020011896838319	NK.CD56dim	0.00174829654808494	0.0345104101640902	4264	NS	0.0023874522806048	noLD
rs10900805	132245158	chr5	G	A	B2	0.0048309	0.73909	0.014505	hospitalized	NK.CD56dim__NS	ENSG00000125347	-0.337538933115641	0.736079399553169	-0.0116502145681541	NK.CD56dim	0.000593046687804602	0.0345151726961309	236451	NS	0.00254984573822888	noLD
rs10900806	132406854	chr5	C	T	B2	-0.043529	3.8453e-06	0.0094227	hospitalized	NK.CD56dim__NS	ENSG00000125347	4.28442692175258	2.8946399008135e-05	0.116842646602842	NK.CD56dim	0.0872629572871476	0.0272714761476306	74755	NS	0.349518808088012	lowLD
rs10900807	132421788	chr5	G	C	B2	0.014522	0.15009	0.01009	hospitalized	NK.CD56dim__NS	ENSG00000125347	2.34113550666627	0.0202510677935103	0.0813781363561096	NK.CD56dim	0.0277541525862927	0.0347601136817537	59821	NS	0.0676509621059176	noLD
rs10900809	132490630	chr5	G	A	B2	-0.018156	0.10219	0.011109	hospitalized	NK.CD56dim__NS	ENSG00000125347	1.04350686223628	0.298025679045856	0.039900072950811	NK.CD56dim	0.00563940513657005	0.0382365218617763	0	NS	0.0320951363636146	noLD
rs111280764	132450097	chr5	G	C	B2	-0.008681	0.46048	0.011762	hospitalized	NK.CD56dim__NS	ENSG00000125347	1.15553897269235	0.249305746910082	0.0460784661150474	NK.CD56dim	0.00690650141186699	0.0398761679216123	31512	NS	0.0580682054605608	noLD
rs111366895	132348454	chr5	C	T	B2	0.064616	1.7186e-05	0.015032	hospitalized	NK.CD56dim__NS	ENSG00000125347	-3.33771511714229	0.0010143998542309	-0.115451276743197	NK.CD56dim	0.054840619457343	0.0345899133662568	133155	NS	0.353796034506703	lowLD
rs111421603	132365718	chr5	AGTGGC	A	B2	0.090928	2.9851e-06	0.019463	hospitalized	NK.CD56dim__NS	ENSG00000125347	-3.61001815945729	0.000390653508018147	-0.13329675552112	NK.CD56dim	0.0635618655708681	0.0369241232684435	115886	NS	0.439616629768483	lowLD
rs111444641	132336174	chr5	TACAG	T	B2	0.059624	0.00082938	0.017837	hospitalized	NK.CD56dim__NS	ENSG00000125347	-3.45149496056369	0.000685576690096109	-0.127089235371311	NK.CD56dim	0.0584211312021619	0.0368215039637652	145431	NS	0.416295737058178	lowLD
rs111783219	132576866	chr5	CTGTT	C	B2	0.010431	0.34785	0.011112	hospitalized	NK.CD56dim__NS	ENSG00000125347	0.0637668116838601	0.949222243675648	0.00211064009683041	NK.CD56dim	2.1177709163495e-05	0.0330993512313966	86089	NS	6.78426493011366e-05	noLD
rs111920861	132354956	chr5	TAA	T	B2	0.071629	6.3279e-06	0.015864	hospitalized	NK.CD56dim__NS	ENSG00000125347	-3.52856858062089	0.00052280133491098	-0.122258417961922	NK.CD56dim	0.0608987416916252	0.0346481626100091	126651	NS	0.371935202425667	lowLD
rs112300250	132247599	chr5	G	A	B2	5.446e-05	0.9948	0.0083619	hospitalized	NK.CD56dim__NS	ENSG00000125347	-1.45187314430756	0.14816896918905	-0.0375951578692467	NK.CD56dim	0.0108596056124691	0.0258942442848042	234010	NS	0.117892737236095	noLD
rs112385424	132243152	chr5	C	G	B2	-0.0072094	0.62692	0.014832	hospitalized	NK.CD56dim__NS	ENSG00000125347	0.95314531831333	0.341714853700021	0.0487598036067503	NK.CD56dim	0.0047094143791729	0.0511567361974088	238457	NS	0.00438582555983705	noLD
rs11242109	132341354	chr5	G	T	B2	-0.013296	0.16035	0.0094709	hospitalized	NK.CD56dim__NS	ENSG00000125347	-0.763254193515432	0.44624861512671	-0.0227089429208148	NK.CD56dim	0.00302497263045498	0.0297527915519479	140255	NS	6.64367437175092e-05	noLD
rs11242110	132408085	chr5	G	T	B2	-0.036844	1.597e-05	0.0085388	hospitalized	NK.CD56dim__NS	ENSG00000125347	1.24904073371162	0.21317084425213	0.0371944197893952	NK.CD56dim	0.00806004301645692	0.0297783881546195	73524	NS	0.0997132451611431	noLD
rs11242111	132420366	chr5	A	G	B2	-0.036139	0.03887	0.017496	hospitalized	NK.CD56dim__NS	ENSG00000125347	2.9560687241976	0.00350650365134809	0.114393773533088	NK.CD56dim	0.0435310075890985	0.0386979411529544	61243	NS	0.119560850968544	noLD
rs11242112	132432196	chr5	C	T	B2	-0.017974	0.083014	0.010369	hospitalized	NK.CD56dim__NS	ENSG00000125347	1.6484923392198	0.100887016438141	0.0539408531885345	NK.CD56dim	0.0139562526005762	0.0327213247554815	49413	NS	0.149616184986458	noLD
rs11242113	132441542	chr5	G	A	B2	0.008875	0.36583	0.0098142	hospitalized	NK.CD56dim__NS	ENSG00000125347	3.58063636489468	0.00043420407244933	0.108494986368264	NK.CD56dim	0.0625959226990974	0.0303004760360398	40067	NS	0.118138247488837	noLD
rs11242115	132490721	chr5	G	C	B2	-0.026689	0.0040769	0.0092924	hospitalized	NK.CD56dim__NS	ENSG00000125347	1.04576820408532	0.296982844910132	0.0396813057849202	NK.CD56dim	0.00566373489502478	0.03794464741795	0	NS	0.0342608583637719	noLD
rs11242117	132514285	chr5	T	C	B2	-0.0016799	0.90217	0.013666	hospitalized	NK.CD56dim__NS	ENSG00000125347	0.577853191697891	0.564040315119569	0.018326044749641	NK.CD56dim	0.00173611769069098	0.03171401493136	23508	NS	0.00831251721795905	noLD
rs11242118	132520835	chr5	G	A	B2	-0.033481	0.024578	0.014894	hospitalized	NK.CD56dim__NS	ENSG00000125347	0.611330837539063	0.541703698725552	0.0304721755975649	NK.CD56dim	0.00194270497264048	0.0498456379531447	30058	NS	0.00462076765452223	noLD
rs11242120	132534997	chr5	T	C	B2	0.0087183	0.33295	0.0090048	hospitalized	NK.CD56dim__NS	ENSG00000125347	-0.234901473666532	0.814535535448945	-0.006573149759215	NK.CD56dim	0.000287306505888241	0.0279825820443608	44220	NS	0.00214305605061653	noLD
rs112537099	132256032	chr5	C	G	B2	-0.024183	0.005346	0.0086822	hospitalized	NK.CD56dim__NS	ENSG00000125347	0.709349268428418	0.478968262060811	0.0207572690643288	NK.CD56dim	0.00261386016620624	0.0292624099131266	225577	NS	3.14795988177548e-05	noLD
rs112951115	132242156	chr5	C	CCTGCTTTCT	B2	0.021026	0.11407	0.013306	hospitalized	NK.CD56dim__NS	ENSG00000125347	-1.92624202757429	0.0555510015090074	-0.0506614471328879	NK.CD56dim	0.0189586664301514	0.0263006654447706	239453	NS	0.0838376543578755	noLD
rs11308531	132638485	chr5	AC	A	B2	0.0099758	0.37492	0.011243	hospitalized	NK.CD56dim__NS	ENSG00000125347	0.0365285983976982	0.970898826091068	0.0013497840547596	NK.CD56dim	6.94963139447699e-06	0.0369514329584749	147708	NS	0.00136369048066969	noLD
rs113120136	132450285	chr5	A	G	B2	-0.016537	0.11459	0.01048	hospitalized	NK.CD56dim__NS	ENSG00000125347	1.15316822251415	0.250274922200216	0.0459845393789784	NK.CD56dim	0.00687838590015365	0.039876696635572	31324	NS	0.0580097324295977	noLD
rs113417718	132523843	chr5	T	C	B2	0.013332	0.67574	0.031873	hospitalized	NK.CD56dim__NS	ENSG00000125347	-0.72764995877338	0.467714284274289	-0.0428372846265528	NK.CD56dim	0.00275009560993749	0.0588707305072412	33066	NS	0.000399566675472185	noLD
rs11347983	132483136	chr5	CT	C	B2	-0.0074806	0.4017	0.0089206	hospitalized	NK.CD56dim__NS	ENSG00000125347	1.89607292519479	0.0594522379437359	0.0542948102758565	NK.CD56dim	0.0183802798475866	0.0286354019164525	0	NS	0.0589611674807728	noLD
rs113519509	132263053	chr5	ATTTG	A	B2	-0.017558	0.067266	0.009595	hospitalized	NK.CD56dim__NS	ENSG00000125347	0.24477302444561	0.806893581906445	0.00674478072199073	NK.CD56dim	0.00031195387054163	0.0275552452614706	218552	NS	0.00298534655759633	noLD
rs113723880	132514334	chr5	C	T	B2	0.005049	0.6873	0.012543	hospitalized	NK.CD56dim__NS	ENSG00000125347	1.38349123245869	0.168120734944111	0.0433320420289091	NK.CD56dim	0.00987059993913341	0.0313207926528749	23557	NS	0.0262265459519664	noLD
rs11378925	132459226	chr5	T	TC	B2	0.071573	4.0792e-08	0.013043	hospitalized	NK.CD56dim__NS	ENSG00000125347	-3.91320772053403	0.000126374207178158	-0.113072273913695	NK.CD56dim	0.0738650267237563	0.0288950349659087	22383	NS	0.395429917926332	lowLD
rs113820715	132399861	chr5	C	T	B2	-0.00055314	0.97703	0.019215	hospitalized	NK.CD56dim__NS	ENSG00000125347	2.34983425605783	0.0197972254295567	0.138094712421152	NK.CD56dim	0.0279550066803935	0.0587678522709195	81748	NS	0.0411878442988162	noLD
rs11385258	132412549	chr5	T	TA	B2	0.012638	0.21259	0.010139	hospitalized	NK.CD56dim__NS	ENSG00000125347	-0.595917884124609	0.551931934347635	-0.0166781920612855	NK.CD56dim	0.00184615895891828	0.0279873997837561	69060	NS	0.0147619086306259	noLD
rs11389441	132441650	chr5	A	AG	B2	0.011595	0.38418	0.013324	hospitalized	NK.CD56dim__NS	ENSG00000125347	-0.680789074814953	0.496825150992767	-0.0239624880174479	NK.CD56dim	0.0024081128503104	0.035198108935519	39959	NS	0.0863069071656227	noLD
rs114022133	132360784	chr5	A	T	B2	0.036268	0.47096	0.050308	hospitalized	NK.CD56dim__NS	ENSG00000125347	0.446658163011563	0.655625276116409	0.0415317183751764	NK.CD56dim	0.00103800223692942	0.0929832292667654	120825	NS	0.0282232051594982	noLD
rs114134063	132406159	chr5	T	A	B2	-0.0017466	0.96261	0.037256	hospitalized	NK.CD56dim__NS	ENSG00000125347	0.40921131475947	0.682840710270575	0.0251804167741828	NK.CD56dim	0.000871395737044021	0.0615340188943299	75450	NS	0.0105668323082784	noLD
rs114176351	132241553	chr5	T	C	B2	0.10556	0.00010797	0.027263	hospitalized	NK.CD56dim__NS	ENSG00000125347	-0.0485261668874696	0.961347351395486	-0.00437713515248152	NK.CD56dim	1.22643749623794e-05	0.0902015434813127	240056	NS	0.0553697052319921	noLD
rs114190314	132505903	chr5	C	T	B2	-0.0049912	0.88452	0.034366	hospitalized	NK.CD56dim__NS	ENSG00000125347	-1.03795146111055	0.300598049538611	-0.0618363587093967	NK.CD56dim	0.00557985322134248	0.0595753857730834	15126	NS	0.00171583577515675	noLD
rs11434946	132507497	chr5	G	GA	B2	-0.01009	0.47544	0.014139	hospitalized	NK.CD56dim__NS	ENSG00000125347	0.218560947170182	0.827224216600857	0.00691081124661814	NK.CD56dim	0.000248734405531562	0.0316196069613345	16720	NS	0.0148685685663302	noLD
rs114403325	132312051	chr5	C	A	B2	0.031556	0.46482	0.043172	hospitalized	NK.CD56dim__NS	ENSG00000125347	-1.66710008134766	0.0971248278794325	-0.134989161253112	NK.CD56dim	0.0142685787681665	0.0809724399653251	169558	NS	0.0362514234869934	noLD
rs115356950	132539091	chr5	A	C	B2	0.038862	0.4024	0.046412	hospitalized	NK.CD56dim__NS	ENSG00000125347	1.4466888307869	0.149614678866753	0.0876227356993565	NK.CD56dim	0.0107830244211889	0.060567783364786	48314	NS	0.00718810294821348	noLD
rs11547300	132475743	chr5	C	T	B2	-0.03975	0.41102	0.048352	hospitalized	NK.CD56dim__NS	ENSG00000125347	2.04817816636065	0.0419037320467597	0.162730811431742	NK.CD56dim	0.0213819571264386	0.0794514921135465	5866	NS	0.0241447559427914	noLD
rs115483241	132359186	chr5	A	G	B2	-0.079634	0.0628	0.0428	hospitalized	NK.CD56dim__NS	ENSG00000125347	1.40393910184276	0.161952407314546	0.0956984042183046	NK.CD56dim	0.0101615424181787	0.0681642131718495	122423	NS	0.0744060554605324	noLD
rs115568222	132496250	chr5	G	C	B2	0.0071088	0.67634	0.017029	hospitalized	NK.CD56dim__NS	ENSG00000125347	2.50195888325008	0.0131863086788614	0.11809656214845	NK.CD56dim	0.0315737144323675	0.0472016398587017	5473	NS	0.010925804629865	noLD
rs115602830	132634828	chr5	T	C	B2	-0.019514	0.59592	0.036799	hospitalized	NK.CD56dim__NS	ENSG00000125347	1.10589373957435	0.270156279327665	0.057541094217881	NK.CD56dim	0.00632947918794864	0.0520313047798137	144051	NS	0.00584656162263072	noLD
rs11568507	132331663	chr5	G	T	B2	0.029509	0.49301	0.043045	hospitalized	NK.CD56dim__NS	ENSG00000125347	-1.66710008134766	0.0971248278794325	-0.134989161253112	NK.CD56dim	0.0142685787681665	0.0809724399653251	149946	NS	0.0362514234869934	noLD
rs11568515	132392399	chr5	A	G	B2	-0.081342	0.051725	0.041812	hospitalized	NK.CD56dim__NS	ENSG00000125347	1.58663428998746	0.114241014651298	0.107090622364366	NK.CD56dim	0.0129418152917883	0.0674954670021735	89210	NS	0.0845771964710486	noLD
rs11568522	132370382	chr5	G	A	B2	-0.086553	0.053727	0.044869	hospitalized	NK.CD56dim__NS	ENSG00000125347	1.39075999338037	0.165907979411191	0.094747282307466	NK.CD56dim	0.00997355405054292	0.0681262638833705	111227	NS	0.0746180300919684	noLD
rs11568523	132394147	chr5	A	C	B2	-0.080979	0.052584	0.041778	hospitalized	NK.CD56dim__NS	ENSG00000125347	1.75981913639994	0.0800309936523158	0.113469160785912	NK.CD56dim	0.0158739702503903	0.0644777400352833	87462	NS	0.0915729941623473	noLD
rs115911400	132610043	chr5	A	G	B2	0.0021106	0.87802	0.013751	hospitalized	NK.CD56dim__NS	ENSG00000125347	-0.00255072418106447	0.997967467014529	-8.45890164248594e-05	NK.CD56dim	3.38864251426841e-08	0.0331627453304491	119266	NS	0.000321349503361908	noLD
rs115930561	132327774	chr5	G	T	B2	-0.079359	0.064863	0.042985	hospitalized	NK.CD56dim__NS	ENSG00000125347	1.41934583666304	0.157419668542826	0.0963534449299696	NK.CD56dim	0.0103834618632893	0.0678858122108575	153835	NS	0.0733661540920081	noLD
rs115985097	132376849	chr5	A	C	B2	-0.075763	0.076739	0.042806	hospitalized	NK.CD56dim__NS	ENSG00000125347	1.58663428998746	0.114241014651298	0.107090622364366	NK.CD56dim	0.0129418152917883	0.0674954670021735	104760	NS	0.0845771964710486	noLD
rs116392013	132561221	chr5	C	G	B2	-0.023546	0.52751	0.037267	hospitalized	NK.CD56dim__NS	ENSG00000125347	1.46132536578682	0.145560813105992	0.0775092699351707	NK.CD56dim	0.0109999053991552	0.0530403917908026	70444	NS	0.00885641774717323	noLD
rs116413178	132585107	chr5	A	G	B2	-0.023493	0.52545	0.036998	hospitalized	NK.CD56dim__NS	ENSG00000125347	1.59552909652012	0.112238645110232	0.084265428528489	NK.CD56dim	0.0130854237665057	0.0528134702853578	94330	NS	0.0111950004794941	noLD
rs116511824	132363554	chr5	C	T	B2	-0.078725	0.065935	0.042812	hospitalized	NK.CD56dim__NS	ENSG00000125347	1.39075999338037	0.165907979411191	0.094747282307466	NK.CD56dim	0.00997355405054292	0.0681262638833705	118055	NS	0.0746180300919684	noLD
rs116776081	132279413	chr5	T	G	B2	-0.014118	0.65983	0.032075	hospitalized	NK.CD56dim__NS	ENSG00000125347	0.102363308323269	0.918575135104851	0.00673750746330922	NK.CD56dim	5.45712243756375e-05	0.0658195555973222	202196	NS	0.00824751020395095	noLD
rs11738703	132520324	chr5	A	T	B2	-0.00034677	0.97101	0.0095428	hospitalized	NK.CD56dim__NS	ENSG00000125347	1.43979258974531	0.15155456053781	0.0451390613696737	NK.CD56dim	0.0106815614363122	0.0313510860461218	29547	NS	0.0265472956377919	noLD
rs11739135	132397705	chr5	G	C	B2	-0.039013	1.9096e-05	0.0091254	hospitalized	NK.CD56dim__NS	ENSG00000125347	0.702711689932425	0.483086559754684	0.0263406245347122	NK.CD56dim	0.00256529669852699	0.0374842555091765	83904	NS	0.0184347691965597	noLD
rs11739622	132534276	chr5	G	A	B2	-0.028797	0.023601	0.012722	hospitalized	NK.CD56dim__NS	ENSG00000125347	0.458321290997065	0.647239955505658	0.0229708528752107	NK.CD56dim	0.00109285855029374	0.0501195413052669	43499	NS	0.00396412987692156	noLD
rs11739623	132528460	chr5	C	T	B2	-0.0016665	0.8649	0.0097948	hospitalized	NK.CD56dim__NS	ENSG00000125347	1.99625478811436	0.0473192451924858	0.0696375167310046	NK.CD56dim	0.020333354616056	0.0348840825057122	37683	NS	0.0380129862604715	noLD
rs11740965	132501399	chr5	T	C	B2	0.0091596	0.47122	0.012713	hospitalized	NK.CD56dim__NS	ENSG00000125347	-0.133806416466162	0.893695801141491	-0.0044822257693553	NK.CD56dim	9.32421232598649e-05	0.0334978388012416	10622	NS	0.00877344909059781	noLD
rs11741255	132475490	chr5	G	A	B2	-0.022724	0.035836	0.010827	hospitalized	NK.CD56dim__NS	ENSG00000125347	0.383158746188325	0.702025950361078	0.0137097348181615	NK.CD56dim	0.00076405444515703	0.0357808217991795	6119	NS	0.0385703609161392	noLD
rs11743941	132443509	chr5	C	T	B2	-0.015391	0.14363	0.010524	hospitalized	NK.CD56dim__NS	ENSG00000125347	0.657343403961914	0.511747368213802	0.0252543080877248	NK.CD56dim	0.00224546918078989	0.0384187441990184	38100	NS	0.0623373581337021	noLD
rs11743947	132443565	chr5	C	T	B2	-0.0012768	0.92967	0.014467	hospitalized	NK.CD56dim__NS	ENSG00000125347	0.649230591497942	0.516965212211604	0.0334098371585388	NK.CD56dim	0.0021905055315863	0.0514606637396024	38044	NS	0.0301892327997815	noLD
rs11744116	132444068	chr5	C	T	B2	-0.015719	0.13547	0.010529	hospitalized	NK.CD56dim__NS	ENSG00000125347	0.657343403961914	0.511747368213802	0.0252543080877248	NK.CD56dim	0.00224546918078989	0.0384187441990184	37541	NS	0.0623373581337021	noLD
rs11745587	132461230	chr5	G	A	B2	0.025859	0.0026509	0.0086037	hospitalized	NK.CD56dim__NS	ENSG00000125347	-3.51062951328978	0.00055707366395207	-0.092532823878051	NK.CD56dim	0.0603183582907239	0.0263579006351312	20379	NS	0.262079742518915	lowLD
rs11746555	132391341	chr5	G	A	B2	-0.040283	9.6713e-06	0.0091048	hospitalized	NK.CD56dim__NS	ENSG00000125347	0.632755952665728	0.52764589307788	0.0235885987145314	NK.CD56dim	0.00208097351696967	0.0372791415318264	90268	NS	0.0187131515843949	noLD
rs11747902	132448023	chr5	G	A	B2	-0.014657	0.16315	0.01051	hospitalized	NK.CD56dim__NS	ENSG00000125347	0.704604878578305	0.48190995561538	0.0263896289655207	NK.CD56dim	0.00257910204786872	0.0374530886285766	33586	NS	0.0725581708303197	noLD
rs11748193	132389637	chr5	T	A	B2	-0.040108	1.0609e-05	0.0091064	hospitalized	NK.CD56dim__NS	ENSG00000125347	0.753433624643885	0.452112284540504	0.0281752791108738	NK.CD56dim	0.00294785853543579	0.0373958344694146	91972	NS	0.0180013800480575	noLD
rs11748326	132464267	chr5	C	T	B2	-0.015755	0.13063	0.010423	hospitalized	NK.CD56dim__NS	ENSG00000125347	1.60421068234093	0.110311272420555	0.0666585516084798	NK.CD56dim	0.0132263233189184	0.0415522426962081	17342	NS	0.0381309310013352	noLD
rs11748773	132419069	chr5	C	T	B2	-0.0028459	0.84562	0.014616	hospitalized	NK.CD56dim__NS	ENSG00000125347	0.624087788519242	0.533310741337693	0.0315639572375662	NK.CD56dim	0.00202446389743904	0.0505761494107379	62540	NS	0.0340596100972496	noLD
rs11749376	132607996	chr5	A	G	B2	0.0098487	0.36008	0.010761	hospitalized	NK.CD56dim__NS	ENSG00000125347	-0.117996456802627	0.906193816171161	-0.00480583689788123	NK.CD56dim	7.25112199603129e-05	0.0407286543012047	117219	NS	0.000183299398455228	noLD
rs11950562	132316836	chr5	A	C	B2	-0.015385	0.1087	0.0095911	hospitalized	NK.CD56dim__NS	ENSG00000125347	-0.649648598626693	0.516695689330138	-0.0194871529014551	NK.CD56dim	0.00219332096497856	0.0299964518397322	164773	NS	0.00638111892656922	noLD
rs11952031	132482137	chr5	C	T	B2	0.01088	0.21473	0.0087696	hospitalized	NK.CD56dim__NS	ENSG00000125347	-2.74837868131295	0.00656028266316465	-0.0718692931382225	NK.CD56dim	0.0378524162403144	0.0261497055070625	0	NS	0.0763766453820753	noLD
rs11954400	132480549	chr5	T	C	B2	0.009325	0.33472	0.0096667	hospitalized	NK.CD56dim__NS	ENSG00000125347	-2.74837868131295	0.00656028266316465	-0.0718692931382225	NK.CD56dim	0.0378524162403144	0.0261497055070625	1060	NS	0.0763766453820753	noLD
rs11954518	132278406	chr5	C	T	B2	0.059232	8.5611e-06	0.013309	hospitalized	NK.CD56dim__NS	ENSG00000125347	-2.1209734697823	0.0352072558795928	-0.069571297726908	NK.CD56dim	0.0228934460465799	0.0328015879114456	203203	NS	0.24854494553779	lowLD
rs11955168	132621215	chr5	C	T	B2	-0.044267	0.061578	0.023681	hospitalized	NK.CD56dim__NS	ENSG00000125347	-1.97187140107314	0.0500604144109755	-0.0822375469485467	NK.CD56dim	0.0198494615678099	0.0417053297206862	130438	NS	0.0798608864501896	noLD
rs11957350	132463117	chr5	C	T	B2	0.067505	1.1494e-08	0.011828	hospitalized	NK.CD56dim__NS	ENSG00000125347	-3.91320772053403	0.000126374207178158	-0.113072273913695	NK.CD56dim	0.0738650267237563	0.0288950349659087	18492	NS	0.395429917926332	lowLD
rs11958162	132436224	chr5	A	T	B2	-0.067827	1.8173e-08	0.012051	hospitalized	NK.CD56dim__NS	ENSG00000125347	6.25725050632365	2.49721388207567e-09	0.162497602343114	NK.CD56dim	0.169381979683283	0.0259694896630544	45385	NS	0.916989403193353	highLD
rs11958503	132482083	chr5	A	G	B2	0.012935	0.14442	0.0088626	hospitalized	NK.CD56dim__NS	ENSG00000125347	-2.73636653985014	0.00679511663452636	-0.0716009386950135	NK.CD56dim	0.0375346538725557	0.0261664282369623	0	NS	0.0762027800966353	noLD
rs12153431	132482965	chr5	T	C	B2	0.0014858	0.90416	0.01234	hospitalized	NK.CD56dim__NS	ENSG00000125347	1.5905193566198	0.113362962436342	0.0550849619070171	NK.CD56dim	0.0130044468779967	0.0346333175247139	0	NS	0.00301006439270644	noLD
rs12187537	132604212	chr5	T	G	B2	0.011516	0.28713	0.010819	hospitalized	NK.CD56dim__NS	ENSG00000125347	-0.0998756709076283	0.920547238482739	-0.00417572498865184	NK.CD56dim	5.19512053031356e-05	0.0418092309238536	113435	NS	0.000238645984769712	noLD
rs12332204	132631296	chr5	T	G	B2	0.013792	0.17526	0.010175	hospitalized	NK.CD56dim__NS	ENSG00000125347	-0.152637213741195	0.878844661585914	-0.00454016549748041	NK.CD56dim	0.000121329647219343	0.0297448137724692	140519	NS	0.00260266098952373	noLD
rs12332744	132631301	chr5	G	T	B2	0.0098758	0.7917	0.037394	hospitalized	NK.CD56dim__NS	ENSG00000125347	0.329915691785097	0.741823339037986	0.0197469840571168	NK.CD56dim	0.000566576536580394	0.0598546372567807	140524	NS	0.00129325362305733	noLD
rs12515180	132449992	chr5	C	T	B2	-0.039207	1.3819e-05	0.0090198	hospitalized	NK.CD56dim__NS	ENSG00000125347	1.09282991885674	0.275837766597191	0.0405953603603156	NK.CD56dim	0.00618174227861348	0.0371470067389665	31617	NS	0.0327234450948739	noLD
rs12521868	132448701	chr5	G	T	B2	-0.037945	2.7365e-05	0.0090467	hospitalized	NK.CD56dim__NS	ENSG00000125347	1.14253321955321	0.254655185614396	0.040835321639051	NK.CD56dim	0.00675295298667435	0.0357410366195039	32908	NS	0.038894395995358	noLD
rs12652141	132473042	chr5	G	T	B2	-0.029822	0.20463	0.02351	hospitalized	NK.CD56dim__NS	ENSG00000125347	1.7436745162691	0.0828164481170514	0.0850076405057146	NK.CD56dim	0.0155885693729306	0.0487520117502224	8567	NS	0.0478225430128495	noLD
rs12652920	132549548	chr5	G	C	B2	0.012973	0.22806	0.010763	hospitalized	NK.CD56dim__NS	ENSG00000125347	-0.0366689933839134	0.970787028151879	-0.00149083784755357	NK.CD56dim	7.00315447522083e-06	0.0406566341198665	58771	NS	0.000441906210810452	noLD
rs12653750	132636210	chr5	C	T	B2	0.014624	0.16573	0.010551	hospitalized	NK.CD56dim__NS	ENSG00000125347	-0.0702863934368651	0.944038865155247	-0.0025998251366256	NK.CD56dim	2.5729427054351e-05	0.036989024610587	145433	NS	0.00103938577349039	noLD
rs12655512	132454053	chr5	C	T	B2	0.047025	5.513e-08	0.008654	hospitalized	NK.CD56dim__NS	ENSG00000125347	-1.35842934480577	0.1759214169032	-0.0363471780203189	NK.CD56dim	0.00951960143748605	0.026756767408846	27556	NS	0.150497445886844	noLD
rs12657668	132492772	chr5	G	A	B2	-0.0062039	0.76124	0.020418	hospitalized	NK.CD56dim__NS	ENSG00000125347	1.69540946108412	0.0916187833966723	0.0889677734080332	NK.CD56dim	0.0147500802846944	0.0524756853433762	1995	NS	0.0502673212038202	noLD
rs12659233	132443165	chr5	A	C	B2	-0.0029939	0.86765	0.017966	hospitalized	NK.CD56dim__NS	ENSG00000125347	1.84328677551791	0.0668286573266749	0.0774901604984903	NK.CD56dim	0.0173886695190805	0.0420391235523934	38444	NS	0.0859521890133672	noLD
rs12659708	132454171	chr5	A	G	B2	0.046701	6.456e-08	0.0086393	hospitalized	NK.CD56dim__NS	ENSG00000125347	-1.35842934480577	0.1759214169032	-0.0363471780203189	NK.CD56dim	0.00951960143748605	0.026756767408846	27438	NS	0.150497445886844	noLD
rs12719454	132287991	chr5	G	T	B2	-0.0050453	0.65658	0.011347	hospitalized	NK.CD56dim__NS	ENSG00000125347	-1.89208910643262	0.059984123914473	-0.0543042547182513	NK.CD56dim	0.0183045360719877	0.0287006856778735	193618	NS	0.0556603098314541	noLD
rs13152848	132401954	chr5	C	T	B2	0.073969	1.1385e-06	0.015201	hospitalized	NK.CD56dim__NS	ENSG00000125347	-3.54793235786593	0.000488034859790492	-0.127841136471793	NK.CD56dim	0.0615277281360016	0.0360325743494977	79655	NS	0.448683514830582	lowLD
rs13152879	132409036	chr5	G	A	B2	-0.0056245	0.77545	0.019718	hospitalized	NK.CD56dim__NS	ENSG00000125347	1.88441004168255	0.0610205913256262	0.084543487570178	NK.CD56dim	0.0181589517993208	0.0448646980753142	72573	NS	0.0860761709840699	noLD
rs13161860	132386168	chr5	A	C	B2	0.074379	7.5951e-07	0.01504	hospitalized	NK.CD56dim__NS	ENSG00000125347	-3.4345058614896	0.000727341107139699	-0.123381881732025	NK.CD56dim	0.0578806273069299	0.0359242018234648	95441	NS	0.429919366013244	lowLD
rs13163451	132373907	chr5	A	G	B2	0.072188	1.4923e-06	0.015001	hospitalized	NK.CD56dim__NS	ENSG00000125347	-3.50148410454455	0.000575346933264195	-0.118674557414624	NK.CD56dim	0.0600233401997011	0.0338926449103673	107702	NS	0.383440379924867	lowLD
rs13164856	132477512	chr5	T	C	B2	0.0022253	0.81752	0.0096443	hospitalized	NK.CD56dim__NS	ENSG00000125347	-0.818728670425688	0.413956254240654	-0.0211336975679911	NK.CD56dim	0.00347908617934218	0.0258128221612209	4097	NS	0.0349671801921868	noLD
rs13165038	132477658	chr5	T	C	B2	0.014039	0.12544	0.0091617	hospitalized	NK.CD56dim__NS	ENSG00000125347	-2.71958093709568	0.00713602733516168	-0.0715676022192667	NK.CD56dim	0.0370925996747281	0.0263156728461613	3951	NS	0.0916717083549846	noLD
rs13166346	132439467	chr5	C	T	B2	-0.0048168	0.78789	0.017903	hospitalized	NK.CD56dim__NS	ENSG00000125347	1.93702036061822	0.0542103839246772	0.0822004471925354	NK.CD56dim	0.0191673492979165	0.0424365426733564	42142	NS	0.0882416059588648	noLD
rs13166823	132416952	chr5	A	G	B2	0.047814	0.024933	0.021322	hospitalized	NK.CD56dim__NS	ENSG00000125347	-3.20298872991835	0.00159236280973423	-0.12384138300201	NK.CD56dim	0.0507227360211984	0.0386643205594943	64657	NS	0.479859523117233	lowLD
rs13167994	132371131	chr5	T	A	B2	0.071166	2.9628e-06	0.015228	hospitalized	NK.CD56dim__NS	ENSG00000125347	-3.59019187294503	0.000419562733580403	-0.130064255897577	NK.CD56dim	0.0629094174587367	0.0362276615012461	110478	NS	0.45231741540955	lowLD
rs13169718	132463014	chr5	G	A	B2	0.067329	1.0483e-08	0.011765	hospitalized	NK.CD56dim__NS	ENSG00000125347	-3.91320772053403	0.000126374207178158	-0.113072273913695	NK.CD56dim	0.0738650267237563	0.0288950349659087	18595	NS	0.395429917926332	lowLD
rs13170412	132487827	chr5	A	G	B2	0.01272	0.14943	0.008824	hospitalized	NK.CD56dim__NS	ENSG00000125347	-3.13519357995756	0.00198725246383668	-0.0826821564276046	NK.CD56dim	0.0487017099340798	0.0263722651628815	0	NS	0.110679705902328	noLD
rs13171895	132505444	chr5	G	A	B2	-0.012251	0.16533	0.0088307	hospitalized	NK.CD56dim__NS	ENSG00000125347	0.0869452086238663	0.930805672480167	0.00287702683354565	NK.CD56dim	3.93706858393573e-05	0.0330901136368762	14667	NS	3.33433479186326e-05	noLD
rs13175394	132305513	chr5	G	A	B2	0.068525	6.7057e-06	0.015218	hospitalized	NK.CD56dim__NS	ENSG00000125347	-3.45043782121224	0.000688108486305495	-0.127092740888499	NK.CD56dim	0.0583874389003113	0.0368338012373884	176096	NS	0.414426537199999	lowLD
rs13176348	132448315	chr5	C	T	B2	0.072999	3.4612e-09	0.012356	hospitalized	NK.CD56dim__NS	ENSG00000125347	-4.98732213535454	1.36532644320842e-06	-0.159283703571477	NK.CD56dim	0.114690801808107	0.0319377211354233	33294	NS	0.597813382063453	midLD
rs13179841	132407128	chr5	C	T	B2	0.071436	2.3884e-06	0.015143	hospitalized	NK.CD56dim__NS	ENSG00000125347	-3.62244263042952	0.000373504464512204	-0.129974965343333	NK.CD56dim	0.0639720986251748	0.0358804758566794	74481	NS	0.459519459928027	lowLD
rs13179900	132311897	chr5	G	A	B2	0.066183	1.1816e-05	0.015107	hospitalized	NK.CD56dim__NS	ENSG00000125347	-3.45149496056369	0.000685576690096109	-0.127089235371311	NK.CD56dim	0.0584211312021619	0.0368215039637652	169712	NS	0.416295737058178	lowLD
rs13180043	132369895	chr5	C	T	B2	0.066756	9.6359e-06	0.015085	hospitalized	NK.CD56dim__NS	ENSG00000125347	-3.56131480958368	0.000465290209714812	-0.123299585455934	NK.CD56dim	0.0619639415823912	0.0346219281497184	111714	NS	0.368836373208441	lowLD
rs13180169	132369834	chr5	G	T	B2	0.050104	0.0038349	0.017328	hospitalized	NK.CD56dim__NS	ENSG00000125347	-3.56429810994472	0.000460357535893957	-0.123336767749978	NK.CD56dim	0.0620613534663168	0.0346033816323773	111775	NS	0.369346201161409	lowLD
rs13180186	132369866	chr5	G	T	B2	0.066651	2.0065e-05	0.01563	hospitalized	NK.CD56dim__NS	ENSG00000125347	-3.57509528002826	0.000442913175530542	-0.123949686324569	NK.CD56dim	0.0624144190435657	0.0346703169051174	111743	NS	0.368051737788101	lowLD
rs13180295	132369896	chr5	G	A	B2	0.065699	1.5126e-05	0.015184	hospitalized	NK.CD56dim__NS	ENSG00000125347	-3.56131480958368	0.000465290209714812	-0.123299585455934	NK.CD56dim	0.0619639415823912	0.0346219281497184	111713	NS	0.368836373208441	lowLD
rs13184379	132342452	chr5	G	A	B2	0.067199	1.4158e-05	0.015479	hospitalized	NK.CD56dim__NS	ENSG00000125347	-3.44096654049809	0.000711185704684977	-0.139454970272355	NK.CD56dim	0.0580859309692785	0.0405278483911583	139157	NS	0.390606939864057	lowLD
rs13184651	132437966	chr5	A	G	B2	-0.046446	0.00022935	0.012607	hospitalized	NK.CD56dim__NS	ENSG00000125347	6.32617400209545	1.72816951034578e-09	0.163689656144572	NK.CD56dim	0.172486833641494	0.0258749847997151	43643	NS	0.929396118864921	highLD
rs13185655	132371055	chr5	C	G	B2	0.042143	0.01392	0.017136	hospitalized	NK.CD56dim__NS	ENSG00000125347	-3.50148410454455	0.000575346933264195	-0.118674557414624	NK.CD56dim	0.0600233401997011	0.0338926449103673	110554	NS	0.383440379924867	lowLD
rs13187029	132379687	chr5	T	C	B2	0.072078	1.4137e-06	0.014944	hospitalized	NK.CD56dim__NS	ENSG00000125347	-3.51832596095655	0.000542119133755728	-0.119333027270046	NK.CD56dim	0.0605670872758991	0.0339175586896451	101922	NS	0.386639493385634	lowLD
rs13357280	132264494	chr5	A	G	B2	-0.0246	0.0047169	0.0087055	hospitalized	NK.CD56dim__NS	ENSG00000125347	0.811879631895304	0.417866107068745	0.024873977607825	NK.CD56dim	0.00342131968137988	0.0306375189506326	217115	NS	0.0122451091009541	noLD
rs13360175	132579022	chr5	T	C	B2	0.0081864	0.82664	0.037378	hospitalized	NK.CD56dim__NS	ENSG00000125347	0.329915691785097	0.741823339037986	0.0197469840571168	NK.CD56dim	0.000566576536580394	0.0598546372567807	88245	NS	0.00129325362305733	noLD
rs13361822	132617147	chr5	T	G	B2	-0.017203	0.68807	0.04285	hospitalized	NK.CD56dim__NS	ENSG00000125347	-0.688232652430422	0.49213696334236	-0.0435988848793927	NK.CD56dim	0.00246092984138817	0.0633490502454769	126370	NS	0.00033732010118309	noLD
rs137932319	132612836	chr5	T	A	B2	-0.0092472	0.7846	0.033832	hospitalized	NK.CD56dim__NS	ENSG00000125347	1.34566394298711	0.179997846365621	0.0740629828081246	NK.CD56dim	0.00934319109409716	0.0550382457626972	122059	NS	0.0121159721738789	noLD
rs139455971	132273358	chr5	G	GACAGT	B2	0.044902	0.00049955	0.012899	hospitalized	NK.CD56dim__NS	ENSG00000125347	-2.38856956457923	0.0178831955789588	-0.0728929151903642	NK.CD56dim	0.028857423586529	0.0305173926149415	208251	NS	0.103287604834641	noLD
rs139707881	132511270	chr5	GT	G	B2	0.0035035	0.74978	0.010985	hospitalized	NK.CD56dim__NS	ENSG00000125347	1.35027199431685	0.178518255009232	0.0420827422156455	NK.CD56dim	0.00940668678721027	0.0311661223759118	20493	NS	0.0299004687748878	noLD
rs139727455	132545852	chr5	G	A	B2	0.017816	0.71553	0.048886	hospitalized	NK.CD56dim__NS	ENSG00000125347	1.60306256490382	0.110564640378915	0.0958381484275609	NK.CD56dim	0.0132076481569819	0.0597844092462548	55075	NS	0.0110512783416462	noLD
rs139973943	132590427	chr5	G	A	B2	-0.02009	0.63911	0.042841	hospitalized	NK.CD56dim__NS	ENSG00000125347	-0.688232652430422	0.49213696334236	-0.0435988848793927	NK.CD56dim	0.00246092984138817	0.0633490502454769	99650	NS	0.00033732010118309	noLD
rs140171232	132622384	chr5	C	T	B2	0.020439	0.67492	0.048733	hospitalized	NK.CD56dim__NS	ENSG00000125347	1.53859972763946	0.125548434102723	0.0919838648369142	NK.CD56dim	0.0121794625658828	0.0597841421550473	131607	NS	0.0111440536172165	noLD
rs140257448	132618448	chr5	A	G	B2	0.011705	0.7542	0.037384	hospitalized	NK.CD56dim__NS	ENSG00000125347	0.329915691785097	0.741823339037986	0.0197469840571168	NK.CD56dim	0.000566576536580394	0.0598546372567807	127671	NS	0.00129325362305733	noLD
rs140260397	132485140	chr5	G	A	B2	-0.025535	0.5671	0.044616	hospitalized	NK.CD56dim__NS	ENSG00000125347	0.58949775464426	0.556220442622594	0.04055690105898	NK.CD56dim	0.00180666548301919	0.0687990763992893	0	NS	0.00886173443003642	noLD
rs141575027	132348601	chr5	A	G	B2	-0.077581	0.070062	0.042827	hospitalized	NK.CD56dim__NS	ENSG00000125347	1.40583609348172	0.161389001105802	0.0958164656888181	NK.CD56dim	0.0101887413892315	0.0681562140373829	133008	NS	0.0743424003770255	noLD
rs141858026	132338903	chr5	C	T	B2	0.064809	1.982e-05	0.015189	hospitalized	NK.CD56dim__NS	ENSG00000125347	-3.52856858062089	0.00052280133491098	-0.122258417961922	NK.CD56dim	0.0608987416916252	0.0346481626100091	142706	NS	0.371935202425667	lowLD
rs142178632	132625513	chr5	GT	G	B2	-0.014226	0.77178	0.049047	hospitalized	NK.CD56dim__NS	ENSG00000125347	1.40015597110732	0.163080462027087	0.0788734045236922	NK.CD56dim	0.0101074052850312	0.0563318702710776	134736	NS	0.0144333341613281	noLD
rs142428494	132348161	chr5	T	C	B2	-0.075604	0.077816	0.042872	hospitalized	NK.CD56dim__NS	ENSG00000125347	1.40583609348172	0.161389001105802	0.0958164656888181	NK.CD56dim	0.0101887413892315	0.0681562140373829	133448	NS	0.0743424003770255	noLD
rs142583734	132480637	chr5	G	A	B2	-0.01358	0.77736	0.048025	hospitalized	NK.CD56dim__NS	ENSG00000125347	0.37910827229685	0.705026386955181	0.0291790117251228	NK.CD56dim	0.000747997799868143	0.0769674888610054	972	NS	0.00274453206636538	noLD
rs142676527	132606152	chr5	A	G	B2	0.0092431	0.84897	0.048538	hospitalized	NK.CD56dim__NS	ENSG00000125347	1.53859972763946	0.125548434102723	0.0919838648369142	NK.CD56dim	0.0121794625658828	0.0597841421550473	115375	NS	0.0111440536172165	noLD
rs142694884	132639277	chr5	T	C	B2	-0.020365	0.65627	0.045756	hospitalized	NK.CD56dim__NS	ENSG00000125347	-0.688232652430422	0.49213696334236	-0.0435988848793927	NK.CD56dim	0.00246092984138817	0.0633490502454769	148500	NS	0.00033732010118309	noLD
rs142906053	132590199	chr5	G	T	B2	-0.021115	0.58722	0.038895	hospitalized	NK.CD56dim__NS	ENSG00000125347	1.46760842125836	0.143846823203795	0.0778244136068828	NK.CD56dim	0.0110936466446405	0.0530280505886947	99422	NS	0.00894141593844001	noLD
rs143012784	132538330	chr5	T	A	B2	-0.0055412	0.73602	0.016436	hospitalized	NK.CD56dim__NS	ENSG00000125347	-0.409754388595956	0.682442924391918	-0.0265242654211924	NK.CD56dim	0.000873708148683059	0.0647321082077463	47553	NS	0.00826557593578461	noLD
rs143645299	132631167	chr5	C	A	B2	0.015121	0.76574	0.05075	hospitalized	NK.CD56dim__NS	ENSG00000125347	1.53859972763946	0.125548434102723	0.0919838648369142	NK.CD56dim	0.0121794625658828	0.0597841421550473	140390	NS	0.0111440536172165	noLD
rs143653818	132301825	chr5	G	GTTTC	B2	-0.056823	0.14851	0.039328	hospitalized	NK.CD56dim__NS	ENSG00000125347	0.817905615966118	0.41442494779768	0.0421401598576291	NK.CD56dim	0.00347211903416241	0.0515220326588083	179784	NS	0.0100616642609719	noLD
rs143696979	132632573	chr5	CATG	C	B2	-0.018179	0.63632	0.038446	hospitalized	NK.CD56dim__NS	ENSG00000125347	1.17327638067922	0.242138449838251	0.0631734266828278	NK.CD56dim	0.00711863599771073	0.0538436021751809	141796	NS	0.00444321084303824	noLD
rs143811719	132386217	chr5	TTTTTC	T	B2	-0.0085539	0.50596	0.01286	hospitalized	NK.CD56dim__NS	ENSG00000125347	2.17543157998983	0.0308195677427195	0.0693849500678444	NK.CD56dim	0.0240555195387328	0.0318947976604113	95387	NS	0.0863535908295023	noLD
rs144196241	132598142	chr5	G	A	B2	-0.026995	0.46592	0.037023	hospitalized	NK.CD56dim__NS	ENSG00000125347	1.46760842125836	0.143846823203795	0.0778244136068828	NK.CD56dim	0.0110936466446405	0.0530280505886947	107365	NS	0.00894141593844001	noLD
rs144447210	132297626	chr5	T	C	B2	-0.073917	0.06335	0.039811	hospitalized	NK.CD56dim__NS	ENSG00000125347	0.834385613937401	0.405100655624989	0.042558202031082	NK.CD56dim	0.00361293764528923	0.0510054360000926	183983	NS	0.00972136828580284	noLD
rs145054215	132563152	chr5	TTTG	T	B2	-0.0016613	0.9653	0.038188	hospitalized	NK.CD56dim__NS	ENSG00000125347	0.329915691785097	0.741823339037986	0.0197469840571168	NK.CD56dim	0.000566576536580394	0.0598546372567807	72375	NS	0.00129325362305733	noLD
rs145116846	132368403	chr5	TA	T	B2	-0.072615	0.11564	0.046153	hospitalized	NK.CD56dim__NS	ENSG00000125347	1.40567919846542	0.161435542239152	0.0957820537469225	NK.CD56dim	0.0101864904999335	0.0681393406486258	113205	NS	0.0752032759923853	noLD
rs145407397	132569550	chr5	TA	T	B2	-0.012645	0.69126	0.031839	hospitalized	NK.CD56dim__NS	ENSG00000125347	1.62667943377982	0.105445272293368	0.077418601019738	NK.CD56dim	0.013594344663834	0.047593028725915	78773	NS	0.0192251715441452	noLD
rs145420505	132606602	chr5	C	T	B2	-0.024677	0.50581	0.037088	hospitalized	NK.CD56dim__NS	ENSG00000125347	1.46760842125836	0.143846823203795	0.0778244136068827	NK.CD56dim	0.0110936466446405	0.0530280505886947	115825	NS	0.00894141593844001	noLD
rs145721969	132347860	chr5	C	T	B2	-0.0010868	0.94171	0.014864	hospitalized	NK.CD56dim__NS	ENSG00000125347	1.17296004511242	0.242264981204913	0.0461997579133481	NK.CD56dim	0.00711482520826564	0.0393873244923019	133749	NS	0.0970932893513222	noLD
rs145797412	132546075	chr5	CTG	C	B2	0.007448	0.88338	0.050775	hospitalized	NK.CD56dim__NS	ENSG00000125347	1.60306256490382	0.110564640378915	0.0958381484275609	NK.CD56dim	0.0132076481569819	0.0597844092462548	55298	NS	0.0110512783416462	noLD
rs146023532	132571721	chr5	AAAAT	A	B2	-0.031684	0.41273	0.038681	hospitalized	NK.CD56dim__NS	ENSG00000125347	1.46639907066535	0.144175510931469	0.0777749260079281	NK.CD56dim	0.0110755736348934	0.0530380355278315	80944	NS	0.00893956749236801	noLD
rs146158867	132630122	chr5	C	T	B2	-0.021485	0.5615	0.037003	hospitalized	NK.CD56dim__NS	ENSG00000125347	1.10589373957435	0.270156279327665	0.057541094217881	NK.CD56dim	0.00632947918794864	0.0520313047798137	139345	NS	0.00584656162263072	noLD
rs146380238	132627061	chr5	A	G	B2	-0.010807	0.81049	0.045065	hospitalized	NK.CD56dim__NS	ENSG00000125347	1.40015597110732	0.163080462027087	0.0788734045236921	NK.CD56dim	0.0101074052850312	0.0563318702710776	136284	NS	0.0144333341613281	noLD
rs146604341	132450759	chr5	G	GATA	B2	-0.034712	0.00037491	0.0097583	hospitalized	NK.CD56dim__NS	ENSG00000125347	1.09282991885674	0.275837766597191	0.0405953603603156	NK.CD56dim	0.00618174227861348	0.0371470067389665	30850	NS	0.0327234450948739	noLD
rs1468199	132421320	chr5	C	A	B2	0.039995	0.0011085	0.012263	hospitalized	NK.CD56dim__NS	ENSG00000125347	-1.80616020853583	0.0724593776276453	-0.0572985566826428	NK.CD56dim	0.0167068406139336	0.031723961369458	60289	NS	0.144710813798459	noLD
rs147708834	132360500	chr5	C	T	B2	0.050167	0.015146	0.020654	hospitalized	NK.CD56dim__NS	ENSG00000125347	-3.52856858062088	0.000522801334910984	-0.122258417961922	NK.CD56dim	0.0608987416916251	0.0346481626100091	121109	NS	0.371935202425667	lowLD
rs147858478	132347092	chr5	CCTGAGTT	C	B2	-0.011973	0.18237	0.0089789	hospitalized	NK.CD56dim__NS	ENSG00000125347	0.0659589917955672	0.94747910317489	0.00172686268338132	NK.CD56dim	2.26588021852149e-05	0.0261808532297392	134510	NS	0.0275116547115314	noLD
rs149218	132333997	chr5	C	T	B2	-0.014733	0.081339	0.0084529	hospitalized	NK.CD56dim__NS	ENSG00000125347	0.599141682625217	0.549784695963141	0.0155682552484686	NK.CD56dim	0.00186615032534448	0.0259842633219147	147612	NS	0.0736381148130389	noLD
rs149439091	132549189	chr5	G	A	B2	-0.03654	0.41059	0.044406	hospitalized	NK.CD56dim__NS	ENSG00000125347	1.51826572957522	0.130592298300359	0.0816029885287951	NK.CD56dim	0.0118634583441418	0.0537475008091147	58412	NS	0.0105406120305799	noLD
rs149527856	132494135	chr5	TGGGAACAAACTCTG	T	B2	0.0094714	0.33222	0.0097677	hospitalized	NK.CD56dim__NS	ENSG00000125347	-3.38242905583223	0.000870682013759338	-0.0891746703068981	NK.CD56dim	0.056236629219494	0.0263640918508362	3358	NS	0.110141329284138	noLD
rs150191101	132339014	chr5	T	C	B2	-0.0010775	0.94327	0.015141	hospitalized	NK.CD56dim__NS	ENSG00000125347	0.422522512756385	0.673116465834313	0.0205292872354679	NK.CD56dim	0.000928955373820433	0.0485874399959003	142595	NS	0.0323219868642393	noLD
rs150231733	132584839	chr5	G	A	B2	0.017396	0.67143	0.041011	hospitalized	NK.CD56dim__NS	ENSG00000125347	0.329354673801953	0.742246631069439	0.0197148898934531	NK.CD56dim	0.000564652347778331	0.0598591471797603	94062	NS	0.00130002348859923	noLD
rs150704366	132590355	chr5	A	C	B2	-0.02437	0.51037	0.037022	hospitalized	NK.CD56dim__NS	ENSG00000125347	1.46760842125836	0.143846823203795	0.0778244136068827	NK.CD56dim	0.0110936466446405	0.0530280505886947	99578	NS	0.00894141593844001	noLD
rs151050845	132565189	chr5	A	G	B2	-0.026314	0.48233	0.037454	hospitalized	NK.CD56dim__NS	ENSG00000125347	1.46760842125836	0.143846823203795	0.0778244136068828	NK.CD56dim	0.0110936466446405	0.0530280505886947	74412	NS	0.00894141593844001	noLD
rs151065701	132524107	chr5	C	T	B2	0.010367	0.7454	0.031926	hospitalized	NK.CD56dim__NS	ENSG00000125347	-0.72764995877338	0.467714284274289	-0.0428372846265528	NK.CD56dim	0.00275009560993749	0.0588707305072412	33330	NS	0.000399566675472185	noLD
rs156109	132290918	chr5	C	T	B2	-0.005767	0.53911	0.00939	hospitalized	NK.CD56dim__NS	ENSG00000125347	-0.0697464970276129	0.944468020927257	-0.00202288688026007	NK.CD56dim	2.53356802100805e-05	0.0290034190456792	190691	NS	0.0345922071257813	noLD
rs156110	132274894	chr5	G	C	B2	-0.012019	0.33734	0.012527	hospitalized	NK.CD56dim__NS	ENSG00000125347	-0.509768507701288	0.61079910417498	-0.0156821256720402	NK.CD56dim	0.00135162860375612	0.0307632296525259	206715	NS	0.0259780878668862	noLD
rs156322	132318232	chr5	C	T	B2	0.0074268	0.4071	0.0089586	hospitalized	NK.CD56dim__NS	ENSG00000125347	-2.15023755101329	0.0327869100332254	-0.0627350852970655	NK.CD56dim	0.023514590166575	0.0291758858306153	163377	NS	0.0470847624825674	noLD
rs156403	132360627	chr5	A	G	B2	0.0074367	0.43113	0.0094463	hospitalized	NK.CD56dim__NS	ENSG00000125347	-2.18171958372366	0.0303447824428025	-0.0635358522521509	NK.CD56dim	0.0241914146822081	0.029121914991344	120982	NS	0.0463766038052688	noLD
rs157572	132290419	chr5	C	G	B2	-0.0070628	0.43641	0.0090751	hospitalized	NK.CD56dim__NS	ENSG00000125347	-0.197023692646931	0.844017405409043	-0.00570546744536771	NK.CD56dim	0.000202137962526005	0.0289582809494489	191190	NS	0.0410462334241381	noLD
rs157573	132278745	chr5	A	C	B2	0.0095425	0.3826	0.010929	hospitalized	NK.CD56dim__NS	ENSG00000125347	-0.503738150492646	0.615022881017661	-0.0206879640080529	NK.CD56dim	0.00131988125827443	0.041068884673159	202864	NS	0.0310629642867626	noLD
rs1588263	132241465	chr5	T	C	B2	-0.0014327	0.86415	0.0083739	hospitalized	NK.CD56dim__NS	ENSG00000125347	-1.60256477458629	0.110674637208738	-0.0422424166870648	NK.CD56dim	0.0131995550857845	0.026359256959189	240144	NS	0.110522604419304	noLD
rs162881	132273101	chr5	T	G	B2	0.040995	0.00082906	0.012263	hospitalized	NK.CD56dim__NS	ENSG00000125347	-2.36194314795058	0.0191803741222194	-0.0734739375292421	NK.CD56dim	0.0282357020479155	0.0311074115365538	208508	NS	0.121712305774201	noLD
rs162882	132272598	chr5	C	G	B2	0.041213	0.00076633	0.012249	hospitalized	NK.CD56dim__NS	ENSG00000125347	-2.44772764115075	0.0152748579901551	-0.0754256870714274	NK.CD56dim	0.0302607663502605	0.0308145750382455	209011	NS	0.114138218411611	noLD
rs162884	132271801	chr5	C	T	B2	-0.03675	0.1215	0.023732	hospitalized	NK.CD56dim__NS	ENSG00000125347	-0.523196965901568	0.601440478614902	-0.0210908055754797	NK.CD56dim	0.00142367372764608	0.0403114065066037	209808	NS	0.0179329317934102	noLD
rs162886	132271604	chr5	A	G	B2	0.041107	0.00080925	0.012272	hospitalized	NK.CD56dim__NS	ENSG00000125347	-2.49946549729646	0.0132764464742527	-0.0746641691676486	NK.CD56dim	0.0315127968804442	0.0298720543445825	210005	NS	0.111228803709233	noLD
rs162887	132293472	chr5	A	G	B2	0.012436	0.19151	0.0095212	hospitalized	NK.CD56dim__NS	ENSG00000125347	-2.09255992022985	0.0377027526163208	-0.0639650748543869	NK.CD56dim	0.0222977575136808	0.0305678581702745	188137	NS	0.077408954157651	noLD
rs162889	132288693	chr5	C	T	B2	0.0096128	0.30801	0.0094297	hospitalized	NK.CD56dim__NS	ENSG00000125347	2.11450366221076	0.0357626342650033	0.0607910607248046	NK.CD56dim	0.0227571645488326	0.0287495651160264	192916	NS	0.0720649773481108	noLD
rs162890	132287965	chr5	T	C	B2	0.0054607	0.55484	0.0092473	hospitalized	NK.CD56dim__NS	ENSG00000125347	-1.62291241767874	0.106248894649829	-0.0513564145259787	NK.CD56dim	0.0135323058500251	0.0316446001438785	193644	NS	0.0654839267054201	noLD
rs162891	132287575	chr5	T	C	B2	0.0011919	0.89195	0.0087744	hospitalized	NK.CD56dim__NS	ENSG00000125347	-1.71996324710714	0.0870504470014319	-0.0495515567163891	NK.CD56dim	0.0151738806320314	0.0288096602062465	194034	NS	0.0489273905822637	noLD
rs162892	132287557	chr5	A	G	B2	0.0010112	0.91276	0.0092299	hospitalized	NK.CD56dim__NS	ENSG00000125347	-1.72933855992359	0.0853557584951129	-0.0526615940720413	NK.CD56dim	0.0153372094501913	0.0304518706125237	194052	NS	0.0494596110656647	noLD
rs162893	132275605	chr5	G	C	B2	-0.050093	0.039494	0.024329	hospitalized	NK.CD56dim__NS	ENSG00000125347	-0.19538721907025	0.845296437391653	-0.00765721061873364	NK.CD56dim	0.000198794667489082	0.0391899258056412	206004	NS	0.0336218480716822	noLD
rs162894	132276179	chr5	T	G	B2	0.00080992	0.92614	0.0087366	hospitalized	NK.CD56dim__NS	ENSG00000125347	-1.94402316502795	0.0533540333190238	-0.0579684028900046	NK.CD56dim	0.019303509070406	0.0298187819635221	205430	NS	0.0590650956262944	noLD
rs162895	132276863	chr5	A	G	B2	-0.047795	0.049206	0.024301	hospitalized	NK.CD56dim__NS	ENSG00000125347	-0.19538721907025	0.845296437391652	-0.00765721061873367	NK.CD56dim	0.000198794667489083	0.0391899258056412	204746	NS	0.0336218480716822	noLD
rs162899	132279900	chr5	A	G	B2	0.040177	1.9563e-05	0.0094095	hospitalized	NK.CD56dim__NS	ENSG00000125347	-2.43421172485541	0.0158390589160519	-0.0726789779054673	NK.CD56dim	0.029937477044132	0.029857295141319	201709	NS	0.082888847373634	noLD
rs162900	132282906	chr5	C	T	B2	0.045762	2.2671e-06	0.0096788	hospitalized	NK.CD56dim__NS	ENSG00000125347	-2.12291634816803	0.0350419313721683	-0.0624216198573021	NK.CD56dim	0.0229344451271539	0.0294037115080718	198703	NS	0.0868583153649846	noLD
rs162901	132284673	chr5	A	G	B2	0.0021237	0.86695	0.012676	hospitalized	NK.CD56dim__NS	ENSG00000125347	0.514635856045062	0.607399406852869	0.0168038663303017	NK.CD56dim	0.0013775272195548	0.0326519540621172	196936	NS	0.0288805750935929	noLD
rs162904	132260091	chr5	T	C	B2	-0.0029978	0.72857	0.0086386	hospitalized	NK.CD56dim__NS	ENSG00000125347	-1.94717618496372	0.0529721944693659	-0.0582536665122001	NK.CD56dim	0.0193649631892569	0.0299169982470208	221518	NS	0.0568012591174523	noLD
rs162907	132244459	chr5	G	A	B2	-0.0067958	0.43248	0.0086576	hospitalized	NK.CD56dim__NS	ENSG00000125347	-1.5177201790865	0.130729773641567	-0.0455840772944343	NK.CD56dim	0.0118550352608767	0.0300345728564214	237150	NS	0.0536526300394515	noLD
rs162908	132243262	chr5	T	A	B2	0.00084485	0.91966	0.0083766	hospitalized	NK.CD56dim__NS	ENSG00000125347	-1.55099223696413	0.122550305239978	-0.0406142209797831	NK.CD56dim	0.0123740118840509	0.0261859601949268	238347	NS	0.112171744672899	noLD
rs166635	132348349	chr5	G	A	B2	0.0061096	0.49731	0.0090016	hospitalized	NK.CD56dim__NS	ENSG00000125347	-2.1608457053233	0.0319457090888175	-0.0633769140717523	NK.CD56dim	0.0237416579531182	0.0293296804652093	133260	NS	0.0461941156835065	noLD
rs169256	132352840	chr5	T	C	B2	0.007394	0.41018	0.0089779	hospitalized	NK.CD56dim__NS	ENSG00000125347	-2.17169770999883	0.0311045302198276	-0.0632587381129393	NK.CD56dim	0.0239749916008017	0.029128703236038	128769	NS	0.0467104224237726	noLD
rs17165938	132369288	chr5	T	C	B2	0.033217	0.44091	0.043102	hospitalized	NK.CD56dim__NS	ENSG00000125347	-1.66710008134766	0.0971248278794325	-0.134989161253112	NK.CD56dim	0.0142685787681665	0.0809724399653251	112321	NS	0.0362514234869934	noLD
rs17166050	132579521	chr5	G	A	B2	0.013026	0.26482	0.011682	hospitalized	NK.CD56dim__NS	ENSG00000125347	0.0868455622769357	0.930884774543815	0.00323054996291896	NK.CD56dim	3.92804970194284e-05	0.0371987914893945	88744	NS	0.000148891530295176	noLD
rs17166060	132590946	chr5	C	A	B2	-0.025011	0.49888	0.036985	hospitalized	NK.CD56dim__NS	ENSG00000125347	1.46760842125836	0.143846823203795	0.0778244136068827	NK.CD56dim	0.0110936466446405	0.0530280505886947	100169	NS	0.00894141593844001	noLD
rs17166063	132594334	chr5	G	C	B2	-0.025962	0.48196	0.036922	hospitalized	NK.CD56dim__NS	ENSG00000125347	1.51585655862881	0.131200247930845	0.0766034321305724	NK.CD56dim	0.0118262834511171	0.0505347499369366	103557	NS	0.00782412774589399	noLD
rs17166065	132601658	chr5	G	A	B2	-0.015259	0.61771	0.030572	hospitalized	NK.CD56dim__NS	ENSG00000125347	1.62667943377982	0.105445272293368	0.077418601019738	NK.CD56dim	0.013594344663834	0.047593028725915	110881	NS	0.0192251715441452	noLD
rs17166080	132611079	chr5	G	A	B2	-0.016056	0.59895	0.03053	hospitalized	NK.CD56dim__NS	ENSG00000125347	1.64704762135425	0.101183944937632	0.0783302627774234	NK.CD56dim	0.0139321418137604	0.0475579830005267	120302	NS	0.0243208318055072	noLD
rs17166109	132635643	chr5	C	T	B2	-0.015168	0.68474	0.03736	hospitalized	NK.CD56dim__NS	ENSG00000125347	1.10589373957435	0.270156279327665	0.057541094217881	NK.CD56dim	0.00632947918794864	0.0520313047798138	144866	NS	0.00584656162263072	noLD
rs17516457	132254694	chr5	T	C	B2	-0.042325	3.4505e-06	0.0091178	hospitalized	NK.CD56dim__NS	ENSG00000125347	1.18904464607029	0.235890569624804	0.0452176087785896	NK.CD56dim	0.00730985571731231	0.0380285205673568	226915	NS	0.0169699101617395	noLD
rs17621961	132295190	chr5	C	T	B2	0.037029	0.39356	0.043401	hospitalized	NK.CD56dim__NS	ENSG00000125347	-1.66710008134766	0.0971248278794325	-0.134989161253112	NK.CD56dim	0.0142685787681665	0.0809724399653251	186419	NS	0.0362514234869934	noLD
rs17622208	132381358	chr5	G	A	B2	-0.022905	0.0086929	0.0087293	hospitalized	NK.CD56dim__NS	ENSG00000125347	0.152340058205507	0.879078697836096	0.00500362873839429	NK.CD56dim	0.000120857752752948	0.0328451281779371	100251	NS	0.0229045263758778	noLD
rs17622378	132442760	chr5	A	G	B2	-0.038241	2.4138e-05	0.0090561	hospitalized	NK.CD56dim__NS	ENSG00000125347	1.15920321500805	0.247812991434498	0.0431191493653533	NK.CD56dim	0.00695006732378861	0.0371972306555876	38849	NS	0.0338947411103782	noLD
rs17622656	132485305	chr5	G	A	B2	-0.024476	0.0087115	0.0093308	hospitalized	NK.CD56dim__NS	ENSG00000125347	0.735371360558277	0.463010685047195	0.0293814914026321	NK.CD56dim	0.00280860534116591	0.0399546310592329	0	NS	0.0133223745513937	noLD
rs17622991	132597061	chr5	G	A	B2	0.013846	0.18024	0.010332	hospitalized	NK.CD56dim__NS	ENSG00000125347	-0.412787971591864	0.680222550432147	-0.0132554369843087	NK.CD56dim	0.000886681377003256	0.0321119749037037	106284	NS	0.00020889585150764	noLD
rs17689550	132387373	chr5	C	T	B2	-0.028996	0.035431	0.013785	hospitalized	NK.CD56dim__NS	ENSG00000125347	0.208312440418251	0.835205832294296	0.0116320738390722	NK.CD56dim	0.000225959726667558	0.0558395543526699	94236	NS	0.0183603074686758	noLD
rs17689595	132397082	chr5	G	A	B2	0.018333	0.10669	0.011364	hospitalized	NK.CD56dim__NS	ENSG00000125347	0.0426715499081646	0.966007701977569	0.00260481608292349	NK.CD56dim	9.48356199643318e-06	0.0610433904681091	84527	NS	0.00243478619020528	noLD
rs17690122	132532143	chr5	A	G	B2	0.01287	0.2335	0.010803	hospitalized	NK.CD56dim__NS	ENSG00000125347	0.609809072078119	0.542709305050094	0.0220423412779767	NK.CD56dim	0.0019330638621238	0.0361462993701625	41366	NS	0.0239403364841679	noLD
rs17715199	132429919	chr5	A	G	B2	-0.0042154	0.81372	0.01789	hospitalized	NK.CD56dim__NS	ENSG00000125347	1.59598320515151	0.112137170800184	0.069372828713577	NK.CD56dim	0.0130927758586618	0.0434671420661918	51690	NS	0.0839380380281926	noLD
rs17715481	132479692	chr5	A	G	B2	0.012867	0.40863	0.015572	hospitalized	NK.CD56dim__NS	ENSG00000125347	1.80494854071971	0.0726495463412578	0.0953051947874305	NK.CD56dim	0.0166848063433253	0.0528021672847404	1917	NS	0.00102430752302152	noLD
rs17771891	132408510	chr5	C	T	B2	0.015951	0.11889	0.010228	hospitalized	NK.CD56dim__NS	ENSG00000125347	2.35196029982396	0.0196876731574569	0.0821531036970221	NK.CD56dim	0.0280041976493952	0.0349296302761451	73099	NS	0.0545104169104807	noLD
rs17772565	132616713	chr5	C	T	B2	-0.0047642	0.7671	0.016086	hospitalized	NK.CD56dim__NS	ENSG00000125347	-2.18083086326559	0.0304114999809196	-0.0737917097537514	NK.CD56dim	0.0241721863224887	0.0338365120361765	125936	NS	0.0709829786838292	noLD
rs17772583	132617818	chr5	A	G	B2	0.0024048	0.81237	0.010131	hospitalized	NK.CD56dim__NS	ENSG00000125347	1.50710233677472	0.133427992986948	0.0517592776394474	NK.CD56dim	0.0116916743841425	0.0343435720166256	127041	NS	0.0245482428191983	noLD
rs17848394	132490390	chr5	G	A	B2	-0.018347	0.71742	0.050696	hospitalized	NK.CD56dim__NS	ENSG00000125347	0.379598308242884	0.704663139905819	0.0292056440177807	NK.CD56dim	0.000749931324791093	0.0769382881419312	0	NS	0.00274007973543938	noLD
rs17848396	132489936	chr5	C	G	B2	-0.013372	0.77976	0.047821	hospitalized	NK.CD56dim__NS	ENSG00000125347	0.379598308242884	0.704663139905819	0.0292056440177807	NK.CD56dim	0.000749931324791093	0.0769382881419312	0	NS	0.00274007973543938	noLD
rs17848412	132486099	chr5	C	T	B2	-0.0061828	0.89409	0.046442	hospitalized	NK.CD56dim__NS	ENSG00000125347	0.39952763314112	0.689948542297121	0.030789173280443	NK.CD56dim	0.000830675704438671	0.0770639393284912	0	NS	0.00288055748815479	noLD
rs17848418	132485496	chr5	C	T	B2	0.012459	0.15153	0.008687	hospitalized	NK.CD56dim__NS	ENSG00000125347	-2.74837868131295	0.00656028266316465	-0.0718692931382225	NK.CD56dim	0.0378524162403144	0.0261497055070625	0	NS	0.0763766453820753	noLD
rs183894	132357364	chr5	T	C	B2	-0.015513	0.096818	0.0093424	hospitalized	NK.CD56dim__NS	ENSG00000125347	0.591699108306126	0.554748141805636	0.0152368919023533	NK.CD56dim	0.00182015928512507	0.0257510814000927	124245	NS	0.0731531215741403	noLD
rs183898	132381210	chr5	C	G	B2	-0.006712	0.45544	0.0089929	hospitalized	NK.CD56dim__NS	ENSG00000125347	2.17543157998983	0.0308195677427195	0.0693849500678444	NK.CD56dim	0.0240555195387328	0.0318947976604113	100399	NS	0.0863535908295023	noLD
rs1859085	132424387	chr5	A	G	B2	-0.059677	3.9628e-07	0.011769	hospitalized	NK.CD56dim__NS	ENSG00000125347	5.79144989087247	2.81090993881206e-08	0.15830828369738	NK.CD56dim	0.148713129424467	0.0273348274923141	57222	NS	0.810667487700894	highLD
rs1979981	132266027	chr5	G	A	B2	-0.00010245	0.99044	0.0085484	hospitalized	NK.CD56dim__NS	ENSG00000125347	-1.38647460743445	0.1672098493528	-0.0379182350971484	NK.CD56dim	0.00991279352463421	0.0273486689866703	215582	NS	0.0976003140123512	noLD
rs1981524	132420814	chr5	C	T	B2	0.01251	0.20921	0.009962	hospitalized	NK.CD56dim__NS	ENSG00000125347	2.85107717342548	0.00483366064840893	0.0920761092434251	NK.CD56dim	0.0406170801252009	0.0322952006005501	60795	NS	0.109264783460475	noLD
rs1981525	132420840	chr5	T	C	B2	-0.057392	0.00035384	0.016066	hospitalized	NK.CD56dim__NS	ENSG00000125347	2.9560687241976	0.00350650365134809	0.114393773533088	NK.CD56dim	0.0435310075890985	0.0386979411529544	60769	NS	0.119560850968544	noLD
rs1986009	132552294	chr5	C	A	B2	0.010193	0.45129	0.013532	hospitalized	NK.CD56dim__NS	ENSG00000125347	1.18030445843912	0.239339359382819	0.0463112626912831	NK.CD56dim	0.00720355835094341	0.0392367091051463	61517	NS	0.000757130802511513	noLD
rs199547881	132413923	chr5	TG	T	B2	0.0064392	0.85194	0.034499	hospitalized	NK.CD56dim__NS	ENSG00000125347	2.12337907173907	0.0350026556619083	0.145251349519648	NK.CD56dim	0.022944214656982	0.0684057554550004	67685	NS	0.0273445934514672	noLD
rs200577278	132306830	chr5	CTAAGTA	C	B2	0.017833	0.69752	0.045882	hospitalized	NK.CD56dim__NS	ENSG00000125347	-1.66710008134766	0.0971248278794325	-0.134989161253112	NK.CD56dim	0.0142685787681665	0.0809724399653251	174773	NS	0.0362514234869934	noLD
rs200726778	132584906	chr5	GGACA	G	B2	-0.013603	0.70659	0.036135	hospitalized	NK.CD56dim__NS	ENSG00000125347	1.65610573542366	0.0993337992246214	0.08217507328665	NK.CD56dim	0.0140836416520884	0.0496194605990108	94129	NS	0.018970714617366	noLD
rs200837	132364266	chr5	G	A	B2	0.0059308	0.50739	0.0089466	hospitalized	NK.CD56dim__NS	ENSG00000125347	-2.15290635935381	0.0325735001073769	-0.0618634219793382	NK.CD56dim	0.0235716207980055	0.0287348410257408	117343	NS	0.0441933750466777	noLD
rs200838	132374707	chr5	A	C	B2	0.016339	0.056307	0.0085605	hospitalized	NK.CD56dim__NS	ENSG00000125347	0.820260987503542	0.413084509195598	0.0233026999769869	NK.CD56dim	0.00349207563047919	0.0284088848939512	106902	NS	0.00273160266626966	noLD
rs200938253	132347795	chr5	G	GA	B2	0.069203	1.4953e-05	0.015985	hospitalized	NK.CD56dim__NS	ENSG00000125347	-3.54765644211614	0.000488514616545474	-0.122893147799624	NK.CD56dim	0.061518747424417	0.0346406563895797	133814	NS	0.370920499467008	lowLD
rs201062882	132483059	chr5	TTCTC	T	B2	-0.01397	0.78053	0.05014	hospitalized	NK.CD56dim__NS	ENSG00000125347	0.5235363774418	0.601204781309354	0.0364600300920906	NK.CD56dim	0.00142551884147436	0.0696418275082399	0	NS	0.00938883079594314	noLD
rs2040702	132636428	chr5	A	C	B2	0.01677	0.72957	0.04851	hospitalized	NK.CD56dim__NS	ENSG00000125347	1.53859972763946	0.125548434102723	0.0919838648369142	NK.CD56dim	0.0121794625658828	0.0597841421550473	145651	NS	0.0111440536172165	noLD
rs2040703	132636566	chr5	C	G	B2	0.011288	0.25941	0.010009	hospitalized	NK.CD56dim__NS	ENSG00000125347	0.646794286440489	0.518537553626946	0.0186903333950066	NK.CD56dim	0.00217413185654767	0.0288968746119657	145789	NS	0.000703850713478508	noLD
rs2040704	132637485	chr5	A	G	B2	0.012914	0.19552	0.0099769	hospitalized	NK.CD56dim__NS	ENSG00000125347	0.796673303988545	0.42662479817541	0.0226850887571219	NK.CD56dim	0.003294777065925	0.028474769574365	146708	NS	0.00052357791460113	noLD
rs2040705	132638985	chr5	A	T	B2	0.0060431	0.50543	0.0090743	hospitalized	NK.CD56dim__NS	ENSG00000125347	-0.38468638557299	0.700895544821399	-0.0134342610675629	NK.CD56dim	0.000770154401107492	0.0349226319708523	148208	NS	0.00865375228026564	noLD
rs2057655	132471932	chr5	G	A	B2	0.01206	0.21907	0.0098131	hospitalized	NK.CD56dim__NS	ENSG00000125347	2.34908797488948	0.0198358073319975	0.0722395397564342	NK.CD56dim	0.0279377490979354	0.0307521644692056	9677	NS	0.037837188561125	noLD
rs2057657	132473624	chr5	A	G	B2	-0.01691	0.10633	0.010471	hospitalized	NK.CD56dim__NS	ENSG00000125347	1.5380943921368	0.125671901975538	0.0629656327572943	NK.CD56dim	0.0121715608305299	0.0409374308099643	7985	NS	0.0403077318900705	noLD
rs2057687	132551553	chr5	C	T	B2	-0.0075288	0.41776	0.0092911	hospitalized	NK.CD56dim__NS	ENSG00000125347	0.435321498222628	0.663818040826461	0.0147175459164622	NK.CD56dim	0.0009860309854343	0.0338084518604122	60776	NS	0.0127081411071863	noLD
rs2069807	132545030	chr5	G	A	B2	0.012942	0.72973	0.037461	hospitalized	NK.CD56dim__NS	ENSG00000125347	0.177588647894481	0.8592332551335	0.0104246084400649	NK.CD56dim	0.000164232022688293	0.0587008717260968	54253	NS	0.0013492551084852	noLD
rs2069810	132544495	chr5	C	T	B2	0.026634	0.37836	0.030234	hospitalized	NK.CD56dim__NS	ENSG00000125347	-1.397167579059	0.163975755038627	-0.0606245326017821	NK.CD56dim	0.0100647400724565	0.0433910244629445	53718	NS	0.0105105176067836	noLD
rs2069812	132544224	chr5	A	G	B2	-0.0021522	0.81201	0.0090495	hospitalized	NK.CD56dim__NS	ENSG00000125347	0.295945967660956	0.767591184299319	0.0097464688889828	NK.CD56dim	0.000455958755603835	0.0329332714549726	53447	NS	0.0134232079608705	noLD
rs2069816	132542905	chr5	A	C	B2	0.020212	0.68302	0.049496	hospitalized	NK.CD56dim__NS	ENSG00000125347	1.44645802372766	0.149679293569484	0.0875965161757423	NK.CD56dim	0.0107796210998808	0.0605593212791602	52128	NS	0.00718165279377008	noLD
rs2069821	132540238	chr5	G	A	B2	0.029741	0.56653	0.051888	hospitalized	NK.CD56dim__NS	ENSG00000125347	1.44645802372766	0.149679293569484	0.0875965161757423	NK.CD56dim	0.0107796210998808	0.0605593212791602	49461	NS	0.00718165279377008	noLD
rs2070721	132490150	chr5	T	G	B2	0.011816	0.1561	0.0083309	hospitalized	NK.CD56dim__NS	ENSG00000125347	-1.48318847258522	0.139663958653169	-0.0426094544979439	NK.CD56dim	0.0113277536895784	0.0287282805156077	0	NS	0.054875572299164	noLD
rs2070722	132488794	chr5	A	C	B2	0.010764	0.217	0.008719	hospitalized	NK.CD56dim__NS	ENSG00000125347	-2.74837868131295	0.00656028266316465	-0.0718692931382225	NK.CD56dim	0.0378524162403144	0.0261497055070625	0	NS	0.0763766453820753	noLD
rs2070723	132487495	chr5	A	G	B2	0.011661	0.18113	0.0087196	hospitalized	NK.CD56dim__NS	ENSG00000125347	-2.74837868131295	0.00656028266316465	-0.0718692931382225	NK.CD56dim	0.0378524162403144	0.0261497055070625	0	NS	0.0763766453820753	noLD
rs2070724	132486380	chr5	A	G	B2	0.012496	0.15047	0.0086904	hospitalized	NK.CD56dim__NS	ENSG00000125347	-2.74837868131295	0.00656028266316465	-0.0718692931382225	NK.CD56dim	0.0378524162403144	0.0261497055070625	0	NS	0.0763766453820753	noLD
rs2070725	132486096	chr5	C	T	B2	0.01288	0.13859	0.0086965	hospitalized	NK.CD56dim__NS	ENSG00000125347	-2.74837868131295	0.00656028266316465	-0.0718692931382225	NK.CD56dim	0.0378524162403144	0.0261497055070625	0	NS	0.0763766453820753	noLD
rs2070726	132486046	chr5	C	A	B2	0.012512	0.14945	0.0086799	hospitalized	NK.CD56dim__NS	ENSG00000125347	-2.74837868131295	0.00656028266316465	-0.0718692931382225	NK.CD56dim	0.0378524162403144	0.0261497055070625	0	NS	0.0763766453820753	noLD
rs2070727	132484583	chr5	C	A	B2	0.010619	0.2722	0.009671	hospitalized	NK.CD56dim__NS	ENSG00000125347	-2.74837868131295	0.00656028266316465	-0.0718692931382225	NK.CD56dim	0.0378524162403144	0.0261497055070625	0	NS	0.0763766453820753	noLD
rs2070728	132484285	chr5	C	T	B2	0.0070814	0.45388	0.0094549	hospitalized	NK.CD56dim__NS	ENSG00000125347	-2.74837868131295	0.00656028266316465	-0.0718692931382225	NK.CD56dim	0.0378524162403144	0.0261497055070625	0	NS	0.0763766453820753	noLD
rs2070729	132484229	chr5	C	A	B2	0.012874	0.11977	0.0082753	hospitalized	NK.CD56dim__NS	ENSG00000125347	-1.48218160004884	0.13993139622173	-0.0425771199675308	NK.CD56dim	0.0113125529916144	0.0287259806531991	0	NS	0.054877059943713	noLD
rs2070730	132484108	chr5	G	A	B2	0.012626	0.14636	0.0086927	hospitalized	NK.CD56dim__NS	ENSG00000125347	-2.74837868131295	0.00656028266316465	-0.0718692931382225	NK.CD56dim	0.0378524162403144	0.0261497055070625	0	NS	0.0763766453820753	noLD
rs2070731	132484106	chr5	T	C	B2	0.013563	0.12136	0.0087552	hospitalized	NK.CD56dim__NS	ENSG00000125347	-3.0587562759414	0.00254005260859908	-0.0802810076662331	NK.CD56dim	0.0464649199543229	0.0262462911143598	0	NS	0.107437982874597	noLD
rs2073642	132378082	chr5	C	T	B2	0.071624	1.6428e-06	0.014943	hospitalized	NK.CD56dim__NS	ENSG00000125347	-3.50148410454455	0.000575346933264195	-0.118674557414624	NK.CD56dim	0.0600233401997011	0.0338926449103673	103527	NS	0.383440379924867	lowLD
rs2073643	132387596	chr5	T	C	B2	-0.0028804	0.72983	0.0083403	hospitalized	NK.CD56dim__NS	ENSG00000125347	-1.93722306256419	0.0541854346637041	-0.0523136854258174	NK.CD56dim	0.0191712841796207	0.0270044717290186	94013	NS	0.109151879557612	noLD
rs2073644	132387597	chr5	T	A	B2	-0.0025707	0.75751	0.0083262	hospitalized	NK.CD56dim__NS	ENSG00000125347	-2.06034125736046	0.0407144812184196	-0.0562602332723517	NK.CD56dim	0.0216311547550319	0.0273062693237662	94012	NS	0.126301253372157	noLD
rs2073645	132389122	chr5	A	G	B2	0.073761	1.943e-06	0.015498	hospitalized	NK.CD56dim__NS	ENSG00000125347	-3.64103951842609	0.000349155968922577	-0.131448546556836	NK.CD56dim	0.0645880913873931	0.036101928004796	92487	NS	0.462986993877409	lowLD
rs2073838	132313529	chr5	G	A	B2	0.068596	6.2197e-06	0.01518	hospitalized	NK.CD56dim__NS	ENSG00000125347	-3.61001815945729	0.000390653508018146	-0.133296755521121	NK.CD56dim	0.0635618655708681	0.0369241232684435	168080	NS	0.439616629768483	lowLD
rs2073839	132314552	chr5	C	T	B2	0.068695	6.1436e-06	0.015193	hospitalized	NK.CD56dim__NS	ENSG00000125347	-3.61001815945729	0.000390653508018147	-0.13329675552112	NK.CD56dim	0.0635618655708681	0.0369241232684435	167057	NS	0.439616629768483	lowLD
rs2074369	132637971	chr5	T	C	B2	0.012287	0.21948	0.010006	hospitalized	NK.CD56dim__NS	ENSG00000125347	0.857674499840196	0.392141557883726	0.0242068516533058	NK.CD56dim	0.00381665621972567	0.0282238211090759	147194	NS	0.00126447588286271	noLD
rs2078386	132549244	chr5	C	T	B2	-0.005237	0.61703	0.010472	hospitalized	NK.CD56dim__NS	ENSG00000125347	-0.972672944108511	0.331939680903314	-0.0277458179927303	NK.CD56dim	0.00490340407093139	0.0285253313159238	58467	NS	0.00256305498070515	noLD
rs2078387	132549202	chr5	C	A	B2	-0.0073943	0.4786	0.010436	hospitalized	NK.CD56dim__NS	ENSG00000125347	-1.04890468285941	0.295540510533824	-0.0294665625818485	NK.CD56dim	0.00569756544961989	0.028092698091041	58425	NS	0.00204141516596298	noLD
rs2078392	132549181	chr5	G	A	B2	0.011562	0.27892	0.010679	hospitalized	NK.CD56dim__NS	ENSG00000125347	-0.17649056490235	0.860094583558038	-0.00703584596566636	NK.CD56dim	0.000162207640139717	0.0398652810112496	58404	NS	7.22469924347133e-06	noLD
rs2079054	132418770	chr5	C	T	B2	-0.017025	0.099283	0.010329	hospitalized	NK.CD56dim__NS	ENSG00000125347	1.45359819056708	0.147690311015167	0.0518538148108445	NK.CD56dim	0.0108851456054832	0.0356727293328668	62839	NS	0.0702405142689839	noLD
rs2079103	132528814	chr5	A	C	B2	-0.015981	0.08998	0.0094256	hospitalized	NK.CD56dim__NS	ENSG00000125347	2.8575511804135	0.00474013907961964	0.0789671509271941	NK.CD56dim	0.0407942163874767	0.0276345534835765	38037	NS	0.0391592741081187	noLD
rs2087096	132289676	chr5	C	T	B2	0.0043237	0.76674	0.014575	hospitalized	NK.CD56dim__NS	ENSG00000125347	1.1045630158698	0.27073128712861	0.0553716750527461	NK.CD56dim	0.00631435193355296	0.0501299375926897	191933	NS	0.028713349913984	noLD
rs2097731	132419007	chr5	C	T	B2	-0.01634	0.11336	0.01032	hospitalized	NK.CD56dim__NS	ENSG00000125347	1.23990282301398	0.216524579479478	0.0432724888150525	NK.CD56dim	0.00794347416115397	0.034899903453615	62602	NS	0.0649913497198107	noLD
rs2106854	132433482	chr5	C	T	B2	0.012461	0.20778	0.0098918	hospitalized	NK.CD56dim__NS	ENSG00000125347	2.60028213725574	0.0100393434444019	0.0841851692700601	NK.CD56dim	0.0340179979993533	0.0323753980631143	48127	NS	0.104744918077988	noLD
rs2106984	132617374	chr5	T	A	B2	0.012164	0.22497	0.010025	hospitalized	NK.CD56dim__NS	ENSG00000125347	0.879218251465902	0.380381995223296	0.0253869399720806	NK.CD56dim	0.00401002544198591	0.0288744460544961	126597	NS	0.00110877155387464	noLD
rs2136187	132242201	chr5	T	C	B2	-0.00010613	0.98988	0.0083645	hospitalized	NK.CD56dim__NS	ENSG00000125347	-1.54804928112704	0.123257142177975	-0.0405397991886397	NK.CD56dim	0.0123276762292795	0.0261876670742195	239408	NS	0.112229025271172	noLD
rs2136188	132241821	chr5	C	T	B2	-0.0019096	0.8196	0.0083734	hospitalized	NK.CD56dim__NS	ENSG00000125347	-1.6428822355263	0.102043972874681	-0.0433252595584175	NK.CD56dim	0.0138627377632464	0.0263714943296214	239788	NS	0.110840093927553	noLD
rs2158101	132433581	chr5	G	A	B2	-0.016362	0.12073	0.010545	hospitalized	NK.CD56dim__NS	ENSG00000125347	0.87243833149946	0.384059021486429	0.0330775771030545	NK.CD56dim	0.00394866210141816	0.0379139429215634	48028	NS	0.0648378127783067	noLD
rs2171247	132244541	chr5	G	T	B2	0.0010021	0.90464	0.0083647	hospitalized	NK.CD56dim__NS	ENSG00000125347	-1.4165403769289	0.158237753913209	-0.0368080351229514	NK.CD56dim	0.0103428789415217	0.0259844588424314	237068	NS	0.113128084254726	noLD
rs2188962	132435113	chr5	C	T	B2	-0.039758	1.119e-05	0.0090508	hospitalized	NK.CD56dim__NS	ENSG00000125347	1.002038587106	0.317586139425159	0.0390697934926468	NK.CD56dim	0.00520238392437076	0.0389903083527797	46496	NS	0.027573530606061	noLD
rs2237060	132635193	chr5	T	G	B2	0.0011259	0.90696	0.0096338	hospitalized	NK.CD56dim__NS	ENSG00000125347	0.391465402804456	0.695887362159217	0.0151217601436155	NK.CD56dim	0.000797515344921614	0.0386285991949308	144416	NS	0.00448662605109418	noLD
rs2243677	132568554	chr5	T	C	B2	0.0087202	0.3864	0.010068	hospitalized	NK.CD56dim__NS	ENSG00000125347	0.961177708734864	0.337671725339124	0.0275123821083968	NK.CD56dim	0.00478874191806367	0.0286236164846244	77777	NS	0.00223084534611535	noLD
rs2244012	132565533	chr5	A	G	B2	0.011469	0.24992	0.0099682	hospitalized	NK.CD56dim__NS	ENSG00000125347	0.950543682386662	0.343031061388182	0.0269469275927811	NK.CD56dim	0.00468386077074556	0.028348962906283	74756	NS	0.00212401337100309	noLD
rs2245460	132612834	chr5	T	A	B2	0.011879	0.24575	0.010234	hospitalized	NK.CD56dim__NS	ENSG00000125347	1.35889295046259	0.175774688202066	0.0386243511505957	NK.CD56dim	0.00952603834987684	0.028423395041859	122057	NS	0.00405123514230567	noLD
rs2246176	132581658	chr5	A	G	B2	0.011219	0.31068	0.011066	hospitalized	NK.CD56dim__NS	ENSG00000125347	0.786221433366851	0.432707035545004	0.0226446963170948	NK.CD56dim	0.00320916881967676	0.0288019320716341	90881	NS	0.000921255208779761	noLD
rs2248116	132468655	chr5	C	A	B2	0.03371	0.00016901	0.0089623	hospitalized	NK.CD56dim__NS	ENSG00000125347	-0.234215179647833	0.815067493464262	-0.00777154615501749	NK.CD56dim	0.000285630633380787	0.0331812232097972	12954	NS	0.0443141128950258	noLD
rs2252775	132582752	chr5	T	G	B2	0.010415	0.32397	0.01056	hospitalized	NK.CD56dim__NS	ENSG00000125347	0.0868455622769358	0.930884774543815	0.00323054996291896	NK.CD56dim	3.92804970194284e-05	0.0371987914893945	91975	NS	0.000148891530295176	noLD
rs2269821	132422622	chr5	A	G	B2	-0.068325	3.2038e-09	0.01154	hospitalized	NK.CD56dim__NS	ENSG00000125347	6.18245711597133	3.71293037365486e-09	0.160057554526758	NK.CD56dim	0.166025172037487	0.0258889874243166	58987	NS	0.907490325109728	highLD
rs2269822	132423020	chr5	T	C	B2	-0.06958	1.6725e-09	0.011545	hospitalized	NK.CD56dim__NS	ENSG00000125347	6.18479779200603	3.66729065395715e-09	0.160179606066281	NK.CD56dim	0.166130021129351	0.0258989236921078	58589	NS	0.907565503135999	highLD
rs2285673	132420277	chr5	C	T	B2	-0.014658	0.15544	0.010318	hospitalized	NK.CD56dim__NS	ENSG00000125347	1.12666573545025	0.261290000038336	0.0392988000526646	NK.CD56dim	0.00656790903874537	0.0348806205923708	61332	NS	0.0640069645351719	noLD
rs2292259	132271589	chr5	C	G	B2	-0.031416	0.20668	0.024879	hospitalized	NK.CD56dim__NS	ENSG00000125347	-0.354874481506739	0.723073125569018	-0.0146771638312248	NK.CD56dim	0.000655486189494906	0.0413587468135436	210020	NS	0.011852032477585	noLD
rs2299012	132581248	chr5	A	C	B2	0.010203	0.30816	0.010012	hospitalized	NK.CD56dim__NS	ENSG00000125347	0.937841249834037	0.349504226195818	0.0269939296390145	NK.CD56dim	0.00456008025305675	0.0287830479239332	90471	NS	0.00300186409812693	noLD
rs2299013	132581226	chr5	G	C	B2	0.010873	0.30646	0.010631	hospitalized	NK.CD56dim__NS	ENSG00000125347	-0.357868545063139	0.720834800610551	-0.0144630523080819	NK.CD56dim	0.00066658607258812	0.040414427329818	90449	NS	1.62912841985391e-05	noLD
rs2299014	132567707	chr5	A	C	B2	0.0003862	0.96688	0.0093018	hospitalized	NK.CD56dim__NS	ENSG00000125347	-0.0157552592487092	0.987446001582241	-0.000602010293469245	NK.CD56dim	1.29285350557993e-06	0.0382101166325503	76930	NS	0.00303533345705794	noLD
rs2301713	132616304	chr5	T	C	B2	0.011609	0.25674	0.010236	hospitalized	NK.CD56dim__NS	ENSG00000125347	0.155730481352301	0.876409077271467	0.00511294513930181	NK.CD56dim	0.000126296457722375	0.0328320126856544	125527	NS	0.0017604481771071	noLD
rs2304081	132331855	chr5	G	A	B2	0.0677	7.9387e-06	0.015156	hospitalized	NK.CD56dim__NS	ENSG00000125347	-3.45149496056369	0.000685576690096109	-0.127089235371311	NK.CD56dim	0.0584211312021619	0.0368215039637652	149754	NS	0.416295737058178	lowLD
rs2306772	132340288	chr5	C	T	B2	0.066283	1.1289e-05	0.015096	hospitalized	NK.CD56dim__NS	ENSG00000125347	-3.52856858062089	0.00052280133491098	-0.122258417961922	NK.CD56dim	0.0608987416916252	0.0346481626100091	141321	NS	0.371935202425667	lowLD
rs2405522	132406004	chr5	A	G	B2	-0.023158	0.031509	0.010768	hospitalized	NK.CD56dim__NS	ENSG00000125347	1.58611229881551	0.114359398357734	0.0527338941035193	NK.CD56dim	0.0129334112825519	0.0332472638557184	75605	NS	0.00553568086038118	noLD
rs2405528	132458606	chr5	G	A	B2	0.013323	0.1716	0.0097453	hospitalized	NK.CD56dim__NS	ENSG00000125347	2.38309454939604	0.0181434163671611	0.0733899728249706	NK.CD56dim	0.0287290790619169	0.0307960810214477	23003	NS	0.0360014482500511	noLD
rs2406543	132524628	chr5	C	A	B2	-0.015415	0.097393	0.0092993	hospitalized	NK.CD56dim__NS	ENSG00000125347	1.91917171731533	0.0564454477813731	0.0552801629059822	NK.CD56dim	0.0188223603384442	0.0288041775559886	33851	NS	0.0247944606714751	noLD
rs2516788	132379873	chr5	G	C	B2	0.019985	0.018296	0.00847	hospitalized	NK.CD56dim__NS	ENSG00000125347	-0.864749417831267	0.38825545990848	-0.0241195654209589	NK.CD56dim	0.00387963747653967	0.0278919706953364	101736	NS	0.0659214565231773	noLD
rs2522043	132455979	chr5	T	A	B2	0.047016	5.2231e-08	0.0086371	hospitalized	NK.CD56dim__NS	ENSG00000125347	-1.35842934480577	0.1759214169032	-0.0363471780203189	NK.CD56dim	0.00951960143748605	0.026756767408846	25630	NS	0.150497445886844	noLD
rs2522044	132456154	chr5	C	T	B2	0.047581	3.7158e-08	0.0086449	hospitalized	NK.CD56dim__NS	ENSG00000125347	-1.35842934480577	0.1759214169032	-0.0363471780203189	NK.CD56dim	0.00951960143748605	0.026756767408846	25455	NS	0.150497445886844	noLD
rs2522050	132460917	chr5	C	T	B2	0.013122	0.17785	0.0097388	hospitalized	NK.CD56dim__NS	ENSG00000125347	2.31663577902501	0.0215788220597924	0.0712792159807517	NK.CD56dim	0.0271920165722965	0.030768417127163	20692	NS	0.039614170224922	noLD
rs2522051	132461886	chr5	T	C	B2	-0.0013553	0.87085	0.0083365	hospitalized	NK.CD56dim__NS	ENSG00000125347	4.35560430630303	2.15762551221596e-05	0.109483369230271	NK.CD56dim	0.0899235577239996	0.0251362064896108	19723	NS	0.240049688713593	lowLD
rs2522052	132462795	chr5	C	T	B2	0.035117	8.027e-05	0.0089047	hospitalized	NK.CD56dim__NS	ENSG00000125347	-0.184507294169829	0.853810241838159	-0.00634576642216212	NK.CD56dim	0.000177275555315076	0.0343930382303542	18814	NS	0.0373299238262715	noLD
rs2522054	132463834	chr5	G	T	B2	0.012323	0.2537	0.010796	hospitalized	NK.CD56dim__NS	ENSG00000125347	2.27397914159139	0.0240734552119212	0.071258189165331	NK.CD56dim	0.026225873130974	0.0313363424765026	17775	NS	0.0302150203689703	noLD
rs2522055	132464907	chr5	C	A	B2	0.047076	5.3608e-08	0.0086555	hospitalized	NK.CD56dim__NS	ENSG00000125347	-1.44501581331903	0.150083528044962	-0.0382193154150364	NK.CD56dim	0.0107583670299943	0.0264490637837735	16702	NS	0.155451822287696	noLD
rs2522056	132466034	chr5	G	A	B2	0.013032	0.18215	0.0097677	hospitalized	NK.CD56dim__NS	ENSG00000125347	2.27397914159139	0.0240734552119212	0.0712581891653311	NK.CD56dim	0.026225873130974	0.0313363424765026	15575	NS	0.0302150203689703	noLD
rs2522059	132467960	chr5	A	G	B2	-0.016058	0.57164	0.028389	hospitalized	NK.CD56dim__NS	ENSG00000125347	0.598235143399286	0.550388084589324	0.051810958467314	NK.CD56dim	0.00186051788968449	0.0866063437412158	13649	NS	0.00172624377740447	noLD
rs2522060	132468333	chr5	C	G	B2	0.014236	0.15403	0.0099871	hospitalized	NK.CD56dim__NS	ENSG00000125347	2.34908797488948	0.0198358073319976	0.0722395397564342	NK.CD56dim	0.0279377490979354	0.0307521644692056	13276	NS	0.037837188561125	noLD
rs2522061	132468353	chr5	G	T	B2	0.013751	0.16046	0.0097976	hospitalized	NK.CD56dim__NS	ENSG00000125347	2.34908797488948	0.0198358073319975	0.0722395397564342	NK.CD56dim	0.0279377490979354	0.0307521644692056	13256	NS	0.037837188561125	noLD
rs2522062	132469724	chr5	A	G	B2	0.012199	0.21305	0.0097964	hospitalized	NK.CD56dim__NS	ENSG00000125347	2.34908797488948	0.0198358073319976	0.0722395397564342	NK.CD56dim	0.0279377490979354	0.0307521644692056	11885	NS	0.037837188561125	noLD
rs2522063	132469899	chr5	G	T	B2	0.011928	0.22334	0.0097956	hospitalized	NK.CD56dim__NS	ENSG00000125347	2.34908797488948	0.0198358073319975	0.0722395397564342	NK.CD56dim	0.0279377490979354	0.0307521644692056	11710	NS	0.037837188561125	noLD
rs2522064	132470796	chr5	G	A	B2	0.012007	0.22078	0.0098063	hospitalized	NK.CD56dim__NS	ENSG00000125347	2.35326513594664	0.0196207011906467	0.0723822521673898	NK.CD56dim	0.0280344076308731	0.0307582222936697	10813	NS	0.0379180518740871	noLD
rs2522391	132604649	chr5	G	A	B2	-0.015088	0.6225	0.030648	hospitalized	NK.CD56dim__NS	ENSG00000125347	1.62667943377982	0.105445272293368	0.077418601019738	NK.CD56dim	0.013594344663834	0.047593028725915	113872	NS	0.0192251715441452	noLD
rs2522392	132606102	chr5	C	T	B2	0.0095498	0.34876	0.010192	hospitalized	NK.CD56dim__NS	ENSG00000125347	0.944990574613055	0.345851370520946	0.0270635161915062	NK.CD56dim	0.00462954670640765	0.0286389271158476	115325	NS	0.00224280685788612	noLD
rs2522393	132607923	chr5	C	T	B2	-0.01299	0.67042	0.030524	hospitalized	NK.CD56dim__NS	ENSG00000125347	1.62667943377982	0.105445272293368	0.077418601019738	NK.CD56dim	0.013594344663834	0.047593028725915	117146	NS	0.0192251715441452	noLD
rs2522394	132608437	chr5	G	A	B2	0.0090734	0.36934	0.010107	hospitalized	NK.CD56dim__NS	ENSG00000125347	0.945738828545923	0.345470482063126	0.0270863340646293	NK.CD56dim	0.00463684705271342	0.0286403954739541	117660	NS	0.00224546193995806	noLD
rs2522395	132610221	chr5	C	G	B2	-0.015652	0.61023	0.030705	hospitalized	NK.CD56dim__NS	ENSG00000125347	1.62667943377982	0.105445272293368	0.077418601019738	NK.CD56dim	0.013594344663834	0.047593028725915	119444	NS	0.0192251715441452	noLD
rs2522397	132586433	chr5	C	T	B2	-0.0074985	0.77811	0.026611	hospitalized	NK.CD56dim__NS	ENSG00000125347	1.79036816839287	0.0749703560108141	0.0653669022357306	NK.CD56dim	0.0164207438928005	0.0365103130125506	95656	NS	0.00314552725647363	noLD
rs2522398	132570898	chr5	T	C	B2	-0.0068501	0.79634	0.026542	hospitalized	NK.CD56dim__NS	ENSG00000125347	1.68252051804472	0.0940934493809763	0.0711249461959956	NK.CD56dim	0.0145299110799297	0.0422728551795913	80121	NS	0.00976772699973508	noLD
rs2522399	132580419	chr5	G	C	B2	-0.0067692	0.80165	0.026947	hospitalized	NK.CD56dim__NS	ENSG00000125347	1.73544290546816	0.084266852234449	0.0742268304685872	NK.CD56dim	0.01544400217733	0.0427711163730642	89642	NS	0.0108947532228011	noLD
rs2522401	132565501	chr5	T	C	B2	-0.0096999	0.75201	0.030696	hospitalized	NK.CD56dim__NS	ENSG00000125347	1.62667943377982	0.105445272293368	0.077418601019738	NK.CD56dim	0.013594344663834	0.047593028725915	74724	NS	0.0192251715441452	noLD
rs2522403	132579625	chr5	T	C	B2	0.0097633	0.33088	0.010041	hospitalized	NK.CD56dim__NS	ENSG00000125347	0.913927920017063	0.361900982784551	0.0264403918257839	NK.CD56dim	0.00433149116301789	0.028930500148513	88848	NS	0.00123381800024986	noLD
rs2522404	132555737	chr5	C	G	B2	0.0019297	0.95133	0.031617	hospitalized	NK.CD56dim__NS	ENSG00000125347	-1.64308894704516	0.102001155276809	-0.0782648515693088	NK.CD56dim	0.0138661780957883	0.0476327539723617	64960	NS	0.0195529964034531	noLD
rs2522406	132553417	chr5	A	G	B2	-0.00056159	0.98567	0.031269	hospitalized	NK.CD56dim__NS	ENSG00000125347	-1.32813297300658	0.185710810102737	-0.0617025410300841	NK.CD56dim	0.00910353711599769	0.0464581049368904	62640	NS	0.0206056098183016	noLD
rs2522411	132548075	chr5	A	T	B2	-0.0073619	0.48162	0.010462	hospitalized	NK.CD56dim__NS	ENSG00000125347	-1.04890468285941	0.295540510533824	-0.0294665625818486	NK.CD56dim	0.00569756544961989	0.028092698091041	57298	NS	0.00204141516596298	noLD
rs2522412	132578109	chr5	A	G	B2	-0.010599	0.74232	0.032239	hospitalized	NK.CD56dim__NS	ENSG00000125347	1.67353690037616	0.095850030696597	0.080153514379904	NK.CD56dim	0.0143773887188464	0.0478946800407496	87332	NS	0.0210796274643182	noLD
rs2522414	132576155	chr5	G	C	B2	0.010688	0.28758	0.010051	hospitalized	NK.CD56dim__NS	ENSG00000125347	0.866784072772614	0.387142260485086	0.0248709595735864	NK.CD56dim	0.00389784438180934	0.0286933739957066	85378	NS	0.000695013911328917	noLD
rs2548984	132560124	chr5	A	C	B2	-0.0062402	0.83905	0.030723	hospitalized	NK.CD56dim__NS	ENSG00000125347	1.64031963148997	0.102575981053479	0.0781247798261101	NK.CD56dim	0.0138201218922022	0.0476277783465569	69347	NS	0.0194876422550131	noLD
rs2548985	132558354	chr5	T	G	B2	-0.0043538	0.89674	0.033546	hospitalized	NK.CD56dim__NS	ENSG00000125347	1.62667943377982	0.105445272293368	0.077418601019738	NK.CD56dim	0.013594344663834	0.047593028725915	67577	NS	0.0192251715441452	noLD
rs2548988	132554297	chr5	G	A	B2	0.0026571	0.93313	0.031666	hospitalized	NK.CD56dim__NS	ENSG00000125347	-1.64308894704516	0.102001155276809	-0.0782648515693088	NK.CD56dim	0.0138661780957883	0.0476327539723617	63520	NS	0.0195529964034531	noLD
rs2548989	132524013	chr5	T	C	B2	0.013748	0.20245	0.010786	hospitalized	NK.CD56dim__NS	ENSG00000125347	0.690250231147871	0.490870364145643	0.0247987748858364	NK.CD56dim	0.0024753438305404	0.0359272243119667	33236	NS	0.0232510143307257	noLD
rs2548990	132525954	chr5	G	A	B2	-0.014995	0.10694	0.0093016	hospitalized	NK.CD56dim__NS	ENSG00000125347	2.00569131942299	0.0462930808069929	0.0555735839685932	NK.CD56dim	0.0205220908825385	0.0277079446026524	35177	NS	0.0356251403645503	noLD
rs2548991	132526339	chr5	T	G	B2	-0.010283	0.32863	0.010526	hospitalized	NK.CD56dim__NS	ENSG00000125347	0.556933753489707	0.578221307194748	0.0176091168445527	NK.CD56dim	0.00161289024589697	0.0316179738330013	35562	NS	0.00817531208265482	noLD
rs2548992	132472976	chr5	A	G	B2	0.010012	0.34959	0.010703	hospitalized	NK.CD56dim__NS	ENSG00000125347	-1.07756201210428	0.282581254701205	-0.031909329662349	NK.CD56dim	0.00601124993666883	0.0296125228097416	8633	NS	0.0527164499416867	noLD
rs2548994	132503478	chr5	C	T	B2	-0.0044735	0.6371	0.0094827	hospitalized	NK.CD56dim__NS	ENSG00000125347	1.0361466227869	0.301436960911549	0.0316694784854803	NK.CD56dim	0.00556057288459862	0.0305646689271637	12701	NS	0.0664008772697152	noLD
rs2548995	132503032	chr5	G	A	B2	-0.045466	0.27483	0.041635	hospitalized	NK.CD56dim__NS	ENSG00000125347	0.999719008656756	0.31870477871871	0.0668773342202487	NK.CD56dim	0.00517845080860349	0.0668961314540838	12255	NS	0.0178604842217624	noLD
rs2548997	132499703	chr5	G	A	B2	-0.012834	0.16286	0.0091968	hospitalized	NK.CD56dim__NS	ENSG00000125347	3.95234460481231	0.000108699503870826	0.103963049930297	NK.CD56dim	0.0752381781125731	0.0263041461019652	8926	NS	0.126142178794833	noLD
rs2548998	132496822	chr5	G	A	B2	-0.008173	0.35057	0.0087553	hospitalized	NK.CD56dim__NS	ENSG00000125347	1.86973601760162	0.0630427856677645	0.0540168538044299	NK.CD56dim	0.0178822806363786	0.0288900964071491	6045	NS	0.0574156325927553	noLD
rs2548999	132495366	chr5	G	T	B2	-0.010005	0.25348	0.0087617	hospitalized	NK.CD56dim__NS	ENSG00000125347	3.23266863904384	0.00144354091666579	0.0835629200906477	NK.CD56dim	0.0516183698010628	0.0258495161184735	4589	NS	0.0859591756778564	noLD
rs2549003	132493605	chr5	G	A	B2	-0.010203	0.24351	0.0087485	hospitalized	NK.CD56dim__NS	ENSG00000125347	3.05480359663834	0.0025721724338036	0.0781884930413393	NK.CD56dim	0.0463504714835025	0.025595260241078	2828	NS	0.0779435976562199	noLD
rs2549004	132492133	chr5	C	G	B2	-0.011458	0.1895	0.0087331	hospitalized	NK.CD56dim__NS	ENSG00000125347	3.05854742123784	0.00254174048622474	0.0782431799732848	NK.CD56dim	0.0464588696226983	0.0255818103162248	1356	NS	0.0779482495524086	noLD
rs2549005	132491499	chr5	T	C	B2	-0.01152	0.18914	0.0087731	hospitalized	NK.CD56dim__NS	ENSG00000125347	3.35455642639803	0.000957850809299698	0.0867355092573171	NK.CD56dim	0.055364723350206	0.025856029302345	722	NS	0.10042901483772	noLD
rs2549006	132491373	chr5	A	G	B2	-0.011531	0.18885	0.0087755	hospitalized	NK.CD56dim__NS	ENSG00000125347	3.35455642639803	0.000957850809299698	0.0867355092573171	NK.CD56dim	0.055364723350206	0.025856029302345	596	NS	0.10042901483772	noLD
rs2549007	132491183	chr5	T	C	B2	-0.0045963	0.62931	0.0095222	hospitalized	NK.CD56dim__NS	ENSG00000125347	3.05854742123784	0.00254174048622474	0.0782431799732848	NK.CD56dim	0.0464588696226983	0.0255818103162248	406	NS	0.0779482495524086	noLD
rs2549008	132491161	chr5	G	A	B2	0.012518	0.27297	0.011419	hospitalized	NK.CD56dim__NS	ENSG00000125347	-0.386993153563714	0.699189873229752	-0.0182433179975857	NK.CD56dim	0.000779411319694914	0.0471411905600603	384	NS	0.00181744026798269	noLD
rs2549009	132491073	chr5	T	C	B2	-0.0097154	0.31959	0.0097612	hospitalized	NK.CD56dim__NS	ENSG00000125347	3.34843898184165	0.000978042467247417	0.0865800476799761	NK.CD56dim	0.0551741098394362	0.0258568390075177	296	NS	0.0998100819183845	noLD
rs2569265	132368827	chr5	T	C	B2	0.00062714	0.94955	0.0099113	hospitalized	NK.CD56dim__NS	ENSG00000125347	2.14989931208975	0.0328140431004744	0.0616174238724688	NK.CD56dim	0.0235073668048597	0.0286606091392137	112782	NS	0.0444421903695667	noLD
rs2569266	132371099	chr5	T	C	B2	0.016321	0.051715	0.0083889	hospitalized	NK.CD56dim__NS	ENSG00000125347	-0.0584284916516109	0.953468085964843	-0.00152264852054377	NK.CD56dim	1.77803538361169e-05	0.0260600347108531	110510	NS	0.0259741423671509	noLD
rs2631359	132372200	chr5	C	T	B2	-0.0058886	0.51303	0.0090022	hospitalized	NK.CD56dim__NS	ENSG00000125347	2.25871120088765	0.0250257230328835	0.0689614720539414	NK.CD56dim	0.0258839691101234	0.0305313366431442	109409	NS	0.0897866562904678	noLD
rs2631360	132371737	chr5	G	A	B2	0.015892	0.063672	0.0085698	hospitalized	NK.CD56dim__NS	ENSG00000125347	0.820260987503542	0.413084509195598	0.0233026999769869	NK.CD56dim	0.00349207563047919	0.0284088848939512	109872	NS	0.00273160266626966	noLD
rs2631361	132371688	chr5	C	A	B2	0.018343	0.029868	0.0084458	hospitalized	NK.CD56dim__NS	ENSG00000125347	-0.584402800639113	0.559635380104635	-0.0151137378058196	NK.CD56dim	0.00177562609267312	0.0258618504040209	109921	NS	0.072249973645007	noLD
rs2631362	132371601	chr5	A	G	B2	-0.0059798	0.50646	0.0090009	hospitalized	NK.CD56dim__NS	ENSG00000125347	2.25871120088765	0.0250257230328835	0.0689614720539414	NK.CD56dim	0.0258839691101234	0.0305313366431442	110008	NS	0.0897866562904678	noLD
rs2631363	132371403	chr5	A	G	B2	0.018201	0.031144	0.0084449	hospitalized	NK.CD56dim__NS	ENSG00000125347	-0.584402800639113	0.559635380104635	-0.0151137378058196	NK.CD56dim	0.00177562609267312	0.0258618504040209	110206	NS	0.072249973645007	noLD
rs2631364	132371222	chr5	C	G	B2	-0.0050253	0.59675	0.0094981	hospitalized	NK.CD56dim__NS	ENSG00000125347	2.25874669293001	0.0250234718013784	0.0688641070848854	NK.CD56dim	0.0258847615109202	0.0304877511499778	110387	NS	0.0903622129011372	noLD
rs2631365	132370257	chr5	T	C	B2	0.015251	0.068992	0.0083868	hospitalized	NK.CD56dim__NS	ENSG00000125347	-0.0584284916516108	0.953468085964843	-0.00152264852054377	NK.CD56dim	1.77803538361168e-05	0.0260600347108531	111352	NS	0.0259741423671509	noLD
rs2631367	132369766	chr5	C	G	B2	0.011111	0.21669	0.0089943	hospitalized	NK.CD56dim__NS	ENSG00000125347	0.920282976564882	0.358579707529822	0.026192882347593	NK.CD56dim	0.00439167373599132	0.0284617699279439	111843	NS	7.78938585040353e-06	noLD
rs2631368	132369605	chr5	T	G	B2	-0.0084615	0.34116	0.0088892	hospitalized	NK.CD56dim__NS	ENSG00000125347	2.68386679326777	0.00791336736833151	0.0753435305843904	NK.CD56dim	0.036159776041418	0.0280727533770985	112004	NS	0.0933353584007805	noLD
rs2631369	132369574	chr5	G	C	B2	-0.0090783	0.30696	0.0088862	hospitalized	NK.CD56dim__NS	ENSG00000125347	2.68386679326777	0.00791336736833151	0.0753435305843904	NK.CD56dim	0.036159776041418	0.0280727533770985	112035	NS	0.0933353584007805	noLD
rs2631370	132368084	chr5	T	C	B2	0.015999	0.056559	0.0083912	hospitalized	NK.CD56dim__NS	ENSG00000125347	-0.0569847722420538	0.954616584542366	-0.00149075876604525	NK.CD56dim	1.69125486873111e-05	0.0261606514756778	113525	NS	0.0275389947881304	noLD
rs2631371	132367999	chr5	G	A	B2	-0.0041206	0.64798	0.0090251	hospitalized	NK.CD56dim__NS	ENSG00000125347	2.20468502001703	0.0286641490485015	0.0668646546183996	NK.CD56dim	0.0246907463844722	0.030328438761689	113610	NS	0.0758608850515004	noLD
rs2631372	132367886	chr5	G	C	B2	-0.0043614	0.62605	0.0089502	hospitalized	NK.CD56dim__NS	ENSG00000125347	2.15290635935381	0.0325735001073769	0.0618634219793383	NK.CD56dim	0.0235716207980055	0.0287348410257408	113723	NS	0.0441933750466777	noLD
rs2662314	132289476	chr5	T	C	B2	0.017241	0.14583	0.011855	hospitalized	NK.CD56dim__NS	ENSG00000125347	-0.270076329491505	0.787391601283844	-0.0108072893961831	NK.CD56dim	0.000379757936161516	0.0400156852565749	192133	NS	0.0281880126441784	noLD
rs2667735	132289683	chr5	A	G	B2	0.019289	0.1143	0.012215	hospitalized	NK.CD56dim__NS	ENSG00000125347	0.531423864041774	0.59573935979166	0.0241918523776214	NK.CD56dim	0.00146873196216729	0.0455227061006048	191926	NS	0.00206825993472851	noLD
rs2667736	132288383	chr5	A	G	B2	0.018519	0.11771	0.011838	hospitalized	NK.CD56dim__NS	ENSG00000125347	0.0987718577211002	0.921422457664522	0.00413110803683126	NK.CD56dim	5.08092926475079e-05	0.0418247477788276	193226	NS	0.0243245693833927	noLD
rs270601	132321304	chr5	T	C	B2	0.0076473	0.39327	0.0089578	hospitalized	NK.CD56dim__NS	ENSG00000125347	-2.22799719235632	0.0270413613007283	-0.0640025222786043	NK.CD56dim	0.0252024339863656	0.0287264824651397	160305	NS	0.0506384305518966	noLD
rs270602	132321007	chr5	T	C	B2	-0.014708	0.081922	0.0084547	hospitalized	NK.CD56dim__NS	ENSG00000125347	0.613799576536367	0.540074313612653	0.0159562054152746	NK.CD56dim	0.00195839632550497	0.0259957908497013	160602	NS	0.0734454002302648	noLD
rs270603	132319724	chr5	G	C	B2	0.0069646	0.43658	0.0089522	hospitalized	NK.CD56dim__NS	ENSG00000125347	-2.15322254751706	0.0325482958989085	-0.0628121692286167	NK.CD56dim	0.0235783817707515	0.0291712388489741	161885	NS	0.04715607231338	noLD
rs270605	132316118	chr5	C	T	B2	-0.013306	0.11278	0.0083903	hospitalized	NK.CD56dim__NS	ENSG00000125347	0.0790052103794803	0.937110759002129	0.00207049682039245	NK.CD56dim	3.25084393498585e-05	0.0262070920442763	165491	NS	0.027404415107968	noLD
rs270606	132315174	chr5	A	G	B2	0.0091766	0.30693	0.0089818	hospitalized	NK.CD56dim__NS	ENSG00000125347	-2.51795771093731	0.0126208043744528	-0.0743703649274544	NK.CD56dim	0.0319658540121499	0.0295359864879423	166435	NS	0.0874117048707402	noLD
rs270607	132313493	chr5	A	G	B2	0.0059799	0.49975	0.0088606	hospitalized	NK.CD56dim__NS	ENSG00000125347	-1.80100484230891	0.073271354268107	-0.0512565773902776	NK.CD56dim	0.0166131854546805	0.0284599886608667	168116	NS	0.0471843752042229	noLD
rs270608	132312713	chr5	C	T	B2	0.0050679	0.57425	0.0090208	hospitalized	NK.CD56dim__NS	ENSG00000125347	-2.16631904361323	0.0315190253135114	-0.0658326804521006	NK.CD56dim	0.023859210410391	0.0303891897392443	168896	NS	0.0776689357816849	noLD
rs270610	132292147	chr5	G	A	B2	-0.0057125	0.63075	0.011884	hospitalized	NK.CD56dim__NS	ENSG00000125347	-2.21093792329341	0.0282207870994634	-0.0663406691065479	NK.CD56dim	0.0248275180846849	0.0300056679147857	189462	NS	0.056877260160217	noLD
rs270612	132301645	chr5	G	A	B2	0.010742	0.25651	0.0094671	hospitalized	NK.CD56dim__NS	ENSG00000125347	-2.17430536461163	0.0309052796769672	-0.0661273724444037	NK.CD56dim	0.0240312174133869	0.0304131027410749	179964	NS	0.0780374888493519	noLD
rs270613	132304890	chr5	A	G	B2	-0.010982	0.21233	0.0088055	hospitalized	NK.CD56dim__NS	ENSG00000125347	0.0790052103794803	0.937110759002129	0.00207049682039245	NK.CD56dim	3.25084393498585e-05	0.0262070920442763	176719	NS	0.027404415107968	noLD
rs270614	132305120	chr5	G	A	B2	0.010733	0.25693	0.0094674	hospitalized	NK.CD56dim__NS	ENSG00000125347	-2.16631904361323	0.0315190253135114	-0.0658326804521006	NK.CD56dim	0.023859210410391	0.0303891897392443	176489	NS	0.0776689357816849	noLD
rs270615	132305880	chr5	G	C	B2	0.012673	0.17913	0.0094332	hospitalized	NK.CD56dim__NS	ENSG00000125347	-2.51795771093731	0.0126208043744527	-0.0743703649274544	NK.CD56dim	0.0319658540121499	0.0295359864879423	175729	NS	0.0874117048707402	noLD
rs270619	132271387	chr5	A	G	B2	0.041511	0.0006873	0.012229	hospitalized	NK.CD56dim__NS	ENSG00000125347	-2.44772764115075	0.0152748579901551	-0.0754256870714274	NK.CD56dim	0.0302607663502605	0.0308145750382455	210222	NS	0.114138218411611	noLD
rs270621	132270128	chr5	C	A	B2	-0.00011793	0.98921	0.0087195	hospitalized	NK.CD56dim__NS	ENSG00000125347	-1.94402316502795	0.0533540333190238	-0.0579684028900046	NK.CD56dim	0.019303509070406	0.0298187819635221	211481	NS	0.0590650956262944	noLD
rs270622	132269408	chr5	T	C	B2	0.024936	0.056898	0.013096	hospitalized	NK.CD56dim__NS	ENSG00000125347	-2.44772764115075	0.0152748579901551	-0.0754256870714274	NK.CD56dim	0.0302607663502605	0.0308145750382455	212201	NS	0.114138218411611	noLD
rs2706334	132554779	chr5	C	T	B2	-0.0043938	0.67315	0.010416	hospitalized	NK.CD56dim__NS	ENSG00000125347	-0.973771222352692	0.331395365565181	-0.027785585359474	NK.CD56dim	0.00491442907534584	0.0285339972281603	64002	NS	0.0025698593120187	noLD
rs2706336	132464269	chr5	T	C	B2	0.034123	0.00014082	0.0089639	hospitalized	NK.CD56dim__NS	ENSG00000125347	-0.184507294169828	0.85381024183816	-0.00634576642216209	NK.CD56dim	0.000177275555315074	0.0343930382303542	17340	NS	0.0373299238262715	noLD
rs2706338	132560157	chr5	C	T	B2	0.0084677	0.42957	0.01072	hospitalized	NK.CD56dim__NS	ENSG00000125347	-0.0178038901897291	0.985813788814547	-0.000723351258806173	NK.CD56dim	1.65092699260188e-06	0.040628831738328	69380	NS	0.000495390842214686	noLD
rs2706339	132464413	chr5	G	T	B2	0.014444	0.1886	0.010986	hospitalized	NK.CD56dim__NS	ENSG00000125347	2.27397914159139	0.0240734552119212	0.0712581891653311	NK.CD56dim	0.026225873130974	0.0313363424765026	17196	NS	0.0302150203689703	noLD
rs2706341	132562313	chr5	C	T	B2	-0.0098755	0.74767	0.030697	hospitalized	NK.CD56dim__NS	ENSG00000125347	1.62996929133878	0.104747425486423	0.0775886372270242	NK.CD56dim	0.0136486364319106	0.0476012877293515	71536	NS	0.0192907112716888	noLD
rs2706343	132564399	chr5	G	T	B2	-0.0085985	0.77946	0.030707	hospitalized	NK.CD56dim__NS	ENSG00000125347	1.62667943377982	0.105445272293368	0.077418601019738	NK.CD56dim	0.013594344663834	0.047593028725915	73622	NS	0.0192251715441452	noLD
rs2706345	132568236	chr5	G	A	B2	0.01079	0.30002	0.010411	hospitalized	NK.CD56dim__NS	ENSG00000125347	0.760276078597788	0.448022164026281	0.0216809167382545	NK.CD56dim	0.00300148332889386	0.0285171628420055	77459	NS	0.00284678140529015	noLD
rs2706346	132569065	chr5	G	A	B2	-0.0088905	0.7722	0.030711	hospitalized	NK.CD56dim__NS	ENSG00000125347	1.62667943377982	0.105445272293368	0.077418601019738	NK.CD56dim	0.013594344663834	0.047593028725915	78288	NS	0.0192251715441452	noLD
rs2706347	132569425	chr5	G	T	B2	0.011482	0.2527	0.010038	hospitalized	NK.CD56dim__NS	ENSG00000125347	1.03348119079437	0.30267875787705	0.0291196910509292	NK.CD56dim	0.0055321591900268	0.02817631448962	78648	NS	0.00163836522260307	noLD
rs2706348	132570118	chr5	G	A	B2	0.010127	0.31422	0.010062	hospitalized	NK.CD56dim__NS	ENSG00000125347	0.950543682386662	0.343031061388182	0.0269469275927811	NK.CD56dim	0.00468386077074556	0.028348962906283	79341	NS	0.00212401337100309	noLD
rs2706349	132571068	chr5	G	A	B2	0.010356	0.30415	0.010078	hospitalized	NK.CD56dim__NS	ENSG00000125347	1.01766023020932	0.310120082735682	0.0288243110457876	NK.CD56dim	0.00536498019341492	0.0283241009033622	80291	NS	0.0013610747257812	noLD
rs2706352	132575308	chr5	C	A	B2	-0.010659	0.74115	0.032268	hospitalized	NK.CD56dim__NS	ENSG00000125347	1.67353690037616	0.095850030696597	0.080153514379904	NK.CD56dim	0.0143773887188464	0.0478946800407496	84531	NS	0.0210796274643182	noLD
rs2706353	132577636	chr5	G	A	B2	0.011021	0.27317	0.010058	hospitalized	NK.CD56dim__NS	ENSG00000125347	0.997007066376987	0.320015932457887	0.0284443317790016	NK.CD56dim	0.00515053821091655	0.0285297193352552	86859	NS	0.00197771872187263	noLD
rs2706354	132577892	chr5	G	A	B2	-0.011233	0.74153	0.034058	hospitalized	NK.CD56dim__NS	ENSG00000125347	1.67353690037616	0.095850030696597	0.080153514379904	NK.CD56dim	0.0143773887188464	0.0478946800407496	87115	NS	0.0210796274643182	noLD
rs2706357	132586266	chr5	T	C	B2	-0.0071933	0.78616	0.026514	hospitalized	NK.CD56dim__NS	ENSG00000125347	1.68252051804472	0.0940934493809764	0.0711249461959956	NK.CD56dim	0.0145299110799297	0.0422728551795914	95489	NS	0.00976772699973508	noLD
rs2706358	132587186	chr5	C	A	B2	-0.0064345	0.83479	0.030852	hospitalized	NK.CD56dim__NS	ENSG00000125347	1.62667943377982	0.105445272293368	0.077418601019738	NK.CD56dim	0.013594344663834	0.047593028725915	96409	NS	0.0192251715441452	noLD
rs2706360	132589421	chr5	A	G	B2	-0.0065572	0.80473	0.026522	hospitalized	NK.CD56dim__NS	ENSG00000125347	1.68252051804472	0.0940934493809764	0.0711249461959956	NK.CD56dim	0.0145299110799297	0.0422728551795914	98644	NS	0.00976772699973508	noLD
rs2706362	132589495	chr5	T	C	B2	0.0098628	0.32616	0.010045	hospitalized	NK.CD56dim__NS	ENSG00000125347	0.921109841404654	0.358148996623347	0.0266393012977395	NK.CD56dim	0.00439953429355383	0.0289208736029958	98718	NS	0.00262925845307003	noLD
rs2706364	132591106	chr5	G	A	B2	-0.0063093	0.81109	0.026397	hospitalized	NK.CD56dim__NS	ENSG00000125347	1.49255351487364	0.137195447170184	0.0618540715551366	NK.CD56dim	0.0114696091819446	0.0414417780928768	100329	NS	0.00876214014964812	noLD
rs2706365	132592659	chr5	C	A	B2	-0.0099956	0.74313	0.030501	hospitalized	NK.CD56dim__NS	ENSG00000125347	1.62667943377982	0.105445272293368	0.077418601019738	NK.CD56dim	0.013594344663834	0.047593028725915	101882	NS	0.0192251715441452	noLD
rs2706366	132592960	chr5	A	G	B2	-0.0025082	0.92823	0.027847	hospitalized	NK.CD56dim__NS	ENSG00000125347	1.68252051804472	0.0940934493809764	0.0711249461959956	NK.CD56dim	0.0145299110799297	0.0422728551795914	102183	NS	0.00976772699973508	noLD
rs2706368	132596247	chr5	C	T	B2	-0.01193	0.69553	0.030482	hospitalized	NK.CD56dim__NS	ENSG00000125347	1.62667943377982	0.105445272293368	0.077418601019738	NK.CD56dim	0.013594344663834	0.047593028725915	105470	NS	0.0192251715441452	noLD
rs2706369	132596511	chr5	G	T	B2	-0.012327	0.686	0.030489	hospitalized	NK.CD56dim__NS	ENSG00000125347	1.62667943377982	0.105445272293368	0.077418601019738	NK.CD56dim	0.013594344663834	0.047593028725915	105734	NS	0.0192251715441452	noLD
rs2706370	132597324	chr5	A	C	B2	0.010734	0.28186	0.0099747	hospitalized	NK.CD56dim__NS	ENSG00000125347	0.866891590067264	0.387083490300504	0.0251568919227994	NK.CD56dim	0.00389880766125167	0.0290196516047035	106547	NS	0.00256760505010635	noLD
rs2706372	132599785	chr5	C	T	B2	0.0091103	0.36723	0.010104	hospitalized	NK.CD56dim__NS	ENSG00000125347	0.960678752582231	0.337921970488675	0.0274958518730359	NK.CD56dim	0.00478379522662768	0.0286212761541037	109008	NS	0.00221813022798731	noLD
rs2706373	132468564	chr5	C	T	B2	0.012829	0.19011	0.0097909	hospitalized	NK.CD56dim__NS	ENSG00000125347	2.34908797488948	0.0198358073319976	0.0722395397564342	NK.CD56dim	0.0279377490979354	0.0307521644692056	13045	NS	0.037837188561125	noLD
rs2706374	132602153	chr5	T	A	B2	0.009019	0.43337	0.011512	hospitalized	NK.CD56dim__NS	ENSG00000125347	0.883401786934195	0.378124007024064	0.0255015352701912	NK.CD56dim	0.00404812274666734	0.0288674254992093	111376	NS	0.00109307968490048	noLD
rs2706376	132602983	chr5	A	C	B2	-0.014981	0.62475	0.030627	hospitalized	NK.CD56dim__NS	ENSG00000125347	1.62667943377982	0.105445272293368	0.077418601019738	NK.CD56dim	0.013594344663834	0.047593028725915	112206	NS	0.0192251715441452	noLD
rs2706378	132609638	chr5	T	C	B2	-0.014718	0.63175	0.030709	hospitalized	NK.CD56dim__NS	ENSG00000125347	1.62667943377982	0.105445272293368	0.077418601019738	NK.CD56dim	0.013594344663834	0.047593028725915	118861	NS	0.0192251715441452	noLD
rs2706379	132470043	chr5	C	T	B2	0.011521	0.23907	0.009786	hospitalized	NK.CD56dim__NS	ENSG00000125347	2.25152726857253	0.0254850476564951	0.0690200904346018	NK.CD56dim	0.0257238093948781	0.0306547877069953	11566	NS	0.0329584820361463	noLD
rs2706381	132474927	chr5	C	T	B2	0.012653	0.20084	0.0098918	hospitalized	NK.CD56dim__NS	ENSG00000125347	2.3060402027684	0.0221763137490658	0.0715674861564232	NK.CD56dim	0.0269505378612079	0.0310347955211304	6682	NS	0.0352517595469889	noLD
rs2706383	132456710	chr5	G	A	B2	0.013573	0.16728	0.0098285	hospitalized	NK.CD56dim__NS	ENSG00000125347	2.28831868622744	0.0232080827390527	0.0716654241335948	NK.CD56dim	0.0265488639306025	0.0313179386092169	24899	NS	0.0282436267353599	noLD
rs2706384	132491188	chr5	G	T	B2	-0.0072058	0.45885	0.0097278	hospitalized	NK.CD56dim__NS	ENSG00000125347	3.05854742123784	0.00254174048622474	0.0782431799732848	NK.CD56dim	0.0464588696226983	0.0255818103162248	411	NS	0.0779482495524086	noLD
rs2706385	132496074	chr5	T	G	B2	-0.012389	0.15838	0.0087828	hospitalized	NK.CD56dim__NS	ENSG00000125347	3.65146586816031	0.000336167689394852	0.0964370109092222	NK.CD56dim	0.0649344713491211	0.0264104922218017	5297	NS	0.108716576621719	noLD
rs2706386	132496995	chr5	C	T	B2	-0.0094514	0.30252	0.0091669	hospitalized	NK.CD56dim__NS	ENSG00000125347	3.48729625512523	0.000604812097609342	0.0930893245433243	NK.CD56dim	0.0595668181612632	0.0266938389322422	6218	NS	0.0933977200408268	noLD
rs2706387	132453865	chr5	C	T	B2	0.047266	4.4952e-08	0.0086407	hospitalized	NK.CD56dim__NS	ENSG00000125347	-1.35842934480577	0.1759214169032	-0.0363471780203189	NK.CD56dim	0.00951960143748605	0.026756767408846	27744	NS	0.150497445886844	noLD
rs2706389	132504390	chr5	G	A	B2	0.015789	0.14637	0.010871	hospitalized	NK.CD56dim__NS	ENSG00000125347	0.705565633195766	0.481313454410572	0.0253596146293436	NK.CD56dim	0.00258612204202379	0.035942247519172	13613	NS	0.0233112270099716	noLD
rs2706390	132506588	chr5	C	A	B2	0.015276	0.15771	0.010812	hospitalized	NK.CD56dim__NS	ENSG00000125347	0.690250231147871	0.490870364145643	0.0247987748858364	NK.CD56dim	0.0024753438305404	0.0359272243119667	15811	NS	0.0232510143307257	noLD
rs2706391	132507614	chr5	T	C	B2	0.012595	0.25985	0.011178	hospitalized	NK.CD56dim__NS	ENSG00000125347	0.0917178881568591	0.927017806643251	0.00385901620945769	NK.CD56dim	4.38114711373271e-05	0.0420748480695267	16837	NS	0.00780964168912962	noLD
rs2706392	132508365	chr5	C	T	B2	0.015996	0.1412	0.010872	hospitalized	NK.CD56dim__NS	ENSG00000125347	0.691901955208196	0.489834757501884	0.0248587980007644	NK.CD56dim	0.00248717517935758	0.0359282089227286	17588	NS	0.0232484960515634	noLD
rs2706393	132460375	chr5	G	A	B2	0.013064	0.17976	0.0097383	hospitalized	NK.CD56dim__NS	ENSG00000125347	2.38309454939604	0.0181434163671611	0.0733899728249706	NK.CD56dim	0.0287290790619169	0.0307960810214477	21234	NS	0.0360014482500511	noLD
rs2706395	132461111	chr5	A	T	B2	0.012698	0.23649	0.010727	hospitalized	NK.CD56dim__NS	ENSG00000125347	2.38645208233658	0.0179834435570869	0.0735407036347345	NK.CD56dim	0.0288077549665332	0.0308159146286862	20498	NS	0.0362906221465122	noLD
rs2706396	132461117	chr5	A	C	B2	0.034309	0.00012851	0.0089596	hospitalized	NK.CD56dim__NS	ENSG00000125347	-0.184507294169828	0.85381024183816	-0.00634576642216209	NK.CD56dim	0.000177275555315074	0.0343930382303542	20492	NS	0.0373299238262715	noLD
rs2706398	132530794	chr5	C	T	B2	-0.012826	0.17517	0.0094606	hospitalized	NK.CD56dim__NS	ENSG00000125347	-0.0323885263865665	0.974195856700196	-0.00106544204019728	NK.CD56dim	5.46359849003946e-06	0.0328956627257727	40017	NS	1.26310810427483e-05	noLD
rs2706399	132532010	chr5	A	G	B2	-0.011083	0.18384	0.0083391	hospitalized	NK.CD56dim__NS	ENSG00000125347	1.04431603862464	0.297652238600094	0.0317971543908833	NK.CD56dim	0.00564810514435127	0.0304478273002108	41233	NS	2.06107986477159e-05	noLD
rs2706401	132545913	chr5	G	C	B2	0.0044988	0.68668	0.011153	hospitalized	NK.CD56dim__NS	ENSG00000125347	0.10375552162772	0.917471661372609	0.00343297542580583	NK.CD56dim	5.60656495304504e-05	0.0330871588513959	55136	NS	3.34249874259448e-06	noLD
rs2706403	132463320	chr5	A	G	B2	0.035398	7.041e-05	0.0089054	hospitalized	NK.CD56dim__NS	ENSG00000125347	-0.184507294169829	0.853810241838159	-0.00634576642216212	NK.CD56dim	0.000177275555315076	0.0343930382303542	18289	NS	0.0373299238262715	noLD
rs272838	132303124	chr5	C	T	B2	0.0112	0.31406	0.011125	hospitalized	NK.CD56dim__NS	ENSG00000125347	1.44684437908732	0.14957114503984	0.07028020628823	NK.CD56dim	0.0107853183219562	0.0485748206953421	178485	NS	0.0224450538308546	noLD
rs272842	132320824	chr5	A	G	B2	-0.01432	0.087683	0.0083851	hospitalized	NK.CD56dim__NS	ENSG00000125347	0.0847341766603666	0.932561012147816	0.0022276336536326	NK.CD56dim	3.73938135999472e-05	0.0262896713159962	160785	NS	0.0282737278353629	noLD
rs272849	132354548	chr5	A	G	B2	-0.015489	0.066713	0.0084472	hospitalized	NK.CD56dim__NS	ENSG00000125347	0.591699108306126	0.554748141805636	0.0152368919023533	NK.CD56dim	0.00182015928512507	0.0257510814000927	127061	NS	0.0731531215741403	noLD
rs272850	132353430	chr5	A	G	B2	0.007019	0.43388	0.0089692	hospitalized	NK.CD56dim__NS	ENSG00000125347	-2.17352397318937	0.0309648694967979	-0.0632807995624379	NK.CD56dim	0.0240143627822474	0.0291143784669563	128179	NS	0.0466071636701015	noLD
rs272851	132353271	chr5	A	G	B2	0.0067686	0.45047	0.0089693	hospitalized	NK.CD56dim__NS	ENSG00000125347	-2.17352397318937	0.0309648694967979	-0.0632807995624379	NK.CD56dim	0.0240143627822474	0.0291143784669563	128338	NS	0.0466071636701015	noLD
rs272852	132353074	chr5	G	A	B2	-0.013364	0.11107	0.0083871	hospitalized	NK.CD56dim__NS	ENSG00000125347	0.065958991795567	0.947479103174891	0.00172686268338131	NK.CD56dim	2.26588021852148e-05	0.0261808532297392	128535	NS	0.0275116547115314	noLD
rs272853	132352868	chr5	A	G	B2	0.0074338	0.40789	0.0089821	hospitalized	NK.CD56dim__NS	ENSG00000125347	-2.17352397318937	0.0309648694967979	-0.0632807995624379	NK.CD56dim	0.0240143627822474	0.0291143784669563	128741	NS	0.0466071636701015	noLD
rs272854	132352324	chr5	C	T	B2	0.0061813	0.49272	0.0090108	hospitalized	NK.CD56dim__NS	ENSG00000125347	-2.18665026284094	0.0299769266017186	-0.0662922819001114	NK.CD56dim	0.0242982233855087	0.0303168197615576	129285	NS	0.0767769566342063	noLD
rs272855	132351482	chr5	C	T	B2	0.0064032	0.47766	0.0090177	hospitalized	NK.CD56dim__NS	ENSG00000125347	-2.18665026284094	0.0299769266017186	-0.0662922819001114	NK.CD56dim	0.0242982233855087	0.0303168197615576	130127	NS	0.0767769566342063	noLD
rs272856	132351388	chr5	G	C	B2	0.0023313	0.81439	0.0099302	hospitalized	NK.CD56dim__NS	ENSG00000125347	-2.17352397318937	0.0309648694967979	-0.0632807995624379	NK.CD56dim	0.0240143627822474	0.0291143784669563	130221	NS	0.0466071636701015	noLD
rs272857	132349604	chr5	G	A	B2	-0.014697	0.08213	0.0084542	hospitalized	NK.CD56dim__NS	ENSG00000125347	0.592684459407707	0.554089745833802	0.0153947331325936	NK.CD56dim	0.00182621544184562	0.0259745854446364	132005	NS	0.0737452020851379	noLD
rs272859	132348563	chr5	T	C	B2	0.0065685	0.46393	0.0089686	hospitalized	NK.CD56dim__NS	ENSG00000125347	-2.17352397318937	0.0309648694967979	-0.0632807995624379	NK.CD56dim	0.0240143627822474	0.0291143784669563	133046	NS	0.0466071636701015	noLD
rs272860	132348482	chr5	C	G	B2	-0.01208	0.1928	0.0092754	hospitalized	NK.CD56dim__NS	ENSG00000125347	0.0659589917955672	0.94747910317489	0.00172686268338132	NK.CD56dim	2.26588021852149e-05	0.0261808532297392	133127	NS	0.0275116547115314	noLD
rs272861	132348101	chr5	G	T	B2	0.003913	0.70566	0.010361	hospitalized	NK.CD56dim__NS	ENSG00000125347	-2.17352397318937	0.0309648694967979	-0.0632807995624379	NK.CD56dim	0.0240143627822474	0.0291143784669563	133508	NS	0.0466071636701015	noLD
rs272865	132346233	chr5	T	A	B2	-0.010352	0.25565	0.009107	hospitalized	NK.CD56dim__NS	ENSG00000125347	0.0659589917955672	0.94747910317489	0.00172686268338132	NK.CD56dim	2.26588021852149e-05	0.0261808532297392	135376	NS	0.0275116547115314	noLD
rs272866	132346216	chr5	G	A	B2	-0.01223	0.2066	0.0096838	hospitalized	NK.CD56dim__NS	ENSG00000125347	0.065958991795567	0.947479103174891	0.00172686268338131	NK.CD56dim	2.26588021852148e-05	0.0261808532297392	135393	NS	0.0275116547115314	noLD
rs272867	132345364	chr5	G	A	B2	-0.013395	0.11023	0.0083869	hospitalized	NK.CD56dim__NS	ENSG00000125347	0.065958991795567	0.947479103174891	0.00172686268338131	NK.CD56dim	2.26588021852148e-05	0.0261808532297392	136245	NS	0.0275116547115314	noLD
rs272868	132345058	chr5	C	G	B2	0.0065094	0.46785	0.0089664	hospitalized	NK.CD56dim__NS	ENSG00000125347	-2.17352397318937	0.0309648694967979	-0.0632807995624379	NK.CD56dim	0.0240143627822474	0.0291143784669563	136551	NS	0.0466071636701015	noLD
rs272869	132342304	chr5	A	G	B2	-0.016248	0.054257	0.0084413	hospitalized	NK.CD56dim__NS	ENSG00000125347	0.592684459407707	0.554089745833802	0.0153947331325936	NK.CD56dim	0.00182621544184562	0.0259745854446364	139305	NS	0.0737452020851379	noLD
rs272870	132341380	chr5	C	T	B2	0.0041715	0.66814	0.0097307	hospitalized	NK.CD56dim__NS	ENSG00000125347	-2.17352397318937	0.0309648694967979	-0.0632807995624379	NK.CD56dim	0.0240143627822474	0.0291143784669563	140229	NS	0.0466071636701015	noLD
rs272871	132340995	chr5	T	G	B2	-0.01469	0.082309	0.0084548	hospitalized	NK.CD56dim__NS	ENSG00000125347	0.597896235220491	0.550613744777023	0.0155347833897993	NK.CD56dim	0.00185841438690942	0.025982407104588	140614	NS	0.0739625879332953	noLD
rs272872	132340171	chr5	A	G	B2	0.00026275	0.9791	0.010031	hospitalized	NK.CD56dim__NS	ENSG00000125347	-2.17352397318937	0.0309648694967979	-0.0632807995624379	NK.CD56dim	0.0240143627822474	0.0291143784669563	141438	NS	0.0466071636701015	noLD
rs272873	132339715	chr5	G	A	B2	-0.0034336	0.84813	0.01793	hospitalized	NK.CD56dim__NS	ENSG00000125347	1.49659124521539	0.136141670723967	0.068261065361164	NK.CD56dim	0.0115310328991504	0.0456110281143197	141894	NS	0.00772033389674175	noLD
rs272874	132339353	chr5	C	T	B2	-0.015208	0.07201	0.0084532	hospitalized	NK.CD56dim__NS	ENSG00000125347	0.599141682625216	0.549784695963141	0.0155682552484686	NK.CD56dim	0.00186615032534448	0.0259842633219147	142256	NS	0.0736381148130389	noLD
rs272875	132339195	chr5	T	C	B2	-0.012244	0.19326	0.0094109	hospitalized	NK.CD56dim__NS	ENSG00000125347	0.511011817811472	0.609929880603395	0.0135097079980852	NK.CD56dim	0.00135822084142779	0.0264371733239824	142414	NS	0.0531412731919678	noLD
rs272877	132338567	chr5	A	G	B2	0.0063543	0.47752	0.0089459	hospitalized	NK.CD56dim__NS	ENSG00000125347	-1.90886093813753	0.0577714709982047	-0.0548071907206053	NK.CD56dim	0.0186244134026054	0.0287119871466805	143042	NS	0.0403057378671908	noLD
rs272878	132336076	chr5	T	C	B2	0.006691	0.45538	0.0089633	hospitalized	NK.CD56dim__NS	ENSG00000125347	-2.16753874190365	0.0314246156397149	-0.0631479106927222	NK.CD56dim	0.0238854428748285	0.0291334634403177	145533	NS	0.0468021128918737	noLD
rs272879	132334853	chr5	C	G	B2	-0.013358	0.11111	0.0083845	hospitalized	NK.CD56dim__NS	ENSG00000125347	0.0844742804534966	0.932767365789282	0.00221410838465292	NK.CD56dim	3.71647856968277e-05	0.0262104438506794	146756	NS	0.027773137446604	noLD
rs272880	132334485	chr5	C	T	B2	0.0069793	0.43782	0.0089952	hospitalized	NK.CD56dim__NS	ENSG00000125347	-2.18067939415178	0.0304228836456836	-0.066163848773022	NK.CD56dim	0.024168909841916	0.0303409336330974	147124	NS	0.0770850870204651	noLD
rs272881	132333571	chr5	G	A	B2	-0.013508	0.10779	0.0083994	hospitalized	NK.CD56dim__NS	ENSG00000125347	0.0701793539823609	0.944123947957607	0.00183796757100497	NK.CD56dim	2.56511218227663e-05	0.0261895766590688	148038	NS	0.0274584445489551	noLD
rs272882	132333468	chr5	G	T	B2	0.0074961	0.40251	0.0089543	hospitalized	NK.CD56dim__NS	ENSG00000125347	-2.16753874190365	0.0314246156397149	-0.0631479106927222	NK.CD56dim	0.0238854428748285	0.0291334634403177	148141	NS	0.0468021128918737	noLD
rs272883	132333005	chr5	A	G	B2	0.0073316	0.4129	0.0089541	hospitalized	NK.CD56dim__NS	ENSG00000125347	-2.16753874190365	0.0314246156397149	-0.0631479106927222	NK.CD56dim	0.0238854428748285	0.0291334634403177	148604	NS	0.0468021128918737	noLD
rs272884	132332961	chr5	G	C	B2	-0.013242	0.11434	0.0083864	hospitalized	NK.CD56dim__NS	ENSG00000125347	0.0701793539823609	0.944123947957607	0.00183796757100497	NK.CD56dim	2.56511218227663e-05	0.0261895766590688	148648	NS	0.0274584445489551	noLD
rs272885	132332043	chr5	A	G	B2	0.0071931	0.42156	0.0089499	hospitalized	NK.CD56dim__NS	ENSG00000125347	-2.16753874190365	0.0314246156397149	-0.0631479106927222	NK.CD56dim	0.0238854428748285	0.0291334634403177	149566	NS	0.0468021128918737	noLD
rs272886	132330147	chr5	T	C	B2	-0.012759	0.16855	0.0092664	hospitalized	NK.CD56dim__NS	ENSG00000125347	0.0739779114136068	0.94110497654581	0.00193828527988989	NK.CD56dim	2.85029968118462e-05	0.026200865134635	151462	NS	0.0274027745416614	noLD
rs272887	132330020	chr5	A	G	B2	0.0064179	0.47344	0.0089524	hospitalized	NK.CD56dim__NS	ENSG00000125347	-2.16111235668119	0.031924806757313	-0.0630096434199634	NK.CD56dim	0.0237473786651942	0.0291561163977273	151589	NS	0.0470466559801337	noLD
rs272888	132329730	chr5	T	C	B2	0.0065577	0.46367	0.0089487	hospitalized	NK.CD56dim__NS	ENSG00000125347	-2.16086560531892	0.0319441487549597	-0.0630041246291369	NK.CD56dim	0.0237420848636125	0.0291568917909812	151879	NS	0.047054488728441	noLD
rs272889	132329685	chr5	A	G	B2	-0.014822	0.079275	0.0084458	hospitalized	NK.CD56dim__NS	ENSG00000125347	0.554430605628411	0.579929412372131	0.0145423626815288	NK.CD56dim	0.00159844762693868	0.0262293649266457	151924	NS	0.0742453816698723	noLD
rs272890	132328883	chr5	G	A	B2	-0.014837	0.52152	0.023146	hospitalized	NK.CD56dim__NS	ENSG00000125347	1.49658158825532	0.136144183486314	0.0682428929474794	NK.CD56dim	0.0115308858044097	0.0455991798128663	152726	NS	0.00771432162662864	noLD
rs272891	132328701	chr5	G	T	B2	0.0075435	0.40218	0.0090046	hospitalized	NK.CD56dim__NS	ENSG00000125347	-2.17062807984581	0.0311865813120451	-0.0659399043632566	NK.CD56dim	0.0239519460571348	0.0303782600877165	152908	NS	0.0775981179119999	noLD
rs272892	132328656	chr5	C	T	B2	0.0075414	0.39963	0.0089536	hospitalized	NK.CD56dim__NS	ENSG00000125347	-2.15749985346335	0.0322089911268657	-0.0629191055575077	NK.CD56dim	0.0236699306842443	0.0291629709529325	152953	NS	0.0471231625431189	noLD
rs272893	132327369	chr5	T	C	B2	-0.014717	0.11533	0.0093461	hospitalized	NK.CD56dim__NS	ENSG00000125347	0.613555532748897	0.540235274085604	0.0159501735918909	NK.CD56dim	0.00195684238377492	0.0259962998303182	154240	NS	0.0734531440584244	noLD
rs272894	132326767	chr5	C	T	B2	-0.013361	0.11109	0.0083858	hospitalized	NK.CD56dim__NS	ENSG00000125347	0.079005210379481	0.937110759002128	0.00207049682039247	NK.CD56dim	3.25084393498591e-05	0.0262070920442763	154842	NS	0.027404415107968	noLD
rs272895	132280681	chr5	A	G	B2	0.011721	0.36811	0.013023	hospitalized	NK.CD56dim__NS	ENSG00000125347	1.39798964236441	0.163729101587142	0.0757378683385587	NK.CD56dim	0.0100764679309426	0.0541762728731407	200928	NS	0.00846876040727666	noLD
rs273897	132360638	chr5	C	T	B2	-0.01547	0.11294	0.0097594	hospitalized	NK.CD56dim__NS	ENSG00000125347	0.585482677564142	0.558910727841551	0.015078435748055	NK.CD56dim	0.00178218255952696	0.0257538545987179	120971	NS	0.0734382184615668	noLD
rs273899	132359485	chr5	G	A	B2	0.0057757	0.51935	0.0089638	hospitalized	NK.CD56dim__NS	ENSG00000125347	-2.17727777941948	0.0306795055274213	-0.0634037572590503	NK.CD56dim	0.0240953824982085	0.0291206560129205	122124	NS	0.0464787274836921	noLD
rs273900	132358913	chr5	G	A	B2	-0.013634	0.10404	0.0083872	hospitalized	NK.CD56dim__NS	ENSG00000125347	0.0661244803294881	0.947347522996017	0.00173133036202125	NK.CD56dim	2.27726423264351e-05	0.026182895553875	122696	NS	0.0275369443160725	noLD
rs273901	132358667	chr5	G	T	B2	0.0069616	0.43757	0.0089677	hospitalized	NK.CD56dim__NS	ENSG00000125347	-2.17371188411829	0.0309505301202637	-0.0632829726583921	NK.CD56dim	0.0240184155252418	0.0291128613321546	122942	NS	0.0465969671627863	noLD
rs273902	132357273	chr5	G	A	B2	-0.015912	0.060058	0.0084624	hospitalized	NK.CD56dim__NS	ENSG00000125347	0.591699108306126	0.554748141805636	0.0152368919023533	NK.CD56dim	0.00182015928512507	0.0257510814000927	124336	NS	0.0731531215741403	noLD
rs273909	132331660	chr5	A	G	B2	-0.03622	0.0088184	0.01383	hospitalized	NK.CD56dim__NS	ENSG00000125347	0.607511014026634	0.544229672420158	0.0319418185170598	NK.CD56dim	0.00191854975890553	0.0525781718842375	149949	NS	0.032818946548651	noLD
rs273911	132325833	chr5	C	G	B2	0.0069458	0.44011	0.008997	hospitalized	NK.CD56dim__NS	ENSG00000125347	-2.16631904361323	0.0315190253135114	-0.0658326804521006	NK.CD56dim	0.023859210410391	0.0303891897392443	155776	NS	0.0776689357816849	noLD
rs273913	132325463	chr5	T	C	B2	-0.014983	0.075947	0.0084425	hospitalized	NK.CD56dim__NS	ENSG00000125347	0.404051993410651	0.686624178872155	0.0110317365692266	NK.CD56dim	0.000849579753522676	0.0273027648647552	156146	NS	0.0608409616718856	noLD
rs273914	132324738	chr5	A	T	B2	-0.013317	0.11231	0.0083869	hospitalized	NK.CD56dim__NS	ENSG00000125347	0.079005210379481	0.937110759002128	0.00207049682039247	NK.CD56dim	3.25084393498591e-05	0.0262070920442763	156871	NS	0.027404415107968	noLD
rs273915	132324426	chr5	G	C	B2	0.0075782	0.39747	0.0089561	hospitalized	NK.CD56dim__NS	ENSG00000125347	-2.15322254751706	0.0325482958989085	-0.0628121692286167	NK.CD56dim	0.0235783817707515	0.0291712388489741	157183	NS	0.04715607231338	noLD
rs273916	132324137	chr5	C	A	B2	0.007332	0.41305	0.0089574	hospitalized	NK.CD56dim__NS	ENSG00000125347	-2.15322254751706	0.0325482958989085	-0.0628121692286167	NK.CD56dim	0.0235783817707515	0.0291712388489741	157472	NS	0.04715607231338	noLD
rs273917	132323925	chr5	A	G	B2	0.0072526	0.42019	0.0089973	hospitalized	NK.CD56dim__NS	ENSG00000125347	-2.16631904361323	0.0315190253135114	-0.0658326804521006	NK.CD56dim	0.023859210410391	0.0303891897392443	157684	NS	0.0776689357816849	noLD
rs274546	132364175	chr5	A	G	B2	-0.015931	0.059136	0.0084418	hospitalized	NK.CD56dim__NS	ENSG00000125347	0.579927912577402	0.562643143295822	0.0149339211687518	NK.CD56dim	0.00174858492722352	0.0257513405457244	117434	NS	0.0738859641836794	noLD
rs274547	132395612	chr5	A	T	B2	-0.02656	0.018985	0.011322	hospitalized	NK.CD56dim__NS	ENSG00000125347	2.37821022236773	0.0183783769858278	0.0749320179469747	NK.CD56dim	0.0286148013976133	0.0315077352044904	85997	NS	0.0463457061863489	noLD
rs274548	132395115	chr5	T	C	B2	-0.02619	0.02071	0.011322	hospitalized	NK.CD56dim__NS	ENSG00000125347	2.37821022236773	0.0183783769858278	0.0749320179469747	NK.CD56dim	0.0286148013976133	0.0315077352044904	86494	NS	0.0463457061863489	noLD
rs274549	132393426	chr5	A	C	B2	-0.028693	0.0083896	0.010885	hospitalized	NK.CD56dim__NS	ENSG00000125347	2.07831506184852	0.039009927642827	0.0657351096536084	NK.CD56dim	0.0220018685845608	0.0316290397256427	88183	NS	0.0383400458188701	noLD
rs274550	132393020	chr5	G	T	B2	-0.023523	0.029062	0.010777	hospitalized	NK.CD56dim__NS	ENSG00000125347	1.51741143336054	0.130807625767737	0.0500658878982251	NK.CD56dim	0.0118502696270237	0.0329942735355214	88589	NS	0.00425956727730698	noLD
rs274551	132391988	chr5	T	C	B2	-0.028432	0.0089669	0.01088	hospitalized	NK.CD56dim__NS	ENSG00000125347	1.97145481375457	0.0501083888506797	0.0622846808657314	NK.CD56dim	0.0198412418533655	0.0315932581518884	89621	NS	0.0337864567015203	noLD
rs274552	132391654	chr5	G	C	B2	-0.020335	0.092851	0.0121	hospitalized	NK.CD56dim__NS	ENSG00000125347	1.97145481375457	0.0501083888506799	0.0622846808657313	NK.CD56dim	0.0198412418533654	0.0315932581518884	89955	NS	0.0337864567015203	noLD
rs274553	132390140	chr5	G	C	B2	-0.028743	0.008317	0.010892	hospitalized	NK.CD56dim__NS	ENSG00000125347	2.02435497684731	0.0443190570266822	0.0630291495139917	NK.CD56dim	0.0208977796770223	0.0311354234977859	91469	NS	0.0175480832569901	noLD
rs274554	132389258	chr5	T	C	B2	-0.021624	0.073536	0.012084	hospitalized	NK.CD56dim__NS	ENSG00000125347	2.22111756160564	0.027511737216483	0.070265531256444	NK.CD56dim	0.0250509265761122	0.0316352148445709	92351	NS	0.0390956398062893	noLD
rs274555	132387259	chr5	C	T	B2	0.017767	0.05074	0.0090943	hospitalized	NK.CD56dim__NS	ENSG00000125347	0.447080304482019	0.655321000741572	0.0126404848283904	NK.CD56dim	0.00103996317700699	0.0282734101718829	94350	NS	0.00450680252532737	noLD
rs274556	132386383	chr5	A	G	B2	-0.0077708	0.38908	0.0090223	hospitalized	NK.CD56dim__NS	ENSG00000125347	2.17543157998983	0.0308195677427195	0.0693849500678444	NK.CD56dim	0.0240555195387328	0.0318947976604113	95226	NS	0.0863535908295023	noLD
rs274557	132385512	chr5	T	C	B2	0.016303	0.051932	0.0083877	hospitalized	NK.CD56dim__NS	ENSG00000125347	-0.13899074784026	0.889603137308178	-0.00367885231185021	NK.CD56dim	0.000100606689698464	0.026468325187215	96097	NS	0.0299544876173655	noLD
rs274558	132385482	chr5	A	G	B2	0.016228	0.055516	0.0084752	hospitalized	NK.CD56dim__NS	ENSG00000125347	-0.13899074784026	0.889603137308178	-0.00367885231185021	NK.CD56dim	0.000100606689698464	0.026468325187215	96127	NS	0.0299544876173655	noLD
rs274559	132384378	chr5	A	G	B2	0.016255	0.052633	0.0083878	hospitalized	NK.CD56dim__NS	ENSG00000125347	-0.13899074784026	0.889603137308178	-0.00367885231185021	NK.CD56dim	0.000100606689698464	0.026468325187215	97231	NS	0.0299544876173655	noLD
rs274560	132383758	chr5	T	C	B2	0.01857	0.027871	0.0084445	hospitalized	NK.CD56dim__NS	ENSG00000125347	-0.584402800639113	0.559635380104635	-0.0151137378058196	NK.CD56dim	0.00177562609267312	0.0258618504040209	97851	NS	0.072249973645007	noLD
rs274561	132383536	chr5	C	A	B2	0.019262	0.023031	0.0084745	hospitalized	NK.CD56dim__NS	ENSG00000125347	-0.681762484680941	0.496210707938659	-0.0185139556394482	NK.CD56dim	0.00241498749543711	0.0271560199562939	98073	NS	0.0548277613653554	noLD
rs274563	132382167	chr5	C	A	B2	0.020079	0.032203	0.0093743	hospitalized	NK.CD56dim__NS	ENSG00000125347	-0.864749417831267	0.38825545990848	-0.0241195654209589	NK.CD56dim	0.00387963747653967	0.0278919706953364	99442	NS	0.0659214565231773	noLD
rs274564	132379609	chr5	C	T	B2	-0.0066109	0.46224	0.0089923	hospitalized	NK.CD56dim__NS	ENSG00000125347	2.03104562297469	0.0436290498705987	0.0645462744631067	NK.CD56dim	0.0210332351559816	0.0317798249989932	102000	NS	0.0772966426471721	noLD
rs274565	132379576	chr5	G	C	B2	0.01494	0.10704	0.0092701	hospitalized	NK.CD56dim__NS	ENSG00000125347	-0.139196392322429	0.889440855881832	-0.00368397603848539	NK.CD56dim	0.000100904586172313	0.0264660310301143	102033	NS	0.0299466665715526	noLD
rs274566	132379319	chr5	A	G	B2	0.015715	0.060983	0.0083874	hospitalized	NK.CD56dim__NS	ENSG00000125347	-0.13899074784026	0.889603137308178	-0.00367885231185021	NK.CD56dim	0.000100606689698464	0.026468325187215	102290	NS	0.0299544876173655	noLD
rs274567	132378717	chr5	C	T	B2	0.019186	0.023646	0.0084786	hospitalized	NK.CD56dim__NS	ENSG00000125347	-0.584402800639113	0.559635380104635	-0.0151137378058196	NK.CD56dim	0.00177562609267312	0.0258618504040209	102892	NS	0.072249973645007	noLD
rs274568	132377886	chr5	C	T	B2	0.016643	0.047076	0.0083817	hospitalized	NK.CD56dim__NS	ENSG00000125347	-0.139196392322429	0.889440855881832	-0.00368397603848539	NK.CD56dim	0.000100904586172313	0.0264660310301143	103723	NS	0.0299466665715526	noLD
rs274570	132377534	chr5	C	T	B2	-0.0057988	0.51821	0.008975	hospitalized	NK.CD56dim__NS	ENSG00000125347	2.25871120088765	0.0250257230328835	0.0689614720539414	NK.CD56dim	0.0258839691101234	0.0305313366431442	104075	NS	0.0897866562904678	noLD
rs274571	132376433	chr5	A	G	B2	-0.0064756	0.47134	0.0089902	hospitalized	NK.CD56dim__NS	ENSG00000125347	2.25871120088765	0.0250257230328835	0.0689614720539414	NK.CD56dim	0.0258839691101234	0.0305313366431442	105176	NS	0.0897866562904678	noLD
rs274572	132375225	chr5	T	G	B2	-0.0066465	0.45978	0.0089914	hospitalized	NK.CD56dim__NS	ENSG00000125347	2.25874669293001	0.0250234718013784	0.0688641070848854	NK.CD56dim	0.0258847615109202	0.0304877511499778	106384	NS	0.0903622129011372	noLD
rs28435738	132423947	chr5	G	T	B2	-0.0024664	0.86599	0.014615	hospitalized	NK.CD56dim__NS	ENSG00000125347	0.607513100815449	0.544228290858512	0.0309285110068118	NK.CD56dim	0.00191856291400486	0.0509100313479615	57662	NS	0.0330325182436323	noLD
rs28472559	132245918	chr5	G	A	B2	-0.00083435	0.92055	0.0083651	hospitalized	NK.CD56dim__NS	ENSG00000125347	-0.90777207127744	0.365136610301852	-0.0240553633454235	NK.CD56dim	0.00427358585623149	0.0264993428488851	235691	NS	0.0500966862540797	noLD
rs28532117	132287998	chr5	C	T	B2	0.034803	0.02798	0.015837	hospitalized	NK.CD56dim__NS	ENSG00000125347	-2.74842881565974	0.00655931815828882	-0.0864441115796314	NK.CD56dim	0.0378537449418818	0.0314521922805853	193611	NS	0.186347840619859	noLD
rs28655019	132435189	chr5	C	A	B2	-0.015807	0.13415	0.010552	hospitalized	NK.CD56dim__NS	ENSG00000125347	0.872631156943803	0.383954142465639	0.0330738586370561	NK.CD56dim	0.0039504008569531	0.0379013038600294	46420	NS	0.0648430886036851	noLD
rs2897160	132405806	chr5	C	T	B2	-0.021137	0.081382	0.012129	hospitalized	NK.CD56dim__NS	ENSG00000125347	2.15384651272973	0.0324986073422334	0.0679461159786541	NK.CD56dim	0.0235917265016706	0.0315464057336848	75803	NS	0.0423355920885669	noLD
rs2897443	132593902	chr5	G	T	B2	0.010377	0.32941	0.010639	hospitalized	NK.CD56dim__NS	ENSG00000125347	0.0868455622769357	0.930884774543815	0.00323054996291896	NK.CD56dim	3.92804970194284e-05	0.0371987914893945	103125	NS	0.000148891530295176	noLD
rs3216215	132596228	chr5	CA	C	B2	0.0050493	0.63562	0.010656	hospitalized	NK.CD56dim__NS	ENSG00000125347	0.921109841404654	0.358148996623347	0.0266393012977395	NK.CD56dim	0.00439953429355383	0.0289208736029958	105451	NS	0.00262925845307003	noLD
rs334902	132250866	chr5	C	G	B2	-0.0031618	0.70581	0.0083759	hospitalized	NK.CD56dim__NS	ENSG00000125347	-1.62646114698867	0.105491706646556	-0.0432458860471617	NK.CD56dim	0.013590745996094	0.0265889450401135	230743	NS	0.113359733206467	noLD
rs33932778	132617612	chr5	AAG	A	B2	0.0015301	0.89322	0.011398	hospitalized	NK.CD56dim__NS	ENSG00000125347	0.198720143368012	0.842691934090735	0.00655244674957519	NK.CD56dim	0.000205633203060699	0.0329732388399129	126835	NS	0.00182855218021478	noLD
rs34034297	132355483	chr5	C	T	B2	0.065046	1.5254e-05	0.01504	hospitalized	NK.CD56dim__NS	ENSG00000125347	-3.52856858062089	0.00052280133491098	-0.122258417961922	NK.CD56dim	0.0608987416916252	0.0346481626100091	126126	NS	0.371935202425667	lowLD
rs34272252	132482056	chr5	A	AT	B2	0.020544	0.18362	0.01545	hospitalized	NK.CD56dim__NS	ENSG00000125347	-0.380718699318962	0.703832887027118	-0.0122499622558587	NK.CD56dim	0.000754361384357923	0.0321758880710921	0	NS	0.0730357799192679	noLD
rs34547355	132357421	chr5	G	C	B2	0.064837	1.6253e-05	0.01504	hospitalized	NK.CD56dim__NS	ENSG00000125347	-3.52856858062089	0.00052280133491098	-0.122258417961922	NK.CD56dim	0.0608987416916252	0.0346481626100091	124188	NS	0.371935202425667	lowLD
rs34604423	132317818	chr5	T	C	B2	0.066655	9.5925e-06	0.015059	hospitalized	NK.CD56dim__NS	ENSG00000125347	-3.52856858062089	0.00052280133491098	-0.122258417961922	NK.CD56dim	0.0608987416916252	0.0346481626100091	163791	NS	0.371935202425667	lowLD
rs34689843	132349563	chr5	A	C	B2	0.06431	1.8892e-05	0.015034	hospitalized	NK.CD56dim__NS	ENSG00000125347	-3.52856858062089	0.00052280133491098	-0.122258417961922	NK.CD56dim	0.0608987416916252	0.0346481626100091	132046	NS	0.371935202425667	lowLD
rs34695718	132309839	chr5	A	T	B2	0.069621	4.4786e-06	0.015175	hospitalized	NK.CD56dim__NS	ENSG00000125347	-3.45149496056369	0.000685576690096109	-0.127089235371311	NK.CD56dim	0.0584211312021619	0.0368215039637652	171770	NS	0.416295737058178	lowLD
rs34741321	132381731	chr5	G	A	B2	0.00043073	0.97607	0.014359	hospitalized	NK.CD56dim__NS	ENSG00000125347	0.474788844752932	0.635477084669342	0.0231576042071704	NK.CD56dim	0.00117270880139926	0.0487745330647376	99878	NS	0.0334232095864463	noLD
rs34754328	132352381	chr5	G	T	B2	0.066264	1.3035e-05	0.0152	hospitalized	NK.CD56dim__NS	ENSG00000125347	-3.45149496056369	0.000685576690096109	-0.127089235371311	NK.CD56dim	0.0584211312021619	0.0368215039637652	129228	NS	0.416295737058178	lowLD
rs34757387	132316984	chr5	G	T	B2	0.066336	1.0598e-05	0.015061	hospitalized	NK.CD56dim__NS	ENSG00000125347	-3.52856858062089	0.00052280133491098	-0.122258417961922	NK.CD56dim	0.0608987416916252	0.0346481626100091	164625	NS	0.371935202425667	lowLD
rs34776903	132565292	chr5	GT	G	B2	0.0016838	0.89608	0.012892	hospitalized	NK.CD56dim__NS	ENSG00000125347	1.08919970265866	0.277431037832674	0.0309277550127977	NK.CD56dim	0.00614099265022202	0.028394935233002	74515	NS	0.00278618801013402	noLD
rs34786243	132369028	chr5	T	G	B2	0.067364	8.861e-06	0.015161	hospitalized	NK.CD56dim__NS	ENSG00000125347	-3.61001815945729	0.000390653508018147	-0.13329675552112	NK.CD56dim	0.0635618655708681	0.0369241232684435	112581	NS	0.439616629768483	lowLD
rs34796927	132341036	chr5	G	GA	B2	0.011417	0.25243	0.0099761	hospitalized	NK.CD56dim__NS	ENSG00000125347	-2.17352397318937	0.0309648694967979	-0.0632807995624379	NK.CD56dim	0.0240143627822474	0.0291143784669563	140573	NS	0.0466071636701015	noLD
rs34992375	132259949	chr5	CTTAT	C	B2	0.0010607	0.91254	0.0096566	hospitalized	NK.CD56dim__NS	ENSG00000125347	-1.94717618496372	0.0529721944693658	-0.0582536665122001	NK.CD56dim	0.0193649631892569	0.0299169982470208	221656	NS	0.0568012591174523	noLD
rs35053097	132470661	chr5	T	C	B2	0.065595	2.6621e-08	0.011793	hospitalized	NK.CD56dim__NS	ENSG00000125347	-3.79714644788354	0.000196248109081611	-0.109902675409507	NK.CD56dim	0.069850006852974	0.0289434913606675	10948	NS	0.372484252999484	lowLD
rs35161566	132504749	chr5	C	CT	B2	-0.0046338	0.63025	0.0096263	hospitalized	NK.CD56dim__NS	ENSG00000125347	0.074646555910991	0.940573646394985	0.00247525847969064	NK.CD56dim	2.90205552275822e-05	0.0331597144634798	13972	NS	2.64947949645548e-05	noLD
rs35167365	132346051	chr5	G	A	B2	0.068976	1.9432e-05	0.016149	hospitalized	NK.CD56dim__NS	ENSG00000125347	-3.52856858062089	0.00052280133491098	-0.122258417961922	NK.CD56dim	0.0608987416916252	0.0346481626100091	135558	NS	0.371935202425667	lowLD
rs35180332	132436585	chr5	T	C	B2	-0.0078142	0.66006	0.017766	hospitalized	NK.CD56dim__NS	ENSG00000125347	1.95965306507956	0.0514837086099839	0.083167707267328	NK.CD56dim	0.0196090452749607	0.0424400159137104	45024	NS	0.0885075667319903	noLD
rs35194480	132470477	chr5	G	A	B2	0.065876	2.2297e-08	0.011778	hospitalized	NK.CD56dim__NS	ENSG00000125347	-3.79714644788355	0.00019624810908161	-0.109902675409507	NK.CD56dim	0.0698500068529741	0.0289434913606675	11132	NS	0.372484252999484	lowLD
rs35260072	132295159	chr5	A	C	B2	-0.038241	6.6391e-05	0.0095869	hospitalized	NK.CD56dim__NS	ENSG00000125347	1.08692162802418	0.27843408564118	0.0437670988554448	NK.CD56dim	0.00611548851945726	0.0402670236077693	186450	NS	0.015811534484957	noLD
rs35295663	132392216	chr5	G	C	B2	0.078672	7.7715e-06	0.017595	hospitalized	NK.CD56dim__NS	ENSG00000125347	-1.78719979127516	0.0754826656175728	-0.14291700508072	NK.CD56dim	0.0163636266187273	0.0799669996485111	89393	NS	0.107155677182381	noLD
rs35297717	132361837	chr5	CA	C	B2	0.0054778	0.59645	0.010345	hospitalized	NK.CD56dim__NS	ENSG00000125347	-2.18180342481086	0.0303384949170986	-0.0635512080177968	NK.CD56dim	0.0241932290336116	0.029127834018001	119771	NS	0.0461218334243712	noLD
rs35316456	132308131	chr5	G	A	B2	0.068353	6.9396e-06	0.015205	hospitalized	NK.CD56dim__NS	ENSG00000125347	-3.45149496056369	0.000685576690096109	-0.127089235371311	NK.CD56dim	0.0584211312021619	0.0368215039637652	173478	NS	0.416295737058178	lowLD
rs35373795	132418132	chr5	G	T	B2	0.06415	3.2183e-05	0.01543	hospitalized	NK.CD56dim__NS	ENSG00000125347	-3.57248612155276	0.000447070738128905	-0.142611117351277	NK.CD56dim	0.0623290265429564	0.0399192921956802	63477	NS	0.484972104293697	lowLD
rs35377719	132453764	chr5	G	A	B2	0.071198	2.2047e-09	0.011902	hospitalized	NK.CD56dim__NS	ENSG00000125347	-4.20347143566231	4.02579800789956e-05	-0.118238705184339	NK.CD56dim	0.0842716739546381	0.0281288232819188	27845	NS	0.454106296858051	lowLD
rs35412646	132582406	chr5	CT	C	B2	-0.010482	0.72242	0.029509	hospitalized	NK.CD56dim__NS	ENSG00000125347	1.73544290546816	0.084266852234449	0.0742268304685872	NK.CD56dim	0.01544400217733	0.0427711163730642	91629	NS	0.0108947532228011	noLD
rs35412807	132357252	chr5	A	G	B2	0.066084	1.2741e-05	0.015141	hospitalized	NK.CD56dim__NS	ENSG00000125347	-3.45149496056369	0.000685576690096109	-0.127089235371311	NK.CD56dim	0.0584211312021619	0.0368215039637652	124357	NS	0.416295737058178	lowLD
rs35426692	132462711	chr5	C	G	B2	0.070508	1.4564e-09	0.011656	hospitalized	NK.CD56dim__NS	ENSG00000125347	-5.51181825830944	1.13376215658341e-07	-0.154026410630314	NK.CD56dim	0.13661355030445	0.02794475496323	18898	NS	0.556167655929985	midLD
rs35454153	132469573	chr5	G	A	B2	0.067471	1.023e-08	0.011782	hospitalized	NK.CD56dim__NS	ENSG00000125347	-3.91530286240365	0.000125362628037458	-0.113143427795425	NK.CD56dim	0.0739382932432653	0.028897746042043	12036	NS	0.395174253351133	lowLD
rs35466090	132287143	chr5	C	T	B2	0.062709	7.0972e-06	0.013964	hospitalized	NK.CD56dim__NS	ENSG00000125347	-2.75064999235038	0.00651671503333391	-0.0981583395377499	NK.CD56dim	0.0379126330264024	0.0356855069931582	194466	NS	0.320934176631311	lowLD
rs35497612	132337413	chr5	C	T	B2	0.067991	7.5696e-06	0.015187	hospitalized	NK.CD56dim__NS	ENSG00000125347	-3.61001815945729	0.000390653508018146	-0.133296755521121	NK.CD56dim	0.0635618655708681	0.0369241232684435	144196	NS	0.439616629768483	lowLD
rs35532613	132282504	chr5	TG	T	B2	0.060501	0.0017159	0.019296	hospitalized	NK.CD56dim__NS	ENSG00000125347	-0.397005709641508	0.691804201369583	-0.018958986009409	NK.CD56dim	0.000820230489907128	0.0477549454553911	199104	NS	0.00342777780282581	noLD
rs35566767	132270356	chr5	C	G	B2	0.061821	3.3313e-05	0.014898	hospitalized	NK.CD56dim__NS	ENSG00000125347	-2.79113792149849	0.00578284402942988	-0.115816659778957	NK.CD56dim	0.0389931093395947	0.0414944237928514	211253	NS	0.304520482699926	lowLD
rs35719560	132248702	chr5	T	C	B2	0.052254	9.9388e-05	0.013426	hospitalized	NK.CD56dim__NS	ENSG00000125347	-2.65376602292167	0.00862701890022757	-0.0894944415903538	NK.CD56dim	0.0353817653046213	0.0337235614659896	232907	NS	0.178808464448055	noLD
rs35724182	132244608	chr5	C	T	B2	0.052509	0.00010669	0.013551	hospitalized	NK.CD56dim__NS	ENSG00000125347	-2.65376602292167	0.00862701890022755	-0.0894944415903538	NK.CD56dim	0.0353817653046213	0.0337235614659896	237001	NS	0.178808464448055	noLD
rs35785385	132377727	chr5	GTT	G	B2	0.018032	0.045934	0.0090343	hospitalized	NK.CD56dim__NS	ENSG00000125347	-0.752199233127857	0.452852408274584	-0.0198673057324611	NK.CD56dim	0.00293823553033231	0.0264122919267642	103880	NS	0.0843092917511121	noLD
rs35792621	132397781	chr5	T	C	B2	-0.0022496	0.90413	0.018676	hospitalized	NK.CD56dim__NS	ENSG00000125347	1.98375577677547	0.0487080590534363	0.102089415741578	NK.CD56dim	0.0200846261156306	0.0514626936121748	83828	NS	0.0440092438925215	noLD
rs35809179	132359713	chr5	C	A	B2	0.066875	1.0009e-05	0.015141	hospitalized	NK.CD56dim__NS	ENSG00000125347	-3.45149496056369	0.000685576690096111	-0.127089235371311	NK.CD56dim	0.0584211312021619	0.0368215039637652	121896	NS	0.416295737058178	lowLD
rs35829610	132488170	chr5	C	CTG	B2	0.011704	0.20325	0.0091987	hospitalized	NK.CD56dim__NS	ENSG00000125347	-2.74837868131295	0.00656028266316465	-0.0718692931382225	NK.CD56dim	0.0378524162403144	0.0261497055070625	0	NS	0.0763766453820753	noLD
rs35834048	132359643	chr5	C	T	B2	0.065386	1.3731e-05	0.015038	hospitalized	NK.CD56dim__NS	ENSG00000125347	-3.52856858062088	0.000522801334910984	-0.122258417961922	NK.CD56dim	0.0608987416916251	0.0346481626100091	121966	NS	0.371935202425667	lowLD
rs35847227	132349654	chr5	G	A	B2	0.064068	2.0273e-05	0.015033	hospitalized	NK.CD56dim__NS	ENSG00000125347	-3.52856858062089	0.00052280133491098	-0.122258417961922	NK.CD56dim	0.0608987416916252	0.0346481626100091	131955	NS	0.371935202425667	lowLD
rs35894264	132468359	chr5	C	T	B2	0.068292	8.2891e-09	0.011851	hospitalized	NK.CD56dim__NS	ENSG00000125347	-3.91530286240365	0.000125362628037458	-0.113143427795425	NK.CD56dim	0.0739382932432653	0.028897746042043	13250	NS	0.395174253351133	lowLD
rs35935118	132480623	chr5	GTTT	G	B2	0.0086154	0.37566	0.0097247	hospitalized	NK.CD56dim__NS	ENSG00000125347	-2.74837868131295	0.00656028266316465	-0.0718692931382225	NK.CD56dim	0.0378524162403144	0.0261497055070625	983	NS	0.0763766453820753	noLD
rs35948329	132350759	chr5	T	A	B2	0.064355	1.8616e-05	0.015033	hospitalized	NK.CD56dim__NS	ENSG00000125347	-3.52856858062089	0.00052280133491098	-0.122258417961922	NK.CD56dim	0.0608987416916252	0.0346481626100091	130850	NS	0.371935202425667	lowLD
rs36108085	132350786	chr5	T	G	B2	0.066368	1.1709e-05	0.015142	hospitalized	NK.CD56dim__NS	ENSG00000125347	-3.45149496056369	0.000685576690096109	-0.127089235371311	NK.CD56dim	0.0584211312021619	0.0368215039637652	130823	NS	0.416295737058178	lowLD
rs36173056	132458098	chr5	T	G	B2	0.072678	1.1147e-09	0.01193	hospitalized	NK.CD56dim__NS	ENSG00000125347	-4.38165164693442	1.93592101033421e-05	-0.12326201254251	NK.CD56dim	0.0909042318743522	0.0281314039715479	23511	NS	0.436530246549114	lowLD
rs366512	132258479	chr5	C	T	B2	-0.0099216	0.74688	0.03074	hospitalized	NK.CD56dim__NS	ENSG00000125347	-0.0188737862001087	0.984961390241661	-0.0010959510103814	NK.CD56dim	1.85530804494761e-06	0.0580673638432487	223130	NS	0.00517548824949302	noLD
rs371709	132247547	chr5	A	G	B2	-0.0072606	0.40182	0.0086603	hospitalized	NK.CD56dim__NS	ENSG00000125347	-1.51545890001077	0.131300808629294	-0.0455048074469162	NK.CD56dim	0.0118201527577424	0.0300270812006798	234062	NS	0.0536738499422568	noLD
rs372458245	132401868	chr5	CAGCACATCAAAA	C	B2	0.010371	0.55497	0.017569	hospitalized	NK.CD56dim__NS	ENSG00000125347	0.443014079579615	0.658254286033358	0.0219742587471509	NK.CD56dim	0.00102115136475536	0.0496017164240078	79729	NS	0.0313198531465074	noLD
rs3749753	132251438	chr5	C	T	B2	0.052802	9.6392e-05	0.013541	hospitalized	NK.CD56dim__NS	ENSG00000125347	-2.50974050120856	0.0129084938965946	-0.0850936755869801	NK.CD56dim	0.0317641733914704	0.0339053681231201	230171	NS	0.185863889128293	noLD
rs3749833	132463934	chr5	T	C	B2	-0.017342	0.071837	0.0096339	hospitalized	NK.CD56dim__NS	ENSG00000125347	2.77547774793027	0.00605729431469974	0.0916180927335978	NK.CD56dim	0.0385736120879962	0.0330098458911873	17675	NS	0.111439470627979	noLD
rs3749834	132463928	chr5	G	A	B2	0.070325	1.7673e-09	0.011686	hospitalized	NK.CD56dim__NS	ENSG00000125347	-5.51181825830944	1.13376215658341e-07	-0.154026410630314	NK.CD56dim	0.13661355030445	0.02794475496323	17681	NS	0.556167655929985	midLD
rs375509059	132625247	chr5	C	T	B2	-0.038933	0.11565	0.024746	hospitalized	NK.CD56dim__NS	ENSG00000125347	-0.712742540198519	0.47687038664095	-0.0622752254407509	NK.CD56dim	0.00263886136430334	0.0873740824048547	134470	NS	0.0035397673198578	noLD
rs3761659	132322091	chr5	G	C	B2	0.066351	1.0534e-05	0.015059	hospitalized	NK.CD56dim__NS	ENSG00000125347	-3.52856858062089	0.00052280133491098	-0.122258417961922	NK.CD56dim	0.0608987416916252	0.0346481626100091	159518	NS	0.371935202425667	lowLD
rs3761660	132292872	chr5	A	G	B2	0.0057035	0.75877	0.018573	hospitalized	NK.CD56dim__NS	ENSG00000125347	1.30341091518391	0.193995294924491	0.0654668597490479	NK.CD56dim	0.00877072708783519	0.0502273373549358	188737	NS	0.0224271787929208	noLD
rs3761661	132292742	chr5	T	A	B2	0.072962	1.9121e-06	0.01532	hospitalized	NK.CD56dim__NS	ENSG00000125347	-3.45260367681018	0.0006829307467937	-0.130538796555077	NK.CD56dim	0.0584564758187004	0.0378087984531372	188867	NS	0.42749456233471	lowLD
rs3763112	132250787	chr5	A	G	B2	-0.002058	0.80542	0.0083542	hospitalized	NK.CD56dim__NS	ENSG00000125347	-0.921113469851606	0.358147107301625	-0.0246593356495539	NK.CD56dim	0.00439956880252328	0.0267712246717298	230822	NS	0.0512458618496249	noLD
rs3788987	132370597	chr5	G	A	B2	0.064947	1.5803e-05	0.015044	hospitalized	NK.CD56dim__NS	ENSG00000125347	-3.51464084385976	0.000549231815475955	-0.121151195405072	NK.CD56dim	0.0604479424325226	0.0344704340464058	111012	NS	0.37068648111388	lowLD
rs3788988	132370679	chr5	C	T	B2	0.067559	8.4005e-06	0.015166	hospitalized	NK.CD56dim__NS	ENSG00000125347	-3.61001815945729	0.000390653508018146	-0.133296755521121	NK.CD56dim	0.0635618655708681	0.0369241232684435	110930	NS	0.439616629768483	lowLD
rs3792876	132301616	chr5	C	T	B2	0.0681	9.0588e-06	0.015343	hospitalized	NK.CD56dim__NS	ENSG00000125347	-3.61001815945729	0.000390653508018147	-0.13329675552112	NK.CD56dim	0.0635618655708681	0.0369241232684435	179993	NS	0.439616629768483	lowLD
rs3792877	132301709	chr5	A	G	B2	-0.03234	0.35612	0.035046	hospitalized	NK.CD56dim__NS	ENSG00000125347	0.774025783402006	0.439867579697693	0.0381384134955926	NK.CD56dim	0.00311068880316442	0.0492727946709556	179900	NS	0.00893588549526695	noLD
rs3792878	132302411	chr5	A	G	B2	-0.032091	0.3599	0.03505	hospitalized	NK.CD56dim__NS	ENSG00000125347	0.774025783402006	0.439867579697693	0.0381384134955926	NK.CD56dim	0.00311068880316442	0.0492727946709556	179198	NS	0.00893588549526695	noLD
rs3792879	132309142	chr5	T	C	B2	0.069322	4.9464e-06	0.015179	hospitalized	NK.CD56dim__NS	ENSG00000125347	-3.45149496056369	0.000685576690096109	-0.127089235371311	NK.CD56dim	0.0584211312021619	0.0368215039637652	172467	NS	0.416295737058178	lowLD
rs3792880	132309272	chr5	G	T	B2	0.05746	8.6039e-05	0.014632	hospitalized	NK.CD56dim__NS	ENSG00000125347	-2.64732302885328	0.00878711003290782	-0.0880087384847447	NK.CD56dim	0.0352162123000553	0.0332444274935601	172337	NS	0.227776702746674	lowLD
rs3792881	132309412	chr5	C	T	B2	-9.5378e-05	0.99469	0.014331	hospitalized	NK.CD56dim__NS	ENSG00000125347	0.467098867573398	0.640958784116497	0.0227554093026076	NK.CD56dim	0.00113507135773335	0.048716472854715	172197	NS	0.0332245900182002	noLD
rs3792882	132309418	chr5	C	T	B2	0.069877	4.1363e-06	0.015176	hospitalized	NK.CD56dim__NS	ENSG00000125347	-3.45149496056369	0.000685576690096109	-0.127089235371311	NK.CD56dim	0.0584211312021619	0.0368215039637652	172191	NS	0.416295737058178	lowLD
rs3792883	132315488	chr5	G	A	B2	0.064778	1.9317e-05	0.015161	hospitalized	NK.CD56dim__NS	ENSG00000125347	-3.52856858062089	0.00052280133491098	-0.122258417961922	NK.CD56dim	0.0608987416916252	0.0346481626100091	166121	NS	0.371935202425667	lowLD
rs3792885	132316555	chr5	T	A	B2	0.066668	9.552e-06	0.015059	hospitalized	NK.CD56dim__NS	ENSG00000125347	-3.52856858062089	0.00052280133491098	-0.122258417961922	NK.CD56dim	0.0608987416916252	0.0346481626100091	165054	NS	0.371935202425667	lowLD
rs3792892	132330184	chr5	G	A	B2	0.0052937	0.77841	0.018812	hospitalized	NK.CD56dim__NS	ENSG00000125347	1.84038089732232	0.0672558672517719	0.093410778790005	NK.CD56dim	0.0173348370936013	0.0507562205877675	151425	NS	0.0378187506818195	noLD
rs3798134	132629487	chr5	G	A	B2	0.014267	0.15567	0.010049	hospitalized	NK.CD56dim__NS	ENSG00000125347	-0.039620610009964	0.968436763510117	-0.00117461835020372	NK.CD56dim	8.17593699497471e-06	0.0296466498094887	138710	NS	0.00112641114390027	noLD
rs3798135	132629417	chr5	C	T	B2	0.014643	0.14583	0.010068	hospitalized	NK.CD56dim__NS	ENSG00000125347	-0.0807099476165037	0.935756692533236	-0.00238587601897136	NK.CD56dim	3.39264304387813e-05	0.029561114700606	138640	NS	0.00138965555462889	noLD
rs3805665	132309025	chr5	G	A	B2	0.069233	5.5061e-06	0.015234	hospitalized	NK.CD56dim__NS	ENSG00000125347	-3.45149496056369	0.000685576690096109	-0.127089235371311	NK.CD56dim	0.0584211312021619	0.0368215039637652	172584	NS	0.416295737058178	lowLD
rs3805666	132310782	chr5	G	A	B2	0.069268	4.7531e-06	0.015139	hospitalized	NK.CD56dim__NS	ENSG00000125347	-3.45149496056369	0.000685576690096109	-0.127089235371311	NK.CD56dim	0.0584211312021619	0.0368215039637652	170827	NS	0.416295737058178	lowLD
rs3805667	132310823	chr5	A	G	B2	0.068692	5.9518e-06	0.01517	hospitalized	NK.CD56dim__NS	ENSG00000125347	-3.45149496056369	0.000685576690096109	-0.127089235371311	NK.CD56dim	0.0584211312021619	0.0368215039637652	170786	NS	0.416295737058178	lowLD
rs3805668	132310895	chr5	G	A	B2	0.070315	3.7748e-06	0.015209	hospitalized	NK.CD56dim__NS	ENSG00000125347	-3.45149496056369	0.000685576690096109	-0.127089235371311	NK.CD56dim	0.0584211312021619	0.0368215039637652	170714	NS	0.416295737058178	lowLD
rs3805669	132311069	chr5	A	G	B2	0.069223	5.0498e-06	0.015171	hospitalized	NK.CD56dim__NS	ENSG00000125347	-3.45149496056369	0.000685576690096109	-0.127089235371311	NK.CD56dim	0.0584211312021619	0.0368215039637652	170540	NS	0.416295737058178	lowLD
rs3805673	132323410	chr5	G	A	B2	0.068369	7.0104e-06	0.015216	hospitalized	NK.CD56dim__NS	ENSG00000125347	-3.45149496056369	0.000685576690096109	-0.127089235371311	NK.CD56dim	0.0584211312021619	0.0368215039637652	158199	NS	0.416295737058178	lowLD
rs3805676	132332774	chr5	C	A	B2	0.047673	0.0057224	0.017253	hospitalized	NK.CD56dim__NS	ENSG00000125347	-3.45149496056369	0.000685576690096109	-0.127089235371311	NK.CD56dim	0.0584211312021619	0.0368215039637652	148835	NS	0.416295737058178	lowLD
rs3805678	132339514	chr5	G	A	B2	0.0463	0.0069539	0.017154	hospitalized	NK.CD56dim__NS	ENSG00000125347	-3.52856858062089	0.00052280133491098	-0.122258417961922	NK.CD56dim	0.0608987416916252	0.0346481626100091	142095	NS	0.371935202425667	lowLD
rs3815065	132450000	chr5	C	G	B2	-0.010096	0.60018	0.019262	hospitalized	NK.CD56dim__NS	ENSG00000125347	1.94511405098306	0.0532216629088473	0.0951192486713632	NK.CD56dim	0.0193247606501607	0.048901630535901	31609	NS	0.0561016934115135	noLD
rs381870	132286608	chr5	A	T	B2	0.03469	0.00083998	0.010388	hospitalized	NK.CD56dim__NS	ENSG00000125347	-1.61180759241407	0.108646406264562	-0.0443978964126442	NK.CD56dim	0.0133502129178364	0.0275454071699386	195001	NS	0.132492611174086	noLD
rs3828671	132311782	chr5	G	A	B2	0.0068155	0.71415	0.018607	hospitalized	NK.CD56dim__NS	ENSG00000125347	1.84038089732232	0.0672558672517719	0.093410778790005	NK.CD56dim	0.0173348370936013	0.0507562205877675	169827	NS	0.0378187506818195	noLD
rs3828673	132315872	chr5	G	A	B2	0.066928	8.8513e-06	0.015062	hospitalized	NK.CD56dim__NS	ENSG00000125347	-3.52856858062089	0.00052280133491098	-0.122258417961922	NK.CD56dim	0.0608987416916252	0.0346481626100091	165737	NS	0.371935202425667	lowLD
rs3842601	132331333	chr5	T	TA	B2	0.076079	5.4524e-06	0.016733	hospitalized	NK.CD56dim__NS	ENSG00000125347	-3.52856858062089	0.00052280133491098	-0.122258417961922	NK.CD56dim	0.0608987416916252	0.0346481626100091	150276	NS	0.371935202425667	lowLD
rs3846729	132471076	chr5	G	C	B2	-0.015891	0.12897	0.010467	hospitalized	NK.CD56dim__NS	ENSG00000125347	1.69109091326731	0.0924420015579351	0.0691375960935413	NK.CD56dim	0.0146761345646938	0.0408834294780535	10533	NS	0.0470911472938243	noLD
rs3846730	132471088	chr5	C	T	B2	-0.012928	0.20327	0.010161	hospitalized	NK.CD56dim__NS	ENSG00000125347	0.1894664118409	0.849927420965105	0.00648034918867116	NK.CD56dim	0.000186931306486068	0.0342031557240493	10521	NS	0.0103696644500537	noLD
rs3846732	132480395	chr5	T	C	B2	0.011785	0.1756	0.008701	hospitalized	NK.CD56dim__NS	ENSG00000125347	-2.74837868131295	0.00656028266316465	-0.0718692931382225	NK.CD56dim	0.0378524162403144	0.0261497055070625	1214	NS	0.0763766453820753	noLD
rs3857440	132458377	chr5	G	A	B2	-0.014339	0.1344	0.0095788	hospitalized	NK.CD56dim__NS	ENSG00000125347	1.33786748327464	0.182522082119001	0.0394634845768129	NK.CD56dim	0.00923623728936253	0.0294973045314024	23232	NS	0.0681901890737158	noLD
rs388891	132365102	chr5	C	G	B2	0.0060823	0.49662	0.008947	hospitalized	NK.CD56dim__NS	ENSG00000125347	-2.15290635935381	0.0325735001073768	-0.0618634219793383	NK.CD56dim	0.0235716207980056	0.0287348410257408	116507	NS	0.0441933750466777	noLD
rs3900945	132257177	chr5	T	C	B2	0.00069841	0.93483	0.0085415	hospitalized	NK.CD56dim__NS	ENSG00000125347	-1.47178973186476	0.14271485177693	-0.0399956842598983	NK.CD56dim	0.011156243492048	0.0271748629535713	224432	NS	0.10501207719346	noLD
rs392707	132254523	chr5	G	A	B2	-0.0080572	0.77103	0.027685	hospitalized	NK.CD56dim__NS	ENSG00000125347	-1.18081256873479	0.239137888149604	-0.0521564700061934	NK.CD56dim	0.00720971709291404	0.0441699820845214	227086	NS	0.00242935788760688	noLD
rs3991180	132249582	chr5	TGATA	T	B2	-0.009722	0.49591	0.014277	hospitalized	NK.CD56dim__NS	ENSG00000125347	-0.313715477548558	0.75407771264303	-0.0108628476532917	NK.CD56dim	0.000512328014905774	0.0346264320083166	232023	NS	0.00437783568340421	noLD
rs3991391	132337574	chr5	GCCTA	G	B2	-0.012374	0.16885	0.0089932	hospitalized	NK.CD56dim__NS	ENSG00000125347	0.0701793539823611	0.944123947957607	0.00183796757100497	NK.CD56dim	2.56511218227664e-05	0.0261895766590688	144031	NS	0.0274584445489551	noLD
rs4143335	132427482	chr5	T	C	B2	-0.069325	1.8686e-09	0.011537	hospitalized	NK.CD56dim__NS	ENSG00000125347	6.18308723646723	3.70058943657399e-09	0.160057350464663	NK.CD56dim	0.166053396573001	0.0258863160656478	54127	NS	0.907520058570926	highLD
rs4143832	132527285	chr5	T	G	B2	-0.0095151	0.36438	0.01049	hospitalized	NK.CD56dim__NS	ENSG00000125347	0.400789152113905	0.689021006399794	0.0125671454099005	NK.CD56dim	0.000835925354880269	0.0313560018868197	36508	NS	0.00855710738759786	noLD
rs419291	132297662	chr5	T	C	B2	-0.014659	0.099557	0.0089001	hospitalized	NK.CD56dim__NS	ENSG00000125347	0.461815914968923	0.644736160011428	0.0129221882900523	NK.CD56dim	0.00110956925579403	0.0279812537229729	183947	NS	0.0491422212340078	noLD
rs420992	132356375	chr5	T	C	B2	-0.0092528	0.6435	0.019993	hospitalized	NK.CD56dim__NS	ENSG00000125347	1.49708433362509	0.136013415983179	0.0682926404381218	NK.CD56dim	0.0115385448212958	0.0456170964482378	125234	NS	0.00774119588879428	noLD
rs4235801	132446752	chr5	T	C	B2	0.020377	0.048706	0.010337	hospitalized	NK.CD56dim__NS	ENSG00000125347	-0.589645947672196	0.556121268461605	-0.0208040105672697	NK.CD56dim	0.00180757230536914	0.0352822073133882	34857	NS	0.0842157479944474	noLD
rs4235802	132447145	chr5	C	A	B2	0.019499	0.059446	0.010345	hospitalized	NK.CD56dim__NS	ENSG00000125347	-0.586945771730407	0.55792965060707	-0.0207656921300166	NK.CD56dim	0.00179108489917666	0.0353792345565353	34464	NS	0.0844322757718414	noLD
rs4330455	132250656	chr5	T	C	B2	-0.0015863	0.8494	0.0083542	hospitalized	NK.CD56dim__NS	ENSG00000125347	-0.843789601596393	0.399837035388586	-0.0225205961730674	NK.CD56dim	0.00369453361678684	0.0266898242529416	230953	NS	0.0510684595280393	noLD
rs4361510	132263954	chr5	C	T	B2	-0.00039927	0.96274	0.0085463	hospitalized	NK.CD56dim__NS	ENSG00000125347	-1.38388000856468	0.168001821304771	-0.0378432375378244	NK.CD56dim	0.00987609341553376	0.0273457505734724	217655	NS	0.0974721765488004	noLD
rs4371745	132444263	chr5	T	C	B2	0.010629	0.36015	0.011615	hospitalized	NK.CD56dim__NS	ENSG00000125347	-0.589645947672197	0.556121268461605	-0.0208040105672697	NK.CD56dim	0.00180757230536914	0.0352822073133882	37346	NS	0.0842157479944474	noLD
rs441969	132366428	chr5	G	A	B2	-0.013579	0.14463	0.0093086	hospitalized	NK.CD56dim__NS	ENSG00000125347	0.162612970710439	0.870994189841292	0.0042488893285461	NK.CD56dim	0.000137704879771533	0.0261288463643653	115181	NS	0.0292334163984502	noLD
rs4451042	132419785	chr5	G	T	B2	-0.058276	0.00027578	0.016023	hospitalized	NK.CD56dim__NS	ENSG00000125347	2.9560687241976	0.00350650365134809	0.114393773533088	NK.CD56dim	0.0435310075890985	0.0386979411529544	61824	NS	0.119560850968544	noLD
rs4504381	132450078	chr5	T	G	B2	0.049158	2.6803e-08	0.0088395	hospitalized	NK.CD56dim__NS	ENSG00000125347	-3.05097277784507	0.00260365880158181	-0.085437231593848	NK.CD56dim	0.0462396664907994	0.0280032756156524	31531	NS	0.276011075065779	lowLD
rs4526098	132557287	chr5	G	A	B2	-0.00015837	0.99599	0.031535	hospitalized	NK.CD56dim__NS	ENSG00000125347	-1.64308894704516	0.102001155276809	-0.0782648515693088	NK.CD56dim	0.0138661780957883	0.0476327539723617	66510	NS	0.0195529964034531	noLD
rs453602	132251371	chr5	C	T	B2	-0.013398	0.66004	0.03046	hospitalized	NK.CD56dim__NS	ENSG00000125347	0.11723317503811	0.906797820519994	0.00627589328704314	NK.CD56dim	7.1576216736372e-05	0.0535334241779512	230238	NS	0.00662584060617667	noLD
rs4540166	132444165	chr5	T	C	B2	0.019955	0.053801	0.010348	hospitalized	NK.CD56dim__NS	ENSG00000125347	-0.589645947672196	0.556121268461605	-0.0208040105672697	NK.CD56dim	0.00180757230536914	0.0352822073133882	37444	NS	0.0842157479944474	noLD
rs4546372	132505617	chr5	A	G	B2	-0.011278	0.28703	0.010593	hospitalized	NK.CD56dim__NS	ENSG00000125347	0.212550224893015	0.831903288454537	0.0067300821684199	NK.CD56dim	0.000235244637054182	0.0316634911668873	14840	NS	0.0150257703360076	noLD
rs4588593	132509641	chr5	C	T	B2	-0.016318	0.079868	0.009317	hospitalized	NK.CD56dim__NS	ENSG00000125347	1.9706128682416	0.0502054663735556	0.0552654837562191	NK.CD56dim	0.0198246342469914	0.0280448202926499	18864	NS	0.0335743716511978	noLD
rs4588594	132424758	chr5	A	G	B2	-0.064651	1.4721e-08	0.011413	hospitalized	NK.CD56dim__NS	ENSG00000125347	5.79144989087247	2.81090993881206e-08	0.15830828369738	NK.CD56dim	0.148713129424467	0.0273348274923141	56851	NS	0.810667487700894	highLD
rs4594848	132250905	chr5	C	A	B2	-0.026974	0.0020725	0.0087588	hospitalized	NK.CD56dim__NS	ENSG00000125347	1.23172594207246	0.219557905886012	0.0379523076202632	NK.CD56dim	0.00783986745262912	0.0308122986809924	230704	NS	0.0111354621437611	noLD
rs460089	132294079	chr5	C	G	B2	0.0077581	0.46523	0.010624	hospitalized	NK.CD56dim__NS	ENSG00000125347	-2.09255992022985	0.0377027526163207	-0.0639650748543869	NK.CD56dim	0.0222977575136808	0.0305678581702745	187530	NS	0.077408954157651	noLD
rs460271	132294369	chr5	C	G	B2	0.012869	0.175	0.0094883	hospitalized	NK.CD56dim__NS	ENSG00000125347	-2.08946868870923	0.0379831827305204	-0.0638822471947308	NK.CD56dim	0.0222333911289066	0.0305734407698609	187240	NS	0.0773192325164863	noLD
rs4608913	132424726	chr5	A	G	B2	-0.065392	9.7241e-09	0.011401	hospitalized	NK.CD56dim__NS	ENSG00000125347	5.79144989087247	2.81090993881206e-08	0.15830828369738	NK.CD56dim	0.148713129424467	0.0273348274923141	56883	NS	0.810667487700894	highLD
rs4643947	132445089	chr5	A	G	B2	0.020029	0.052953	0.010349	hospitalized	NK.CD56dim__NS	ENSG00000125347	-0.592592457262645	0.554151203889089	-0.0209130311082468	NK.CD56dim	0.00182564955562816	0.0352907480544894	36520	NS	0.0843883489265993	noLD
rs4646194	132313369	chr5	C	A	B2	0.06677	9.3061e-06	0.015063	hospitalized	NK.CD56dim__NS	ENSG00000125347	-3.52856858062089	0.00052280133491098	-0.122258417961922	NK.CD56dim	0.0608987416916252	0.0346481626100091	168240	NS	0.371935202425667	lowLD
rs4646200	132335443	chr5	T	C	B2	0.065532	1.3718e-05	0.015071	hospitalized	NK.CD56dim__NS	ENSG00000125347	-3.54013588527312	0.000501763175342907	-0.122765293409206	NK.CD56dim	0.0612741656309803	0.0346781302717521	146166	NS	0.371469752704659	lowLD
rs4646204	132344302	chr5	T	A	B2	0.064305	1.8859e-05	0.015032	hospitalized	NK.CD56dim__NS	ENSG00000125347	-3.52856858062089	0.00052280133491098	-0.122258417961922	NK.CD56dim	0.0608987416916252	0.0346481626100091	137307	NS	0.371935202425667	lowLD
rs4646298	132369527	chr5	C	T	B2	0.065493	1.3886e-05	0.015071	hospitalized	NK.CD56dim__NS	ENSG00000125347	-3.52856858062089	0.00052280133491098	-0.122258417961922	NK.CD56dim	0.0608987416916252	0.0346481626100091	112082	NS	0.371935202425667	lowLD
rs4646301	132375408	chr5	G	A	B2	0.07202	1.6504e-06	0.015029	hospitalized	NK.CD56dim__NS	ENSG00000125347	-3.41697304976547	0.000772931351243111	-0.122659092331172	NK.CD56dim	0.0573249756664899	0.0358970031500806	106201	NS	0.426162685317962	lowLD
rs4646302	132376790	chr5	G	C	B2	0.072786	1.1107e-06	0.014943	hospitalized	NK.CD56dim__NS	ENSG00000125347	-3.43295722266599	0.000731264316350038	-0.117202040703615	NK.CD56dim	0.0578314596196743	0.0341402566655337	104819	NS	0.377552879008085	lowLD
rs4646304	132379086	chr5	C	A	B2	0.060463	0.00025419	0.016529	hospitalized	NK.CD56dim__NS	ENSG00000125347	-3.4345058614896	0.000727341107139699	-0.123381881732025	NK.CD56dim	0.0578806273069299	0.0359242018234648	102523	NS	0.429919366013244	lowLD
rs4646305	132382847	chr5	G	A	B2	0.07145	2.2573e-06	0.015109	hospitalized	NK.CD56dim__NS	ENSG00000125347	-3.50148410454455	0.000575346933264195	-0.118674557414624	NK.CD56dim	0.0600233401997011	0.0338926449103673	98762	NS	0.383440379924867	lowLD
rs4705852	132267114	chr5	A	G	B2	-0.00017893	0.9833	0.0085499	hospitalized	NK.CD56dim__NS	ENSG00000125347	-1.4020813862769	0.162505597379981	-0.0383538553675606	NK.CD56dim	0.010134940733159	0.0273549422615229	214495	NS	0.0979860208088037	noLD
rs4705856	132401337	chr5	C	T	B2	0.018821	0.59164	0.035084	hospitalized	NK.CD56dim__NS	ENSG00000125347	0.739135962636924	0.460727097997432	0.0729962321065798	NK.CD56dim	0.00283735345173069	0.0987588695402673	80272	NS	0.000858390877222112	noLD
rs4705857	132401338	chr5	C	T	B2	-0.0011664	0.89497	0.0088347	hospitalized	NK.CD56dim__NS	ENSG00000125347	2.44789217998008	0.0152681008642795	0.0703176925251819	NK.CD56dim	0.0302647116774472	0.0287258128034683	80271	NS	0.136968227609646	noLD
rs4705861	132465072	chr5	T	C	B2	-0.011793	0.54449	0.019459	hospitalized	NK.CD56dim__NS	ENSG00000125347	1.9474401167139	0.0529403362950816	0.0956296646855221	NK.CD56dim	0.0193701115339736	0.049105317213495	16537	NS	0.0541137061751861	noLD
rs4705862	132477527	chr5	A	T	B2	0.012458	0.15212	0.008699	hospitalized	NK.CD56dim__NS	ENSG00000125347	-1.31777637063131	0.18914869688772	-0.0381618668902425	NK.CD56dim	0.00896338198115945	0.0289592891030216	4082	NS	0.0582208519463723	noLD
rs4705863	132506529	chr5	C	G	B2	-0.011908	0.25999	0.010572	hospitalized	NK.CD56dim__NS	ENSG00000125347	0.215654245860653	0.829486189518126	0.00682719545343833	NK.CD56dim	0.000242164018205018	0.031658061848918	15752	NS	0.014974262035079	noLD
rs4705864	132506635	chr5	C	A	B2	-0.011678	0.26922	0.01057	hospitalized	NK.CD56dim__NS	ENSG00000125347	0.21535859852188	0.82971634020523	0.00681820726579434	NK.CD56dim	0.000241500652707382	0.0316597865726807	15858	NS	0.0150200386265198	noLD
rs4705927	132242915	chr5	C	G	B2	0.00064987	0.93805	0.0083614	hospitalized	NK.CD56dim__NS	ENSG00000125347	-0.892199343012583	0.373402900120544	-0.0237303003378832	NK.CD56dim	0.00412881795508127	0.0265975317329375	238694	NS	0.0515198752706626	noLD
rs4705928	132242944	chr5	C	T	B2	-0.0238	0.0060613	0.0086719	hospitalized	NK.CD56dim__NS	ENSG00000125347	1.2288346478842	0.220637793971364	0.0368262369322767	NK.CD56dim	0.00780339166920054	0.0299684233315557	238665	NS	0.0140112039636922	noLD
rs4705929	132248485	chr5	G	T	B2	-0.0016194	0.84636	0.0083576	hospitalized	NK.CD56dim__NS	ENSG00000125347	-1.08816213025785	0.27788757820167	-0.0285577630468279	NK.CD56dim	0.00612937007345898	0.0262440331755167	233124	NS	0.0930284411857708	noLD
rs4705931	132252652	chr5	T	C	B2	-0.0021154	0.80036	0.0083654	hospitalized	NK.CD56dim__NS	ENSG00000125347	-1.51487478152559	0.131448630860113	-0.0401721392099728	NK.CD56dim	0.0118111501958366	0.0265184553204566	228957	NS	0.14240010842271	noLD
rs4705933	132342719	chr5	G	A	B2	-0.013919	0.096767	0.0083813	hospitalized	NK.CD56dim__NS	ENSG00000125347	0.065958991795567	0.947479103174891	0.00172686268338131	NK.CD56dim	2.26588021852148e-05	0.0261808532297392	138890	NS	0.0275116547115314	noLD
rs4705934	132345907	chr5	G	A	B2	-0.017602	0.18058	0.013146	hospitalized	NK.CD56dim__NS	ENSG00000125347	0.989290888982954	0.323765924109419	0.0506580524277678	NK.CD56dim	0.0050715259298697	0.0512064277473	135702	NS	0.00382555905010665	noLD
rs4705940	132401693	chr5	G	A	B2	-0.0098131	0.42955	0.012422	hospitalized	NK.CD56dim__NS	ENSG00000125347	1.30534851636665	0.193336280552889	0.0429225371301479	NK.CD56dim	0.00879659337528154	0.03288205149198	79916	NS	0.00349841143659104	noLD
rs4705941	132404756	chr5	T	C	B2	-0.027689	0.010967	0.010885	hospitalized	NK.CD56dim__NS	ENSG00000125347	2.14775934122545	0.0329861581522995	0.0677539748508329	NK.CD56dim	0.0234616898853802	0.0315463532390805	76853	NS	0.0420952937294059	noLD
rs4705943	132419312	chr5	A	G	B2	0.040222	0.00099034	0.012214	hospitalized	NK.CD56dim__NS	ENSG00000125347	-1.83881006674886	0.0674877457688432	-0.0582946257272577	NK.CD56dim	0.0173057698123569	0.0317023638174477	62297	NS	0.137917378217715	noLD
rs4705944	132419572	chr5	T	A	B2	-0.0023016	0.89778	0.017915	hospitalized	NK.CD56dim__NS	ENSG00000125347	1.71139002001856	0.0886240125050544	0.074357853092654	NK.CD56dim	0.015025255181382	0.0434488060715976	62037	NS	0.0987273562433195	noLD
rs4705945	132437502	chr5	G	A	B2	-0.010161	0.56957	0.017867	hospitalized	NK.CD56dim__NS	ENSG00000125347	1.84328677551791	0.0668286573266749	0.0774901604984903	NK.CD56dim	0.0173886695190805	0.0420391235523934	44107	NS	0.0859521890133672	noLD
rs4705950	132457594	chr5	C	T	B2	-0.038306	1.9347e-05	0.0089661	hospitalized	NK.CD56dim__NS	ENSG00000125347	0.367168249814388	0.713897889101973	0.0128887875456217	NK.CD56dim	0.000701655894114198	0.0351032191703322	24015	NS	0.0357504521286264	noLD
rs4705952	132503926	chr5	G	A	B2	-0.012632	0.20508	0.0099688	hospitalized	NK.CD56dim__NS	ENSG00000125347	-1.05694243605993	0.291865897140115	-0.0294262994287696	NK.CD56dim	0.00578471380911153	0.0278409669484603	13149	NS	0.0188608397190484	noLD
rs4705953	132506483	chr5	G	A	B2	-0.011564	0.27395	0.01057	hospitalized	NK.CD56dim__NS	ENSG00000125347	0.215654245860653	0.829486189518126	0.00682719545343832	NK.CD56dim	0.000242164018205018	0.031658061848918	15706	NS	0.014974262035079	noLD
rs4705959	132530099	chr5	T	C	B2	-0.0011647	0.90614	0.0098777	hospitalized	NK.CD56dim__NS	ENSG00000125347	1.99625478811436	0.0473192451924858	0.0696375167310046	NK.CD56dim	0.020333354616056	0.0348840825057122	39322	NS	0.0380129862604715	noLD
rs4877	132271895	chr5	G	T	B2	0.061937	1.0665e-05	0.014066	hospitalized	NK.CD56dim__NS	ENSG00000125347	-2.75774422899624	0.00638231916421259	-0.103528382614794	NK.CD56dim	0.0381009864194299	0.0375409661005714	209714	NS	0.301052043388803	lowLD
rs513931	132283153	chr5	C	A	B2	-0.04837	0.051469	0.024836	hospitalized	NK.CD56dim__NS	ENSG00000125347	0.935364911012847	0.350775214472586	0.0388009354613842	NK.CD56dim	0.00453613965662211	0.0414821370831296	198456	NS	0.00597455502730708	noLD
rs538397564	132452797	chr5	A	AT	B2	0.053234	1.8264e-05	0.012423	hospitalized	NK.CD56dim__NS	ENSG00000125347	-1.5078144486546	0.133245681902998	-0.0405913713280451	NK.CD56dim	0.0117025963908858	0.0269206674364104	28812	NS	0.161968448557116	noLD
rs546837107	132341947	chr5	C	CA	B2	0.087094	3.4979e-05	0.021046	hospitalized	NK.CD56dim__NS	ENSG00000125347	-3.17823856759829	0.00172722051094944	-0.114238931170925	NK.CD56dim	0.0499809025030444	0.0359441019738341	139662	NS	0.394290488332229	lowLD
rs55633655	132263063	chr5	T	G	B2	-0.024541	0.0060291	0.0089363	hospitalized	NK.CD56dim__NS	ENSG00000125347	0.24477302444561	0.806893581906445	0.00674478072199074	NK.CD56dim	0.000311953870541632	0.0275552452614706	218546	NS	0.00298534655759633	noLD
rs55722650	132271607	chr5	C	T	B2	-0.043356	1.9761e-06	0.0091163	hospitalized	NK.CD56dim__NS	ENSG00000125347	1.16894348733826	0.243875645058569	0.0458747641458888	NK.CD56dim	0.00706652589350246	0.0392446381221969	210002	NS	0.0107383311922946	noLD
rs55730162	132514164	chr5	G	A	B2	-0.004643	0.68671	0.011512	hospitalized	NK.CD56dim__NS	ENSG00000125347	2.01266628799299	0.0455467879671529	0.0702000798267753	NK.CD56dim	0.0206621195024223	0.0348791452639563	23387	NS	0.0384739092738614	noLD
rs55864055	132424331	chr5	G	A	B2	-0.0052069	0.77169	0.017945	hospitalized	NK.CD56dim__NS	ENSG00000125347	1.72109871069192	0.0868437542118204	0.0755314818061803	NK.CD56dim	0.0151936173478197	0.0438856187253868	57278	NS	0.0912701286785965	noLD
rs55942909	132450115	chr5	C	T	B2	-0.0097708	0.60598	0.018942	hospitalized	NK.CD56dim__NS	ENSG00000125347	1.94511405098306	0.0532216629088473	0.0951192486713632	NK.CD56dim	0.0193247606501608	0.048901630535901	31494	NS	0.0561016934115135	noLD
rs56083751	132328945	chr5	T	A	B2	-0.016205	0.15319	0.011345	hospitalized	NK.CD56dim__NS	ENSG00000125347	0.362583609481829	0.717314765260156	0.0119815065079988	NK.CD56dim	0.000684254776190203	0.0330448100649715	152664	NS	0.0235065475622397	noLD
rs56183820	132629914	chr5	C	T	B2	0.012052	0.25498	0.010587	hospitalized	NK.CD56dim__NS	ENSG00000125347	-0.266018787464658	0.790510182653903	-0.010945172908998	NK.CD56dim	0.000368437096178939	0.0411443605668346	139137	NS	0.00101140383494015	noLD
rs56356933	132531377	chr5	CT	C	B2	-0.00020705	0.98697	0.012679	hospitalized	NK.CD56dim__NS	ENSG00000125347	0.372255251562372	0.710113368035094	0.0115787756481026	NK.CD56dim	0.000721218907015159	0.0311043983919796	40600	NS	0.00087383355507666	noLD
rs56399423	132336964	chr5	T	C	B2	-0.040788	5.7143e-06	0.0089908	hospitalized	NK.CD56dim__NS	ENSG00000125347	1.09635751086649	0.274295573558656	0.0439643061085402	NK.CD56dim	0.00622146661488867	0.0401003374107352	144645	NS	0.015839719961545	noLD
rs56668723	132571498	chr5	C	G	B2	0.0087774	0.41464	0.01076	hospitalized	NK.CD56dim__NS	ENSG00000125347	-0.265221251520901	0.791123559332701	-0.0109307395183159	NK.CD56dim	0.000366232034636321	0.0412136638962151	80721	NS	0.000438092099475266	noLD
rs56764892	132241637	chr5	A	G	B2	-0.0092463	0.5196	0.014359	hospitalized	NK.CD56dim__NS	ENSG00000125347	-0.409423724768361	0.682685115503962	-0.0166893529708492	NK.CD56dim	0.000872299816228773	0.0407630334082166	239972	NS	0.000688102716265115	noLD
rs56798121	132589482	chr5	A	C	B2	0.01097	0.29899	0.010562	hospitalized	NK.CD56dim__NS	ENSG00000125347	0.0392746258522727	0.968712244175326	0.00144893440563318	NK.CD56dim	8.03377001966661e-06	0.036892379601099	98705	NS	0.000703286809961068	noLD
rs56800160	132333716	chr5	GAAGA	G	B2	-0.0072054	0.5028	0.010753	hospitalized	NK.CD56dim__NS	ENSG00000125347	0.0701793539823611	0.944123947957607	0.00183796757100497	NK.CD56dim	2.56511218227664e-05	0.0261895766590688	147889	NS	0.0274584445489551	noLD
rs56996855	132353945	chr5	T	C	B2	0.064955	1.5673e-05	0.015039	hospitalized	NK.CD56dim__NS	ENSG00000125347	-3.52856858062089	0.00052280133491098	-0.122258417961922	NK.CD56dim	0.0608987416916252	0.0346481626100091	127664	NS	0.371935202425667	lowLD
rs57335548	132610870	chr5	T	C	B2	0.010665	0.77574	0.037438	hospitalized	NK.CD56dim__NS	ENSG00000125347	0.329915691785097	0.741823339037986	0.0197469840571168	NK.CD56dim	0.000566576536580394	0.0598546372567807	120093	NS	0.00129325362305733	noLD
rs57392644	132510124	chr5	TCAACAA	T	B2	-0.0022686	0.82203	0.010086	hospitalized	NK.CD56dim__NS	ENSG00000125347	1.38349123245869	0.168120734944111	0.0433320420289091	NK.CD56dim	0.00987059993913341	0.0313207926528749	19347	NS	0.0262265459519664	noLD
rs575330047	132581268	chr5	TA	T	B2	-0.0056749	0.83883	0.027901	hospitalized	NK.CD56dim__NS	ENSG00000125347	1.5254571787189	0.128790645374221	0.0642322211236683	NK.CD56dim	0.0119747609408396	0.0421068660725119	90491	NS	0.00784093141297192	noLD
rs57560761	132270006	chr5	A	G	B2	0.0012115	0.93511	0.014881	hospitalized	NK.CD56dim__NS	ENSG00000125347	0.296334195369623	0.767295163175337	0.0151516720962077	NK.CD56dim	0.00045715526423647	0.0511303532732992	211603	NS	0.0124650825680465	noLD
rs57600888	132318360	chr5	C	A	B2	0.06636	1.0469e-05	0.015057	hospitalized	NK.CD56dim__NS	ENSG00000125347	-3.52856858062089	0.00052280133491098	-0.122258417961922	NK.CD56dim	0.0608987416916252	0.0346481626100091	163249	NS	0.371935202425667	lowLD
rs57744805	132270013	chr5	G	C	B2	0.0010002	0.94641	0.01488	hospitalized	NK.CD56dim__NS	ENSG00000125347	0.296334195369623	0.767295163175337	0.0151516720962077	NK.CD56dim	0.00045715526423647	0.0511303532732992	211596	NS	0.0124650825680465	noLD
rs57750646	132344571	chr5	G	A	B2	0.064702	5.1662e-06	0.014196	hospitalized	NK.CD56dim__NS	ENSG00000125347	-4.01442413496237	8.53963911182346e-05	-0.136960587902984	NK.CD56dim	0.0774358147464687	0.034117119491727	137038	NS	0.476116075167949	lowLD
rs57896917	132523669	chr5	A	T	B2	-0.00034475	0.97109	0.0095111	hospitalized	NK.CD56dim__NS	ENSG00000125347	1.34991429951184	0.178632779131003	0.0426156673597981	NK.CD56dim	0.00940175052659485	0.0315691650760415	32892	NS	0.0208457954748161	noLD
rs581968	132374510	chr5	G	A	B2	-0.005544	0.53736	0.008988	hospitalized	NK.CD56dim__NS	ENSG00000125347	2.25874669293001	0.0250234718013784	0.0688641070848854	NK.CD56dim	0.0258847615109202	0.0304877511499778	107099	NS	0.0903622129011372	noLD
rs582490	132374403	chr5	G	A	B2	-0.0049652	0.58141	0.0090059	hospitalized	NK.CD56dim__NS	ENSG00000125347	2.25874669293001	0.0250234718013784	0.0688641070848854	NK.CD56dim	0.0258847615109202	0.0304877511499778	107206	NS	0.0903622129011372	noLD
rs58389930	132347731	chr5	G	T	B2	0.075989	1.8681e-06	0.01594	hospitalized	NK.CD56dim__NS	ENSG00000125347	-3.63535028157358	0.000356441184181428	-0.134139162801377	NK.CD56dim	0.064399395632251	0.0368985523847001	133878	NS	0.439181630756935	lowLD
rs58395458	132465283	chr5	T	A	B2	-0.00013931	0.99234	0.014503	hospitalized	NK.CD56dim__NS	ENSG00000125347	1.66128538326003	0.0982881278551961	0.0942134244843457	NK.CD56dim	0.0141706252783898	0.0567111619916055	16326	NS	0.0227369096624513	noLD
rs5871452	132378652	chr5	A	AATC	B2	-0.0049994	0.63514	0.010536	hospitalized	NK.CD56dim__NS	ENSG00000125347	2.17543157998983	0.0308195677427195	0.0693849500678444	NK.CD56dim	0.0240555195387328	0.0318947976604113	102957	NS	0.0863535908295023	noLD
rs5871455	132483078	chr5	AC	A	B2	0.0022249	0.82803	0.010242	hospitalized	NK.CD56dim__NS	ENSG00000125347	-2.75051950707297	0.0065192108453744	-0.0719328644399087	NK.CD56dim	0.0379091724702786	0.026152464745272	0	NS	0.0762928365967471	noLD
rs58755310	132513844	chr5	G	C	B2	0.01899	0.18515	0.014331	hospitalized	NK.CD56dim__NS	ENSG00000125347	-2.08600901961579	0.0382991550495427	-0.0664652268953161	NK.CD56dim	0.022161455862451	0.0318623871087375	23067	NS	0.0856872650995464	noLD
rs58760622	132572420	chr5	A	T	B2	0.010293	0.34204	0.010833	hospitalized	NK.CD56dim__NS	ENSG00000125347	-0.0780605293764156	0.937861194816331	-0.00325872204105305	NK.CD56dim	3.17356920145461e-05	0.0417460920017487	81643	NS	0.000202806909116063	noLD
rs58835386	132264866	chr5	A	G	B2	-0.017084	0.068829	0.0093894	hospitalized	NK.CD56dim__NS	ENSG00000125347	0.47559625596297	0.634902691396781	0.0136158938595536	NK.CD56dim	0.00117669604006347	0.0286291022875793	216743	NS	0.00486587844471369	noLD
rs59041913	132452443	chr5	C	T	B2	-0.01125	0.32825	0.011508	hospitalized	NK.CD56dim__NS	ENSG00000125347	1.63331987781291	0.104040500245098	0.065618860195678	NK.CD56dim	0.0137040369806783	0.0401751433304936	29166	NS	0.0456116655184463	noLD
rs59099245	132344253	chr5	C	A	B2	-0.077832	0.068929	0.042791	hospitalized	NK.CD56dim__NS	ENSG00000125347	1.40583609348172	0.161389001105802	0.0958164656888181	NK.CD56dim	0.0101887413892315	0.0681562140373829	137356	NS	0.0743424003770255	noLD
rs59302116	132295981	chr5	T	G	B2	0.00026247	0.99531	0.044671	hospitalized	NK.CD56dim__NS	ENSG00000125347	-0.204185573662479	0.838424754599518	-0.0114208883529152	NK.CD56dim	0.000217097381887666	0.055933865199478	185628	NS	0.0041004050834214	noLD
rs59505471	132333795	chr5	CT	C	B2	-0.086731	0.07393	0.048533	hospitalized	NK.CD56dim__NS	ENSG00000125347	1.41047097261007	0.160018718865507	0.0960741089897104	NK.CD56dim	0.0102553442285357	0.0681149139935335	147813	NS	0.0741334397294008	noLD
rs59568225	132610053	chr5	T	G	B2	0.011574	0.30515	0.011286	hospitalized	NK.CD56dim__NS	ENSG00000125347	0.0525371315984129	0.958155330193888	0.00194359646278726	NK.CD56dim	1.43755756137557e-05	0.0369947198039638	119276	NS	0.0024061244104385	noLD
rs59616671	132335241	chr5	AC	A	B2	-0.061926	0.16728	0.044842	hospitalized	NK.CD56dim__NS	ENSG00000125347	1.41047097261007	0.160018718865507	0.0960741089897104	NK.CD56dim	0.0102553442285357	0.0681149139935335	146367	NS	0.0741334397294008	noLD
rs60068475	132463037	chr5	C	T	B2	0.070317	1.6184e-09	0.011657	hospitalized	NK.CD56dim__NS	ENSG00000125347	-5.51181825830944	1.13376215658341e-07	-0.154026410630314	NK.CD56dim	0.13661355030445	0.02794475496323	18572	NS	0.556167655929985	midLD
rs60156285	132620126	chr5	C	T	B2	0.013878	0.21861	0.011281	hospitalized	NK.CD56dim__NS	ENSG00000125347	1.13698924435247	0.256959784914835	0.0528185684883199	NK.CD56dim	0.00668801379398807	0.0464547652941088	129349	NS	1.7400207153954e-06	noLD
rs60212139	132375917	chr5	A	G	B2	-0.075446	0.078282	0.042849	hospitalized	NK.CD56dim__NS	ENSG00000125347	1.58663428998746	0.114241014651298	0.107090622364366	NK.CD56dim	0.0129418152917883	0.0674954670021735	105692	NS	0.0845771964710486	noLD
rs60395913	132376309	chr5	G	T	B2	-0.075677	0.077084	0.042807	hospitalized	NK.CD56dim__NS	ENSG00000125347	1.58663428998746	0.114241014651298	0.107090622364366	NK.CD56dim	0.0129418152917883	0.0674954670021735	105300	NS	0.0845771964710486	noLD
rs60490216	132586193	chr5	T	C	B2	0.010969	0.29182	0.010406	hospitalized	NK.CD56dim__NS	ENSG00000125347	-0.0115657349598941	0.990784093083933	-0.000381907478155868	NK.CD56dim	6.96698603998826e-07	0.0330205974354581	95416	NS	7.29521400312154e-06	noLD
rs60492295	132281631	chr5	G	A	B2	0.030037	0.010689	0.011766	hospitalized	NK.CD56dim__NS	ENSG00000125347	0.215872152521996	0.829316566556097	0.00707682531480092	NK.CD56dim	0.000242653533276285	0.0327824836697259	199978	NS	0.00281713319656614	noLD
rs60522531	132394360	chr5	CA	C	B2	-0.026382	0.022188	0.011535	hospitalized	NK.CD56dim__NS	ENSG00000125347	2.17555897170031	0.0308098854092037	0.0678161319631274	NK.CD56dim	0.0240582691866104	0.0311718196772785	87248	NS	0.0227542415605327	noLD
rs60934439	132304150	chr5	A	G	B2	0.00081125	0.95446	0.014206	hospitalized	NK.CD56dim__NS	ENSG00000125347	0.71791479295586	0.473682442093475	0.0339157234748533	NK.CD56dim	0.00267719696984048	0.0472419900072159	177459	NS	0.0386513863384737	noLD
rs610735	132374084	chr5	T	C	B2	0.018178	0.031286	0.0084417	hospitalized	NK.CD56dim__NS	ENSG00000125347	-0.581761417419583	0.561409815825185	-0.0150471065344071	NK.CD56dim	0.00175963960001945	0.0258647378183808	107525	NS	0.0716785028125749	noLD
rs61096033	132561479	chr5	C	CA	B2	0.0055543	0.62591	0.011394	hospitalized	NK.CD56dim__NS	ENSG00000125347	-0.0293196675710571	0.976640094855455	-0.00119023854902701	NK.CD56dim	4.47728675838279e-06	0.0405952266048868	70702	NS	0.000432343509755484	noLD
rs611084	132374047	chr5	A	C	B2	0.018164	0.051658	0.0093343	hospitalized	NK.CD56dim__NS	ENSG00000125347	-0.581761417419583	0.561409815825185	-0.0150471065344071	NK.CD56dim	0.00175963960001945	0.0258647378183808	107562	NS	0.0716785028125749	noLD
rs61119904	132269208	chr5	G	A	B2	0.012488	0.44747	0.016439	hospitalized	NK.CD56dim__NS	ENSG00000125347	0.296334195369623	0.767295163175337	0.0151516720962077	NK.CD56dim	0.00045715526423647	0.0511303532732992	212401	NS	0.0124650825680465	noLD
rs61175929	132485856	chr5	C	G	B2	0.0083166	0.42596	0.010446	hospitalized	NK.CD56dim__NS	ENSG00000125347	-2.74759735429261	0.00657533077016798	-0.0718479789707594	NK.CD56dim	0.0378317115290726	0.0261493842460252	0	NS	0.076305709029379	noLD
rs61352298	132264896	chr5	G	C	B2	-0.00034304	0.96799	0.0085493	hospitalized	NK.CD56dim__NS	ENSG00000125347	-1.38388000856468	0.168001821304771	-0.0378432375378244	NK.CD56dim	0.00987609341553376	0.0273457505734724	216713	NS	0.0974721765488004	noLD
rs61541267	132640143	chr5	A	G	B2	0.0074487	0.84203	0.037375	hospitalized	NK.CD56dim__NS	ENSG00000125347	0.329915691785097	0.741823339037986	0.0197469840571168	NK.CD56dim	0.000566576536580394	0.0598546372567807	149366	NS	0.00129325362305733	noLD
rs62383708	132558313	chr5	G	T	B2	-0.023294	0.073442	0.013013	hospitalized	NK.CD56dim__NS	ENSG00000125347	0.195960407559822	0.844848398849458	0.00940637742424159	NK.CD56dim	0.000199962513928275	0.04800141794648	67536	NS	0.00725870737993288	noLD
rs62383710	132564905	chr5	G	A	B2	0.01142	0.28428	0.010666	hospitalized	NK.CD56dim__NS	ENSG00000125347	0.127158059631435	0.898948372383156	0.00472258752671672	NK.CD56dim	8.42073466986889e-05	0.0371395060635955	74128	NS	0.00152963673091144	noLD
rs62383714	132574103	chr5	G	A	B2	0.01333	0.20791	0.010585	hospitalized	NK.CD56dim__NS	ENSG00000125347	0.127158059631435	0.898948372383155	0.00472258752671672	NK.CD56dim	8.42073466986891e-05	0.0371395060635955	83326	NS	0.00152963673091144	noLD
rs62383715	132584538	chr5	G	A	B2	0.013299	0.25776	0.011752	hospitalized	NK.CD56dim__NS	ENSG00000125347	-0.336220036853109	0.73707210542896	-0.0135888656506732	NK.CD56dim	0.000588423934569442	0.0404165848587126	93761	NS	2.17749217292389e-05	noLD
rs62383750	132597287	chr5	T	A	B2	0.012206	0.24855	0.010578	hospitalized	NK.CD56dim__NS	ENSG00000125347	-0.393582680376938	0.694325888908706	-0.0162401119584783	NK.CD56dim	0.000806158575121119	0.0412622627167563	106510	NS	0.00106216123817834	noLD
rs62383757	132626157	chr5	C	T	B2	0.012404	0.24213	0.010604	hospitalized	NK.CD56dim__NS	ENSG00000125347	-0.451145567659318	0.652393757127701	-0.0181608983933024	NK.CD56dim	0.00105894163732839	0.040255074404314	135380	NS	4.38553306012943e-05	noLD
rs62383758	132626278	chr5	C	T	B2	0.012262	0.24342	0.010512	hospitalized	NK.CD56dim__NS	ENSG00000125347	-0.0493229368277222	0.960713211559503	-0.00181115076069541	NK.CD56dim	1.26704232985033e-05	0.0367202538450112	135501	NS	0.000593886935020964	noLD
rs62385260	132631848	chr5	G	A	B2	0.013286	0.21708	0.010764	hospitalized	NK.CD56dim__NS	ENSG00000125347	-0.0190455012908221	0.984824584421034	-0.000804379462935609	NK.CD56dim	1.88922101114299e-06	0.0422346175431588	141071	NS	0.000383062997325992	noLD
rs62385693	132437982	chr5	T	C	B2	0.012452	0.20834	0.009897	hospitalized	NK.CD56dim__NS	ENSG00000125347	3.02916908507341	0.00278973251494474	0.0943313497518109	NK.CD56dim	0.045611163795342	0.0311409984396843	43627	NS	0.122277460862005	noLD
rs62385716	132448080	chr5	C	T	B2	0.028312	0.11933	0.018177	hospitalized	NK.CD56dim__NS	ENSG00000125347	-1.43326391472684	0.153408783949076	-0.12091284588667	NK.CD56dim	0.0105859340747856	0.0843618852357101	33529	NS	8.89810295800254e-05	noLD
rs635619	132384573	chr5	G	A	B2	-0.0052924	0.55619	0.008993	hospitalized	NK.CD56dim__NS	ENSG00000125347	2.25871120088765	0.0250257230328835	0.0689614720539414	NK.CD56dim	0.0258839691101234	0.0305313366431442	97036	NS	0.0897866562904678	noLD
rs635620	132384571	chr5	A	G	B2	-0.0056139	0.53245	0.0089928	hospitalized	NK.CD56dim__NS	ENSG00000125347	2.17543157998983	0.0308195677427195	0.0693849500678444	NK.CD56dim	0.0240555195387328	0.0318947976604113	97038	NS	0.0863535908295023	noLD
rs6596075	132406536	chr5	G	C	B2	-0.02766	0.011287	0.010917	hospitalized	NK.CD56dim__NS	ENSG00000125347	2.42136112447066	0.0163925376822123	0.0764312233250413	NK.CD56dim	0.0296315632556274	0.0315653962362801	75073	NS	0.0494461797951595	noLD
rs6596080	132505045	chr5	C	T	B2	0.019738	0.57195	0.034923	hospitalized	NK.CD56dim__NS	ENSG00000125347	-1.30822801287846	0.19235997353353	-0.0847184854179862	NK.CD56dim	0.00883510210993617	0.0647581955010901	14268	NS	0.00754092610614257	noLD
rs6596084	132599748	chr5	A	G	B2	0.011839	0.749	0.037003	hospitalized	NK.CD56dim__NS	ENSG00000125347	0.329915691785097	0.741823339037986	0.0197469840571168	NK.CD56dim	0.000566576536580394	0.0598546372567807	108971	NS	0.00129325362305733	noLD
rs6596086	132616530	chr5	T	C	B2	0.011412	0.25389	0.010002	hospitalized	NK.CD56dim__NS	ENSG00000125347	0.744755225364143	0.457330320649862	0.0215123108531375	NK.CD56dim	0.00288053451789416	0.0288850754187313	125753	NS	0.00158224851902538	noLD
rs6596087	132632917	chr5	G	A	B2	0.014477	0.15155	0.010095	hospitalized	NK.CD56dim__NS	ENSG00000125347	-0.151867707165146	0.879450737940329	-0.00451802016617372	NK.CD56dim	0.000120109532798429	0.0297497094708928	142140	NS	0.00260213314878197	noLD
rs66765994	132521263	chr5	TA	T	B2	-0.0024047	0.79249	0.0091403	hospitalized	NK.CD56dim__NS	ENSG00000125347	0.240966980759229	0.809837832365924	0.00818262563076264	NK.CD56dim	0.000302330890349612	0.0339574559343407	30486	NS	0.00148996322506632	noLD
rs667838	132287009	chr5	G	T	B2	0.0029153	0.82551	0.013223	hospitalized	NK.CD56dim__NS	ENSG00000125347	0.541070171314514	0.589086426694581	0.0184690391404703	NK.CD56dim	0.00152245427732077	0.0341342770672432	194600	NS	0.00761534457054273	noLD
rs66881681	132477719	chr5	CAGG	C	B2	0.01243	0.20538	0.0098157	hospitalized	NK.CD56dim__NS	ENSG00000125347	-2.63008848922115	0.00922857180624084	-0.0698309552783307	NK.CD56dim	0.0347750707691993	0.0265508006915044	3887	NS	0.0902199640298433	noLD
rs68115520	132253999	chr5	G	A	B2	0.048027	0.00021464	0.012976	hospitalized	NK.CD56dim__NS	ENSG00000125347	-2.19939251544969	0.0290441254382681	-0.0727265532918184	NK.CD56dim	0.024575254602377	0.0330666548971813	227610	NS	0.190029395392295	noLD
rs682821	132319847	chr5	T	C	B2	0.0070316	0.43483	0.0090039	hospitalized	NK.CD56dim__NS	ENSG00000125347	-2.16631904361323	0.0315190253135114	-0.0658326804521006	NK.CD56dim	0.023859210410391	0.0303891897392443	161762	NS	0.0776689357816849	noLD
rs6860806	132304843	chr5	A	G	B2	0.0038623	0.65944	0.0087643	hospitalized	NK.CD56dim__NS	ENSG00000125347	-2.56996371387504	0.0109290782380632	-0.0660282934291614	NK.CD56dim	0.0332555727130105	0.0256923057211584	176766	NS	0.0914175190440804	noLD
rs6864922	132280597	chr5	C	T	B2	0.062742	2.8374e-06	0.0134	hospitalized	NK.CD56dim__NS	ENSG00000125347	-2.12736415242396	0.0346659693080681	-0.0701509215260658	NK.CD56dim	0.0230284320991395	0.0329755117129968	201012	NS	0.245290609850585	lowLD
rs6865305	132280980	chr5	A	G	B2	0.057868	1.228e-05	0.013234	hospitalized	NK.CD56dim__NS	ENSG00000125347	-3.00035328721194	0.00305443555762021	-0.0940297096113047	NK.CD56dim	0.0447861935729197	0.0313395459168348	200629	NS	0.252858140624535	lowLD
rs6865438	132454724	chr5	T	C	B2	0.047049	5.2899e-08	0.0086467	hospitalized	NK.CD56dim__NS	ENSG00000125347	-1.35842934480577	0.1759214169032	-0.0363471780203189	NK.CD56dim	0.00951960143748605	0.026756767408846	26885	NS	0.150497445886844	noLD
rs6865641	132493917	chr5	G	A	B2	-0.030955	0.48394	0.044223	hospitalized	NK.CD56dim__NS	ENSG00000125347	1.00506030520555	0.31613278156508	0.0713207732420458	NK.CD56dim	0.00523364308508239	0.0709616854557398	3140	NS	0.00903650596801465	noLD
rs6866095	132633253	chr5	T	C	B2	0.01656	0.13421	0.011057	hospitalized	NK.CD56dim__NS	ENSG00000125347	-0.152637213741195	0.878844661585914	-0.00454016549748041	NK.CD56dim	0.000121329647219343	0.0297448137724692	142476	NS	0.00260266098952373	noLD
rs6866467	132451361	chr5	A	G	B2	0.047968	3.2507e-08	0.0086783	hospitalized	NK.CD56dim__NS	ENSG00000125347	-2.01814013219365	0.0449682879276935	-0.0573319173646567	NK.CD56dim	0.0207723240149181	0.028408293581843	30248	NS	0.206330662586358	lowLD
rs6866614	132451445	chr5	A	G	B2	0.027369	0.0044281	0.0096167	hospitalized	NK.CD56dim__NS	ENSG00000125347	-1.28752664278413	0.199460590601636	-0.045092481347286	NK.CD56dim	0.00856007606777714	0.0350225617465892	30164	NS	0.0521996721952666	noLD
rs6867282	132247427	chr5	G	C	B2	-0.0018693	0.82328	0.00837	hospitalized	NK.CD56dim__NS	ENSG00000125347	-1.60540216004632	0.110048824648695	-0.042336976013379	NK.CD56dim	0.0132457171637452	0.0263715703560268	234182	NS	0.112001001195664	noLD
rs6867325	132448313	chr5	A	G	B2	0.018818	0.068457	0.010328	hospitalized	NK.CD56dim__NS	ENSG00000125347	-0.619733144347885	0.536168252403595	-0.0217911940902214	NK.CD56dim	0.00199636680864426	0.0351622214964011	33296	NS	0.0843622697275399	noLD
rs6868229	132248106	chr5	C	T	B2	-0.0093158	0.48946	0.013478	hospitalized	NK.CD56dim__NS	ENSG00000125347	0.170977121929997	0.864421804357455	0.00521257310471858	NK.CD56dim	0.000152232947764979	0.0304869625004728	233503	NS	0.0244304685837404	noLD
rs6868372	132448891	chr5	A	G	B2	0.034851	0.00034291	0.0097336	hospitalized	NK.CD56dim__NS	ENSG00000125347	-1.41567547702784	0.158490616057633	-0.0443077620799471	NK.CD56dim	0.0103303830870207	0.031297965387498	32718	NS	0.149389446699074	noLD
rs6868463	132520361	chr5	T	G	B2	0.017518	0.22049	0.014297	hospitalized	NK.CD56dim__NS	ENSG00000125347	-1.74474313361612	0.0826296627192459	-0.0544702061813893	NK.CD56dim	0.0156073839500579	0.031219613438739	29584	NS	0.0942057159552678	noLD
rs6871350	132244527	chr5	T	C	B2	-0.00021526	0.97946	0.008361	hospitalized	NK.CD56dim__NS	ENSG00000125347	-0.981986888841362	0.327342078058435	-0.0258487981926506	NK.CD56dim	0.00499728840310001	0.0263229565347347	237082	NS	0.097345605225859	noLD
rs6871536	132634182	chr5	T	C	B2	0.012794	0.20818	0.010165	hospitalized	NK.CD56dim__NS	ENSG00000125347	-0.0949360423617588	0.924464634502387	-0.00302051688419738	NK.CD56dim	4.69397347834615e-05	0.0318163345453937	143405	NS	0.00211717678441515	noLD
rs6873269	132482862	chr5	G	A	B2	0.006917	0.46655	0.0095	hospitalized	NK.CD56dim__NS	ENSG00000125347	-2.74837868131295	0.00656028266316465	-0.0718692931382225	NK.CD56dim	0.0378524162403144	0.0261497055070625	0	NS	0.0763766453820753	noLD
rs6873426	132482939	chr5	G	T	B2	0.0053951	0.56747	0.0094357	hospitalized	NK.CD56dim__NS	ENSG00000125347	-2.74837868131295	0.00656028266316465	-0.0718692931382225	NK.CD56dim	0.0378524162403144	0.0261497055070625	0	NS	0.0763766453820753	noLD
rs6873732	132625375	chr5	C	T	B2	0.013189	0.1915	0.010097	hospitalized	NK.CD56dim__NS	ENSG00000125347	-0.0807099476165039	0.935756692533236	-0.00238587601897137	NK.CD56dim	3.39264304387816e-05	0.029561114700606	134598	NS	0.00138965555462889	noLD
rs6873897	132631281	chr5	G	A	B2	0.012636	0.23048	0.010538	hospitalized	NK.CD56dim__NS	ENSG00000125347	0.174352495219652	0.861772150566384	0.00593087182314339	NK.CD56dim	0.000158301981251168	0.0340165583272644	140504	NS	0.000742683786693249	noLD
rs6874639	132443024	chr5	A	G	B2	0.0084512	0.38809	0.0097918	hospitalized	NK.CD56dim__NS	ENSG00000125347	3.55024362168833	0.000484033435976735	0.107222641264603	NK.CD56dim	0.0616029775498859	0.030201488317473	38585	NS	0.116669290952972	noLD
rs6877599	132283250	chr5	G	A	B2	0.062825	3.2236e-06	0.013493	hospitalized	NK.CD56dim__NS	ENSG00000125347	-2.04265208064392	0.0424537611674414	-0.0681034218962679	NK.CD56dim	0.0212691843356995	0.0333406861313352	198359	NS	0.230299988009888	lowLD
rs6878192	132277850	chr5	A	G	B2	0.059699	7.676e-06	0.013343	hospitalized	NK.CD56dim__NS	ENSG00000125347	-2.1209734697823	0.0352072558795928	-0.069571297726908	NK.CD56dim	0.0228934460465799	0.0328015879114456	203759	NS	0.24854494553779	lowLD
rs6878253	132277600	chr5	G	A	B2	0.059503	7.7517e-06	0.013306	hospitalized	NK.CD56dim__NS	ENSG00000125347	-2.17946605384825	0.0305142054744982	-0.0707763011582264	NK.CD56dim	0.024142671079276	0.0324741470660935	204009	NS	0.260458957093878	lowLD
rs6878654	132291708	chr5	T	A	B2	-0.032236	0.00043601	0.0091652	hospitalized	NK.CD56dim__NS	ENSG00000125347	2.22530679436414	0.0272244703282751	0.0727476950982982	NK.CD56dim	0.0251431342266206	0.0326910856887421	189901	NS	0.0870754686771404	noLD
rs6879083	132571959	chr5	A	G	B2	0.0096349	0.79459	0.037007	hospitalized	NK.CD56dim__NS	ENSG00000125347	0.329915691785097	0.741823339037986	0.0197469840571168	NK.CD56dim	0.000566576536580394	0.0598546372567807	81182	NS	0.00129325362305733	noLD
rs6887731	132527908	chr5	A	G	B2	-0.00096795	0.91884	0.0094997	hospitalized	NK.CD56dim__NS	ENSG00000125347	1.69069334738515	0.0925180870696066	0.0523801364804007	NK.CD56dim	0.0146693360384595	0.0309814530005767	37131	NS	0.0338214840417234	noLD
rs6890009	132244340	chr5	C	A	B2	-0.0031055	0.71515	0.0085093	hospitalized	NK.CD56dim__NS	ENSG00000125347	-0.90777207127744	0.365136610301853	-0.0240553633454235	NK.CD56dim	0.00427358585623149	0.0264993428488852	237269	NS	0.0500966862540797	noLD
rs6893672	132637638	chr5	T	C	B2	-0.016406	0.70136	0.042782	hospitalized	NK.CD56dim__NS	ENSG00000125347	-0.688232652430422	0.49213696334236	-0.0435988848793927	NK.CD56dim	0.00246092984138817	0.0633490502454769	146861	NS	0.00033732010118309	noLD
rs6893782	132403741	chr5	C	A	B2	-0.023031	0.032803	0.01079	hospitalized	NK.CD56dim__NS	ENSG00000125347	1.57954055616792	0.115858159484095	0.0524990643318802	NK.CD56dim	0.0128278312085062	0.0332369207785628	77868	NS	0.00537615084260786	noLD
rs6893937	132482509	chr5	T	C	B2	0.0046629	0.67427	0.011094	hospitalized	NK.CD56dim__NS	ENSG00000125347	-2.74837868131295	0.00656028266316465	-0.0718692931382225	NK.CD56dim	0.0378524162403144	0.0261497055070625	0	NS	0.0763766453820753	noLD
rs6894017	132616706	chr5	G	A	B2	0.01453	0.15048	0.010105	hospitalized	NK.CD56dim__NS	ENSG00000125347	-0.100993865209589	0.919660715328232	-0.00301154541232912	NK.CD56dim	5.31209322352598e-05	0.0298190925367532	125929	NS	0.00288772560462684	noLD
rs6894249	132461855	chr5	A	G	B2	0.024104	0.0041217	0.0084024	hospitalized	NK.CD56dim__NS	ENSG00000125347	-2.19820366665428	0.0291300775677486	-0.0616211253154722	NK.CD56dim	0.0245493462489179	0.0280324913702201	19754	NS	0.0929382416443958	noLD
rs6894655	132482957	chr5	T	C	B2	0.011693	0.17782	0.0086776	hospitalized	NK.CD56dim__NS	ENSG00000125347	-2.74837868131295	0.00656028266316465	-0.0718692931382225	NK.CD56dim	0.0378524162403144	0.0261497055070625	0	NS	0.0763766453820753	noLD
rs6897575	132268842	chr5	C	T	B2	-0.022984	0.0066365	0.0084669	hospitalized	NK.CD56dim__NS	ENSG00000125347	0.373638607942116	0.709085447773688	0.0106538663831789	NK.CD56dim	0.000726585280306286	0.028513826346418	212767	NS	0.00628619681752007	noLD
rs6897597	132407773	chr5	T	C	B2	-0.043933	3.1529e-06	0.0094266	hospitalized	NK.CD56dim__NS	ENSG00000125347	4.00246699348678	8.94783334087326e-05	0.110634113846985	NK.CD56dim	0.0770106811849451	0.0276414806235803	73836	NS	0.353654095848774	lowLD
rs6898898	132584189	chr5	T	A	B2	0.012949	0.23103	0.010812	hospitalized	NK.CD56dim__NS	ENSG00000125347	0.976218572601138	0.330184532902228	0.027773081528822	NK.CD56dim	0.00493904053395712	0.0284496549321127	93412	NS	0.00256692681811666	noLD
rs71583465	132258935	chr5	G	C	B2	-0.0021204	0.81885	0.0092586	hospitalized	NK.CD56dim__NS	ENSG00000125347	-1.47178973186476	0.14271485177693	-0.0399956842598983	NK.CD56dim	0.011156243492048	0.0271748629535713	222674	NS	0.10501207719346	noLD
rs71583466	132259761	chr5	G	A	B2	0.053833	7.3447e-05	0.013578	hospitalized	NK.CD56dim__NS	ENSG00000125347	-2.50688087868392	0.0130099740805577	-0.0847834485027044	NK.CD56dim	0.0316941226846891	0.0338202940648758	221848	NS	0.211677540678186	lowLD
rs71583468	132285738	chr5	G	A	B2	0.067661	2.5278e-06	0.014378	hospitalized	NK.CD56dim__NS	ENSG00000125347	-2.43484243333075	0.0158123256646244	-0.0884624429780012	NK.CD56dim	0.0299525280234242	0.0363318963753186	195871	NS	0.306880001067484	lowLD
rs71583470	132307623	chr5	C	T	B2	0.070944	3.2468e-06	0.015242	hospitalized	NK.CD56dim__NS	ENSG00000125347	-3.45149496056369	0.000685576690096109	-0.127089235371311	NK.CD56dim	0.0584211312021619	0.0368215039637652	173986	NS	0.416295737058178	lowLD
rs71583471	132318474	chr5	C	T	B2	0.069237	4.5791e-06	0.015107	hospitalized	NK.CD56dim__NS	ENSG00000125347	-3.52856858062089	0.00052280133491098	-0.122258417961922	NK.CD56dim	0.0608987416916252	0.0346481626100091	163135	NS	0.371935202425667	lowLD
rs71583474	132326117	chr5	C	T	B2	0.066201	1.0988e-05	0.015057	hospitalized	NK.CD56dim__NS	ENSG00000125347	-3.52856858062089	0.00052280133491098	-0.122258417961922	NK.CD56dim	0.0608987416916252	0.0346481626100091	155492	NS	0.371935202425667	lowLD
rs71583475	132326814	chr5	A	C	B2	0.06617	1.1119e-05	0.015058	hospitalized	NK.CD56dim__NS	ENSG00000125347	-3.52856858062089	0.00052280133491098	-0.122258417961922	NK.CD56dim	0.0608987416916252	0.0346481626100091	154795	NS	0.371935202425667	lowLD
rs71583476	132337519	chr5	C	T	B2	0.067638	8.464e-06	0.015189	hospitalized	NK.CD56dim__NS	ENSG00000125347	-3.61001815945729	0.000390653508018147	-0.13329675552112	NK.CD56dim	0.0635618655708681	0.0369241232684435	144090	NS	0.439616629768483	lowLD
rs71583477	132350347	chr5	A	G	B2	0.064467	1.799e-05	0.015033	hospitalized	NK.CD56dim__NS	ENSG00000125347	-3.52856858062089	0.00052280133491098	-0.122258417961922	NK.CD56dim	0.0608987416916252	0.0346481626100091	131262	NS	0.371935202425667	lowLD
rs71583478	132353131	chr5	C	T	B2	0.067164	1.8629e-05	0.01569	hospitalized	NK.CD56dim__NS	ENSG00000125347	-3.49324910583577	0.000592280985184753	-0.143791492219628	NK.CD56dim	0.0597581911409315	0.0411626791743573	128478	NS	0.4268598975235	lowLD
rs71583479	132356459	chr5	A	T	B2	0.042037	0.042887	0.020761	hospitalized	NK.CD56dim__NS	ENSG00000125347	-3.45149496056369	0.000685576690096109	-0.127089235371311	NK.CD56dim	0.0584211312021619	0.0368215039637652	125150	NS	0.416295737058178	lowLD
rs71583480	132360559	chr5	C	G	B2	0.073529	4.6863e-05	0.018063	hospitalized	NK.CD56dim__NS	ENSG00000125347	-3.61001815945729	0.000390653508018148	-0.13329675552112	NK.CD56dim	0.063561865570868	0.0369241232684435	121050	NS	0.439616629768483	lowLD
rs71583481	132360859	chr5	G	A	B2	0.065578	1.2966e-05	0.015038	hospitalized	NK.CD56dim__NS	ENSG00000125347	-3.52856858062088	0.000522801334910984	-0.122258417961922	NK.CD56dim	0.0608987416916251	0.0346481626100091	120750	NS	0.371935202425667	lowLD
rs71583482	132362249	chr5	T	C	B2	0.049726	0.0023562	0.016351	hospitalized	NK.CD56dim__NS	ENSG00000125347	-3.52856858062088	0.000522801334910984	-0.122258417961922	NK.CD56dim	0.0608987416916251	0.0346481626100091	119360	NS	0.371935202425667	lowLD
rs71583483	132362327	chr5	T	C	B2	0.050176	0.0021502	0.016351	hospitalized	NK.CD56dim__NS	ENSG00000125347	-3.52856858062089	0.00052280133491098	-0.122258417961922	NK.CD56dim	0.0608987416916252	0.0346481626100091	119282	NS	0.371935202425667	lowLD
rs71583484	132383438	chr5	G	A	B2	0.072183	1.3646e-06	0.014944	hospitalized	NK.CD56dim__NS	ENSG00000125347	-3.51832596095655	0.000542119133755728	-0.119333027270046	NK.CD56dim	0.0605670872758991	0.0339175586896451	98171	NS	0.386639493385634	lowLD
rs71583485	132383690	chr5	A	G	B2	0.071991	1.4516e-06	0.014943	hospitalized	NK.CD56dim__NS	ENSG00000125347	-3.51832596095655	0.000542119133755728	-0.119333027270046	NK.CD56dim	0.0605670872758991	0.0339175586896451	97919	NS	0.386639493385634	lowLD
rs71583486	132383997	chr5	G	T	B2	0.071916	1.4938e-06	0.014945	hospitalized	NK.CD56dim__NS	ENSG00000125347	-3.51832596095655	0.000542119133755728	-0.119333027270046	NK.CD56dim	0.0605670872758991	0.0339175586896451	97612	NS	0.386639493385634	lowLD
rs71644647	132619422	chr5	CAG	C	B2	0.0076181	0.50009	0.011297	hospitalized	NK.CD56dim__NS	ENSG00000125347	-0.212429393362183	0.831997412445223	-0.00878175683704918	NK.CD56dim	0.000234977310000291	0.0413396503094874	128645	NS	0.000844322905208217	noLD
rs71913337	132626744	chr5	CTG	C	B2	0.011287	0.37384	0.012692	hospitalized	NK.CD56dim__NS	ENSG00000125347	-0.451145567659318	0.652393757127701	-0.0181608983933024	NK.CD56dim	0.00105894163732839	0.040255074404314	135967	NS	4.38553306012943e-05	noLD
rs72003888	132550038	chr5	TTA	T	B2	0.0028165	0.80852	0.011622	hospitalized	NK.CD56dim__NS	ENSG00000125347	0.184780896794599	0.853595926309685	0.0061315404667846	NK.CD56dim	0.000177801609196145	0.0331827617094011	59261	NS	0.000127463033902215	noLD
rs72505670	132277509	chr5	T	A	B2	0.0037593	0.80097	0.014912	hospitalized	NK.CD56dim__NS	ENSG00000125347	0.296334195369623	0.767295163175337	0.0151516720962077	NK.CD56dim	0.00045715526423647	0.0511303532732992	204100	NS	0.0124650825680465	noLD
rs725580	132428411	chr5	A	G	B2	-0.069406	1.8285e-09	0.011544	hospitalized	NK.CD56dim__NS	ENSG00000125347	6.18308723646723	3.70058943657399e-09	0.160057350464663	NK.CD56dim	0.166053396573001	0.0258863160656478	53198	NS	0.907520058570926	highLD
rs726923	132450726	chr5	C	A	B2	0.038888	5.0893e-05	0.0095985	hospitalized	NK.CD56dim__NS	ENSG00000125347	-3.05097277784507	0.00260365880158181	-0.085437231593848	NK.CD56dim	0.0462396664907994	0.0280032756156524	30883	NS	0.276011075065779	lowLD
rs72795177	132413076	chr5	G	A	B2	-0.019415	0.22109	0.015867	hospitalized	NK.CD56dim__NS	ENSG00000125347	-0.463781801718357	0.643329440089075	-0.0280617228673429	NK.CD56dim	0.00111902533574152	0.0605063043943757	68533	NS	0.00306092249797557	noLD
rs72797303	132460471	chr5	T	C	B2	-0.036953	4.1919e-05	0.0090203	hospitalized	NK.CD56dim__NS	ENSG00000125347	0.351587047257345	0.725533523324616	0.0124269559550771	NK.CD56dim	0.00064340582387678	0.0353453179006937	21138	NS	0.0369235461981773	noLD
rs72797317	132493282	chr5	C	T	B2	0.025497	0.23454	0.021448	hospitalized	NK.CD56dim__NS	ENSG00000125347	0.510322960833764	0.61041140622774	0.0443773378044835	NK.CD56dim	0.00135456643365686	0.0869593202939174	2505	NS	2.13116515728947e-05	noLD
rs72797327	132507773	chr5	A	G	B2	-0.00026043	0.97816	0.0095112	hospitalized	NK.CD56dim__NS	ENSG00000125347	1.38349123245869	0.16812073494411	0.0433320420289091	NK.CD56dim	0.00987059993913341	0.0313207926528749	16996	NS	0.0262265459519664	noLD
rs72797338	132530716	chr5	A	G	B2	0.016032	0.17594	0.011846	hospitalized	NK.CD56dim__NS	ENSG00000125347	0.609809072078119	0.542709305050094	0.0220423412779767	NK.CD56dim	0.0019330638621238	0.0361462993701625	39939	NS	0.0239403364841679	noLD
rs72797340	132531873	chr5	G	A	B2	0.012113	0.33355	0.012526	hospitalized	NK.CD56dim__NS	ENSG00000125347	0.0884593228271682	0.929603811392692	0.00372121949401621	NK.CD56dim	4.07538171578701e-05	0.0420670131206717	41096	NS	0.00783149935326081	noLD
rs72797364	132600866	chr5	T	C	B2	-0.011158	0.45999	0.015102	hospitalized	NK.CD56dim__NS	ENSG00000125347	-0.323540545402644	0.746638037342875	-0.0192923576075157	NK.CD56dim	0.00054490335865441	0.0596288715020446	110089	NS	0.00800358962172758	noLD
rs73257714	132530535	chr5	C	T	B2	-0.014962	0.74226	0.045495	hospitalized	NK.CD56dim__NS	ENSG00000125347	2.11345372039819	0.0358534694639897	0.129710367610712	NK.CD56dim	0.0227350840232593	0.0613736493772257	39758	NS	0.0102812767301464	noLD
rs73257715	132532645	chr5	A	G	B2	-0.0020177	0.96471	0.045608	hospitalized	NK.CD56dim__NS	ENSG00000125347	1.609116051772	0.109233952038342	0.112210171807147	NK.CD56dim	0.0133062561709704	0.0697340453993848	41868	NS	0.0241448513745711	noLD
rs73261636	132639837	chr5	T	C	B2	0.012689	0.70415	0.033417	hospitalized	NK.CD56dim__NS	ENSG00000125347	-0.392527681274041	0.695103778373379	-0.0195998241040016	NK.CD56dim	0.000801846009127936	0.0499323360848992	149060	NS	0.0100283469156454	noLD
rs736801	132497907	chr5	C	T	B2	-0.022694	0.021064	0.0098376	hospitalized	NK.CD56dim__NS	ENSG00000125347	1.04408556452489	0.297758571862493	0.040448174894669	NK.CD56dim	0.0056456264886197	0.0387402874524702	7130	NS	0.0292941865179974	noLD
rs73787020	132582453	chr5	A	C	B2	0.010889	0.76859	0.03701	hospitalized	NK.CD56dim__NS	ENSG00000125347	0.329915691785097	0.741823339037986	0.0197469840571168	NK.CD56dim	0.000566576536580394	0.0598546372567807	91676	NS	0.00129325362305733	noLD
rs73787021	132583019	chr5	A	G	B2	0.01039	0.77893	0.037013	hospitalized	NK.CD56dim__NS	ENSG00000125347	0.329915691785097	0.741823339037986	0.0197469840571168	NK.CD56dim	0.000566576536580394	0.0598546372567807	92242	NS	0.00129325362305733	noLD
rs73787023	132593885	chr5	G	T	B2	0.0062563	0.86706	0.037376	hospitalized	NK.CD56dim__NS	ENSG00000125347	0.329915691785097	0.741823339037986	0.0197469840571168	NK.CD56dim	0.000566576536580394	0.0598546372567807	103108	NS	0.00129325362305733	noLD
rs73787024	132630375	chr5	G	A	B2	0.011563	0.75673	0.037327	hospitalized	NK.CD56dim__NS	ENSG00000125347	0.329915691785097	0.741823339037986	0.0197469840571168	NK.CD56dim	0.000566576536580394	0.0598546372567807	139598	NS	0.00129325362305733	noLD
rs73787025	132634727	chr5	A	G	B2	-0.017867	0.67589	0.042736	hospitalized	NK.CD56dim__NS	ENSG00000125347	-0.688232652430422	0.49213696334236	-0.0435988848793927	NK.CD56dim	0.00246092984138817	0.0633490502454769	143950	NS	0.00033732010118309	noLD
rs73787026	132634838	chr5	T	C	B2	-0.016326	0.70246	0.042738	hospitalized	NK.CD56dim__NS	ENSG00000125347	-0.688232652430422	0.49213696334236	-0.0435988848793927	NK.CD56dim	0.00246092984138817	0.0633490502454769	144061	NS	0.00033732010118309	noLD
rs73787029	132639510	chr5	T	G	B2	-0.0053053	0.8932	0.039517	hospitalized	NK.CD56dim__NS	ENSG00000125347	-0.919234883244891	0.359126127114494	-0.0573848990134883	NK.CD56dim	0.00438172004589991	0.062426807401956	148733	NS	0.000435228847646065	noLD
rs739718	132537381	chr5	T	C	B2	0.019972	0.18784	0.015165	hospitalized	NK.CD56dim__NS	ENSG00000125347	-2.75113124638345	0.00650751749957587	-0.0902730855759378	NK.CD56dim	0.0379253974066567	0.0328130785089253	46604	NS	0.0779320478493196	noLD
rs739719	132537173	chr5	A	C	B2	-0.017107	0.22574	0.014122	hospitalized	NK.CD56dim__NS	ENSG00000125347	2.54217502924249	0.0118059278183004	0.0878822337698699	NK.CD56dim	0.0325635768391688	0.0345697022270165	46396	NS	0.0939701411028264	noLD
rs743562	132536691	chr5	C	T	B2	0.0024608	0.78088	0.0088462	hospitalized	NK.CD56dim__NS	ENSG00000125347	1.89058287652605	0.0601862564395184	0.0536497172040804	NK.CD56dim	0.0182759368024444	0.0283773421785465	45914	NS	0.0564957174458382	noLD
rs74367688	132509263	chr5	AT	A	B2	0.010037	0.52258	0.015698	hospitalized	NK.CD56dim__NS	ENSG00000125347	-1.26453168297773	0.207572074251469	-0.0393895810273738	NK.CD56dim	0.00825954702119666	0.0311495406225164	18486	NS	0.109659716237701	noLD
rs74438233	132569727	chr5	C	T	B2	0.018579	0.70337	0.048792	hospitalized	NK.CD56dim__NS	ENSG00000125347	1.53859972763946	0.125548434102723	0.0919838648369142	NK.CD56dim	0.0121794625658828	0.0597841421550473	78950	NS	0.0111440536172165	noLD
rs7447266	132266840	chr5	C	T	B2	0.0015528	0.91681	0.014867	hospitalized	NK.CD56dim__NS	ENSG00000125347	0.296334195369623	0.767295163175337	0.0151516720962077	NK.CD56dim	0.00045715526423647	0.0511303532732992	214769	NS	0.0124650825680465	noLD
rs7449456	132617735	chr5	C	T	B2	0.016198	0.15115	0.011284	hospitalized	NK.CD56dim__NS	ENSG00000125347	0.350531990217416	0.72632376133088	0.0111976299375536	NK.CD56dim	0.000639552565783731	0.0319446733823303	126958	NS	7.42572116405168e-05	noLD
rs74513394	132333534	chr5	T	A	B2	-0.076177	0.075176	0.042811	hospitalized	NK.CD56dim__NS	ENSG00000125347	1.41047097261007	0.160018718865507	0.0960741089897104	NK.CD56dim	0.0102553442285357	0.0681149139935335	148075	NS	0.0741334397294008	noLD
rs74557349	132308261	chr5	T	G	B2	0.049743	0.29703	0.0477	hospitalized	NK.CD56dim__NS	ENSG00000125347	-0.136661115352157	0.891441857683622	-0.0131872998951588	NK.CD56dim	9.72627288814523e-05	0.0964963578789544	173348	NS	0.0229736871191715	noLD
rs74588254	132351124	chr5	G	A	B2	-0.076983	0.07235	0.042842	hospitalized	NK.CD56dim__NS	ENSG00000125347	1.40583609348172	0.161389001105802	0.0958164656888181	NK.CD56dim	0.0101887413892315	0.0681562140373829	130485	NS	0.0743424003770255	noLD
rs74616551	132354364	chr5	T	G	B2	0.029154	0.49461	0.042685	hospitalized	NK.CD56dim__NS	ENSG00000125347	-1.66989331751049	0.0965699657575149	-0.135190142356045	NK.CD56dim	0.0143157479337047	0.0809573527472936	127245	NS	0.0341500516217676	noLD
rs74769721	132575733	chr5	G	A	B2	-0.0037387	0.93422	0.045299	hospitalized	NK.CD56dim__NS	ENSG00000125347	1.40015597110732	0.163080462027087	0.0788734045236922	NK.CD56dim	0.0101074052850312	0.0563318702710776	84956	NS	0.0144333341613281	noLD
rs74861750	132615235	chr5	A	G	B2	-0.0090397	0.8415	0.045205	hospitalized	NK.CD56dim__NS	ENSG00000125347	1.40015597110732	0.163080462027087	0.0788734045236922	NK.CD56dim	0.0101074052850312	0.0563318702710776	124458	NS	0.0144333341613281	noLD
rs75105374	132572193	chr5	T	G	B2	-0.018134	0.62665	0.037278	hospitalized	NK.CD56dim__NS	ENSG00000125347	1.46760842125836	0.143846823203795	0.0778244136068828	NK.CD56dim	0.0110936466446405	0.0530280505886947	81416	NS	0.00894141593844001	noLD
rs75185240	132493501	chr5	A	T	B2	-0.038238	0.38524	0.044039	hospitalized	NK.CD56dim__NS	ENSG00000125347	1.04467278652478	0.297487697146002	0.0734301862504518	NK.CD56dim	0.00565194287816552	0.070290130266268	2724	NS	0.00968459589198629	noLD
rs75196988	132532284	chr5	C	G	B2	0.0117	0.67734	0.028118	hospitalized	NK.CD56dim__NS	ENSG00000125347	-2.66642227103549	0.00832017384180461	-0.133942669810517	NK.CD56dim	0.035707973447523	0.0502331049607163	41507	NS	0.130402361495312	noLD
rs75244569	132512179	chr5	A	G	B2	0.016951	0.2537	0.014851	hospitalized	NK.CD56dim__NS	ENSG00000125347	-2.45575547669482	0.014948254856586	-0.0778155640298128	NK.CD56dim	0.0304535301679038	0.0316870163859083	21402	NS	0.104664629094635	noLD
rs75245322	132567334	chr5	T	G	B2	-0.010674	0.47856	0.015062	hospitalized	NK.CD56dim__NS	ENSG00000125347	-0.323540545402644	0.746638037342875	-0.0192923576075157	NK.CD56dim	0.00054490335865441	0.0596288715020446	76557	NS	0.00800358962172758	noLD
rs75539158	132312899	chr5	C	T	B2	1.1654e-05	0.99935	0.014332	hospitalized	NK.CD56dim__NS	ENSG00000125347	0.467098867573398	0.640958784116497	0.0227554093026076	NK.CD56dim	0.00113507135773335	0.048716472854715	168710	NS	0.0332245900182002	noLD
rs75569496	132620539	chr5	C	T	B2	-0.020043	0.58996	0.037193	hospitalized	NK.CD56dim__NS	ENSG00000125347	1.2112150213023	0.227301693721906	0.0636124318012932	NK.CD56dim	0.00758290308244801	0.0525195202193718	129762	NS	0.0066946743071319	noLD
rs75605147	132609819	chr5	A	G	B2	0.0095707	0.84371	0.048544	hospitalized	NK.CD56dim__NS	ENSG00000125347	1.53859972763946	0.125548434102723	0.0919838648369142	NK.CD56dim	0.0121794625658828	0.0597841421550473	119042	NS	0.0111440536172165	noLD
rs75688870	132513399	chr5	T	G	B2	0.012375	0.4454	0.016217	hospitalized	NK.CD56dim__NS	ENSG00000125347	-2.4616788715485	0.0147112589472421	-0.0779901984332687	NK.CD56dim	0.0305961176531207	0.0316817109390915	22622	NS	0.10497963639535	noLD
rs75697392	132631689	chr5	C	T	B2	-0.01176	0.79498	0.045255	hospitalized	NK.CD56dim__NS	ENSG00000125347	1.40015597110732	0.163080462027087	0.0788734045236922	NK.CD56dim	0.0101074052850312	0.0563318702710776	140912	NS	0.0144333341613281	noLD
rs75708409	132597685	chr5	C	T	B2	-0.0071286	0.87974	0.047117	hospitalized	NK.CD56dim__NS	ENSG00000125347	1.40015597110732	0.163080462027087	0.0788734045236921	NK.CD56dim	0.0101074052850312	0.0563318702710776	106908	NS	0.0144333341613281	noLD
rs757103	132430738	chr5	C	G	B2	-0.0053683	0.76418	0.017895	hospitalized	NK.CD56dim__NS	ENSG00000125347	1.69709606211666	0.0912988936526624	0.0745592966196542	NK.CD56dim	0.0147790078419272	0.0439334568525615	50871	NS	0.0863903179252292	noLD
rs757105	132459971	chr5	C	T	B2	0.01263	0.19604	0.0097685	hospitalized	NK.CD56dim__NS	ENSG00000125347	2.38309454939603	0.0181434163671611	0.0733899728249706	NK.CD56dim	0.0287290790619169	0.0307960810214477	21638	NS	0.0360014482500511	noLD
rs75817769	132371673	chr5	A	G	B2	0.0015545	0.91377	0.014356	hospitalized	NK.CD56dim__NS	ENSG00000125347	0.428228331002397	0.668964876016404	0.0207354508953089	NK.CD56dim	0.000954190231990297	0.048421483106387	109936	NS	0.0333492275176532	noLD
rs75851300	132272827	chr5	T	G	B2	0.00051024	0.97262	0.014868	hospitalized	NK.CD56dim__NS	ENSG00000125347	0.296334195369623	0.767295163175337	0.0151516720962077	NK.CD56dim	0.00045715526423647	0.0511303532732992	208782	NS	0.0124650825680465	noLD
rs75893502	132478135	chr5	C	T	B2	0.019647	0.32871	0.020115	hospitalized	NK.CD56dim__NS	ENSG00000125347	-1.46360295937183	0.144937683646903	-0.0523400719295309	NK.CD56dim	0.0110338419729395	0.0357611137599742	3474	NS	0.088508507992032	noLD
rs75999741	132385587	chr5	C	G	B2	-0.074604	0.081095	0.042768	hospitalized	NK.CD56dim__NS	ENSG00000125347	1.58663428998746	0.114241014651298	0.107090622364366	NK.CD56dim	0.0129418152917883	0.0674954670021735	96022	NS	0.0845771964710486	noLD
rs76030196	132295801	chr5	C	A	B2	0.0022189	0.87726	0.014367	hospitalized	NK.CD56dim__NS	ENSG00000125347	0.49945435169821	0.618031178684466	0.0245304950880836	NK.CD56dim	0.00129755712381688	0.0491145887600674	185808	NS	0.032894972028834	noLD
rs76086964	132492783	chr5	T	C	B2	-0.039065	0.37537	0.044069	hospitalized	NK.CD56dim__NS	ENSG00000125347	0.522806556647285	0.601711642184961	0.0351823400013954	NK.CD56dim	0.00142155285067703	0.0672951391945366	2006	NS	0.00607096519222912	noLD
rs763595	132527552	chr5	A	G	B2	0.011222	0.30439	0.010926	hospitalized	NK.CD56dim__NS	ENSG00000125347	0.690250231147871	0.490870364145643	0.0247987748858364	NK.CD56dim	0.0024753438305404	0.0359272243119667	36775	NS	0.0232510143307257	noLD
rs76532260	132384660	chr5	C	T	B2	0.032983	0.44387	0.043077	hospitalized	NK.CD56dim__NS	ENSG00000125347	-1.66710008134766	0.0971248278794325	-0.134989161253112	NK.CD56dim	0.0142685787681665	0.0809724399653251	96949	NS	0.0362514234869934	noLD
rs76566054	132328615	chr5	T	A	B2	-0.076306	0.075019	0.04286	hospitalized	NK.CD56dim__NS	ENSG00000125347	1.41826189059067	0.157735368618231	0.0963446714046533	NK.CD56dim	0.010367772707352	0.0679315097189336	152994	NS	0.0735031151513459	noLD
rs76582866	132314228	chr5	G	A	B2	0.029993	0.48807	0.043256	hospitalized	NK.CD56dim__NS	ENSG00000125347	-1.66710008134766	0.0971248278794325	-0.134989161253112	NK.CD56dim	0.0142685787681665	0.0809724399653251	167381	NS	0.0362514234869934	noLD
rs76737266	132334522	chr5	G	A	B2	-0.075965	0.076007	0.042813	hospitalized	NK.CD56dim__NS	ENSG00000125347	1.41047097261007	0.160018718865507	0.0960741089897104	NK.CD56dim	0.0102553442285357	0.0681149139935335	147087	NS	0.0741334397294008	noLD
rs76771760	132253393	chr5	C	T	B2	0.0013417	0.92823	0.014896	hospitalized	NK.CD56dim__NS	ENSG00000125347	0.282088021682659	0.778179850330781	0.014479285390275	NK.CD56dim	0.000414274409630946	0.051328962158357	228216	NS	0.0105690390878363	noLD
rs76791696	132631690	chr5	A	G	B2	-0.025041	0.49567	0.036754	hospitalized	NK.CD56dim__NS	ENSG00000125347	1.10589373957435	0.270156279327665	0.057541094217881	NK.CD56dim	0.00632947918794864	0.0520313047798137	140913	NS	0.00584656162263072	noLD
rs76839246	132571816	chr5	C	T	B2	0.018221	0.70872	0.048776	hospitalized	NK.CD56dim__NS	ENSG00000125347	1.53859972763946	0.125548434102723	0.0919838648369142	NK.CD56dim	0.0121794625658828	0.0597841421550473	81039	NS	0.0111440536172165	noLD
rs76917152	132569368	chr5	A	T	B2	0.021089	0.66589	0.048841	hospitalized	NK.CD56dim__NS	ENSG00000125347	1.53859972763946	0.125548434102723	0.0919838648369142	NK.CD56dim	0.0121794625658828	0.0597841421550473	78591	NS	0.0111440536172165	noLD
rs7701414	132250265	chr5	A	G	B2	-0.022387	0.009871	0.0086761	hospitalized	NK.CD56dim__NS	ENSG00000125347	1.28357623323882	0.200837244268952	0.0383413322847216	NK.CD56dim	0.0085080745604326	0.0298707091108844	231344	NS	0.0130203280431008	noLD
rs7701588	132484278	chr5	T	C	B2	0.012768	0.14215	0.0086985	hospitalized	NK.CD56dim__NS	ENSG00000125347	-2.74837868131295	0.00656028266316465	-0.0718692931382225	NK.CD56dim	0.0378524162403144	0.0261497055070625	0	NS	0.0763766453820753	noLD
rs7703152	132447521	chr5	C	T	B2	0.019575	0.058494	0.010347	hospitalized	NK.CD56dim__NS	ENSG00000125347	-0.589645947672197	0.556121268461605	-0.0208040105672697	NK.CD56dim	0.00180757230536914	0.0352822073133882	34088	NS	0.0842157479944474	noLD
rs7703230	132450916	chr5	G	T	B2	0.049386	1.3262e-08	0.0086906	hospitalized	NK.CD56dim__NS	ENSG00000125347	-3.05017705762906	0.00261024339069131	-0.0854725145396252	NK.CD56dim	0.046216664795807	0.0280221485260479	30693	NS	0.276064587993243	lowLD
rs7704457	132409098	chr5	T	C	B2	0.015573	0.15755	0.011019	hospitalized	NK.CD56dim__NS	ENSG00000125347	2.21149024485268	0.0281819125498807	0.0751979873505323	NK.CD56dim	0.0248396159582647	0.0340033095445744	72511	NS	0.0686728867061723	noLD
rs7704677	132564077	chr5	A	G	B2	0.0071887	0.84745	0.037369	hospitalized	NK.CD56dim__NS	ENSG00000125347	0.329915691785097	0.741823339037986	0.0197469840571168	NK.CD56dim	0.000566576536580394	0.0598546372567807	73300	NS	0.00129325362305733	noLD
rs7705189	132287665	chr5	A	G	B2	-0.022729	0.013178	0.009169	hospitalized	NK.CD56dim__NS	ENSG00000125347	0.850523645249836	0.396093433561742	0.026298407771364	NK.CD56dim	0.00375351673380526	0.0309202547374671	193944	NS	0.0140556180273887	noLD
rs7705471	132375682	chr5	A	G	B2	-0.075835	0.076469	0.042807	hospitalized	NK.CD56dim__NS	ENSG00000125347	1.69483583248484	0.0917277875144871	0.113817903204721	NK.CD56dim	0.0147402479231603	0.067155709729036	105927	NS	0.0950844738850479	noLD
rs7705826	132396764	chr5	T	G	B2	-0.023869	0.02689	0.010785	hospitalized	NK.CD56dim__NS	ENSG00000125347	1.56226582448085	0.119872117420649	0.0518255016527566	NK.CD56dim	0.0125522836851774	0.0331732928165272	84845	NS	0.00506599348773159	noLD
rs7706859	132606350	chr5	C	T	B2	0.021154	0.59501	0.039793	hospitalized	NK.CD56dim__NS	ENSG00000125347	0.134087899479917	0.893473515895778	0.00758930127059636	NK.CD56dim	9.36347983021558e-05	0.0565994493167003	115573	NS	0.00147184683112194	noLD
rs7706860	132606352	chr5	C	A	B2	0.011262	0.76315	0.037371	hospitalized	NK.CD56dim__NS	ENSG00000125347	0.329915691785097	0.741823339037986	0.0197469840571168	NK.CD56dim	0.000566576536580394	0.0598546372567807	115575	NS	0.00129325362305733	noLD
rs7708626	132577114	chr5	G	A	B2	0.0085334	0.81942	0.03738	hospitalized	NK.CD56dim__NS	ENSG00000125347	0.329915691785097	0.741823339037986	0.0197469840571168	NK.CD56dim	0.000566576536580394	0.0598546372567807	86337	NS	0.00129325362305733	noLD
rs7709318	132615543	chr5	T	C	B2	-0.014674	0.63108	0.030558	hospitalized	NK.CD56dim__NS	ENSG00000125347	1.67859725226394	0.0948573459561419	0.0771653383788036	NK.CD56dim	0.0144632079027297	0.0459701326656708	124766	NS	0.017556244419424	noLD
rs77118102	132477631	chr5	T	C	B2	-0.043937	0.34025	0.046072	hospitalized	NK.CD56dim__NS	ENSG00000125347	0.37910827229685	0.705026386955181	0.0291790117251228	NK.CD56dim	0.000747997799868143	0.0769674888610054	3978	NS	0.00274453206636538	noLD
rs77123396	132378806	chr5	G	A	B2	-0.074713	0.080823	0.042793	hospitalized	NK.CD56dim__NS	ENSG00000125347	1.58663428998746	0.114241014651298	0.107090622364366	NK.CD56dim	0.0129418152917883	0.0674954670021735	102803	NS	0.0845771964710486	noLD
rs7713065	132452642	chr5	A	C	B2	0.017786	0.058625	0.0094058	hospitalized	NK.CD56dim__NS	ENSG00000125347	-1.10661065398226	0.269846849583594	-0.031817886275428	NK.CD56dim	0.00633763620683992	0.0287525573343506	28967	NS	0.0633361772198406	noLD
rs7713818	132453059	chr5	C	T	B2	0.03283	0.0010306	0.010003	hospitalized	NK.CD56dim__NS	ENSG00000125347	-1.35820018033624	0.17599398021542	-0.0363433669828519	NK.CD56dim	0.00951642039377265	0.0267584760398535	28550	NS	0.150432130864367	noLD
rs7713966	132453122	chr5	C	A	B2	0.033513	0.00051427	0.0096489	hospitalized	NK.CD56dim__NS	ENSG00000125347	-1.35842934480577	0.1759214169032	-0.0363471780203189	NK.CD56dim	0.00951960143748605	0.026756767408846	28487	NS	0.150497445886844	noLD
rs7718024	132450187	chr5	T	C	B2	0.0096924	0.33005	0.0099511	hospitalized	NK.CD56dim__NS	ENSG00000125347	2.79724143000874	0.00567897393662537	0.0891553029189542	NK.CD56dim	0.0391571468128086	0.0318725805940446	31422	NS	0.0811696004233323	noLD
rs7719499	132478399	chr5	C	G	B2	0.011535	0.2094	0.0091898	hospitalized	NK.CD56dim__NS	ENSG00000125347	-2.74941801433963	0.00654031382054503	-0.0719065463777438	NK.CD56dim	0.0378799657026132	0.0261533699141834	3210	NS	0.0764123250487011	noLD
rs7720230	132256712	chr5	T	G	B2	-0.023803	0.0063353	0.0087195	hospitalized	NK.CD56dim__NS	ENSG00000125347	0.632297072264498	0.527945005233022	0.0191904776657053	NK.CD56dim	0.00207796259897993	0.0303504136069725	224897	NS	0.00576610631685038	noLD
rs7720592	132509052	chr5	G	T	B2	0.010033	0.53556	0.016194	hospitalized	NK.CD56dim__NS	ENSG00000125347	-2.42293709158005	0.0163237514682614	-0.0778398922927993	NK.CD56dim	0.0296690030416607	0.032126253943324	18275	NS	0.106572481602727	noLD
rs7721296	132280273	chr5	T	C	B2	0.056412	1.7162e-05	0.013122	hospitalized	NK.CD56dim__NS	ENSG00000125347	-2.98499395398288	0.00320477841763323	-0.0912287415548076	NK.CD56dim	0.0443491141681898	0.0305624543838961	201336	NS	0.262854765036985	lowLD
rs7722713	132254197	chr5	C	T	B2	0.0018999	0.89829	0.014864	hospitalized	NK.CD56dim__NS	ENSG00000125347	0.296334195369623	0.767295163175337	0.0151516720962077	NK.CD56dim	0.00045715526423647	0.0511303532732992	227412	NS	0.0124650825680465	noLD
rs77254187	132513385	chr5	T	G	B2	0.021382	0.1382	0.014423	hospitalized	NK.CD56dim__NS	ENSG00000125347	-2.08598081973561	0.0383017397759371	-0.0664610805435505	NK.CD56dim	0.0221608699619884	0.031860830125933	22608	NS	0.0857056555121242	noLD
rs7727038	132254564	chr5	C	T	B2	-0.014245	0.12797	0.0093584	hospitalized	NK.CD56dim__NS	ENSG00000125347	0.316167803051997	0.752218592090983	0.00882319714710956	NK.CD56dim	0.000520364911083431	0.0279066908835701	227045	NS	0.000851728929774297	noLD
rs7727544	132254841	chr5	C	T	B2	-0.015223	0.10347	0.0093492	hospitalized	NK.CD56dim__NS	ENSG00000125347	0.150694684938635	0.880374766885339	0.00420715075569534	NK.CD56dim	0.000118261471261671	0.0279183752061896	226768	NS	0.00138515330985564	noLD
rs7730247	132445596	chr5	A	C	B2	0.0087664	0.37092	0.0097976	hospitalized	NK.CD56dim__NS	ENSG00000125347	3.71820210269666	0.000263229098102785	0.111841721497417	NK.CD56dim	0.0671688330923594	0.0300795164997358	36013	NS	0.124704175591463	noLD
rs77318058	132361291	chr5	T	C	B2	0.00021366	0.98812	0.014345	hospitalized	NK.CD56dim__NS	ENSG00000125347	0.437039215342942	0.662574045962596	0.0211828250610535	NK.CD56dim	0.000993820066975407	0.0484689344054206	120318	NS	0.0333824416741178	noLD
rs77335401	132424133	chr5	T	C	B2	-0.018503	0.23533	0.015592	hospitalized	NK.CD56dim__NS	ENSG00000125347	0.805407271011516	0.42158100170974	0.0449918813453283	NK.CD56dim	0.00336717006969048	0.0558622736157108	57476	NS	0.0241535635647181	noLD
rs7734052	132453123	chr5	T	A	B2	0.036475	0.00038974	0.010284	hospitalized	NK.CD56dim__NS	ENSG00000125347	-1.35842934480577	0.1759214169032	-0.0363471780203189	NK.CD56dim	0.00951960143748605	0.026756767408846	28486	NS	0.150497445886844	noLD
rs7734115	132456366	chr5	C	T	B2	0.071246	1.1344e-08	0.012479	hospitalized	NK.CD56dim__NS	ENSG00000125347	-4.20847221995958	3.94513062315979e-05	-0.117680749226803	NK.CD56dim	0.0844553613773384	0.0279628195402305	25243	NS	0.415882274982537	lowLD
rs7734334	132479312	chr5	C	A	B2	0.0080289	0.40734	0.0096898	hospitalized	NK.CD56dim__NS	ENSG00000125347	-2.74855076391393	0.00655697260487957	-0.0718655626312406	NK.CD56dim	0.0378569770003677	0.026146711050337	2297	NS	0.0763164168102261	noLD
rs7735073	132479665	chr5	G	A	B2	0.011348	0.19324	0.0087224	hospitalized	NK.CD56dim__NS	ENSG00000125347	-2.74837868131295	0.00656028266316465	-0.0718692931382225	NK.CD56dim	0.0378524162403144	0.0261497055070625	1944	NS	0.0763766453820753	noLD
rs7735891	132261312	chr5	C	T	B2	-0.022894	0.0085717	0.0087092	hospitalized	NK.CD56dim__NS	ENSG00000125347	0.807986199052634	0.420098458731881	0.0247589435712679	NK.CD56dim	0.00338869487782269	0.0306427802854775	220297	NS	0.0122422354466814	noLD
rs7736102	132268564	chr5	G	A	B2	-0.022265	0.0085775	0.008471	hospitalized	NK.CD56dim__NS	ENSG00000125347	0.373638607942116	0.709085447773688	0.0106538663831789	NK.CD56dim	0.000726585280306286	0.028513826346418	213045	NS	0.00628619681752007	noLD
rs7736284	132252458	chr5	T	C	B2	-0.0046848	0.6126	0.0092518	hospitalized	NK.CD56dim__NS	ENSG00000125347	-1.36788196464057	0.172947867219231	-0.0354319437741446	NK.CD56dim	0.00965126343673665	0.0259027786680811	229151	NS	0.0881535889458192	noLD
rs7736328	132504704	chr5	C	T	B2	-0.012657	0.2311	0.010569	hospitalized	NK.CD56dim__NS	ENSG00000125347	0.219186131659541	0.826737890796123	0.00693856065187326	NK.CD56dim	0.000250159073070407	0.0316560203847697	13927	NS	0.0150400137646572	noLD
rs7737470	132638371	chr5	T	A	B2	0.017166	0.094165	0.010255	hospitalized	NK.CD56dim__NS	ENSG00000125347	0.319277388685324	0.749863282189482	0.00975997303123384	NK.CD56dim	0.000530645614302422	0.0305689453030862	147594	NS	0.00156358127887096	noLD
rs7737937	132279288	chr5	G	A	B2	0.026946	0.021098	0.011684	hospitalized	NK.CD56dim__NS	ENSG00000125347	0.0203571973156201	0.983779568217613	0.000686398371379188	NK.CD56dim	2.15840931285862e-06	0.0337177245343352	202321	NS	0.00389309057813175	noLD
rs77450473	132449844	chr5	G	A	B2	-0.02897	0.03563	0.013788	hospitalized	NK.CD56dim__NS	ENSG00000125347	0.819761865801792	0.413368342322669	0.0487480198617799	NK.CD56dim	0.00348784194605526	0.0594660741068999	31765	NS	0.0210864062417449	noLD
rs77461733	132383357	chr5	CTGAT	C	B2	0.078875	5.495e-07	0.015749	hospitalized	NK.CD56dim__NS	ENSG00000125347	-3.51832596095655	0.000542119133755728	-0.119333027270046	NK.CD56dim	0.0605670872758991	0.0339175586896451	98248	NS	0.386639493385634	lowLD
rs77478611	132327750	chr5	A	G	B2	-0.077195	0.072879	0.043039	hospitalized	NK.CD56dim__NS	ENSG00000125347	1.41934583666304	0.157419668542826	0.0963534449299696	NK.CD56dim	0.0103834618632893	0.0678858122108575	153859	NS	0.0733661540920081	noLD
rs77486529	132258519	chr5	A	G	B2	0.00029517	0.98411	0.014816	hospitalized	NK.CD56dim__NS	ENSG00000125347	0.296334195369623	0.767295163175337	0.0151516720962077	NK.CD56dim	0.00045715526423647	0.0511303532732992	223090	NS	0.0124650825680465	noLD
rs77584624	132256026	chr5	T	G	B2	0.001886	0.89762	0.014658	hospitalized	NK.CD56dim__NS	ENSG00000125347	-0.0979332582256092	0.922087451714237	-0.0048558236750041	NK.CD56dim	4.99502291556191e-05	0.0495829890987362	225583	NS	0.00773093068407682	noLD
rs77603201	132493426	chr5	G	A	B2	-0.039004	0.37567	0.044028	hospitalized	NK.CD56dim__NS	ENSG00000125347	1.04844431504942	0.295751917763698	0.0736090126200163	NK.CD56dim	0.00569259365018708	0.0702078418123206	2649	NS	0.0097608846315287	noLD
rs77831554	132267462	chr5	T	C	B2	-0.012511	0.68497	0.03084	hospitalized	NK.CD56dim__NS	ENSG00000125347	-0.00711516333588594	0.994330356300144	-0.000410394950069112	NK.CD56dim	2.63674666394066e-07	0.0576789218596359	214147	NS	0.00415348526663928	noLD
rs77858879	132547787	chr5	C	T	B2	-0.038369	0.36622	0.042463	hospitalized	NK.CD56dim__NS	ENSG00000125347	1.51826572957522	0.130592298300359	0.0816029885287951	NK.CD56dim	0.0118634583441418	0.0537475008091147	57010	NS	0.0105406120305799	noLD
rs77938113	132628229	chr5	C	T	B2	-0.020592	0.57801	0.037016	hospitalized	NK.CD56dim__NS	ENSG00000125347	1.22790994768371	0.220983975041054	0.0629940549768874	NK.CD56dim	0.00779174342928164	0.051301852465417	137452	NS	0.00768841003772768	noLD
rs77975982	132326300	chr5	T	C	B2	0.064466	2.0968e-05	0.015153	hospitalized	NK.CD56dim__NS	ENSG00000125347	-3.52856858062089	0.00052280133491098	-0.122258417961922	NK.CD56dim	0.0608987416916252	0.0346481626100091	155309	NS	0.371935202425667	lowLD
rs78035771	132481150	chr5	C	T	B2	-0.018893	0.71059	0.050916	hospitalized	NK.CD56dim__NS	ENSG00000125347	0.37910827229685	0.705026386955181	0.0291790117251228	NK.CD56dim	0.000747997799868143	0.0769674888610054	459	NS	0.00274453206636538	noLD
rs78074556	132618782	chr5	A	G	B2	0.0018941	0.96662	0.045256	hospitalized	NK.CD56dim__NS	ENSG00000125347	1.40015597110732	0.163080462027087	0.0788734045236922	NK.CD56dim	0.0101074052850312	0.0563318702710776	128005	NS	0.0144333341613281	noLD
rs78214169	132632063	chr5	T	G	B2	-0.0075342	0.8674	0.045124	hospitalized	NK.CD56dim__NS	ENSG00000125347	1.40015597110732	0.163080462027087	0.0788734045236921	NK.CD56dim	0.0101074052850312	0.0563318702710776	141286	NS	0.0144333341613281	noLD
rs78330488	132478225	chr5	T	C	B2	0.018606	0.35451	0.020096	hospitalized	NK.CD56dim__NS	ENSG00000125347	-1.66752010284776	0.0970412290167981	-0.0592172251776912	NK.CD56dim	0.0142756668830088	0.0355121506940522	3384	NS	0.0894232695522275	noLD
rs78399358	132384004	chr5	C	G	B2	0.0076321	0.63764	0.016204	hospitalized	NK.CD56dim__NS	ENSG00000125347	0.474788844752932	0.635477084669342	0.0231576042071704	NK.CD56dim	0.00117270880139926	0.0487745330647376	97605	NS	0.0334232095864463	noLD
rs78400356	132301369	chr5	T	G	B2	-0.035794	0.3355	0.037165	hospitalized	NK.CD56dim__NS	ENSG00000125347	0.774025783402007	0.439867579697693	0.0381384134955927	NK.CD56dim	0.00311068880316442	0.0492727946709556	180240	NS	0.00893588549526695	noLD
rs78418541	132256166	chr5	C	T	B2	0.0033631	0.82139	0.014896	hospitalized	NK.CD56dim__NS	ENSG00000125347	0.296334195369623	0.767295163175337	0.0151516720962077	NK.CD56dim	0.00045715526423647	0.0511303532732992	225443	NS	0.0124650825680465	noLD
rs78464423	132532234	chr5	G	A	B2	-0.0091269	0.79503	0.035132	hospitalized	NK.CD56dim__NS	ENSG00000125347	-0.552350123947673	0.581350909396209	-0.0321577162225448	NK.CD56dim	0.00158649289199177	0.0582198044832723	41457	NS	0.000567817267686568	noLD
rs78466809	132560437	chr5	T	C	B2	-0.0029175	0.94917	0.04577	hospitalized	NK.CD56dim__NS	ENSG00000125347	1.53859972763946	0.125548434102723	0.0919838648369142	NK.CD56dim	0.0121794625658828	0.0597841421550473	69660	NS	0.0111440536172165	noLD
rs78484432	132577733	chr5	T	C	B2	-0.011755	0.79484	0.045208	hospitalized	NK.CD56dim__NS	ENSG00000125347	1.40015597110732	0.163080462027087	0.0788734045236921	NK.CD56dim	0.0101074052850312	0.0563318702710776	86956	NS	0.0144333341613281	noLD
rs78524273	132558090	chr5	G	A	B2	0.020372	0.67702	0.048909	hospitalized	NK.CD56dim__NS	ENSG00000125347	1.53859972763946	0.125548434102723	0.0919838648369142	NK.CD56dim	0.0121794625658828	0.0597841421550473	67313	NS	0.0111440536172165	noLD
rs78638573	132631044	chr5	C	T	B2	0.011934	0.80573	0.048524	hospitalized	NK.CD56dim__NS	ENSG00000125347	1.53859972763946	0.125548434102723	0.0919838648369142	NK.CD56dim	0.0121794625658828	0.0597841421550473	140267	NS	0.0111440536172165	noLD
rs78721012	132306033	chr5	A	G	B2	0.00058599	0.96739	0.014333	hospitalized	NK.CD56dim__NS	ENSG00000125347	0.467098867573398	0.640958784116497	0.0227554093026076	NK.CD56dim	0.00113507135773335	0.048716472854715	175576	NS	0.0332245900182002	noLD
rs78755135	132498731	chr5	G	A	B2	-0.027661	0.4634	0.037724	hospitalized	NK.CD56dim__NS	ENSG00000125347	1.42537967706302	0.15567112142239	0.0891314393748653	NK.CD56dim	0.0104710062744592	0.0625317175550867	7954	NS	0.0125451478949975	noLD
rs78848001	132383145	chr5	T	C	B2	-0.075148	0.079048	0.042789	hospitalized	NK.CD56dim__NS	ENSG00000125347	1.39075999338037	0.165907979411191	0.094747282307466	NK.CD56dim	0.00997355405054292	0.0681262638833705	98464	NS	0.0746180300919684	noLD
rs79050366	132628516	chr5	C	T	B2	0.014343	0.76786	0.048593	hospitalized	NK.CD56dim__NS	ENSG00000125347	1.53859972763946	0.125548434102723	0.0919838648369142	NK.CD56dim	0.0121794625658828	0.0597841421550473	137739	NS	0.0111440536172165	noLD
rs79057559	132561744	chr5	G	A	B2	-0.027801	0.4577	0.037435	hospitalized	NK.CD56dim__NS	ENSG00000125347	1.46447016551124	0.144700965830057	0.0776671960390888	NK.CD56dim	0.0110467767877227	0.0530343313699227	70967	NS	0.00889890548771058	noLD
rs79173796	132298995	chr5	T	G	B2	-0.032884	0.34867	0.035088	hospitalized	NK.CD56dim__NS	ENSG00000125347	0.785077509869457	0.433375774305453	0.03850925837217	NK.CD56dim	0.00319986702620821	0.0490515368075864	182614	NS	0.00877059768202434	noLD
rs79342650	132499038	chr5	G	T	B2	-0.014732	0.49766	0.021724	hospitalized	NK.CD56dim__NS	ENSG00000125347	0.848110648530835	0.397432412017087	0.0566806376351355	NK.CD56dim	0.00373232833054945	0.0668316542579936	8261	NS	0.0279190141919461	noLD
rs79456313	132386196	chr5	T	A	B2	0.019825	0.64893	0.043547	hospitalized	NK.CD56dim__NS	ENSG00000125347	-1.66710008134766	0.0971248278794325	-0.134989161253112	NK.CD56dim	0.0142685787681665	0.0809724399653251	95413	NS	0.0362514234869934	noLD
rs79684562	132377858	chr5	C	T	B2	0.03605	0.40267	0.043077	hospitalized	NK.CD56dim__NS	ENSG00000125347	-1.66710008134766	0.0971248278794325	-0.134989161253112	NK.CD56dim	0.0142685787681665	0.0809724399653251	103751	NS	0.0362514234869934	noLD
rs79756754	132577367	chr5	T	A	B2	-0.028912	0.48712	0.041606	hospitalized	NK.CD56dim__NS	ENSG00000125347	1.57671033537572	0.11650839861035	0.0820763187941902	NK.CD56dim	0.0127824896588247	0.052055420043043	86590	NS	0.00673259480922042	noLD
rs79996261	132637376	chr5	T	C	B2	-0.0051593	0.90898	0.045129	hospitalized	NK.CD56dim__NS	ENSG00000125347	1.40015597110732	0.163080462027087	0.0788734045236922	NK.CD56dim	0.0101074052850312	0.0563318702710776	146599	NS	0.0144333341613281	noLD
rs80053470	132561027	chr5	T	C	B2	0.019433	0.69118	0.048918	hospitalized	NK.CD56dim__NS	ENSG00000125347	1.53859972763946	0.125548434102723	0.0919838648369142	NK.CD56dim	0.0121794625658828	0.0597841421550473	70250	NS	0.0111440536172165	noLD
rs80097481	132578049	chr5	G	C	B2	0.015547	0.46924	0.021482	hospitalized	NK.CD56dim__NS	ENSG00000125347	-2.04634891471257	0.0420851264856246	-0.160489293408009	NK.CD56dim	0.021344596083484	0.0784271402858744	87272	NS	0.015467192763194	noLD
rs80140684	132316541	chr5	G	A	B2	0.031664	0.46362	0.043204	hospitalized	NK.CD56dim__NS	ENSG00000125347	-1.66710008134766	0.0971248278794325	-0.134989161253112	NK.CD56dim	0.0142685787681665	0.0809724399653251	165068	NS	0.0362514234869934	noLD
rs80158926	132307678	chr5	T	C	B2	0.032238	0.45433	0.043086	hospitalized	NK.CD56dim__NS	ENSG00000125347	-1.66710008134766	0.0971248278794325	-0.134989161253112	NK.CD56dim	0.0142685787681665	0.0809724399653251	173931	NS	0.0362514234869934	noLD
rs81598	132252267	chr5	C	G	B2	-0.0064761	0.4537	0.0086434	hospitalized	NK.CD56dim__NS	ENSG00000125347	-1.12765480477661	0.260872943945926	-0.0331406940581536	NK.CD56dim	0.00657936977537661	0.0293890416799303	229342	NS	0.0330867280724496	noLD
rs839	132483434	chr5	C	T	B2	0.012319	0.15665	0.0086972	hospitalized	NK.CD56dim__NS	ENSG00000125347	-2.74837868131295	0.00656028266316465	-0.0718692931382225	NK.CD56dim	0.0378524162403144	0.0261497055070625	0	NS	0.0763766453820753	noLD
rs878978	132528059	chr5	T	C	B2	-0.011019	0.19	0.0084075	hospitalized	NK.CD56dim__NS	ENSG00000125347	-0.00457875930490847	0.996351445269822	-0.000150340316572264	NK.CD56dim	1.09192887932568e-07	0.0328342912480895	37282	NS	4.7331775716293e-05	noLD
rs886285	132429514	chr5	T	C	B2	-0.047539	4.3983e-08	0.0086844	hospitalized	NK.CD56dim__NS	ENSG00000125347	3.09248963665103	0.00228060204158004	0.0806253167913011	NK.CD56dim	0.0474465492270021	0.0260713296613059	52095	NS	0.393368481314641	lowLD
rs886286	132459905	chr5	A	G	B2	0.012924	0.19006	0.0098628	hospitalized	NK.CD56dim__NS	ENSG00000125347	2.38309454939604	0.0181434163671611	0.0733899728249706	NK.CD56dim	0.0287290790619169	0.0307960810214477	21704	NS	0.0360014482500511	noLD
rs9282761	132486532	chr5	T	C	B2	0.011499	0.18715	0.008718	hospitalized	NK.CD56dim__NS	ENSG00000125347	-2.74837868131295	0.00656028266316465	-0.0718692931382225	NK.CD56dim	0.0378524162403144	0.0261497055070625	0	NS	0.0763766453820753	noLD
rs9282762	132486363	chr5	T	C	B2	0.010293	0.23578	0.008682	hospitalized	NK.CD56dim__NS	ENSG00000125347	-2.74837868131295	0.00656028266316465	-0.0718692931382225	NK.CD56dim	0.0378524162403144	0.0261497055070625	0	NS	0.0763766453820753	noLD
rs9282763	132486441	chr5	T	C	B2	0.011498	0.18723	0.0087188	hospitalized	NK.CD56dim__NS	ENSG00000125347	-2.74837868131295	0.00656028266316465	-0.0718692931382225	NK.CD56dim	0.0378524162403144	0.0261497055070625	0	NS	0.0763766453820753	noLD
rs932019	132263677	chr5	T	C	B2	0.0014473	0.86578	0.008563	hospitalized	NK.CD56dim__NS	ENSG00000125347	-1.63863865633003	0.102926165278959	-0.0444542017887546	NK.CD56dim	0.0137922015633956	0.0271287398335373	217932	NS	0.105796411895002	noLD
rs960757	132490618	chr5	G	A	B2	0.0096701	0.32345	0.0097935	hospitalized	NK.CD56dim__NS	ENSG00000125347	-3.05912140511544	0.00253710426686811	-0.08047793778439	NK.CD56dim	0.0464754982238391	0.0263075331530862	0	NS	0.108116351777782	noLD
rs9800384	132465596	chr5	G	T	B2	-0.010614	0.5881	0.019597	hospitalized	NK.CD56dim__NS	ENSG00000125347	1.9474401167139	0.0529403362950816	0.0956296646855221	NK.CD56dim	0.0193701115339736	0.0491053172134951	16013	NS	0.0541137061751861	noLD

## Sheet: fig5c_data
ID	POS	CHROM	REF	ALT	GWAS_type	beta.covid	pval.covid	sebeta.covid	GWAS_type_full	cellstate	gene	statistic	pval.eQTL	beta.eQTL	celltype	R2	sebeta.eQTL	CisDist	state	r2_target	r2_target_group
rs1000005	33060745	chr21	G	C	B2	0.0047218	0.5821	0.0085802	hospitalized	T.CD4__NS	ENSG00000159110	1.72605908708089	0.0858734493682577	0.0308192479502859	T.CD4	0.014605797081459	0.0178552682124036	169156	NS	0.000141768850802242	noLD
rs1012334	33341445	chr21	A	T	B2	-0.010444	0.21655	0.0084513	hospitalized	T.CD4__NS	ENSG00000159110	0.944165018262282	0.346218854119102	0.016916975205286	T.CD4	0.0044154796668612	0.0179173924876198	75770	NS	1.81260274158255e-05	noLD
rs1012335	33341701	chr21	G	C	B2	-0.0068399	0.42056	0.0084921	hospitalized	T.CD4__NS	ENSG00000159110	0.36209453369675	0.717661787442301	0.00640412462253425	T.CD4	0.000651875533999203	0.0176863333371877	76026	NS	0.000244337040637609	noLD
rs1012943	33328200	chr21	G	A	B2	0.028173	0.0078905	0.010605	hospitalized	T.CD4__NS	ENSG00000159110	-0.82409156753415	0.410864331436521	-0.0165262371680481	T.CD4	0.00336736340582382	0.0200538845670973	62525	NS	0.0201619794767076	noLD
rs1013059	33138574	chr21	C	T	B2	0.0032218	0.70794	0.0086	hospitalized	T.CD4__NS	ENSG00000159110	0.156659115716278	0.875670750325385	0.0026364464662416	T.CD4	0.000122084986655102	0.0168291928253726	91327	NS	0.00233840477793308	noLD
rs1013060	33156108	chr21	A	C	B2	-0.0037226	0.73289	0.010908	hospitalized	T.CD4__NS	ENSG00000159110	-0.404779677445326	0.686069904851428	-0.00826917144333314	T.CD4	0.000814493210645875	0.020428820674798	73793	NS	0.00362726244944936	noLD
rs1015873	33394195	chr21	A	C	B2	-0.0025335	0.91788	0.024571	hospitalized	T.CD4__NS	ENSG00000159110	-0.213299629111405	0.831309453247289	-0.00657602848863772	T.CD4	0.000226300675810517	0.0308300043278702	128520	NS	0.000879840881077531	noLD
rs1018741	33314040	chr21	G	A	B2	-0.04336	4.9429e-06	0.0094939	hospitalized	T.CD4__NS	ENSG00000159110	0.316595167849724	0.75187936222571	0.00702690156829798	T.CD4	0.000498420608766043	0.0221952268445025	48365	NS	0.0117009156228914	noLD
rs1018742	33314076	chr21	A	G	B2	-0.04315	5.4869e-06	0.0094934	hospitalized	T.CD4__NS	ENSG00000159110	0.318073164103403	0.750759658900476	0.00705748600025096	T.CD4	0.000503082788887958	0.0221882472233861	48401	NS	0.0117451560951432	noLD
rs10211925	33243427	chr21	G	A	B2	-0.0075582	0.46598	0.010367	hospitalized	T.CD4__NS	ENSG00000159110	0.647456258967751	0.518075485548922	0.0133033150321577	T.CD4	0.0020812296349795	0.020547048310827	0	NS	0.137063150393881	noLD
rs1041867	33354946	chr21	T	G	B2	0.0012757	0.87944	0.008411	hospitalized	T.CD4__NS	ENSG00000159110	-0.0931264846154207	0.925895835050764	-0.00152832092743802	T.CD4	4.31451142239059e-05	0.0164112382610537	89271	NS	0.00246385286285524	noLD
rs1041868	33355024	chr21	G	A	B2	0.00088125	0.93371	0.010595	hospitalized	T.CD4__NS	ENSG00000159110	-0.127921150874421	0.898339265742556	-0.00236509468625378	T.CD4	8.1405416603899e-05	0.0184886914328622	89349	NS	7.52491299220085e-05	noLD
rs10460708	33209289	chr21	G	A	B2	-0.054597	2.6184e-05	0.012986	hospitalized	T.CD4__NS	ENSG00000159110	-0.425652876843815	0.670816208962297	-0.0105923121139258	T.CD4	0.000900583102409431	0.0248848596830051	20612	NS	0.00357916479135171	noLD
rs10460710	33209443	chr21	T	C	B2	-0.062714	5.6372e-08	0.01155	hospitalized	T.CD4__NS	ENSG00000159110	-0.425146336809169	0.671184795882932	-0.0104534417214678	T.CD4	0.000898442859142344	0.0245878673209877	20458	NS	0.00283216815661742	noLD
rs1051393	33241950	chr21	T	G	B2	0.10832	8.3055e-29	0.0097261	hospitalized	T.CD4__NS	ENSG00000159110	-5.30609171779908	2.94606234973157e-07	-0.0942415801672776	T.CD4	0.122862941319513	0.0177610160508813	0	NS	0.999794303452719	highLD
rs10567017	33147725	chr21	AAT	A	B2	0.0045444	0.73267	0.013304	hospitalized	T.CD4__NS	ENSG00000159110	-0.945644569363669	0.345465293977849	-0.0184284754693838	T.CD4	0.00442926769675664	0.019487739967443	82174	NS	0.010214803014648	noLD
rs1058867	33297076	chr21	G	A	B2	-0.034617	4.8658e-05	0.0085222	hospitalized	T.CD4__NS	ENSG00000159110	0.248623724350268	0.80390569975882	0.0048000214779616	T.CD4	0.000307436579601919	0.0193063694565174	31401	NS	0.00566977637903619	noLD
rs1059293	33437386	chr21	C	T	B2	-0.028311	0.0011097	0.0086814	hospitalized	T.CD4__NS	ENSG00000159110	0.0345407339091522	0.972480237709784	0.000672006886949401	T.CD4	5.93559809673902e-06	0.0194554895306189	171711	NS	1.11121522174053e-06	noLD
rs10600672	33397315	chr21	TAA	T	B2	-0.0092762	0.4015	0.011057	hospitalized	T.CD4__NS	ENSG00000159110	0.392809859125436	0.694876188651682	0.00779364038354309	T.CD4	0.000767070779715633	0.0198407453440581	131640	NS	0.00695657743269306	noLD
rs10707473	33387381	chr21	GT	G	B2	-0.020556	0.032088	0.0095908	hospitalized	T.CD4__NS	ENSG00000159110	0.362643391096633	0.717252325980276	0.00705063376651053	T.CD4	0.000653851944711517	0.0194423335420216	121706	NS	0.00424140060023422	noLD
rs10775652	33213878	chr21	C	T	B2	0.00074212	0.93705	0.0093969	hospitalized	T.CD4__NS	ENSG00000159110	-0.611744170062875	0.541398348069947	-0.0103712688563642	T.CD4	0.00185838539458773	0.016953604732021	16023	NS	0.042165484378534	noLD
rs10775653	33400410	chr21	G	C	B2	-0.016745	0.096378	0.010071	hospitalized	T.CD4__NS	ENSG00000159110	0.735267377139926	0.463033718307927	0.0123524397519083	T.CD4	0.00268242759668113	0.0167999290271212	134735	NS	0.00375815846931484	noLD
rs10854362	33156806	chr21	T	G	B2	-0.0075526	0.56121	0.012998	hospitalized	T.CD4__NS	ENSG00000159110	0.0433784470050654	0.965442920271893	0.000976393355937899	T.CD4	9.36155248275977e-06	0.0225087208821442	73095	NS	0.00270453729220469	noLD
rs10854364	33300858	chr21	A	T	B2	-0.038757	0.00021106	0.01046	hospitalized	T.CD4__NS	ENSG00000159110	-0.142293774854016	0.886990492403136	-0.00284641634432951	T.CD4	0.000100723775899022	0.0200038009199611	35183	NS	0.0046280964421258	noLD
rs11088238	33108730	chr21	C	T	B2	-0.017322	0.074515	0.0097128	hospitalized	T.CD4__NS	ENSG00000159110	1.37209337514615	0.171563730842603	0.0242291526891291	T.CD4	0.00927945450623355	0.0176585304819713	121171	NS	0.00148873775330342	noLD
rs11088240	33182488	chr21	T	C	B2	0.010438	0.29943	0.01006	hospitalized	T.CD4__NS	ENSG00000159110	-1.0110066698292	0.313228722356086	-0.0165644336541472	T.CD4	0.00505951731000909	0.0163840992828916	47413	NS	0.00967736840846709	noLD
rs11088241	33194702	chr21	G	A	B2	-0.046455	1.318e-05	0.010662	hospitalized	T.CD4__NS	ENSG00000159110	0.804762202631541	0.421907790886357	0.0170348842956241	T.CD4	0.00321175192384881	0.0211675998697761	35199	NS	0.0227137427044981	noLD
rs11088242	33212239	chr21	T	C	B2	-0.0022608	0.80087	0.0089634	hospitalized	T.CD4__NS	ENSG00000159110	-1.06586132790658	0.287764960009008	-0.0188898545023773	T.CD4	0.00562027561161251	0.017722619263688	17662	NS	0.0592401295406089	noLD
rs11088244	33214059	chr21	T	C	B2	-0.055047	1.4879e-05	0.012712	hospitalized	T.CD4__NS	ENSG00000159110	0.0259326555469951	0.979336781377037	0.00062225150623559	T.CD4	3.34577300337299e-06	0.0239949011433846	15842	NS	0.00266600421706178	noLD
rs11088247	33230944	chr21	C	G	B2	0.10184	4.982e-23	0.010306	hospitalized	T.CD4__NS	ENSG00000159110	-5.30609171779908	2.94606234973157e-07	-0.0942415801672776	T.CD4	0.122862941319513	0.0177610160508813	0	NS	0.999794303452719	highLD
rs11088248	33300583	chr21	G	A	B2	-0.041665	0.00026181	0.011414	hospitalized	T.CD4__NS	ENSG00000159110	-0.142293774854016	0.886990492403136	-0.00284641634432951	T.CD4	0.000100723775899022	0.0200038009199611	34908	NS	0.0046280964421258	noLD
rs11088249	33300906	chr21	A	G	B2	-0.038456	0.00024084	0.010473	hospitalized	T.CD4__NS	ENSG00000159110	-0.142293774854016	0.886990492403136	-0.00284641634432951	T.CD4	0.000100723775899022	0.0200038009199611	35231	NS	0.0046280964421258	noLD
rs11088250	33300913	chr21	C	G	B2	-0.042097	0.00031169	0.011676	hospitalized	T.CD4__NS	ENSG00000159110	-0.142293774854016	0.886990492403136	-0.00284641634432951	T.CD4	0.000100723775899022	0.0200038009199611	35238	NS	0.0046280964421258	noLD
rs11088251	33398504	chr21	A	C	B2	-0.036923	0.0010809	0.011296	hospitalized	T.CD4__NS	ENSG00000159110	0.943313588777971	0.346652979199944	0.0176721059481622	T.CD4	0.00440755475585792	0.0187340733329791	132829	NS	0.00986748391727499	noLD
rs111313469	33144759	chr21	G	A	B2	0.010853	0.37402	0.012208	hospitalized	T.CD4__NS	ENSG00000159110	1.67741540875131	0.0950156071065369	0.0324016983687545	T.CD4	0.0138053631504525	0.0193164425459014	85142	NS	0.00507065817938547	noLD
rs111321354	33435815	chr21	G	A	B2	-0.029067	0.075629	0.016361	hospitalized	T.CD4__NS	ENSG00000159110	1.04673254108919	0.296480036065698	0.0435596118337843	T.CD4	0.00542143790788321	0.0416148444075865	170140	NS	0.00441174410738281	noLD
rs111322100	33227888	chr21	TTGTC	T	B2	-0.010722	0.32489	0.010891	hospitalized	T.CD4__NS	ENSG00000159110	0.540313211851508	0.589579224823083	0.0110886452196094	T.CD4	0.00145032319361527	0.0205226246117721	2009	NS	0.13020878140321	noLD
rs111512302	33389116	chr21	G	T	B2	-0.0077756	0.53008	0.012384	hospitalized	T.CD4__NS	ENSG00000159110	-1.86467440274523	0.0636847441721467	-0.0496471140597675	T.CD4	0.0170044085521898	0.0266250847797747	123441	NS	0.00697111479051595	noLD
rs111584555	33224988	chr21	G	A	B2	-0.08722	2.4153e-09	0.014617	hospitalized	T.CD4__NS	ENSG00000159110	-0.906488331468308	0.365762838928835	-0.0266521968495825	T.CD4	0.00407151960963133	0.0294015884423046	4913	NS	0.0172495805200138	noLD
rs112174476	33206377	chr21	T	C	B2	0.05671	6.2651e-07	0.011381	hospitalized	T.CD4__NS	ENSG00000159110	-0.892958032209471	0.372947492908437	-0.0197815944546434	T.CD4	0.00395135987795639	0.0221528826004255	23524	NS	0.0987217064861576	noLD
rs112191416	33342399	chr21	A	G	B2	-0.028082	0.4432	0.036623	hospitalized	T.CD4__NS	ENSG00000159110	-0.676426372113684	0.499547606064932	-0.0255760738343018	T.CD4	0.00227121113555657	0.0378105805579138	76724	NS	0.00378802082347715	noLD
rs112204254	33424876	chr21	GATTACTGGC	G	B2	0.021695	0.049618	0.011051	hospitalized	T.CD4__NS	ENSG00000159110	-0.169863034727445	0.865288694190143	-0.00318800917976074	T.CD4	0.000143528901804697	0.0187681162348011	159201	NS	0.000176529876930754	noLD
rs112749537	33388223	chr21	T	TTTGATAAG	B2	-0.087729	0.014201	0.035776	hospitalized	T.CD4__NS	ENSG00000159110	0.387202589994174	0.699015898417772	0.0124595167069563	T.CD4	0.000745343778119034	0.0321782886502485	122548	NS	0.0056564660977291	noLD
rs112802361	33414344	chr21	A	ATGTTTGTG	B2	0.030967	0.023725	0.013693	hospitalized	T.CD4__NS	ENSG00000159110	-0.117994663420841	0.906189715682416	-0.00220807135073299	T.CD4	6.92625685125531e-05	0.018713315388321	148669	NS	0.000351465087707066	noLD
rs11287506	33241630	chr21	AT	A	B2	0.088939	5.2381e-14	0.011818	hospitalized	T.CD4__NS	ENSG00000159110	-4.61150868356002	7.10494560535609e-06	-0.0834072282472305	T.CD4	0.0956782016053703	0.0180867551100091	0	NS	0.798160776009355	midLD
rs112888321	33206296	chr21	G	A	B2	0.049147	0.00011433	0.012739	hospitalized	T.CD4__NS	ENSG00000159110	-0.896923938190611	0.370832509968621	-0.0199525007019272	T.CD4	0.00398639604331093	0.0222454768485474	23605	NS	0.0976655812808511	noLD
rs1131964	33238182	chr21	T	C	B2	0.10533	7.5431e-34	0.0086851	hospitalized	T.CD4__NS	ENSG00000159110	-3.54114379469976	0.000495102838532993	-0.0589316533127095	T.CD4	0.0587230356297107	0.016641982570975	0	NS	0.304835990198381	lowLD
rs11337709	33383591	chr21	GT	G	B2	-0.02741	0.014627	0.011227	hospitalized	T.CD4__NS	ENSG00000159110	0.523547590392197	0.601169983149341	0.0111172101227806	T.CD4	0.00136183481418458	0.0212343831330644	117916	NS	0.00350654209462815	noLD
rs113554546	33217833	chr21	G	GTTCAGAGGAAGTA	B2	0.0059684	0.63831	0.012697	hospitalized	T.CD4__NS	ENSG00000159110	0.306036391231757	0.759893682506102	0.00554385680436682	T.CD4	0.000465744536961585	0.0181150247591586	12068	NS	0.0773352024607568	noLD
rs11355531	33326802	chr21	AC	A	B2	0.045729	2.4099e-05	0.010828	hospitalized	T.CD4__NS	ENSG00000159110	-0.470181521582217	0.638735086310078	-0.0104217213946109	T.CD4	0.00109864569604319	0.0221653147055642	61127	NS	0.0105446148837506	noLD
rs11361900	33196263	chr21	TA	T	B2	-0.016181	0.22044	0.013205	hospitalized	T.CD4__NS	ENSG00000159110	-0.474116926790102	0.635931152651406	-0.0108106165362201	T.CD4	0.00111709329539498	0.0228015831651717	33637	NS	0.0130520236396911	noLD
rs113783191	33188035	chr21	G	A	B2	-0.045759	0.00043759	0.013013	hospitalized	T.CD4__NS	ENSG00000159110	0.803538867900837	0.422612570097149	0.0176634935402819	T.CD4	0.00320202609428055	0.0219821271202798	41866	NS	0.0296375002841192	noLD
rs11385270	33137211	chr21	G	GT	B2	3.357e-05	0.99788	0.012651	hospitalized	T.CD4__NS	ENSG00000159110	0.467876455398638	0.640379844218696	0.00802791444888321	T.CD4	0.00108791156497922	0.0171581928439706	92690	NS	0.00280974126074453	noLD
rs113928675	33152904	chr21	AAC	A	B2	0.010878	0.24525	0.0093617	hospitalized	T.CD4__NS	ENSG00000159110	-1.38001443888956	0.169115234673201	-0.0231765669351806	T.CD4	0.00938589541429979	0.0167944380015544	76995	NS	0.000202205813845456	noLD
rs11416231	33188117	chr21	A	AT	B2	-0.016098	0.3054	0.015707	hospitalized	T.CD4__NS	ENSG00000159110	-1.20720322405028	0.228772588189163	-0.0262881587389466	T.CD4	0.00719825533054421	0.0217760839394939	41784	NS	0.00112026783373378	noLD
rs11554599	33071454	chr21	C	T	B2	0.053179	0.010297	0.020727	hospitalized	T.CD4__NS	ENSG00000159110	-0.434095267926276	0.664684857833105	-0.020840150998477	T.CD4	0.000936627884047757	0.0480082427482633	158447	NS	0.00139772915069579	noLD
rs11554600	33071831	chr21	G	A	B2	0.012349	0.34568	0.013095	hospitalized	T.CD4__NS	ENSG00000159110	-0.258461694401051	0.796315075924661	-0.00809758827873247	T.CD4	0.000332240064791967	0.0313299357473359	158070	NS	0.00492120039476508	noLD
rs11700514	33347429	chr21	C	T	B2	0.0042788	0.67261	0.010125	hospitalized	T.CD4__NS	ENSG00000159110	0.925159122051489	0.355992541676579	0.0249517581076185	T.CD4	0.00424024920177969	0.026970234106636	81754	NS	0.000206475863310327	noLD
rs11700618	33141446	chr21	T	C	B2	0.0095684	0.28566	0.0089618	hospitalized	T.CD4__NS	ENSG00000159110	0.64474284364285	0.519829013247536	0.010861898922471	T.CD4	0.00206385772402777	0.0168468700809464	88455	NS	0.0011884169658859	noLD
rs11700745	33129348	chr21	G	A	B2	-0.010183	0.4666	0.013988	hospitalized	T.CD4__NS	ENSG00000159110	0.705985459407248	0.481014644867323	0.0185398006746042	T.CD4	0.00247354535138468	0.0262608817611773	100553	NS	0.00224482545245744	noLD
rs11700997	33387105	chr21	C	T	B2	-0.045692	0.00017955	0.012197	hospitalized	T.CD4__NS	ENSG00000159110	1.63994365824243	0.102580945242081	0.0450499135790139	T.CD4	0.0132035098610288	0.0274704032376912	121430	NS	0.0200192667049512	noLD
rs11701066	33386785	chr21	T	G	B2	-0.045475	0.00020162	0.012234	hospitalized	T.CD4__NS	ENSG00000159110	1.63994365824243	0.102580945242081	0.0450499135790139	T.CD4	0.0132035098610288	0.0274704032376912	121110	NS	0.0200192667049512	noLD
rs11701293	33103763	chr21	T	C	B2	-0.0016946	0.87737	0.010982	hospitalized	T.CD4__NS	ENSG00000159110	0.986264514405685	0.325189051906822	0.0166692158714445	T.CD4	0.00481608458553013	0.0169013643175525	126138	NS	0.00212185814573521	noLD
rs11701402	33255469	chr21	C	G	B2	-0.12248	1.6076e-40	0.0091902	hospitalized	T.CD4__NS	ENSG00000159110	3.1118888898933	0.00212952409806237	0.0532692712140632	T.CD4	0.0459639044465456	0.0171179862452897	0	NS	0.581368882945229	midLD
rs11701564	33174571	chr21	A	G	B2	0.028529	0.005227	0.010216	hospitalized	T.CD4__NS	ENSG00000159110	-0.601209168064365	0.548378091522981	-0.0143441925988082	T.CD4	0.0017950429903146	0.0238589052874732	55330	NS	0.000830888647593581	noLD
rs11701600	33116899	chr21	C	T	B2	-0.016698	0.1213	0.010777	hospitalized	T.CD4__NS	ENSG00000159110	-0.194328505519302	0.846114930354301	-0.00507469688979148	T.CD4	0.000187843156365899	0.0261140118184434	113002	NS	0.00120179730520272	noLD
rs11701813	33118472	chr21	T	C	B2	0.016301	0.18956	0.012426	hospitalized	T.CD4__NS	ENSG00000159110	-1.52666383322762	0.128416644783891	-0.0440696994099679	T.CD4	0.0114626194248621	0.0288666689095512	111429	NS	0.00203415551269133	noLD
rs11702285	33101988	chr21	G	A	B2	-0.019884	0.030028	0.0091643	hospitalized	T.CD4__NS	ENSG00000159110	0.713516102742683	0.476354089292812	0.0121099037331703	T.CD4	0.00252646265435434	0.0169721519761377	127913	NS	0.000244863334517288	noLD
rs11702575	33303006	chr21	G	A	B2	-0.037342	0.00045805	0.010656	hospitalized	T.CD4__NS	ENSG00000159110	-0.311306495076963	0.75589026172015	-0.00727260764877571	T.CD4	0.000481915575139969	0.0233615673421068	37331	NS	0.0101435803383379	noLD
rs11702740	33098518	chr21	T	C	B2	0.0083484	0.64202	0.017959	hospitalized	T.CD4__NS	ENSG00000159110	0.516233042175448	0.60625910061099	0.0223866650967854	T.CD4	0.00132409794176765	0.0433654246586895	131383	NS	0.00727083358305446	noLD
rs11702741	33084800	chr21	C	A	B2	-0.014925	0.14507	0.010243	hospitalized	T.CD4__NS	ENSG00000159110	0.537662680890588	0.591404723826603	0.0128620146084539	T.CD4	0.0014361492275626	0.0239220891938217	145101	NS	0.000637093707860583	noLD
rs11702844	33387570	chr21	A	G	B2	-0.045515	0.0001842	0.012171	hospitalized	T.CD4__NS	ENSG00000159110	1.36554840071052	0.173606954662505	0.037429785129043	T.CD4	0.00919195024301694	0.0274100757685101	121895	NS	0.0174952646892119	noLD
rs117221107	33342865	chr21	A	T	B2	0.0053287	0.82616	0.024262	hospitalized	T.CD4__NS	ENSG00000159110	-1.55619589247745	0.121234635353942	-0.069948742686066	T.CD4	0.0119050480466422	0.0449485460180133	77190	NS	0.0173138949933574	noLD
rs11910007	33389276	chr21	T	G	B2	0.015372	0.24372	0.013186	hospitalized	T.CD4__NS	ENSG00000159110	0.568808003735686	0.570121441096547	0.0135416157625125	T.CD4	0.00160707754802832	0.0238070063599263	123601	NS	0.025709440809086	noLD
rs11910627	33427043	chr21	C	G	B2	-0.027224	0.0052866	0.009761	hospitalized	T.CD4__NS	ENSG00000159110	-0.805410681692915	0.421534475295791	-0.0183712976515166	T.CD4	0.00321691342440516	0.0228098510102963	161368	NS	0.00218623582361425	noLD
rs11911133	33256870	chr21	A	G	B2	0.12105	9.1631e-40	0.0091729	hospitalized	T.CD4__NS	ENSG00000159110	-3.65133968127356	0.000332672209862677	-0.0625758992299852	T.CD4	0.062203795791866	0.0171377917948623	0	NS	0.637543075024585	midLD
rs12053659	33045235	chr21	A	G	B2	-0.0026353	0.76714	0.0088995	hospitalized	T.CD4__NS	ENSG00000159110	-0.641521919234075	0.521914512008545	-0.0114057570586758	T.CD4	0.00204333054433025	0.0177792164487433	184666	NS	0.000512116792899722	noLD
rs12053666	33246134	chr21	G	A	B2	0.12055	4.3102e-40	0.0090961	hospitalized	T.CD4__NS	ENSG00000159110	-4.39080389487703	1.82439758261975e-05	-0.0789622157893691	T.CD4	0.0875214838503392	0.0179835441709201	0	NS	0.773390966660026	midLD
rs12053691	33048125	chr21	C	T	B2	-0.0022129	0.8992	0.017469	hospitalized	T.CD4__NS	ENSG00000159110	-1.01920980750321	0.309328557728263	-0.0256600505547931	T.CD4	0.00514153068698261	0.0251764164413344	181776	NS	0.00108150836959274	noLD
rs12053693	33048265	chr21	C	A	B2	-0.0013904	0.93659	0.017476	hospitalized	T.CD4__NS	ENSG00000159110	-1.01920980750321	0.309328557728263	-0.0256600505547931	T.CD4	0.00514153068698261	0.0251764164413344	181636	NS	0.00108150836959274	noLD
rs12053747	33049837	chr21	G	A	B2	0.0099478	0.62669	0.020452	hospitalized	T.CD4__NS	ENSG00000159110	-0.875360042469049	0.382422860206087	-0.0217277954213452	T.CD4	0.00379773715469349	0.0248215526951168	180064	NS	0.00178646326703501	noLD
rs12233338	33228611	chr21	T	C	B2	-0.0082224	0.421	0.010218	hospitalized	T.CD4__NS	ENSG00000159110	0.540313211851508	0.589579224823083	0.0110886452196094	T.CD4	0.00145032319361527	0.0205226246117721	1290	NS	0.13020878140321	noLD
rs12233340	33229039	chr21	T	G	B2	-0.0066212	0.52257	0.010355	hospitalized	T.CD4__NS	ENSG00000159110	0.644524290599583	0.519970385887126	0.0132835203542364	T.CD4	0.00206246164557635	0.0206098056318081	862	NS	0.127681987995893	noLD
rs12329794	33380732	chr21	G	A	B2	0.014999	0.19209	0.011499	hospitalized	T.CD4__NS	ENSG00000159110	-0.537201311912902	0.591722749491248	-0.0132821527558219	T.CD4	0.00143368909450681	0.0247247213684679	115057	NS	0.0114938323045508	noLD
rs12481815	33093814	chr21	T	C	B2	-0.026389	0.16024	0.018792	hospitalized	T.CD4__NS	ENSG00000159110	-0.15467346428393	0.877233952207896	-0.00330335114409752	T.CD4	0.000119010116267591	0.0213569351368096	136087	NS	0.000640490675278395	noLD
rs12481816	33308793	chr21	C	T	B2	-0.03858	0.00031435	0.010707	hospitalized	T.CD4__NS	ENSG00000159110	-0.296116708169625	0.767446671182482	-0.00689821304937111	T.CD4	0.000436054076665568	0.0232955887292236	43118	NS	0.00982763809601257	noLD
rs12482014	33239013	chr21	C	T	B2	0.12123	7.4359e-40	0.0091751	hospitalized	T.CD4__NS	ENSG00000159110	-4.64074735379097	6.25459344078118e-06	-0.0857567025886244	T.CD4	0.0967775287090459	0.0184790715914692	0	NS	0.875990439452975	highLD
rs12482060	33239266	chr21	C	G	B2	0.13173	1.7339e-49	0.0089072	hospitalized	T.CD4__NS	ENSG00000159110	-5.30609171779908	2.94606234973157e-07	-0.0942415801672776	T.CD4	0.122862941319513	0.0177610160508813	0	NS	0.999794303452719	highLD
rs12482256	33130121	chr21	T	C	B2	-0.0097031	0.28727	0.0091183	hospitalized	T.CD4__NS	ENSG00000159110	0.639134538001896	0.523463096934209	0.0120813922456486	T.CD4	0.00202818139229489	0.0189027372600113	99780	NS	0.00101878146415835	noLD
rs12482556	33230629	chr21	T	C	B2	0.12814	5.8594e-44	0.0092152	hospitalized	T.CD4__NS	ENSG00000159110	-5.19313020949331	5.05088815788872e-07	-0.0909523353937911	T.CD4	0.118299630784047	0.0175139716750267	0	NS	0.966066335002543	highLD
rs12482582	33209871	chr21	A	G	B2	0.05662	4.1101e-07	0.011181	hospitalized	T.CD4__NS	ENSG00000159110	-0.451000379751331	0.652475437879768	-0.00928893965474783	T.CD4	0.00101092397632765	0.020596301182428	20030	NS	0.0897293056417306	noLD
rs12482619	33151585	chr21	T	G	B2	0.0061026	0.4899	0.0088383	hospitalized	T.CD4__NS	ENSG00000159110	-1.45983534672125	0.145896490925197	-0.0237465097052481	T.CD4	0.0104913478915247	0.0162665671567565	78316	NS	0.000508687827466338	noLD
rs12482644	33209967	chr21	G	A	B2	0.055919	6.4691e-07	0.011236	hospitalized	T.CD4__NS	ENSG00000159110	-0.4459457417781	0.656116430789484	-0.00919282535830974	T.CD4	0.000988413140579042	0.0206142238776753	19934	NS	0.0898507856566013	noLD
rs12482733	33209966	chr21	T	C	B2	0.056042	6.1065e-07	0.011236	hospitalized	T.CD4__NS	ENSG00000159110	-0.4459457417781	0.656116430789484	-0.00919282535830974	T.CD4	0.000988413140579042	0.0206142238776753	19935	NS	0.0898507856566013	noLD
rs12482968	33222950	chr21	A	G	B2	0.082598	1.6569e-13	0.011201	hospitalized	T.CD4__NS	ENSG00000159110	-3.0623313821441	0.00249671953552758	-0.0505908410200979	T.CD4	0.0445763299072855	0.0165203678854235	6951	NS	0.274277954837982	lowLD
rs12483242	33307572	chr21	A	G	B2	-0.036083	0.00056588	0.010466	hospitalized	T.CD4__NS	ENSG00000159110	0.587340249629488	0.557634405869246	0.0114869550967896	T.CD4	0.00171332102950908	0.0195575820046998	41897	NS	0.00522314914339544	noLD
rs12483293	33344483	chr21	T	G	B2	-0.029868	0.0012358	0.0092456	hospitalized	T.CD4__NS	ENSG00000159110	0.530692925031779	0.596217444366842	0.0108289809193542	T.CD4	0.00139920853040477	0.0204053613842802	78808	NS	0.0113126938432661	noLD
rs12483660	33107628	chr21	G	A	B2	-0.014874	0.45917	0.020094	hospitalized	T.CD4__NS	ENSG00000159110	-1.17305636141396	0.242161467046713	-0.0404702482617278	T.CD4	0.00679952568851458	0.0344998327385962	122273	NS	0.00602516702689149	noLD
rs12626220	33360260	chr21	G	A	B2	-0.00065901	0.95081	0.010683	hospitalized	T.CD4__NS	ENSG00000159110	-0.36382556324476	0.716370673866369	-0.00689611678806868	T.CD4	0.000658119034255159	0.0189544591824885	94585	NS	0.00115609075467113	noLD
rs12626404	33186096	chr21	A	C	B2	0.038508	0.00012938	0.010061	hospitalized	T.CD4__NS	ENSG00000159110	-0.721586023902025	0.471387578569321	-0.0156704555649666	T.CD4	0.00258378630610328	0.0217166838684423	43805	NS	0.0204065669665926	noLD
rs12626750	33326080	chr21	C	A	B2	-0.034023	0.0004426	0.0096841	hospitalized	T.CD4__NS	ENSG00000159110	0.82652872516855	0.40948429062178	0.0165645780329474	T.CD4	0.00338724248620349	0.0200411401667492	60405	NS	0.0202200138127274	noLD
rs12626953	33205082	chr21	A	G	B2	-0.020162	0.039004	0.009768	hospitalized	T.CD4__NS	ENSG00000159110	-0.800918886854962	0.424124311087125	-0.0135245529915188	T.CD4	0.00318124570277288	0.0168862954956985	24819	NS	0.00301940519373481	noLD
rs12627039	33228203	chr21	G	T	B2	0.11907	6.5416e-35	0.0096597	hospitalized	T.CD4__NS	ENSG00000159110	-4.45479801055979	1.39281234296849e-05	-0.0812378915827956	T.CD4	0.0898603322149779	0.0182360437869971	1698	NS	0.807917115675736	highLD
rs12627097	33047046	chr21	G	C	B2	0.0049924	0.77189	0.017221	hospitalized	T.CD4__NS	ENSG00000159110	-0.609225409938271	0.543063026458665	-0.0136968010950819	T.CD4	0.00184314182936657	0.0224823207824994	182855	NS	0.000749885697901329	noLD
rs12627159	33089044	chr21	T	C	B2	0.012485	0.24812	0.01081	hospitalized	T.CD4__NS	ENSG00000159110	0.278003108290751	0.781295727899419	0.00492141218970038	T.CD4	0.000384358322420267	0.0177027236132673	140857	NS	0.00226242847149571	noLD
rs12627474	33207590	chr21	C	T	B2	0.05604	7.7849e-07	0.011342	hospitalized	T.CD4__NS	ENSG00000159110	-0.892958032209471	0.372947492908437	-0.0197815944546434	T.CD4	0.00395135987795639	0.0221528826004255	22311	NS	0.0987217064861576	noLD
rs13046070	33101140	chr21	G	T	B2	-0.015977	0.11771	0.010213	hospitalized	T.CD4__NS	ENSG00000159110	0.802520957476769	0.423199530930402	0.0195220902593006	T.CD4	0.00319394457455693	0.0243259569453246	128761	NS	0.000392226449330386	noLD
rs13047243	33047011	chr21	C	T	B2	-0.00246	0.8686	0.01487	hospitalized	T.CD4__NS	ENSG00000159110	0.467484847241225	0.640659449717139	0.01148816777808	T.CD4	0.001086093160891	0.0245744174295173	182890	NS	0.00153898318781584	noLD
rs13047668	33223042	chr21	C	T	B2	-0.0135	0.21742	0.010945	hospitalized	T.CD4__NS	ENSG00000159110	0.540313211851508	0.589579224823083	0.0110886452196094	T.CD4	0.00145032319361527	0.0205226246117721	6859	NS	0.13020878140321	noLD
rs13049107	33173521	chr21	G	A	B2	0.027954	0.0091393	0.010723	hospitalized	T.CD4__NS	ENSG00000159110	-0.601209168064365	0.548378091522981	-0.0143441925988082	T.CD4	0.0017950429903146	0.0238589052874732	56380	NS	0.000830888647593581	noLD
rs13049718	33094694	chr21	G	A	B2	-0.016453	0.11179	0.010347	hospitalized	T.CD4__NS	ENSG00000159110	0.393425177013591	0.694422469408997	0.00978627446344213	T.CD4	0.000769473970815501	0.0248745505758623	135207	NS	0.00213908366595941	noLD
rs13050445	33331291	chr21	C	T	B2	0.042594	8.7141e-06	0.0095786	hospitalized	T.CD4__NS	ENSG00000159110	-0.471783517229203	0.63759305067894	-0.0104613034944273	T.CD4	0.00110613673413409	0.0221739486700741	65616	NS	0.0105914444794699	noLD
rs13050561	33175951	chr21	G	A	B2	0.014484	0.21089	0.011577	hospitalized	T.CD4__NS	ENSG00000159110	-0.0620870044564568	0.950555240412271	-0.00169195912258293	T.CD4	1.91777223689864e-05	0.0272514214108936	53950	NS	0.00100847443115066	noLD
rs13050680	33382095	chr21	A	T	B2	-0.012217	0.50265	0.018226	hospitalized	T.CD4__NS	ENSG00000159110	0.177647468464756	0.859178741251462	0.00998117277083487	T.CD4	0.000156983427219559	0.0561852800779713	116420	NS	0.000994552392745537	noLD
rs13051195	33177686	chr21	G	C	B2	0.021873	0.13839	0.014761	hospitalized	T.CD4__NS	ENSG00000159110	-0.515836531222562	0.606535528150074	-0.0223904834356387	T.CD4	0.00132206737099969	0.0434061608288424	52215	NS	0.00245534714584423	noLD
rs13051218	33193389	chr21	G	A	B2	0.022254	0.013661	0.009024	hospitalized	T.CD4__NS	ENSG00000159110	-0.996860338817538	0.320030863459284	-0.0177012391768359	T.CD4	0.00491961078432928	0.0177569901093997	36512	NS	0.00181282011956745	noLD
rs13051466	33363240	chr21	G	A	B2	0.041887	6.2749e-05	0.010466	hospitalized	T.CD4__NS	ENSG00000159110	0.340830402111863	0.733587243895823	0.00832130283527674	T.CD4	0.000577603310972351	0.0244147904169231	97565	NS	0.00183230868558492	noLD
rs13051491	33421281	chr21	A	G	B2	0.026771	0.005437	0.0096301	hospitalized	T.CD4__NS	ENSG00000159110	-0.117994663420841	0.906189715682416	-0.00220807135073299	T.CD4	6.92625685125531e-05	0.018713315388321	155606	NS	0.000351465087707066	noLD
rs13051619	33193874	chr21	C	T	B2	-0.018303	0.14806	0.012654	hospitalized	T.CD4__NS	ENSG00000159110	-0.521681765946914	0.602466288881953	-0.0127745195872363	T.CD4	0.00135215856937893	0.0244871882076403	36027	NS	0.0123021411345523	noLD
rs13052526	33232432	chr21	T	C	B2	-0.0060913	0.62005	0.012286	hospitalized	T.CD4__NS	ENSG00000159110	-0.315612600696147	0.752624028830586	-0.0118570644538735	T.CD4	0.000495333198644479	0.0375684127557657	0	NS	0.0212213614046823	noLD
rs13052529	33086351	chr21	C	T	B2	0.017009	0.32845	0.017405	hospitalized	T.CD4__NS	ENSG00000159110	1.53581141321019	0.126157241290809	0.063567653817471	T.CD4	0.0115987981005099	0.0413902730964868	143550	NS	0.000222332793416626	noLD
rs13339950	33141752	chr21	T	G	B2	0.0036612	0.74963	0.011472	hospitalized	T.CD4__NS	ENSG00000159110	1.47206880649147	0.142566314874595	0.0274463125367129	T.CD4	0.0106660368774404	0.0186447212356388	88149	NS	0.00529534839643353	noLD
rs138450872	33367978	chr21	G	A	B2	0.0052945	0.92112	0.05347	hospitalized	T.CD4__NS	ENSG00000159110	-0.23697657683258	0.812916307977042	-0.012977588725953	T.CD4	0.000279314488819521	0.0547631706872085	102303	NS	0.00167851330553993	noLD
rs138619476	33395377	chr21	T	TAC	B2	0.036428	0.091583	0.021592	hospitalized	T.CD4__NS	ENSG00000159110	0.3595781779223	0.719540097056083	0.00904107312206359	T.CD4	0.000642852475048328	0.0251435534111228	129702	NS	0.00256669942077473	noLD
rs139325104	33439661	chr21	T	G	B2	0.020292	0.17659	0.015016	hospitalized	T.CD4__NS	ENSG00000159110	-0.522656476447184	0.601788937860187	-0.0135763609669174	T.CD4	0.00135720917325434	0.0259756868588029	173986	NS	0.0306860461417445	noLD
rs141601938	33358386	chr21	TAGAG	T	B2	-0.0074037	0.50362	0.01107	hospitalized	T.CD4__NS	ENSG00000159110	-0.361845883656109	0.717847313551783	-0.00648126448786787	T.CD4	0.000650981139142477	0.0179116711854805	92711	NS	0.00212529088713926	noLD
rs141681996	33208700	chr21	C	CAA	B2	0.053232	5.9665e-05	0.013261	hospitalized	T.CD4__NS	ENSG00000159110	-0.25726468254319	0.797237626163739	-0.00529012249404335	T.CD4	0.000329170799384161	0.0205629565696614	21201	NS	0.08654276435614	noLD
rs142604323	33333865	chr21	C	T	B2	-0.010745	0.54238	0.017637	hospitalized	T.CD4__NS	ENSG00000159110	-1.51303529020505	0.131841443989176	-0.0418385187025308	T.CD4	0.0112611734215503	0.0276520441878529	68190	NS	2.12862228809887e-05	noLD
rs143463326	33221077	chr21	A	AT	B2	0.089805	1.5011e-06	0.018666	hospitalized	T.CD4__NS	ENSG00000159110	-1.33834938523887	0.182294517634433	-0.05586595167617	T.CD4	0.00883262815040598	0.0417424271212999	8824	NS	0.0788277332609742	noLD
rs144736948	33238341	chr21	CTA	C	B2	0.097473	1.2472e-17	0.011402	hospitalized	T.CD4__NS	ENSG00000159110	-3.89764036091294	0.000132300536900127	-0.0803422309722003	T.CD4	0.0702691517899088	0.0206130436707049	0	NS	0.442169709097025	lowLD
rs145175901	33050283	chr21	T	TCTTA	B2	-0.0025499	0.836	0.012318	hospitalized	T.CD4__NS	ENSG00000159110	-1.01082441478481	0.313315743896258	-0.0230880707230505	T.CD4	0.00505770253259529	0.0228408320825587	179618	NS	0.00607720448085286	noLD
rs1467370	33308385	chr21	T	G	B2	-0.040278	0.00015954	0.010668	hospitalized	T.CD4__NS	ENSG00000159110	-0.11527642368518	0.908341104396106	-0.00255559297088152	T.CD4	6.61083351585182e-05	0.0221692596732601	42710	NS	0.00630341839376461	noLD
rs1467845	33294071	chr21	A	G	B2	-0.041025	1.3346e-05	0.0094216	hospitalized	T.CD4__NS	ENSG00000159110	0.797259478504073	0.426241130235591	0.0149460105346079	T.CD4	0.00315233324166008	0.0187467329490415	28396	NS	0.0228140748146753	noLD
rs146893327	33338416	chr21	C	G	B2	0.0104	0.60984	0.02038	hospitalized	T.CD4__NS	ENSG00000159110	1.04171452614552	0.298795398876501	0.0361144038549375	T.CD4	0.0053698604332301	0.0346682348652327	72741	NS	0.00372684800018955	noLD
rs147210126	33118858	chr21	G	A	B2	0.029412	0.039304	0.014271	hospitalized	T.CD4__NS	ENSG00000159110	-1.44768730071843	0.149262460416067	-0.0417694888360149	T.CD4	0.0103192608410764	0.0288525628533775	111043	NS	0.00266836246338015	noLD
rs1475835	33185797	chr21	A	G	B2	-0.019491	0.11345	0.012314	hospitalized	T.CD4__NS	ENSG00000159110	-0.933036049303392	0.35192079239908	-0.0223423829884156	T.CD4	0.00431244796362646	0.0239458947005279	44104	NS	0.013691544318299	noLD
rs1476415	33226080	chr21	A	C	B2	0.10773	5.6263e-34	0.0088658	hospitalized	T.CD4__NS	ENSG00000159110	-3.56608841903397	0.000452857161348796	-0.0583096281994935	T.CD4	0.0595038644983038	0.0163511448253124	3821	NS	0.302938493515993	lowLD
rs147881264	33141417	chr21	G	A	B2	0.0055163	0.8429	0.027834	hospitalized	T.CD4__NS	ENSG00000159110	0.266166128793292	0.79038409821033	0.0124422004860858	T.CD4	0.000352335557774916	0.0467459948510148	88484	NS	0.000793297809377567	noLD
rs148787128	33096435	chr21	AAAAC	A	B2	0.0096892	0.32565	0.0098577	hospitalized	T.CD4__NS	ENSG00000159110	0.216745995574965	0.828626132454472	0.00347601555332217	T.CD4	0.000233670890614586	0.0160372769245461	133462	NS	0.00677975333815314	noLD
rs149346826	33234057	chr21	GTT	G	B2	-0.091668	1.6745e-09	0.015211	hospitalized	T.CD4__NS	ENSG00000159110	-0.905280255133729	0.366400772637113	-0.0266221318770296	T.CD4	0.00406071865706727	0.0294076135274782	0	NS	0.0172893566754611	noLD
rs150411540	33136663	chr21	G	C	B2	-0.0074563	0.80789	0.030666	hospitalized	T.CD4__NS	ENSG00000159110	-0.926703636496821	0.355191799725477	-0.0570578340241205	T.CD4	0.00425435857420215	0.0615707457886038	93238	NS	0.00221965260570033	noLD
rs16990321	33203578	chr21	G	C	B2	-0.052403	0.00016229	0.013895	hospitalized	T.CD4__NS	ENSG00000159110	-0.337249002563398	0.736281102701987	-0.00820565041969633	T.CD4	0.000565535161789412	0.0243311332496937	26323	NS	0.0223153687269824	noLD
rs16990353	33215592	chr21	A	G	B2	-0.06049	1.0977e-06	0.012413	hospitalized	T.CD4__NS	ENSG00000159110	-0.374434754435172	0.708475613904346	-0.00942246984103154	T.CD4	0.000697033135908722	0.0251645172608113	14309	NS	0.00155516333068484	noLD
rs16990497	33308270	chr21	C	T	B2	-0.0076568	0.65664	0.017224	hospitalized	T.CD4__NS	ENSG00000159110	-0.936751972209749	0.3500103088108	-0.0256510850092709	T.CD4	0.0043467163945114	0.0273830061427694	42595	NS	0.00116476423151676	noLD
rs16990552	33332138	chr21	G	A	B2	-0.0060118	0.70812	0.016058	hospitalized	T.CD4__NS	ENSG00000159110	-1.1885612577961	0.236014735263687	-0.0320471300299883	T.CD4	0.00697919655253152	0.0269629603184374	66463	NS	4.34470544934811e-05	noLD
rs16990664	33395641	chr21	C	T	B2	0.0023541	0.90287	0.019291	hospitalized	T.CD4__NS	ENSG00000159110	0.498569719905942	0.61862768564679	0.0126783839172944	T.CD4	0.0012351479736045	0.0254295104798708	129966	NS	0.00496305357197226	noLD
rs16997869	33324562	chr21	C	T	B2	0.041777	1.1516e-05	0.009524	hospitalized	T.CD4__NS	ENSG00000159110	-0.470181521582217	0.638735086310078	-0.0104217213946109	T.CD4	0.00109864569604319	0.0221653147055642	58887	NS	0.0105446148837506	noLD
rs17711780	33371933	chr21	G	A	B2	-0.0099411	0.3301	0.010207	hospitalized	T.CD4__NS	ENSG00000159110	-1.80676426352178	0.072294588226243	-0.0413057867046955	T.CD4	0.0159812338822723	0.0228617465701814	106258	NS	0.00887245724794361	noLD
rs17852427	33070850	chr21	C	T	B2	0.051865	0.030247	0.023936	hospitalized	T.CD4__NS	ENSG00000159110	-0.434095267926276	0.664684857833105	-0.020840150998477	T.CD4	0.000936627884047757	0.0480082427482633	159051	NS	0.00139772915069579	noLD
rs17860115	33230000	chr21	C	A	B2	0.12858	1.4833e-43	0.0092913	hospitalized	T.CD4__NS	ENSG00000159110	-5.18836012350423	5.16626624706098e-07	-0.0909731108184347	T.CD4	0.118108061335135	0.0175340779461915	0	NS	0.96593858175037	highLD
rs17860118	33230489	chr21	G	T	B2	0.096445	2.788e-11	0.014487	hospitalized	T.CD4__NS	ENSG00000159110	-1.57527368243137	0.116765913738299	-0.0424337018129091	T.CD4	0.0121951495883854	0.0269373520843784	0	NS	0.191054988109892	noLD
rs17860130	33233347	chr21	GA	G	B2	-0.12297	1.9912e-05	0.028826	hospitalized	T.CD4__NS	ENSG00000159110	-1.16039470883191	0.247264528553156	-0.0485703157665899	T.CD4	0.00665450489437498	0.0418567194394419	0	NS	0.00539119328039291	noLD
rs17860142	33235565	chr21	C	G	B2	0.10248	1.146e-23	0.01022	hospitalized	T.CD4__NS	ENSG00000159110	-4.64074735379097	6.25459344078118e-06	-0.0857567025886244	T.CD4	0.0967775287090459	0.0184790715914692	0	NS	0.875990439452975	highLD
rs17860160	33239015	chr21	G	T	B2	-0.0052524	0.66992	0.012322	hospitalized	T.CD4__NS	ENSG00000159110	-0.320502124004197	0.748920671886437	-0.0120340124268799	T.CD4	0.000510791751936846	0.0375473718443199	0	NS	0.0211340628329363	noLD
rs17860165	33239425	chr21	C	T	B2	0.12207	2.2849e-40	0.0091775	hospitalized	T.CD4__NS	ENSG00000159110	-4.64074735379097	6.25459344078118e-06	-0.0857567025886244	T.CD4	0.0967775287090459	0.0184790715914692	0	NS	0.875990439452975	highLD
rs17860169	33240996	chr21	A	G	B2	0.13057	4.3563e-50	0.0087739	hospitalized	T.CD4__NS	ENSG00000159110	-5.19313020949331	5.05088815788872e-07	-0.0909523353937911	T.CD4	0.118299630784047	0.0175139716750267	0	NS	0.966066335002543	highLD
rs17860184	33244552	chr21	G	C	B2	-0.073006	1.116e-07	0.013757	hospitalized	T.CD4__NS	ENSG00000159110	-0.00620449577992745	0.995055713939593	-0.000151078421435771	T.CD4	1.91521196569065e-07	0.0243498306380567	0	NS	0.0367625329098414	noLD
rs17860211	33248363	chr21	A	G	B2	-0.0079243	0.5523	0.013333	hospitalized	T.CD4__NS	ENSG00000159110	0.268103057551356	0.788894931462831	0.00707795188711239	T.CD4	0.000357480368397044	0.0264001162528949	0	NS	0.0293154596406521	noLD
rs17860220	33251614	chr21	A	G	B2	0.096198	1.5667e-10	0.015034	hospitalized	T.CD4__NS	ENSG00000159110	-1.10282642599762	0.271421213821972	-0.0367255538866953	T.CD4	0.00601448335368295	0.0333013002054909	0	NS	0.0808773738932728	noLD
rs17860265	33264682	chr21	G	A	B2	-0.037523	0.26532	0.033687	hospitalized	T.CD4__NS	ENSG00000159110	1.93121834083655	0.0548625861213063	0.103629486435412	T.CD4	0.0182172201870861	0.053660160658231	0	NS	0.00803118219304709	noLD
rs17875752	33324192	chr21	G	T	B2	-0.0077433	0.36077	0.0084728	hospitalized	T.CD4__NS	ENSG00000159110	0.0942085012619101	0.925037376722711	0.00163636860163183	T.CD4	4.41534817770757e-05	0.0173696490201297	58517	NS	0.000744701280042047	noLD
rs17875753	33324196	chr21	C	G	B2	-0.0075413	0.37452	0.008492	hospitalized	T.CD4__NS	ENSG00000159110	0.0942085012619101	0.925037376722711	0.00163636860163183	T.CD4	4.41534817770757e-05	0.0173696490201297	58521	NS	0.000744701280042047	noLD
rs17875789	33333405	chr21	C	T	B2	-0.0037268	0.82368	0.016726	hospitalized	T.CD4__NS	ENSG00000159110	-1.48496683489593	0.139119217738519	-0.0425851931910326	T.CD4	0.0108517267192706	0.0286775382387694	67730	NS	5.43823300312094e-06	noLD
rs17875791	33333814	chr21	G	A	B2	-0.027978	0.055548	0.014613	hospitalized	T.CD4__NS	ENSG00000159110	0.0680530246509273	0.945811073263418	0.00167670133322034	T.CD4	2.30403356189604e-05	0.0246381603436563	68139	NS	0.0172522224759639	noLD
rs17875795	33334467	chr21	G	A	B2	-0.0057539	0.72053	0.016083	hospitalized	T.CD4__NS	ENSG00000159110	-1.1885612577961	0.236014735263687	-0.0320471300299883	T.CD4	0.00697919655253152	0.0269629603184374	68792	NS	4.34470544934811e-05	noLD
rs17875803	33336030	chr21	G	A	B2	-0.032964	0.10678	0.020438	hospitalized	T.CD4__NS	ENSG00000159110	-1.19768975708838	0.232448275513705	-0.0319179237133783	T.CD4	0.00708605021541239	0.0266495755887331	70355	NS	9.24838119700676e-05	noLD
rs17875806	33338260	chr21	T	A	B2	-0.0096333	0.24535	0.0082923	hospitalized	T.CD4__NS	ENSG00000159110	-0.480532586169899	0.631371329045044	-0.00818531580651837	T.CD4	0.00114749550441196	0.0170338412879753	72585	NS	0.000370897810352747	noLD
rs17875807	33339032	chr21	G	A	B2	-0.039351	0.00027854	0.010827	hospitalized	T.CD4__NS	ENSG00000159110	-0.102409446326915	0.918533780879975	-0.00249453162210586	T.CD4	5.21748631987522e-05	0.0243584133258834	73357	NS	0.0132256709261253	noLD
rs17875816	33341912	chr21	C	T	B2	-0.014502	0.3733	0.016289	hospitalized	T.CD4__NS	ENSG00000159110	0.839923664406153	0.401949125538137	0.0246606239842324	T.CD4	0.00349753408207869	0.0293605538566033	76237	NS	8.21124387674282e-05	noLD
rs17875829	33348555	chr21	A	G	B2	-0.02682	0.46951	0.037081	hospitalized	T.CD4__NS	ENSG00000159110	-0.763391399751287	0.446125089786324	-0.0296459121404732	T.CD4	0.00289095362434599	0.0388344853637752	82880	NS	0.00370378985903296	noLD
rs17875834	33349476	chr21	C	T	B2	-0.022701	0.53922	0.036973	hospitalized	T.CD4__NS	ENSG00000159110	-0.30109881730866	0.763650389513715	-0.011847151336085	T.CD4	0.000450843900757252	0.0393463894743245	83801	NS	0.00524173648544174	noLD
rs17878783	33406879	chr21	G	A	B2	-0.035309	0.0018449	0.011338	hospitalized	T.CD4__NS	ENSG00000159110	0.928092415154589	0.354472776391954	0.0176013305852626	T.CD4	0.00426706502986359	0.0189650624203526	141204	NS	0.0152982724385071	noLD
rs17879003	33406221	chr21	C	T	B2	-0.034295	0.0026252	0.011399	hospitalized	T.CD4__NS	ENSG00000159110	0.536811385311762	0.59199159098758	0.0099714347323528	T.CD4	0.00143161154708382	0.0185753041108875	140546	NS	0.00842787853463416	noLD
rs17879833	33401915	chr21	TA	T	B2	0.0015261	0.90763	0.013153	hospitalized	T.CD4__NS	ENSG00000159110	-1.21551145042018	0.225596827098031	-0.0307358984007989	T.CD4	0.00729695061908952	0.0252863914940284	136240	NS	0.00228668649081355	noLD
rs17879956	33438631	chr21	C	T	B2	-0.043117	0.0019425	0.013914	hospitalized	T.CD4__NS	ENSG00000159110	0.634718391615545	0.526333896196289	0.012745740229742	T.CD4	0.00200030635999626	0.0200809373071738	172956	NS	0.0193468085140136	noLD
rs17882307	33414133	chr21	C	T	B2	-0.011578	0.77049	0.039685	hospitalized	T.CD4__NS	ENSG00000159110	-0.44742224729092	0.655052007592153	-0.0189629252909147	T.CD4	0.000994962632424446	0.0423826159868728	148458	NS	0.000161345360369182	noLD
rs17882619	33431070	chr21	C	T	B2	-0.03575	0.0083993	0.013564	hospitalized	T.CD4__NS	ENSG00000159110	1.05040182610136	0.294794665077258	0.0280696959238652	T.CD4	0.00545930598900626	0.0267228171413676	165395	NS	0.000428457805840791	noLD
rs17882754	33437703	chr21	G	A	B2	0.013823	0.37133	0.015463	hospitalized	T.CD4__NS	ENSG00000159110	-1.67885808914495	0.0947335900028826	-0.0578796437678071	T.CD4	0.0138287917522634	0.0344756022811229	172028	NS	5.29155399968985e-05	noLD
rs17882822	33433784	chr21	A	G	B2	-0.02925	0.00088658	0.0087991	hospitalized	T.CD4__NS	ENSG00000159110	-0.0703766198095118	0.943963869464384	-0.00137540181232888	T.CD4	2.46405302214117e-05	0.0195434480378807	168109	NS	5.78355106067345e-05	noLD
rs17885509	33407324	chr21	C	T	B2	-0.034918	0.0020623	0.011333	hospitalized	T.CD4__NS	ENSG00000159110	0.925532845069674	0.355798682681865	0.0175478402035009	T.CD4	0.00424366109615319	0.0189597163374357	141649	NS	0.0154043395828782	noLD
rs17885944	33423892	chr21	A	C	B2	0.023674	0.015267	0.0097585	hospitalized	T.CD4__NS	ENSG00000159110	0.866715532807121	0.387131342009203	0.0196875916057561	T.CD4	0.00372337726066649	0.0227151710804027	158217	NS	0.00104811362483108	noLD
rs17887186	33406896	chr21	G	A	B2	-0.03531	0.0018472	0.01134	hospitalized	T.CD4__NS	ENSG00000159110	0.928092415154589	0.354472776391954	0.0176013305852626	T.CD4	0.00426706502986359	0.0189650624203526	141221	NS	0.0152982724385071	noLD
rs182531740	33345012	chr21	T	A	B2	-0.027664	0.45819	0.037292	hospitalized	T.CD4__NS	ENSG00000159110	-0.763391399751287	0.446125089786324	-0.0296459121404732	T.CD4	0.00289095362434599	0.0388344853637752	79337	NS	0.00370378985903296	noLD
rs186353859	33345013	chr21	C	T	B2	-0.050172	0.21014	0.040035	hospitalized	T.CD4__NS	ENSG00000159110	-0.763391399751287	0.446125089786324	-0.0296459121404732	T.CD4	0.00289095362434599	0.0388344853637752	79338	NS	0.00370378985903296	noLD
rs1972256	33442804	chr21	C	T	B2	-0.028651	0.00096843	0.0086833	hospitalized	T.CD4__NS	ENSG00000159110	0.0550261573642042	0.956172280602702	0.00107248707365164	T.CD4	1.50638427004594e-05	0.0194904955211232	177129	NS	9.51957326515376e-05	noLD
rs199908605	33209301	chr21	TAA	T	B2	0.039502	0.0080528	0.014907	hospitalized	T.CD4__NS	ENSG00000159110	-0.243727181131604	0.807690700493127	-0.00501638467276549	T.CD4	0.000295449692747932	0.020581966481846	20598	NS	0.0871309650193939	noLD
rs2007849	33308811	chr21	G	A	B2	-0.049668	1.3566e-07	0.0094227	hospitalized	T.CD4__NS	ENSG00000159110	0.245652394656051	0.806201974665549	0.00537669997315552	T.CD4	0.000300134265513862	0.0218874315501125	43136	NS	0.0124892940680459	noLD
rs2014361	33144671	chr21	C	T	B2	0.011913	0.42769	0.01502	hospitalized	T.CD4__NS	ENSG00000159110	1.70870492909343	0.0890492258613578	0.04776391595075	T.CD4	0.0143177580584396	0.0279532850508552	85230	NS	0.0143882117513336	noLD
rs201515262	33430141	chr21	AAAAC	A	B2	0.01712	0.35209	0.018398	hospitalized	T.CD4__NS	ENSG00000159110	0.841554437382723	0.401037510396866	0.0413286754434005	T.CD4	0.00351108096932138	0.0491099251664988	164466	NS	0.00168606843226165	noLD
rs201821497	33136659	chr21	C	CAGAA	B2	0.0079324	0.82472	0.035816	hospitalized	T.CD4__NS	ENSG00000159110	-0.926703636496821	0.355191799725477	-0.0570578340241205	T.CD4	0.00425435857420215	0.0615707457886038	93242	NS	0.00221965260570033	noLD
rs2026253	33315661	chr21	A	T	B2	-0.031341	0.00021353	0.0084651	hospitalized	T.CD4__NS	ENSG00000159110	-0.00619337577617113	0.995064575219286	-0.000115091151546037	T.CD4	1.90835304402095e-07	0.0185829434068651	49986	NS	0.00339782789656722	noLD
rs2026254	33315727	chr21	C	T	B2	-0.043904	3.7657e-06	0.0094951	hospitalized	T.CD4__NS	ENSG00000159110	0.459810096691316	0.646149498932449	0.0101943720680934	T.CD4	0.00105076202644934	0.022170831265885	50052	NS	0.0104597438021754	noLD
rs2026255	33182844	chr21	T	C	B2	-0.0073835	0.5737	0.013124	hospitalized	T.CD4__NS	ENSG00000159110	-0.220179772946456	0.825954615548364	-0.00696834687599917	T.CD4	0.000241131555055552	0.031648442464757	47057	NS	0.0522764778967554	noLD
rs2027606	33141963	chr21	T	C	B2	-0.013224	0.15643	0.0093311	hospitalized	T.CD4__NS	ENSG00000159110	0.621110828646576	0.535230422118783	0.0102758214967645	T.CD4	0.00191562017946931	0.0165442639587461	87938	NS	0.00924471352616545	noLD
rs2027607	33142094	chr21	T	C	B2	-0.0014277	0.88942	0.010269	hospitalized	T.CD4__NS	ENSG00000159110	1.44846090464684	0.149046346064824	0.0268445308190585	T.CD4	0.0103301784827671	0.0185331414420216	87807	NS	0.00484174218165629	noLD
rs2032101	33208169	chr21	T	C	B2	0.055815	7.805e-07	0.011298	hospitalized	T.CD4__NS	ENSG00000159110	-0.25726468254319	0.797237626163739	-0.00529012249404335	T.CD4	0.000329170799384161	0.0205629565696614	21732	NS	0.08654276435614	noLD
rs2032102	33208421	chr21	G	A	B2	0.055838	1.3127e-06	0.011542	hospitalized	T.CD4__NS	ENSG00000159110	-0.892958032209471	0.372947492908437	-0.0197815944546434	T.CD4	0.00395135987795639	0.0221528826004255	21480	NS	0.0987217064861576	noLD
rs2040108	33303853	chr21	T	C	B2	-0.050407	1.0213e-07	0.0094698	hospitalized	T.CD4__NS	ENSG00000159110	0.2414291077154	0.809468669421026	0.0052924120995783	T.CD4	0.000289906049772892	0.0219211848548811	38178	NS	0.0123841004727721	noLD
rs2040110	33392615	chr21	G	T	B2	-0.019829	0.02777	0.0090113	hospitalized	T.CD4__NS	ENSG00000159110	0.302552798675405	0.762543554390844	0.00645184636512159	T.CD4	0.000455206602960617	0.0213246957006122	126940	NS	0.00527881571239495	noLD
rs2065289	33185006	chr21	A	G	B2	-0.0171	0.15145	0.011921	hospitalized	T.CD4__NS	ENSG00000159110	-0.937309742744867	0.349724113122129	-0.0224447497262243	T.CD4	0.00435187173568495	0.0239459259865324	44895	NS	0.0136163732112749	noLD
rs2070386	33415331	chr21	C	A	B2	0.012052	0.23929	0.010241	hospitalized	T.CD4__NS	ENSG00000159110	-1.20961823379815	0.227846179584136	-0.0302498260264912	T.CD4	0.00722687601015703	0.0250077463957433	149656	NS	0.00595491392087802	noLD
rs2073362	33248496	chr21	A	G	B2	0.097502	1.0678e-10	0.0151	hospitalized	T.CD4__NS	ENSG00000159110	-0.875025100915874	0.382604634544366	-0.0278563571874707	T.CD4	0.00379484245909533	0.0318349235448377	0	NS	0.0915073898193528	noLD
rs2096464	33313744	chr21	G	T	B2	0.042234	8.4893e-06	0.0094855	hospitalized	T.CD4__NS	ENSG00000159110	-0.314677606385237	0.753332856428431	-0.00698369221816433	T.CD4	0.000492404164761831	0.0221931655651871	48069	NS	0.0117267877004222	noLD
rs2186277	33220817	chr21	T	C	B2	0.10742	1.276e-33	0.0088887	hospitalized	T.CD4__NS	ENSG00000159110	-3.55307426407998	0.000474455688203209	-0.0581603539687715	T.CD4	0.0590959668713018	0.0163690228928641	9084	NS	0.30228832249646	lowLD
rs2186278	33220845	chr21	T	G	B2	0.11877	1.2379e-34	0.0096759	hospitalized	T.CD4__NS	ENSG00000159110	-4.55824831629258	8.94842959469272e-06	-0.085097758704288	T.CD4	0.0936867614973035	0.0186689607058313	9056	NS	0.85513179898701	highLD
rs2186279	33292663	chr21	C	T	B2	0.025082	0.0050493	0.0089454	hospitalized	T.CD4__NS	ENSG00000159110	-0.622197588677965	0.534517110002226	-0.0110204468968442	T.CD4	0.00192231668262754	0.0177121337295123	26988	NS	0.00422913439096447	noLD
rs2186317	33221269	chr21	G	C	B2	0.090999	5.2773e-20	0.0099364	hospitalized	T.CD4__NS	ENSG00000159110	-3.55307426407998	0.000474455688203209	-0.0581603539687715	T.CD4	0.0590959668713018	0.0163690228928641	8632	NS	0.30228832249646	lowLD
rs2186355	33208728	chr21	C	T	B2	0.049724	4.8811e-05	0.012244	hospitalized	T.CD4__NS	ENSG00000159110	-0.372891749676974	0.709621939121735	-0.00761069978871145	T.CD4	0.00069130414100153	0.0204099441602138	21173	NS	0.0922664526897629	noLD
rs2186356	33209060	chr21	T	C	B2	0.056833	3.5749e-07	0.011165	hospitalized	T.CD4__NS	ENSG00000159110	-0.25726468254319	0.797237626163739	-0.00529012249404335	T.CD4	0.000329170799384161	0.0205629565696614	20841	NS	0.08654276435614	noLD
rs2211686	33120511	chr21	G	A	B2	-0.015683	0.4373	0.02019	hospitalized	T.CD4__NS	ENSG00000159110	0.558182973627443	0.577340659271478	0.0287302242806177	T.CD4	0.00154769164426972	0.0514709792989737	109390	NS	0.00704538137892874	noLD
rs2211687	33326502	chr21	A	G	B2	-0.021623	0.061834	0.011579	hospitalized	T.CD4__NS	ENSG00000159110	-0.430798559303527	0.667076457379027	-0.00817237274328522	T.CD4	0.000922468657410374	0.0189702880076886	60827	NS	0.000437446841434536	noLD
rs2211791	33181379	chr21	T	C	B2	-0.038432	0.0039094	0.013319	hospitalized	T.CD4__NS	ENSG00000159110	-0.182082629573993	0.855701382136425	-0.00443769576154809	T.CD4	0.000164918488911178	0.0243718787010637	48522	NS	0.000140728013928979	noLD
rs2226299	33326619	chr21	A	G	B2	0.037702	0.0016887	0.012007	hospitalized	T.CD4__NS	ENSG00000159110	0.0961349088669158	0.923509207571482	0.00233217861247328	T.CD4	4.59775909532364e-05	0.0242594354117694	60944	NS	0.0137438191438274	noLD
rs2226300	33332751	chr21	A	G	B2	-0.0087062	0.30582	0.0085019	hospitalized	T.CD4__NS	ENSG00000159110	0.13135300970715	0.895627440047962	0.00227622162445289	T.CD4	8.58315037590249e-05	0.0173290404957427	67076	NS	0.000482469831464469	noLD
rs2229207	33241945	chr21	T	C	B2	0.093201	5.4197e-11	0.01421	hospitalized	T.CD4__NS	ENSG00000159110	-1.60954138693119	0.109067419369557	-0.0431395154996774	T.CD4	0.0127246698890662	0.0268023648537108	0	NS	0.196022674099527	noLD
rs2236756	33244618	chr21	C	A	B2	-0.12343	3.7593e-41	0.0091868	hospitalized	T.CD4__NS	ENSG00000159110	5.30757991823386	2.92505534891999e-07	0.094261461628374	T.CD4	0.122923396845373	0.0177597818743237	0	NS	0.999796137157687	highLD
rs2236757	33252612	chr21	A	G	B2	-0.11475	1.4884e-33	0.0095053	hospitalized	T.CD4__NS	ENSG00000159110	4.56485210859701	8.69703166885159e-06	0.0825505674144905	T.CD4	0.0939328993962427	0.0180839522180845	0	NS	0.762433039400617	midLD
rs2236758	33253108	chr21	A	G	B2	-0.12317	7.4512e-41	0.0092027	hospitalized	T.CD4__NS	ENSG00000159110	5.32891513138446	2.63944637576818e-07	0.0934670213620749	T.CD4	0.123791047069475	0.017539596532811	0	NS	0.879562794299829	highLD
rs2243590	33331970	chr21	C	T	B2	-0.0081842	0.3366	0.0085171	hospitalized	T.CD4__NS	ENSG00000159110	0.13135300970715	0.895627440047962	0.00227622162445289	T.CD4	8.58315037590249e-05	0.0173290404957427	66295	NS	0.000482469831464469	noLD
rs2243592	33335502	chr21	T	G	B2	-0.0078874	0.35376	0.0085055	hospitalized	T.CD4__NS	ENSG00000159110	0.106682964508018	0.915146899540452	0.00185186363963986	T.CD4	5.66199527865817e-05	0.0173585693665335	69827	NS	0.000674274041150512	noLD
rs2243594	33335755	chr21	A	G	B2	-0.0088012	0.30076	0.0085052	hospitalized	T.CD4__NS	ENSG00000159110	0.0947296676874882	0.924623921185272	0.00164526036734066	T.CD4	4.46433299695922e-05	0.0173679524852589	70080	NS	0.000735661933551557	noLD
rs2243599	33351188	chr21	T	G	B2	-0.010561	0.21608	0.0085377	hospitalized	T.CD4__NS	ENSG00000159110	0.16662081174279	0.867835911627986	0.00272769373815656	T.CD4	0.000138102790188145	0.0163706664829317	85513	NS	0.00151516330141249	noLD
rs2243600	33351355	chr21	T	G	B2	0.021823	0.024239	0.009685	hospitalized	T.CD4__NS	ENSG00000159110	-0.533594526903851	0.594211660738062	-0.0108659765980555	T.CD4	0.00141452920385426	0.0203637332284959	85680	NS	0.0142857711286448	noLD
rs2244305	33280653	chr21	C	T	B2	0.035217	6.6527e-05	0.0088299	hospitalized	T.CD4__NS	ENSG00000159110	-0.851660977402365	0.395415823361779	-0.015923985087811	T.CD4	0.00359561406245167	0.0186975633618679	14978	NS	0.000128873167844276	noLD
rs2247177	33282194	chr21	G	A	B2	0.034292	9.9675e-05	0.0088122	hospitalized	T.CD4__NS	ENSG00000159110	-0.927441028095556	0.354809908759676	-0.0171961324048387	T.CD4	0.00426110291690693	0.018541483376199	16519	NS	0.000516268933308754	noLD
rs2247526	33285382	chr21	T	C	B2	0.036926	2.5979e-05	0.0087791	hospitalized	T.CD4__NS	ENSG00000159110	-1.40500690406175	0.16156282098734	-0.0256660988212234	T.CD4	0.00972560016869178	0.0182675962281929	19707	NS	0.000660574880609982	noLD
rs2247878	33288501	chr21	T	C	B2	0.022148	0.022678	0.0097189	hospitalized	T.CD4__NS	ENSG00000159110	-1.34661994604408	0.179619142243602	-0.0242889426255825	T.CD4	0.00894115187017079	0.0180369693000133	22826	NS	0.000262735644896732	noLD
rs2247960	33288840	chr21	A	G	B2	0.021493	0.029219	0.0098567	hospitalized	T.CD4__NS	ENSG00000159110	-1.34576832547598	0.179893260402261	-0.0242603943084479	T.CD4	0.00892994739365023	0.0180271699438812	23165	NS	0.000256623182892727	noLD
rs2248118	33290406	chr21	G	A	B2	0.048938	2.817e-07	0.0095297	hospitalized	T.CD4__NS	ENSG00000159110	-0.505701580663195	0.613620282013356	-0.0118273269767578	T.CD4	0.00127069218595562	0.0233879573032914	24731	NS	0.00252632633613702	noLD
rs2248202	33231575	chr21	C	A	B2	0.090458	1.826e-22	0.0092767	hospitalized	T.CD4__NS	ENSG00000159110	-4.70304832566231	4.75757164228359e-06	-0.0865927069769111	T.CD4	0.0991340804988728	0.018412038529227	0	NS	0.253165515236532	lowLD
rs2248412	33233226	chr21	A	G	B2	-0.077447	5.1385e-09	0.013256	hospitalized	T.CD4__NS	ENSG00000159110	4.32478117871182	2.40293224836827e-05	0.0993138446804985	T.CD4	0.0851316090661129	0.0229639005019163	0	NS	0.18782181714182	noLD
rs2248420	33233473	chr21	C	T	B2	0.12319	6.8966e-41	0.0091996	hospitalized	T.CD4__NS	ENSG00000159110	-4.64074735379097	6.25459344078118e-06	-0.0857567025886244	T.CD4	0.0967775287090459	0.0184790715914692	0	NS	0.875990439452975	highLD
rs2249448	33326701	chr21	G	A	B2	0.026962	0.0040706	0.0093857	hospitalized	T.CD4__NS	ENSG00000159110	-1.14988323653144	0.251558264357177	-0.0220738992651088	T.CD4	0.00653527518024014	0.0191966441146611	61026	NS	0.0150869259428832	noLD
rs2250226	33260011	chr21	T	C	B2	0.12507	3.8887e-42	0.009195	hospitalized	T.CD4__NS	ENSG00000159110	-2.68811458086755	0.00778829583327315	-0.0457973366643485	T.CD4	0.0347024933868819	0.017036973420072	0	NS	0.519526286912575	midLD
rs2252639	33245424	chr21	A	G	B2	-0.12289	2.3448e-41	0.0091229	hospitalized	T.CD4__NS	ENSG00000159110	5.15094221714361	6.16455994987597e-07	0.0903617420132996	T.CD4	0.116608572574975	0.017542759791122	0	NS	0.915684409908147	highLD
rs2252650	33245645	chr21	A	T	B2	-0.12226	9.3079e-41	0.0091458	hospitalized	T.CD4__NS	ENSG00000159110	5.14727172589488	6.27201938391073e-07	0.0903416263012503	T.CD4	0.116461792007986	0.0175513614031216	0	NS	0.915506949533886	highLD
rs2252931	33332014	chr21	G	A	B2	0.042166	1.037e-05	0.0095629	hospitalized	T.CD4__NS	ENSG00000159110	-0.470181521582217	0.638735086310078	-0.0104217213946109	T.CD4	0.00109864569604319	0.0221653147055642	66339	NS	0.0105446148837506	noLD
rs2253413	33335834	chr21	A	C	B2	-0.0082638	0.3312	0.0085044	hospitalized	T.CD4__NS	ENSG00000159110	0.13135300970715	0.895627440047962	0.00227622162445289	T.CD4	8.58315037590249e-05	0.0173290404957427	70159	NS	0.000482469831464469	noLD
rs2253923	33340113	chr21	A	T	B2	-0.0088168	0.30159	0.0085349	hospitalized	T.CD4__NS	ENSG00000159110	0.123461079180238	0.901865359864436	0.00215947763291256	T.CD4	7.58282698978873e-05	0.0174911611598663	74438	NS	2.29080184780094e-06	noLD
rs2254180	33353924	chr21	T	C	B2	-0.00068061	0.94886	0.010612	hospitalized	T.CD4__NS	ENSG00000159110	-0.342511485262154	0.732323902388465	-0.00647373976836841	T.CD4	0.000583311874719678	0.0189007961686701	88249	NS	0.000829200889147137	noLD
rs2254305	33354925	chr21	C	T	B2	-0.0021107	0.83546	0.010162	hospitalized	T.CD4__NS	ENSG00000159110	-0.758649025934401	0.44895120823441	-0.0193514563771277	T.CD4	0.00285524881007609	0.0255077851754877	89250	NS	2.40469828047606e-06	noLD
rs2254315	33355181	chr21	C	T	B2	0.0087758	0.45514	0.01175	hospitalized	T.CD4__NS	ENSG00000159110	-0.344428399952015	0.730884223889365	-0.00648811971278103	T.CD4	0.000589855460676364	0.0188373540442221	89506	NS	0.000612881888052949	noLD
rs2257167	33343393	chr21	G	C	B2	-0.016767	0.14361	0.011465	hospitalized	T.CD4__NS	ENSG00000159110	-0.430279703853939	0.667453172794204	-0.00812021868242639	T.CD4	0.000920249989511219	0.018871953777264	77718	NS	3.16608941664921e-05	noLD
rs2266590	33287091	chr21	A	G	B2	0.032835	0.00018447	0.008781	hospitalized	T.CD4__NS	ENSG00000159110	-1.2988233448089	0.195492581000065	-0.0251881275368193	T.CD4	0.00832289472474384	0.0193930357330659	21416	NS	0.0037785959756427	noLD
rs2268241	33408744	chr21	G	A	B2	-0.033324	0.002925	0.011199	hospitalized	T.CD4__NS	ENSG00000159110	1.34249061196035	0.180951208008578	0.0252623268099447	T.CD4	0.00888688743504684	0.0188175072398129	143069	NS	0.0150499897907228	noLD
rs2268242	33408798	chr21	C	T	B2	-0.041698	0.00093798	0.012603	hospitalized	T.CD4__NS	ENSG00000159110	0.636077667964842	0.525449410445015	0.0116887698087294	T.CD4	0.00200886578623492	0.0183763247751302	143123	NS	0.0113812370699173	noLD
rs2276223	33288495	chr21	T	G	B2	0.022413	0.021108	0.0097191	hospitalized	T.CD4__NS	ENSG00000159110	-1.35336983494313	0.17745755533371	-0.0244855050937113	T.CD4	0.0090301995381563	0.0180922497764554	22820	NS	0.000190302555809996	noLD
rs2284549	33245738	chr21	A	T	B2	-0.11585	2.7418e-34	0.009488	hospitalized	T.CD4__NS	ENSG00000159110	4.44283996513431	1.46518725474689e-05	0.0802388826484294	T.CD4	0.0894216356406909	0.018060268494502	0	NS	0.785083054736832	midLD
rs2284550	33245980	chr21	G	A	B2	-0.10652	7.7987e-35	0.0086513	hospitalized	T.CD4__NS	ENSG00000159110	3.84963929805616	0.000158914180930354	0.060703079474096	T.CD4	0.068667138192983	0.0157685109627667	0	NS	0.515036703083373	midLD
rs2284551	33246008	chr21	A	G	B2	-0.11593	2.4532e-34	0.0094874	hospitalized	T.CD4__NS	ENSG00000159110	4.44283996513431	1.46518725474689e-05	0.0802388826484294	T.CD4	0.0894216356406909	0.018060268494502	0	NS	0.785083054736832	midLD
rs2284552	33271777	chr21	G	T	B2	0.030745	0.0030512	0.010378	hospitalized	T.CD4__NS	ENSG00000159110	-0.970650126311222	0.332889114830236	-0.0178560441478511	T.CD4	0.0046655025375944	0.0183959633485134	6102	NS	0.0275492247043361	noLD
rs2284553	33404389	chr21	A	G	B2	-0.002821	0.75387	0.0089971	hospitalized	T.CD4__NS	ENSG00000159110	0.877171606221811	0.381440640831881	0.0173395195315518	T.CD4	0.00381341230264515	0.0197675339791688	138714	NS	0.025303602414882	noLD
rs2284555	33433981	chr21	G	A	B2	-0.0284	0.0010504	0.0086673	hospitalized	T.CD4__NS	ENSG00000159110	0.0299832645172608	0.976110150081798	0.000583200379257685	T.CD4	4.47259766300469e-06	0.0194508632948206	168306	NS	1.12164773094092e-06	noLD
rs2284556	33433998	chr21	G	A	B2	-0.028206	0.0011574	0.008681	hospitalized	T.CD4__NS	ENSG00000159110	-0.0712222649064677	0.94329167620478	-0.00139397340407488	T.CD4	2.52362338547719e-05	0.0195721577501854	168323	NS	5.38752483392114e-05	noLD
rs2285020	33276818	chr21	G	A	B2	-0.001584	0.86163	0.009088	hospitalized	T.CD4__NS	ENSG00000159110	0.602317112145797	0.547641944603813	0.0124042858146296	T.CD4	0.0018016531801331	0.020594277606423	11143	NS	3.92700822831877e-05	noLD
rs2298677	33361336	chr21	A	G	B2	-0.0031492	0.7623	0.010412	hospitalized	T.CD4__NS	ENSG00000159110	-0.500569195828343	0.617222004478998	-0.00887334316971934	T.CD4	0.001245062413538	0.0177265066321864	95661	NS	0.0049114214291586	noLD
rs2300371	33259936	chr21	C	T	B2	0.11738	9.3802e-35	0.0095452	hospitalized	T.CD4__NS	ENSG00000159110	-4.17403125729058	4.454439362613e-05	-0.076056301458684	T.CD4	0.0797652897048662	0.0182213061595646	0	NS	0.711988401069358	midLD
rs2300373	33416432	chr21	A	T	B2	-0.037087	0.0013309	0.011556	hospitalized	T.CD4__NS	ENSG00000159110	0.794224581139538	0.428001395712701	0.0162847391346856	T.CD4	0.00312845412590745	0.0205039475249187	150757	NS	0.0281912127549171	noLD
rs2409469	33048513	chr21	C	T	B2	-0.0083931	0.35183	0.0090147	hospitalized	T.CD4__NS	ENSG00000159110	-1.62833544737249	0.105020153513931	-0.0310411857712514	T.CD4	0.0130196764441034	0.0190631394909078	181388	NS	0.00159675222725167	noLD
rs2409473	33144456	chr21	G	A	B2	-0.0033005	0.70399	0.0086868	hospitalized	T.CD4__NS	ENSG00000159110	0.563033182420299	0.57403978690685	0.0087447300714868	T.CD4	0.00157466261907529	0.0155314648310709	85445	NS	0.00955383283250773	noLD
rs2409474	33152683	chr21	C	T	B2	0.0097216	0.35103	0.010424	hospitalized	T.CD4__NS	ENSG00000159110	-1.46189729261649	0.145331025284372	-0.0251083509259381	T.CD4	0.0105206938292737	0.0171751812201522	77218	NS	3.04576434876378e-05	noLD
rs2409475	33152692	chr21	G	T	B2	-0.00035829	0.97967	0.014059	hospitalized	T.CD4__NS	ENSG00000159110	0.31224758810628	0.755176053620021	0.00763951581004183	T.CD4	0.000484832267821092	0.0244662123937417	77209	NS	0.000920026998471093	noLD
rs2409478	33176905	chr21	G	A	B2	0.028715	0.00508	0.010248	hospitalized	T.CD4__NS	ENSG00000159110	-0.783594088145223	0.434200691508423	-0.0192526444179432	T.CD4	0.00304552082194036	0.0245696652249055	52996	NS	0.000395009066167855	noLD
rs2409483	33290589	chr21	A	G	B2	0.038168	1.2851e-05	0.0087489	hospitalized	T.CD4__NS	ENSG00000159110	-1.42377337495469	0.156062564274201	-0.0250470996897282	T.CD4	0.00998453072260448	0.0175920551193938	24914	NS	2.79392748862029e-05	noLD
rs2409484	33290667	chr21	T	C	B2	0.038531	1.0198e-05	0.0087314	hospitalized	T.CD4__NS	ENSG00000159110	-1.45316778469896	0.147736612638751	-0.0255218177602943	T.CD4	0.0103967257707297	0.0175628843613413	24992	NS	1.24521682507728e-05	noLD
rs2409485	33297937	chr21	G	T	B2	-0.014913	0.072383	0.0083004	hospitalized	T.CD4__NS	ENSG00000159110	0.15027328639087	0.880699697945162	0.00239478885024936	T.CD4	0.000112335939431445	0.0159362246462113	32262	NS	0.00153001710577192	noLD
rs2409487	33312653	chr21	C	T	B2	-0.047511	3.8339e-07	0.0093581	hospitalized	T.CD4__NS	ENSG00000159110	0.247130144491107	0.805059742263245	0.00540734749465692	T.CD4	0.000303755009914538	0.0218805662327912	46978	NS	0.0125340284908872	noLD
rs2409488	33316609	chr21	A	C	B2	-0.044314	3.0684e-06	0.0094969	hospitalized	T.CD4__NS	ENSG00000159110	0.459750616812759	0.646192123633331	0.0101936230239267	T.CD4	0.00105049048171711	0.0221720703597842	50934	NS	0.0104772763888662	noLD
rs2409489	33370311	chr21	A	G	B2	-0.0049117	0.6562	0.011033	hospitalized	T.CD4__NS	ENSG00000159110	-0.0528242345152668	0.957924414619834	-0.00109539873741838	T.CD4	1.38823931079483e-05	0.0207366703459147	104636	NS	0.00301951074259336	noLD
rs2409491	33424868	chr21	G	A	B2	0.029153	0.0011651	0.0089778	hospitalized	T.CD4__NS	ENSG00000159110	-0.169863034727445	0.865288694190143	-0.00318800917976074	T.CD4	0.000143528901804697	0.0187681162348011	159193	NS	0.000176529876930754	noLD
rs2409493	33435982	chr21	A	G	B2	-0.028414	0.0010676	0.0086838	hospitalized	T.CD4__NS	ENSG00000159110	-0.123629074247721	0.901732508609482	-0.00240854652333849	T.CD4	7.6034755586523e-05	0.0194820396253423	170307	NS	3.30105115754675e-06	noLD
rs2409494	33436101	chr21	C	T	B2	-0.02806	0.0012333	0.0086844	hospitalized	T.CD4__NS	ENSG00000159110	-0.0187923317523462	0.985025412129028	-0.000364446030757431	T.CD4	1.75697070752731e-06	0.0193933374293443	170426	NS	4.58952428538512e-05	noLD
rs2507737	33288596	chr21	A	G	B2	0.039106	9.4156e-06	0.0088273	hospitalized	T.CD4__NS	ENSG00000159110	-1.30989992270865	0.191724795953818	-0.0245786249714268	T.CD4	0.00846425136817085	0.0187637425923366	22921	NS	0.00019468322210094	noLD
rs2510317	33277636	chr21	C	T	B2	0.011704	0.21569	0.0094532	hospitalized	T.CD4__NS	ENSG00000159110	0.260068462527448	0.795077172943945	0.00580500489401382	T.CD4	0.000336382357099946	0.0223210643751206	11961	NS	0.00126174573754389	noLD
rs2515716	33277501	chr21	A	G	B2	0.002741	0.76578	0.009201	hospitalized	T.CD4__NS	ENSG00000159110	0.693198683473845	0.488985086057187	0.0149277830332836	T.CD4	0.00238496706401587	0.0215346384653756	11826	NS	3.77934225498947e-05	noLD
rs2515717	33289977	chr21	G	A	B2	0.043817	2.7888e-06	0.009351	hospitalized	T.CD4__NS	ENSG00000159110	-1.31388634599028	0.190382034614184	-0.0246248893955579	T.CD4	0.00851540896723465	0.0187420239739215	24302	NS	0.000185671787841237	noLD
rs2834077	33050431	chr21	A	G	B2	-0.0075809	0.42692	0.0095422	hospitalized	T.CD4__NS	ENSG00000159110	-0.761520773195985	0.447238629757299	-0.0172878620884091	T.CD4	0.00287684361414695	0.0227017603418152	179470	NS	0.00746327492647919	noLD
rs2834078	33051592	chr21	T	G	B2	-0.0056741	0.72437	0.016091	hospitalized	T.CD4__NS	ENSG00000159110	-0.309097040787207	0.757567871247987	-0.00683062306878457	T.CD4	0.000475102432194727	0.0220986362450716	178309	NS	0.00175472247242678	noLD
rs2834080	33059984	chr21	C	T	B2	-0.0013064	0.92068	0.013119	hospitalized	T.CD4__NS	ENSG00000159110	0.0791980051956832	0.936953922627036	0.00258956083765351	T.CD4	3.1204618415411e-05	0.0326972987672504	169917	NS	0.00207709353971427	noLD
rs2834083	33064667	chr21	G	A	B2	0.0046175	0.58215	0.0083917	hospitalized	T.CD4__NS	ENSG00000159110	0.611860417650485	0.541321580679484	0.0101981051354939	T.CD4	0.0018590904333696	0.0166673719059228	165234	NS	0.000469925949381037	noLD
rs2834084	33084026	chr21	C	T	B2	-0.0033074	0.72434	0.0093783	hospitalized	T.CD4__NS	ENSG00000159110	-0.508170363163266	0.611891112968791	-0.0120735552811846	T.CD4	0.00128311328617115	0.0237588733156907	145875	NS	0.00600969011139631	noLD
rs2834085	33091206	chr21	C	T	B2	0.0030934	0.72947	0.008945	hospitalized	T.CD4__NS	ENSG00000159110	0.216597632327751	0.828741605963493	0.0054992900404718	T.CD4	0.000233351177950938	0.0253894282286078	138695	NS	0.00140691019341046	noLD
rs2834086	33092961	chr21	C	T	B2	0.0059538	0.50305	0.0088903	hospitalized	T.CD4__NS	ENSG00000159110	0.443712783858074	0.65772752242469	0.00701614243108571	T.CD4	0.000978549138270507	0.0158123513370079	136940	NS	0.00484448416246613	noLD
rs2834088	33093956	chr21	C	A	B2	-0.0093522	0.29866	0.0089984	hospitalized	T.CD4__NS	ENSG00000159110	0.36319307132545	0.716842332694046	0.00602167529797616	T.CD4	0.000655834310820452	0.016579818761411	135945	NS	0.00211667385649181	noLD
rs2834089	33113874	chr21	T	C	B2	-0.0073439	0.41166	0.0089454	hospitalized	T.CD4__NS	ENSG00000159110	-0.723919747790364	0.469956704944508	-0.0117317053941826	T.CD4	0.00260048255160071	0.0162058093179411	116027	NS	0.000492686908566332	noLD
rs2834090	33114384	chr21	A	G	B2	-0.0073159	0.41321	0.0089409	hospitalized	T.CD4__NS	ENSG00000159110	-0.901581765530531	0.368358130656671	-0.0143729984846406	T.CD4	0.00402773996416125	0.0159419800113003	115517	NS	0.000221271843224319	noLD
rs2834091	33125442	chr21	G	A	B2	-0.0041579	0.75247	0.013183	hospitalized	T.CD4__NS	ENSG00000159110	0.187332882636715	0.851588606473794	0.00589341166898927	T.CD4	0.000174564591121839	0.0314595685820842	104459	NS	0.00803443711004192	noLD
rs2834092	33127269	chr21	C	T	B2	-0.0029202	0.75698	0.0094367	hospitalized	T.CD4__NS	ENSG00000159110	-1.35329410858276	0.177481697238397	-0.0310590401645383	T.CD4	0.00902919814033484	0.0229506948767146	102632	NS	0.00318583150854153	noLD
rs2834093	33128252	chr21	G	A	B2	0.0067278	0.62625	0.013814	hospitalized	T.CD4__NS	ENSG00000159110	-0.952805432809488	0.341833046492459	-0.026353976169489	T.CD4	0.00449629990057359	0.0276593470838851	101649	NS	0.00019951807299727	noLD
rs2834095	33128835	chr21	A	G	B2	-0.0094034	0.40517	0.011296	hospitalized	T.CD4__NS	ENSG00000159110	0.0115787989158468	0.990773145847555	0.00026764834675579	T.CD4	6.67007437357572e-07	0.0231153808526276	101066	NS	0.000580455190649449	noLD
rs2834096	33129114	chr21	C	T	B2	0.020905	0.11331	0.013202	hospitalized	T.CD4__NS	ENSG00000159110	-0.206259453152519	0.83679702181876	-0.00641201182036588	T.CD4	0.000211611738430977	0.031087117328991	100787	NS	2.65570098926083e-05	noLD
rs2834097	33131401	chr21	A	G	B2	0.0042055	0.6359	0.0088828	hospitalized	T.CD4__NS	ENSG00000159110	1.39623710026089	0.1641831786001	0.0269314828119542	T.CD4	0.00960573074131934	0.0192886171030136	98500	NS	0.0151790412811228	noLD
rs2834099	33140949	chr21	C	A	B2	0.0077376	0.39011	0.0090032	hospitalized	T.CD4__NS	ENSG00000159110	-0.0436593550997828	0.965219279567731	-0.000730320469407731	T.CD4	9.48319010670494e-06	0.0167276971393323	88952	NS	0.00169107505075118	noLD
rs2834100	33141847	chr21	C	G	B2	-0.0076529	0.57758	0.013742	hospitalized	T.CD4__NS	ENSG00000159110	-0.154299556527095	0.877528364840559	-0.0038797881017649	T.CD4	0.000118435489504972	0.0251445188119099	88054	NS	0.0016692851435523	noLD
rs2834101	33142704	chr21	A	G	B2	0.0034863	0.75943	0.011385	hospitalized	T.CD4__NS	ENSG00000159110	1.36354898767104	0.174234774125503	0.0252331247098959	T.CD4	0.00916529907600503	0.0185054772054757	87197	NS	0.00532732145624363	noLD
rs2834102	33145149	chr21	C	T	B2	0.0026785	0.86999	0.016365	hospitalized	T.CD4__NS	ENSG00000159110	0.635539755478238	0.525799340321302	0.0153643823110872	T.CD4	0.0020054763545925	0.0241753284175365	84752	NS	1.70824603221239e-05	noLD
rs2834103	33145409	chr21	T	C	B2	-0.0014357	0.89527	0.010906	hospitalized	T.CD4__NS	ENSG00000159110	1.37454981276252	0.170801573170711	0.0256853614427639	T.CD4	0.00931240028842383	0.0186863809548978	84492	NS	0.00246200571531896	noLD
rs2834104	33145648	chr21	A	G	B2	0.004812	0.56149	0.0082876	hospitalized	T.CD4__NS	ENSG00000159110	-0.0880886073606095	0.929893951768265	-0.00145834763056856	T.CD4	3.86034985020827e-05	0.0165554624402052	84253	NS	0.000520213324311375	noLD
rs2834105	33146131	chr21	A	G	B2	0.0016921	0.87004	0.010342	hospitalized	T.CD4__NS	ENSG00000159110	1.14308705180714	0.254362113861286	0.0211692524490333	T.CD4	0.00645874972906182	0.0185193703450374	83770	NS	0.00345950182466957	noLD
rs2834106	33146396	chr21	A	C	B2	-0.00025794	0.97615	0.0086284	hospitalized	T.CD4__NS	ENSG00000159110	-0.505351774877916	0.613865466322301	-0.00817707891855044	T.CD4	0.00126893708801181	0.0161809640829418	83505	NS	1.23046514826962e-05	noLD
rs2834107	33148059	chr21	G	T	B2	0.012722	0.44067	0.016499	hospitalized	T.CD4__NS	ENSG00000159110	0.247301631743026	0.804927217622989	0.0062104342134548	T.CD4	0.000304176588066995	0.0251127910870727	81842	NS	0.000878979475986642	noLD
rs2834108	33148286	chr21	G	A	B2	0.011554	0.25761	0.010206	hospitalized	T.CD4__NS	ENSG00000159110	-0.668277807318081	0.504722956477015	-0.0131760586983623	T.CD4	0.00221694105700295	0.0197164391127099	81615	NS	0.00959438343952446	noLD
rs2834109	33148781	chr21	G	A	B2	0.011672	0.24939	0.010133	hospitalized	T.CD4__NS	ENSG00000159110	-1.41424979706528	0.158835670090662	-0.0272106785422856	T.CD4	0.00985271664388697	0.0192403623452877	81120	NS	0.0087032446620518	noLD
rs2834111	33152201	chr21	G	A	B2	0.00769	0.49524	0.011276	hospitalized	T.CD4__NS	ENSG00000159110	-1.80805519914791	0.0720926841575615	-0.0408521956446305	T.CD4	0.016003713658357	0.0225945511308964	77700	NS	0.00823504026822222	noLD
rs2834112	33154044	chr21	T	C	B2	-0.0048156	0.6965	0.012346	hospitalized	T.CD4__NS	ENSG00000159110	0.127885423812088	0.898367503311854	0.00286162054979759	T.CD4	8.1359955260856e-05	0.0223764402892577	75857	NS	0.0031926328290725	noLD
rs2834113	33155579	chr21	T	G	B2	-0.01071	0.35698	0.011627	hospitalized	T.CD4__NS	ENSG00000159110	-0.176288043493392	0.860245144055903	-0.00376753892618177	T.CD4	0.000154590398008012	0.0213714943539151	74322	NS	0.00441546082926786	noLD
rs2834114	33156928	chr21	T	G	B2	0.0035552	0.73852	0.01065	hospitalized	T.CD4__NS	ENSG00000159110	-0.00847155101692311	0.993249163240803	-0.000145857700721806	T.CD4	3.5705050252649e-07	0.0172173549365913	72973	NS	0.000396979899516721	noLD
rs2834116	33163109	chr21	G	A	B2	-0.006064	0.5014	0.0090199	hospitalized	T.CD4__NS	ENSG00000159110	0.112432947954676	0.910592337718321	0.00188389565613497	T.CD4	6.28874269416081e-05	0.0167557258829006	66792	NS	0.000903046238921902	noLD
rs2834118	33170051	chr21	A	G	B2	-0.021444	0.057021	0.011268	hospitalized	T.CD4__NS	ENSG00000159110	-0.139261709185134	0.889382781348886	-0.00338750302291822	T.CD4	9.64773760196441e-05	0.0243247267518087	59850	NS	0.00240969365473467	noLD
rs2834121	33171715	chr21	G	C	B2	0.031304	0.0027973	0.010472	hospitalized	T.CD4__NS	ENSG00000159110	-0.389414671381825	0.697381687449848	-0.00920290667263571	T.CD4	0.000753877937226941	0.0236326655079006	58186	NS	0.00102382180394851	noLD
rs2834122	33171872	chr21	C	G	B2	0.015095	0.19105	0.011545	hospitalized	T.CD4__NS	ENSG00000159110	-0.101384678421323	0.919346161570468	-0.00277641389916703	T.CD4	5.11359572119746e-05	0.0273849455598126	58029	NS	0.00137667076479647	noLD
rs2834124	33172330	chr21	A	T	B2	-0.00016977	0.98486	0.0089469	hospitalized	T.CD4__NS	ENSG00000159110	-0.19912873132043	0.842363334064519	-0.00349615012471093	T.CD4	0.000197235974063723	0.0175572359725683	57571	NS	0.0046030241761101	noLD
rs2834125	33172604	chr21	T	C	B2	0.02958	0.0025486	0.0098027	hospitalized	T.CD4__NS	ENSG00000159110	-0.335789487609887	0.737379860940341	-0.00774579814271513	T.CD4	0.000560653550913718	0.0230674229793461	57297	NS	0.00128556903231517	noLD
rs2834126	33173813	chr21	A	G	B2	0.0034132	0.72962	0.0098754	hospitalized	T.CD4__NS	ENSG00000159110	0.371034346593929	0.71100271498245	0.00608359045112121	T.CD4	0.000684439114549065	0.0163962999839992	56088	NS	0.0122044949568038	noLD
rs2834127	33174088	chr21	A	T	B2	0.0024465	0.88008	0.016215	hospitalized	T.CD4__NS	ENSG00000159110	0.284870964361715	0.776036298995738	0.00944033663365674	T.CD4	0.000403575699386023	0.0331389920865008	55813	NS	5.29582224192341e-05	noLD
rs2834128	33174269	chr21	C	T	B2	0.027834	0.0091388	0.010677	hospitalized	T.CD4__NS	ENSG00000159110	-0.57543176747391	0.565642949214228	-0.0136850421745761	T.CD4	0.00164466236611083	0.0237822152827122	55632	NS	0.000594909313083197	noLD
rs2834130	33181661	chr21	G	A	B2	-0.043028	0.00027881	0.01184	hospitalized	T.CD4__NS	ENSG00000159110	-0.28760911796978	0.773942277652051	-0.00699097481076282	T.CD4	0.000411368043702478	0.0243072085478785	48240	NS	6.83679682475194e-06	noLD
rs2834132	33183527	chr21	G	A	B2	0.022667	0.012334	0.009058	hospitalized	T.CD4__NS	ENSG00000159110	-1.36491542345409	0.173805526218815	-0.024603959616272	T.CD4	0.00918350890622975	0.0180259957455889	46374	NS	0.00297587215771323	noLD
rs2834135	33199411	chr21	G	A	B2	-0.048651	0.00037435	0.013676	hospitalized	T.CD4__NS	ENSG00000159110	-0.0621058134748325	0.950540280654634	-0.0015033134385184	T.CD4	1.91893435399919e-05	0.024205679861638	30490	NS	0.0251030097873702	noLD
rs2834136	33200486	chr21	G	A	B2	-0.08383	0.00027253	0.02303	hospitalized	T.CD4__NS	ENSG00000159110	-0.187886877237514	0.851154870905486	-0.00558538444876733	T.CD4	0.000175598406739604	0.0297273792129008	29415	NS	0.0139211367501112	noLD
rs2834137	33201278	chr21	C	T	B2	0.051772	5.8716e-06	0.011426	hospitalized	T.CD4__NS	ENSG00000159110	-0.534780289343275	0.593392877127847	-0.0118583663049176	T.CD4	0.00142081402649999	0.0221742770652225	28623	NS	0.0925870289346245	noLD
rs2834138	33203416	chr21	G	A	B2	0.052813	3.6528e-06	0.011406	hospitalized	T.CD4__NS	ENSG00000159110	-0.536499189004543	0.592206880730463	-0.011897404069997	T.CD4	0.00142994923155307	0.0221759963739596	26485	NS	0.0925960438932345	noLD
rs2834141	33205662	chr21	C	G	B2	0.051189	5.0894e-05	0.012635	hospitalized	T.CD4__NS	ENSG00000159110	-0.892958032209471	0.372947492908437	-0.0197815944546434	T.CD4	0.00395135987795639	0.0221528826004255	24239	NS	0.0987217064861576	noLD
rs2834142	33205816	chr21	T	C	B2	0.058315	3.2952e-07	0.011421	hospitalized	T.CD4__NS	ENSG00000159110	-0.892958032209471	0.372947492908437	-0.0197815944546434	T.CD4	0.00395135987795639	0.0221528826004255	24085	NS	0.0987217064861576	noLD
rs2834143	33207527	chr21	A	G	B2	0.055621	9.8145e-07	0.011362	hospitalized	T.CD4__NS	ENSG00000159110	-0.892648412735523	0.37311292642086	-0.0197764206780061	T.CD4	0.00394863102434061	0.0221547704514493	22374	NS	0.098718978595057	noLD
rs2834144	33207764	chr21	A	C	B2	0.056076	7.9626e-07	0.01136	hospitalized	T.CD4__NS	ENSG00000159110	-0.901418116971483	0.368444889878331	-0.0198586340167614	T.CD4	0.00402628381137111	0.0220304358686299	22137	NS	0.0998887759317043	noLD
rs2834147	33210880	chr21	T	C	B2	-0.021484	0.013736	0.0087189	hospitalized	T.CD4__NS	ENSG00000159110	-1.06333467483121	0.288906018428583	-0.0174268605136839	T.CD4	0.00559381003997215	0.0163888763586593	19021	NS	0.00813117211471056	noLD
rs2834148	33211708	chr21	T	C	B2	-0.0016106	0.85785	0.0089922	hospitalized	T.CD4__NS	ENSG00000159110	-0.998221523455167	0.319372149175582	-0.0176664934928865	T.CD4	0.00493298881532685	0.0176979689154939	18193	NS	0.0496971328029402	noLD
rs2834151	33212546	chr21	T	C	B2	0.05588	5.5576e-07	0.011163	hospitalized	T.CD4__NS	ENSG00000159110	-1.11012328826064	0.26827220732689	-0.0217729702374602	T.CD4	0.00609384982482836	0.0196131100641753	17355	NS	0.104086181602374	noLD
rs2834152	33213456	chr21	G	A	B2	0.05779	5.1396e-07	0.01151	hospitalized	T.CD4__NS	ENSG00000159110	-1.33550739104204	0.183220690797125	-0.0284587487671305	T.CD4	0.00879548527352384	0.0213093158136139	16445	NS	0.112860867721358	noLD
rs2834153	33216189	chr21	T	C	B2	0.021388	0.021566	0.0093076	hospitalized	T.CD4__NS	ENSG00000159110	0.231686858404171	0.817016936575056	0.00393825455394058	T.CD4	0.000266987406932734	0.016998178407989	13712	NS	0.040429755622838	noLD
rs2834154	33234329	chr21	A	C	B2	0.11198	2.3113e-30	0.0097784	hospitalized	T.CD4__NS	ENSG00000159110	-5.30609171779908	2.94606234973157e-07	-0.0942415801672776	T.CD4	0.122862941319513	0.0177610160508813	0	NS	0.999794303452719	highLD
rs2834156	33243852	chr21	T	C	B2	-0.079016	4.0315e-07	0.015593	hospitalized	T.CD4__NS	ENSG00000159110	-1.27034452948417	0.205430423920667	-0.0335487472363604	T.CD4	0.00796478532523029	0.0264091720456206	0	NS	0.0163537837301558	noLD
rs2834158	33244908	chr21	T	C	B2	-0.13007	2.3652e-49	0.0088077	hospitalized	T.CD4__NS	ENSG00000159110	5.33359571433653	2.58051934772019e-07	0.0948268645745831	T.CD4	0.123981630120258	0.0177791624362701	0	NS	1	target
rs2834159	33245784	chr21	C	T	B2	-0.0042532	0.71059	0.011462	hospitalized	T.CD4__NS	ENSG00000159110	0.762010252441296	0.446947100555609	0.0181811531956563	T.CD4	0.00288053241767514	0.02385946007604	0	NS	0.0400997165596067	noLD
rs2834160	33247808	chr21	T	C	B2	-0.0077871	0.50839	0.011774	hospitalized	T.CD4__NS	ENSG00000159110	0.742158262975727	0.45885782037598	0.0209110063278204	T.CD4	0.00273280428727612	0.0281759395145403	0	NS	0.0239315673065291	noLD
rs2834161	33247902	chr21	C	T	B2	-0.12209	8.1641e-41	0.0091265	hospitalized	T.CD4__NS	ENSG00000159110	5.27027527141823	3.49828828214372e-07	0.0920291141230052	T.CD4	0.121410574292008	0.017461917904383	0	NS	0.906784742379643	highLD
rs2834162	33248104	chr21	A	C	B2	-0.0087233	0.45303	0.011625	hospitalized	T.CD4__NS	ENSG00000159110	0.268103057551356	0.788894931462831	0.00707795188711239	T.CD4	0.000357480368397044	0.0264001162528949	0	NS	0.0293154596406521	noLD
rs2834163	33248146	chr21	G	A	B2	-0.12219	8.5531e-41	0.009136	hospitalized	T.CD4__NS	ENSG00000159110	5.27027527141823	3.49828828214372e-07	0.0920291141230052	T.CD4	0.121410574292008	0.017461917904383	0	NS	0.906784742379643	highLD
rs2834164	33249643	chr21	A	C	B2	-0.11177	4.1445e-41	0.0083235	hospitalized	T.CD4__NS	ENSG00000159110	3.90632754215675	0.000127960394057712	0.061257409899409	T.CD4	0.0705606102154513	0.0156815856423519	0	NS	0.519164305781551	midLD
rs2834165	33250231	chr21	A	G	B2	-0.10573	6.6628e-34	0.0087105	hospitalized	T.CD4__NS	ENSG00000159110	3.79201924057858	0.000197571255563347	0.0599590399586519	T.CD4	0.0667631596084226	0.0158119028819863	0	NS	0.528417574036673	midLD
rs2834167	33268483	chr21	A	G	B2	0.038055	5.155e-05	0.0093999	hospitalized	T.CD4__NS	ENSG00000159110	-0.985246006236922	0.325687730445345	-0.0186811649840541	T.CD4	0.00480619043366357	0.0189609141938119	2808	NS	0.0296209279253899	noLD
rs2834168	33278486	chr21	A	G	B2	0.062226	6.6785e-12	0.0090651	hospitalized	T.CD4__NS	ENSG00000159110	-0.614790700108894	0.539388296390504	-0.0125267105504338	T.CD4	0.00187690644331993	0.020375569357531	12811	NS	0.00429201100384374	noLD
rs2834169	33278544	chr21	C	T	B2	0.044256	4.3683e-06	0.0096354	hospitalized	T.CD4__NS	ENSG00000159110	-0.209998128369816	0.833881842208476	-0.00398405137712723	T.CD4	0.000219350948827911	0.0189718423114283	12869	NS	3.93981757802892e-06	noLD
rs2834171	33280616	chr21	G	T	B2	0.034917	7.7674e-05	0.0088364	hospitalized	T.CD4__NS	ENSG00000159110	-0.843992097015466	0.399677173901315	-0.0158017624773683	T.CD4	0.0035313789977316	0.0187226427039384	14941	NS	0.000117232409652476	noLD
rs2834172	33283318	chr21	A	G	B2	-0.015982	0.61135	0.031452	hospitalized	T.CD4__NS	ENSG00000159110	-0.72278495148518	0.470652179214529	-0.0198749603701304	T.CD4	0.00259235717323642	0.0274977506508559	17643	NS	0.0110486128647668	noLD
rs2834173	33283765	chr21	T	C	B2	0.036645	3.0259e-05	0.0087845	hospitalized	T.CD4__NS	ENSG00000159110	-1.08986426371246	0.277077814078916	-0.0202232378788911	T.CD4	0.00587475648457896	0.0185557399689423	18090	NS	0.000282579567256123	noLD
rs2834174	33290812	chr21	A	G	B2	0.036138	3.5434e-05	0.0087387	hospitalized	T.CD4__NS	ENSG00000159110	-1.31447255125239	0.190185170832165	-0.0232623390449509	T.CD4	0.00852294437849225	0.0176970900022121	25137	NS	0.000301240968446142	noLD
rs2834176	33304065	chr21	A	T	B2	-0.0096651	0.25521	0.0084946	hospitalized	T.CD4__NS	ENSG00000159110	-0.100828663190272	0.919786975989502	-0.00179519443294276	T.CD4	5.05766424745378e-05	0.0178044057725438	38390	NS	0.000444477733235233	noLD
rs2834177	33304501	chr21	T	C	B2	-0.049143	2.8153e-07	0.0095695	hospitalized	T.CD4__NS	ENSG00000159110	-0.0609755093415872	0.951439299330641	-0.00149123145152141	T.CD4	1.84972336642566e-05	0.024456236079431	38826	NS	0.013731771097658	noLD
rs2834178	33305086	chr21	T	C	B2	0.0036861	0.71216	0.0099906	hospitalized	T.CD4__NS	ENSG00000159110	0.0760774725879176	0.939433131243775	0.00186709030012419	T.CD4	2.87941053799267e-05	0.0245419601442007	39411	NS	0.000426441134828954	noLD
rs2834179	33307426	chr21	A	G	B2	-0.039436	8.2619e-06	0.0088456	hospitalized	T.CD4__NS	ENSG00000159110	-0.387999460406921	0.69842703508519	-0.00733858606306875	T.CD4	0.00074841250038797	0.0189139079094911	41751	NS	0.00655031565439956	noLD
rs2834180	33307673	chr21	A	T	B2	-0.039585	0.00019416	0.010623	hospitalized	T.CD4__NS	ENSG00000159110	0.13499329232369	0.892752262641353	0.00296462571101963	T.CD4	9.06544127357948e-05	0.0219612816310234	41998	NS	0.00927762086018865	noLD
rs2834181	33308090	chr21	C	A	B2	-0.010686	0.19912	0.0083219	hospitalized	T.CD4__NS	ENSG00000159110	-0.118132230200946	0.906080854836534	-0.00203155266336565	T.CD4	6.94241541424887e-05	0.0171972768135329	42415	NS	0.000269598739478461	noLD
rs2834183	33309466	chr21	A	T	B2	-0.00042308	0.96669	0.010132	hospitalized	T.CD4__NS	ENSG00000159110	0.206765640045743	0.836402196559479	0.00585605645585962	T.CD4	0.000212651435935211	0.028322193448409	43791	NS	0.000332594860732748	noLD
rs2834185	33313599	chr21	T	C	B2	-0.037932	1.6417e-05	0.0088035	hospitalized	T.CD4__NS	ENSG00000159110	-0.825295692697053	0.410182147935069	-0.0153022506111271	T.CD4	0.00337717781461546	0.0185415369867249	47924	NS	0.00881845390054179	noLD
rs2834186	33314448	chr21	C	T	B2	-0.031521	0.00018788	0.0084398	hospitalized	T.CD4__NS	ENSG00000159110	-0.239832047272459	0.810704864407139	-0.00449418198924513	T.CD4	0.000286084355697969	0.0187388718078179	48773	NS	0.00421097818579368	noLD
rs2834187	33315105	chr21	A	G	B2	-0.043706	4.1702e-06	0.0094958	hospitalized	T.CD4__NS	ENSG00000159110	0.318073164103403	0.750759658900476	0.00705748600025096	T.CD4	0.000503082788887958	0.0221882472233861	49430	NS	0.0117451560951432	noLD
rs2834188	33316948	chr21	A	G	B2	-0.042456	6.4502e-06	0.0094115	hospitalized	T.CD4__NS	ENSG00000159110	0.459810096691316	0.646149498932449	0.0101943720680934	T.CD4	0.00105076202644934	0.022170831265885	51273	NS	0.0104597438021754	noLD
rs2834190	33320706	chr21	A	T	B2	0.043272	5.1695e-06	0.009494	hospitalized	T.CD4__NS	ENSG00000159110	-0.459810096691316	0.646149498932449	-0.0101943720680934	T.CD4	0.00105076202644934	0.022170831265885	55031	NS	0.0104597438021754	noLD
rs2834191	33324197	chr21	T	G	B2	-0.006199	0.69883	0.016022	hospitalized	T.CD4__NS	ENSG00000159110	-1.1885612577961	0.236014735263687	-0.0320471300299883	T.CD4	0.00697919655253152	0.0269629603184374	58522	NS	4.34470544934811e-05	noLD
rs2834192	33331796	chr21	T	C	B2	-0.0069661	0.66291	0.015981	hospitalized	T.CD4__NS	ENSG00000159110	-1.15645141224367	0.248869190325178	-0.0303148146861266	T.CD4	0.00660965299514622	0.0262136518362771	66121	NS	0.000320444281484399	noLD
rs2834196	33349042	chr21	A	G	B2	0.004242	0.67466	0.010106	hospitalized	T.CD4__NS	ENSG00000159110	0.931887802529153	0.352512488478875	0.0250777424597297	T.CD4	0.00430188584496433	0.0269106885954172	83367	NS	0.000228929250408264	noLD
rs2834202	33358648	chr21	G	A	B2	-0.0017685	0.86261	0.010219	hospitalized	T.CD4__NS	ENSG00000159110	-0.758649025934401	0.44895120823441	-0.0193514563771277	T.CD4	0.00285524881007609	0.0255077851754877	92973	NS	2.40469828047606e-06	noLD
rs2834204	33364792	chr21	T	C	B2	-0.01229	0.25301	0.010752	hospitalized	T.CD4__NS	ENSG00000159110	-0.894335852465544	0.372211861683547	-0.0158946819661512	T.CD4	0.00396351469066487	0.017772609610061	99117	NS	0.00351265928971679	noLD
rs2834206	33369949	chr21	C	G	B2	2.983e-05	0.99797	0.01173	hospitalized	T.CD4__NS	ENSG00000159110	-0.424429054764584	0.671706866833495	-0.00921109049022635	T.CD4	0.000895416528232786	0.0217023089885668	104274	NS	0.00534242522204513	noLD
rs2834207	33374171	chr21	C	G	B2	-0.027541	0.0030722	0.0093031	hospitalized	T.CD4__NS	ENSG00000159110	-0.410792696685017	0.681662144480772	-0.00808720766148841	T.CD4	0.000838851159104866	0.0196868340813991	108496	NS	0.00201785677408163	noLD
rs2834208	33380457	chr21	A	C	B2	-0.017024	0.045353	0.0085062	hospitalized	T.CD4__NS	ENSG00000159110	0.684317103881103	0.494563194060455	0.0144147627769021	T.CD4	0.00232438513723308	0.0210644490619171	114782	NS	0.00514813445170743	noLD
rs2834209	33380488	chr21	C	A	B2	-0.033739	0.00059617	0.0098267	hospitalized	T.CD4__NS	ENSG00000159110	0.415788753532719	0.678008153766504	0.00815959195991242	T.CD4	0.000859361795273651	0.0196243690830621	114813	NS	0.00232212150366063	noLD
rs2834210	33414268	chr21	G	A	B2	0.027158	0.0014275	0.008516	hospitalized	T.CD4__NS	ENSG00000159110	-0.0173969013235289	0.986137237548672	-0.00032590794144075	T.CD4	1.50572994999082e-06	0.018733677646373	148593	NS	0.000109927488278566	noLD
rs2834211	33417501	chr21	T	C	B2	0.0046622	0.73238	0.013634	hospitalized	T.CD4__NS	ENSG00000159110	-0.826780409543029	0.40934193272348	-0.0212185306550397	T.CD4	0.0033892986904418	0.0256640462329864	151826	NS	0.0238008349447534	noLD
rs2834212	33418552	chr21	G	C	B2	0.0044037	0.75273	0.013978	hospitalized	T.CD4__NS	ENSG00000159110	-0.75121951055633	0.453399184275258	-0.0199525725190633	T.CD4	0.00279975505056953	0.0265602426969542	152877	NS	0.0253931000619465	noLD
rs2834214	33421399	chr21	C	T	B2	0.027637	0.0011323	0.0084895	hospitalized	T.CD4__NS	ENSG00000159110	0.056004740287844	0.955393661691896	0.00104109076946488	T.CD4	1.56043880152394e-05	0.0185893330477751	155724	NS	0.00014259000369834	noLD
rs2834215	33424579	chr21	A	G	B2	0.028463	0.00090309	0.0085756	hospitalized	T.CD4__NS	ENSG00000159110	-0.117994663420841	0.906189715682416	-0.00220807135073299	T.CD4	6.92625685125531e-05	0.018713315388321	158904	NS	0.000351465087707066	noLD
rs28404453	33195794	chr21	A	G	B2	-0.046447	1.3636e-05	0.010678	hospitalized	T.CD4__NS	ENSG00000159110	0.834465811588051	0.405009207066571	0.0176305079851373	T.CD4	0.0034523839858353	0.021127897321024	34107	NS	0.0231120957463744	noLD
rs2843696	33289455	chr21	C	T	B2	0.037976	1.4449e-05	0.0087565	hospitalized	T.CD4__NS	ENSG00000159110	-1.43977760378642	0.151485963279571	-0.0253047878553933	T.CD4	0.0102079545842797	0.0175754837336302	23780	NS	0.000135122241249682	noLD
rs2843697	33289477	chr21	C	T	B2	0.021806	0.02356	0.0096306	hospitalized	T.CD4__NS	ENSG00000159110	-1.43467785413398	0.152932980647069	-0.0252411370658305	T.CD4	0.0101365004021832	0.0175935921733921	23802	NS	2.42421173596688e-05	noLD
rs2843699	33291545	chr21	C	T	B2	0.032967	0.00015637	0.0087197	hospitalized	T.CD4__NS	ENSG00000159110	-1.32120486607051	0.18793509431336	-0.0231196807038344	T.CD4	0.00860971804338301	0.0174989369911998	25870	NS	0.0019811543497674	noLD
rs2843700	33291734	chr21	C	T	B2	0.03369	0.0001114	0.0087182	hospitalized	T.CD4__NS	ENSG00000159110	-1.35828390790889	0.175896189244201	-0.0237304042931466	T.CD4	0.00909529820351318	0.0174708719988299	26059	NS	0.00177699567916144	noLD
rs2843701	33280152	chr21	C	T	B2	0.030648	0.0006201	0.0089545	hospitalized	T.CD4__NS	ENSG00000159110	-0.858231398796774	0.391786944179738	-0.016443506730267	T.CD4	0.00365110384424494	0.0191597589569905	14477	NS	0.00221454889535488	noLD
rs2843705	33302250	chr21	G	T	B2	-0.0077438	0.77938	0.027644	hospitalized	T.CD4__NS	ENSG00000159110	1.25535119720014	0.210808759776849	0.0746879660599449	T.CD4	0.00777933888852496	0.0594956743790299	36575	NS	3.79281877050314e-06	noLD
rs2843712	33284045	chr21	T	C	B2	0.035898	3.9792e-05	0.0087371	hospitalized	T.CD4__NS	ENSG00000159110	-1.33131064065118	0.184594780652791	-0.0246280327514039	T.CD4	0.00874077599618518	0.0184990880410582	18370	NS	0.000679870732929349	noLD
rs2843714	33284714	chr21	A	C	B2	0.037828	1.8144e-05	0.0088248	hospitalized	T.CD4__NS	ENSG00000159110	-1.40500690406175	0.16156282098734	-0.0256660988212234	T.CD4	0.00972560016869178	0.0182675962281929	19039	NS	0.000660574880609982	noLD
rs2843715	33284846	chr21	T	A	B2	0.036968	2.94e-05	0.0088481	hospitalized	T.CD4__NS	ENSG00000159110	-1.35703655194187	0.176291535309052	-0.0249324410179179	T.CD4	0.00907875245292704	0.0183727114662022	19171	NS	0.000644125278912249	noLD
rs2843717	33287563	chr21	C	T	B2	0.038368	1.4456e-05	0.0088471	hospitalized	T.CD4__NS	ENSG00000159110	-1.26765803847663	0.206386648222557	-0.0234979760694722	T.CD4	0.00793140041725025	0.0185365259054487	21888	NS	1.26732232266511e-07	noLD
rs2843944	33291639	chr21	A	G	B2	0.03375	0.00013592	0.0088454	hospitalized	T.CD4__NS	ENSG00000159110	-1.97351885434077	0.0498067103554904	-0.0332730004911174	T.CD4	0.019008667432948	0.0168597327651232	25964	NS	0.00122560506580967	noLD
rs2843971	33342245	chr21	C	T	B2	0.0019286	0.83503	0.0092605	hospitalized	T.CD4__NS	ENSG00000159110	0.401217149428066	0.688686463416957	0.0070713475711017	T.CD4	0.000800230764611977	0.0176247390750417	76570	NS	0.000272195822355283	noLD
rs2843972	33342624	chr21	C	A	B2	-0.00037053	0.97075	0.010104	hospitalized	T.CD4__NS	ENSG00000159110	0.457951682767812	0.647481835065323	0.00804409117368177	T.CD4	0.00104229429878914	0.0175653709252997	76949	NS	0.000250041757860527	noLD
rs2843986	33275225	chr21	G	A	B2	0.017724	0.11813	0.011342	hospitalized	T.CD4__NS	ENSG00000159110	-0.53684471436434	0.591968609500211	-0.0099311953938942	T.CD4	0.001431789067234	0.0184991956298823	9550	NS	0.0384751571222691	noLD
rs2843990	33333870	chr21	G	A	B2	-0.014283	0.11159	0.0089768	hospitalized	T.CD4__NS	ENSG00000159110	0.189225102025119	0.85010733022544	0.00331629751840463	T.CD4	0.000178108267994894	0.017525674357752	68195	NS	0.000383944201049142	noLD
rs2843994	33334564	chr21	G	A	B2	-0.043179	6.7895e-06	0.0095948	hospitalized	T.CD4__NS	ENSG00000159110	0.471783517229203	0.63759305067894	0.0104613034944274	T.CD4	0.00110613673413409	0.0221739486700741	68889	NS	0.0105914444794699	noLD
rs2843996	33339142	chr21	G	A	B2	-0.044367	4.1103e-06	0.0096331	hospitalized	T.CD4__NS	ENSG00000159110	0.88160798574132	0.379041856644907	0.0198261027046186	T.CD4	0.00385193428590405	0.0224885697784911	73467	NS	0.014248818296029	noLD
rs28472861	33104956	chr21	T	C	B2	0.0035922	0.82263	0.016025	hospitalized	T.CD4__NS	ENSG00000159110	0.454043703916743	0.650287258543165	0.012407921123183	T.CD4	0.00102459929401522	0.0273275920713092	124945	NS	0.00411185502242001	noLD
rs28488669	33219745	chr21	A	G	B2	0.012727	0.2125	0.010208	hospitalized	T.CD4__NS	ENSG00000159110	0.311363034926555	0.755847346930325	0.00568206657126088	T.CD4	0.000482090558778262	0.0182490081797962	10156	NS	0.0807446726318227	noLD
rs2849997	33276503	chr21	C	T	B2	0.0055493	0.56598	0.0096681	hospitalized	T.CD4__NS	ENSG00000159110	0.602317112145797	0.547641944603813	0.0124042858146296	T.CD4	0.0018016531801331	0.020594277606423	10828	NS	3.92700822831877e-05	noLD
rs2849999	33281545	chr21	C	A	B2	0.018911	0.057051	0.0099377	hospitalized	T.CD4__NS	ENSG00000159110	-0.851660977402365	0.395415823361779	-0.015923985087811	T.CD4	0.00359561406245167	0.0186975633618679	15870	NS	0.000128873167844276	noLD
rs2850000	33281744	chr21	C	T	B2	0.035261	6.6027e-05	0.0088369	hospitalized	T.CD4__NS	ENSG00000159110	-0.927441028095556	0.354809908759676	-0.0171961324048387	T.CD4	0.00426110291690693	0.018541483376199	16069	NS	0.000516268933308754	noLD
rs2850001	33284348	chr21	G	A	B2	0.038402	1.3672e-05	0.00883	hospitalized	T.CD4__NS	ENSG00000159110	-1.2188673823628	0.224323078267101	-0.0225997001906048	T.CD4	0.00733700282496063	0.0185415579394657	18673	NS	0.0011690276176176	noLD
rs2850003	33285111	chr21	G	A	B2	0.037177	2.61e-05	0.008841	hospitalized	T.CD4__NS	ENSG00000159110	-1.35703655194187	0.176291535309052	-0.0249324410179179	T.CD4	0.00907875245292704	0.0183727114662022	19436	NS	0.000644125278912249	noLD
rs2850004	33285525	chr21	G	T	B2	0.02066	0.037282	0.00992	hospitalized	T.CD4__NS	ENSG00000159110	-1.36544156590415	0.1736404578684	-0.025088920318609	T.CD4	0.00919052523767749	0.0183742175023037	19850	NS	0.000659288238276175	noLD
rs2850005	33287145	chr21	G	C	B2	0.038061	1.198e-05	0.0086939	hospitalized	T.CD4__NS	ENSG00000159110	-1.69247678497577	0.0921045600474416	-0.0303424575465154	T.CD4	0.0140508915552776	0.0179278426834964	21470	NS	0.00379510275785017	noLD
rs2850013	33295094	chr21	G	C	B2	-0.0041472	0.90708	0.035529	hospitalized	T.CD4__NS	ENSG00000159110	-1.19473718433683	0.233597590822502	-0.0415491779260368	T.CD4	0.00705140194073011	0.0347768349983178	29419	NS	0.00129176968550644	noLD
rs2850015	33324959	chr21	T	C	B2	-0.043579	6.7149e-06	0.0096787	hospitalized	T.CD4__NS	ENSG00000159110	0.180393278329442	0.857025577991321	0.00448279051519237	T.CD4	0.000161872971338947	0.0248500972802639	59284	NS	0.0115729042684989	noLD
rs2855250	33285501	chr21	A	G	B2	0.038385	1.5065e-05	0.0088695	hospitalized	T.CD4__NS	ENSG00000159110	-1.36544156590415	0.1736404578684	-0.025088920318609	T.CD4	0.00919052523767749	0.0183742175023037	19826	NS	0.000659288238276175	noLD
rs2855252	33289625	chr21	A	G	B2	0.037715	1.6141e-05	0.0087454	hospitalized	T.CD4__NS	ENSG00000159110	-1.40571542946134	0.161352515345036	-0.0249042713295505	T.CD4	0.00973531609369218	0.0177164387667664	23950	NS	7.65550268465574e-06	noLD
rs2855254	33291410	chr21	T	C	B2	0.035636	4.5952e-05	0.0087443	hospitalized	T.CD4__NS	ENSG00000159110	-1.27669071775658	0.203184464924085	-0.0226267164567052	T.CD4	0.00804392083090487	0.0177229427158874	25735	NS	0.000388126469981371	noLD
rs2856968	33325676	chr21	A	G	B2	-0.0077827	0.35828	0.008472	hospitalized	T.CD4__NS	ENSG00000159110	0.0947296676874882	0.924623921185272	0.00164526036734066	T.CD4	4.46433299695922e-05	0.0173679524852589	60001	NS	0.000735661933551557	noLD
rs2856969	33325854	chr21	A	G	B2	-0.0082283	0.33137	0.008471	hospitalized	T.CD4__NS	ENSG00000159110	0.0947296676874882	0.924623921185272	0.00164526036734066	T.CD4	4.46433299695922e-05	0.0173679524852589	60179	NS	0.000735661933551557	noLD
rs2856977	33333866	chr21	A	G	B2	-0.046056	6.4447e-06	0.010209	hospitalized	T.CD4__NS	ENSG00000159110	0.185339962927244	0.853149283891835	0.00460758907943199	T.CD4	0.000170870807420577	0.024860202876164	68191	NS	0.0116342347959301	noLD
rs2856978	33333926	chr21	A	G	B2	-0.0010528	0.91142	0.0094643	hospitalized	T.CD4__NS	ENSG00000159110	0.106163237398422	0.915558716012167	0.00184302199853776	T.CD4	5.6069656887512e-05	0.0173602656032525	68251	NS	0.000682915757926193	noLD
rs28653198	33410089	chr21	A	C	B2	-0.041503	0.0011163	0.012733	hospitalized	T.CD4__NS	ENSG00000159110	1.03914134937315	0.299987393048835	0.0198453056729753	T.CD4	0.00534350620493746	0.0190977923118416	144414	NS	0.0175651171063375	noLD
rs28735854	33380406	chr21	A	G	B2	-0.042906	0.0004661	0.012261	hospitalized	T.CD4__NS	ENSG00000159110	1.54907940190015	0.122935693495944	0.0418837338032427	T.CD4	0.0117976949756914	0.0270378224330313	114731	NS	0.0212626387967382	noLD
rs2898195	33152673	chr21	A	G	B2	0.0093692	0.38821	0.010858	hospitalized	T.CD4__NS	ENSG00000159110	-1.19836513111787	0.232185949232606	-0.0204643819269449	T.CD4	0.00709398736955372	0.017076917039346	77228	NS	8.92838011871868e-07	noLD
rs2898197	33206881	chr21	G	A	B2	0.056642	7.0071e-07	0.011417	hospitalized	T.CD4__NS	ENSG00000159110	-1.21979608545334	0.223971504310482	-0.0273078513323029	T.CD4	0.00734810559934629	0.0223872265684094	23020	NS	0.106949195516847	noLD
rs3057303	33144358	chr21	A	ACT	B2	-0.006827	0.57258	0.012099	hospitalized	T.CD4__NS	ENSG00000159110	0.886261471948246	0.376535754709473	0.0150716988014771	T.CD4	0.00389254705967616	0.017005928022963	85543	NS	0.00568220304453425	noLD
rs3057363	33311836	chr21	C	CAT	B2	-0.051402	0.0002366	0.013982	hospitalized	T.CD4__NS	ENSG00000159110	-0.375230861310072	0.707884432074379	-0.00709372485400427	T.CD4	0.000699998212893652	0.0189049611464191	46161	NS	0.00588445363260512	noLD
rs3153	33237200	chr21	G	A	B2	0.12184	3.7521e-40	0.0091862	hospitalized	T.CD4__NS	ENSG00000159110	-4.64074735379097	6.25459344078118e-06	-0.0857567025886244	T.CD4	0.0967775287090459	0.0184790715914692	0	NS	0.875990439452975	highLD
rs3171425	33296442	chr21	A	G	B2	-0.032734	0.00012529	0.0085344	hospitalized	T.CD4__NS	ENSG00000159110	0.263319371661289	0.792574165964448	0.00510097665817425	T.CD4	0.000344841697372016	0.0193718245110189	30767	NS	0.00536578859279041	noLD
rs3216172	33262748	chr21	G	GT	B2	0.12948	1.1543e-38	0.0099563	hospitalized	T.CD4__NS	ENSG00000159110	-2.83581391162247	0.00503839125148815	-0.0507276696298411	T.CD4	0.0384700044762606	0.0178882222919973	0	NS	0.626561738689841	midLD
rs34258376	33092764	chr21	T	TC	B2	0.020956	0.12423	0.013632	hospitalized	T.CD4__NS	ENSG00000159110	-0.546586370151385	0.585269176676711	-0.013070569086111	T.CD4	0.00148414558039136	0.0239130900437399	137137	NS	0.000619982295152025	noLD
rs34265855	33368256	chr21	TTG	T	B2	0.038356	0.0036738	0.013204	hospitalized	T.CD4__NS	ENSG00000159110	0.465404961157651	0.642145334394095	0.0102081646466952	T.CD4	0.00107646076892437	0.021933940328662	102581	NS	0.000342611350892211	noLD
rs34281074	33151723	chr21	G	A	B2	-0.0073968	0.55851	0.012643	hospitalized	T.CD4__NS	ENSG00000159110	0.274880584474849	0.783690320796674	0.00679434372827668	T.CD4	0.000375775832581814	0.0247174377239377	78178	NS	0.00202133497198942	noLD
rs34479903	33179705	chr21	A	T	B2	0.015662	0.16103	0.011174	hospitalized	T.CD4__NS	ENSG00000159110	-0.436355630045774	0.66304705966799	-0.0115394263248161	T.CD4	0.000946398187841097	0.0264450038689902	50196	NS	0.00248482496180463	noLD
rs34529729	33154159	chr21	C	T	B2	-0.0050218	0.68193	0.012253	hospitalized	T.CD4__NS	ENSG00000159110	-0.0949609025426653	0.924440482831886	-0.00202182260097384	T.CD4	4.48615346743942e-05	0.0212911055691099	75742	NS	0.00503290926406802	noLD
rs34620647	33380028	chr21	A	C	B2	0.01144	0.37161	0.012805	hospitalized	T.CD4__NS	ENSG00000159110	-0.218037889144041	0.827620788795173	-0.0056228702576406	T.CD4	0.000236464076999734	0.0257885007037744	114353	NS	0.00900615075928735	noLD
rs34866497	33154576	chr21	C	T	B2	-0.0048367	0.6931	0.012256	hospitalized	T.CD4__NS	ENSG00000159110	-0.0949609025426653	0.924440482831886	-0.00202182260097384	T.CD4	4.48615346743942e-05	0.0212911055691099	75325	NS	0.00503290926406802	noLD
rs35328365	33113756	chr21	T	A	B2	0.0034759	0.77786	0.012321	hospitalized	T.CD4__NS	ENSG00000159110	0.650953715881746	0.515819830470692	0.0150668307157498	T.CD4	0.00210372788561582	0.0231457787983299	116145	NS	9.60649116280645e-05	noLD
rs35465669	33194744	chr21	CA	C	B2	0.016763	0.16984	0.012211	hospitalized	T.CD4__NS	ENSG00000159110	-1.16142234377807	0.24684755049946	-0.020322460537699	T.CD4	0.00666621784563	0.0174979073259351	35156	NS	0.000849812992851198	noLD
rs35529757	33216734	chr21	A	G	B2	-0.026337	0.074123	0.014748	hospitalized	T.CD4__NS	ENSG00000159110	-1.03546288473484	0.301696939237589	-0.0256015547306083	T.CD4	0.00530594249885985	0.0247247439845846	13167	NS	0.0038982748261426	noLD
rs36082444	33226615	chr21	G	A	B2	-0.0102	0.3193	0.010242	hospitalized	T.CD4__NS	ENSG00000159110	0.539529311162146	0.590118847780649	0.0110745627625055	T.CD4	0.00144612399330667	0.0205263412633706	3286	NS	0.129535381188824	noLD
rs372479640	33155116	chr21	AAAAG	A	B2	0.00096483	0.95723	0.017989	hospitalized	T.CD4__NS	ENSG00000159110	-0.0100456420177306	0.991994835634752	-0.000229668776103895	T.CD4	5.02064044192235e-07	0.0228625284176491	74781	NS	0.00176333299155452	noLD
rs41349446	33317385	chr21	C	T	B2	-0.0088318	0.61343	0.017483	hospitalized	T.CD4__NS	ENSG00000159110	-0.942557011091848	0.347039034295702	-0.0291616295224155	T.CD4	0.00440051859733886	0.03093884951175	51710	NS	0.000932517692778394	noLD
rs4296502	33312657	chr21	A	G	B2	-0.0091854	0.59047	0.017068	hospitalized	T.CD4__NS	ENSG00000159110	-1.18284072397367	0.238269500908188	-0.0321934769537573	T.CD4	0.00691263989862813	0.0272170853617599	46982	NS	0.00201999300449492	noLD
rs4318464	33176801	chr21	A	G	B2	0.02799	0.0058092	0.010147	hospitalized	T.CD4__NS	ENSG00000159110	-0.692103407626054	0.489671127092754	-0.0166479837611197	T.CD4	0.00237745427515444	0.02405418551286	53100	NS	0.000576116996836905	noLD
rs4320010	33177168	chr21	A	G	B2	0.0001118	0.99197	0.011108	hospitalized	T.CD4__NS	ENSG00000159110	0.20061676718201	0.841201093248292	0.00336899842806094	T.CD4	0.000200194179313204	0.0167932046527517	52733	NS	0.0104607265091666	noLD
rs4327305	33321197	chr21	C	T	B2	-0.00067393	0.94198	0.0092598	hospitalized	T.CD4__NS	ENSG00000159110	0.0939213521801731	0.925265188643473	0.00163217500271668	T.CD4	4.38847426784325e-05	0.017378103752016	55522	NS	0.000728471043703304	noLD
rs4374450	33208295	chr21	C	T	B2	0.050111	4.8664e-05	0.012337	hospitalized	T.CD4__NS	ENSG00000159110	-0.25726468254319	0.797237626163739	-0.00529012249404335	T.CD4	0.000329170799384161	0.0205629565696614	21606	NS	0.08654276435614	noLD
rs4408796	33326436	chr21	C	G	B2	0.030992	0.0034068	0.010583	hospitalized	T.CD4__NS	ENSG00000159110	-0.470181521582217	0.638735086310078	-0.0104217213946109	T.CD4	0.00109864569604319	0.0221653147055642	60761	NS	0.0105446148837506	noLD
rs4455239	33281729	chr21	T	C	B2	0.018134	0.068121	0.009941	hospitalized	T.CD4__NS	ENSG00000159110	-0.92849138183819	0.354266387583387	-0.0172177702712722	T.CD4	0.00427071878366191	0.0185438126923538	16054	NS	0.000516389921426482	noLD
rs4456784	33096425	chr21	G	A	B2	-0.00079026	0.94379	0.011208	hospitalized	T.CD4__NS	ENSG00000159110	0.215803418204302	0.8293598189706	0.00694495165461047	T.CD4	0.000231643419981287	0.0321818426807106	133476	NS	0.00887283251869864	noLD
rs4553897	33226779	chr21	G	A	B2	0.1192	3.9113e-35	0.0096379	hospitalized	T.CD4__NS	ENSG00000159110	-4.57692251872554	8.2549917487704e-06	-0.0853011327932911	T.CD4	0.0943833645826424	0.0186372245639508	3122	NS	0.855475944626208	highLD
rs4553898	33295421	chr21	T	C	B2	-0.0097023	0.62172	0.019664	hospitalized	T.CD4__NS	ENSG00000159110	-0.133493163887107	0.893936928148786	-0.00333526236316992	T.CD4	8.8650970182298e-05	0.0249845180536024	29746	NS	0.000975289572066394	noLD
rs4564875	33177039	chr21	G	A	B2	0.029478	0.0037423	0.010168	hospitalized	T.CD4__NS	ENSG00000159110	-0.692063139788114	0.489696359348114	-0.0166438299039665	T.CD4	0.00237717829158036	0.0240495829745567	52862	NS	0.000565908071064779	noLD
rs4574182	33321245	chr21	G	C	B2	-0.011785	0.18828	0.0089571	hospitalized	T.CD4__NS	ENSG00000159110	0.0954256201714598	0.924071835105831	0.00165743373188519	T.CD4	4.53016739594306e-05	0.0173688547049223	55570	NS	0.000733758209750622	noLD
rs4575800	33321312	chr21	G	A	B2	0.00083479	0.93085	0.0096205	hospitalized	T.CD4__NS	ENSG00000159110	0.0954256201714598	0.924071835105831	0.00165743373188519	T.CD4	4.53016739594306e-05	0.0173688547049223	55637	NS	0.000733758209750622	noLD
rs4599200	33206864	chr21	C	T	B2	0.057335	5.0459e-07	0.011411	hospitalized	T.CD4__NS	ENSG00000159110	-1.19425756129207	0.233784670907787	-0.0273389375880921	T.CD4	0.00704578143789638	0.0228919945530962	23037	NS	0.109472893661542	noLD
rs4635600	33204872	chr21	A	T	B2	0.05831	3.8977e-07	0.011492	hospitalized	T.CD4__NS	ENSG00000159110	-1.19425756129207	0.233784670907787	-0.0273389375880921	T.CD4	0.00704578143789638	0.0228919945530962	25029	NS	0.109472893661542	noLD
rs4816444	33050085	chr21	C	G	B2	-0.0095361	0.28578	0.0089337	hospitalized	T.CD4__NS	ENSG00000159110	-1.17682597095442	0.240656711617529	-0.0211431139184651	T.CD4	0.0068429968510098	0.0179662196792936	179816	NS	0.00110628549516509	noLD
rs4816449	33145257	chr21	T	G	B2	-0.0067922	0.44658	0.0089239	hospitalized	T.CD4__NS	ENSG00000159110	0.650210093147255	0.516298993558829	0.0111875349451481	T.CD4	0.00209893428924124	0.0172060308861037	84644	NS	0.00600258834534829	noLD
rs4816450	33196386	chr21	T	C	B2	-0.018469	0.13884	0.012478	hospitalized	T.CD4__NS	ENSG00000159110	-0.904992560948256	0.366552794705463	-0.0207610100745214	T.CD4	0.00405814858144887	0.0229405311937238	33515	NS	0.00581399857768241	noLD
rs4816451	33366917	chr21	G	A	B2	0.035724	0.00050273	0.010268	hospitalized	T.CD4__NS	ENSG00000159110	0.0103168833106635	0.991778696663556	0.000236554558400583	T.CD4	5.29542412350096e-07	0.0229288779641503	101242	NS	0.000213334617355585	noLD
rs4816452	33438023	chr21	G	A	B2	-0.028413	0.0010672	0.0086832	hospitalized	T.CD4__NS	ENSG00000159110	0.0345407339091522	0.972480237709784	0.000672006886949401	T.CD4	5.93559809673902e-06	0.0194554895306189	172348	NS	1.11121522174053e-06	noLD
rs4816453	33439050	chr21	G	A	B2	-0.02805	0.0012333	0.0086814	hospitalized	T.CD4__NS	ENSG00000159110	0.0345407339091522	0.972480237709784	0.000672006886949401	T.CD4	5.93559809673902e-06	0.0194554895306189	173375	NS	1.11121522174053e-06	noLD
rs4816455	33443487	chr21	G	A	B2	-0.028453	0.0010469	0.0086811	hospitalized	T.CD4__NS	ENSG00000159110	0.108871918998946	0.913412689526609	0.0021288322842464	T.CD4	5.89671433003812e-05	0.0195535479104305	177812	NS	1.62084190817504e-05	noLD
rs4816456	33443918	chr21	T	G	B2	0.0028825	0.84038	0.014312	hospitalized	T.CD4__NS	ENSG00000159110	-0.522656476447184	0.601788937860187	-0.0135763609669174	T.CD4	0.00135720917325434	0.0259756868588029	178243	NS	0.0306860461417445	noLD
rs4817520	33059064	chr21	A	G	B2	-0.0083361	0.644	0.018039	hospitalized	T.CD4__NS	ENSG00000159110	-1.4136077741562	0.159023959731131	-0.0392665161608725	T.CD4	0.00984386109501408	0.0277775185442165	170837	NS	0.000882698286893472	noLD
rs4817521	33085524	chr21	A	G	B2	0.01004	0.31185	0.0099271	hospitalized	T.CD4__NS	ENSG00000159110	0.203031826058883	0.839315537643404	0.00339927938270916	T.CD4	0.000205042140107552	0.0167425937533719	144377	NS	0.00422198916633893	noLD
rs4817522	33085618	chr21	A	G	B2	-0.0036232	0.69986	0.0093982	hospitalized	T.CD4__NS	ENSG00000159110	-0.412097525675893	0.680707094923234	-0.00982955461199532	T.CD4	0.000844184117570642	0.0238524960708599	144283	NS	0.00569566868030429	noLD
rs4817523	33087908	chr21	A	G	B2	0.01583	0.11991	0.010179	hospitalized	T.CD4__NS	ENSG00000159110	-0.544357651726368	0.586798754850404	-0.0130185383096571	T.CD4	0.00147208476170948	0.0239154134572562	141993	NS	0.00062424075561561	noLD
rs4817524	33089075	chr21	G	A	B2	0.0037917	0.67065	0.0089162	hospitalized	T.CD4__NS	ENSG00000159110	0.613694902432233	0.540110852262791	0.0147850857599	T.CD4	0.00187023414431504	0.0240919155451721	140826	NS	0.00550588386469115	noLD
rs4817533	33112544	chr21	T	G	B2	0.0096425	0.33843	0.010073	hospitalized	T.CD4__NS	ENSG00000159110	0.0983997388661037	0.921712940844884	0.00199489998201711	T.CD4	4.81693642220579e-05	0.0202734276026042	117357	NS	0.000372799449979347	noLD
rs4817534	33112672	chr21	A	G	B2	0.0085445	0.40087	0.010171	hospitalized	T.CD4__NS	ENSG00000159110	0.774067488068894	0.439800389634982	0.0167323112804757	T.CD4	0.00297213745943955	0.021616088439806	117229	NS	0.00148583311373573	noLD
rs4817537	33140673	chr21	G	A	B2	-0.0078942	0.54462	0.01303	hospitalized	T.CD4__NS	ENSG00000159110	1.37981765740874	0.169175740619823	0.0358827296176707	T.CD4	0.00938324397917648	0.0260054141393273	89228	NS	0.0106149476564696	noLD
rs4817538	33140758	chr21	T	C	B2	0.011202	0.21566	0.0090478	hospitalized	T.CD4__NS	ENSG00000159110	0.484533581773184	0.628534811690938	0.00805269059442812	T.CD4	0.00116666115209011	0.0166194684895911	89143	NS	0.000595728147858201	noLD
rs4817540	33140975	chr21	G	A	B2	-0.013964	0.29417	0.013312	hospitalized	T.CD4__NS	ENSG00000159110	1.37981765740874	0.169175740619823	0.0358827296176707	T.CD4	0.00938324397917648	0.0260054141393273	88926	NS	0.0106149476564696	noLD
rs4817541	33141236	chr21	G	T	B2	-0.012023	0.3608	0.013157	hospitalized	T.CD4__NS	ENSG00000159110	1.4139311790703	0.158929091708448	0.036324393105286	T.CD4	0.00984832140010818	0.0256903544125608	88665	NS	0.00945902026798145	noLD
rs4817543	33183197	chr21	C	T	B2	-0.044927	0.00016082	0.011905	hospitalized	T.CD4__NS	ENSG00000159110	0.105943070430706	0.91573317673219	0.00289164539959456	T.CD4	5.58373505350192e-05	0.0272943325867253	46704	NS	0.0128897182283155	noLD
rs4817547	33193540	chr21	A	T	B2	-0.013596	0.32587	0.013839	hospitalized	T.CD4__NS	ENSG00000159110	0.0725443363212531	0.942240859018641	0.00211385696798519	T.CD4	2.61818057005308e-05	0.0291388284072825	36361	NS	0.0457986401051229	noLD
rs4817548	33200161	chr21	G	A	B2	-0.062135	4.2433e-07	0.012285	hospitalized	T.CD4__NS	ENSG00000159110	-0.448887935959106	0.65399608033505	-0.0111433874225204	T.CD4	0.00100148546939269	0.0248244306203311	29740	NS	0.00302434357459179	noLD
rs4817554	33253693	chr21	T	G	B2	-0.10458	4.1552e-33	0.0087245	hospitalized	T.CD4__NS	ENSG00000159110	3.44161176424218	0.00070335125866528	0.055187237894384	T.CD4	0.0556494571243728	0.0160352886016287	0	NS	0.47210267970371	lowLD
rs4817555	33253819	chr21	G	A	B2	-0.053767	4.2454e-05	0.013134	hospitalized	T.CD4__NS	ENSG00000159110	2.23298603388314	0.0266526527199239	0.0687682589157791	T.CD4	0.0242066021071093	0.0307965468087554	0	NS	0.0831998173930265	noLD
rs4817565	33405658	chr21	G	A	B2	0.0072853	0.58625	0.013385	hospitalized	T.CD4__NS	ENSG00000159110	-0.593401120481803	0.553579882009647	-0.0141912103727979	T.CD4	0.00174880145904493	0.0239150380458931	139983	NS	0.038914390099141	noLD
rs4817567	33441009	chr21	C	T	B2	-0.028847	0.00089138	0.0086817	hospitalized	T.CD4__NS	ENSG00000159110	0.0345407339091522	0.972480237709784	0.000672006886949401	T.CD4	5.93559809673902e-06	0.0194554895306189	175334	NS	1.11121522174053e-06	noLD
rs4817568	33441093	chr21	A	G	B2	-0.027226	0.0048075	0.0096556	hospitalized	T.CD4__NS	ENSG00000159110	0.0345407339091522	0.972480237709784	0.000672006886949401	T.CD4	5.93559809673902e-06	0.0194554895306189	175418	NS	1.11121522174053e-06	noLD
rs534891500	33164409	chr21	CA	C	B2	0.053609	0.098737	0.032471	hospitalized	T.CD4__NS	ENSG00000159110	0.0441424609158327	0.964834668681659	0.0019913794444492	T.CD4	9.69421873616636e-06	0.0451125606305957	65491	NS	5.0358724084768e-05	noLD
rs538856100	33443895	chr21	TTTTTTTG	T	B2	-0.039222	0.042755	0.019358	hospitalized	T.CD4__NS	ENSG00000159110	0.648244712076961	0.517566531112855	0.0232448417828982	T.CD4	0.00208629105964704	0.0358581278795507	178220	NS	0.0063650683896786	noLD
rs546162961	33321383	chr21	A	G	B2	-0.033821	0.10287	0.020735	hospitalized	T.CD4__NS	ENSG00000159110	-1.43101174084246	0.153979742383144	-0.0378487786701077	T.CD4	0.0100852836468309	0.0264489644563122	55708	NS	0.000942881173501809	noLD
rs55728026	33103844	chr21	T	C	B2	0.0094993	0.33996	0.0099547	hospitalized	T.CD4__NS	ENSG00000159110	0.1778333687274	0.859032931600505	0.00366294398146483	T.CD4	0.000157312099919714	0.0205976190389766	126057	NS	0.00019483944550931	noLD
rs557428914	33238680	chr21	G	GT	B2	0.081634	1.7641e-08	0.01449	hospitalized	T.CD4__NS	ENSG00000159110	-5.20530479469378	4.76764335964521e-07	-0.0912594945755193	T.CD4	0.118788989170169	0.017532017465826	0	NS	0.96582254214546	highLD
rs55751886	33045679	chr21	G	A	B2	-0.0055838	0.53896	0.0090884	hospitalized	T.CD4__NS	ENSG00000159110	-0.987049570202863	0.324805017268677	-0.0225553312767359	T.CD4	0.00482371773995218	0.0228512649796304	184222	NS	0.00426184302264197	noLD
rs55797031	33399895	chr21	G	A	B2	-0.0089849	0.60417	0.017331	hospitalized	T.CD4__NS	ENSG00000159110	0.130147086267487	0.896580212166951	0.00603664615160354	T.CD4	8.4262869637711e-05	0.0463832600846448	134220	NS	0.00742230928270143	noLD
rs55803617	33193801	chr21	G	C	B2	0.01269	0.14534	0.0087147	hospitalized	T.CD4__NS	ENSG00000159110	-0.615067425328918	0.539205904268224	-0.0100101699783169	T.CD4	0.00187859328829885	0.0162749148566335	36100	NS	0.00819232974104965	noLD
rs55821221	33102151	chr21	G	A	B2	0.01225	0.25897	0.010852	hospitalized	T.CD4__NS	ENSG00000159110	0.0891323255543239	0.929065495321624	0.00182191327977409	T.CD4	3.95236689557694e-05	0.0204405446446439	127750	NS	0.00032876295876612	noLD
rs55971538	33163259	chr21	G	T	B2	0.1027	0.00066433	0.030171	hospitalized	T.CD4__NS	ENSG00000159110	-0.428410290387889	0.668811161638828	-0.0233482040528972	T.CD4	0.000912278316246846	0.0544996340581767	66642	NS	5.81966137963302e-05	noLD
rs56035138	33050623	chr21	T	A	B2	-0.0076765	0.42249	0.0095703	hospitalized	T.CD4__NS	ENSG00000159110	-1.01082441478481	0.313315743896258	-0.0230880707230505	T.CD4	0.00505770253259529	0.0228408320825587	179278	NS	0.00607720448085286	noLD
rs56043660	33204918	chr21	C	T	B2	-0.049324	0.0003309	0.01374	hospitalized	T.CD4__NS	ENSG00000159110	-0.373801589206889	0.708945923114058	-0.00890584470932541	T.CD4	0.000694679413864731	0.02382505844403	24983	NS	0.0114029696452197	noLD
rs56047881	33080504	chr21	G	C	B2	-0.029568	0.011433	0.011691	hospitalized	T.CD4__NS	ENSG00000159110	-0.34438624754624	0.730915871762367	-0.0100236503610516	T.CD4	0.000589711177314784	0.0291058380886879	149397	NS	0.00176865487614228	noLD
rs56079299	33217506	chr21	A	G	B2	0.11841	1.6106e-34	0.0096637	hospitalized	T.CD4__NS	ENSG00000159110	-4.38225776579119	1.89094731876589e-05	-0.0804305781715979	T.CD4	0.087210800690661	0.0183536848971906	12395	NS	0.80551290686794	highLD
rs56080468	33109052	chr21	T	G	B2	-0.021869	0.044202	0.010868	hospitalized	T.CD4__NS	ENSG00000159110	1.37167826281977	0.171692780476746	0.0241773628511189	T.CD4	0.00927389261730529	0.0176261179508796	120849	NS	0.00136439385820714	noLD
rs56099328	33055365	chr21	C	A	B2	-0.0084653	0.39313	0.0099132	hospitalized	T.CD4__NS	ENSG00000159110	-0.694641123527964	0.488082390462887	-0.0154930285309877	T.CD4	0.00239487909636634	0.0223036442937631	174536	NS	0.00833881329912677	noLD
rs56160066	33109088	chr21	T	C	B2	-0.022228	0.039547	0.010799	hospitalized	T.CD4__NS	ENSG00000159110	1.37167826281977	0.171692780476746	0.0241773628511189	T.CD4	0.00927389261730529	0.0176261179508796	120813	NS	0.00136439385820714	noLD
rs56282402	33393201	chr21	C	T	B2	0.024388	0.1422	0.016617	hospitalized	T.CD4__NS	ENSG00000159110	2.80048934834953	0.00560051238880951	0.117636643052969	T.CD4	0.0375533311239572	0.0420057455752502	127526	NS	0.0222829849526713	noLD
rs56309733	33160905	chr21	A	G	B2	-0.009312	0.39834	0.011025	hospitalized	T.CD4__NS	ENSG00000159110	0.0119545860989157	0.990473704586719	0.000242948466292697	T.CD4	7.110051103738e-07	0.0203226162982534	68996	NS	0.00653529029977473	noLD
rs564274440	33286675	chr21	A	AC	B2	0.046292	6.1681e-05	0.011555	hospitalized	T.CD4__NS	ENSG00000159110	-1.53361448692663	0.126697003863233	-0.0284593853310792	T.CD4	0.0115660219827241	0.0185570660512681	21000	NS	0.000168373383701263	noLD
rs568929282	33237366	chr21	T	TA	B2	-0.062542	0.00066838	0.018383	hospitalized	T.CD4__NS	ENSG00000159110	-1.19715083757171	0.232657752585663	-0.0316236469985811	T.CD4	0.00707971982552646	0.0264157581535224	0	NS	0.014928330565749	noLD
rs56992660	33388302	chr21	T	G	B2	0.02161	0.074699	0.012125	hospitalized	T.CD4__NS	ENSG00000159110	0.33390973626424	0.738795780105191	0.00977798000174856	T.CD4	0.000554397507598156	0.0292833030601142	122627	NS	0.0188447881291236	noLD
rs571206592	33189726	chr21	G	GA	B2	0.015529	0.18208	0.011638	hospitalized	T.CD4__NS	ENSG00000159110	-1.02408075621622	0.307028038715148	-0.0182393428341768	T.CD4	0.00519053663987355	0.0178104536419252	40175	NS	0.00231267429331789	noLD
rs57202190	33388307	chr21	A	G	B2	0.0217	0.073498	0.012125	hospitalized	T.CD4__NS	ENSG00000159110	0.339978121815158	0.73422801436075	0.00996509848195997	T.CD4	0.000574719871869163	0.0293109992747648	122632	NS	0.0180086593115307	noLD
rs57340330	33081327	chr21	A	AC	B2	0.033592	0.070168	0.018551	hospitalized	T.CD4__NS	ENSG00000159110	0.253000114633981	0.800526687211437	0.00501265650376803	T.CD4	0.000318351644855253	0.0198128625792124	148574	NS	3.86311781415459e-06	noLD
rs574424283	33232654	chr21	T	TAA	B2	0.095075	5.0089e-14	0.012623	hospitalized	T.CD4__NS	ENSG00000159110	-4.74996462327856	3.86502000355413e-06	-0.085872000153104	T.CD4	0.100921209235698	0.018078450465139	0	NS	0.754319912418426	midLD
rs57791038	33049454	chr21	G	A	B2	-0.006322	0.50896	0.0095723	hospitalized	T.CD4__NS	ENSG00000159110	-0.97853857201274	0.328984308430188	-0.0231126656219007	T.CD4	0.00474128248762909	0.0236195754392804	180447	NS	0.00593788640597962	noLD
rs57985899	33132039	chr21	G	A	B2	0.02511	0.27272	0.022893	hospitalized	T.CD4__NS	ENSG00000159110	0.466495592747248	0.641365999346647	0.0163074043759401	T.CD4	0.00108150638133139	0.0349572528218408	97862	NS	8.04533412103833e-06	noLD
rs58241918	33051351	chr21	C	T	B2	-0.0071162	0.5132	0.010883	hospitalized	T.CD4__NS	ENSG00000159110	-1.01082441478481	0.313315743896258	-0.0230880707230505	T.CD4	0.00505770253259529	0.0228408320825587	178550	NS	0.00607720448085286	noLD
rs58283029	33212981	chr21	T	C	B2	0.058812	3.9641e-07	0.011598	hospitalized	T.CD4__NS	ENSG00000159110	-0.696618778445694	0.486846224626738	-0.0160272628351659	T.CD4	0.0024085021395537	0.023007221928364	16920	NS	0.104726742282736	noLD
rs5843583	33119999	chr21	TA	T	B2	-0.017032	0.14106	0.011572	hospitalized	T.CD4__NS	ENSG00000159110	-0.230448315470994	0.817977798149912	-0.00582610438004791	T.CD4	0.0002641412860882	0.0252816097533212	109901	NS	0.000985280920981221	noLD
rs5843592	33208824	chr21	GA	G	B2	0.060112	3.7869e-07	0.011835	hospitalized	T.CD4__NS	ENSG00000159110	-0.25726468254319	0.797237626163739	-0.00529012249404335	T.CD4	0.000329170799384161	0.0205629565696614	21076	NS	0.08654276435614	noLD
rs5843599	33369486	chr21	T	TA	B2	0.0039187	0.75699	0.012664	hospitalized	T.CD4__NS	ENSG00000159110	-0.204008976844896	0.838552891128978	-0.00438923365317056	T.CD4	0.000207020131966421	0.0215149044961272	103811	NS	0.00167864933485125	noLD
rs5843604	33436736	chr21	T	TA	B2	0.019989	0.2639	0.017892	hospitalized	T.CD4__NS	ENSG00000159110	-0.893863108019751	0.37246416222281	-0.0191836975567962	T.CD4	0.0039593421696822	0.0214615609310641	171061	NS	1.96309960337015e-05	noLD
rs58752722	33144499	chr21	T	C	B2	0.012191	0.43831	0.015729	hospitalized	T.CD4__NS	ENSG00000159110	0.615615605177468	0.538844685861582	0.0149229528982315	T.CD4	0.00188193707454055	0.0242406995091192	85402	NS	0.000182986392867182	noLD
rs58912052	33086466	chr21	A	G	B2	0.0026127	0.81819	0.011366	hospitalized	T.CD4__NS	ENSG00000159110	0.414344128110247	0.679063937440167	0.00730534667593414	T.CD4	0.000853405686117539	0.017631109457862	143435	NS	0.00201228409214177	noLD
rs58929543	33110238	chr21	C	A	B2	0.0099625	0.40681	0.01201	hospitalized	T.CD4__NS	ENSG00000159110	-0.427282560373225	0.66963090154728	-0.00772760225406087	T.CD4	0.000907486101049643	0.0180854614035989	119663	NS	0.00208315399310924	noLD
rs59027176	33166092	chr21	A	G	B2	0.058264	0.05478	0.030336	hospitalized	T.CD4__NS	ENSG00000159110	0.0759018043853595	0.939572714373812	0.00314643317592264	T.CD4	2.86612875068215e-05	0.0414539970610968	63809	NS	3.10325654458459e-05	noLD
rs59209419	33376942	chr21	C	G	B2	0.0050997	0.81135	0.021366	hospitalized	T.CD4__NS	ENSG00000159110	-0.767685056827047	0.443575201257343	-0.0241085628342813	T.CD4	0.00292346978993352	0.0314042361771707	111267	NS	0.00123222540055557	noLD
rs59659370	33297993	chr21	T	G	B2	0.0079279	0.80296	0.031772	hospitalized	T.CD4__NS	ENSG00000159110	-0.160458473724337	0.872681076794592	-0.00411516989304682	T.CD4	0.000128077732251684	0.0256463232980551	32318	NS	0.00110664818190893	noLD
rs59738559	33254032	chr21	C	CT	B2	-0.052367	0.00017369	0.013948	hospitalized	T.CD4__NS	ENSG00000159110	2.23298603388314	0.0266526527199239	0.0687682589157791	T.CD4	0.0242066021071093	0.0307965468087554	0	NS	0.0831998173930265	noLD
rs60278495	33210823	chr21	T	TTTGA	B2	-0.002469	0.8193	0.010808	hospitalized	T.CD4__NS	ENSG00000159110	-0.866584439920255	0.387203018651637	-0.0152858521319729	T.CD4	0.00372225519785434	0.0176391952449314	19078	NS	0.0544192324454191	noLD
rs60366893	33365652	chr21	A	G	B2	-0.024906	0.014618	0.0102	hospitalized	T.CD4__NS	ENSG00000159110	0.293133753291853	0.769722331779884	0.00592332686153554	T.CD4	0.000427316811430506	0.0202069082629257	99977	NS	0.00843301398858205	noLD
rs60460929	33055452	chr21	C	T	B2	-0.0041139	0.6567	0.0092557	hospitalized	T.CD4__NS	ENSG00000159110	-0.830925085939876	0.407001886736393	-0.0149557354195797	T.CD4	0.00342324857058612	0.0179988974609702	174449	NS	0.00132631272142335	noLD
rs60702473	33389357	chr21	T	A	B2	-0.0029357	0.79947	0.011557	hospitalized	T.CD4__NS	ENSG00000159110	-2.30409581190093	0.0222392603538901	-0.0481133760501137	T.CD4	0.0257325719044869	0.02088167332348	123682	NS	0.00792290051021588	noLD
rs60883372	33133966	chr21	C	T	B2	0.022603	0.31988	0.022723	hospitalized	T.CD4__NS	ENSG00000159110	0.493352643507866	0.622302035187757	0.0171943501219026	T.CD4	0.00120946492997618	0.0348520482218283	95935	NS	1.02992183641752e-07	noLD
rs61171372	33109064	chr21	G	GT	B2	-0.015821	0.31906	0.015879	hospitalized	T.CD4__NS	ENSG00000159110	1.39864296016335	0.163461134046347	0.0247362746921006	T.CD4	0.00963854323979394	0.0176859108411854	120837	NS	0.00149933394582337	noLD
rs61481573	33376275	chr21	G	A	B2	-0.0016649	0.94379	0.023612	hospitalized	T.CD4__NS	ENSG00000159110	-0.248309246904778	0.804148650963713	-0.0116096154010707	T.CD4	0.000306659573339625	0.0467546639756143	110600	NS	0.00028811915224982	noLD
rs62214161	33046224	chr21	A	C	B2	-0.0044495	0.62661	0.009146	hospitalized	T.CD4__NS	ENSG00000159110	-0.852067748583737	0.395190568891719	-0.0201941088348034	T.CD4	0.00359903719987432	0.0237001211093472	183677	NS	0.00317562794536099	noLD
rs62214162	33047534	chr21	T	C	B2	-0.0090531	0.40471	0.010865	hospitalized	T.CD4__NS	ENSG00000159110	-1.01082441478481	0.313315743896258	-0.0230880707230505	T.CD4	0.00505770253259529	0.0228408320825587	182367	NS	0.00607720448085286	noLD
rs62226064	33102314	chr21	A	G	B2	-0.016745	0.40813	0.020243	hospitalized	T.CD4__NS	ENSG00000159110	-1.00790370959446	0.31471248366161	-0.0344313206675593	T.CD4	0.00502866377962491	0.0341613195187199	127587	NS	0.00669157370075945	noLD
rs62226070	33112235	chr21	A	C	B2	-0.041343	0.11535	0.026256	hospitalized	T.CD4__NS	ENSG00000159110	-0.419367455098704	0.675395456923008	-0.0140513311353066	T.CD4	0.000874205555644533	0.0335060123633089	117666	NS	0.00688327259570252	noLD
rs62226072	33117627	chr21	C	T	B2	0.001102	0.9663	0.026081	hospitalized	T.CD4__NS	ENSG00000159110	-1.41694235099251	0.158047860852666	-0.0811234037793066	T.CD4	0.00988989763736704	0.0572524377738323	112274	NS	0.000242130605803457	noLD
rs62226073	33118190	chr21	C	T	B2	0.011193	0.40545	0.013454	hospitalized	T.CD4__NS	ENSG00000159110	-1.75205173030496	0.0812898975463346	-0.0599083094312619	T.CD4	0.015042338413314	0.0341932309389257	111711	NS	0.00221738788038841	noLD
rs62226075	33120400	chr21	T	C	B2	-0.021382	0.35347	0.023044	hospitalized	T.CD4__NS	ENSG00000159110	-1.41065410780723	0.159892390805038	-0.0796075630111062	T.CD4	0.00980317035780768	0.0564330848863092	109501	NS	0.000346230170621641	noLD
rs62226092	33128415	chr21	T	C	B2	-0.025889	0.1822	0.019407	hospitalized	T.CD4__NS	ENSG00000159110	-1.50369425881984	0.134229706961048	-0.0653555691566049	T.CD4	0.0111240983335594	0.0434633362289343	101486	NS	0.00441021841677961	noLD
rs62226093	33129528	chr21	C	T	B2	-0.015146	0.41702	0.018662	hospitalized	T.CD4__NS	ENSG00000159110	-0.755417223048409	0.450882983501492	-0.0358395657687317	T.CD4	0.00283104294306181	0.0474434056773352	100373	NS	0.00298129252105089	noLD
rs62226094	33130876	chr21	G	A	B2	-0.0033919	0.80902	0.014034	hospitalized	T.CD4__NS	ENSG00000159110	0.572201617179325	0.567824807087911	0.0210138532577541	T.CD4	0.00162627971558488	0.0367245611107185	99025	NS	0.0122479148288	noLD
rs62226097	33152895	chr21	C	T	B2	-0.0021558	0.87675	0.013901	hospitalized	T.CD4__NS	ENSG00000159110	0.523131921348432	0.60145866475367	0.0124978916820611	T.CD4	0.0013596761623268	0.0238905162771302	77006	NS	0.00199267694404825	noLD
rs62226100	33155682	chr21	T	C	B2	-0.0036358	0.73889	0.010908	hospitalized	T.CD4__NS	ENSG00000159110	-0.409887954028458	0.6823246589266	-0.00837222393755061	T.CD4	0.000835163286724037	0.0204256403616324	74219	NS	0.00359838826882182	noLD
rs62226104	33163578	chr21	C	T	B2	-0.012572	0.28635	0.011792	hospitalized	T.CD4__NS	ENSG00000159110	-0.244776916781573	0.806878875340053	-0.00607857038457292	T.CD4	0.000297999423549317	0.0248331029922938	66323	NS	0.00141268663210233	noLD
rs62226130	33218318	chr21	A	G	B2	0.11863	6.5025e-34	0.009772	hospitalized	T.CD4__NS	ENSG00000159110	-4.39657235199775	1.78075490198025e-05	-0.0809066621107	T.CD4	0.0877314108036422	0.0184022132773357	11583	NS	0.803421501059896	highLD
rs62226132	33221405	chr21	T	A	B2	0.11921	7.0136e-35	0.0096757	hospitalized	T.CD4__NS	ENSG00000159110	-4.55824831629258	8.94842959469272e-06	-0.085097758704288	T.CD4	0.0936867614973035	0.0186689607058313	8496	NS	0.85513179898701	highLD
rs62226152	33224445	chr21	C	T	B2	0.11852	1.5885e-34	0.0096715	hospitalized	T.CD4__NS	ENSG00000159110	-4.57201854621279	8.431910378071e-06	-0.085224024664964	T.CD4	0.0942002599285927	0.0186403497281434	5456	NS	0.85539936760817	highLD
rs62226155	33242682	chr21	G	C	B2	-0.098964	3.1071e-18	0.011365	hospitalized	T.CD4__NS	ENSG00000159110	5.19313020949331	5.05088815788872e-07	0.0909523353937911	T.CD4	0.118299630784047	0.0175139716750267	0	NS	0.966066335002543	highLD
rs62226373	33372596	chr21	G	A	B2	-0.0094731	0.37739	0.010732	hospitalized	T.CD4__NS	ENSG00000159110	-1.30093133633107	0.194771348923953	-0.0344584253110476	T.CD4	0.00834970702059013	0.0264875050271511	106921	NS	0.00502458932253038	noLD
rs62226376	33380535	chr21	C	A	B2	0.024625	0.04103	0.012052	hospitalized	T.CD4__NS	ENSG00000159110	0.964431779933041	0.335988377941153	0.0313539096088267	T.CD4	0.00460619058842608	0.0325102410157031	114860	NS	0.0260647502327831	noLD
rs62226377	33382488	chr21	A	G	B2	-0.018669	0.027858	0.0084888	hospitalized	T.CD4__NS	ENSG00000159110	0.515896692810467	0.606493582857054	0.0109762064673833	T.CD4	0.0013223753644083	0.0212759775752542	116813	NS	0.00390267867095985	noLD
rs62228029	33321262	chr21	G	A	B2	-0.0072126	0.5831	0.013141	hospitalized	T.CD4__NS	ENSG00000159110	-0.281196935437294	0.778848613604731	-0.00538511764755571	T.CD4	0.000393236928260783	0.0191506982079347	55587	NS	0.000369286608380404	noLD
rs62228039	33323987	chr21	G	A	B2	0.037458	0.024813	0.01669	hospitalized	T.CD4__NS	ENSG00000159110	0.736177392754429	0.462481025697511	0.015780303014417	T.CD4	0.00268905373976131	0.0214354626612134	58312	NS	0.0170989741507885	noLD
rs62654647	33323772	chr21	G	A	B2	0.022856	0.11713	0.014587	hospitalized	T.CD4__NS	ENSG00000159110	0.361933092565665	0.717782242158955	0.00663160765513741	T.CD4	0.000651294760050015	0.0183227447043523	58097	NS	0.0171531973970464	noLD
rs6517139	33066900	chr21	A	G	B2	-0.0025124	0.8223	0.011187	hospitalized	T.CD4__NS	ENSG00000159110	0.485027093030409	0.628185316807683	0.0130634955823104	T.CD4	0.00116903613793321	0.0269335378786591	163001	NS	0.00156584250018905	noLD
rs6517141	33106623	chr21	G	A	B2	0.0090728	0.40061	0.010794	hospitalized	T.CD4__NS	ENSG00000159110	-0.640289562537201	0.522713588919519	-0.0114927223485631	T.CD4	0.00203550361692915	0.0179492576812001	123278	NS	0.00254390995376166	noLD
rs6517142	33108397	chr21	G	A	B2	-0.01664	0.085884	0.0096886	hospitalized	T.CD4__NS	ENSG00000159110	1.37209337514615	0.171563730842603	0.0242291526891291	T.CD4	0.00927945450623355	0.0176585304819713	121504	NS	0.00148873775330342	noLD
rs6517144	33125781	chr21	A	G	B2	0.017248	0.29573	0.016495	hospitalized	T.CD4__NS	ENSG00000159110	-1.89322637428743	0.0597644542181689	-0.0666507164083018	T.CD4	0.0175199465323124	0.0352048319807438	104120	NS	0.0256260110122369	noLD
rs6517145	33147401	chr21	A	T	B2	-0.0020368	0.81481	0.0086959	hospitalized	T.CD4__NS	ENSG00000159110	0.24078615004375	0.809966289512592	0.00406454028695378	T.CD4	0.000288364434170958	0.016880291022616	82500	NS	0.000423626714759037	noLD
rs6517148	33188887	chr21	G	A	B2	-0.016923	0.17652	0.012521	hospitalized	T.CD4__NS	ENSG00000159110	-0.848244247478635	0.397310963284146	-0.0193169034306772	T.CD4	0.00356692455659378	0.0227728080539252	41014	NS	0.014435971024743	noLD
rs6517150	33192521	chr21	C	T	B2	-0.013955	0.31341	0.013843	hospitalized	T.CD4__NS	ENSG00000159110	0.0725443363212531	0.942240859018641	0.00211385696798519	T.CD4	2.61818057005308e-05	0.0291388284072825	37380	NS	0.0457986401051229	noLD
rs6517152	33234918	chr21	A	G	B2	0.089945	8.5111e-22	0.0093756	hospitalized	T.CD4__NS	ENSG00000159110	-4.53271904360945	9.9877085770314e-06	-0.0836099799008061	T.CD4	0.092737329532675	0.0184458774295057	0	NS	0.242029163591632	lowLD
rs6517153	33235131	chr21	G	A	B2	0.11103	7.8042e-30	0.0097865	hospitalized	T.CD4__NS	ENSG00000159110	-5.30609171779908	2.94606234973157e-07	-0.0942415801672776	T.CD4	0.122862941319513	0.0177610160508813	0	NS	0.999794303452719	highLD
rs6517154	33236375	chr21	T	C	B2	-0.0061816	0.53594	0.009987	hospitalized	T.CD4__NS	ENSG00000159110	1.18736450265525	0.236485177618168	0.0226702268751275	T.CD4	0.00696524685132964	0.0190928959257508	0	NS	0.168034160801609	noLD
rs6517156	33261740	chr21	C	G	B2	0.13031	7.3443e-45	0.0092727	hospitalized	T.CD4__NS	ENSG00000159110	-3.01804468045848	0.00287335760232599	-0.0537036823083084	T.CD4	0.0433518378907538	0.0177941972350622	0	NS	0.639423059374179	midLD
rs6517157	33262503	chr21	C	T	B2	0.036178	0.045495	0.018088	hospitalized	T.CD4__NS	ENSG00000159110	0.772277131470379	0.44085739594483	0.0202490783251918	T.CD4	0.00295844535113751	0.0262199636633529	0	NS	0.0996432446994965	noLD
rs6517158	33299436	chr21	T	C	B2	-0.040403	9.9513e-05	0.010382	hospitalized	T.CD4__NS	ENSG00000159110	0.131644524885231	0.895397143380268	0.00240825278267949	T.CD4	8.62128698457897e-05	0.0182936038151152	33761	NS	0.00283828940211768	noLD
rs6517159	33301095	chr21	G	C	B2	-0.041465	8.5977e-05	0.010559	hospitalized	T.CD4__NS	ENSG00000159110	-0.206811269798989	0.836366607437119	-0.00465137557777821	T.CD4	0.000212745283623577	0.0224909192922568	35420	NS	0.0112264466159064	noLD
rs6517160	33311207	chr21	A	G	B2	-0.048585	2.198e-07	0.0093761	hospitalized	T.CD4__NS	ENSG00000159110	0.247130144491107	0.805059742263245	0.00540734749465692	T.CD4	0.000303755009914538	0.0218805662327912	45532	NS	0.0125340284908872	noLD
rs6517162	33319076	chr21	C	G	B2	-0.04388	3.8393e-06	0.0094981	hospitalized	T.CD4__NS	ENSG00000159110	0.459810096691316	0.646149498932449	0.0101943720680934	T.CD4	0.00105076202644934	0.022170831265885	53401	NS	0.0104597438021754	noLD
rs6517164	33338426	chr21	T	C	B2	-0.033938	0.0030439	0.011453	hospitalized	T.CD4__NS	ENSG00000159110	0.88160798574132	0.379041856644907	0.0198261027046186	T.CD4	0.00385193428590405	0.0224885697784911	72751	NS	0.014248818296029	noLD
rs6517167	33383751	chr21	C	T	B2	-0.0062632	0.54591	0.010371	hospitalized	T.CD4__NS	ENSG00000159110	-1.25698230147195	0.210218731234502	-0.0288775550513508	T.CD4	0.00779940996676828	0.0229737165094008	118076	NS	0.00374035949261556	noLD
rs6517168	33387723	chr21	C	T	B2	-0.018756	0.032729	0.0087833	hospitalized	T.CD4__NS	ENSG00000159110	0.182696625356276	0.855220203513393	0.00333231879532795	T.CD4	0.00016603241331955	0.0182396297076074	122048	NS	0.0103399289393626	noLD
rs6517169	33387786	chr21	T	C	B2	-0.021803	0.021793	0.0095045	hospitalized	T.CD4__NS	ENSG00000159110	-0.92857337141164	0.354223983164838	-0.0165031473844272	T.CD4	0.00427146983884283	0.0177725830747642	122111	NS	0.0003276837932028	noLD
rs6517170	33396802	chr21	C	T	B2	-0.0018137	0.93034	0.020748	hospitalized	T.CD4__NS	ENSG00000159110	0.228099106707978	0.819801070172074	0.00604769348478625	T.CD4	0.000258784766746018	0.0265134465981436	131127	NS	0.00169055838074433	noLD
rs6517171	33439404	chr21	C	G	B2	-0.024657	0.011214	0.009723	hospitalized	T.CD4__NS	ENSG00000159110	-0.673108896073572	0.501651183280776	-0.0152450621973784	T.CD4	0.00224903782012514	0.0226487308165247	173729	NS	0.00134354189687866	noLD
rs6517172	33439528	chr21	C	T	B2	-0.025453	0.0076091	0.0095367	hospitalized	T.CD4__NS	ENSG00000159110	-0.0187923317523462	0.985025412129028	-0.000364446030757431	T.CD4	1.75697070752731e-06	0.0193933374293443	173853	NS	4.58952428538512e-05	noLD
rs68187568	33283781	chr21	GGAAGGAACGGGA	G	B2	0.0405	1.9989e-05	0.0094957	hospitalized	T.CD4__NS	ENSG00000159110	-1.09184851811185	0.27620669168504	-0.0202641400774801	T.CD4	0.00589604139248787	0.0185594793978593	18106	NS	0.000259386936756332	noLD
rs71320280	33101719	chr21	GAC	G	B2	0.0087504	0.5168	0.013498	hospitalized	T.CD4__NS	ENSG00000159110	-0.681628991441849	0.49625820481982	-0.0157772771557818	T.CD4	0.00230620188496316	0.0231464291482205	128180	NS	0.0049471155305075	noLD
rs71323361	33155396	chr21	A	G	B2	-0.011681	0.3155	0.011637	hospitalized	T.CD4__NS	ENSG00000159110	-0.137301580839135	0.890929857276651	-0.00298029682674038	T.CD4	9.37808764662514e-05	0.0217062091239295	74505	NS	0.00398567929006987	noLD
rs71326949	33422675	chr21	G	A	B2	0.023908	0.013255	0.0096528	hospitalized	T.CD4__NS	ENSG00000159110	0.917363854648814	0.36005141961564	0.0209505318568692	T.CD4	0.00416939136147973	0.0228377559794848	157000	NS	0.00400100503886661	noLD
rs71702114	33442020	chr21	CTTGT	C	B2	-0.029059	0.00179	0.0093048	hospitalized	T.CD4__NS	ENSG00000159110	0.0345407339091522	0.972480237709784	0.000672006886949401	T.CD4	5.93559809673902e-06	0.0194554895306189	176345	NS	1.11121522174053e-06	noLD
rs724208	33119678	chr21	A	G	B2	0.009801	0.2424	0.008384	hospitalized	T.CD4__NS	ENSG00000159110	-0.966370069100483	0.335020321511266	-0.0155422694744258	T.CD4	0.00462463828043224	0.0160831445130465	110223	NS	2.7423369972223e-05	noLD
rs72613613	33085394	chr21	T	C	B2	0.0038688	0.73334	0.011356	hospitalized	T.CD4__NS	ENSG00000159110	0.285932957550848	0.775223936921158	0.00511789064359368	T.CD4	0.000406589126565895	0.0178989182899056	144507	NS	0.00139093766356478	noLD
rs72613614	33111275	chr21	G	A	B2	0.0079559	0.47028	0.011019	hospitalized	T.CD4__NS	ENSG00000159110	0.264210933653752	0.791888091089649	0.00491786878894574	T.CD4	0.000347180008569129	0.0186134189109319	118626	NS	0.00345951172957618	noLD
rs7275608	33096971	chr21	G	C	B2	0.0019839	0.85829	0.011111	hospitalized	T.CD4__NS	ENSG00000159110	0.215803418204302	0.8293598189706	0.00694495165461047	T.CD4	0.000231643419981287	0.0321818426807106	132930	NS	0.00887283251869864	noLD
rs7276112	33444172	chr21	A	G	B2	-0.026017	0.0077535	0.0097712	hospitalized	T.CD4__NS	ENSG00000159110	0.108871918998946	0.913412689526609	0.0021288322842464	T.CD4	5.89671433003812e-05	0.0195535479104305	178497	NS	1.62084190817504e-05	noLD
rs7276171	33091332	chr21	G	A	B2	0.0090135	0.31491	0.0089689	hospitalized	T.CD4__NS	ENSG00000159110	-0.177848445304953	0.859021106598115	-0.00294929014308622	T.CD4	0.000157338770453456	0.0165831651664379	138569	NS	0.00175817447982005	noLD
rs7276491	33084356	chr21	G	A	B2	-0.0088751	0.3288	0.0090884	hospitalized	T.CD4__NS	ENSG00000159110	-0.364584783690138	0.715804655604195	-0.00623767819425554	T.CD4	0.000660866769766114	0.0171089921283083	145545	NS	6.57629362717618e-06	noLD
rs7277142	33248442	chr21	G	C	B2	0.13597	8.084e-10	0.022134	hospitalized	T.CD4__NS	ENSG00000159110	-1.12110792185958	0.263579560977344	-0.0436910347466428	T.CD4	0.00621429023321536	0.0389713014195568	0	NS	0.0189331085664855	noLD
rs7277167	33401471	chr21	C	T	B2	-0.046472	0.00023907	0.01265	hospitalized	T.CD4__NS	ENSG00000159110	1.34151757786755	0.181266168347619	0.0287683373347757	T.CD4	0.00887412399116831	0.0214446219784204	135796	NS	0.0273629651435124	noLD
rs7277192	33195502	chr21	G	A	B2	0.0059989	0.49411	0.0087731	hospitalized	T.CD4__NS	ENSG00000159110	-0.576950920136073	0.564618217275056	-0.00947839242725947	T.CD4	0.00165334334297699	0.0164284206792217	34399	NS	0.00543181027862667	noLD
rs7277274	33123619	chr21	A	G	B2	0.0045045	0.63219	0.0094109	hospitalized	T.CD4__NS	ENSG00000159110	-1.22243049996048	0.222976368996958	-0.0202458816152223	T.CD4	0.00737964505248564	0.0165619899175264	106282	NS	0.000168036615214888	noLD
rs7277808	33417388	chr21	G	C	B2	-0.023252	0.006163	0.0084894	hospitalized	T.CD4__NS	ENSG00000159110	0.868164115282824	0.386339854687819	0.0149080480705574	T.CD4	0.00373578723810394	0.017171923842649	151713	NS	0.000491986175748232	noLD
rs7277852	33306898	chr21	C	T	B2	-0.013494	0.487	0.019413	hospitalized	T.CD4__NS	ENSG00000159110	-0.976650200560357	0.329916324681936	-0.0265216239026111	T.CD4	0.00472308715564889	0.0271557041481118	41223	NS	0.00177949489510705	noLD
rs7277893	33195493	chr21	T	C	B2	0.02463	0.0066859	0.0090815	hospitalized	T.CD4__NS	ENSG00000159110	-1.03641078987463	0.301255781875107	-0.0181670914908667	T.CD4	0.00531560983721001	0.0175288521388939	34408	NS	0.0015783584405767	noLD
rs7277895	33365143	chr21	T	A	B2	0.011076	0.22094	0.0090485	hospitalized	T.CD4__NS	ENSG00000159110	0.247263019305676	0.804957056662738	0.00416404881942153	T.CD4	0.000304081639147291	0.0168405644771076	99468	NS	0.00423302233036519	noLD
rs7277902	33298268	chr21	G	T	B2	-0.016194	0.21385	0.013027	hospitalized	T.CD4__NS	ENSG00000159110	-0.187591176501986	0.851386376418412	-0.00431320220443241	T.CD4	0.000175046216648517	0.0229925643884788	32593	NS	0.00320156053486321	noLD
rs7277903	33299709	chr21	A	G	B2	-0.037202	0.0002989	0.010288	hospitalized	T.CD4__NS	ENSG00000159110	0.156719479950047	0.875623236270645	0.00286846537343967	T.CD4	0.000122179077393313	0.0183031833333927	34034	NS	0.00295235085871808	noLD
rs7278079	33299772	chr21	C	G	B2	-0.037106	0.00031729	0.010305	hospitalized	T.CD4__NS	ENSG00000159110	0.131644524885231	0.895397143380268	0.00240825278267949	T.CD4	8.62128698457897e-05	0.0182936038151152	34097	NS	0.00283828940211768	noLD
rs7278172	33107798	chr21	T	C	B2	-0.021672	0.046615	0.010892	hospitalized	T.CD4__NS	ENSG00000159110	1.37167826281977	0.171692780476746	0.0241773628511189	T.CD4	0.00927389261730529	0.0176261179508796	122103	NS	0.00136439385820714	noLD
rs7278241	33190480	chr21	A	T	B2	0.020414	0.022829	0.008968	hospitalized	T.CD4__NS	ENSG00000159110	-1.02411716182378	0.307010887662173	-0.0182378992734649	T.CD4	0.0051909037731936	0.0178084109448828	39421	NS	0.00218639269689033	noLD
rs7278735	33072776	chr21	C	T	B2	-0.0025562	0.81593	0.010981	hospitalized	T.CD4__NS	ENSG00000159110	-0.67885534780197	0.498010415100398	-0.0126499597616256	T.CD4	0.00228751440108712	0.0186342492588211	157125	NS	0.0100823667743998	noLD
rs7278931	33300142	chr21	G	A	B2	-0.037032	0.00032385	0.0103	hospitalized	T.CD4__NS	ENSG00000159110	0.131644524885231	0.895397143380268	0.00240825278267949	T.CD4	8.62128698457897e-05	0.0182936038151152	34467	NS	0.00283828940211768	noLD
rs7278999	33110091	chr21	G	C	B2	0.0049797	0.64728	0.010884	hospitalized	T.CD4__NS	ENSG00000159110	-0.607572785029094	0.544156659507614	-0.0110565451050609	T.CD4	0.00183317404301403	0.0181978939437379	119810	NS	0.0033100984385853	noLD
rs7279547	33317653	chr21	A	T	B2	0.0043886	0.66887	0.010261	hospitalized	T.CD4__NS	ENSG00000159110	0.285138322122792	0.775831762806953	0.00790493362131847	T.CD4	0.000404333278038115	0.0277231540203645	51978	NS	9.54373560437824e-05	noLD
rs7279690	33127394	chr21	G	A	B2	0.002209	0.8744	0.013975	hospitalized	T.CD4__NS	ENSG00000159110	-0.616637623586392	0.538171562093685	-0.0175302358731055	T.CD4	0.00188817907419152	0.0284287484295053	102507	NS	2.11472041987879e-05	noLD
rs7279869	33382764	chr21	C	T	B2	-0.018625	0.027907	0.0084713	hospitalized	T.CD4__NS	ENSG00000159110	0.258095163016814	0.7965975353079	0.00517641365733485	T.CD4	0.000331298728024935	0.0200562211117363	117089	NS	0.0041860646349096	noLD
rs7279933	33300210	chr21	T	C	B2	-0.033957	6.5069e-05	0.0085028	hospitalized	T.CD4__NS	ENSG00000159110	-0.147323318963601	0.883024497243992	-0.00262160144672325	T.CD4	0.000107969238451696	0.0177948845109237	34535	NS	0.00185156042568864	noLD
rs7279992	33150447	chr21	G	A	B2	0.01161	0.2571	0.010244	hospitalized	T.CD4__NS	ENSG00000159110	-1.45467102491657	0.147320194217281	-0.0280720385051093	T.CD4	0.0104180226298591	0.0192978604951035	79454	NS	0.0115948672277465	noLD
rs7280108	33347877	chr21	G	A	B2	-0.047152	0.20885	0.03752	hospitalized	T.CD4__NS	ENSG00000159110	-1.16033971177966	0.247286858419625	-0.041594287132123	T.CD4	0.00665387832418915	0.035846646210469	82202	NS	0.00139135050033982	noLD
rs7280245	33384305	chr21	A	G	B2	0.021043	0.1068	0.013048	hospitalized	T.CD4__NS	ENSG00000159110	-0.418127075023856	0.676300575106601	-0.0102209703940476	T.CD4	0.000869046344664436	0.024444650931692	118630	NS	0.0112314192943656	noLD
rs7280413	33384427	chr21	A	G	B2	-0.016216	0.10395	0.0099732	hospitalized	T.CD4__NS	ENSG00000159110	0.479241269098008	0.632287983357762	0.011085947105726	T.CD4	0.00114134357772665	0.0231322880990428	118752	NS	0.000125115455711745	noLD
rs7280479	33238892	chr21	A	G	B2	-0.088496	2.1286e-10	0.013932	hospitalized	T.CD4__NS	ENSG00000159110	-1.2851178590346	0.200229958024098	-0.0338550511120048	T.CD4	0.00814959516283543	0.026343927036729	0	NS	0.0147758293072311	noLD
rs7281400	33084285	chr21	A	T	B2	-0.0023045	0.80744	0.0094553	hospitalized	T.CD4__NS	ENSG00000159110	-0.00610047161189366	0.99513860847212	-0.000155174179364415	T.CD4	1.85152970133896e-07	0.0254364234827162	145616	NS	0.000844815945600986	noLD
rs7281726	33290159	chr21	C	T	B2	0.038302	1.2191e-05	0.0087564	hospitalized	T.CD4__NS	ENSG00000159110	-1.42377337495469	0.156062564274201	-0.0250470996897282	T.CD4	0.00998453072260448	0.0175920551193938	24484	NS	2.79392748862029e-05	noLD
rs7281762	33297267	chr21	G	A	B2	-0.042027	0.00057481	0.012206	hospitalized	T.CD4__NS	ENSG00000159110	-0.145153359441228	0.884735240177453	-0.0037274980242101	T.CD4	0.000104812385138114	0.0256797227329715	31592	NS	0.0103012446921768	noLD
rs7281873	33408283	chr21	A	G	B2	-0.032831	0.0045564	0.011573	hospitalized	T.CD4__NS	ENSG00000159110	0.928092415154589	0.354472776391954	0.0176013305852626	T.CD4	0.00426706502986359	0.0189650624203526	142608	NS	0.0152982724385071	noLD
rs7281875	33188025	chr21	A	G	B2	0.0098084	0.46124	0.013312	hospitalized	T.CD4__NS	ENSG00000159110	-0.459728758467105	0.646207788139672	-0.00974126422929126	T.CD4	0.00105039070014474	0.0211891556703392	41876	NS	0.00348801216201657	noLD
rs7281881	33188037	chr21	A	G	B2	-0.0031917	0.82792	0.014683	hospitalized	T.CD4__NS	ENSG00000159110	-0.528346299347123	0.597841860265556	-0.0125695738961628	T.CD4	0.00138687893055235	0.0237904077528224	41864	NS	0.0214242725042297	noLD
rs7282024	33195102	chr21	G	C	B2	0.023902	0.0084772	0.0090799	hospitalized	T.CD4__NS	ENSG00000159110	-1.34367463892198	0.180568503964285	-0.0233227937516603	T.CD4	0.00890243054410053	0.0173574711288531	34799	NS	0.00493768080870379	noLD
rs7282151	33154397	chr21	G	A	B2	0.036018	0.17086	0.026301	hospitalized	T.CD4__NS	ENSG00000159110	-0.515698075464486	0.606632065926552	-0.0225019903827381	T.CD4	0.00132135869131659	0.0436340398642573	75504	NS	4.59917504737841e-05	noLD
rs7282372	33189515	chr21	C	G	B2	0.03117	0.0040094	0.010833	hospitalized	T.CD4__NS	ENSG00000159110	-1.3262686256817	0.186255768596366	-0.0236740473763452	T.CD4	0.00867526752210964	0.0178501149148249	40386	NS	0.00229571725925383	noLD
rs7282467	33154736	chr21	C	T	B2	0.0045521	0.70297	0.011938	hospitalized	T.CD4__NS	ENSG00000159110	-0.333915355151943	0.738791546355805	-0.00685221360385817	T.CD4	0.000554416155730477	0.0205208101338742	75165	NS	0.00415984715780001	noLD
rs7282472	33116037	chr21	G	A	B2	0.0004704	0.9743	0.0146	hospitalized	T.CD4__NS	ENSG00000159110	-0.164693274460204	0.86935091768631	-0.00374771339890889	T.CD4	0.000134926442410512	0.0227557161104018	113864	NS	0.00163291218881992	noLD
rs7282638	33086041	chr21	G	A	B2	-0.0033371	0.71877	0.0092672	hospitalized	T.CD4__NS	ENSG00000159110	-0.126490936215028	0.899469764278803	-0.00266372432620581	T.CD4	7.95954399051884e-05	0.0210586181580443	143860	NS	0.00307069348856387	noLD
rs7282645	33189514	chr21	G	C	B2	0.027594	0.003803	0.0095347	hospitalized	T.CD4__NS	ENSG00000159110	-1.3262686256817	0.186255768596366	-0.0236740473763452	T.CD4	0.00867526752210964	0.0178501149148249	40387	NS	0.00229571725925383	noLD
rs7282727	33314901	chr21	C	G	B2	-0.01417	0.39246	0.01657	hospitalized	T.CD4__NS	ENSG00000159110	-0.862441597072701	0.389472367340555	-0.0232024736673797	T.CD4	0.00368688152028779	0.0269032404584073	49226	NS	0.00166173260597098	noLD
rs7282780	33315049	chr21	A	T	B2	-0.034084	0.00011214	0.0088239	hospitalized	T.CD4__NS	ENSG00000159110	-0.216677032717402	0.828679806895271	-0.00412685713695527	T.CD4	0.000233522253163092	0.0190461217102676	49374	NS	0.00541333394750521	noLD
rs7282795	33300396	chr21	G	A	B2	-0.038022	0.00024521	0.010368	hospitalized	T.CD4__NS	ENSG00000159110	0.131644524885231	0.895397143380268	0.00240825278267949	T.CD4	8.62128698457897e-05	0.0182936038151152	34721	NS	0.00283828940211768	noLD
rs7282834	33293349	chr21	C	T	B2	-0.0088849	0.67799	0.021399	hospitalized	T.CD4__NS	ENSG00000159110	0.0590499013527592	0.952971027725599	0.00152761807662612	T.CD4	1.73474147324821e-05	0.0258699513738433	27674	NS	0.00840373861695402	noLD
rs7282876	33378032	chr21	T	C	B2	-0.019587	0.029545	0.0090008	hospitalized	T.CD4__NS	ENSG00000159110	0.610033831766494	0.542528451136126	0.0127378696344664	T.CD4	0.00184802760472135	0.0208805954213735	112357	NS	0.00306803824294012	noLD
rs7282906	33189952	chr21	A	C	B2	0.020753	0.020264	0.0089397	hospitalized	T.CD4__NS	ENSG00000159110	-1.03675251687428	0.301096847493053	-0.0184520351660768	T.CD4	0.00531909710928473	0.0177979169240005	39949	NS	0.00226832673546588	noLD
rs7282953	33086278	chr21	G	A	B2	0.015828	0.32487	0.016077	hospitalized	T.CD4__NS	ENSG00000159110	-0.415159222952957	0.678468158967115	-0.0122797586901495	T.CD4	0.000856763736422993	0.0295784316263184	143623	NS	0.0014872894300146	noLD
rs7283095	33315195	chr21	C	G	B2	-0.031998	0.00016203	0.0084833	hospitalized	T.CD4__NS	ENSG00000159110	-0.0992216968110791	0.921061134091151	-0.00185656049286991	T.CD4	4.89774275521564e-05	0.0187112350679192	49520	NS	0.00492513491255393	noLD
rs7283754	33301122	chr21	C	T	B2	-0.038419	0.00025594	0.010508	hospitalized	T.CD4__NS	ENSG00000159110	-0.140827411103782	0.888147320004356	-0.00281669397619497	T.CD4	9.86587218056384e-05	0.0200010349840148	35447	NS	0.00461568686844903	noLD
rs7283777	33301232	chr21	A	T	B2	-0.03875	0.00022885	0.010516	hospitalized	T.CD4__NS	ENSG00000159110	-0.0456818346954824	0.963609195663896	-0.000955708351757307	T.CD4	1.03821311214053e-05	0.0209209712816508	35557	NS	0.00551580620087179	noLD
rs7283827	33397598	chr21	A	G	B2	-0.036965	0.0010815	0.01131	hospitalized	T.CD4__NS	ENSG00000159110	1.01103819648416	0.31321367091179	0.0189771893199627	T.CD4	0.00505983126449377	0.0187700023460587	131923	NS	0.00966773825470059	noLD
rs7283850	33417242	chr21	T	C	B2	-0.028988	0.0031316	0.0098115	hospitalized	T.CD4__NS	ENSG00000159110	-1.30240846442137	0.194267134681812	-0.0293346250009939	T.CD4	0.0083685201831222	0.0225233679005815	151567	NS	0.00563066147946527	noLD
rs7283988	33046227	chr21	C	T	B2	0.0050742	0.76027	0.01663	hospitalized	T.CD4__NS	ENSG00000159110	-0.392026572486908	0.695453922960258	-0.00880327059601032	T.CD4	0.000764016993588829	0.0224558007386204	183674	NS	0.0010202548799164	noLD
rs73191846	33303896	chr21	T	C	B2	0.0024466	0.80418	0.0098678	hospitalized	T.CD4__NS	ENSG00000159110	0.342289590374756	0.732490615615294	0.00782857025379525	T.CD4	0.000582556766505914	0.0228711899921471	38221	NS	0.000663897413636144	noLD
rs73191847	33306681	chr21	G	A	B2	-0.038808	0.00033748	0.010826	hospitalized	T.CD4__NS	ENSG00000159110	-0.136122749461738	0.891860478661141	-0.00335240713091409	T.CD4	9.21775866934277e-05	0.0246278241085366	41006	NS	0.0111366197093299	noLD
rs73194058	33391982	chr21	C	A	B2	-0.046469	0.00018568	0.012432	hospitalized	T.CD4__NS	ENSG00000159110	1.44071542456416	0.151221010826368	0.0402509545029904	T.CD4	0.010221121157625	0.027938171422831	126307	NS	0.0262133924450187	noLD
rs73194070	33413170	chr21	C	A	B2	-0.012405	0.24868	0.010753	hospitalized	T.CD4__NS	ENSG00000159110	-0.127794420709387	0.898439429945995	-0.00278926268735185	T.CD4	8.12442145848113e-05	0.0218261694983917	147495	NS	0.000413864678862465	noLD
rs73195828	33436342	chr21	T	G	B2	0.0067065	0.62923	0.013891	hospitalized	T.CD4__NS	ENSG00000159110	-0.522656476447184	0.601788937860187	-0.0135763609669174	T.CD4	0.00135720917325434	0.0259756868588029	170667	NS	0.0306860461417445	noLD
rs73195833	33444660	chr21	T	A	B2	0.0083094	0.54929	0.013876	hospitalized	T.CD4__NS	ENSG00000159110	-0.522656476447184	0.601788937860187	-0.0135763609669174	T.CD4	0.00135720917325434	0.0259756868588029	178985	NS	0.0306860461417445	noLD
rs73202460	33084196	chr21	T	C	B2	0.012282	0.43058	0.015582	hospitalized	T.CD4__NS	ENSG00000159110	-0.357669834422362	0.720965700903622	-0.00908643732726545	T.CD4	0.000636051451988732	0.0254045391944783	145705	NS	0.00431607025432487	noLD
rs73202464	33086042	chr21	G	A	B2	0.028296	0.11876	0.018139	hospitalized	T.CD4__NS	ENSG00000159110	-0.77713714446509	0.43799151321927	-0.037165844921244	T.CD4	0.00299568617008511	0.047824049057423	143859	NS	6.33937401846091e-06	noLD
rs73205053	33153246	chr21	C	A	B2	0.021169	0.041472	0.010383	hospitalized	T.CD4__NS	ENSG00000159110	-2.12377400810432	0.034911621526096	-0.0450191771792264	T.CD4	0.0219473841008452	0.0211977249026654	76655	NS	0.00547981768787884	noLD
rs73205067	33173695	chr21	G	A	B2	0.027118	0.01833	0.011496	hospitalized	T.CD4__NS	ENSG00000159110	-0.601209168064365	0.548378091522981	-0.0143441925988082	T.CD4	0.0017950429903146	0.0238589052874732	56206	NS	0.000830888647593581	noLD
rs73354470	33099672	chr21	C	T	B2	-0.01147	0.64555	0.024937	hospitalized	T.CD4__NS	ENSG00000159110	0.800146158522046	0.424570786506824	0.0179299271252708	T.CD4	0.00317512959935608	0.0224083149488454	130229	NS	0.00500622038110401	noLD
rs73356380	33158747	chr21	C	T	B2	-0.015286	0.27523	0.014009	hospitalized	T.CD4__NS	ENSG00000159110	0.370922909047513	0.711085587038517	0.00780564723677701	T.CD4	0.000684028324562291	0.0210438531737525	71154	NS	0.000623045353016769	noLD
rs73358277	33202158	chr21	G	A	B2	0.053182	3.4894e-06	0.011462	hospitalized	T.CD4__NS	ENSG00000159110	-0.825232306234041	0.410218041899564	-0.0189173507922493	T.CD4	0.00337666082093005	0.0229236672502303	27743	NS	0.102921744673655	noLD
rs73358285	33204759	chr21	A	C	B2	0.057763	4.5292e-07	0.011449	hospitalized	T.CD4__NS	ENSG00000159110	-0.892958032209471	0.372947492908437	-0.0197815944546434	T.CD4	0.00395135987795639	0.0221528826004255	25142	NS	0.0987217064861576	noLD
rs73358293	33206116	chr21	A	G	B2	0.04736	0.0001911	0.012695	hospitalized	T.CD4__NS	ENSG00000159110	-0.892958032209471	0.372947492908437	-0.0197815944546434	T.CD4	0.00395135987795639	0.0221528826004255	23785	NS	0.0987217064861576	noLD
rs73360203	33207475	chr21	C	T	B2	0.056034	8.1508e-07	0.011362	hospitalized	T.CD4__NS	ENSG00000159110	-0.892958032209471	0.372947492908437	-0.0197815944546434	T.CD4	0.00395135987795639	0.0221528826004255	22426	NS	0.0987217064861576	noLD
[truncated: 210 more rows]
